# Supplementary material for: Machine learning-guided deconvolution of plasma protein levels
Source: Mol Syst Biol. 2025 Oct 9;21(12):1822–44. doi: 10.1038/s44320-025-00158-6 (PMC12672695; doi:10.1038/s44320-025-00158-6)
Supplement: Supplementary file 2 — Dataset EV1 [file 44320_2025_158_MOESM2_ESM.xlsx]

## Sheet: Legend
Dataset EV1 Summary of participant and sample characteristics across diverse strata in UK Biobank
Factors are summarised as count and percentage; Continuous variables are summarised by mean and standard deviation

## Sheet: EV1
Variable	ID	Category	Sorting	Missing [%]	Statistics - entire UK Biobank	Statistics - Females in UK Biobank	Statistics - Males in UK Biobank	Statistics - People of British African ancestry in UK Biobank	Statistics - People of British Central South Asian ancestry in UK Biobank	Statistics - People of White European ancestry in UK Biobank
Age	age	Basic demographics	1	0	57 (8.2)	56.8 (8.1)	57.2 (8.3)	52.3 (8.2)	53.8 (8.5)	57.2 (8.1)
Sex	sex	Basic demographics	2	0	Female 23601 (54.1%)|Male 20055 (45.9%)	Female 23601 (100.0%)|Male 0 (0.0%)	Female 0 (0.0%)|Male 20055 (100.0%)	Female 489 (57.6%)|Male 360 (42.4%)	Female 379 (46.1%)|Male 444 (53.9%)	Female 22396 (54.1%)|Male 18973 (45.9%)
Centre	centre	Basic demographics	3	0	11010 4228 (9.7%)|11013 3555 (8.1%)|11011 3318 (7.6%)|11009 3056 (7.0%)|11014 2775 (6.4%)|11008 2646 (6.1%)|11016 2537 (5.8%)|11018 2414 (5.5%)|11020 2238 (5.1%)|11007 2139 (4.9%)|11021 2119 (4.9%)|11017 2101 (4.8%)|11004 1776 (4.1%)|11003 1717 (3.9%)|11006 1696 (3.9%)|11005 1487 (3.4%)|11001 1333 (3.1%)|11012 1264 (2.9%)|11002 1050 (2.4%)|11022 136 (0.3%)|11023 44 (0.1%)|10003 27 (0.1%)	11010 2287 (9.7%)|11013 1928 (8.2%)|11011 1868 (7.9%)|11009 1663 (7.0%)|11014 1477 (6.3%)|11008 1433 (6.1%)|11016 1327 (5.6%)|11018 1323 (5.6%)|11020 1252 (5.3%)|11007 1187 (5.0%)|11021 1089 (4.6%)|11017 1116 (4.7%)|11004 971 (4.1%)|11003 921 (3.9%)|11006 831 (3.5%)|11005 832 (3.5%)|11001 700 (3.0%)|11012 694 (2.9%)|11002 595 (2.5%)|11022 71 (0.3%)|11023 23 (0.1%)|10003 13 (0.1%)	11010 1941 (9.7%)|11013 1627 (8.1%)|11011 1450 (7.2%)|11009 1393 (6.9%)|11014 1298 (6.5%)|11008 1213 (6.0%)|11016 1210 (6.0%)|11018 1091 (5.4%)|11020 986 (4.9%)|11007 952 (4.7%)|11021 1030 (5.1%)|11017 985 (4.9%)|11004 805 (4.0%)|11003 796 (4.0%)|11006 865 (4.3%)|11005 655 (3.3%)|11001 633 (3.2%)|11012 570 (2.8%)|11002 455 (2.3%)|11022 65 (0.3%)|11023 21 (0.1%)|10003 14 (0.1%)	11010 32 (3.8%)|11013 26 (3.1%)|11011 29 (3.4%)|11009 5 (0.6%)|11014 23 (2.7%)|11008 19 (2.2%)|11016 10 (1.2%)|11018 103 (12.1%)|11020 229 (27.0%)|11007 19 (2.2%)|11021 129 (15.2%)|11017 4 (0.5%)|11004 1 (0.1%)|11003 9 (1.1%)|11006 6 (0.7%)|11005 0 (0.0%)|11001 44 (5.2%)|11012 156 (18.4%)|11002 5 (0.6%)|11022 0 (0.0%)|11023 0 (0.0%)|10003 0 (0.0%)	11010 51 (6.2%)|11013 43 (5.2%)|11011 16 (1.9%)|11009 18 (2.2%)|11014 15 (1.8%)|11008 40 (4.9%)|11016 5 (0.6%)|11018 268 (32.6%)|11020 115 (14.0%)|11007 34 (4.1%)|11021 109 (13.2%)|11017 9 (1.1%)|11004 13 (1.6%)|11003 13 (1.6%)|11006 6 (0.7%)|11005 3 (0.4%)|11001 23 (2.8%)|11012 34 (4.1%)|11002 7 (0.9%)|11022 1 (0.1%)|11023 0 (0.0%)|10003 0 (0.0%)	11010 4109 (9.9%)|11013 3463 (8.4%)|11011 3244 (7.8%)|11009 3020 (7.3%)|11014 2718 (6.6%)|11008 2566 (6.2%)|11016 2498 (6.0%)|11018 1929 (4.7%)|11020 1812 (4.4%)|11007 2059 (5.0%)|11021 1849 (4.5%)|11017 2073 (5.0%)|11004 1746 (4.2%)|11003 1680 (4.1%)|11006 1678 (4.1%)|11005 1471 (3.6%)|11001 1237 (3.0%)|11012 991 (2.4%)|11002 1021 (2.5%)|11022 134 (0.3%)|11023 44 (0.1%)|10003 27 (0.1%)
Smoking	smoking	Basic demographics	4	0.0466216	Never 23671 (54.2%)|Previous 15399 (35.3%)|Current 4586 (10.5%)	Never 14035 (59.5%)|Previous 7485 (31.7%)|Current 2081 (8.8%)	Never 9636 (48.0%)|Previous 7914 (39.5%)|Current 2505 (12.5%)	Never 600 (70.7%)|Previous 156 (18.4%)|Current 93 (11.0%)	Never 636 (77.3%)|Previous 105 (12.8%)|Current 82 (10.0%)	Never 22048 (53.3%)|Previous 14988 (36.2%)|Current 4333 (10.5%)
Alcohol consumption	alcohol	Basic demographics	5	0.0466216	Once or twice a week 11381 (26.1%)|Three or four times a week 9983 (22.9%)|Daily or almost daily 8919 (20.4%)|Special occasions only 5034 (11.5%)|One to three times a month 4695 (10.8%)|Never 3644 (8.3%)	Once or twice a week 6136 (26.0%)|Three or four times a week 4775 (20.2%)|Daily or almost daily 3796 (16.1%)|Special occasions only 3598 (15.2%)|One to three times a month 3015 (12.8%)|Never 2281 (9.7%)	Once or twice a week 5245 (26.2%)|Three or four times a week 5208 (26.0%)|Daily or almost daily 5123 (25.5%)|Special occasions only 1436 (7.2%)|One to three times a month 1680 (8.4%)|Never 1363 (6.8%)	Once or twice a week 179 (21.1%)|Three or four times a week 68 (8.0%)|Daily or almost daily 37 (4.4%)|Special occasions only 262 (30.9%)|One to three times a month 101 (11.9%)|Never 202 (23.8%)	Once or twice a week 109 (13.2%)|Three or four times a week 74 (9.0%)|Daily or almost daily 59 (7.2%)|Special occasions only 131 (15.9%)|One to three times a month 48 (5.8%)|Never 402 (48.8%)	Once or twice a week 11013 (26.6%)|Three or four times a week 9783 (23.6%)|Daily or almost daily 8773 (21.2%)|Special occasions only 4479 (10.8%)|One to three times a month 4494 (10.9%)|Never 2827 (6.8%)
Ancestry	pop	Ancestry	6	0	EUR 41369 (94.8%)|AFR 849 (1.9%)|CSA 823 (1.9%)|MID 289 (0.7%)|EAS 239 (0.5%)|AMR 87 (0.2%)	EUR 22396 (94.9%)|AFR 489 (2.1%)|CSA 379 (1.6%)|MID 124 (0.5%)|EAS 157 (0.7%)|AMR 56 (0.2%)	EUR 18973 (94.6%)|AFR 360 (1.8%)|CSA 444 (2.2%)|MID 165 (0.8%)|EAS 82 (0.4%)|AMR 31 (0.2%)	EUR 0 (0.0%)|AFR 849 (100.0%)|CSA 0 (0.0%)|MID 0 (0.0%)|EAS 0 (0.0%)|AMR 0 (0.0%)	EUR 0 (0.0%)|AFR 0 (0.0%)|CSA 823 (100.0%)|MID 0 (0.0%)|EAS 0 (0.0%)|AMR 0 (0.0%)	EUR 41369 (100.0%)|AFR 0 (0.0%)|CSA 0 (0.0%)|MID 0 (0.0%)|EAS 0 (0.0%)|AMR 0 (0.0%)
Alanine aminotransferase	log_alt_cleaned	Biomarker	7	4.78441	1.32 (0.2)	1.26 (0.18)	1.39 (0.19)	1.29 (0.2)	1.33 (0.2)	1.32 (0.2)
Albumin	albumin_cleaned	Biomarker	8	12.7479	45.1 (2.6)	44.9 (2.6)	45.5 (2.6)	44.6 (2.7)	44.7 (2.7)	45.2 (2.6)
Alkaline phosphatase	log_alp_cleaned	Biomarker	9	4.76894	1.91 (0.12)	1.91 (0.13)	1.9 (0.11)	1.9 (0.12)	1.93 (0.11)	1.91 (0.12)
Aspartate aminotransferase	log_ast_cleaned	Biomarker	10	5.45538	1.4 (0.11)	1.37 (0.11)	1.43 (0.11)	1.41 (0.12)	1.4 (0.12)	1.4 (0.11)
C-reactive protein	log_crp_cleaned	Biomarker	11	4.89506	0.15 (0.47)	0.16 (0.48)	0.14 (0.45)	0.17 (0.47)	0.22 (0.47)	0.15 (0.46)
Calcium	ca_cleaned	Biomarker	12	12.8493	2.38 (0.09)	2.39 (0.09)	2.37 (0.09)	2.38 (0.1)	2.38 (0.09)	2.38 (0.09)
Creatinine	log_crea_s_cleaned	Biomarker	13	4.82266	1.85 (0.09)	1.8 (0.07)	1.91 (0.07)	1.89 (0.09)	1.84 (0.1)	1.85 (0.09)
Cystatin C	log_cysc_cleaned	Biomarker	14	4.9232	-0.05 (0.07)	-0.06 (0.07)	-0.03 (0.07)	-0.07 (0.07)	-0.03 (0.07)	-0.05 (0.07)
Direct bilirubin	log_dbil_cleaned	Biomarker	15	19.0642	0.22 (0.15)	0.17 (0.13)	0.27 (0.16)	0.22 (0.15)	0.21 (0.15)	0.22 (0.15)
Gamma glutamyltransferase	log_ggt_cleaned	Biomarker	16	4.86605	1.47 (0.27)	1.38 (0.25)	1.56 (0.26)	1.53 (0.23)	1.48 (0.26)	1.46 (0.27)
Glucose	glucose_cleaned	Biomarker	17	15.2444	5 (0.6)	4.98 (0.63)	5 (0.7)	4.95 (0.69)	5.1 (0.7)	5 (0.6)
Glycated haemoglobin (HbA1c)	hba1c_cleaned	Biomarker	18	7.02913	35.7 (4.6)	35.6 (4.4)	35.9 (4.9)	38.3 (5.5)	39.3 (5.9)	35.6 (4.5)
HDL cholesterol	hdl_chol_cleaned	Biomarker	19	12.8139	1.45 (0.38)	1.6 (0.38)	1.27 (0.31)	1.44 (0.36)	1.25 (0.31)	1.45 (0.38)
IGF-1	igf1_cleaned	Biomarker	20	5.27147	21.2 (5.6)	20.8 (5.7)	21.8 (5.4)	22.2 (5.8)	20.3 (6)	21.2 (5.6)
LDL direct	ldl_chol_cleaned	Biomarker	21	4.87143	3.53 (0.88)	3.62 (0.89)	3.43 (0.87)	3.26 (0.87)	3.32 (0.85)	3.55 (0.88)
Lipoprotein A	log_lipo_a_cleaned	Biomarker	22	23.9072	1.39 (0.49)	1.43 (0.48)	1.34 (0.48)	1.83 (0.32)	1.52 (0.43)	1.38 (0.49)
Phosphate	phos_cleaned	Biomarker	23	12.8981	1.16 (0.16)	1.2 (0.15)	1.12 (0.16)	1.15 (0.16)	1.19 (0.17)	1.16 (0.16)
SHBG	shbg_cleaned	Biomarker	24	14.2553	51.1 (25.3)	60.9 (27.4)	39.6 (16.5)	47.8 (23.2)	39.3 (20.2)	51.5 (25.4)
Testosterone	log_testo_cleaned	Biomarker	25	13.646	0.48 (0.56)	0 (0.2)	1.06 (0.15)	0.47 (0.55)	0.56 (0.54)	0.48 (0.56)
Total bilirubin	log_tbil_cleaned	Biomarker	26	5.12494	0.92 (0.17)	0.87 (0.16)	0.98 (0.17)	0.9 (0.18)	0.9 (0.18)	0.92 (0.17)
Total protein	total_prot_cleaned	Biomarker	27	12.8601	72.5 (4.1)	72.4 (4.1)	72.6 (4.1)	76.3 (4.6)	75.1 (4.3)	72.3 (4)
Triglycerides	log_total_tg_cleaned	Biomarker	28	4.76379	0.18 (0.22)	0.14 (0.21)	0.23 (0.23)	0.03 (0.2)	0.24 (0.22)	0.18 (0.22)
Urate	urate_cleaned	Biomarker	29	4.81535	310 (81)	272 (67)	355 (73)	314 (78)	314 (77)	310 (81)
Urea	urea_cleaned	Biomarker	30	5.02461	5.4 (1.3)	5.2 (1.3)	5.6 (1.3)	4.89 (1.36)	4.96 (1.29)	5.4 (1.3)
Vitamin D	vitd_cleaned	Biomarker	31	9.01817	48.5 (21)	48.7 (20.9)	48.3 (21.1)	33.7 (15.9)	27.1 (14.3)	49.5 (20.8)
Basophill count	Basophill_count	Blood cell counts	32	4.5556	0.03 (0.03)	0.03 (0.03)	0.03 (0.03)	0.03 (0.03)	0.04 (0.03)	0.03 (0.03)
Basophill percentage	Basophill_percentage	Blood cell counts	33	6.11195	0.52 (0.31)	0.53 (0.32)	0.5 (0.29)	0.55 (0.31)	0.53 (0.31)	0.51 (0.31)
Eosinophill percentage	Eosinophill_percentage	Blood cell counts	34	4.33947	2.47 (1.54)	2.31 (1.47)	2.66 (1.61)	2.57 (1.79)	3.03 (1.79)	2.45 (1.53)
Haemoglobin concentration	Haemoglobin_concentration	Blood cell counts	35	3.05125	14.2 (1.2)	13.5 (1)	15 (1)	13.5 (1.4)	13.9 (1.4)	14.2 (1.2)
High light scatter reticulocyte count	High_light_scatter_reticulocyte_count	Blood cell counts	36	4.82502	0.02 (0.01)	0.02 (0.01)	0.02 (0.01)	0.02 (0.01)	0.02 (0.01)	0.02 (0.01)
Immature reticulocyte fraction	Immature_reticulocyte_fraction	Blood cell counts	37	4.64906	0.29 (0.06)	0.29 (0.06)	0.29 (0.06)	0.33 (0.06)	0.3 (0.06)	0.29 (0.06)
Lymphocyte count	Lymphocyte_count	Blood cell counts	38	3.45	1.94 (0.6)	1.99 (0.61)	1.87 (0.59)	2.1 (0.69)	2.31 (0.68)	1.92 (0.6)
Lymphocyte percentage	Lymphocyte_percentage	Blood cell counts	39	3.31121	28.7 (7.5)	29.7 (7.4)	27.6 (7.4)	37.4 (9.3)	31.4 (7.7)	28.5 (7.3)
Mean corpuscular haemoglobin concentration	Mean_corpuscular_haemoglobin_concentration	Blood cell counts	40	3.18402	34.5 (0.9)	34.4 (0.9)	34.6 (0.9)	33.7 (1)	34.1 (1)	34.5 (0.9)
Mean corpuscular volume	Mean_corpuscular_volume	Blood cell counts	41	3.37567	91.2 (4.4)	90.9 (4.5)	91.5 (4.3)	87.2 (5.7)	86.8 (5.3)	91.4 (4.3)
Mean platelet (thrombocyte) volume	Mean_platelet__thrombocyte__volume	Blood cell counts	42	3.07123	9.3 (1.1)	9.4 (1.1)	9.3 (1.1)	9.8 (1.2)	9.4 (1.1)	9.3 (1.1)
Mean reticulocyte volume	Mean_reticulocyte_volume	Blood cell counts	43	4.86885	106.1 (7.6)	105.8 (7.7)	106.5 (7.6)	110.6 (7.6)	104.6 (9)	106 (7.6)
Mean sphered cell volume	Mean_sphered_cell_volume	Blood cell counts	44	4.73521	82.9 (5.3)	83.1 (5.3)	82.8 (5.3)	84.4 (5.8)	80.6 (5.9)	83 (5.2)
Monocyte count	Monocyte_count	Blood cell counts	45	3.56237	0.47 (0.16)	0.44 (0.15)	0.52 (0.17)	0.39 (0.15)	0.47 (0.17)	0.47 (0.16)
Monocyte percentage	Monocyte_percentage	Blood cell counts	46	3.53873	7 (2.1)	6.5 (2)	7.6 (2.2)	7 (2.3)	6.5 (2.1)	7 (2.1)
Neutrophill percentage	Neutrophill_percentage	Blood cell counts	47	3.3632	61.1 (8.4)	60.7 (8.3)	61.5 (8.5)	52 (10.1)	58.2 (8.6)	61.4 (8.2)
Platelet crit	Platelet_crit	Blood cell counts	48	3.17435	0.23 (0.05)	0.25 (0.05)	0.22 (0.04)	0.22 (0.05)	0.24 (0.05)	0.23 (0.05)
Platelet distribution width	Platelet_distribution_width	Blood cell counts	49	3.17178	16.5 (0.5)	16.4 (0.5)	16.6 (0.5)	16.3 (0.6)	16.5 (0.5)	16.5 (0.5)
Red blood cell (erythrocyte) count	Red_blood_cell__erythrocyte__count	Blood cell counts	50	3.07574	4.51 (0.42)	4.31 (0.34)	4.74 (0.38)	4.62 (0.52)	4.7 (0.49)	4.5 (0.41)
Red blood cell (erythrocyte) distribution width	Red_blood_cell__erythrocyte__distribution_width	Blood cell counts	51	4.24085	13.5 (0.8)	13.5 (0.8)	13.4 (0.7)	14.1 (1)	13.7 (1)	13.4 (0.8)
White blood cell (leukocyte) count	White_blood_cell__leukocyte__count	Blood cell counts	52	3.23344	6.9 (1.8)	6.8 (1.8)	6.9 (1.8)	5.7 (1.6)	7.5 (1.7)	6.9 (1.8)
Height	Standing_height	Body composition	53	0.281449	168.4 (9.3)	162.4 (6.3)	175.5 (6.9)	167 (8.5)	163.7 (9.2)	168.6 (9.2)
Waist-to-Hip ratio	whr	Body composition	54	0.226233	0.87 (0.09)	0.82 (0.07)	0.94 (0.07)	0.88 (0.08)	0.91 (0.08)	0.87 (0.09)
Body mass index	bmi	Body composition	55	0.387798	27.5 (4.8)	27.1 (5.2)	27.8 (4.2)	29.7 (5.5)	27.3 (4.5)	27.4 (4.8)
Total Lean Mass (g)	Total_Lean_Mass__g_	Body composition	56	1.8668	49459 (10358)	41856 (5322)	58405 (7223)	50813 (9871)	45649 (9374)	49548 (10368)
Fractured heel	Fractured_heel	Bone	57	34.7581	No 43587 (99.8%)|Unsure 40 (0.1%)|Yes 29 (0.1%)	No 23570 (99.9%)|Unsure 16 (0.1%)|Yes 15 (0.1%)	No 20017 (99.8%)|Unsure 24 (0.1%)|Yes 14 (0.1%)	No 849 (100.0%)|Unsure 0 (0.0%)|Yes 0 (0.0%)	No 823 (100.0%)|Unsure 0 (0.0%)|Yes 0 (0.0%)	No 41301 (99.8%)|Unsure 39 (0.1%)|Yes 29 (0.1%)
Ankle spacing width	Ankle_spacing_width	Bone	58	43.3947	43.9 (4.5)	41.8 (3.7)	46.5 (4)	44.9 (4.7)	43.4 (4.2)	43.9 (4.5)
Heel bone mineral density (BMD) T-score, automated	Heel_bone_mineral_density__BMD__T_score__automated	Bone	59	43.3947	-0.32 (1.35)	-0.84 (1.06)	0.28 (1.4)	1.16 (1.76)	-0.16 (1.36)	-0.36 (1.32)
Diastolic blood pressure, automated reading	Diastolic_blood_pressure	Cardiovascular	60	6.47203	82.1 (10.8)	80.6 (10.6)	83.9 (10.6)	85 (11.1)	82.4 (10.7)	82.1 (10.7)
Pulse rate, automated reading	Pulse_rate	Cardiovascular	61	6.47203	69.8 (11.7)	70.7 (11.1)	68.7 (12.3)	71.4 (11)	72.4 (11.6)	69.7 (11.8)
Systolic blood pressure, automated reading	Systolic_blood_pressure	Cardiovascular	62	6.47439	139.8 (19.6)	137.2 (20.1)	142.9 (18.4)	140 (18.5)	137.3 (19.8)	139.9 (19.6)
Cooked vegetable intake	Cooked_vegetable_intake	Diet	63	0.0466216	2.45 (2.73)	2.49 (2.57)	2.41 (2.91)	2.1 (3.86)	3.27 (3.8)	2.43 (2.62)
Salad / raw vegetable intake	Salad___raw_vegetable_intake	Diet	64	0.0466216	1.62 (3.36)	1.93 (3.1)	1.25 (3.61)	1.7 (3.84)	2.33 (4.25)	1.58 (3.29)
Fresh fruit intake	Fresh_fruit_intake	Diet	65	0.0466216	1.86 (2.7)	2.14 (2.46)	1.53 (2.92)	2.06 (3.02)	2.19 (3.25)	1.84 (2.67)
Dried fruit intake	Dried_fruit_intake	Diet	66	0.0466216	0.01 (3.36)	0.13 (3.38)	-0.14 (3.34)	0.25 (3.75)	0.85 (3.81)	-0.02 (3.33)
Oily fish intake	Oily_fish_intake	Diet	67	0.0466216	Once a week 16422 (37.6%)|Less than once a week 14209 (32.5%)|2-4 times a week 7466 (17.1%)|Never 4836 (11.1%)|5-6 times a week 303 (0.7%)|Do not know 273 (0.6%)|Once or more daily 119 (0.3%)|Prefer not to answer 28 (0.1%)	Once a week 9159 (38.8%)|Less than once a week 7377 (31.3%)|2-4 times a week 4120 (17.5%)|Never 2623 (11.1%)|5-6 times a week 149 (0.6%)|Do not know 109 (0.5%)|Once or more daily 46 (0.2%)|Prefer not to answer 18 (0.1%)	Once a week 7263 (36.2%)|Less than once a week 6832 (34.1%)|2-4 times a week 3346 (16.7%)|Never 2213 (11.0%)|5-6 times a week 154 (0.8%)|Do not know 164 (0.8%)|Once or more daily 73 (0.4%)|Prefer not to answer 10 (0.0%)	Once a week 294 (34.6%)|Less than once a week 230 (27.1%)|2-4 times a week 222 (26.1%)|Never 37 (4.4%)|5-6 times a week 27 (3.2%)|Do not know 16 (1.9%)|Once or more daily 20 (2.4%)|Prefer not to answer 3 (0.4%)	Once a week 215 (26.1%)|Less than once a week 205 (24.9%)|2-4 times a week 95 (11.5%)|Never 258 (31.3%)|5-6 times a week 6 (0.7%)|Do not know 29 (3.5%)|Once or more daily 9 (1.1%)|Prefer not to answer 6 (0.7%)	Once a week 15688 (37.9%)|Less than once a week 13573 (32.8%)|2-4 times a week 7038 (17.0%)|Never 4497 (10.9%)|5-6 times a week 259 (0.6%)|Do not know 209 (0.5%)|Once or more daily 89 (0.2%)|Prefer not to answer 16 (0.0%)
Non-oily fish intake	Non_oily_fish_intake	Diet	68	0.0466216	Once a week 21639 (49.6%)|Less than once a week 12392 (28.4%)|2-4 times a week 6957 (15.9%)|Never 2107 (4.8%)|Do not know 245 (0.6%)|5-6 times a week 226 (0.5%)|Once or more daily 70 (0.2%)|Prefer not to answer 20 (0.0%)	Once a week 11685 (49.5%)|Less than once a week 6594 (27.9%)|2-4 times a week 3818 (16.2%)|Never 1229 (5.2%)|Do not know 107 (0.5%)|5-6 times a week 123 (0.5%)|Once or more daily 33 (0.1%)|Prefer not to answer 12 (0.1%)	Once a week 9954 (49.6%)|Less than once a week 5798 (28.9%)|2-4 times a week 3139 (15.7%)|Never 878 (4.4%)|Do not know 138 (0.7%)|5-6 times a week 103 (0.5%)|Once or more daily 37 (0.2%)|Prefer not to answer 8 (0.0%)	Once a week 323 (38.0%)|Less than once a week 247 (29.1%)|2-4 times a week 181 (21.3%)|Never 35 (4.1%)|Do not know 26 (3.1%)|5-6 times a week 18 (2.1%)|Once or more daily 16 (1.9%)|Prefer not to answer 3 (0.4%)	Once a week 248 (30.1%)|Less than once a week 225 (27.3%)|2-4 times a week 69 (8.4%)|Never 229 (27.8%)|Do not know 36 (4.4%)|5-6 times a week 5 (0.6%)|Once or more daily 5 (0.6%)|Prefer not to answer 6 (0.7%)	Once a week 20814 (50.3%)|Less than once a week 11719 (28.3%)|2-4 times a week 6608 (16.0%)|Never 1815 (4.4%)|Do not know 166 (0.4%)|5-6 times a week 192 (0.5%)|Once or more daily 46 (0.1%)|Prefer not to answer 9 (0.0%)
Processed meat intake	Processed_meat_intake	Diet	69	0.0466216	Less than once a week 13202 (30.2%)|Once a week 12730 (29.2%)|2-4 times a week 11924 (27.3%)|Never 4012 (9.2%)|5-6 times a week 1321 (3.0%)|Once or more daily 350 (0.8%)|Do not know 97 (0.2%)|Prefer not to answer 20 (0.0%)	Less than once a week 8983 (38.1%)|Once a week 6733 (28.5%)|2-4 times a week 4486 (19.0%)|Never 2921 (12.4%)|5-6 times a week 335 (1.4%)|Once or more daily 81 (0.3%)|Do not know 49 (0.2%)|Prefer not to answer 13 (0.1%)	Less than once a week 4219 (21.0%)|Once a week 5997 (29.9%)|2-4 times a week 7438 (37.1%)|Never 1091 (5.4%)|5-6 times a week 986 (4.9%)|Once or more daily 269 (1.3%)|Do not know 48 (0.2%)|Prefer not to answer 7 (0.0%)	Less than once a week 314 (37.0%)|Once a week 213 (25.1%)|2-4 times a week 155 (18.3%)|Never 119 (14.0%)|5-6 times a week 16 (1.9%)|Once or more daily 16 (1.9%)|Do not know 13 (1.5%)|Prefer not to answer 3 (0.4%)	Less than once a week 226 (27.5%)|Once a week 147 (17.9%)|2-4 times a week 125 (15.2%)|Never 291 (35.4%)|5-6 times a week 14 (1.7%)|Once or more daily 6 (0.7%)|Do not know 8 (1.0%)|Prefer not to answer 6 (0.7%)	Less than once a week 12436 (30.1%)|Once a week 12246 (29.6%)|2-4 times a week 11528 (27.9%)|Never 3488 (8.4%)|5-6 times a week 1274 (3.1%)|Once or more daily 323 (0.8%)|Do not know 66 (0.2%)|Prefer not to answer 8 (0.0%)
Poultry intake	Poultry_intake	Diet	70	0.0466216	2-4 times a week 19793 (45.3%)|Once a week 15606 (35.7%)|Less than once a week 4890 (11.2%)|Never 2258 (5.2%)|5-6 times a week 867 (2.0%)|Once or more daily 139 (0.3%)|Do not know 86 (0.2%)|Prefer not to answer 17 (0.0%)	2-4 times a week 10836 (45.9%)|Once a week 8209 (34.8%)|Less than once a week 2545 (10.8%)|Never 1435 (6.1%)|5-6 times a week 460 (1.9%)|Once or more daily 71 (0.3%)|Do not know 35 (0.1%)|Prefer not to answer 10 (0.0%)	2-4 times a week 8957 (44.7%)|Once a week 7397 (36.9%)|Less than once a week 2345 (11.7%)|Never 823 (4.1%)|5-6 times a week 407 (2.0%)|Once or more daily 68 (0.3%)|Do not know 51 (0.3%)|Prefer not to answer 7 (0.0%)	2-4 times a week 460 (54.2%)|Once a week 175 (20.6%)|Less than once a week 67 (7.9%)|Never 24 (2.8%)|5-6 times a week 73 (8.6%)|Once or more daily 39 (4.6%)|Do not know 9 (1.1%)|Prefer not to answer 2 (0.2%)	2-4 times a week 287 (34.9%)|Once a week 212 (25.8%)|Less than once a week 86 (10.4%)|Never 200 (24.3%)|5-6 times a week 16 (1.9%)|Once or more daily 9 (1.1%)|Do not know 6 (0.7%)|Prefer not to answer 7 (0.9%)	2-4 times a week 18753 (45.3%)|Once a week 15028 (36.3%)|Less than once a week 4673 (11.3%)|Never 2009 (4.9%)|5-6 times a week 749 (1.8%)|Once or more daily 84 (0.2%)|Do not know 66 (0.2%)|Prefer not to answer 7 (0.0%)
Beef intake	Beef_intake	Diet	71	0.0466216	Less than once a week 19815 (45.4%)|Once a week 13826 (31.7%)|2-4 times a week 4848 (11.1%)|Never 4799 (11.0%)|Do not know 206 (0.5%)|5-6 times a week 104 (0.2%)|Once or more daily 38 (0.1%)|Prefer not to answer 20 (0.0%)	Less than once a week 10996 (46.6%)|Once a week 6903 (29.2%)|2-4 times a week 2360 (10.0%)|Never 3180 (13.5%)|Do not know 101 (0.4%)|5-6 times a week 36 (0.2%)|Once or more daily 15 (0.1%)|Prefer not to answer 10 (0.0%)	Less than once a week 8819 (44.0%)|Once a week 6923 (34.5%)|2-4 times a week 2488 (12.4%)|Never 1619 (8.1%)|Do not know 105 (0.5%)|5-6 times a week 68 (0.3%)|Once or more daily 23 (0.1%)|Prefer not to answer 10 (0.0%)	Less than once a week 320 (37.7%)|Once a week 196 (23.1%)|2-4 times a week 128 (15.1%)|Never 151 (17.8%)|Do not know 15 (1.8%)|5-6 times a week 24 (2.8%)|Once or more daily 12 (1.4%)|Prefer not to answer 3 (0.4%)	Less than once a week 166 (20.2%)|Once a week 59 (7.2%)|2-4 times a week 29 (3.5%)|Never 538 (65.4%)|Do not know 21 (2.6%)|5-6 times a week 2 (0.2%)|Once or more daily 1 (0.1%)|Prefer not to answer 7 (0.9%)	Less than once a week 19086 (46.1%)|Once a week 13401 (32.4%)|2-4 times a week 4611 (11.1%)|Never 4014 (9.7%)|Do not know 155 (0.4%)|5-6 times a week 72 (0.2%)|Once or more daily 21 (0.1%)|Prefer not to answer 9 (0.0%)
Pork intake	Pork_intake	Diet	72	0.0466216	Less than once a week 24560 (56.3%)|Once a week 9800 (22.4%)|Never 7409 (17.0%)|2-4 times a week 1504 (3.4%)|Do not know 301 (0.7%)|5-6 times a week 34 (0.1%)|Prefer not to answer 28 (0.1%)|Once or more daily 20 (0.0%)	Less than once a week 13299 (56.3%)|Once a week 4820 (20.4%)|Never 4687 (19.9%)|2-4 times a week 612 (2.6%)|Do not know 149 (0.6%)|5-6 times a week 14 (0.1%)|Prefer not to answer 13 (0.1%)|Once or more daily 7 (0.0%)	Less than once a week 11261 (56.2%)|Once a week 4980 (24.8%)|Never 2722 (13.6%)|2-4 times a week 892 (4.4%)|Do not know 152 (0.8%)|5-6 times a week 20 (0.1%)|Prefer not to answer 15 (0.1%)|Once or more daily 13 (0.1%)	Less than once a week 329 (38.8%)|Once a week 137 (16.1%)|Never 306 (36.0%)|2-4 times a week 42 (4.9%)|Do not know 24 (2.8%)|5-6 times a week 3 (0.4%)|Prefer not to answer 6 (0.7%)|Once or more daily 2 (0.2%)	Less than once a week 176 (21.4%)|Once a week 55 (6.7%)|Never 562 (68.3%)|2-4 times a week 8 (1.0%)|Do not know 11 (1.3%)|5-6 times a week 0 (0.0%)|Prefer not to answer 10 (1.2%)|Once or more daily 1 (0.1%)	Less than once a week 23903 (57.8%)|Once a week 9494 (22.9%)|Never 6299 (15.2%)|2-4 times a week 1370 (3.3%)|Do not know 258 (0.6%)|5-6 times a week 25 (0.1%)|Prefer not to answer 8 (0.0%)|Once or more daily 12 (0.0%)
Never eat eggs, dairy, wheat, sugar	Never_eat_eggs__dairy__wheat__sugar	Diet	73	0.133849	I eat all of the above 33219 (76.1%)|Sugar or foods/drinks containing sugar 7475 (17.1%)|Eggs or foods containing eggs 1364 (3.1%)|Wheat products 754 (1.7%)|Dairy products 693 (1.6%)|Prefer not to answer 151 (0.3%)	I eat all of the above 17988 (76.2%)|Sugar or foods/drinks containing sugar 3910 (16.6%)|Eggs or foods containing eggs 700 (3.0%)|Wheat products 490 (2.1%)|Dairy products 426 (1.8%)|Prefer not to answer 87 (0.4%)	I eat all of the above 15231 (75.9%)|Sugar or foods/drinks containing sugar 3565 (17.8%)|Eggs or foods containing eggs 664 (3.3%)|Wheat products 264 (1.3%)|Dairy products 267 (1.3%)|Prefer not to answer 64 (0.3%)	I eat all of the above 625 (73.6%)|Sugar or foods/drinks containing sugar 89 (10.5%)|Eggs or foods containing eggs 55 (6.5%)|Wheat products 26 (3.1%)|Dairy products 42 (4.9%)|Prefer not to answer 12 (1.4%)	I eat all of the above 576 (70.0%)|Sugar or foods/drinks containing sugar 79 (9.6%)|Eggs or foods containing eggs 113 (13.7%)|Wheat products 9 (1.1%)|Dairy products 28 (3.4%)|Prefer not to answer 18 (2.2%)	I eat all of the above 31553 (76.3%)|Sugar or foods/drinks containing sugar 7228 (17.5%)|Eggs or foods containing eggs 1165 (2.8%)|Wheat products 705 (1.7%)|Dairy products 605 (1.5%)|Prefer not to answer 113 (0.3%)
Cheese intake	Cheese_intake	Diet	74	2.37706	2-4 times a week 19595 (44.9%)|Once a week 9477 (21.7%)|Less than once a week 7628 (17.5%)|5-6 times a week 4005 (9.2%)|Once or more daily 1528 (3.5%)|Never 1269 (2.9%)|Do not know 132 (0.3%)|Prefer not to answer 22 (0.1%)	2-4 times a week 10133 (42.9%)|Once a week 5288 (22.4%)|Less than once a week 4642 (19.7%)|5-6 times a week 2001 (8.5%)|Once or more daily 815 (3.5%)|Never 650 (2.8%)|Do not know 58 (0.2%)|Prefer not to answer 14 (0.1%)	2-4 times a week 9462 (47.2%)|Once a week 4189 (20.9%)|Less than once a week 2986 (14.9%)|5-6 times a week 2004 (10.0%)|Once or more daily 713 (3.6%)|Never 619 (3.1%)|Do not know 74 (0.4%)|Prefer not to answer 8 (0.0%)	2-4 times a week 174 (20.5%)|Once a week 205 (24.1%)|Less than once a week 333 (39.2%)|5-6 times a week 19 (2.2%)|Once or more daily 19 (2.2%)|Never 69 (8.1%)|Do not know 24 (2.8%)|Prefer not to answer 6 (0.7%)	2-4 times a week 211 (25.6%)|Once a week 227 (27.6%)|Less than once a week 251 (30.5%)|5-6 times a week 29 (3.5%)|Once or more daily 23 (2.8%)|Never 63 (7.7%)|Do not know 13 (1.6%)|Prefer not to answer 6 (0.7%)	2-4 times a week 19011 (46.0%)|Once a week 8911 (21.5%)|Less than once a week 6872 (16.6%)|5-6 times a week 3913 (9.5%)|Once or more daily 1461 (3.5%)|Never 1110 (2.7%)|Do not know 84 (0.2%)|Prefer not to answer 7 (0.0%)
Milk type used	Milk_type_used	Diet	75	0.0479107	Semi-skimmed 28221 (64.6%)|Skimmed 8737 (20.0%)|Full cream 3037 (7.0%)|Soya 1655 (3.8%)|Never/rarely have milk 1397 (3.2%)|Other type of milk 566 (1.3%)|Do not know 31 (0.1%)|Prefer not to answer 12 (0.0%)	Semi-skimmed 14536 (61.6%)|Skimmed 5526 (23.4%)|Full cream 1196 (5.1%)|Soya 1172 (5.0%)|Never/rarely have milk 828 (3.5%)|Other type of milk 333 (1.4%)|Do not know 3 (0.0%)|Prefer not to answer 7 (0.0%)	Semi-skimmed 13685 (68.2%)|Skimmed 3211 (16.0%)|Full cream 1841 (9.2%)|Soya 483 (2.4%)|Never/rarely have milk 569 (2.8%)|Other type of milk 233 (1.2%)|Do not know 28 (0.1%)|Prefer not to answer 5 (0.0%)	Semi-skimmed 443 (52.2%)|Skimmed 78 (9.2%)|Full cream 140 (16.5%)|Soya 89 (10.5%)|Never/rarely have milk 51 (6.0%)|Other type of milk 44 (5.2%)|Do not know 3 (0.4%)|Prefer not to answer 1 (0.1%)	Semi-skimmed 502 (61.0%)|Skimmed 117 (14.2%)|Full cream 139 (16.9%)|Soya 31 (3.8%)|Never/rarely have milk 12 (1.5%)|Other type of milk 13 (1.6%)|Do not know 4 (0.5%)|Prefer not to answer 5 (0.6%)	Semi-skimmed 26933 (65.1%)|Skimmed 8457 (20.4%)|Full cream 2668 (6.4%)|Soya 1492 (3.6%)|Never/rarely have milk 1300 (3.1%)|Other type of milk 494 (1.2%)|Do not know 21 (0.1%)|Prefer not to answer 4 (0.0%)
Spread type	Spread_type	Diet	76	0.133849	Other type of spread/margarine 22894 (52.4%)|Butter/spreadable butter 15873 (36.4%)|Never/rarely use spread 4579 (10.5%)|Flora Pro-Active/Benecol 231 (0.5%)|Do not know 59 (0.1%)|Prefer not to answer 20 (0.0%)	Other type of spread/margarine 11386 (48.2%)|Butter/spreadable butter 9103 (38.6%)|Never/rarely use spread 2973 (12.6%)|Flora Pro-Active/Benecol 112 (0.5%)|Do not know 15 (0.1%)|Prefer not to answer 12 (0.1%)	Other type of spread/margarine 11508 (57.4%)|Butter/spreadable butter 6770 (33.8%)|Never/rarely use spread 1606 (8.0%)|Flora Pro-Active/Benecol 119 (0.6%)|Do not know 44 (0.2%)|Prefer not to answer 8 (0.0%)	Other type of spread/margarine 374 (44.1%)|Butter/spreadable butter 308 (36.3%)|Never/rarely use spread 141 (16.6%)|Flora Pro-Active/Benecol 15 (1.8%)|Do not know 9 (1.1%)|Prefer not to answer 2 (0.2%)	Other type of spread/margarine 432 (52.5%)|Butter/spreadable butter 262 (31.8%)|Never/rarely use spread 110 (13.4%)|Flora Pro-Active/Benecol 5 (0.6%)|Do not know 7 (0.9%)|Prefer not to answer 7 (0.9%)	Other type of spread/margarine 21869 (52.9%)|Butter/spreadable butter 15094 (36.5%)|Never/rarely use spread 4165 (10.1%)|Flora Pro-Active/Benecol 205 (0.5%)|Do not know 28 (0.1%)|Prefer not to answer 8 (0.0%)
Bread intake	Bread_intake	Diet	77	0.133849	12 (8.8)	9.7 (7.2)	14.8 (9.7)	7.7 (7.5)	8.8 (7.9)	12.2 (8.8)
Bread type	Bread_type	Diet	78	3.36449	Wholemeal or wholegrain 24577 (56.3%)|White 11634 (26.6%)|Brown 5516 (12.6%)|Other type of bread 1797 (4.1%)|Do not know 96 (0.2%)|Prefer not to answer 36 (0.1%)	Wholemeal or wholegrain 14508 (61.5%)|White 5026 (21.3%)|Brown 2784 (11.8%)|Other type of bread 1219 (5.2%)|Do not know 45 (0.2%)|Prefer not to answer 19 (0.1%)	Wholemeal or wholegrain 10069 (50.2%)|White 6608 (32.9%)|Brown 2732 (13.6%)|Other type of bread 578 (2.9%)|Do not know 51 (0.3%)|Prefer not to answer 17 (0.1%)	Wholemeal or wholegrain 369 (43.5%)|White 254 (29.9%)|Brown 192 (22.6%)|Other type of bread 31 (3.7%)|Do not know 1 (0.1%)|Prefer not to answer 2 (0.2%)	Wholemeal or wholegrain 318 (38.6%)|White 237 (28.8%)|Brown 224 (27.2%)|Other type of bread 36 (4.4%)|Do not know 2 (0.2%)|Prefer not to answer 6 (0.7%)	Wholemeal or wholegrain 23624 (57.1%)|White 10985 (26.6%)|Brown 4952 (12.0%)|Other type of bread 1691 (4.1%)|Do not know 90 (0.2%)|Prefer not to answer 27 (0.1%)
Cereal intake	Cereal_intake	Diet	79	0.0481256	4.03 (4.04)	4.07 (4.02)	3.99 (4.07)	1.88 (4.71)	2.46 (3.83)	4.14 (3.99)
Salt added to food	Salt_added_to_food	Diet	80	0.0466216	Never/rarely 24093 (55.2%)|Sometimes 12351 (28.3%)|Usually 5127 (11.7%)|Always 2070 (4.7%)|Prefer not to answer 15 (0.0%)	Never/rarely 13456 (57.0%)|Sometimes 6631 (28.1%)|Usually 2443 (10.4%)|Always 1064 (4.5%)|Prefer not to answer 7 (0.0%)	Never/rarely 10637 (53.0%)|Sometimes 5720 (28.5%)|Usually 2684 (13.4%)|Always 1006 (5.0%)|Prefer not to answer 8 (0.0%)	Never/rarely 395 (46.5%)|Sometimes 272 (32.0%)|Usually 105 (12.4%)|Always 76 (9.0%)|Prefer not to answer 1 (0.1%)	Never/rarely 301 (36.6%)|Sometimes 275 (33.4%)|Usually 142 (17.3%)|Always 101 (12.3%)|Prefer not to answer 4 (0.5%)	Never/rarely 23145 (55.9%)|Sometimes 11597 (28.0%)|Usually 4795 (11.6%)|Always 1825 (4.4%)|Prefer not to answer 7 (0.0%)
Tea intake	Tea_intake	Diet	81	0.0466216	3.14 (3.7)	3.11 (3.61)	3.16 (3.81)	1.82 (3.63)	2.86 (3.79)	3.18 (3.7)
Coffee intake	Coffee_intake	Diet	82	0.0466216	1.21 (3.75)	1.07 (3.67)	1.37 (3.84)	-0.05 (3.74)	-0.07 (3.23)	1.27 (3.75)
Hot drink temperature	Hot_drink_temperature	Diet	83	0.0466216	Hot 29051 (66.5%)|Very hot 7331 (16.8%)|Warm 6789 (15.6%)|Do not drink hot drinks 469 (1.1%)|Prefer not to answer 16 (0.0%)	Hot 15389 (65.2%)|Very hot 4395 (18.6%)|Warm 3550 (15.0%)|Do not drink hot drinks 259 (1.1%)|Prefer not to answer 8 (0.0%)	Hot 13662 (68.1%)|Very hot 2936 (14.6%)|Warm 3239 (16.2%)|Do not drink hot drinks 210 (1.0%)|Prefer not to answer 8 (0.0%)	Hot 511 (60.2%)|Very hot 172 (20.3%)|Warm 135 (15.9%)|Do not drink hot drinks 28 (3.3%)|Prefer not to answer 3 (0.4%)	Hot 463 (56.3%)|Very hot 142 (17.3%)|Warm 200 (24.3%)|Do not drink hot drinks 12 (1.5%)|Prefer not to answer 6 (0.7%)	Hot 27735 (67.0%)|Very hot 6895 (16.7%)|Warm 6311 (15.3%)|Do not drink hot drinks 422 (1.0%)|Prefer not to answer 6 (0.0%)
Water intake	Water_intake	Diet	84	0.0466216	2 (3.87)	2.35 (3.66)	1.57 (4.06)	3.71 (3.65)	4.41 (2.81)	1.89 (3.86)
Overall health rating	Overall_health_rating	Health	85	0.047481	Good 24808 (56.8%)|Fair 9468 (21.7%)|Excellent 6888 (15.8%)|Poor 2270 (5.2%)|Do not know 195 (0.4%)|Prefer not to answer 27 (0.1%)	Good 13740 (58.2%)|Fair 4787 (20.3%)|Excellent 3907 (16.6%)|Poor 1048 (4.4%)|Do not know 107 (0.5%)|Prefer not to answer 12 (0.1%)	Good 11068 (55.2%)|Fair 4681 (23.3%)|Excellent 2981 (14.9%)|Poor 1222 (6.1%)|Do not know 88 (0.4%)|Prefer not to answer 15 (0.1%)	Good 440 (51.8%)|Fair 241 (28.4%)|Excellent 85 (10.0%)|Poor 68 (8.0%)|Do not know 11 (1.3%)|Prefer not to answer 4 (0.5%)	Good 394 (47.9%)|Fair 247 (30.0%)|Excellent 59 (7.2%)|Poor 105 (12.8%)|Do not know 9 (1.1%)|Prefer not to answer 9 (1.1%)	Good 23637 (57.1%)|Fair 8830 (21.3%)|Excellent 6676 (16.1%)|Poor 2054 (5.0%)|Do not know 161 (0.4%)|Prefer not to answer 11 (0.0%)
Long-standing illness, disability or infirmity	Long_standing_illness__disability_or_infirmity	Health	86	0.047481	No 27727 (63.5%)|Yes 14829 (34.0%)|Do not know 1031 (2.4%)|Prefer not to answer 69 (0.2%)	No 15585 (66.0%)|Yes 7369 (31.2%)|Do not know 603 (2.6%)|Prefer not to answer 44 (0.2%)	No 12142 (60.5%)|Yes 7460 (37.2%)|Do not know 428 (2.1%)|Prefer not to answer 25 (0.1%)	No 497 (58.5%)|Yes 312 (36.7%)|Do not know 32 (3.8%)|Prefer not to answer 8 (0.9%)	No 494 (60.0%)|Yes 290 (35.2%)|Do not know 26 (3.2%)|Prefer not to answer 13 (1.6%)	No 26302 (63.6%)|Yes 14082 (34.0%)|Do not know 941 (2.3%)|Prefer not to answer 44 (0.1%)
Falls in the last year	Falls_in_the_last_year	Health	87	0.047481	No falls 34542 (79.1%)|Only one fall 5820 (13.3%)|More than one fall 3150 (7.2%)|Prefer not to answer 144 (0.3%)	No falls 17960 (76.1%)|Only one fall 3683 (15.6%)|More than one fall 1875 (7.9%)|Prefer not to answer 83 (0.4%)	No falls 16582 (82.7%)|Only one fall 2137 (10.7%)|More than one fall 1275 (6.4%)|Prefer not to answer 61 (0.3%)	No falls 654 (77.0%)|Only one fall 123 (14.5%)|More than one fall 63 (7.4%)|Prefer not to answer 9 (1.1%)	No falls 631 (76.7%)|Only one fall 92 (11.2%)|More than one fall 69 (8.4%)|Prefer not to answer 31 (3.8%)	No falls 32778 (79.2%)|Only one fall 5525 (13.4%)|More than one fall 2977 (7.2%)|Prefer not to answer 89 (0.2%)
Weight change compared with 1 year ago	Weight_change_compared_with_1_year_ago	Health	88	0.047481	No - weigh about the same 23874 (54.7%)|Yes - gained weight 12167 (27.9%)|Yes - lost weight 6803 (15.6%)|Do not know 781 (1.8%)|Prefer not to answer 31 (0.1%)	No - weigh about the same 11787 (49.9%)|Yes - gained weight 7668 (32.5%)|Yes - lost weight 3744 (15.9%)|Do not know 385 (1.6%)|Prefer not to answer 17 (0.1%)	No - weigh about the same 12087 (60.3%)|Yes - gained weight 4499 (22.4%)|Yes - lost weight 3059 (15.3%)|Do not know 396 (2.0%)|Prefer not to answer 14 (0.1%)	No - weigh about the same 303 (35.7%)|Yes - gained weight 342 (40.3%)|Yes - lost weight 162 (19.1%)|Do not know 38 (4.5%)|Prefer not to answer 4 (0.5%)	No - weigh about the same 393 (47.8%)|Yes - gained weight 256 (31.1%)|Yes - lost weight 125 (15.2%)|Do not know 37 (4.5%)|Prefer not to answer 12 (1.5%)	No - weigh about the same 22858 (55.3%)|Yes - gained weight 11383 (27.5%)|Yes - lost weight 6428 (15.5%)|Do not know 688 (1.7%)|Prefer not to answer 12 (0.0%)
Nitrogen dioxide air pollution; 2005	Nitrogen_dioxide_air_pollution__2005	pollution	89	1.41519	30 (10.2)	29.9 (10.1)	30 (10.2)	45.8 (11.7)	38.9 (9.7)	29.3 (9.6)
Nitrogen dioxide air pollution; 2010	Nitrogen_dioxide_air_pollution__2010	pollution	90	1.41519	26.8 (7.6)	26.7 (7.6)	26.8 (7.7)	36 (8.1)	31.9 (6.9)	26.4 (7.4)
Particulate matter air pollution (pm10); 2007	Particulate_matter_air_pollution__pm10___2007	pollution	91	1.63971	22.1 (2.9)	22.1 (2.9)	22.1 (2.9)	26.1 (3.1)	24.4 (2.8)	21.9 (2.8)
Particulate matter air pollution (pm10); 2010	Particulate_matter_air_pollution__pm10___2010	pollution	92	8.31649	16.2 (1.9)	16.2 (1.9)	16.2 (1.9)	17.4 (1.8)	16.9 (1.6)	16.2 (1.9)
Particulate matter air pollution (pm2.5) absorbance; 2010	Particulate_matter_air_pollution__pm2.5__absorbance__2010	pollution	93	8.31649	1.18 (0.27)	1.18 (0.27)	1.19 (0.27)	1.5 (0.31)	1.37 (0.25)	1.17 (0.26)
Particulate matter air pollution 2.5-10um; 2010	Particulate_matter_air_pollution_2.5_10um__2010	pollution	94	8.31649	6.4 (0.9)	6.4 (0.9)	6.4 (0.9)	6.8 (1)	6.6 (0.8)	6.4 (0.9)
Caffeine drink within last hour	Caffeine_drink_within_last_hour	Pulmonary	95	8.24	No 42754 (97.9%)|Yes 902 (2.1%)	No 23126 (98.0%)|Yes 475 (2.0%)	No 19628 (97.9%)|Yes 427 (2.1%)	No 837 (98.6%)|Yes 12 (1.4%)	No 802 (97.4%)|Yes 21 (2.6%)	No 40526 (98.0%)|Yes 843 (2.0%)
Used an inhaler for chest within last hour	Used_an_inhaler_for_chest_within_last_hour	Pulmonary	96	8.24	No 43326 (99.2%)|Yes 330 (0.8%)	No 23416 (99.2%)|Yes 185 (0.8%)	No 19910 (99.3%)|Yes 145 (0.7%)	No 837 (98.6%)|Yes 12 (1.4%)	No 813 (98.8%)|Yes 10 (1.2%)	No 41065 (99.3%)|Yes 304 (0.7%)
Forced expiratory volume in 1-second (FEV1)	Forced_expiratory_volume_in_1_second__FEV1_	Pulmonary	97	8.87401	2.78 (0.8)	2.36 (0.55)	3.27 (0.76)	2.27 (0.67)	2.19 (0.74)	2.8 (0.79)
Peak expiratory flow (PEF)	Peak_expiratory_flow__PEF_	Pulmonary	98	8.87401	384 (136)	320 (94)	460 (138)	342 (121)	335 (137)	386 (135)
Townsend deprivation index	Townsend_deprivation_index	Socioeconomic	99	0.122248	-1.25 (3.14)	-1.29 (3.07)	-1.19 (3.22)	3.09 (3.4)	0.47 (3.19)	-1.41 (3.03)
Leisure/social activities	Leisure_social_activities	Socioeconomic	100	0.046192	None of the above 13215 (30.3%)|Sports club or gym 12611 (28.9%)|Pub or social club 8095 (18.5%)|Religious group 4492 (10.3%)|Other group activity 3928 (9.0%)|Adult education class 1144 (2.6%)|Prefer not to answer 171 (0.4%)	None of the above 7262 (30.8%)|Sports club or gym 6871 (29.1%)|Pub or social club 3013 (12.8%)|Religious group 2977 (12.6%)|Other group activity 2554 (10.8%)|Adult education class 846 (3.6%)|Prefer not to answer 78 (0.3%)	None of the above 5953 (29.7%)|Sports club or gym 5740 (28.6%)|Pub or social club 5082 (25.3%)|Religious group 1515 (7.6%)|Other group activity 1374 (6.9%)|Adult education class 298 (1.5%)|Prefer not to answer 93 (0.5%)	None of the above 205 (24.1%)|Sports club or gym 181 (21.3%)|Pub or social club 54 (6.4%)|Religious group 342 (40.3%)|Other group activity 34 (4.0%)|Adult education class 25 (2.9%)|Prefer not to answer 8 (0.9%)	None of the above 309 (37.5%)|Sports club or gym 168 (20.4%)|Pub or social club 47 (5.7%)|Religious group 207 (25.2%)|Other group activity 51 (6.2%)|Adult education class 20 (2.4%)|Prefer not to answer 21 (2.6%)	None of the above 12492 (30.2%)|Sports club or gym 12117 (29.3%)|Pub or social club 7941 (19.2%)|Religious group 3824 (9.2%)|Other group activity 3788 (9.2%)|Adult education class 1077 (2.6%)|Prefer not to answer 130 (0.3%)
Age completed full time education	Age_completed_full_time_education	Socioeconomic	101	32.2757	16.7 (3.2)	16.6 (3.1)	16.7 (3.4)	16.2 (7.3)	15.6 (7.3)	16.7 (2.9)
Qualifications	Qualifications	Socioeconomic	102	0.13342	College or University degree 13722 (31.4%)|O levels/GCSEs or equivalent 9194 (21.1%)|None of the above 7914 (18.1%)|A levels/AS levels or equivalent 4826 (11.1%)|NVQ or HND or HNC or equivalent 2915 (6.7%)|CSEs or equivalent 2327 (5.3%)|Other professional qualifications eg: nursing, teaching 2289 (5.2%)|Prefer not to answer 469 (1.1%)	College or University degree 7136 (30.2%)|O levels/GCSEs or equivalent 5502 (23.3%)|None of the above 4209 (17.8%)|A levels/AS levels or equivalent 2781 (11.8%)|NVQ or HND or HNC or equivalent 1075 (4.6%)|CSEs or equivalent 1264 (5.4%)|Other professional qualifications eg: nursing, teaching 1395 (5.9%)|Prefer not to answer 239 (1.0%)	College or University degree 6586 (32.8%)|O levels/GCSEs or equivalent 3692 (18.4%)|None of the above 3705 (18.5%)|A levels/AS levels or equivalent 2045 (10.2%)|NVQ or HND or HNC or equivalent 1840 (9.2%)|CSEs or equivalent 1063 (5.3%)|Other professional qualifications eg: nursing, teaching 894 (4.5%)|Prefer not to answer 230 (1.1%)	College or University degree 276 (32.5%)|O levels/GCSEs or equivalent 155 (18.3%)|None of the above 122 (14.4%)|A levels/AS levels or equivalent 50 (5.9%)|NVQ or HND or HNC or equivalent 104 (12.2%)|CSEs or equivalent 56 (6.6%)|Other professional qualifications eg: nursing, teaching 59 (6.9%)|Prefer not to answer 27 (3.2%)	College or University degree 304 (36.9%)|O levels/GCSEs or equivalent 127 (15.4%)|None of the above 143 (17.4%)|A levels/AS levels or equivalent 75 (9.1%)|NVQ or HND or HNC or equivalent 45 (5.5%)|CSEs or equivalent 53 (6.4%)|Other professional qualifications eg: nursing, teaching 31 (3.8%)|Prefer not to answer 45 (5.5%)	College or University degree 12856 (31.1%)|O levels/GCSEs or equivalent 8859 (21.4%)|None of the above 7552 (18.3%)|A levels/AS levels or equivalent 4634 (11.2%)|NVQ or HND or HNC or equivalent 2731 (6.6%)|CSEs or equivalent 2198 (5.3%)|Other professional qualifications eg: nursing, teaching 2167 (5.2%)|Prefer not to answer 372 (0.9%)
Average total household income	Average_total_household_income	Socioeconomic	103	0.399614	18,000 to 30,999 9756 (22.3%)|31,000 to 51,999 9405 (21.5%)|Less than 18,000 9035 (20.7%)|52,000 to 100,000 7196 (16.5%)|Prefer not to answer 4407 (10.1%)|Do not know 2019 (4.6%)|Greater than 100,000 1838 (4.2%)	18,000 to 30,999 5247 (22.2%)|31,000 to 51,999 4791 (20.3%)|Less than 18,000 5067 (21.5%)|52,000 to 100,000 3437 (14.6%)|Prefer not to answer 2734 (11.6%)|Do not know 1468 (6.2%)|Greater than 100,000 857 (3.6%)	18,000 to 30,999 4509 (22.5%)|31,000 to 51,999 4614 (23.0%)|Less than 18,000 3968 (19.8%)|52,000 to 100,000 3759 (18.7%)|Prefer not to answer 1673 (8.3%)|Do not know 551 (2.7%)|Greater than 100,000 981 (4.9%)	18,000 to 30,999 197 (23.2%)|31,000 to 51,999 141 (16.6%)|Less than 18,000 233 (27.4%)|52,000 to 100,000 74 (8.7%)|Prefer not to answer 100 (11.8%)|Do not know 96 (11.3%)|Greater than 100,000 8 (0.9%)	18,000 to 30,999 145 (17.6%)|31,000 to 51,999 122 (14.8%)|Less than 18,000 194 (23.6%)|52,000 to 100,000 102 (12.4%)|Prefer not to answer 143 (17.4%)|Do not know 84 (10.2%)|Greater than 100,000 33 (4.0%)	18,000 to 30,999 9306 (22.5%)|31,000 to 51,999 9038 (21.8%)|Less than 18,000 8435 (20.4%)|52,000 to 100,000 6957 (16.8%)|Prefer not to answer 4084 (9.9%)|Do not know 1775 (4.3%)|Greater than 100,000 1774 (4.3%)
Duration of moderate activity	Duration_of_moderate_activity	Socioeconomic	104	17.3849	56 (71.3)	52.3 (65.1)	60.4 (77.8)	48.9 (71.6)	45.8 (56.8)	56.4 (71.3)
Duration of vigorous activity	Duration_of_vigorous_activity	Socioeconomic	105	40.7914	35.4 (40.2)	30.6 (33.3)	41 (46.4)	38.8 (53.5)	30.8 (41.5)	35.4 (39.8)
Number of days/week of moderate physical activity	Number_of_days_week_of_moderate_physical_activity	Socioeconomic	106	0.046192	3.38 (2.53)	3.35 (2.55)	3.41 (2.51)	3.11 (2.58)	2.63 (2.84)	3.4 (2.52)
Number of days/week of vigorous physical activity	Number_of_days_week_of_vigorous_physical_activity	Socioeconomic	107	0.046192	1.65 (2.05)	1.46 (1.95)	1.87 (2.14)	1.69 (2.35)	1.36 (2.41)	1.66 (2.03)
Date of attending assessment centre	Date_of_attending_assessment_centre	Technical	108	0	2.79 (0.82)	2.79 (0.82)	2.79 (0.83)	3.26 (0.81)	3.2 (0.78)	2.77 (0.82)
Time blood draw	Time_blood_draw	Technical	109	0.088087	14.5 (2.8)	14.5 (2.7)	14.4 (2.9)	15.1 (2.9)	15.1 (2.7)	14.4 (2.8)
Fasting time	Fasting_time	Technical	110	0.00386723	3.81 (2.43)	3.73 (2.28)	3.91 (2.59)	5.2 (3.6)	4.11 (2.46)	3.77 (2.38)
Number of draws	Number_of_draws	Technical	111	0.00214846	6 33692 (77.2%)|7 9964 (22.8%)	6 18254 (77.3%)|7 5347 (22.7%)	6 15438 (77.0%)|7 4617 (23.0%)	6 398 (46.9%)|7 451 (53.1%)	6 440 (53.5%)|7 383 (46.5%)	6 32458 (78.5%)|7 8911 (21.5%)
Month	month	Technical	112	0	6.3 (3.3)	6.4 (3.2)	6.3 (3.3)	6.6 (3.3)	7 (3.2)	6.3 (3.3)
Chondroitin Sulfate	M01AX25	Drugs	113	0	0 43112 (98.8%)|1 544 (1.2%)	0 23237 (98.5%)|1 364 (1.5%)	0 19875 (99.1%)|1 180 (0.9%)	0 847 (99.8%)|1 2 (0.2%)	0 822 (99.9%)|1 1 (0.1%)	0 40836 (98.7%)|1 533 (1.3%)
Ubidecarenone	C01EB09	Drugs	114	0	0 43518 (99.7%)|1 138 (0.3%)	0 23504 (99.6%)|1 97 (0.4%)	0 20014 (99.8%)|1 41 (0.2%)	0 849 (100.0%)	0 822 (99.9%)|1 1 (0.1%)	0 41234 (99.7%)|1 135 (0.3%)
Fish Oil|Omega-3-Acid Ethyl Esters	C10AX06	Drugs	115	0	0 41953 (96.1%)|1 1703 (3.9%)	0 22520 (95.4%)|1 1081 (4.6%)	0 19433 (96.9%)|1 622 (3.1%)	0 836 (98.5%)|1 13 (1.5%)	0 810 (98.4%)|1 13 (1.6%)	0 39708 (96.0%)|1 1661 (4.0%)
Vitamin C	A11GA	Drugs	116	0	0 43016 (98.5%)|1 640 (1.5%)	0 23194 (98.3%)|1 407 (1.7%)	0 19822 (98.8%)|1 233 (1.2%)	0 840 (98.9%)|1 9 (1.1%)	0 818 (99.4%)|1 5 (0.6%)	0 40751 (98.5%)|1 618 (1.5%)
Vitamin C	G01AD03	Drugs	117	0	0 43539 (99.7%)|1 117 (0.3%)	0 23519 (99.7%)|1 82 (0.3%)	0 20020 (99.8%)|1 35 (0.2%)	0 848 (99.9%)|1 1 (0.1%)	0 822 (99.9%)|1 1 (0.1%)	0 41256 (99.7%)|1 113 (0.3%)
Evening Primrose Oil|Gamolenic Acid	D11AX02	Drugs	118	0	0 42786 (98.0%)|1 870 (2.0%)	0 22773 (96.5%)|1 828 (3.5%)	0 20013 (99.8%)|1 42 (0.2%)	0 836 (98.5%)|1 13 (1.5%)	0 813 (98.8%)|1 10 (1.2%)	0 40530 (98.0%)|1 839 (2.0%)
St. John'S Wort	N06AX25	Drugs	119	0	0 43578 (99.8%)|1 78 (0.2%)	0 23543 (99.8%)|1 58 (0.2%)	0 20035 (99.9%)|1 20 (0.1%)	0 849 (100.0%)	0 823 (100.0%)	0 41292 (99.8%)|1 77 (0.2%)
Docusate	A06AA02	Drugs	120	0	0 43616 (99.9%)|1 40 (0.1%)	0 23566 (99.9%)|1 35 (0.1%)	0 20050 (100.0%)|1 5 (0.0%)	0 848 (99.9%)|1 1 (0.1%)	0 822 (99.9%)|1 1 (0.1%)	0 41331 (99.9%)|1 38 (0.1%)
Senna Glycoside	A06AB06	Drugs	121	0	0 43514 (99.7%)|1 142 (0.3%)	0 23506 (99.6%)|1 95 (0.4%)	0 20008 (99.8%)|1 47 (0.2%)	0 844 (99.4%)|1 5 (0.6%)	0 819 (99.5%)|1 4 (0.5%)	0 41237 (99.7%)|1 132 (0.3%)
Propranolol	C07AA05	Drugs	122	0	0 43333 (99.3%)|1 323 (0.7%)	0 23373 (99.0%)|1 228 (1.0%)	0 19960 (99.5%)|1 95 (0.5%)	0 844 (99.4%)|1 5 (0.6%)	0 818 (99.4%)|1 5 (0.6%)	0 41057 (99.2%)|1 312 (0.8%)
Diltiazem	C08DB01	Drugs	123	0	0 43326 (99.2%)|1 330 (0.8%)	0 23446 (99.3%)|1 155 (0.7%)	0 19880 (99.1%)|1 175 (0.9%)	0 845 (99.5%)|1 4 (0.5%)	0 814 (98.9%)|1 9 (1.1%)	0 41053 (99.2%)|1 316 (0.8%)
Nitroglycerin	C05AE01	Drugs	124	0	0 43327 (99.2%)|1 329 (0.8%)	0 23483 (99.5%)|1 118 (0.5%)	0 19844 (98.9%)|1 211 (1.1%)	0 848 (99.9%)|1 1 (0.1%)	0 815 (99.0%)|1 8 (1.0%)	0 41050 (99.2%)|1 319 (0.8%)
Vitamin A	A11CA01	Drugs	125	0	0 43643 (100.0%)|1 13 (0.0%)	0 23596 (100.0%)|1 5 (0.0%)	0 20047 (100.0%)|1 8 (0.0%)	0 849 (100.0%)	0 823 (100.0%)	0 41357 (100.0%)|1 12 (0.0%)
Vitamin A |Vitamin D|Cod Liver Oil	A11CB	Drugs	126	0	0 41201 (94.4%)|1 2455 (5.6%)	0 22170 (93.9%)|1 1431 (6.1%)	0 19031 (94.9%)|1 1024 (5.1%)	0 823 (96.9%)|1 26 (3.1%)	0 803 (97.6%)|1 20 (2.4%)	0 38974 (94.2%)|1 2395 (5.8%)
Calcium Carbonate	A12AA04	Drugs	127	0	0 43367 (99.3%)|1 289 (0.7%)	0 23356 (99.0%)|1 245 (1.0%)	0 20011 (99.8%)|1 44 (0.2%)	0 847 (99.8%)|1 2 (0.2%)	0 816 (99.1%)|1 7 (0.9%)	0 41092 (99.3%)|1 277 (0.7%)
Cholecalciferol |Calcium Carbonate|Ergocalciferol |Calcium|Cholecalciferol |Niacin |Calcium Gluconate|Cholecalciferol |Calcium Phosphate	A12AX	Drugs	128	0	0 42450 (97.2%)|1 1206 (2.8%)	0 22567 (95.6%)|1 1034 (4.4%)	0 19883 (99.1%)|1 172 (0.9%)	0 828 (97.5%)|1 21 (2.5%)	0 779 (94.7%)|1 44 (5.3%)	0 40246 (97.3%)|1 1123 (2.7%)
Multivitamin	A11BA	Drugs	129	0	0 42260 (96.8%)|1 1396 (3.2%)	0 22755 (96.4%)|1 846 (3.6%)	0 19505 (97.3%)|1 550 (2.7%)	0 822 (96.8%)|1 27 (3.2%)	0 801 (97.3%)|1 22 (2.7%)	0 40039 (96.8%)|1 1330 (3.2%)
Chloramphenicol	S01AA01	Drugs	130	0	0 43646 (100.0%)|1 10 (0.0%)	0 23593 (100.0%)|1 8 (0.0%)	0 20053 (100.0%)|1 2 (0.0%)	0 849 (100.0%)	0 823 (100.0%)	0 41359 (100.0%)|1 10 (0.0%)
Bromelain	D03BA03	Drugs	131	0	0 43643 (100.0%)|1 13 (0.0%)	0 23591 (100.0%)|1 10 (0.0%)	0 20052 (100.0%)|1 3 (0.0%)	0 849 (100.0%)	0 823 (100.0%)	0 41357 (100.0%)|1 12 (0.0%)
Polyethylene Glycol	A06AD15	Drugs	132	0	0 43647 (100.0%)|1 9 (0.0%)	0 23594 (100.0%)|1 7 (0.0%)	0 20053 (100.0%)|1 2 (0.0%)	0 849 (100.0%)	0 823 (100.0%)	0 41360 (100.0%)|1 9 (0.0%)
Salbutamol	R03AC02	Drugs	133	0	0 41357 (94.7%)|1 2299 (5.3%)	0 22306 (94.5%)|1 1295 (5.5%)	0 19051 (95.0%)|1 1004 (5.0%)	0 810 (95.4%)|1 39 (4.6%)	0 779 (94.7%)|1 44 (5.3%)	0 39176 (94.7%)|1 2193 (5.3%)
Diphenhydramine	R06AA02	Drugs	134	0	0 43639 (100.0%)|1 17 (0.0%)	0 23593 (100.0%)|1 8 (0.0%)	0 20046 (100.0%)|1 9 (0.0%)	0 849 (100.0%)	0 823 (100.0%)	0 41352 (100.0%)|1 17 (0.0%)
Acetaminophen	N02BE01	Drugs	135	0	0 35252 (80.7%)|1 8404 (19.3%)	0 18208 (77.1%)|1 5393 (22.9%)	0 17044 (85.0%)|1 3011 (15.0%)	0 640 (75.4%)|1 209 (24.6%)	0 621 (75.5%)|1 202 (24.5%)	0 33519 (81.0%)|1 7850 (19.0%)
Caffeine |Acetaminophen |Codeine|Acetaminophen |Codeine |Ketorolac|Acetaminophen |Codeine	N02AJ06	Drugs	136	0	0 42341 (97.0%)|1 1315 (3.0%)	0 22777 (96.5%)|1 824 (3.5%)	0 19564 (97.6%)|1 491 (2.4%)	0 820 (96.6%)|1 29 (3.4%)	0 805 (97.8%)|1 18 (2.2%)	0 40112 (97.0%)|1 1257 (3.0%)
Caffeine |Acetaminophen |Codeine|Caffeine |Acetaminophen |Codeine |Diphenhydramine|Acetaminophen |Codeine|Acetaminophen |Codeine |Buclizine	N02AJ09	Drugs	137	0	0 43598 (99.9%)|1 58 (0.1%)	0 23558 (99.8%)|1 43 (0.2%)	0 20040 (99.9%)|1 15 (0.1%)	0 847 (99.8%)|1 2 (0.2%)	0 823 (100.0%)	0 41314 (99.9%)|1 55 (0.1%)
Dihydrocodeine	N02AA08	Drugs	138	0	0 43481 (99.6%)|1 175 (0.4%)	0 23503 (99.6%)|1 98 (0.4%)	0 19978 (99.6%)|1 77 (0.4%)	0 847 (99.8%)|1 2 (0.2%)	0 823 (100.0%)	0 41199 (99.6%)|1 170 (0.4%)
Lymecycline	J01AA04	Drugs	139	0	0 43617 (99.9%)|1 39 (0.1%)	0 23580 (99.9%)|1 21 (0.1%)	0 20037 (99.9%)|1 18 (0.1%)	0 847 (99.8%)|1 2 (0.2%)	0 821 (99.8%)|1 2 (0.2%)	0 41335 (99.9%)|1 34 (0.1%)
Medroxyprogesterone Acetate	G03AC06	Drugs	140	0	0 43620 (99.9%)|1 36 (0.1%)	0 23566 (99.9%)|1 35 (0.1%)	0 20054 (100.0%)|1 1 (0.0%)	0 846 (99.6%)|1 3 (0.4%)	0 823 (100.0%)	0 41336 (99.9%)|1 33 (0.1%)
Conjugated Estrogens |Norgestrel	G03FA10	Drugs	141	0	0 43588 (99.8%)|1 68 (0.2%)	0 23533 (99.7%)|1 68 (0.3%)	0 20055 (100.0%)	0 849 (100.0%)	0 823 (100.0%)	0 41302 (99.8%)|1 67 (0.2%)
Estradiol|Norethisterone |Estradiol	G03CA03	Drugs	142	0	0 43106 (98.7%)|1 550 (1.3%)	0 23053 (97.7%)|1 548 (2.3%)	0 20053 (100.0%)|1 2 (0.0%)	0 843 (99.3%)|1 6 (0.7%)	0 821 (99.8%)|1 2 (0.2%)	0 40827 (98.7%)|1 542 (1.3%)
Estriol|Estradiol	G03CA04	Drugs	143	0	0 43564 (99.8%)|1 92 (0.2%)	0 23509 (99.6%)|1 92 (0.4%)	0 20055 (100.0%)	0 849 (100.0%)	0 823 (100.0%)	0 41277 (99.8%)|1 92 (0.2%)
Somatropin Recombinant	H01AC01	Drugs	144	0	0 43647 (100.0%)|1 9 (0.0%)	0 23596 (100.0%)|1 5 (0.0%)	0 20051 (100.0%)|1 4 (0.0%)	0 849 (100.0%)	0 823 (100.0%)	0 41360 (100.0%)|1 9 (0.0%)
Desogestrel	G03AC09	Drugs	145	0	0 43558 (99.8%)|1 98 (0.2%)	0 23503 (99.6%)|1 98 (0.4%)	0 20055 (100.0%)	0 848 (99.9%)|1 1 (0.1%)	0 820 (99.6%)|1 3 (0.4%)	0 41276 (99.8%)|1 93 (0.2%)
Hydroxocobalamin	B03BA03	Drugs	146	0	0 43548 (99.8%)|1 108 (0.2%)	0 23527 (99.7%)|1 74 (0.3%)	0 20021 (99.8%)|1 34 (0.2%)	0 847 (99.8%)|1 2 (0.2%)	0 822 (99.9%)|1 1 (0.1%)	0 41265 (99.7%)|1 104 (0.3%)
Cyanocobalamin	B03BA01	Drugs	147	0	0 43616 (99.9%)|1 40 (0.1%)	0 23577 (99.9%)|1 24 (0.1%)	0 20039 (99.9%)|1 16 (0.1%)	0 849 (100.0%)	0 815 (99.0%)|1 8 (1.0%)	0 41339 (99.9%)|1 30 (0.1%)
Fusidic Acid|Hydrocortisone |Fusidic Acid	D06AX01	Drugs	148	0	0 43645 (100.0%)|1 11 (0.0%)	0 23599 (100.0%)|1 2 (0.0%)	0 20046 (100.0%)|1 9 (0.0%)	0 849 (100.0%)	0 822 (99.9%)|1 1 (0.1%)	0 41359 (100.0%)|1 10 (0.0%)
Fusidic Acid	S01AA13	Drugs	149	0	0 43654 (100.0%)|1 2 (0.0%)	0 23599 (100.0%)|1 2 (0.0%)	0 20055 (100.0%)	0 849 (100.0%)	0 823 (100.0%)	0 41367 (100.0%)|1 2 (0.0%)
Sotalol	C07AA07	Drugs	150	0	0 43569 (99.8%)|1 87 (0.2%)	0 23562 (99.8%)|1 39 (0.2%)	0 20007 (99.8%)|1 48 (0.2%)	0 849 (100.0%)	0 823 (100.0%)	0 41283 (99.8%)|1 86 (0.2%)
Chlorthalidone |Atenolol	C07CB03	Drugs	151	0	0 43592 (99.9%)|1 64 (0.1%)	0 23571 (99.9%)|1 30 (0.1%)	0 20021 (99.8%)|1 34 (0.2%)	0 846 (99.6%)|1 3 (0.4%)	0 823 (100.0%)	0 41308 (99.9%)|1 61 (0.1%)
Bendroflumethiazide |Propranolol	C07BA05	Drugs	152	0	0 43654 (100.0%)|1 2 (0.0%)	0 23599 (100.0%)|1 2 (0.0%)	0 20055 (100.0%)	0 849 (100.0%)	0 823 (100.0%)	0 41367 (100.0%)|1 2 (0.0%)
Methyldopa	C02AB	Drugs	153	0	0 43647 (100.0%)|1 9 (0.0%)	0 23595 (100.0%)|1 6 (0.0%)	0 20052 (100.0%)|1 3 (0.0%)	0 849 (100.0%)	0 823 (100.0%)	0 41360 (100.0%)|1 9 (0.0%)
Celiprolol	C07AB08	Drugs	154	0	0 43639 (100.0%)|1 17 (0.0%)	0 23589 (99.9%)|1 12 (0.1%)	0 20050 (100.0%)|1 5 (0.0%)	0 849 (100.0%)	0 820 (99.6%)|1 3 (0.4%)	0 41355 (100.0%)|1 14 (0.0%)
Minoxidil	C02DC01	Drugs	155	0	0 43651 (100.0%)|1 5 (0.0%)	0 23600 (100.0%)|1 1 (0.0%)	0 20051 (100.0%)|1 4 (0.0%)	0 849 (100.0%)	0 823 (100.0%)	0 41364 (100.0%)|1 5 (0.0%)
Prazosin	C02CA01	Drugs	156	0	0 43650 (100.0%)|1 6 (0.0%)	0 23600 (100.0%)|1 1 (0.0%)	0 20050 (100.0%)|1 5 (0.0%)	0 849 (100.0%)	0 823 (100.0%)	0 41363 (100.0%)|1 6 (0.0%)
Terazosin	G04CA03	Drugs	157	0	0 43631 (99.9%)|1 25 (0.1%)	0 23598 (100.0%)|1 3 (0.0%)	0 20033 (99.9%)|1 22 (0.1%)	0 849 (100.0%)	0 823 (100.0%)	0 41344 (99.9%)|1 25 (0.1%)
Doxazosin	C02CA04	Drugs	158	0	0 43085 (98.7%)|1 571 (1.3%)	0 23416 (99.2%)|1 185 (0.8%)	0 19669 (98.1%)|1 386 (1.9%)	0 827 (97.4%)|1 22 (2.6%)	0 813 (98.8%)|1 10 (1.2%)	0 40836 (98.7%)|1 533 (1.3%)
Lisinopril	C09AA03	Drugs	159	0	0 42411 (97.1%)|1 1245 (2.9%)	0 23111 (97.9%)|1 490 (2.1%)	0 19300 (96.2%)|1 755 (3.8%)	0 812 (95.6%)|1 37 (4.4%)	0 799 (97.1%)|1 24 (2.9%)	0 40194 (97.2%)|1 1175 (2.8%)
Quinapril	C09AA06	Drugs	160	0	0 43637 (100.0%)|1 19 (0.0%)	0 23593 (100.0%)|1 8 (0.0%)	0 20044 (99.9%)|1 11 (0.1%)	0 849 (100.0%)	0 823 (100.0%)	0 41350 (100.0%)|1 19 (0.0%)
Captopril	C09AA01	Drugs	161	0	0 43634 (99.9%)|1 22 (0.1%)	0 23589 (99.9%)|1 12 (0.1%)	0 20045 (100.0%)|1 10 (0.0%)	0 847 (99.8%)|1 2 (0.2%)	0 822 (99.9%)|1 1 (0.1%)	0 41350 (100.0%)|1 19 (0.0%)
Enalapril	C09AA02	Drugs	162	0	0 43284 (99.1%)|1 372 (0.9%)	0 23435 (99.3%)|1 166 (0.7%)	0 19849 (99.0%)|1 206 (1.0%)	0 845 (99.5%)|1 4 (0.5%)	0 816 (99.1%)|1 7 (0.9%)	0 41012 (99.1%)|1 357 (0.9%)
Enalapril |Hydrochlorothiazide	C09BA02	Drugs	163	0	0 43640 (100.0%)|1 16 (0.0%)	0 23597 (100.0%)|1 4 (0.0%)	0 20043 (99.9%)|1 12 (0.1%)	0 849 (100.0%)	0 823 (100.0%)	0 41353 (100.0%)|1 16 (0.0%)
Perindopril	C09AA04	Drugs	164	0	0 42979 (98.4%)|1 677 (1.6%)	0 23356 (99.0%)|1 245 (1.0%)	0 19623 (97.8%)|1 432 (2.2%)	0 839 (98.8%)|1 10 (1.2%)	0 801 (97.3%)|1 22 (2.7%)	0 40734 (98.5%)|1 635 (1.5%)
Ramipril	C09AA05	Drugs	165	0	0 41465 (95.0%)|1 2191 (5.0%)	0 22826 (96.7%)|1 775 (3.3%)	0 18639 (92.9%)|1 1416 (7.1%)	0 811 (95.5%)|1 38 (4.5%)	0 779 (94.7%)|1 44 (5.3%)	0 39283 (95.0%)|1 2086 (5.0%)
Nitroglycerin	C01DA02	Drugs	166	0	0 43302 (99.2%)|1 354 (0.8%)	0 23472 (99.5%)|1 129 (0.5%)	0 19830 (98.9%)|1 225 (1.1%)	0 847 (99.8%)|1 2 (0.2%)	0 815 (99.0%)|1 8 (1.0%)	0 41027 (99.2%)|1 342 (0.8%)
Trandolapril	C09AA10	Drugs	167	0	0 43630 (99.9%)|1 26 (0.1%)	0 23588 (99.9%)|1 13 (0.1%)	0 20042 (99.9%)|1 13 (0.1%)	0 849 (100.0%)	0 822 (99.9%)|1 1 (0.1%)	0 41344 (99.9%)|1 25 (0.1%)
Isosorbide Mononitrate	C01DA14	Drugs	168	0	0 43349 (99.3%)|1 307 (0.7%)	0 23481 (99.5%)|1 120 (0.5%)	0 19868 (99.1%)|1 187 (0.9%)	0 846 (99.6%)|1 3 (0.4%)	0 813 (98.8%)|1 10 (1.2%)	0 41076 (99.3%)|1 293 (0.7%)
Isosorbide Dinitrate	C01DA08	Drugs	169	0	0 43645 (100.0%)|1 11 (0.0%)	0 23600 (100.0%)|1 1 (0.0%)	0 20045 (100.0%)|1 10 (0.0%)	0 849 (100.0%)	0 822 (99.9%)|1 1 (0.1%)	0 41359 (100.0%)|1 10 (0.0%)
Nifedipine	C08CA05	Drugs	170	0	0 43322 (99.2%)|1 334 (0.8%)	0 23452 (99.4%)|1 149 (0.6%)	0 19870 (99.1%)|1 185 (0.9%)	0 825 (97.2%)|1 24 (2.8%)	0 814 (98.9%)|1 9 (1.1%)	0 41069 (99.3%)|1 300 (0.7%)
Nicardipine	C08CA04	Drugs	171	0	0 43648 (100.0%)|1 8 (0.0%)	0 23599 (100.0%)|1 2 (0.0%)	0 20049 (100.0%)|1 6 (0.0%)	0 849 (100.0%)	0 823 (100.0%)	0 41361 (100.0%)|1 8 (0.0%)
Amlodipine	C08CA01	Drugs	172	0	0 41636 (95.4%)|1 2020 (4.6%)	0 22809 (96.6%)|1 792 (3.4%)	0 18827 (93.9%)|1 1228 (6.1%)	0 727 (85.6%)|1 122 (14.4%)	0 761 (92.5%)|1 62 (7.5%)	0 39568 (95.6%)|1 1801 (4.4%)
Lacidipine	C08CA09	Drugs	173	0	0 43599 (99.9%)|1 57 (0.1%)	0 23575 (99.9%)|1 26 (0.1%)	0 20024 (99.8%)|1 31 (0.2%)	0 847 (99.8%)|1 2 (0.2%)	0 822 (99.9%)|1 1 (0.1%)	0 41317 (99.9%)|1 52 (0.1%)
Naftidrofuryl Oxalate	C04AX21	Drugs	174	0	0 43648 (100.0%)|1 8 (0.0%)	0 23598 (100.0%)|1 3 (0.0%)	0 20050 (100.0%)|1 5 (0.0%)	0 849 (100.0%)	0 823 (100.0%)	0 41361 (100.0%)|1 8 (0.0%)
Enoxaparin	B01AB05	Drugs	175	0	0 43653 (100.0%)|1 3 (0.0%)	0 23599 (100.0%)|1 2 (0.0%)	0 20054 (100.0%)|1 1 (0.0%)	0 849 (100.0%)	0 823 (100.0%)	0 41366 (100.0%)|1 3 (0.0%)
Dipyridamole	B01AC07	Drugs	176	0	0 43555 (99.8%)|1 101 (0.2%)	0 23565 (99.8%)|1 36 (0.2%)	0 19990 (99.7%)|1 65 (0.3%)	0 845 (99.5%)|1 4 (0.5%)	0 823 (100.0%)	0 41273 (99.8%)|1 96 (0.2%)
Acetylsalicylic Acid	A01AD05	Drugs	177	0	0 37271 (85.4%)|1 6385 (14.6%)	0 21143 (89.6%)|1 2458 (10.4%)	0 16128 (80.4%)|1 3927 (19.6%)	0 734 (86.5%)|1 115 (13.5%)	0 665 (80.8%)|1 158 (19.2%)	0 35333 (85.4%)|1 6036 (14.6%)
Tranexamic Acid	B02AA02	Drugs	178	0	0 43593 (99.9%)|1 63 (0.1%)	0 23542 (99.8%)|1 59 (0.2%)	0 20051 (100.0%)|1 4 (0.0%)	0 847 (99.8%)|1 2 (0.2%)	0 819 (99.5%)|1 4 (0.5%)	0 41312 (99.9%)|1 57 (0.1%)
Niacin	C04AC01	Drugs	179	0	0 43648 (100.0%)|1 8 (0.0%)	0 23599 (100.0%)|1 2 (0.0%)	0 20049 (100.0%)|1 6 (0.0%)	0 849 (100.0%)	0 823 (100.0%)	0 41361 (100.0%)|1 8 (0.0%)
Docosahexaenoic Acid |Eicosapentaenoic Acid|Xanthophyll|Vitamin C |Zinc	V06D	Drugs	180	0	0 43605 (99.9%)|1 51 (0.1%)	0 23559 (99.8%)|1 42 (0.2%)	0 20046 (100.0%)|1 9 (0.0%)	0 848 (99.9%)|1 1 (0.1%)	0 823 (100.0%)	0 41320 (99.9%)|1 49 (0.1%)
Bezafibrate	C10AB02	Drugs	181	0	0 43598 (99.9%)|1 58 (0.1%)	0 23579 (99.9%)|1 22 (0.1%)	0 20019 (99.8%)|1 36 (0.2%)	0 849 (100.0%)	0 822 (99.9%)|1 1 (0.1%)	0 41313 (99.9%)|1 56 (0.1%)
Cholestyramine	C10AC01	Drugs	182	0	0 43637 (100.0%)|1 19 (0.0%)	0 23588 (99.9%)|1 13 (0.1%)	0 20049 (100.0%)|1 6 (0.0%)	0 849 (100.0%)	0 823 (100.0%)	0 41351 (100.0%)|1 18 (0.0%)
Fenofibrate	C10AB05	Drugs	183	0	0 43579 (99.8%)|1 77 (0.2%)	0 23576 (99.9%)|1 25 (0.1%)	0 20003 (99.7%)|1 52 (0.3%)	0 849 (100.0%)	0 816 (99.1%)|1 7 (0.9%)	0 41300 (99.8%)|1 69 (0.2%)
Simvastatin	C10AA01	Drugs	184	0	0 38215 (87.5%)|1 5441 (12.5%)	0 21578 (91.4%)|1 2023 (8.6%)	0 16637 (83.0%)|1 3418 (17.0%)	0 735 (86.6%)|1 114 (13.4%)	0 682 (82.9%)|1 141 (17.1%)	0 36248 (87.6%)|1 5121 (12.4%)
Pravastatin	C10AA03	Drugs	185	0	0 43432 (99.5%)|1 224 (0.5%)	0 23508 (99.6%)|1 93 (0.4%)	0 19924 (99.3%)|1 131 (0.7%)	0 845 (99.5%)|1 4 (0.5%)	0 818 (99.4%)|1 5 (0.6%)	0 41160 (99.5%)|1 209 (0.5%)
Ciprofibrate	C10AB08	Drugs	186	0	0 43648 (100.0%)|1 8 (0.0%)	0 23599 (100.0%)|1 2 (0.0%)	0 20049 (100.0%)|1 6 (0.0%)	0 849 (100.0%)	0 823 (100.0%)	0 41362 (100.0%)|1 7 (0.0%)
Salmeterol	R03AC12	Drugs	187	0	0 43380 (99.4%)|1 276 (0.6%)	0 23452 (99.4%)|1 149 (0.6%)	0 19928 (99.4%)|1 127 (0.6%)	0 845 (99.5%)|1 4 (0.5%)	0 819 (99.5%)|1 4 (0.5%)	0 41104 (99.4%)|1 265 (0.6%)
Terbutaline	R03CC03	Drugs	188	0	0 43568 (99.8%)|1 88 (0.2%)	0 23545 (99.8%)|1 56 (0.2%)	0 20023 (99.8%)|1 32 (0.2%)	0 849 (100.0%)	0 823 (100.0%)	0 41283 (99.8%)|1 86 (0.2%)
Terbutaline	R03AC03	Drugs	189	0	0 43461 (99.6%)|1 195 (0.4%)	0 23486 (99.5%)|1 115 (0.5%)	0 19975 (99.6%)|1 80 (0.4%)	0 847 (99.8%)|1 2 (0.2%)	0 821 (99.8%)|1 2 (0.2%)	0 41180 (99.5%)|1 189 (0.5%)
Ipratropium Bromide	R03BB01	Drugs	190	0	0 43547 (99.8%)|1 109 (0.2%)	0 23544 (99.8%)|1 57 (0.2%)	0 20003 (99.7%)|1 52 (0.3%)	0 847 (99.8%)|1 2 (0.2%)	0 821 (99.8%)|1 2 (0.2%)	0 41264 (99.7%)|1 105 (0.3%)
Aminophylline	R03DA05	Drugs	191	0	0 43626 (99.9%)|1 30 (0.1%)	0 23587 (99.9%)|1 14 (0.1%)	0 20039 (99.9%)|1 16 (0.1%)	0 849 (100.0%)	0 822 (99.9%)|1 1 (0.1%)	0 41340 (99.9%)|1 29 (0.1%)
Epinephrine	A01AD01	Drugs	192	0	0 43649 (100.0%)|1 7 (0.0%)	0 23596 (100.0%)|1 5 (0.0%)	0 20053 (100.0%)|1 2 (0.0%)	0 849 (100.0%)	0 823 (100.0%)	0 41362 (100.0%)|1 7 (0.0%)
Beclomethasone Dipropionate	R03BA01	Drugs	193	0	0 42476 (97.3%)|1 1180 (2.7%)	0 22936 (97.2%)|1 665 (2.8%)	0 19540 (97.4%)|1 515 (2.6%)	0 829 (97.6%)|1 20 (2.4%)	0 798 (97.0%)|1 25 (3.0%)	0 40248 (97.3%)|1 1121 (2.7%)
Theophylline	R03DA04	Drugs	194	0	0 43613 (99.9%)|1 43 (0.1%)	0 23578 (99.9%)|1 23 (0.1%)	0 20035 (99.9%)|1 20 (0.1%)	0 849 (100.0%)	0 822 (99.9%)|1 1 (0.1%)	0 41327 (99.9%)|1 42 (0.1%)
Cromoglicic Acid	A07EB01	Drugs	195	0	0 43604 (99.9%)|1 52 (0.1%)	0 23570 (99.9%)|1 31 (0.1%)	0 20034 (99.9%)|1 21 (0.1%)	0 847 (99.8%)|1 2 (0.2%)	0 820 (99.6%)|1 3 (0.4%)	0 41323 (99.9%)|1 46 (0.1%)
Cromoglicic Acid	S01GX01	Drugs	196	0	0 43572 (99.8%)|1 84 (0.2%)	0 23549 (99.8%)|1 52 (0.2%)	0 20023 (99.8%)|1 32 (0.2%)	0 846 (99.6%)|1 3 (0.4%)	0 819 (99.5%)|1 4 (0.5%)	0 41293 (99.8%)|1 76 (0.2%)
Beclomethasone Dipropionate |Salbutamol	R03AK13	Drugs	197	0	0 43606 (99.9%)|1 50 (0.1%)	0 23567 (99.9%)|1 34 (0.1%)	0 20039 (99.9%)|1 16 (0.1%)	0 849 (100.0%)	0 822 (99.9%)|1 1 (0.1%)	0 41320 (99.9%)|1 49 (0.1%)
Budesonide	A07EA06	Drugs	198	0	0 43541 (99.7%)|1 115 (0.3%)	0 23534 (99.7%)|1 67 (0.3%)	0 20007 (99.8%)|1 48 (0.2%)	0 849 (100.0%)	0 821 (99.8%)|1 2 (0.2%)	0 41257 (99.7%)|1 112 (0.3%)
Budesonide	R03BA02	Drugs	199	0	0 43485 (99.6%)|1 171 (0.4%)	0 23500 (99.6%)|1 101 (0.4%)	0 19985 (99.7%)|1 70 (0.3%)	0 849 (100.0%)	0 820 (99.6%)|1 3 (0.4%)	0 41203 (99.6%)|1 166 (0.4%)
Chlorphenamine	R06AB04	Drugs	200	0	0 43539 (99.7%)|1 117 (0.3%)	0 23517 (99.6%)|1 84 (0.4%)	0 20022 (99.8%)|1 33 (0.2%)	0 847 (99.8%)|1 2 (0.2%)	0 822 (99.9%)|1 1 (0.1%)	0 41257 (99.7%)|1 112 (0.3%)
Alimemazine	R06AD01	Drugs	201	0	0 43651 (100.0%)|1 5 (0.0%)	0 23597 (100.0%)|1 4 (0.0%)	0 20054 (100.0%)|1 1 (0.0%)	0 849 (100.0%)	0 823 (100.0%)	0 41364 (100.0%)|1 5 (0.0%)
Acrivastine	R06AX18	Drugs	202	0	0 43644 (100.0%)|1 12 (0.0%)	0 23593 (100.0%)|1 8 (0.0%)	0 20051 (100.0%)|1 4 (0.0%)	0 849 (100.0%)	0 823 (100.0%)	0 41357 (100.0%)|1 12 (0.0%)
Cetirizine	R06AE07	Drugs	203	0	0 43076 (98.7%)|1 580 (1.3%)	0 23248 (98.5%)|1 353 (1.5%)	0 19828 (98.9%)|1 227 (1.1%)	0 834 (98.2%)|1 15 (1.8%)	0 810 (98.4%)|1 13 (1.6%)	0 40826 (98.7%)|1 543 (1.3%)
Loratadine	R06AX13	Drugs	204	0	0 43293 (99.2%)|1 363 (0.8%)	0 23386 (99.1%)|1 215 (0.9%)	0 19907 (99.3%)|1 148 (0.7%)	0 840 (98.9%)|1 9 (1.1%)	0 812 (98.7%)|1 11 (1.3%)	0 41031 (99.2%)|1 338 (0.8%)
Promethazine	R06AD02	Drugs	205	0	0 43641 (100.0%)|1 15 (0.0%)	0 23590 (100.0%)|1 11 (0.0%)	0 20051 (100.0%)|1 4 (0.0%)	0 849 (100.0%)	0 823 (100.0%)	0 41354 (100.0%)|1 15 (0.0%)
Acetylcysteine	S01XA08	Drugs	206	0	0 43640 (100.0%)|1 16 (0.0%)	0 23594 (100.0%)|1 7 (0.0%)	0 20046 (100.0%)|1 9 (0.0%)	0 848 (99.9%)|1 1 (0.1%)	0 823 (100.0%)	0 41354 (100.0%)|1 15 (0.0%)
Carbocisteine	R05CB03	Drugs	207	0	0 43598 (99.9%)|1 58 (0.1%)	0 23576 (99.9%)|1 25 (0.1%)	0 20022 (99.8%)|1 33 (0.2%)	0 847 (99.8%)|1 2 (0.2%)	0 822 (99.9%)|1 1 (0.1%)	0 41316 (99.9%)|1 53 (0.1%)
Pseudoephedrine	R01BA02	Drugs	208	0	0 43641 (100.0%)|1 15 (0.0%)	0 23590 (100.0%)|1 11 (0.0%)	0 20051 (100.0%)|1 4 (0.0%)	0 849 (100.0%)	0 823 (100.0%)	0 41354 (100.0%)|1 15 (0.0%)
Loprazolam Mesilate	N05CD11	Drugs	209	0	0 43648 (100.0%)|1 8 (0.0%)	0 23594 (100.0%)|1 7 (0.0%)	0 20054 (100.0%)|1 1 (0.0%)	0 849 (100.0%)	0 823 (100.0%)	0 41361 (100.0%)|1 8 (0.0%)
Zopiclone	N05CF01	Drugs	210	0	0 43472 (99.6%)|1 184 (0.4%)	0 23479 (99.5%)|1 122 (0.5%)	0 19993 (99.7%)|1 62 (0.3%)	0 848 (99.9%)|1 1 (0.1%)	0 822 (99.9%)|1 1 (0.1%)	0 41188 (99.6%)|1 181 (0.4%)
Diazepam	N05BA01	Drugs	211	0	0 43498 (99.6%)|1 158 (0.4%)	0 23513 (99.6%)|1 88 (0.4%)	0 19985 (99.7%)|1 70 (0.3%)	0 847 (99.8%)|1 2 (0.2%)	0 823 (100.0%)	0 41213 (99.6%)|1 156 (0.4%)
Nitrazepam	N05CD02	Drugs	212	0	0 43632 (99.9%)|1 24 (0.1%)	0 23583 (99.9%)|1 18 (0.1%)	0 20049 (100.0%)|1 6 (0.0%)	0 849 (100.0%)	0 823 (100.0%)	0 41345 (99.9%)|1 24 (0.1%)
Temazepam	N05CD07	Drugs	213	0	0 43569 (99.8%)|1 87 (0.2%)	0 23543 (99.8%)|1 58 (0.2%)	0 20026 (99.9%)|1 29 (0.1%)	0 848 (99.9%)|1 1 (0.1%)	0 823 (100.0%)	0 41284 (99.8%)|1 85 (0.2%)
Clobazam	N05BA09	Drugs	214	0	0 43647 (100.0%)|1 9 (0.0%)	0 23596 (100.0%)|1 5 (0.0%)	0 20051 (100.0%)|1 4 (0.0%)	0 849 (100.0%)	0 823 (100.0%)	0 41360 (100.0%)|1 9 (0.0%)
Hydroxyzine	N05BB01	Drugs	215	0	0 43626 (99.9%)|1 30 (0.1%)	0 23582 (99.9%)|1 19 (0.1%)	0 20044 (99.9%)|1 11 (0.1%)	0 847 (99.8%)|1 2 (0.2%)	0 822 (99.9%)|1 1 (0.1%)	0 41342 (99.9%)|1 27 (0.1%)
Lorazepam	N05BA06	Drugs	216	0	0 43643 (100.0%)|1 13 (0.0%)	0 23591 (100.0%)|1 10 (0.0%)	0 20052 (100.0%)|1 3 (0.0%)	0 849 (100.0%)	0 823 (100.0%)	0 41356 (100.0%)|1 13 (0.0%)
Chlordiazepoxide	N05BA02	Drugs	217	0	0 43654 (100.0%)|1 2 (0.0%)	0 23601 (100.0%)	0 20053 (100.0%)|1 2 (0.0%)	0 849 (100.0%)	0 823 (100.0%)	0 41367 (100.0%)|1 2 (0.0%)
Chlorpromazine	N05AA01	Drugs	218	0	0 43637 (100.0%)|1 19 (0.0%)	0 23590 (100.0%)|1 11 (0.0%)	0 20047 (100.0%)|1 8 (0.0%)	0 848 (99.9%)|1 1 (0.1%)	0 823 (100.0%)	0 41351 (100.0%)|1 18 (0.0%)
Oxazepam	N05BA04	Drugs	219	0	0 43646 (100.0%)|1 10 (0.0%)	0 23597 (100.0%)|1 4 (0.0%)	0 20049 (100.0%)|1 6 (0.0%)	0 849 (100.0%)	0 823 (100.0%)	0 41359 (100.0%)|1 10 (0.0%)
Buspirone	N05BE01	Drugs	220	0	0 43650 (100.0%)|1 6 (0.0%)	0 23597 (100.0%)|1 4 (0.0%)	0 20053 (100.0%)|1 2 (0.0%)	0 849 (100.0%)	0 823 (100.0%)	0 41363 (100.0%)|1 6 (0.0%)
Acetaminophen |Dihydrocodeine	N02AJ01	Drugs	221	0	0 43344 (99.3%)|1 312 (0.7%)	0 23416 (99.2%)|1 185 (0.8%)	0 19928 (99.4%)|1 127 (0.6%)	0 835 (98.4%)|1 14 (1.6%)	0 815 (99.0%)|1 8 (1.0%)	0 41084 (99.3%)|1 285 (0.7%)
Levonorgestrel	G03AC03	Drugs	222	0	0 43642 (100.0%)|1 14 (0.0%)	0 23587 (99.9%)|1 14 (0.1%)	0 20055 (100.0%)	0 849 (100.0%)	0 823 (100.0%)	0 41355 (100.0%)|1 14 (0.0%)
Calcipotriol	D05AX02	Drugs	223	0	0 43591 (99.9%)|1 65 (0.1%)	0 23583 (99.9%)|1 18 (0.1%)	0 20008 (99.8%)|1 47 (0.2%)	0 848 (99.9%)|1 1 (0.1%)	0 822 (99.9%)|1 1 (0.1%)	0 41306 (99.8%)|1 63 (0.2%)
Norethisterone |Estradiol|Levonorgestrel |Estradiol	G03FB05	Drugs	224	0	0 43587 (99.8%)|1 69 (0.2%)	0 23532 (99.7%)|1 69 (0.3%)	0 20055 (100.0%)	0 848 (99.9%)|1 1 (0.1%)	0 823 (100.0%)	0 41301 (99.8%)|1 68 (0.2%)
Medroxyprogesterone Acetate	G03DA02	Drugs	225	0	0 43637 (100.0%)|1 19 (0.0%)	0 23583 (99.9%)|1 18 (0.1%)	0 20054 (100.0%)|1 1 (0.0%)	0 849 (100.0%)	0 823 (100.0%)	0 41350 (100.0%)|1 19 (0.0%)
Salicylic Acid |Sulfur |Coal Tar|Colloidal Oatmeal|Coal Tar|Salicylic Acid |Coal Tar |Coconut Oil|Tar	D05AA	Drugs	226	0	0 43597 (99.9%)|1 59 (0.1%)	0 23569 (99.9%)|1 32 (0.1%)	0 20028 (99.9%)|1 27 (0.1%)	0 848 (99.9%)|1 1 (0.1%)	0 822 (99.9%)|1 1 (0.1%)	0 41312 (99.9%)|1 57 (0.1%)
Alfuzosin	G04CA01	Drugs	227	0	0 43556 (99.8%)|1 100 (0.2%)	0 23600 (100.0%)|1 1 (0.0%)	0 19956 (99.5%)|1 99 (0.5%)	0 846 (99.6%)|1 3 (0.4%)	0 822 (99.9%)|1 1 (0.1%)	0 41273 (99.8%)|1 96 (0.2%)
Capsaicin	M02AB01	Drugs	228	0	0 43636 (100.0%)|1 20 (0.0%)	0 23592 (100.0%)|1 9 (0.0%)	0 20044 (99.9%)|1 11 (0.1%)	0 849 (100.0%)	0 822 (99.9%)|1 1 (0.1%)	0 41350 (100.0%)|1 19 (0.0%)
Cabergoline	G02CB03	Drugs	229	0	0 43645 (100.0%)|1 11 (0.0%)	0 23595 (100.0%)|1 6 (0.0%)	0 20050 (100.0%)|1 5 (0.0%)	0 848 (99.9%)|1 1 (0.1%)	0 822 (99.9%)|1 1 (0.1%)	0 41360 (100.0%)|1 9 (0.0%)
Fluvastatin	C10AA04	Drugs	230	0	0 43637 (100.0%)|1 19 (0.0%)	0 23593 (100.0%)|1 8 (0.0%)	0 20044 (99.9%)|1 11 (0.1%)	0 849 (100.0%)	0 822 (99.9%)|1 1 (0.1%)	0 41351 (100.0%)|1 18 (0.0%)
Lisinopril |Hydrochlorothiazide	C09BA03	Drugs	231	0	0 43639 (100.0%)|1 17 (0.0%)	0 23594 (100.0%)|1 7 (0.0%)	0 20045 (100.0%)|1 10 (0.0%)	0 848 (99.9%)|1 1 (0.1%)	0 823 (100.0%)	0 41354 (100.0%)|1 15 (0.0%)
Salbutamol|Ipratropium Bromide |Salbutamol	R03AL02	Drugs	232	0	0 43629 (99.9%)|1 27 (0.1%)	0 23593 (100.0%)|1 8 (0.0%)	0 20036 (99.9%)|1 19 (0.1%)	0 848 (99.9%)|1 1 (0.1%)	0 820 (99.6%)|1 3 (0.4%)	0 41346 (99.9%)|1 23 (0.1%)
Lansoprazole	A02BC03	Drugs	233	0	0 41908 (96.0%)|1 1748 (4.0%)	0 22708 (96.2%)|1 893 (3.8%)	0 19200 (95.7%)|1 855 (4.3%)	0 825 (97.2%)|1 24 (2.8%)	0 794 (96.5%)|1 29 (3.5%)	0 39692 (95.9%)|1 1677 (4.1%)
Zolpidem	N05CF02	Drugs	234	0	0 43628 (99.9%)|1 28 (0.1%)	0 23584 (99.9%)|1 17 (0.1%)	0 20044 (99.9%)|1 11 (0.1%)	0 849 (100.0%)	0 822 (99.9%)|1 1 (0.1%)	0 41342 (99.9%)|1 27 (0.1%)
Bisoprolol |Hydrochlorothiazide	C07BB07	Drugs	235	0	0 43627 (99.9%)|1 29 (0.1%)	0 23596 (100.0%)|1 5 (0.0%)	0 20031 (99.9%)|1 24 (0.1%)	0 849 (100.0%)	0 822 (99.9%)|1 1 (0.1%)	0 41342 (99.9%)|1 27 (0.1%)
Tramadol|Morphine	N02AX02	Drugs	236	0	0 43102 (98.7%)|1 554 (1.3%)	0 23259 (98.6%)|1 342 (1.4%)	0 19843 (98.9%)|1 212 (1.1%)	0 837 (98.6%)|1 12 (1.4%)	0 812 (98.7%)|1 11 (1.3%)	0 40841 (98.7%)|1 528 (1.3%)
Carbomer 980|Hypromellose |Dextran 70|Hypromellose|Polyvinyl Alcohol|Sodium Chloride |Hydroxyethyl Cellulose|No Active Ingredients|Carboxymethylcellulose	S01XA20	Drugs	237	0	0 43392 (99.4%)|1 264 (0.6%)	0 23405 (99.2%)|1 196 (0.8%)	0 19987 (99.7%)|1 68 (0.3%)	0 842 (99.2%)|1 7 (0.8%)	0 820 (99.6%)|1 3 (0.4%)	0 41122 (99.4%)|1 247 (0.6%)
Propantheline	A03AB05	Drugs	238	0	0 43648 (100.0%)|1 8 (0.0%)	0 23596 (100.0%)|1 5 (0.0%)	0 20052 (100.0%)|1 3 (0.0%)	0 849 (100.0%)	0 823 (100.0%)	0 41361 (100.0%)|1 8 (0.0%)
Alverine	A03AX08	Drugs	239	0	0 43604 (99.9%)|1 52 (0.1%)	0 23563 (99.8%)|1 38 (0.2%)	0 20041 (99.9%)|1 14 (0.1%)	0 847 (99.8%)|1 2 (0.2%)	0 823 (100.0%)	0 41319 (99.9%)|1 50 (0.1%)
Alverine |Sterculia	A03AX58	Drugs	240	0	0 43648 (100.0%)|1 8 (0.0%)	0 23596 (100.0%)|1 5 (0.0%)	0 20052 (100.0%)|1 3 (0.0%)	0 849 (100.0%)	0 823 (100.0%)	0 41361 (100.0%)|1 8 (0.0%)
Mebeverine |Plantago Seed|Senna Glycoside |Plantago Seed	A06AC51	Drugs	241	0	0 43591 (99.9%)|1 65 (0.1%)	0 23558 (99.8%)|1 43 (0.2%)	0 20033 (99.9%)|1 22 (0.1%)	0 849 (100.0%)	0 822 (99.9%)|1 1 (0.1%)	0 41305 (99.8%)|1 64 (0.2%)
Sodium Bicarbonate |Calcium Carbonate |Alginic Acid|Aluminum Hydroxide |Magnesium Carbonate |Alginic Acid	A02BX13	Drugs	242	0	0 43401 (99.4%)|1 255 (0.6%)	0 23439 (99.3%)|1 162 (0.7%)	0 19962 (99.5%)|1 93 (0.5%)	0 843 (99.3%)|1 6 (0.7%)	0 813 (98.8%)|1 10 (1.2%)	0 41132 (99.4%)|1 237 (0.6%)
Aluminum Hydroxide |Magnesium Hydroxide |Simethicone|Aluminum Hydroxide |Magnesium Hydroxide|Magnesium Trisilicate	A02A	Drugs	243	0	0 43648 (100.0%)|1 8 (0.0%)	0 23595 (100.0%)|1 6 (0.0%)	0 20053 (100.0%)|1 2 (0.0%)	0 849 (100.0%)	0 823 (100.0%)	0 41361 (100.0%)|1 8 (0.0%)
Dicyclomine	A03AA07	Drugs	244	0	0 43631 (99.9%)|1 25 (0.1%)	0 23584 (99.9%)|1 17 (0.1%)	0 20047 (100.0%)|1 8 (0.0%)	0 848 (99.9%)|1 1 (0.1%)	0 823 (100.0%)	0 41345 (99.9%)|1 24 (0.1%)
Aluminum Hydroxide |Simethicone |Dicycloverine Hydrochloride |Light Magnesium Oxide|Peppermint Oil	A03A	Drugs	245	0	0 43645 (100.0%)|1 11 (0.0%)	0 23594 (100.0%)|1 7 (0.0%)	0 20051 (100.0%)|1 4 (0.0%)	0 849 (100.0%)	0 823 (100.0%)	0 41359 (100.0%)|1 10 (0.0%)
Scopolamine Butylbromide	A03BB01	Drugs	246	0	0 43605 (99.9%)|1 51 (0.1%)	0 23561 (99.8%)|1 40 (0.2%)	0 20044 (99.9%)|1 11 (0.1%)	0 849 (100.0%)	0 823 (100.0%)	0 41319 (99.9%)|1 50 (0.1%)
Plantago Seed |Mebeverine Hydrochloride|Plantago Seed	A06AC01	Drugs	247	0	0 43483 (99.6%)|1 173 (0.4%)	0 23495 (99.6%)|1 106 (0.4%)	0 19988 (99.7%)|1 67 (0.3%)	0 848 (99.9%)|1 1 (0.1%)	0 821 (99.8%)|1 2 (0.2%)	0 41200 (99.6%)|1 169 (0.4%)
Plantago Seed |Mebeverine Hydrochloride|Mebeverine	A03AA04	Drugs	248	0	0 43394 (99.4%)|1 262 (0.6%)	0 23403 (99.2%)|1 198 (0.8%)	0 19991 (99.7%)|1 64 (0.3%)	0 843 (99.3%)|1 6 (0.7%)	0 817 (99.3%)|1 6 (0.7%)	0 41122 (99.4%)|1 247 (0.6%)
Cimetidine	A02BA01	Drugs	249	0	0 43619 (99.9%)|1 37 (0.1%)	0 23575 (99.9%)|1 26 (0.1%)	0 20044 (99.9%)|1 11 (0.1%)	0 849 (100.0%)	0 823 (100.0%)	0 41333 (99.9%)|1 36 (0.1%)
Sucralfate	A02BX02	Drugs	250	0	0 43646 (100.0%)|1 10 (0.0%)	0 23596 (100.0%)|1 5 (0.0%)	0 20050 (100.0%)|1 5 (0.0%)	0 849 (100.0%)	0 823 (100.0%)	0 41359 (100.0%)|1 10 (0.0%)
Loperamide	A07DA03	Drugs	251	0	0 43476 (99.6%)|1 180 (0.4%)	0 23492 (99.5%)|1 109 (0.5%)	0 19984 (99.6%)|1 71 (0.4%)	0 848 (99.9%)|1 1 (0.1%)	0 822 (99.9%)|1 1 (0.1%)	0 41192 (99.6%)|1 177 (0.4%)
Mesalazine	A07EC02	Drugs	252	0	0 43485 (99.6%)|1 171 (0.4%)	0 23512 (99.6%)|1 89 (0.4%)	0 19973 (99.6%)|1 82 (0.4%)	0 847 (99.8%)|1 2 (0.2%)	0 820 (99.6%)|1 3 (0.4%)	0 41205 (99.6%)|1 164 (0.4%)
Nizatidine	A02BA04	Drugs	253	0	0 43641 (100.0%)|1 15 (0.0%)	0 23592 (100.0%)|1 9 (0.0%)	0 20049 (100.0%)|1 6 (0.0%)	0 849 (100.0%)	0 823 (100.0%)	0 41354 (100.0%)|1 15 (0.0%)
Omeprazole	A02BC01	Drugs	254	0	0 40900 (93.7%)|1 2756 (6.3%)	0 22055 (93.4%)|1 1546 (6.6%)	0 18845 (94.0%)|1 1210 (6.0%)	0 798 (94.0%)|1 51 (6.0%)	0 765 (93.0%)|1 58 (7.0%)	0 38759 (93.7%)|1 2610 (6.3%)
Codeine |Kaolin	N02AA59	Drugs	255	0	0 43640 (100.0%)|1 16 (0.0%)	0 23593 (100.0%)|1 8 (0.0%)	0 20047 (100.0%)|1 8 (0.0%)	0 849 (100.0%)	0 823 (100.0%)	0 41353 (100.0%)|1 16 (0.0%)
Atropine |Diphenoxylate	A07DA01	Drugs	256	0	0 43645 (100.0%)|1 11 (0.0%)	0 23594 (100.0%)|1 7 (0.0%)	0 20051 (100.0%)|1 4 (0.0%)	0 849 (100.0%)	0 823 (100.0%)	0 41358 (100.0%)|1 11 (0.0%)
Sulfasalazine	A07EC01	Drugs	257	0	0 43533 (99.7%)|1 123 (0.3%)	0 23531 (99.7%)|1 70 (0.3%)	0 20002 (99.7%)|1 53 (0.3%)	0 849 (100.0%)	0 822 (99.9%)|1 1 (0.1%)	0 41247 (99.7%)|1 122 (0.3%)
Bisacodyl	A06AB02	Drugs	258	0	0 43626 (99.9%)|1 30 (0.1%)	0 23578 (99.9%)|1 23 (0.1%)	0 20048 (100.0%)|1 7 (0.0%)	0 848 (99.9%)|1 1 (0.1%)	0 822 (99.9%)|1 1 (0.1%)	0 41341 (99.9%)|1 28 (0.1%)
Picosulfuric Acid	A06AB08	Drugs	259	0	0 43648 (100.0%)|1 8 (0.0%)	0 23594 (100.0%)|1 7 (0.0%)	0 20054 (100.0%)|1 1 (0.0%)	0 849 (100.0%)	0 823 (100.0%)	0 41361 (100.0%)|1 8 (0.0%)
Mineral Oil	A06AA01	Drugs	260	0	0 43648 (100.0%)|1 8 (0.0%)	0 23596 (100.0%)|1 5 (0.0%)	0 20052 (100.0%)|1 3 (0.0%)	0 849 (100.0%)	0 823 (100.0%)	0 41362 (100.0%)|1 7 (0.0%)
Olsalazine	A07EC03	Drugs	261	0	0 43652 (100.0%)|1 4 (0.0%)	0 23598 (100.0%)|1 3 (0.0%)	0 20054 (100.0%)|1 1 (0.0%)	0 849 (100.0%)	0 823 (100.0%)	0 41365 (100.0%)|1 4 (0.0%)
Sterculia	A06AC03	Drugs	262	0	0 43637 (100.0%)|1 19 (0.0%)	0 23587 (99.9%)|1 14 (0.1%)	0 20050 (100.0%)|1 5 (0.0%)	0 849 (100.0%)	0 823 (100.0%)	0 41350 (100.0%)|1 19 (0.0%)
Lactulose	A06AD11	Drugs	263	0	0 43530 (99.7%)|1 126 (0.3%)	0 23527 (99.7%)|1 74 (0.3%)	0 20003 (99.7%)|1 52 (0.3%)	0 847 (99.8%)|1 2 (0.2%)	0 818 (99.4%)|1 5 (0.6%)	0 41251 (99.7%)|1 118 (0.3%)
Zinc Oxide |Bismuth Subsalicylate |Balsam Of Peru	C05AX	Drugs	264	0	0 43646 (100.0%)|1 10 (0.0%)	0 23599 (100.0%)|1 2 (0.0%)	0 20047 (100.0%)|1 8 (0.0%)	0 848 (99.9%)|1 1 (0.1%)	0 823 (100.0%)	0 41360 (100.0%)|1 9 (0.0%)
Prednisolone	A07EA	Drugs	265	0	0 43649 (100.0%)|1 7 (0.0%)	0 23598 (100.0%)|1 3 (0.0%)	0 20051 (100.0%)|1 4 (0.0%)	0 849 (100.0%)	0 823 (100.0%)	0 41362 (100.0%)|1 7 (0.0%)
Magnesium Citrate	A06AD19	Drugs	266	0	0 43647 (100.0%)|1 9 (0.0%)	0 23594 (100.0%)|1 7 (0.0%)	0 20053 (100.0%)|1 2 (0.0%)	0 849 (100.0%)	0 823 (100.0%)	0 41360 (100.0%)|1 9 (0.0%)
Digoxin	C01AA05	Drugs	267	0	0 43455 (99.5%)|1 201 (0.5%)	0 23536 (99.7%)|1 65 (0.3%)	0 19919 (99.3%)|1 136 (0.7%)	0 847 (99.8%)|1 2 (0.2%)	0 822 (99.9%)|1 1 (0.1%)	0 41175 (99.5%)|1 194 (0.5%)
Ursodeoxycholic Acid	A05AA02	Drugs	268	0	0 43634 (99.9%)|1 22 (0.1%)	0 23582 (99.9%)|1 19 (0.1%)	0 20052 (100.0%)|1 3 (0.0%)	0 849 (100.0%)	0 823 (100.0%)	0 41347 (99.9%)|1 22 (0.1%)
Pancrelipase	A09AA02	Drugs	269	0	0 43637 (100.0%)|1 19 (0.0%)	0 23595 (100.0%)|1 6 (0.0%)	0 20042 (99.9%)|1 13 (0.1%)	0 849 (100.0%)	0 823 (100.0%)	0 41350 (100.0%)|1 19 (0.0%)
Indapamide	C03BA11	Drugs	270	0	0 43502 (99.6%)|1 154 (0.4%)	0 23531 (99.7%)|1 70 (0.3%)	0 19971 (99.6%)|1 84 (0.4%)	0 846 (99.6%)|1 3 (0.4%)	0 819 (99.5%)|1 4 (0.5%)	0 41224 (99.6%)|1 145 (0.4%)
Furosemide|Amiloride |Furosemide	C03CA01	Drugs	271	0	0 43054 (98.6%)|1 602 (1.4%)	0 23316 (98.8%)|1 285 (1.2%)	0 19738 (98.4%)|1 317 (1.6%)	0 840 (98.9%)|1 9 (1.1%)	0 813 (98.8%)|1 10 (1.2%)	0 40792 (98.6%)|1 577 (1.4%)
Bendroflumethiazide	C03AA01	Drugs	272	0	0 40859 (93.6%)|1 2797 (6.4%)	0 21967 (93.1%)|1 1634 (6.9%)	0 18892 (94.2%)|1 1163 (5.8%)	0 763 (89.9%)|1 86 (10.1%)	0 786 (95.5%)|1 37 (4.5%)	0 38713 (93.6%)|1 2656 (6.4%)
Chlorthalidone	C03BA04	Drugs	273	0	0 43653 (100.0%)|1 3 (0.0%)	0 23598 (100.0%)|1 3 (0.0%)	0 20055 (100.0%)	0 849 (100.0%)	0 823 (100.0%)	0 41366 (100.0%)|1 3 (0.0%)
Spironolactone	C03DA01	Drugs	274	0	0 43518 (99.7%)|1 138 (0.3%)	0 23543 (99.8%)|1 58 (0.2%)	0 19975 (99.6%)|1 80 (0.4%)	0 845 (99.5%)|1 4 (0.5%)	0 822 (99.9%)|1 1 (0.1%)	0 41237 (99.7%)|1 132 (0.3%)
Bumetanide	C03CA02	Drugs	275	0	0 43605 (99.9%)|1 51 (0.1%)	0 23578 (99.9%)|1 23 (0.1%)	0 20027 (99.9%)|1 28 (0.1%)	0 848 (99.9%)|1 1 (0.1%)	0 823 (100.0%)	0 41319 (99.9%)|1 50 (0.1%)
Triamterene |Hydrochlorothiazide|Amiloride |Hydrochlorothiazide	C03EA01	Drugs	276	0	0 43609 (99.9%)|1 47 (0.1%)	0 23563 (99.8%)|1 38 (0.2%)	0 20046 (100.0%)|1 9 (0.0%)	0 848 (99.9%)|1 1 (0.1%)	0 823 (100.0%)	0 41323 (99.9%)|1 46 (0.1%)
Bendroflumethiazide |Potassium	C03AB01	Drugs	277	0	0 43636 (100.0%)|1 20 (0.0%)	0 23591 (100.0%)|1 10 (0.0%)	0 20045 (100.0%)|1 10 (0.0%)	0 849 (100.0%)	0 822 (99.9%)|1 1 (0.1%)	0 41351 (100.0%)|1 18 (0.0%)
Verapamil	C08DA01	Drugs	278	0	0 43536 (99.7%)|1 120 (0.3%)	0 23535 (99.7%)|1 66 (0.3%)	0 20001 (99.7%)|1 54 (0.3%)	0 846 (99.6%)|1 3 (0.4%)	0 820 (99.6%)|1 3 (0.4%)	0 41259 (99.7%)|1 110 (0.3%)
Propafenone	C01BC03	Drugs	279	0	0 43648 (100.0%)|1 8 (0.0%)	0 23597 (100.0%)|1 4 (0.0%)	0 20051 (100.0%)|1 4 (0.0%)	0 848 (99.9%)|1 1 (0.1%)	0 823 (100.0%)	0 41362 (100.0%)|1 7 (0.0%)
Flecainide	C01BC04	Drugs	280	0	0 43586 (99.8%)|1 70 (0.2%)	0 23569 (99.9%)|1 32 (0.1%)	0 20017 (99.8%)|1 38 (0.2%)	0 848 (99.9%)|1 1 (0.1%)	0 823 (100.0%)	0 41300 (99.8%)|1 69 (0.2%)
Atenolol	C07AB03	Drugs	281	0	0 41848 (95.9%)|1 1808 (4.1%)	0 22837 (96.8%)|1 764 (3.2%)	0 19011 (94.8%)|1 1044 (5.2%)	0 817 (96.2%)|1 32 (3.8%)	0 794 (96.5%)|1 29 (3.5%)	0 39643 (95.8%)|1 1726 (4.2%)
Haloperidol	N05AD01	Drugs	282	0	0 43648 (100.0%)|1 8 (0.0%)	0 23599 (100.0%)|1 2 (0.0%)	0 20049 (100.0%)|1 6 (0.0%)	0 849 (100.0%)	0 823 (100.0%)	0 41361 (100.0%)|1 8 (0.0%)
Flupentixol	N05AF01	Drugs	283	0	0 43638 (100.0%)|1 18 (0.0%)	0 23595 (100.0%)|1 6 (0.0%)	0 20043 (99.9%)|1 12 (0.1%)	0 848 (99.9%)|1 1 (0.1%)	0 823 (100.0%)	0 41352 (100.0%)|1 17 (0.0%)
Trifluoperazine	N05AB06	Drugs	284	0	0 43640 (100.0%)|1 16 (0.0%)	0 23592 (100.0%)|1 9 (0.0%)	0 20048 (100.0%)|1 7 (0.0%)	0 849 (100.0%)	0 823 (100.0%)	0 41354 (100.0%)|1 15 (0.0%)
Sulpiride	N05AL01	Drugs	285	0	0 43649 (100.0%)|1 7 (0.0%)	0 23598 (100.0%)|1 3 (0.0%)	0 20051 (100.0%)|1 4 (0.0%)	0 849 (100.0%)	0 822 (99.9%)|1 1 (0.1%)	0 41363 (100.0%)|1 6 (0.0%)
Clozapine	N05AH02	Drugs	286	0	0 43651 (100.0%)|1 5 (0.0%)	0 23601 (100.0%)	0 20050 (100.0%)|1 5 (0.0%)	0 849 (100.0%)	0 823 (100.0%)	0 41364 (100.0%)|1 5 (0.0%)
Risperidone	N05AX08	Drugs	287	0	0 43626 (99.9%)|1 30 (0.1%)	0 23590 (100.0%)|1 11 (0.0%)	0 20036 (99.9%)|1 19 (0.1%)	0 848 (99.9%)|1 1 (0.1%)	0 822 (99.9%)|1 1 (0.1%)	0 41342 (99.9%)|1 27 (0.1%)
Lithium	N05AN01	Drugs	288	0	0 43583 (99.8%)|1 73 (0.2%)	0 23560 (99.8%)|1 41 (0.2%)	0 20023 (99.8%)|1 32 (0.2%)	0 848 (99.9%)|1 1 (0.1%)	0 823 (100.0%)	0 41297 (99.8%)|1 72 (0.2%)
Dosulepin	N06AA16	Drugs	289	0	0 43462 (99.6%)|1 194 (0.4%)	0 23464 (99.4%)|1 137 (0.6%)	0 19998 (99.7%)|1 57 (0.3%)	0 849 (100.0%)	0 820 (99.6%)|1 3 (0.4%)	0 41178 (99.5%)|1 191 (0.5%)
Clomipramine	N06AA04	Drugs	290	0	0 43627 (99.9%)|1 29 (0.1%)	0 23584 (99.9%)|1 17 (0.1%)	0 20043 (99.9%)|1 12 (0.1%)	0 849 (100.0%)	0 823 (100.0%)	0 41340 (99.9%)|1 29 (0.1%)
Lofepramine	N06AA07	Drugs	291	0	0 43618 (99.9%)|1 38 (0.1%)	0 23581 (99.9%)|1 20 (0.1%)	0 20037 (99.9%)|1 18 (0.1%)	0 849 (100.0%)	0 823 (100.0%)	0 41332 (99.9%)|1 37 (0.1%)
Trimipramine	N06AA06	Drugs	292	0	0 43648 (100.0%)|1 8 (0.0%)	0 23595 (100.0%)|1 6 (0.0%)	0 20053 (100.0%)|1 2 (0.0%)	0 849 (100.0%)	0 823 (100.0%)	0 41361 (100.0%)|1 8 (0.0%)
Nortriptyline	N06AA10	Drugs	293	0	0 43636 (100.0%)|1 20 (0.0%)	0 23588 (99.9%)|1 13 (0.1%)	0 20048 (100.0%)|1 7 (0.0%)	0 849 (100.0%)	0 822 (99.9%)|1 1 (0.1%)	0 41350 (100.0%)|1 19 (0.0%)
Fluoxetine	N06AB03	Drugs	294	0	0 43087 (98.7%)|1 569 (1.3%)	0 23202 (98.3%)|1 399 (1.7%)	0 19885 (99.2%)|1 170 (0.8%)	0 840 (98.9%)|1 9 (1.1%)	0 821 (99.8%)|1 2 (0.2%)	0 40817 (98.7%)|1 552 (1.3%)
Sertraline	N06AB06	Drugs	295	0	0 43465 (99.6%)|1 191 (0.4%)	0 23478 (99.5%)|1 123 (0.5%)	0 19987 (99.7%)|1 68 (0.3%)	0 848 (99.9%)|1 1 (0.1%)	0 821 (99.8%)|1 2 (0.2%)	0 41182 (99.5%)|1 187 (0.5%)
Paroxetine	N06AB05	Drugs	296	0	0 43414 (99.4%)|1 242 (0.6%)	0 23448 (99.4%)|1 153 (0.6%)	0 19966 (99.6%)|1 89 (0.4%)	0 846 (99.6%)|1 3 (0.4%)	0 821 (99.8%)|1 2 (0.2%)	0 41133 (99.4%)|1 236 (0.6%)
Amitriptyline |Perphenazine	N06CA01	Drugs	297	0	0 43638 (100.0%)|1 18 (0.0%)	0 23590 (100.0%)|1 11 (0.0%)	0 20048 (100.0%)|1 7 (0.0%)	0 849 (100.0%)	0 823 (100.0%)	0 41351 (100.0%)|1 18 (0.0%)
Domperidone	A03FA03	Drugs	298	0	0 43554 (99.8%)|1 102 (0.2%)	0 23530 (99.7%)|1 71 (0.3%)	0 20024 (99.8%)|1 31 (0.2%)	0 847 (99.8%)|1 2 (0.2%)	0 822 (99.9%)|1 1 (0.1%)	0 41270 (99.8%)|1 99 (0.2%)
Betahistine	N07CA01	Drugs	299	0	0 43499 (99.6%)|1 157 (0.4%)	0 23499 (99.6%)|1 102 (0.4%)	0 20000 (99.7%)|1 55 (0.3%)	0 849 (100.0%)	0 819 (99.5%)|1 4 (0.5%)	0 41217 (99.6%)|1 152 (0.4%)
Cinnarizine	N07CA02	Drugs	300	0	0 43627 (99.9%)|1 29 (0.1%)	0 23581 (99.9%)|1 20 (0.1%)	0 20046 (100.0%)|1 9 (0.0%)	0 849 (100.0%)	0 823 (100.0%)	0 41340 (99.9%)|1 29 (0.1%)
Cyclizine	R06AE03	Drugs	301	0	0 43638 (100.0%)|1 18 (0.0%)	0 23587 (99.9%)|1 14 (0.1%)	0 20051 (100.0%)|1 4 (0.0%)	0 849 (100.0%)	0 823 (100.0%)	0 41351 (100.0%)|1 18 (0.0%)
Ondansetron	A04AA01	Drugs	302	0	0 43650 (100.0%)|1 6 (0.0%)	0 23595 (100.0%)|1 6 (0.0%)	0 20055 (100.0%)	0 849 (100.0%)	0 823 (100.0%)	0 41363 (100.0%)|1 6 (0.0%)
Prochlorperazine	N05AB04	Drugs	303	0	0 43537 (99.7%)|1 119 (0.3%)	0 23514 (99.6%)|1 87 (0.4%)	0 20023 (99.8%)|1 32 (0.2%)	0 848 (99.9%)|1 1 (0.1%)	0 822 (99.9%)|1 1 (0.1%)	0 41254 (99.7%)|1 115 (0.3%)
Nefopam Hydrochloride|Nefopam	N02BG06	Drugs	304	0	0 43637 (100.0%)|1 19 (0.0%)	0 23589 (99.9%)|1 12 (0.1%)	0 20048 (100.0%)|1 7 (0.0%)	0 849 (100.0%)	0 823 (100.0%)	0 41350 (100.0%)|1 19 (0.0%)
Prednisone	A07EA03	Drugs	305	0	0 43609 (99.9%)|1 47 (0.1%)	0 23575 (99.9%)|1 26 (0.1%)	0 20034 (99.9%)|1 21 (0.1%)	0 846 (99.6%)|1 3 (0.4%)	0 821 (99.8%)|1 2 (0.2%)	0 41327 (99.9%)|1 42 (0.1%)
Conjugated Estrogens	G03CA57	Drugs	306	0	0 43483 (99.6%)|1 173 (0.4%)	0 23428 (99.3%)|1 173 (0.7%)	0 20055 (100.0%)	0 845 (99.5%)|1 4 (0.5%)	0 822 (99.9%)|1 1 (0.1%)	0 41203 (99.6%)|1 166 (0.4%)
Triamcinolone	A01AC01	Drugs	307	0	0 43636 (100.0%)|1 20 (0.0%)	0 23588 (99.9%)|1 13 (0.1%)	0 20048 (100.0%)|1 7 (0.0%)	0 849 (100.0%)	0 823 (100.0%)	0 41349 (100.0%)|1 20 (0.0%)
Triamcinolone	R01AD11	Drugs	308	0	0 43615 (99.9%)|1 41 (0.1%)	0 23578 (99.9%)|1 23 (0.1%)	0 20037 (99.9%)|1 18 (0.1%)	0 849 (100.0%)	0 823 (100.0%)	0 41328 (99.9%)|1 41 (0.1%)
Estrone |Estradiol |Estriol	G03CA53	Drugs	309	0	0 43636 (100.0%)|1 20 (0.0%)	0 23581 (99.9%)|1 20 (0.1%)	0 20055 (100.0%)	0 849 (100.0%)	0 823 (100.0%)	0 41349 (100.0%)|1 20 (0.0%)
Tibolone	G03CX01	Drugs	310	0	0 43533 (99.7%)|1 123 (0.3%)	0 23478 (99.5%)|1 123 (0.5%)	0 20055 (100.0%)	0 849 (100.0%)	0 823 (100.0%)	0 41248 (99.7%)|1 121 (0.3%)
Dydrogesterone	G03DB01	Drugs	311	0	0 43650 (100.0%)|1 6 (0.0%)	0 23595 (100.0%)|1 6 (0.0%)	0 20055 (100.0%)	0 849 (100.0%)	0 823 (100.0%)	0 41363 (100.0%)|1 6 (0.0%)
Estradiol |Norgestrel	G03F	Drugs	312	0	0 43649 (100.0%)|1 7 (0.0%)	0 23594 (100.0%)|1 7 (0.0%)	0 20055 (100.0%)	0 849 (100.0%)	0 823 (100.0%)	0 41362 (100.0%)|1 7 (0.0%)
Testosterone|Testosterone Undecanoate|Testosterone Propionate |Testosterone Decanoate |Testosterone Isocaproate |Testosterone Phenylpropionate	G03BA03	Drugs	313	0	0 43608 (99.9%)|1 48 (0.1%)	0 23596 (100.0%)|1 5 (0.0%)	0 20012 (99.8%)|1 43 (0.2%)	0 849 (100.0%)	0 823 (100.0%)	0 41321 (99.9%)|1 48 (0.1%)
Finasteride	D11AX10	Drugs	314	0	0 43494 (99.6%)|1 162 (0.4%)	0 23599 (100.0%)|1 2 (0.0%)	0 19895 (99.2%)|1 160 (0.8%)	0 847 (99.8%)|1 2 (0.2%)	0 820 (99.6%)|1 3 (0.4%)	0 41214 (99.6%)|1 155 (0.4%)
Norethisterone	G03AC01	Drugs	315	0	0 43568 (99.8%)|1 88 (0.2%)	0 23513 (99.6%)|1 88 (0.4%)	0 20055 (100.0%)	0 847 (99.8%)|1 2 (0.2%)	0 823 (100.0%)	0 41285 (99.8%)|1 84 (0.2%)
Norethisterone	G03DC02	Drugs	316	0	0 43600 (99.9%)|1 56 (0.1%)	0 23545 (99.8%)|1 56 (0.2%)	0 20055 (100.0%)	0 849 (100.0%)	0 823 (100.0%)	0 41314 (99.9%)|1 55 (0.1%)
Progesterone	G03DA04	Drugs	317	0	0 43644 (100.0%)|1 12 (0.0%)	0 23589 (99.9%)|1 12 (0.1%)	0 20055 (100.0%)	0 849 (100.0%)	0 823 (100.0%)	0 41357 (100.0%)|1 12 (0.0%)
Etidronic Acid	M05BA01	Drugs	318	0	0 43638 (100.0%)|1 18 (0.0%)	0 23586 (99.9%)|1 15 (0.1%)	0 20052 (100.0%)|1 3 (0.0%)	0 849 (100.0%)	0 823 (100.0%)	0 41351 (100.0%)|1 18 (0.0%)
Clodronic Acid	M05BA02	Drugs	319	0	0 43646 (100.0%)|1 10 (0.0%)	0 23596 (100.0%)|1 5 (0.0%)	0 20050 (100.0%)|1 5 (0.0%)	0 847 (99.8%)|1 2 (0.2%)	0 823 (100.0%)	0 41361 (100.0%)|1 8 (0.0%)
Desmopressin	H01BA02	Drugs	320	0	0 43631 (99.9%)|1 25 (0.1%)	0 23582 (99.9%)|1 19 (0.1%)	0 20049 (100.0%)|1 6 (0.0%)	0 849 (100.0%)	0 823 (100.0%)	0 41345 (99.9%)|1 24 (0.1%)
Alprostadil	C01EA01	Drugs	321	0	0 43651 (100.0%)|1 5 (0.0%)	0 23601 (100.0%)	0 20050 (100.0%)|1 5 (0.0%)	0 849 (100.0%)	0 823 (100.0%)	0 41364 (100.0%)|1 5 (0.0%)
Alprostadil	G04BE01	Drugs	322	0	0 43645 (100.0%)|1 11 (0.0%)	0 23601 (100.0%)	0 20044 (99.9%)|1 11 (0.1%)	0 848 (99.9%)|1 1 (0.1%)	0 823 (100.0%)	0 41359 (100.0%)|1 10 (0.0%)
Clindamycin	G01AA10	Drugs	323	0	0 43650 (100.0%)|1 6 (0.0%)	0 23598 (100.0%)|1 3 (0.0%)	0 20052 (100.0%)|1 3 (0.0%)	0 848 (99.9%)|1 1 (0.1%)	0 823 (100.0%)	0 41364 (100.0%)|1 5 (0.0%)
Desogestrel |Ethinyl Estradiol	G03AA09	Drugs	324	0	0 43634 (99.9%)|1 22 (0.1%)	0 23579 (99.9%)|1 22 (0.1%)	0 20055 (100.0%)	0 849 (100.0%)	0 823 (100.0%)	0 41347 (99.9%)|1 22 (0.1%)
Levonorgestrel |Ethinyl Estradiol	G03AA07	Drugs	325	0	0 43566 (99.8%)|1 90 (0.2%)	0 23511 (99.6%)|1 90 (0.4%)	0 20055 (100.0%)	0 849 (100.0%)	0 821 (99.8%)|1 2 (0.2%)	0 41282 (99.8%)|1 87 (0.2%)
Norethisterone |Ethinyl Estradiol	G03AA05	Drugs	326	0	0 43630 (99.9%)|1 26 (0.1%)	0 23576 (99.9%)|1 25 (0.1%)	0 20054 (100.0%)|1 1 (0.0%)	0 849 (100.0%)	0 823 (100.0%)	0 41344 (99.9%)|1 25 (0.1%)
Medroxyprogesterone Acetate	L02AB02	Drugs	327	0	0 43645 (100.0%)|1 11 (0.0%)	0 23591 (100.0%)|1 10 (0.0%)	0 20054 (100.0%)|1 1 (0.0%)	0 849 (100.0%)	0 823 (100.0%)	0 41358 (100.0%)|1 11 (0.0%)
Ethinyl Estradiol |Gestodene	G03AA10	Drugs	328	0	0 43648 (100.0%)|1 8 (0.0%)	0 23593 (100.0%)|1 8 (0.0%)	0 20055 (100.0%)	0 849 (100.0%)	0 823 (100.0%)	0 41361 (100.0%)|1 8 (0.0%)
Norgestimate |Ethinyl Estradiol	G03AA11	Drugs	329	0	0 43640 (100.0%)|1 16 (0.0%)	0 23585 (99.9%)|1 16 (0.1%)	0 20055 (100.0%)	0 849 (100.0%)	0 823 (100.0%)	0 41353 (100.0%)|1 16 (0.0%)
Ethynodiol Diacetate	G03DC06	Drugs	330	0	0 43617 (99.9%)|1 39 (0.1%)	0 23562 (99.8%)|1 39 (0.2%)	0 20055 (100.0%)	0 849 (100.0%)	0 823 (100.0%)	0 41330 (99.9%)|1 39 (0.1%)
Citric Acid |Potassium Bicarbonate|Potassium	A12BA	Drugs	331	0	0 43643 (100.0%)|1 13 (0.0%)	0 23591 (100.0%)|1 10 (0.0%)	0 20052 (100.0%)|1 3 (0.0%)	0 849 (100.0%)	0 823 (100.0%)	0 41356 (100.0%)|1 13 (0.0%)
Potassium Citrate	A12BA02	Drugs	332	0	0 43637 (100.0%)|1 19 (0.0%)	0 23585 (99.9%)|1 16 (0.1%)	0 20052 (100.0%)|1 3 (0.0%)	0 849 (100.0%)	0 823 (100.0%)	0 41350 (100.0%)|1 19 (0.0%)
Oxybutynin	G04BD04	Drugs	333	0	0 43514 (99.7%)|1 142 (0.3%)	0 23497 (99.6%)|1 104 (0.4%)	0 20017 (99.8%)|1 38 (0.2%)	0 847 (99.8%)|1 2 (0.2%)	0 818 (99.4%)|1 5 (0.6%)	0 41238 (99.7%)|1 131 (0.3%)
Cyclophosphamide	L01AA01	Drugs	334	0	0 43651 (100.0%)|1 5 (0.0%)	0 23600 (100.0%)|1 1 (0.0%)	0 20051 (100.0%)|1 4 (0.0%)	0 849 (100.0%)	0 823 (100.0%)	0 41364 (100.0%)|1 5 (0.0%)
Fluorouracil	L01BC02	Drugs	335	0	0 43645 (100.0%)|1 11 (0.0%)	0 23595 (100.0%)|1 6 (0.0%)	0 20050 (100.0%)|1 5 (0.0%)	0 849 (100.0%)	0 823 (100.0%)	0 41358 (100.0%)|1 11 (0.0%)
Mercaptopurine	L01BB02	Drugs	336	0	0 43654 (100.0%)|1 2 (0.0%)	0 23600 (100.0%)|1 1 (0.0%)	0 20054 (100.0%)|1 1 (0.0%)	0 849 (100.0%)	0 823 (100.0%)	0 41367 (100.0%)|1 2 (0.0%)
Methotrexate	L01BA01	Drugs	337	0	0 43392 (99.4%)|1 264 (0.6%)	0 23411 (99.2%)|1 190 (0.8%)	0 19981 (99.6%)|1 74 (0.4%)	0 848 (99.9%)|1 1 (0.1%)	0 816 (99.1%)|1 7 (0.9%)	0 41114 (99.4%)|1 255 (0.6%)
Azathioprine	L04AX01	Drugs	338	0	0 43510 (99.7%)|1 146 (0.3%)	0 23518 (99.6%)|1 83 (0.4%)	0 19992 (99.7%)|1 63 (0.3%)	0 844 (99.4%)|1 5 (0.6%)	0 817 (99.3%)|1 6 (0.7%)	0 41235 (99.7%)|1 134 (0.3%)
Hydroxyurea	L01XX05	Drugs	339	0	0 43632 (99.9%)|1 24 (0.1%)	0 23590 (100.0%)|1 11 (0.0%)	0 20042 (99.9%)|1 13 (0.1%)	0 847 (99.8%)|1 2 (0.2%)	0 822 (99.9%)|1 1 (0.1%)	0 41348 (99.9%)|1 21 (0.1%)
Tamoxifen	L02BA01	Drugs	340	0	0 43533 (99.7%)|1 123 (0.3%)	0 23480 (99.5%)|1 121 (0.5%)	0 20053 (100.0%)|1 2 (0.0%)	0 847 (99.8%)|1 2 (0.2%)	0 822 (99.9%)|1 1 (0.1%)	0 41250 (99.7%)|1 119 (0.3%)
Goserelin	L02AE03	Drugs	341	0	0 43626 (99.9%)|1 30 (0.1%)	0 23595 (100.0%)|1 6 (0.0%)	0 20031 (99.9%)|1 24 (0.1%)	0 848 (99.9%)|1 1 (0.1%)	0 823 (100.0%)	0 41340 (99.9%)|1 29 (0.1%)
Leuprolide	L02AE02	Drugs	342	0	0 43646 (100.0%)|1 10 (0.0%)	0 23600 (100.0%)|1 1 (0.0%)	0 20046 (100.0%)|1 9 (0.0%)	0 848 (99.9%)|1 1 (0.1%)	0 823 (100.0%)	0 41360 (100.0%)|1 9 (0.0%)
Iron	B03AA02	Drugs	343	0	0 43644 (100.0%)|1 12 (0.0%)	0 23592 (100.0%)|1 9 (0.0%)	0 20052 (100.0%)|1 3 (0.0%)	0 848 (99.9%)|1 1 (0.1%)	0 823 (100.0%)	0 41358 (100.0%)|1 11 (0.0%)
Folic Acid |Iron|Folic Acid |Cupric Sulfate |Manganese	B03AD	Drugs	344	0	0 43635 (100.0%)|1 21 (0.0%)	0 23584 (99.9%)|1 17 (0.1%)	0 20051 (100.0%)|1 4 (0.0%)	0 849 (100.0%)	0 822 (99.9%)|1 1 (0.1%)	0 41349 (100.0%)|1 20 (0.0%)
Iron	B03AA07	Drugs	345	0	0 43352 (99.3%)|1 304 (0.7%)	0 23365 (99.0%)|1 236 (1.0%)	0 19987 (99.7%)|1 68 (0.3%)	0 832 (98.0%)|1 17 (2.0%)	0 802 (97.4%)|1 21 (2.6%)	0 41114 (99.4%)|1 255 (0.6%)
Folic Acid	B03BB01	Drugs	346	0	0 43248 (99.1%)|1 408 (0.9%)	0 23322 (98.8%)|1 279 (1.2%)	0 19926 (99.4%)|1 129 (0.6%)	0 840 (98.9%)|1 9 (1.1%)	0 813 (98.8%)|1 10 (1.2%)	0 40986 (99.1%)|1 383 (0.9%)
Leucovorin	V03AF03	Drugs	347	0	0 43648 (100.0%)|1 8 (0.0%)	0 23597 (100.0%)|1 4 (0.0%)	0 20051 (100.0%)|1 4 (0.0%)	0 848 (99.9%)|1 1 (0.1%)	0 823 (100.0%)	0 41362 (100.0%)|1 7 (0.0%)
Mineral |Multivitamin	A11AA	Drugs	348	0	0 43052 (98.6%)|1 604 (1.4%)	0 23189 (98.3%)|1 412 (1.7%)	0 19863 (99.0%)|1 192 (1.0%)	0 843 (99.3%)|1 6 (0.7%)	0 818 (99.4%)|1 5 (0.6%)	0 40788 (98.6%)|1 581 (1.4%)
Potassium Chloride	A12BA01	Drugs	349	0	0 43654 (100.0%)|1 2 (0.0%)	0 23600 (100.0%)|1 1 (0.0%)	0 20054 (100.0%)|1 1 (0.0%)	0 849 (100.0%)	0 823 (100.0%)	0 41367 (100.0%)|1 2 (0.0%)
Cyanocobalamin	B03BA	Drugs	350	0	0 43497 (99.6%)|1 159 (0.4%)	0 23492 (99.5%)|1 109 (0.5%)	0 20005 (99.8%)|1 50 (0.2%)	0 847 (99.8%)|1 2 (0.2%)	0 818 (99.4%)|1 5 (0.6%)	0 41217 (99.6%)|1 152 (0.4%)
Multivitamin	A11B	Drugs	351	0	0 43604 (99.9%)|1 52 (0.1%)	0 23571 (99.9%)|1 30 (0.1%)	0 20033 (99.9%)|1 22 (0.1%)	0 848 (99.9%)|1 1 (0.1%)	0 822 (99.9%)|1 1 (0.1%)	0 41322 (99.9%)|1 47 (0.1%)
Calcium|Calcium Glubionate |Calcium Lactobionate	A12AA20	Drugs	352	0	0 43367 (99.3%)|1 289 (0.7%)	0 23355 (99.0%)|1 246 (1.0%)	0 20012 (99.8%)|1 43 (0.2%)	0 842 (99.2%)|1 7 (0.8%)	0 818 (99.4%)|1 5 (0.6%)	0 41099 (99.3%)|1 270 (0.7%)
Calcium Carbonate |Calcium Lactate Gluconate	A12AA	Drugs	353	0	0 43645 (100.0%)|1 11 (0.0%)	0 23594 (100.0%)|1 7 (0.0%)	0 20051 (100.0%)|1 4 (0.0%)	0 849 (100.0%)	0 822 (99.9%)|1 1 (0.1%)	0 41359 (100.0%)|1 10 (0.0%)
Vitamin A	A11CA	Drugs	354	0	0 43653 (100.0%)|1 3 (0.0%)	0 23599 (100.0%)|1 2 (0.0%)	0 20054 (100.0%)|1 1 (0.0%)	0 849 (100.0%)	0 823 (100.0%)	0 41366 (100.0%)|1 3 (0.0%)
Vitamin C	A11GA01	Drugs	355	0	0 43643 (100.0%)|1 13 (0.0%)	0 23592 (100.0%)|1 9 (0.0%)	0 20051 (100.0%)|1 4 (0.0%)	0 848 (99.9%)|1 1 (0.1%)	0 823 (100.0%)	0 41358 (100.0%)|1 11 (0.0%)
Vitamin D	A11CC	Drugs	356	0	0 43527 (99.7%)|1 129 (0.3%)	0 23495 (99.6%)|1 106 (0.4%)	0 20032 (99.9%)|1 23 (0.1%)	0 849 (100.0%)	0 816 (99.1%)|1 7 (0.9%)	0 41248 (99.7%)|1 121 (0.3%)
Alfacalcidol	A11CC03	Drugs	357	0	0 43607 (99.9%)|1 49 (0.1%)	0 23572 (99.9%)|1 29 (0.1%)	0 20035 (99.9%)|1 20 (0.1%)	0 849 (100.0%)	0 820 (99.6%)|1 3 (0.4%)	0 41323 (99.9%)|1 46 (0.1%)
Calcitriol	A11CC04	Drugs	358	0	0 43644 (100.0%)|1 12 (0.0%)	0 23593 (100.0%)|1 8 (0.0%)	0 20051 (100.0%)|1 4 (0.0%)	0 849 (100.0%)	0 823 (100.0%)	0 41357 (100.0%)|1 12 (0.0%)
Vitamin B	A11EA	Drugs	359	0	0 43336 (99.3%)|1 320 (0.7%)	0 23387 (99.1%)|1 214 (0.9%)	0 19949 (99.5%)|1 106 (0.5%)	0 844 (99.4%)|1 5 (0.6%)	0 817 (99.3%)|1 6 (0.7%)	0 41065 (99.3%)|1 304 (0.7%)
Vitamin E	A11HA	Drugs	360	0	0 43477 (99.6%)|1 179 (0.4%)	0 23477 (99.5%)|1 124 (0.5%)	0 20000 (99.7%)|1 55 (0.3%)	0 845 (99.5%)|1 4 (0.5%)	0 822 (99.9%)|1 1 (0.1%)	0 41197 (99.6%)|1 172 (0.4%)
Vitamin K	B02BA	Drugs	361	0	0 43645 (100.0%)|1 11 (0.0%)	0 23593 (100.0%)|1 8 (0.0%)	0 20052 (100.0%)|1 3 (0.0%)	0 849 (100.0%)	0 823 (100.0%)	0 41358 (100.0%)|1 11 (0.0%)
Etodolac	M01AB08	Drugs	362	0	0 43596 (99.9%)|1 60 (0.1%)	0 23557 (99.8%)|1 44 (0.2%)	0 20039 (99.9%)|1 16 (0.1%)	0 848 (99.9%)|1 1 (0.1%)	0 822 (99.9%)|1 1 (0.1%)	0 41313 (99.9%)|1 56 (0.1%)
Flurbiprofen	M01AE09	Drugs	363	0	0 43648 (100.0%)|1 8 (0.0%)	0 23597 (100.0%)|1 4 (0.0%)	0 20051 (100.0%)|1 4 (0.0%)	0 849 (100.0%)	0 823 (100.0%)	0 41361 (100.0%)|1 8 (0.0%)
Diclofenac |Misoprostol	M01AB55	Drugs	364	0	0 43534 (99.7%)|1 122 (0.3%)	0 23530 (99.7%)|1 71 (0.3%)	0 20004 (99.7%)|1 51 (0.3%)	0 847 (99.8%)|1 2 (0.2%)	0 818 (99.4%)|1 5 (0.6%)	0 41256 (99.7%)|1 113 (0.3%)
Ibuprofen	C01EB16	Drugs	365	0	0 38395 (87.9%)|1 5261 (12.1%)	0 20269 (85.9%)|1 3332 (14.1%)	0 18126 (90.4%)|1 1929 (9.6%)	0 736 (86.7%)|1 113 (13.3%)	0 740 (89.9%)|1 83 (10.1%)	0 36378 (87.9%)|1 4991 (12.1%)
Indomethacin	C01EB03	Drugs	366	0	0 43592 (99.9%)|1 64 (0.1%)	0 23589 (99.9%)|1 12 (0.1%)	0 20003 (99.7%)|1 52 (0.3%)	0 849 (100.0%)	0 823 (100.0%)	0 41305 (99.8%)|1 64 (0.2%)
Naproxen	G02CC02	Drugs	367	0	0 43366 (99.3%)|1 290 (0.7%)	0 23429 (99.3%)|1 172 (0.7%)	0 19937 (99.4%)|1 118 (0.6%)	0 846 (99.6%)|1 3 (0.4%)	0 821 (99.8%)|1 2 (0.2%)	0 41085 (99.3%)|1 284 (0.7%)
Ketoprofen	M01AE03	Drugs	368	0	0 43646 (100.0%)|1 10 (0.0%)	0 23597 (100.0%)|1 4 (0.0%)	0 20049 (100.0%)|1 6 (0.0%)	0 849 (100.0%)	0 823 (100.0%)	0 41359 (100.0%)|1 10 (0.0%)
Ketoprofen	M02AA10	Drugs	369	0	0 43635 (100.0%)|1 21 (0.0%)	0 23589 (99.9%)|1 12 (0.1%)	0 20046 (100.0%)|1 9 (0.0%)	0 849 (100.0%)	0 822 (99.9%)|1 1 (0.1%)	0 41349 (100.0%)|1 20 (0.0%)
Mefenamic Acid	M01AG01	Drugs	370	0	0 43607 (99.9%)|1 49 (0.1%)	0 23555 (99.8%)|1 46 (0.2%)	0 20052 (100.0%)|1 3 (0.0%)	0 848 (99.9%)|1 1 (0.1%)	0 822 (99.9%)|1 1 (0.1%)	0 41324 (99.9%)|1 45 (0.1%)
Piroxicam	M01AC01	Drugs	371	0	0 43639 (100.0%)|1 17 (0.0%)	0 23591 (100.0%)|1 10 (0.0%)	0 20048 (100.0%)|1 7 (0.0%)	0 849 (100.0%)	0 822 (99.9%)|1 1 (0.1%)	0 41353 (100.0%)|1 16 (0.0%)
Piroxicam	M02AA07	Drugs	372	0	0 43643 (100.0%)|1 13 (0.0%)	0 23593 (100.0%)|1 8 (0.0%)	0 20050 (100.0%)|1 5 (0.0%)	0 848 (99.9%)|1 1 (0.1%)	0 823 (100.0%)	0 41357 (100.0%)|1 12 (0.0%)
Morphine	N02AA01	Drugs	373	0	0 43595 (99.9%)|1 61 (0.1%)	0 23573 (99.9%)|1 28 (0.1%)	0 20022 (99.8%)|1 33 (0.2%)	0 849 (100.0%)	0 823 (100.0%)	0 41308 (99.9%)|1 61 (0.1%)
Buprenorphine	N02AE01	Drugs	374	0	0 43620 (99.9%)|1 36 (0.1%)	0 23576 (99.9%)|1 25 (0.1%)	0 20044 (99.9%)|1 11 (0.1%)	0 847 (99.8%)|1 2 (0.2%)	0 823 (100.0%)	0 41335 (99.9%)|1 34 (0.1%)
Acetaminophen |Isometheptene|Acetaminophen |Metoclopramide|Caffeine |Acetaminophen|Acetaminophen |Phenylephrine|Acetaminophen |Pseudoephedrine	N02BE51	Drugs	375	0	0 43619 (99.9%)|1 37 (0.1%)	0 23577 (99.9%)|1 24 (0.1%)	0 20042 (99.9%)|1 13 (0.1%)	0 847 (99.8%)|1 2 (0.2%)	0 820 (99.6%)|1 3 (0.4%)	0 41338 (99.9%)|1 31 (0.1%)
Pizotifen	N02CX01	Drugs	376	0	0 43587 (99.8%)|1 69 (0.2%)	0 23546 (99.8%)|1 55 (0.2%)	0 20041 (99.9%)|1 14 (0.1%)	0 849 (100.0%)	0 823 (100.0%)	0 41300 (99.8%)|1 69 (0.2%)
Acetaminophen |Codeine |Buclizine|Caffeine |Acetaminophen |Codeine |Scopolamine	N02AA79	Drugs	377	0	0 43651 (100.0%)|1 5 (0.0%)	0 23596 (100.0%)|1 5 (0.0%)	0 20055 (100.0%)	0 849 (100.0%)	0 823 (100.0%)	0 41364 (100.0%)|1 5 (0.0%)
Caffeine |Ergotamine|Caffeine |Ergotamine |Cyclizine	N02CA52	Drugs	378	0	0 43642 (100.0%)|1 14 (0.0%)	0 23589 (99.9%)|1 12 (0.1%)	0 20053 (100.0%)|1 2 (0.0%)	0 849 (100.0%)	0 823 (100.0%)	0 41355 (100.0%)|1 14 (0.0%)
Carbamazepine	N03AF01	Drugs	379	0	0 43476 (99.6%)|1 180 (0.4%)	0 23509 (99.6%)|1 92 (0.4%)	0 19967 (99.6%)|1 88 (0.4%)	0 846 (99.6%)|1 3 (0.4%)	0 823 (100.0%)	0 41196 (99.6%)|1 173 (0.4%)
Phenytoin	N03AB02	Drugs	380	0	0 43574 (99.8%)|1 82 (0.2%)	0 23566 (99.9%)|1 35 (0.1%)	0 20008 (99.8%)|1 47 (0.2%)	0 848 (99.9%)|1 1 (0.1%)	0 820 (99.6%)|1 3 (0.4%)	0 41291 (99.8%)|1 78 (0.2%)
Primidone	N03AA03	Drugs	381	0	0 43641 (100.0%)|1 15 (0.0%)	0 23594 (100.0%)|1 7 (0.0%)	0 20047 (100.0%)|1 8 (0.0%)	0 849 (100.0%)	0 823 (100.0%)	0 41354 (100.0%)|1 15 (0.0%)
Clonazepam	N03AE01	Drugs	382	0	0 43619 (99.9%)|1 37 (0.1%)	0 23580 (99.9%)|1 21 (0.1%)	0 20039 (99.9%)|1 16 (0.1%)	0 849 (100.0%)	0 820 (99.6%)|1 3 (0.4%)	0 41335 (99.9%)|1 34 (0.1%)
Valproic Acid	N03AG01	Drugs	383	0	0 43517 (99.7%)|1 139 (0.3%)	0 23537 (99.7%)|1 64 (0.3%)	0 19980 (99.6%)|1 75 (0.4%)	0 842 (99.2%)|1 7 (0.8%)	0 819 (99.5%)|1 4 (0.5%)	0 41242 (99.7%)|1 127 (0.3%)
Gabapentin	N03AX12	Drugs	384	0	0 43388 (99.4%)|1 268 (0.6%)	0 23443 (99.3%)|1 158 (0.7%)	0 19945 (99.5%)|1 110 (0.5%)	0 842 (99.2%)|1 7 (0.8%)	0 816 (99.1%)|1 7 (0.9%)	0 41116 (99.4%)|1 253 (0.6%)
Lamotrigine	N03AX09	Drugs	385	0	0 43594 (99.9%)|1 62 (0.1%)	0 23574 (99.9%)|1 27 (0.1%)	0 20020 (99.8%)|1 35 (0.2%)	0 849 (100.0%)	0 820 (99.6%)|1 3 (0.4%)	0 41312 (99.9%)|1 57 (0.1%)
Levodopa |Benserazide|Levodopa |Carbidopa	N04BA02	Drugs	386	0	0 43587 (99.8%)|1 69 (0.2%)	0 23571 (99.9%)|1 30 (0.1%)	0 20016 (99.8%)|1 39 (0.2%)	0 849 (100.0%)	0 822 (99.9%)|1 1 (0.1%)	0 41301 (99.8%)|1 68 (0.2%)
Amantadine	N04BB01	Drugs	387	0	0 43626 (99.9%)|1 30 (0.1%)	0 23586 (99.9%)|1 15 (0.1%)	0 20040 (99.9%)|1 15 (0.1%)	0 849 (100.0%)	0 823 (100.0%)	0 41339 (99.9%)|1 30 (0.1%)
Disulfiram	N07BB01	Drugs	388	0	0 43650 (100.0%)|1 6 (0.0%)	0 23598 (100.0%)|1 3 (0.0%)	0 20052 (100.0%)|1 3 (0.0%)	0 849 (100.0%)	0 823 (100.0%)	0 41363 (100.0%)|1 6 (0.0%)
Nicotine	N07BA01	Drugs	389	0	0 43636 (100.0%)|1 20 (0.0%)	0 23590 (100.0%)|1 11 (0.0%)	0 20046 (100.0%)|1 9 (0.0%)	0 848 (99.9%)|1 1 (0.1%)	0 822 (99.9%)|1 1 (0.1%)	0 41351 (100.0%)|1 18 (0.0%)
Phenoxymethylpenicillin	J01CE02	Drugs	390	0	0 43621 (99.9%)|1 35 (0.1%)	0 23584 (99.9%)|1 17 (0.1%)	0 20037 (99.9%)|1 18 (0.1%)	0 847 (99.8%)|1 2 (0.2%)	0 822 (99.9%)|1 1 (0.1%)	0 41338 (99.9%)|1 31 (0.1%)
Amoxicillin	J01CA04	Drugs	391	0	0 43596 (99.9%)|1 60 (0.1%)	0 23564 (99.8%)|1 37 (0.2%)	0 20032 (99.9%)|1 23 (0.1%)	0 848 (99.9%)|1 1 (0.1%)	0 822 (99.9%)|1 1 (0.1%)	0 41313 (99.9%)|1 56 (0.1%)
Flucloxacillin	J01CF05	Drugs	392	0	0 43644 (100.0%)|1 12 (0.0%)	0 23595 (100.0%)|1 6 (0.0%)	0 20049 (100.0%)|1 6 (0.0%)	0 849 (100.0%)	0 822 (99.9%)|1 1 (0.1%)	0 41358 (100.0%)|1 11 (0.0%)
Cefradine	J01DB09	Drugs	393	0	0 43650 (100.0%)|1 6 (0.0%)	0 23596 (100.0%)|1 5 (0.0%)	0 20054 (100.0%)|1 1 (0.0%)	0 849 (100.0%)	0 822 (99.9%)|1 1 (0.1%)	0 41364 (100.0%)|1 5 (0.0%)
Cephalexin	J01DB01	Drugs	394	0	0 43613 (99.9%)|1 43 (0.1%)	0 23566 (99.9%)|1 35 (0.1%)	0 20047 (100.0%)|1 8 (0.0%)	0 849 (100.0%)	0 823 (100.0%)	0 41326 (99.9%)|1 43 (0.1%)
Doxycycline	A01AB22	Drugs	395	0	0 43619 (99.9%)|1 37 (0.1%)	0 23583 (99.9%)|1 18 (0.1%)	0 20036 (99.9%)|1 19 (0.1%)	0 848 (99.9%)|1 1 (0.1%)	0 823 (100.0%)	0 41333 (99.9%)|1 36 (0.1%)
Tetracycline	A01AB13	Drugs	396	0	0 43646 (100.0%)|1 10 (0.0%)	0 23597 (100.0%)|1 4 (0.0%)	0 20049 (100.0%)|1 6 (0.0%)	0 849 (100.0%)	0 823 (100.0%)	0 41359 (100.0%)|1 10 (0.0%)
Minocycline	A01AB23	Drugs	397	0	0 43644 (100.0%)|1 12 (0.0%)	0 23591 (100.0%)|1 10 (0.0%)	0 20053 (100.0%)|1 2 (0.0%)	0 848 (99.9%)|1 1 (0.1%)	0 823 (100.0%)	0 41358 (100.0%)|1 11 (0.0%)
Minocycline	J01AA08	Drugs	398	0	0 43639 (100.0%)|1 17 (0.0%)	0 23589 (99.9%)|1 12 (0.1%)	0 20050 (100.0%)|1 5 (0.0%)	0 848 (99.9%)|1 1 (0.1%)	0 823 (100.0%)	0 41353 (100.0%)|1 16 (0.0%)
Oxytetracycline	D06AA03	Drugs	399	0	0 43552 (99.8%)|1 104 (0.2%)	0 23543 (99.8%)|1 58 (0.2%)	0 20009 (99.8%)|1 46 (0.2%)	0 849 (100.0%)	0 823 (100.0%)	0 41265 (99.7%)|1 104 (0.3%)
Erythromycin	D10AF02	Drugs	400	0	0 43623 (99.9%)|1 33 (0.1%)	0 23584 (99.9%)|1 17 (0.1%)	0 20039 (99.9%)|1 16 (0.1%)	0 849 (100.0%)	0 823 (100.0%)	0 41336 (99.9%)|1 33 (0.1%)
Clarithromycin	J01FA09	Drugs	401	0	0 43645 (100.0%)|1 11 (0.0%)	0 23594 (100.0%)|1 7 (0.0%)	0 20051 (100.0%)|1 4 (0.0%)	0 849 (100.0%)	0 823 (100.0%)	0 41359 (100.0%)|1 10 (0.0%)
Azithromycin	J01FA10	Drugs	402	0	0 43639 (100.0%)|1 17 (0.0%)	0 23594 (100.0%)|1 7 (0.0%)	0 20045 (100.0%)|1 10 (0.0%)	0 848 (99.9%)|1 1 (0.1%)	0 822 (99.9%)|1 1 (0.1%)	0 41354 (100.0%)|1 15 (0.0%)
Clindamycin	D10AF01	Drugs	403	0	0 43650 (100.0%)|1 6 (0.0%)	0 23599 (100.0%)|1 2 (0.0%)	0 20051 (100.0%)|1 4 (0.0%)	0 848 (99.9%)|1 1 (0.1%)	0 823 (100.0%)	0 41364 (100.0%)|1 5 (0.0%)
Clindamycin	J01FF01	Drugs	404	0	0 43652 (100.0%)|1 4 (0.0%)	0 23600 (100.0%)|1 1 (0.0%)	0 20052 (100.0%)|1 3 (0.0%)	0 848 (99.9%)|1 1 (0.1%)	0 823 (100.0%)	0 41366 (100.0%)|1 3 (0.0%)
Trimethoprim |Sulfamethoxazole	J01EE01	Drugs	405	0	0 43645 (100.0%)|1 11 (0.0%)	0 23596 (100.0%)|1 5 (0.0%)	0 20049 (100.0%)|1 6 (0.0%)	0 848 (99.9%)|1 1 (0.1%)	0 822 (99.9%)|1 1 (0.1%)	0 41360 (100.0%)|1 9 (0.0%)
Trimethoprim	J01EA01	Drugs	406	0	0 43604 (99.9%)|1 52 (0.1%)	0 23560 (99.8%)|1 41 (0.2%)	0 20044 (99.9%)|1 11 (0.1%)	0 848 (99.9%)|1 1 (0.1%)	0 822 (99.9%)|1 1 (0.1%)	0 41320 (99.9%)|1 49 (0.1%)
Metronidazole	A01AB17	Drugs	407	0	0 43631 (99.9%)|1 25 (0.1%)	0 23587 (99.9%)|1 14 (0.1%)	0 20044 (99.9%)|1 11 (0.1%)	0 849 (100.0%)	0 822 (99.9%)|1 1 (0.1%)	0 41345 (99.9%)|1 24 (0.1%)
Metronidazole	D06BX01	Drugs	408	0	0 43612 (99.9%)|1 44 (0.1%)	0 23576 (99.9%)|1 25 (0.1%)	0 20036 (99.9%)|1 19 (0.1%)	0 849 (100.0%)	0 822 (99.9%)|1 1 (0.1%)	0 41326 (99.9%)|1 43 (0.1%)
Dapsone	D10AX05	Drugs	409	0	0 43647 (100.0%)|1 9 (0.0%)	0 23595 (100.0%)|1 6 (0.0%)	0 20052 (100.0%)|1 3 (0.0%)	0 849 (100.0%)	0 823 (100.0%)	0 41360 (100.0%)|1 9 (0.0%)
Nitrofurantoin	J01XE01	Drugs	410	0	0 43619 (99.9%)|1 37 (0.1%)	0 23569 (99.9%)|1 32 (0.1%)	0 20050 (100.0%)|1 5 (0.0%)	0 849 (100.0%)	0 822 (99.9%)|1 1 (0.1%)	0 41334 (99.9%)|1 35 (0.1%)
Ciprofloxacin	J01MA02	Drugs	411	0	0 43632 (99.9%)|1 24 (0.1%)	0 23588 (99.9%)|1 13 (0.1%)	0 20044 (99.9%)|1 11 (0.1%)	0 849 (100.0%)	0 823 (100.0%)	0 41346 (99.9%)|1 23 (0.1%)
Fluconazole	D01AC15	Drugs	412	0	0 43652 (100.0%)|1 4 (0.0%)	0 23598 (100.0%)|1 3 (0.0%)	0 20054 (100.0%)|1 1 (0.0%)	0 849 (100.0%)	0 822 (99.9%)|1 1 (0.1%)	0 41366 (100.0%)|1 3 (0.0%)
Itraconazole	J02AC02	Drugs	413	0	0 43651 (100.0%)|1 5 (0.0%)	0 23598 (100.0%)|1 3 (0.0%)	0 20053 (100.0%)|1 2 (0.0%)	0 848 (99.9%)|1 1 (0.1%)	0 823 (100.0%)	0 41365 (100.0%)|1 4 (0.0%)
Ketoconazole	D01AC08	Drugs	414	0	0 43632 (99.9%)|1 24 (0.1%)	0 23590 (100.0%)|1 11 (0.0%)	0 20042 (99.9%)|1 13 (0.1%)	0 849 (100.0%)	0 823 (100.0%)	0 41345 (99.9%)|1 24 (0.1%)
Miconazole	D01AC02	Drugs	415	0	0 43652 (100.0%)|1 4 (0.0%)	0 23600 (100.0%)|1 1 (0.0%)	0 20052 (100.0%)|1 3 (0.0%)	0 849 (100.0%)	0 823 (100.0%)	0 41365 (100.0%)|1 4 (0.0%)
Aciclovir	D06BB03	Drugs	416	0	0 43604 (99.9%)|1 52 (0.1%)	0 23569 (99.9%)|1 32 (0.1%)	0 20035 (99.9%)|1 20 (0.1%)	0 849 (100.0%)	0 823 (100.0%)	0 41318 (99.9%)|1 51 (0.1%)
Quinine	P01BC01	Drugs	417	0	0 43340 (99.3%)|1 316 (0.7%)	0 23420 (99.2%)|1 181 (0.8%)	0 19920 (99.3%)|1 135 (0.7%)	0 843 (99.3%)|1 6 (0.7%)	0 818 (99.4%)|1 5 (0.6%)	0 41065 (99.3%)|1 304 (0.7%)
Glipizide	A10BB07	Drugs	418	0	0 43646 (100.0%)|1 10 (0.0%)	0 23598 (100.0%)|1 3 (0.0%)	0 20048 (100.0%)|1 7 (0.0%)	0 848 (99.9%)|1 1 (0.1%)	0 823 (100.0%)	0 41360 (100.0%)|1 9 (0.0%)
Tolbutamide	A10BB03	Drugs	419	0	0 43645 (100.0%)|1 11 (0.0%)	0 23599 (100.0%)|1 2 (0.0%)	0 20046 (100.0%)|1 9 (0.0%)	0 849 (100.0%)	0 823 (100.0%)	0 41358 (100.0%)|1 11 (0.0%)
Metformin	A10BA02	Drugs	420	0	0 42321 (96.9%)|1 1335 (3.1%)	0 23108 (97.9%)|1 493 (2.1%)	0 19213 (95.8%)|1 842 (4.2%)	0 783 (92.2%)|1 66 (7.8%)	0 717 (87.1%)|1 106 (12.9%)	0 40237 (97.3%)|1 1132 (2.7%)
Glyburide	A10BB01	Drugs	421	0	0 43642 (100.0%)|1 14 (0.0%)	0 23597 (100.0%)|1 4 (0.0%)	0 20045 (100.0%)|1 10 (0.0%)	0 848 (99.9%)|1 1 (0.1%)	0 821 (99.8%)|1 2 (0.2%)	0 41358 (100.0%)|1 11 (0.0%)
Gliclazide	A10BB09	Drugs	422	0	0 43185 (98.9%)|1 471 (1.1%)	0 23463 (99.4%)|1 138 (0.6%)	0 19722 (98.3%)|1 333 (1.7%)	0 824 (97.1%)|1 25 (2.9%)	0 770 (93.6%)|1 53 (6.4%)	0 40983 (99.1%)|1 386 (0.9%)
Fludrocortisone	H02AA02	Drugs	423	0	0 43634 (99.9%)|1 22 (0.1%)	0 23584 (99.9%)|1 17 (0.1%)	0 20050 (100.0%)|1 5 (0.0%)	0 849 (100.0%)	0 823 (100.0%)	0 41347 (99.9%)|1 22 (0.1%)
Betamethasone	A07EA04	Drugs	424	0	0 43570 (99.8%)|1 86 (0.2%)	0 23561 (99.8%)|1 40 (0.2%)	0 20009 (99.8%)|1 46 (0.2%)	0 846 (99.6%)|1 3 (0.4%)	0 820 (99.6%)|1 3 (0.4%)	0 41290 (99.8%)|1 79 (0.2%)
Betamethasone	D07AC01	Drugs	425	0	0 43432 (99.5%)|1 224 (0.5%)	0 23500 (99.6%)|1 101 (0.4%)	0 19932 (99.4%)|1 123 (0.6%)	0 844 (99.4%)|1 5 (0.6%)	0 820 (99.6%)|1 3 (0.4%)	0 41154 (99.5%)|1 215 (0.5%)
Dexamethasone	A01AC02	Drugs	426	0	0 43648 (100.0%)|1 8 (0.0%)	0 23597 (100.0%)|1 4 (0.0%)	0 20051 (100.0%)|1 4 (0.0%)	0 848 (99.9%)|1 1 (0.1%)	0 823 (100.0%)	0 41362 (100.0%)|1 7 (0.0%)
Dexamethasone	S01BA01	Drugs	427	0	0 43638 (100.0%)|1 18 (0.0%)	0 23589 (99.9%)|1 12 (0.1%)	0 20049 (100.0%)|1 6 (0.0%)	0 845 (99.5%)|1 4 (0.5%)	0 823 (100.0%)	0 41355 (100.0%)|1 14 (0.0%)
Dexamethasone|Dexamethasone |Hypromellose	S02BA06	Drugs	428	0	0 43624 (99.9%)|1 32 (0.1%)	0 23580 (99.9%)|1 21 (0.1%)	0 20044 (99.9%)|1 11 (0.1%)	0 848 (99.9%)|1 1 (0.1%)	0 823 (100.0%)	0 41339 (99.9%)|1 30 (0.1%)
Levothyroxine	H03AA01	Drugs	429	0	0 41063 (94.1%)|1 2593 (5.9%)	0 21442 (90.9%)|1 2159 (9.1%)	0 19621 (97.8%)|1 434 (2.2%)	0 826 (97.3%)|1 23 (2.7%)	0 762 (92.6%)|1 61 (7.4%)	0 38879 (94.0%)|1 2490 (6.0%)
Carbimazole	H03BB01	Drugs	430	0	0 43629 (99.9%)|1 27 (0.1%)	0 23580 (99.9%)|1 21 (0.1%)	0 20049 (100.0%)|1 6 (0.0%)	0 849 (100.0%)	0 823 (100.0%)	0 41343 (99.9%)|1 26 (0.1%)
Hydrocortisone	A01AC03	Drugs	431	0	0 43543 (99.7%)|1 113 (0.3%)	0 23534 (99.7%)|1 67 (0.3%)	0 20009 (99.8%)|1 46 (0.2%)	0 847 (99.8%)|1 2 (0.2%)	0 822 (99.9%)|1 1 (0.1%)	0 41260 (99.7%)|1 109 (0.3%)
Prednisolone	A07EA01	Drugs	432	0	0 43266 (99.1%)|1 390 (0.9%)	0 23365 (99.0%)|1 236 (1.0%)	0 19901 (99.2%)|1 154 (0.8%)	0 832 (98.0%)|1 17 (2.0%)	0 812 (98.7%)|1 11 (1.3%)	0 41011 (99.1%)|1 358 (0.9%)
Nabumetone	M01AX01	Drugs	433	0	0 43634 (99.9%)|1 22 (0.1%)	0 23585 (99.9%)|1 16 (0.1%)	0 20049 (100.0%)|1 6 (0.0%)	0 848 (99.9%)|1 1 (0.1%)	0 822 (99.9%)|1 1 (0.1%)	0 41349 (100.0%)|1 20 (0.0%)
Hydroxychloroquine	P01BA02	Drugs	434	0	0 43457 (99.5%)|1 199 (0.5%)	0 23439 (99.3%)|1 162 (0.7%)	0 20018 (99.8%)|1 37 (0.2%)	0 835 (98.4%)|1 14 (1.6%)	0 817 (99.3%)|1 6 (0.7%)	0 41195 (99.6%)|1 174 (0.4%)
Allopurinol	M04AA01	Drugs	435	0	0 43117 (98.8%)|1 539 (1.2%)	0 23548 (99.8%)|1 53 (0.2%)	0 19569 (97.6%)|1 486 (2.4%)	0 842 (99.2%)|1 7 (0.8%)	0 812 (98.7%)|1 11 (1.3%)	0 40851 (98.7%)|1 518 (1.3%)
Baclofen	M03BX01	Drugs	436	0	0 43593 (99.9%)|1 63 (0.1%)	0 23559 (99.8%)|1 42 (0.2%)	0 20034 (99.9%)|1 21 (0.1%)	0 849 (100.0%)	0 823 (100.0%)	0 41307 (99.9%)|1 62 (0.1%)
Methocarbamol	M03BA03	Drugs	437	0	0 43647 (100.0%)|1 9 (0.0%)	0 23594 (100.0%)|1 7 (0.0%)	0 20053 (100.0%)|1 2 (0.0%)	0 849 (100.0%)	0 823 (100.0%)	0 41360 (100.0%)|1 9 (0.0%)
Colchicine	M04AC01	Drugs	438	0	0 43619 (99.9%)|1 37 (0.1%)	0 23599 (100.0%)|1 2 (0.0%)	0 20020 (99.8%)|1 35 (0.2%)	0 847 (99.8%)|1 2 (0.2%)	0 822 (99.9%)|1 1 (0.1%)	0 41336 (99.9%)|1 33 (0.1%)
Diethylamine Salicylate|Salicylic Acid |Mucopolysaccharide Polysulfate	M02AC	Drugs	439	0	0 43624 (99.9%)|1 32 (0.1%)	0 23583 (99.9%)|1 18 (0.1%)	0 20041 (99.9%)|1 14 (0.1%)	0 846 (99.6%)|1 3 (0.4%)	0 823 (100.0%)	0 41340 (99.9%)|1 29 (0.1%)
Benzydamine	M02AA05	Drugs	440	0	0 43643 (100.0%)|1 13 (0.0%)	0 23593 (100.0%)|1 8 (0.0%)	0 20050 (100.0%)|1 5 (0.0%)	0 848 (99.9%)|1 1 (0.1%)	0 821 (99.8%)|1 2 (0.2%)	0 41359 (100.0%)|1 10 (0.0%)
Felbinac	M02AA08	Drugs	441	0	0 43648 (100.0%)|1 8 (0.0%)	0 23594 (100.0%)|1 7 (0.0%)	0 20054 (100.0%)|1 1 (0.0%)	0 848 (99.9%)|1 1 (0.1%)	0 823 (100.0%)	0 41362 (100.0%)|1 7 (0.0%)
Fluorometholone	S01BA07	Drugs	442	0	0 43651 (100.0%)|1 5 (0.0%)	0 23598 (100.0%)|1 3 (0.0%)	0 20053 (100.0%)|1 2 (0.0%)	0 849 (100.0%)	0 823 (100.0%)	0 41364 (100.0%)|1 5 (0.0%)
Pilocarpine	N07AX01	Drugs	443	0	0 43646 (100.0%)|1 10 (0.0%)	0 23592 (100.0%)|1 9 (0.0%)	0 20054 (100.0%)|1 1 (0.0%)	0 849 (100.0%)	0 822 (99.9%)|1 1 (0.1%)	0 41360 (100.0%)|1 9 (0.0%)
Timolol	S01ED01	Drugs	444	0	0 43569 (99.8%)|1 87 (0.2%)	0 23558 (99.8%)|1 43 (0.2%)	0 20011 (99.8%)|1 44 (0.2%)	0 846 (99.6%)|1 3 (0.4%)	0 823 (100.0%)	0 41285 (99.8%)|1 84 (0.2%)
Hypromellose	S01KA02	Drugs	445	0	0 43522 (99.7%)|1 134 (0.3%)	0 23505 (99.6%)|1 96 (0.4%)	0 20017 (99.8%)|1 38 (0.2%)	0 845 (99.5%)|1 4 (0.5%)	0 818 (99.4%)|1 5 (0.6%)	0 41247 (99.7%)|1 122 (0.3%)
Polyvinyl Alcohol	S01AX20	Drugs	446	0	0 43648 (100.0%)|1 8 (0.0%)	0 23594 (100.0%)|1 7 (0.0%)	0 20054 (100.0%)|1 1 (0.0%)	0 849 (100.0%)	0 823 (100.0%)	0 41361 (100.0%)|1 8 (0.0%)
Flunisolide	R01AD04	Drugs	447	0	0 43646 (100.0%)|1 10 (0.0%)	0 23598 (100.0%)|1 3 (0.0%)	0 20048 (100.0%)|1 7 (0.0%)	0 849 (100.0%)	0 823 (100.0%)	0 41359 (100.0%)|1 10 (0.0%)
Fluticasone Propionate	R01AD08	Drugs	448	0	0 43290 (99.2%)|1 366 (0.8%)	0 23407 (99.2%)|1 194 (0.8%)	0 19883 (99.1%)|1 172 (0.9%)	0 843 (99.3%)|1 6 (0.7%)	0 817 (99.3%)|1 6 (0.7%)	0 41023 (99.2%)|1 346 (0.8%)
Xylometazoline	R01AA07	Drugs	449	0	0 43649 (100.0%)|1 7 (0.0%)	0 23598 (100.0%)|1 3 (0.0%)	0 20051 (100.0%)|1 4 (0.0%)	0 849 (100.0%)	0 823 (100.0%)	0 41362 (100.0%)|1 7 (0.0%)
Xylometazoline	S01GA03	Drugs	450	0	0 43648 (100.0%)|1 8 (0.0%)	0 23598 (100.0%)|1 3 (0.0%)	0 20050 (100.0%)|1 5 (0.0%)	0 848 (99.9%)|1 1 (0.1%)	0 823 (100.0%)	0 41362 (100.0%)|1 7 (0.0%)
Gramicidin D |Triamcinolone |Nystatin |Neomycin	S02CA04	Drugs	451	0	0 43649 (100.0%)|1 7 (0.0%)	0 23597 (100.0%)|1 4 (0.0%)	0 20052 (100.0%)|1 3 (0.0%)	0 849 (100.0%)	0 823 (100.0%)	0 41362 (100.0%)|1 7 (0.0%)
Beclomethasone Dipropionate	R01AD01	Drugs	452	0	0 42677 (97.8%)|1 979 (2.2%)	0 23048 (97.7%)|1 553 (2.3%)	0 19629 (97.9%)|1 426 (2.1%)	0 834 (98.2%)|1 15 (1.8%)	0 800 (97.2%)|1 23 (2.8%)	0 40438 (97.7%)|1 931 (2.3%)
Flunisolide	R03BA03	Drugs	453	0	0 43651 (100.0%)|1 5 (0.0%)	0 23599 (100.0%)|1 2 (0.0%)	0 20052 (100.0%)|1 3 (0.0%)	0 849 (100.0%)	0 823 (100.0%)	0 41364 (100.0%)|1 5 (0.0%)
Mineral Oil |Petrolatum |Emulsifying Wax	D09A	Drugs	454	0	0 43648 (100.0%)|1 8 (0.0%)	0 23595 (100.0%)|1 6 (0.0%)	0 20053 (100.0%)|1 2 (0.0%)	0 849 (100.0%)	0 823 (100.0%)	0 41361 (100.0%)|1 8 (0.0%)
Zinc Oxide |Cod Liver Oil|Benzyl Benzoate |Benzyl Alcohol |Zinc Oxide |Lanolin|Lidocaine |Zinc Oxide	D02AB	Drugs	455	0	0 43653 (100.0%)|1 3 (0.0%)	0 23601 (100.0%)	0 20052 (100.0%)|1 3 (0.0%)	0 849 (100.0%)	0 823 (100.0%)	0 41366 (100.0%)|1 3 (0.0%)
No Active Ingredients|Macrogol Cetostearyl Ether|Urea|Soya Oil|Lauromacrogols |Soya Oil|Light Mineral Oil|Light Mineral Oil |Isopropyl Myristate|Mineral Oil |Benzalkonium |Isopropyl Myristate|Mineral Oil |Petrolatum|Sodium Pyrrolidone Carboxylate|Urea |Lauromacrogols|Mineral Oil |Cetyl Dimeticone|Chlorhexidine |Mineral Oil |Benzalkonium |Isopropyl Myristate|Mineral Oil |Isopropyl Myristate	D02A	Drugs	456	0	0 43533 (99.7%)|1 123 (0.3%)	0 23539 (99.7%)|1 62 (0.3%)	0 19994 (99.7%)|1 61 (0.3%)	0 846 (99.6%)|1 3 (0.4%)	0 820 (99.6%)|1 3 (0.4%)	0 41254 (99.7%)|1 115 (0.3%)
Ergocalciferol	A11CC01	Drugs	457	0	0 43650 (100.0%)|1 6 (0.0%)	0 23597 (100.0%)|1 4 (0.0%)	0 20053 (100.0%)|1 2 (0.0%)	0 849 (100.0%)	0 823 (100.0%)	0 41363 (100.0%)|1 6 (0.0%)
Sodium Chloride	S01XA03	Drugs	458	0	0 43651 (100.0%)|1 5 (0.0%)	0 23598 (100.0%)|1 3 (0.0%)	0 20053 (100.0%)|1 2 (0.0%)	0 849 (100.0%)	0 823 (100.0%)	0 41364 (100.0%)|1 5 (0.0%)
Sodium Bicarbonate	B05CB04	Drugs	459	0	0 43642 (100.0%)|1 14 (0.0%)	0 23595 (100.0%)|1 6 (0.0%)	0 20047 (100.0%)|1 8 (0.0%)	0 849 (100.0%)	0 823 (100.0%)	0 41355 (100.0%)|1 14 (0.0%)
Carteolol	S01ED05	Drugs	460	0	0 43650 (100.0%)|1 6 (0.0%)	0 23598 (100.0%)|1 3 (0.0%)	0 20052 (100.0%)|1 3 (0.0%)	0 849 (100.0%)	0 823 (100.0%)	0 41364 (100.0%)|1 5 (0.0%)
Levobunolol	S01ED03	Drugs	461	0	0 43642 (100.0%)|1 14 (0.0%)	0 23594 (100.0%)|1 7 (0.0%)	0 20048 (100.0%)|1 7 (0.0%)	0 848 (99.9%)|1 1 (0.1%)	0 823 (100.0%)	0 41356 (100.0%)|1 13 (0.0%)
No Active Ingredients|Glycerin |Petrolatum |Light Mineral Oil|Mineral Oil |Petrolatum|Chlorhexidine |Mineral Oil |Benzalkonium |Isopropyl Myristate	D02AX	Drugs	462	0	0 43548 (99.8%)|1 108 (0.2%)	0 23537 (99.7%)|1 64 (0.3%)	0 20011 (99.8%)|1 44 (0.2%)	0 847 (99.8%)|1 2 (0.2%)	0 819 (99.5%)|1 4 (0.5%)	0 41268 (99.8%)|1 101 (0.2%)
Lactic Acid |Urea	D02AE	Drugs	463	0	0 43653 (100.0%)|1 3 (0.0%)	0 23601 (100.0%)	0 20052 (100.0%)|1 3 (0.0%)	0 849 (100.0%)	0 822 (99.9%)|1 1 (0.1%)	0 41367 (100.0%)|1 2 (0.0%)
Petrolatum |Lanolin |Light Mineral Oil|Petrolatum |Light Mineral Oil|Petrolatum	D02AC	Drugs	464	0	0 43591 (99.9%)|1 65 (0.1%)	0 23571 (99.9%)|1 30 (0.1%)	0 20020 (99.8%)|1 35 (0.2%)	0 849 (100.0%)	0 821 (99.8%)|1 2 (0.2%)	0 41307 (99.9%)|1 62 (0.1%)
Clotrimazole	D01AC01	Drugs	465	0	0 43638 (100.0%)|1 18 (0.0%)	0 23593 (100.0%)|1 8 (0.0%)	0 20045 (100.0%)|1 10 (0.0%)	0 849 (100.0%)	0 823 (100.0%)	0 41351 (100.0%)|1 18 (0.0%)
Tioconazole	D01AC07	Drugs	466	0	0 43654 (100.0%)|1 2 (0.0%)	0 23599 (100.0%)|1 2 (0.0%)	0 20055 (100.0%)	0 849 (100.0%)	0 823 (100.0%)	0 41367 (100.0%)|1 2 (0.0%)
Amorolfine Hydrochloride	D01AE16	Drugs	467	0	0 43651 (100.0%)|1 5 (0.0%)	0 23601 (100.0%)	0 20050 (100.0%)|1 5 (0.0%)	0 849 (100.0%)	0 823 (100.0%)	0 41364 (100.0%)|1 5 (0.0%)
Ranitidine	A02BA02	Drugs	468	0	0 42901 (98.3%)|1 755 (1.7%)	0 23185 (98.2%)|1 416 (1.8%)	0 19716 (98.3%)|1 339 (1.7%)	0 836 (98.5%)|1 13 (1.5%)	0 807 (98.1%)|1 16 (1.9%)	0 40651 (98.3%)|1 718 (1.7%)
Metoclopramide	A03FA01	Drugs	469	0	0 43596 (99.9%)|1 60 (0.1%)	0 23564 (99.8%)|1 37 (0.2%)	0 20032 (99.9%)|1 23 (0.1%)	0 849 (100.0%)	0 823 (100.0%)	0 41310 (99.9%)|1 59 (0.1%)
Amitriptyline	N06AA09	Drugs	470	0	0 42748 (97.9%)|1 908 (2.1%)	0 22958 (97.3%)|1 643 (2.7%)	0 19790 (98.7%)|1 265 (1.3%)	0 838 (98.7%)|1 11 (1.3%)	0 810 (98.4%)|1 13 (1.6%)	0 40494 (97.9%)|1 875 (2.1%)
Imipramine	N06AA02	Drugs	471	0	0 43631 (99.9%)|1 25 (0.1%)	0 23581 (99.9%)|1 20 (0.1%)	0 20050 (100.0%)|1 5 (0.0%)	0 848 (99.9%)|1 1 (0.1%)	0 822 (99.9%)|1 1 (0.1%)	0 41346 (99.9%)|1 23 (0.1%)
Trazodone	N06AX05	Drugs	472	0	0 43598 (99.9%)|1 58 (0.1%)	0 23560 (99.8%)|1 41 (0.2%)	0 20038 (99.9%)|1 17 (0.1%)	0 849 (100.0%)	0 823 (100.0%)	0 41311 (99.9%)|1 58 (0.1%)
Selegiline	N04BD01	Drugs	473	0	0 43646 (100.0%)|1 10 (0.0%)	0 23597 (100.0%)|1 4 (0.0%)	0 20049 (100.0%)|1 6 (0.0%)	0 849 (100.0%)	0 823 (100.0%)	0 41359 (100.0%)|1 10 (0.0%)
Betaxolol	S01ED02	Drugs	474	0	0 43653 (100.0%)|1 3 (0.0%)	0 23600 (100.0%)|1 1 (0.0%)	0 20053 (100.0%)|1 2 (0.0%)	0 849 (100.0%)	0 823 (100.0%)	0 41366 (100.0%)|1 3 (0.0%)
Bisoprolol	C07AB07	Drugs	475	0	0 42899 (98.3%)|1 757 (1.7%)	0 23365 (99.0%)|1 236 (1.0%)	0 19534 (97.4%)|1 521 (2.6%)	0 842 (99.2%)|1 7 (0.8%)	0 806 (97.9%)|1 17 (2.1%)	0 40643 (98.2%)|1 726 (1.8%)
Indoramin	C02CA02	Drugs	476	0	0 43647 (100.0%)|1 9 (0.0%)	0 23601 (100.0%)	0 20046 (100.0%)|1 9 (0.0%)	0 849 (100.0%)	0 823 (100.0%)	0 41360 (100.0%)|1 9 (0.0%)
Diltiazem	C05AE03	Drugs	477	0	0 43563 (99.8%)|1 93 (0.2%)	0 23553 (99.8%)|1 48 (0.2%)	0 20010 (99.8%)|1 45 (0.2%)	0 847 (99.8%)|1 2 (0.2%)	0 820 (99.6%)|1 3 (0.4%)	0 41281 (99.8%)|1 88 (0.2%)
Metoprolol	C07AB02	Drugs	478	0	0 43560 (99.8%)|1 96 (0.2%)	0 23569 (99.9%)|1 32 (0.1%)	0 19991 (99.7%)|1 64 (0.3%)	0 847 (99.8%)|1 2 (0.2%)	0 820 (99.6%)|1 3 (0.4%)	0 41279 (99.8%)|1 90 (0.2%)
Labetalol	C07AG01	Drugs	479	0	0 43649 (100.0%)|1 7 (0.0%)	0 23597 (100.0%)|1 4 (0.0%)	0 20052 (100.0%)|1 3 (0.0%)	0 849 (100.0%)	0 823 (100.0%)	0 41362 (100.0%)|1 7 (0.0%)
Timolol	C07AA06	Drugs	480	0	0 43624 (99.9%)|1 32 (0.1%)	0 23586 (99.9%)|1 15 (0.1%)	0 20038 (99.9%)|1 17 (0.1%)	0 849 (100.0%)	0 823 (100.0%)	0 41337 (99.9%)|1 32 (0.1%)
Acitretin	D05BB02	Drugs	481	0	0 43645 (100.0%)|1 11 (0.0%)	0 23597 (100.0%)|1 4 (0.0%)	0 20048 (100.0%)|1 7 (0.0%)	0 849 (100.0%)	0 823 (100.0%)	0 41358 (100.0%)|1 11 (0.0%)
Ethinyl Estradiol |Cyproterone Acetate	G03HB01	Drugs	482	0	0 43651 (100.0%)|1 5 (0.0%)	0 23596 (100.0%)|1 5 (0.0%)	0 20055 (100.0%)	0 849 (100.0%)	0 823 (100.0%)	0 41365 (100.0%)|1 4 (0.0%)
Clotrimazole	A01AB18	Drugs	483	0	0 43648 (100.0%)|1 8 (0.0%)	0 23597 (100.0%)|1 4 (0.0%)	0 20051 (100.0%)|1 4 (0.0%)	0 849 (100.0%)	0 823 (100.0%)	0 41361 (100.0%)|1 8 (0.0%)
Influenza Vaccine	J07BB	Drugs	484	0	0 43641 (100.0%)|1 15 (0.0%)	0 23595 (100.0%)|1 6 (0.0%)	0 20046 (100.0%)|1 9 (0.0%)	0 849 (100.0%)	0 823 (100.0%)	0 41354 (100.0%)|1 15 (0.0%)
Fentanyl	N01AH01	Drugs	485	0	0 43638 (100.0%)|1 18 (0.0%)	0 23590 (100.0%)|1 11 (0.0%)	0 20048 (100.0%)|1 7 (0.0%)	0 849 (100.0%)	0 823 (100.0%)	0 41351 (100.0%)|1 18 (0.0%)
Meptazinol Hydrochloride	N02AX05	Drugs	486	0	0 43650 (100.0%)|1 6 (0.0%)	0 23598 (100.0%)|1 3 (0.0%)	0 20052 (100.0%)|1 3 (0.0%)	0 849 (100.0%)	0 823 (100.0%)	0 41363 (100.0%)|1 6 (0.0%)
Magnesium Carbonate	A02AA01	Drugs	487	0	0 43644 (100.0%)|1 12 (0.0%)	0 23591 (100.0%)|1 10 (0.0%)	0 20053 (100.0%)|1 2 (0.0%)	0 849 (100.0%)	0 823 (100.0%)	0 41357 (100.0%)|1 12 (0.0%)
Sodium Bicarbonate |Aluminum Hydroxide |Alginic Acid |Magnesium Trisilicate|Sodium Bicarbonate |Calcium Carbonate |Alginic Acid	A02AX	Drugs	488	0	0 43602 (99.9%)|1 54 (0.1%)	0 23576 (99.9%)|1 25 (0.1%)	0 20026 (99.9%)|1 29 (0.1%)	0 849 (100.0%)	0 820 (99.6%)|1 3 (0.4%)	0 41318 (99.9%)|1 51 (0.1%)
Promethazine	D04AA10	Drugs	489	0	0 43648 (100.0%)|1 8 (0.0%)	0 23596 (100.0%)|1 5 (0.0%)	0 20052 (100.0%)|1 3 (0.0%)	0 849 (100.0%)	0 823 (100.0%)	0 41361 (100.0%)|1 8 (0.0%)
Scopolamine	A04AD01	Drugs	490	0	0 43647 (100.0%)|1 9 (0.0%)	0 23593 (100.0%)|1 8 (0.0%)	0 20054 (100.0%)|1 1 (0.0%)	0 849 (100.0%)	0 823 (100.0%)	0 41360 (100.0%)|1 9 (0.0%)
Terbinafine	D01AE15	Drugs	491	0	0 43556 (99.8%)|1 100 (0.2%)	0 23552 (99.8%)|1 49 (0.2%)	0 20004 (99.7%)|1 51 (0.3%)	0 848 (99.9%)|1 1 (0.1%)	0 819 (99.5%)|1 4 (0.5%)	0 41275 (99.8%)|1 94 (0.2%)
Phenoxymethylpenicillin |Benzylpenicillin |Procaine Benzylpenicillin |Benzathine Benzylpenicillin	J01CE	Drugs	492	0	0 43630 (99.9%)|1 26 (0.1%)	0 23592 (100.0%)|1 9 (0.0%)	0 20038 (99.9%)|1 17 (0.1%)	0 847 (99.8%)|1 2 (0.2%)	0 823 (100.0%)	0 41346 (99.9%)|1 23 (0.1%)
Neomycin |Dexamethasone |Acetic Acid	S02CA06	Drugs	493	0	0 43628 (99.9%)|1 28 (0.1%)	0 23589 (99.9%)|1 12 (0.1%)	0 20039 (99.9%)|1 16 (0.1%)	0 849 (100.0%)	0 822 (99.9%)|1 1 (0.1%)	0 41342 (99.9%)|1 27 (0.1%)
Nystatin |Hydrocortisone |Benzalkonium|Clotrimazole |Hydrocortisone|Hydrocortisone |Miconazole	D01A	Drugs	494	0	0 43637 (100.0%)|1 19 (0.0%)	0 23595 (100.0%)|1 6 (0.0%)	0 20042 (99.9%)|1 13 (0.1%)	0 849 (100.0%)	0 823 (100.0%)	0 41350 (100.0%)|1 19 (0.0%)
Betamethasone |Fusidic Acid	D07CC01	Drugs	495	0	0 43631 (99.9%)|1 25 (0.1%)	0 23590 (100.0%)|1 11 (0.0%)	0 20041 (99.9%)|1 14 (0.1%)	0 849 (100.0%)	0 823 (100.0%)	0 41344 (99.9%)|1 25 (0.1%)
Clobetasol Propionate|Clobetasol	D07AD01	Drugs	496	0	0 43582 (99.8%)|1 74 (0.2%)	0 23553 (99.8%)|1 48 (0.2%)	0 20029 (99.9%)|1 26 (0.1%)	0 848 (99.9%)|1 1 (0.1%)	0 822 (99.9%)|1 1 (0.1%)	0 41298 (99.8%)|1 71 (0.2%)
Clobetasone	D07AB01	Drugs	497	0	0 43598 (99.9%)|1 58 (0.1%)	0 23569 (99.9%)|1 32 (0.1%)	0 20029 (99.9%)|1 26 (0.1%)	0 849 (100.0%)	0 821 (99.8%)|1 2 (0.2%)	0 41314 (99.9%)|1 55 (0.1%)
Hydrocortisone	D07AB02	Drugs	498	0	0 43649 (100.0%)|1 7 (0.0%)	0 23597 (100.0%)|1 4 (0.0%)	0 20052 (100.0%)|1 3 (0.0%)	0 849 (100.0%)	0 823 (100.0%)	0 41362 (100.0%)|1 7 (0.0%)
Clotrimazole |Hydrocortisone|Hydrocortisone |Miconazole	D01AC20	Drugs	499	0	0 43620 (99.9%)|1 36 (0.1%)	0 23593 (100.0%)|1 8 (0.0%)	0 20027 (99.9%)|1 28 (0.1%)	0 849 (100.0%)	0 823 (100.0%)	0 41333 (99.9%)|1 36 (0.1%)
Insulin	A10A	Drugs	500	0	0 43182 (98.9%)|1 474 (1.1%)	0 23406 (99.2%)|1 195 (0.8%)	0 19776 (98.6%)|1 279 (1.4%)	0 823 (96.9%)|1 26 (3.1%)	0 798 (97.0%)|1 25 (3.0%)	0 40957 (99.0%)|1 412 (1.0%)
Clonidine	C02AC01	Drugs	501	0	0 43604 (99.9%)|1 52 (0.1%)	0 23551 (99.8%)|1 50 (0.2%)	0 20053 (100.0%)|1 2 (0.0%)	0 848 (99.9%)|1 1 (0.1%)	0 822 (99.9%)|1 1 (0.1%)	0 41319 (99.9%)|1 50 (0.1%)
Procyclidine	N04AA04	Drugs	502	0	0 43635 (100.0%)|1 21 (0.0%)	0 23592 (100.0%)|1 9 (0.0%)	0 20043 (99.9%)|1 12 (0.1%)	0 848 (99.9%)|1 1 (0.1%)	0 823 (100.0%)	0 41351 (100.0%)|1 18 (0.0%)
Pyridostigmine	N07AA02	Drugs	503	0	0 43643 (100.0%)|1 13 (0.0%)	0 23597 (100.0%)|1 4 (0.0%)	0 20046 (100.0%)|1 9 (0.0%)	0 849 (100.0%)	0 823 (100.0%)	0 41356 (100.0%)|1 13 (0.0%)
Azelastine	R01AC03	Drugs	504	0	0 43640 (100.0%)|1 16 (0.0%)	0 23592 (100.0%)|1 9 (0.0%)	0 20048 (100.0%)|1 7 (0.0%)	0 849 (100.0%)	0 823 (100.0%)	0 41353 (100.0%)|1 16 (0.0%)
Azelastine	R06AX19	Drugs	505	0	0 43646 (100.0%)|1 10 (0.0%)	0 23596 (100.0%)|1 5 (0.0%)	0 20050 (100.0%)|1 5 (0.0%)	0 849 (100.0%)	0 823 (100.0%)	0 41359 (100.0%)|1 10 (0.0%)
Ipratropium Bromide	R01AX03	Drugs	506	0	0 43588 (99.8%)|1 68 (0.2%)	0 23565 (99.8%)|1 36 (0.2%)	0 20023 (99.8%)|1 32 (0.2%)	0 848 (99.9%)|1 1 (0.1%)	0 821 (99.8%)|1 2 (0.2%)	0 41304 (99.8%)|1 65 (0.2%)
Nedocromil	R01AC07	Drugs	507	0	0 43647 (100.0%)|1 9 (0.0%)	0 23594 (100.0%)|1 7 (0.0%)	0 20053 (100.0%)|1 2 (0.0%)	0 849 (100.0%)	0 822 (99.9%)|1 1 (0.1%)	0 41361 (100.0%)|1 8 (0.0%)
Nedocromil	S01GX04	Drugs	508	0	0 43636 (100.0%)|1 20 (0.0%)	0 23587 (99.9%)|1 14 (0.1%)	0 20049 (100.0%)|1 6 (0.0%)	0 849 (100.0%)	0 822 (99.9%)|1 1 (0.1%)	0 41351 (100.0%)|1 18 (0.0%)
Selenium	A12CE	Drugs	509	0	0 43515 (99.7%)|1 141 (0.3%)	0 23521 (99.7%)|1 80 (0.3%)	0 19994 (99.7%)|1 61 (0.3%)	0 849 (100.0%)	0 823 (100.0%)	0 41229 (99.7%)|1 140 (0.3%)
Sumatriptan	N02CC01	Drugs	510	0	0 43486 (99.6%)|1 170 (0.4%)	0 23456 (99.4%)|1 145 (0.6%)	0 20030 (99.9%)|1 25 (0.1%)	0 849 (100.0%)	0 823 (100.0%)	0 41200 (99.6%)|1 169 (0.4%)
Codeine	R05DA04	Drugs	511	0	0 43408 (99.4%)|1 248 (0.6%)	0 23449 (99.4%)|1 152 (0.6%)	0 19959 (99.5%)|1 96 (0.5%)	0 848 (99.9%)|1 1 (0.1%)	0 819 (99.5%)|1 4 (0.5%)	0 41128 (99.4%)|1 241 (0.6%)
Methadone	N07BC02	Drugs	512	0	0 43651 (100.0%)|1 5 (0.0%)	0 23599 (100.0%)|1 2 (0.0%)	0 20052 (100.0%)|1 3 (0.0%)	0 849 (100.0%)	0 823 (100.0%)	0 41364 (100.0%)|1 5 (0.0%)
Diclofenac	D11AX18	Drugs	513	0	0 42724 (97.9%)|1 932 (2.1%)	0 23078 (97.8%)|1 523 (2.2%)	0 19646 (98.0%)|1 409 (2.0%)	0 825 (97.2%)|1 24 (2.8%)	0 804 (97.7%)|1 19 (2.3%)	0 40489 (97.9%)|1 880 (2.1%)
Liothyronine	H03AA02	Drugs	514	0	0 43642 (100.0%)|1 14 (0.0%)	0 23588 (99.9%)|1 13 (0.1%)	0 20054 (100.0%)|1 1 (0.0%)	0 849 (100.0%)	0 823 (100.0%)	0 41355 (100.0%)|1 14 (0.0%)
Beclomethasone Dipropionate	A07EA07	Drugs	515	0	0 43043 (98.6%)|1 613 (1.4%)	0 23267 (98.6%)|1 334 (1.4%)	0 19776 (98.6%)|1 279 (1.4%)	0 838 (98.7%)|1 11 (1.3%)	0 806 (97.9%)|1 17 (2.1%)	0 40791 (98.6%)|1 578 (1.4%)
Fluocinolone Acetonide	D07AC04	Drugs	516	0	0 43641 (100.0%)|1 15 (0.0%)	0 23592 (100.0%)|1 9 (0.0%)	0 20049 (100.0%)|1 6 (0.0%)	0 849 (100.0%)	0 823 (100.0%)	0 41354 (100.0%)|1 15 (0.0%)
Clobetasone	S01BA09	Drugs	517	0	0 43641 (100.0%)|1 15 (0.0%)	0 23596 (100.0%)|1 5 (0.0%)	0 20045 (100.0%)|1 10 (0.0%)	0 849 (100.0%)	0 821 (99.8%)|1 2 (0.2%)	0 41357 (100.0%)|1 12 (0.0%)
Oxytetracycline |Nystatin |Clobetasone	D07CB	Drugs	518	0	0 43634 (99.9%)|1 22 (0.1%)	0 23592 (100.0%)|1 9 (0.0%)	0 20042 (99.9%)|1 13 (0.1%)	0 849 (100.0%)	0 823 (100.0%)	0 41347 (99.9%)|1 22 (0.1%)
Cortisone Acetate	H02AB10	Drugs	519	0	0 43645 (100.0%)|1 11 (0.0%)	0 23595 (100.0%)|1 6 (0.0%)	0 20050 (100.0%)|1 5 (0.0%)	0 849 (100.0%)	0 823 (100.0%)	0 41358 (100.0%)|1 11 (0.0%)
Mometasone	D07AC13	Drugs	520	0	0 43534 (99.7%)|1 122 (0.3%)	0 23536 (99.7%)|1 65 (0.3%)	0 19998 (99.7%)|1 57 (0.3%)	0 848 (99.9%)|1 1 (0.1%)	0 820 (99.6%)|1 3 (0.4%)	0 41251 (99.7%)|1 118 (0.3%)
Fluticasone Propionate	D07AC17	Drugs	521	0	0 43469 (99.6%)|1 187 (0.4%)	0 23503 (99.6%)|1 98 (0.4%)	0 19966 (99.6%)|1 89 (0.4%)	0 845 (99.5%)|1 4 (0.5%)	0 819 (99.5%)|1 4 (0.5%)	0 41193 (99.6%)|1 176 (0.4%)
Mometasone	D07XC03	Drugs	522	0	0 43574 (99.8%)|1 82 (0.2%)	0 23553 (99.8%)|1 48 (0.2%)	0 20021 (99.8%)|1 34 (0.2%)	0 849 (100.0%)	0 822 (99.9%)|1 1 (0.1%)	0 41288 (99.8%)|1 81 (0.2%)
Mometasone	R01AD09	Drugs	523	0	0 43333 (99.3%)|1 323 (0.7%)	0 23424 (99.3%)|1 177 (0.7%)	0 19909 (99.3%)|1 146 (0.7%)	0 843 (99.3%)|1 6 (0.7%)	0 820 (99.6%)|1 3 (0.4%)	0 41057 (99.2%)|1 312 (0.8%)
Warfarin	B01AA03	Drugs	524	0	0 42976 (98.4%)|1 680 (1.6%)	0 23362 (99.0%)|1 239 (1.0%)	0 19614 (97.8%)|1 441 (2.2%)	0 836 (98.5%)|1 13 (1.5%)	0 819 (99.5%)|1 4 (0.5%)	0 40715 (98.4%)|1 654 (1.6%)
Pyridoxine|Vitamin B6	A11HA02	Drugs	525	0	0 43599 (99.9%)|1 57 (0.1%)	0 23552 (99.8%)|1 49 (0.2%)	0 20047 (100.0%)|1 8 (0.0%)	0 849 (100.0%)	0 822 (99.9%)|1 1 (0.1%)	0 41315 (99.9%)|1 54 (0.1%)
Thiamine	A11DA01	Drugs	526	0	0 43579 (99.8%)|1 77 (0.2%)	0 23588 (99.9%)|1 13 (0.1%)	0 19991 (99.7%)|1 64 (0.3%)	0 848 (99.9%)|1 1 (0.1%)	0 821 (99.8%)|1 2 (0.2%)	0 41295 (99.8%)|1 74 (0.2%)
Iron	B03A	Drugs	527	0	0 43494 (99.6%)|1 162 (0.4%)	0 23470 (99.4%)|1 131 (0.6%)	0 20024 (99.8%)|1 31 (0.2%)	0 841 (99.1%)|1 8 (0.9%)	0 814 (98.9%)|1 9 (1.1%)	0 41228 (99.7%)|1 141 (0.3%)
Glucose	B05CX01	Drugs	528	0	0 43644 (100.0%)|1 12 (0.0%)	0 23594 (100.0%)|1 7 (0.0%)	0 20050 (100.0%)|1 5 (0.0%)	0 849 (100.0%)	0 823 (100.0%)	0 41357 (100.0%)|1 12 (0.0%)
Amiodarone	C01BD01	Drugs	529	0	0 43605 (99.9%)|1 51 (0.1%)	0 23586 (99.9%)|1 15 (0.1%)	0 20019 (99.8%)|1 36 (0.2%)	0 848 (99.9%)|1 1 (0.1%)	0 822 (99.9%)|1 1 (0.1%)	0 41320 (99.9%)|1 49 (0.1%)
Amiloride	C03DB01	Drugs	530	0	0 43635 (100.0%)|1 21 (0.0%)	0 23589 (99.9%)|1 12 (0.1%)	0 20046 (100.0%)|1 9 (0.0%)	0 847 (99.8%)|1 2 (0.2%)	0 823 (100.0%)	0 41350 (100.0%)|1 19 (0.0%)
Zinc	A12CB	Drugs	531	0	0 43368 (99.3%)|1 288 (0.7%)	0 23412 (99.2%)|1 189 (0.8%)	0 19956 (99.5%)|1 99 (0.5%)	0 845 (99.5%)|1 4 (0.5%)	0 822 (99.9%)|1 1 (0.1%)	0 41088 (99.3%)|1 281 (0.7%)
Fosinopril	C09AA09	Drugs	532	0	0 43637 (100.0%)|1 19 (0.0%)	0 23592 (100.0%)|1 9 (0.0%)	0 20045 (100.0%)|1 10 (0.0%)	0 849 (100.0%)	0 823 (100.0%)	0 41350 (100.0%)|1 19 (0.0%)
Felodipine	C08CA02	Drugs	533	0	0 43185 (98.9%)|1 471 (1.1%)	0 23408 (99.2%)|1 193 (0.8%)	0 19777 (98.6%)|1 278 (1.4%)	0 835 (98.4%)|1 14 (1.6%)	0 819 (99.5%)|1 4 (0.5%)	0 40921 (98.9%)|1 448 (1.1%)
Hydralazine	C02DB02	Drugs	534	0	0 43654 (100.0%)|1 2 (0.0%)	0 23600 (100.0%)|1 1 (0.0%)	0 20054 (100.0%)|1 1 (0.0%)	0 849 (100.0%)	0 823 (100.0%)	0 41368 (100.0%)|1 1 (0.0%)
Carvedilol	C07AG02	Drugs	535	0	0 43606 (99.9%)|1 50 (0.1%)	0 23592 (100.0%)|1 9 (0.0%)	0 20014 (99.8%)|1 41 (0.2%)	0 849 (100.0%)	0 823 (100.0%)	0 41319 (99.9%)|1 50 (0.1%)
Trihexyphenidyl	N04AA01	Drugs	536	0	0 43653 (100.0%)|1 3 (0.0%)	0 23600 (100.0%)|1 1 (0.0%)	0 20053 (100.0%)|1 2 (0.0%)	0 849 (100.0%)	0 823 (100.0%)	0 41366 (100.0%)|1 3 (0.0%)
Cyclosporine	L04AD01	Drugs	537	0	0 43625 (99.9%)|1 31 (0.1%)	0 23586 (99.9%)|1 15 (0.1%)	0 20039 (99.9%)|1 16 (0.1%)	0 848 (99.9%)|1 1 (0.1%)	0 823 (100.0%)	0 41339 (99.9%)|1 30 (0.1%)
Cyclosporine	S01XA18	Drugs	538	0	0 43635 (100.0%)|1 21 (0.0%)	0 23589 (99.9%)|1 12 (0.1%)	0 20046 (100.0%)|1 9 (0.0%)	0 848 (99.9%)|1 1 (0.1%)	0 823 (100.0%)	0 41349 (100.0%)|1 20 (0.0%)
Thiamine	A11DA	Drugs	539	0	0 43633 (99.9%)|1 23 (0.1%)	0 23583 (99.9%)|1 18 (0.1%)	0 20050 (100.0%)|1 5 (0.0%)	0 849 (100.0%)	0 823 (100.0%)	0 41346 (99.9%)|1 23 (0.1%)
Vitamin D	A11CC05	Drugs	540	0	0 43647 (100.0%)|1 9 (0.0%)	0 23593 (100.0%)|1 8 (0.0%)	0 20054 (100.0%)|1 1 (0.0%)	0 849 (100.0%)	0 822 (99.9%)|1 1 (0.1%)	0 41361 (100.0%)|1 8 (0.0%)
Phenobarbital	N03AA02	Drugs	541	0	0 43626 (99.9%)|1 30 (0.1%)	0 23589 (99.9%)|1 12 (0.1%)	0 20037 (99.9%)|1 18 (0.1%)	0 849 (100.0%)	0 823 (100.0%)	0 41339 (99.9%)|1 30 (0.1%)
Glycerin	A06AX01	Drugs	542	0	0 43649 (100.0%)|1 7 (0.0%)	0 23595 (100.0%)|1 6 (0.0%)	0 20054 (100.0%)|1 1 (0.0%)	0 849 (100.0%)	0 823 (100.0%)	0 41362 (100.0%)|1 7 (0.0%)
Nicorandil	C01DX16	Drugs	543	0	0 43493 (99.6%)|1 163 (0.4%)	0 23549 (99.8%)|1 52 (0.2%)	0 19944 (99.4%)|1 111 (0.6%)	0 847 (99.8%)|1 2 (0.2%)	0 816 (99.1%)|1 7 (0.9%)	0 41215 (99.6%)|1 154 (0.4%)
Tacrolimus	D11AH01	Drugs	544	0	0 43617 (99.9%)|1 39 (0.1%)	0 23583 (99.9%)|1 18 (0.1%)	0 20034 (99.9%)|1 21 (0.1%)	0 846 (99.6%)|1 3 (0.4%)	0 822 (99.9%)|1 1 (0.1%)	0 41335 (99.9%)|1 34 (0.1%)
Tacrolimus	L04AD02	Drugs	545	0	0 43622 (99.9%)|1 34 (0.1%)	0 23587 (99.9%)|1 14 (0.1%)	0 20035 (99.9%)|1 20 (0.1%)	0 847 (99.8%)|1 2 (0.2%)	0 822 (99.9%)|1 1 (0.1%)	0 41338 (99.9%)|1 31 (0.1%)
Vitamin C |Vitamin A |Selenium |Vitamin E	A11JC	Drugs	546	0	0 43601 (99.9%)|1 55 (0.1%)	0 23571 (99.9%)|1 30 (0.1%)	0 20030 (99.9%)|1 25 (0.1%)	0 849 (100.0%)	0 823 (100.0%)	0 41315 (99.9%)|1 54 (0.1%)
Beta Carotene	A11CA02	Drugs	547	0	0 43651 (100.0%)|1 5 (0.0%)	0 23598 (100.0%)|1 3 (0.0%)	0 20053 (100.0%)|1 2 (0.0%)	0 849 (100.0%)	0 823 (100.0%)	0 41364 (100.0%)|1 5 (0.0%)
Linseed Oil	A06AC05	Drugs	548	0	0 43567 (99.8%)|1 89 (0.2%)	0 23536 (99.7%)|1 65 (0.3%)	0 20031 (99.9%)|1 24 (0.1%)	0 849 (100.0%)	0 823 (100.0%)	0 41281 (99.8%)|1 88 (0.2%)
Ginkgo Biloba	N06DX02	Drugs	549	0	0 43435 (99.5%)|1 221 (0.5%)	0 23451 (99.4%)|1 150 (0.6%)	0 19984 (99.6%)|1 71 (0.4%)	0 848 (99.9%)|1 1 (0.1%)	0 822 (99.9%)|1 1 (0.1%)	0 41151 (99.5%)|1 218 (0.5%)
Ibuprofen |Menthol	M02AX	Drugs	550	0	0 43650 (100.0%)|1 6 (0.0%)	0 23597 (100.0%)|1 4 (0.0%)	0 20053 (100.0%)|1 2 (0.0%)	0 849 (100.0%)	0 823 (100.0%)	0 41363 (100.0%)|1 6 (0.0%)
Caffeine |Acetylsalicylic Acid|Acetylsalicylic Acid |Sodium Bicarbonate |Citric Acid|Acetylsalicylic Acid |Metoclopramide	N02BA51	Drugs	551	0	0 43625 (99.9%)|1 31 (0.1%)	0 23579 (99.9%)|1 22 (0.1%)	0 20046 (100.0%)|1 9 (0.0%)	0 848 (99.9%)|1 1 (0.1%)	0 823 (100.0%)	0 41339 (99.9%)|1 30 (0.1%)
Venlafaxine	N06AX16	Drugs	552	0	0 43460 (99.6%)|1 196 (0.4%)	0 23463 (99.4%)|1 138 (0.6%)	0 19997 (99.7%)|1 58 (0.3%)	0 847 (99.8%)|1 2 (0.2%)	0 819 (99.5%)|1 4 (0.5%)	0 41179 (99.5%)|1 190 (0.5%)
Losartan	C09CA01	Drugs	553	0	0 43151 (98.8%)|1 505 (1.2%)	0 23344 (98.9%)|1 257 (1.1%)	0 19807 (98.8%)|1 248 (1.2%)	0 840 (98.9%)|1 9 (1.1%)	0 806 (97.9%)|1 17 (2.1%)	0 40894 (98.9%)|1 475 (1.1%)
Norethisterone |Estradiol	G03FA01	Drugs	554	0	0 43397 (99.4%)|1 259 (0.6%)	0 23342 (98.9%)|1 259 (1.1%)	0 20055 (100.0%)	0 846 (99.6%)|1 3 (0.4%)	0 822 (99.9%)|1 1 (0.1%)	0 41116 (99.4%)|1 253 (0.6%)
Bicalutamide	L02BB03	Drugs	555	0	0 43646 (100.0%)|1 10 (0.0%)	0 23601 (100.0%)	0 20045 (100.0%)|1 10 (0.0%)	0 849 (100.0%)	0 823 (100.0%)	0 41359 (100.0%)|1 10 (0.0%)
Medroxyprogesterone Acetate |Estradiol	G03FB06	Drugs	556	0	0 43632 (99.9%)|1 24 (0.1%)	0 23577 (99.9%)|1 24 (0.1%)	0 20055 (100.0%)	0 849 (100.0%)	0 822 (99.9%)|1 1 (0.1%)	0 41346 (99.9%)|1 23 (0.1%)
Citalopram	N06AB04	Drugs	557	0	0 42891 (98.2%)|1 765 (1.8%)	0 23102 (97.9%)|1 499 (2.1%)	0 19789 (98.7%)|1 266 (1.3%)	0 844 (99.4%)|1 5 (0.6%)	0 811 (98.5%)|1 12 (1.5%)	0 40625 (98.2%)|1 744 (1.8%)
Levonorgestrel	G02BA03	Drugs	558	0	0 43548 (99.8%)|1 108 (0.2%)	0 23493 (99.5%)|1 108 (0.5%)	0 20055 (100.0%)	0 848 (99.9%)|1 1 (0.1%)	0 823 (100.0%)	0 41262 (99.7%)|1 107 (0.3%)
Alendronic Acid	M05BA04	Drugs	559	0	0 43006 (98.5%)|1 650 (1.5%)	0 23057 (97.7%)|1 544 (2.3%)	0 19949 (99.5%)|1 106 (0.5%)	0 840 (98.9%)|1 9 (1.1%)	0 804 (97.7%)|1 19 (2.3%)	0 40753 (98.5%)|1 616 (1.5%)
Dydrogesterone |Estradiol	G03FB08	Drugs	560	0	0 43596 (99.9%)|1 60 (0.1%)	0 23541 (99.7%)|1 60 (0.3%)	0 20055 (100.0%)	0 849 (100.0%)	0 823 (100.0%)	0 41312 (99.9%)|1 57 (0.1%)
Dorzolamide	S01EC03	Drugs	561	0	0 43636 (100.0%)|1 20 (0.0%)	0 23593 (100.0%)|1 8 (0.0%)	0 20043 (99.9%)|1 12 (0.1%)	0 849 (100.0%)	0 822 (99.9%)|1 1 (0.1%)	0 41350 (100.0%)|1 19 (0.0%)
Conjugated Estrogens |Medroxyprogesterone Acetate|Medroxyprogesterone Acetate |Estradiol	G03FA12	Drugs	562	0	0 43570 (99.8%)|1 86 (0.2%)	0 23515 (99.6%)|1 86 (0.4%)	0 20055 (100.0%)	0 849 (100.0%)	0 821 (99.8%)|1 2 (0.2%)	0 41285 (99.8%)|1 84 (0.2%)
Anastrozole	L02BG03	Drugs	563	0	0 43549 (99.8%)|1 107 (0.2%)	0 23494 (99.5%)|1 107 (0.5%)	0 20055 (100.0%)	0 849 (100.0%)	0 821 (99.8%)|1 2 (0.2%)	0 41265 (99.7%)|1 104 (0.3%)
Acetaminophen |Dextropropoxyphene	N02AC54	Drugs	564	0	0 43610 (99.9%)|1 46 (0.1%)	0 23563 (99.8%)|1 38 (0.2%)	0 20047 (100.0%)|1 8 (0.0%)	0 849 (100.0%)	0 822 (99.9%)|1 1 (0.1%)	0 41324 (99.9%)|1 45 (0.1%)
Amiloride |Furosemide	C03EB01	Drugs	565	0	0 43598 (99.9%)|1 58 (0.1%)	0 23558 (99.8%)|1 43 (0.2%)	0 20040 (99.9%)|1 15 (0.1%)	0 849 (100.0%)	0 822 (99.9%)|1 1 (0.1%)	0 41313 (99.9%)|1 56 (0.1%)
Topiramate	N03AX11	Drugs	566	0	0 43622 (99.9%)|1 34 (0.1%)	0 23579 (99.9%)|1 22 (0.1%)	0 20043 (99.9%)|1 12 (0.1%)	0 849 (100.0%)	0 823 (100.0%)	0 41337 (99.9%)|1 32 (0.1%)
Formoterol	R03AC13	Drugs	567	0	0 43634 (99.9%)|1 22 (0.1%)	0 23590 (100.0%)|1 11 (0.0%)	0 20044 (99.9%)|1 11 (0.1%)	0 849 (100.0%)	0 823 (100.0%)	0 41347 (99.9%)|1 22 (0.1%)
Potassium Chloride |Sodium Bicarbonate |Sodium Chloride |Polyethylene Glycol	A06AD65	Drugs	568	0	0 43516 (99.7%)|1 140 (0.3%)	0 23502 (99.6%)|1 99 (0.4%)	0 20014 (99.8%)|1 41 (0.2%)	0 848 (99.9%)|1 1 (0.1%)	0 822 (99.9%)|1 1 (0.1%)	0 41232 (99.7%)|1 137 (0.3%)
Aceclofenac	M01AB16	Drugs	569	0	0 43652 (100.0%)|1 4 (0.0%)	0 23600 (100.0%)|1 1 (0.0%)	0 20052 (100.0%)|1 3 (0.0%)	0 849 (100.0%)	0 823 (100.0%)	0 41366 (100.0%)|1 3 (0.0%)
Aceclofenac	M02AA25	Drugs	570	0	0 43649 (100.0%)|1 7 (0.0%)	0 23597 (100.0%)|1 4 (0.0%)	0 20052 (100.0%)|1 3 (0.0%)	0 849 (100.0%)	0 823 (100.0%)	0 41364 (100.0%)|1 5 (0.0%)
Mycophenolate Mofetil|Mycophenolic Acid	L04AA06	Drugs	571	0	0 43605 (99.9%)|1 51 (0.1%)	0 23575 (99.9%)|1 26 (0.1%)	0 20030 (99.9%)|1 25 (0.1%)	0 845 (99.5%)|1 4 (0.5%)	0 822 (99.9%)|1 1 (0.1%)	0 41324 (99.9%)|1 45 (0.1%)
Meloxicam	M01AC06	Drugs	572	0	0 43522 (99.7%)|1 134 (0.3%)	0 23509 (99.6%)|1 92 (0.4%)	0 20013 (99.8%)|1 42 (0.2%)	0 845 (99.5%)|1 4 (0.5%)	0 816 (99.1%)|1 7 (0.9%)	0 41248 (99.7%)|1 121 (0.3%)
Diltiazem |Hydrochlorothiazide	C08GA	Drugs	573	0	0 43646 (100.0%)|1 10 (0.0%)	0 23595 (100.0%)|1 6 (0.0%)	0 20051 (100.0%)|1 4 (0.0%)	0 848 (99.9%)|1 1 (0.1%)	0 822 (99.9%)|1 1 (0.1%)	0 41361 (100.0%)|1 8 (0.0%)
Tamsulosin	G04CA02	Drugs	574	0	0 43256 (99.1%)|1 400 (0.9%)	0 23601 (100.0%)	0 19655 (98.0%)|1 400 (2.0%)	0 842 (99.2%)|1 7 (0.8%)	0 813 (98.8%)|1 10 (1.2%)	0 40988 (99.1%)|1 381 (0.9%)
Acamprosate	N07BB03	Drugs	575	0	0 43650 (100.0%)|1 6 (0.0%)	0 23599 (100.0%)|1 2 (0.0%)	0 20051 (100.0%)|1 4 (0.0%)	0 849 (100.0%)	0 823 (100.0%)	0 41363 (100.0%)|1 6 (0.0%)
Chlorhexidine |Benzalkonium	D08A	Drugs	576	0	0 43641 (100.0%)|1 15 (0.0%)	0 23592 (100.0%)|1 9 (0.0%)	0 20049 (100.0%)|1 6 (0.0%)	0 849 (100.0%)	0 823 (100.0%)	0 41354 (100.0%)|1 15 (0.0%)
Lamivudine	J05AF05	Drugs	577	0	0 43651 (100.0%)|1 5 (0.0%)	0 23601 (100.0%)	0 20050 (100.0%)|1 5 (0.0%)	0 849 (100.0%)	0 823 (100.0%)	0 41364 (100.0%)|1 5 (0.0%)
Ropinirole	N04BC04	Drugs	578	0	0 43606 (99.9%)|1 50 (0.1%)	0 23582 (99.9%)|1 19 (0.1%)	0 20024 (99.8%)|1 31 (0.2%)	0 849 (100.0%)	0 823 (100.0%)	0 41319 (99.9%)|1 50 (0.1%)
Moxonidine	C02AC05	Drugs	579	0	0 43608 (99.9%)|1 48 (0.1%)	0 23582 (99.9%)|1 19 (0.1%)	0 20026 (99.9%)|1 29 (0.1%)	0 847 (99.8%)|1 2 (0.2%)	0 822 (99.9%)|1 1 (0.1%)	0 41325 (99.9%)|1 44 (0.1%)
Ritonavir	J05AE03	Drugs	580	0	0 43647 (100.0%)|1 9 (0.0%)	0 23601 (100.0%)	0 20046 (100.0%)|1 9 (0.0%)	0 849 (100.0%)	0 821 (99.8%)|1 2 (0.2%)	0 41362 (100.0%)|1 7 (0.0%)
Olanzapine	N05AH03	Drugs	581	0	0 43589 (99.8%)|1 67 (0.2%)	0 23580 (99.9%)|1 21 (0.1%)	0 20009 (99.8%)|1 46 (0.2%)	0 846 (99.6%)|1 3 (0.4%)	0 821 (99.8%)|1 2 (0.2%)	0 41308 (99.9%)|1 61 (0.1%)
Pantoprazole	A02BC02	Drugs	582	0	0 43558 (99.8%)|1 98 (0.2%)	0 23549 (99.8%)|1 52 (0.2%)	0 20009 (99.8%)|1 46 (0.2%)	0 848 (99.9%)|1 1 (0.1%)	0 822 (99.9%)|1 1 (0.1%)	0 41273 (99.8%)|1 96 (0.2%)
Valsartan	C09CA03	Drugs	583	0	0 43355 (99.3%)|1 301 (0.7%)	0 23456 (99.4%)|1 145 (0.6%)	0 19899 (99.2%)|1 156 (0.8%)	0 844 (99.4%)|1 5 (0.6%)	0 817 (99.3%)|1 6 (0.7%)	0 41083 (99.3%)|1 286 (0.7%)
Magnesium	A12CC	Drugs	584	0	0 43553 (99.8%)|1 103 (0.2%)	0 23513 (99.6%)|1 88 (0.4%)	0 20040 (99.9%)|1 15 (0.1%)	0 849 (100.0%)	0 823 (100.0%)	0 41267 (99.8%)|1 102 (0.2%)
Letrozole	L02BG04	Drugs	585	0	0 43627 (99.9%)|1 29 (0.1%)	0 23572 (99.9%)|1 29 (0.1%)	0 20055 (100.0%)	0 849 (100.0%)	0 823 (100.0%)	0 41340 (99.9%)|1 29 (0.1%)
Atenolol |Bendroflumethiazide|Chlorthalidone |Atenolol	C07BB03	Drugs	586	0	0 43647 (100.0%)|1 9 (0.0%)	0 23599 (100.0%)|1 2 (0.0%)	0 20048 (100.0%)|1 7 (0.0%)	0 848 (99.9%)|1 1 (0.1%)	0 823 (100.0%)	0 41361 (100.0%)|1 8 (0.0%)
Atorvastatin	C10AA05	Drugs	587	0	0 41940 (96.1%)|1 1716 (3.9%)	0 22938 (97.2%)|1 663 (2.8%)	0 19002 (94.7%)|1 1053 (5.3%)	0 828 (97.5%)|1 21 (2.5%)	0 778 (94.5%)|1 45 (5.5%)	0 39737 (96.1%)|1 1632 (3.9%)
Latanoprost	S01EE01	Drugs	588	0	0 43429 (99.5%)|1 227 (0.5%)	0 23501 (99.6%)|1 100 (0.4%)	0 19928 (99.4%)|1 127 (0.6%)	0 842 (99.2%)|1 7 (0.8%)	0 821 (99.8%)|1 2 (0.2%)	0 41155 (99.5%)|1 214 (0.5%)
Fexofenadine	R06AX26	Drugs	589	0	0 43487 (99.6%)|1 169 (0.4%)	0 23497 (99.6%)|1 104 (0.4%)	0 19990 (99.7%)|1 65 (0.3%)	0 845 (99.5%)|1 4 (0.5%)	0 818 (99.4%)|1 5 (0.6%)	0 41209 (99.6%)|1 160 (0.4%)
Interferon Beta-1A	L03AB07	Drugs	590	0	0 43637 (100.0%)|1 19 (0.0%)	0 23589 (99.9%)|1 12 (0.1%)	0 20048 (100.0%)|1 7 (0.0%)	0 849 (100.0%)	0 823 (100.0%)	0 41350 (100.0%)|1 19 (0.0%)
Zolmitriptan	N02CC03	Drugs	591	0	0 43593 (99.9%)|1 63 (0.1%)	0 23547 (99.8%)|1 54 (0.2%)	0 20046 (100.0%)|1 9 (0.0%)	0 847 (99.8%)|1 2 (0.2%)	0 823 (100.0%)	0 41308 (99.9%)|1 61 (0.1%)
Brimonidine	D11AX21	Drugs	592	0	0 43648 (100.0%)|1 8 (0.0%)	0 23595 (100.0%)|1 6 (0.0%)	0 20053 (100.0%)|1 2 (0.0%)	0 849 (100.0%)	0 823 (100.0%)	0 41362 (100.0%)|1 7 (0.0%)
Brimonidine	S01EA05	Drugs	593	0	0 43642 (100.0%)|1 14 (0.0%)	0 23594 (100.0%)|1 7 (0.0%)	0 20048 (100.0%)|1 7 (0.0%)	0 849 (100.0%)	0 823 (100.0%)	0 41356 (100.0%)|1 13 (0.0%)
Losartan |Hydrochlorothiazide	C09DA01	Drugs	594	0	0 43589 (99.8%)|1 67 (0.2%)	0 23561 (99.8%)|1 40 (0.2%)	0 20028 (99.9%)|1 27 (0.1%)	0 849 (100.0%)	0 819 (99.5%)|1 4 (0.5%)	0 41307 (99.9%)|1 62 (0.1%)
Naratriptan	N02CC02	Drugs	595	0	0 43584 (99.8%)|1 72 (0.2%)	0 23536 (99.7%)|1 65 (0.3%)	0 20048 (100.0%)|1 7 (0.0%)	0 848 (99.9%)|1 1 (0.1%)	0 823 (100.0%)	0 41298 (99.8%)|1 71 (0.2%)
Reboxetine	N06AX18	Drugs	596	0	0 43650 (100.0%)|1 6 (0.0%)	0 23597 (100.0%)|1 4 (0.0%)	0 20053 (100.0%)|1 2 (0.0%)	0 849 (100.0%)	0 823 (100.0%)	0 41363 (100.0%)|1 6 (0.0%)
Glimepiride	A10BB12	Drugs	597	0	0 43603 (99.9%)|1 53 (0.1%)	0 23580 (99.9%)|1 21 (0.1%)	0 20023 (99.8%)|1 32 (0.2%)	0 848 (99.9%)|1 1 (0.1%)	0 817 (99.3%)|1 6 (0.7%)	0 41324 (99.9%)|1 45 (0.1%)
Mirtazapine	N06AX11	Drugs	598	0	0 43527 (99.7%)|1 129 (0.3%)	0 23537 (99.7%)|1 64 (0.3%)	0 19990 (99.7%)|1 65 (0.3%)	0 847 (99.8%)|1 2 (0.2%)	0 821 (99.8%)|1 2 (0.2%)	0 41246 (99.7%)|1 123 (0.3%)
Quetiapine	N05AH04	Drugs	599	0	0 43631 (99.9%)|1 25 (0.1%)	0 23584 (99.9%)|1 17 (0.1%)	0 20047 (100.0%)|1 8 (0.0%)	0 848 (99.9%)|1 1 (0.1%)	0 822 (99.9%)|1 1 (0.1%)	0 41346 (99.9%)|1 23 (0.1%)
Irbesartan	C09CA04	Drugs	600	0	0 43267 (99.1%)|1 389 (0.9%)	0 23419 (99.2%)|1 182 (0.8%)	0 19848 (99.0%)|1 207 (1.0%)	0 839 (98.8%)|1 10 (1.2%)	0 805 (97.8%)|1 18 (2.2%)	0 41016 (99.1%)|1 353 (0.9%)
Lercanidipine	C08CA13	Drugs	601	0	0 43528 (99.7%)|1 128 (0.3%)	0 23534 (99.7%)|1 67 (0.3%)	0 19994 (99.7%)|1 61 (0.3%)	0 846 (99.6%)|1 3 (0.4%)	0 821 (99.8%)|1 2 (0.2%)	0 41246 (99.7%)|1 123 (0.3%)
Tizanidine	M03BX02	Drugs	602	0	0 43646 (100.0%)|1 10 (0.0%)	0 23596 (100.0%)|1 5 (0.0%)	0 20050 (100.0%)|1 5 (0.0%)	0 849 (100.0%)	0 823 (100.0%)	0 41359 (100.0%)|1 10 (0.0%)
Balsalazide	A07EC04	Drugs	603	0	0 43646 (100.0%)|1 10 (0.0%)	0 23595 (100.0%)|1 6 (0.0%)	0 20051 (100.0%)|1 4 (0.0%)	0 849 (100.0%)	0 823 (100.0%)	0 41359 (100.0%)|1 10 (0.0%)
Balsalazide	A07EC	Drugs	604	0	0 43652 (100.0%)|1 4 (0.0%)	0 23600 (100.0%)|1 1 (0.0%)	0 20052 (100.0%)|1 3 (0.0%)	0 849 (100.0%)	0 823 (100.0%)	0 41365 (100.0%)|1 4 (0.0%)
Amisulpride	N05AL05	Drugs	605	0	0 43644 (100.0%)|1 12 (0.0%)	0 23596 (100.0%)|1 5 (0.0%)	0 20048 (100.0%)|1 7 (0.0%)	0 849 (100.0%)	0 823 (100.0%)	0 41357 (100.0%)|1 12 (0.0%)
Candesartan	C09CA06	Drugs	606	0	0 43111 (98.8%)|1 545 (1.2%)	0 23354 (99.0%)|1 247 (1.0%)	0 19757 (98.5%)|1 298 (1.5%)	0 837 (98.6%)|1 12 (1.4%)	0 807 (98.1%)|1 16 (1.9%)	0 40861 (98.8%)|1 508 (1.2%)
Mizolastine	R06AX25	Drugs	607	0	0 43645 (100.0%)|1 11 (0.0%)	0 23594 (100.0%)|1 7 (0.0%)	0 20051 (100.0%)|1 4 (0.0%)	0 849 (100.0%)	0 823 (100.0%)	0 41358 (100.0%)|1 11 (0.0%)
Montelukast	R03DC03	Drugs	608	0	0 43547 (99.8%)|1 109 (0.2%)	0 23531 (99.7%)|1 70 (0.3%)	0 20016 (99.8%)|1 39 (0.2%)	0 849 (100.0%)	0 821 (99.8%)|1 2 (0.2%)	0 41262 (99.7%)|1 107 (0.3%)
Tolterodine	G04BD07	Drugs	609	0	0 43464 (99.6%)|1 192 (0.4%)	0 23475 (99.5%)|1 126 (0.5%)	0 19989 (99.7%)|1 66 (0.3%)	0 847 (99.8%)|1 2 (0.2%)	0 823 (100.0%)	0 41181 (99.5%)|1 188 (0.5%)
Modafinil	N06BA07	Drugs	610	0	0 43643 (100.0%)|1 13 (0.0%)	0 23595 (100.0%)|1 6 (0.0%)	0 20048 (100.0%)|1 7 (0.0%)	0 849 (100.0%)	0 823 (100.0%)	0 41356 (100.0%)|1 13 (0.0%)
Pramipexole	N04BC05	Drugs	611	0	0 43613 (99.9%)|1 43 (0.1%)	0 23580 (99.9%)|1 21 (0.1%)	0 20033 (99.9%)|1 22 (0.1%)	0 849 (100.0%)	0 823 (100.0%)	0 41326 (99.9%)|1 43 (0.1%)
Salmeterol |Fluticasone Propionate	R03AK06	Drugs	612	0	0 43037 (98.6%)|1 619 (1.4%)	0 23263 (98.6%)|1 338 (1.4%)	0 19774 (98.6%)|1 281 (1.4%)	0 841 (99.1%)|1 8 (0.9%)	0 811 (98.5%)|1 12 (1.5%)	0 40775 (98.6%)|1 594 (1.4%)
Nebivolol	C07AB12	Drugs	613	0	0 43613 (99.9%)|1 43 (0.1%)	0 23577 (99.9%)|1 24 (0.1%)	0 20036 (99.9%)|1 19 (0.1%)	0 846 (99.6%)|1 3 (0.4%)	0 822 (99.9%)|1 1 (0.1%)	0 41330 (99.9%)|1 39 (0.1%)
Efavirenz	J05AG03	Drugs	614	0	0 43649 (100.0%)|1 7 (0.0%)	0 23601 (100.0%)	0 20048 (100.0%)|1 7 (0.0%)	0 849 (100.0%)	0 823 (100.0%)	0 41362 (100.0%)|1 7 (0.0%)
Telmisartan	C09CA07	Drugs	615	0	0 43586 (99.8%)|1 70 (0.2%)	0 23572 (99.9%)|1 29 (0.1%)	0 20014 (99.8%)|1 41 (0.2%)	0 845 (99.5%)|1 4 (0.5%)	0 821 (99.8%)|1 2 (0.2%)	0 41307 (99.9%)|1 62 (0.1%)
Calcium Carbonate	A02AC01	Drugs	616	0	0 43639 (100.0%)|1 17 (0.0%)	0 23596 (100.0%)|1 5 (0.0%)	0 20043 (99.9%)|1 12 (0.1%)	0 849 (100.0%)	0 823 (100.0%)	0 41353 (100.0%)|1 16 (0.0%)
Etonogestrel	G03AC08	Drugs	617	0	0 43641 (100.0%)|1 15 (0.0%)	0 23586 (99.9%)|1 15 (0.1%)	0 20055 (100.0%)	0 849 (100.0%)	0 823 (100.0%)	0 41355 (100.0%)|1 14 (0.0%)
Leflunomide	L04AA13	Drugs	618	0	0 43632 (99.9%)|1 24 (0.1%)	0 23584 (99.9%)|1 17 (0.1%)	0 20048 (100.0%)|1 7 (0.0%)	0 849 (100.0%)	0 823 (100.0%)	0 41345 (99.9%)|1 24 (0.1%)
Loperamide |Simethicone	A07DA53	Drugs	619	0	0 43653 (100.0%)|1 3 (0.0%)	0 23601 (100.0%)	0 20052 (100.0%)|1 3 (0.0%)	0 849 (100.0%)	0 823 (100.0%)	0 41366 (100.0%)|1 3 (0.0%)
Nevirapine	J05AG01	Drugs	620	0	0 43649 (100.0%)|1 7 (0.0%)	0 23600 (100.0%)|1 1 (0.0%)	0 20049 (100.0%)|1 6 (0.0%)	0 849 (100.0%)	0 823 (100.0%)	0 41362 (100.0%)|1 7 (0.0%)
Acetylsalicylic Acid |Dipyridamole	B01AC30	Drugs	621	0	0 43638 (100.0%)|1 18 (0.0%)	0 23594 (100.0%)|1 7 (0.0%)	0 20044 (99.9%)|1 11 (0.1%)	0 848 (99.9%)|1 1 (0.1%)	0 823 (100.0%)	0 41352 (100.0%)|1 17 (0.0%)
Rizatriptan	N02CC04	Drugs	622	0	0 43599 (99.9%)|1 57 (0.1%)	0 23550 (99.8%)|1 51 (0.2%)	0 20049 (100.0%)|1 6 (0.0%)	0 849 (100.0%)	0 823 (100.0%)	0 41314 (99.9%)|1 55 (0.1%)
Clopidogrel	B01AC04	Drugs	623	0	0 43292 (99.2%)|1 364 (0.8%)	0 23480 (99.5%)|1 121 (0.5%)	0 19812 (98.8%)|1 243 (1.2%)	0 846 (99.6%)|1 3 (0.4%)	0 810 (98.4%)|1 13 (1.6%)	0 41022 (99.2%)|1 347 (0.8%)
Zafirlukast	R03DC01	Drugs	624	0	0 43651 (100.0%)|1 5 (0.0%)	0 23601 (100.0%)	0 20050 (100.0%)|1 5 (0.0%)	0 849 (100.0%)	0 823 (100.0%)	0 41364 (100.0%)|1 5 (0.0%)
Raloxifene	G03XC01	Drugs	625	0	0 43616 (99.9%)|1 40 (0.1%)	0 23561 (99.8%)|1 40 (0.2%)	0 20055 (100.0%)	0 849 (100.0%)	0 821 (99.8%)|1 2 (0.2%)	0 41331 (99.9%)|1 38 (0.1%)
Rabeprazole	A02BC04	Drugs	626	0	0 43529 (99.7%)|1 127 (0.3%)	0 23530 (99.7%)|1 71 (0.3%)	0 19999 (99.7%)|1 56 (0.3%)	0 849 (100.0%)	0 820 (99.6%)|1 3 (0.4%)	0 41245 (99.7%)|1 124 (0.3%)
Repaglinide	A10BX02	Drugs	627	0	0 43646 (100.0%)|1 10 (0.0%)	0 23596 (100.0%)|1 5 (0.0%)	0 20050 (100.0%)|1 5 (0.0%)	0 847 (99.8%)|1 2 (0.2%)	0 822 (99.9%)|1 1 (0.1%)	0 41363 (100.0%)|1 6 (0.0%)
Orlistat	A08AB01	Drugs	628	0	0 43557 (99.8%)|1 99 (0.2%)	0 23531 (99.7%)|1 70 (0.3%)	0 20026 (99.9%)|1 29 (0.1%)	0 841 (99.1%)|1 8 (0.9%)	0 819 (99.5%)|1 4 (0.5%)	0 41284 (99.8%)|1 85 (0.2%)
Propiverine	G04BD06	Drugs	629	0	0 43646 (100.0%)|1 10 (0.0%)	0 23592 (100.0%)|1 9 (0.0%)	0 20054 (100.0%)|1 1 (0.0%)	0 849 (100.0%)	0 823 (100.0%)	0 41359 (100.0%)|1 10 (0.0%)
Sildenafil	G04BE03	Drugs	630	0	0 43514 (99.7%)|1 142 (0.3%)	0 23598 (100.0%)|1 3 (0.0%)	0 19916 (99.3%)|1 139 (0.7%)	0 847 (99.8%)|1 2 (0.2%)	0 819 (99.5%)|1 4 (0.5%)	0 41235 (99.7%)|1 134 (0.3%)
Timolol |Dorzolamide|Timolol |Latanoprost	S01ED51	Drugs	631	0	0 43584 (99.8%)|1 72 (0.2%)	0 23575 (99.9%)|1 26 (0.1%)	0 20009 (99.8%)|1 46 (0.2%)	0 845 (99.5%)|1 4 (0.5%)	0 823 (100.0%)	0 41303 (99.8%)|1 66 (0.2%)
Entacapone	N04BX02	Drugs	632	0	0 43651 (100.0%)|1 5 (0.0%)	0 23599 (100.0%)|1 2 (0.0%)	0 20052 (100.0%)|1 3 (0.0%)	0 849 (100.0%)	0 823 (100.0%)	0 41364 (100.0%)|1 5 (0.0%)
Oxycodone	N02AA05	Drugs	633	0	0 43622 (99.9%)|1 34 (0.1%)	0 23585 (99.9%)|1 16 (0.1%)	0 20037 (99.9%)|1 18 (0.1%)	0 849 (100.0%)	0 821 (99.8%)|1 2 (0.2%)	0 41337 (99.9%)|1 32 (0.1%)
Exemestane	L02BG06	Drugs	634	0	0 43629 (99.9%)|1 27 (0.1%)	0 23574 (99.9%)|1 27 (0.1%)	0 20055 (100.0%)	0 849 (100.0%)	0 823 (100.0%)	0 41342 (99.9%)|1 27 (0.1%)
Eprosartan	C09CA02	Drugs	635	0	0 43625 (99.9%)|1 31 (0.1%)	0 23583 (99.9%)|1 18 (0.1%)	0 20042 (99.9%)|1 13 (0.1%)	0 849 (100.0%)	0 823 (100.0%)	0 41338 (99.9%)|1 31 (0.1%)
Trospium	G04BD09	Drugs	636	0	0 43629 (99.9%)|1 27 (0.1%)	0 23584 (99.9%)|1 17 (0.1%)	0 20045 (100.0%)|1 10 (0.0%)	0 849 (100.0%)	0 823 (100.0%)	0 41342 (99.9%)|1 27 (0.1%)
Pioglitazone	A10BG03	Drugs	637	0	0 43545 (99.7%)|1 111 (0.3%)	0 23563 (99.8%)|1 38 (0.2%)	0 19982 (99.6%)|1 73 (0.4%)	0 843 (99.3%)|1 6 (0.7%)	0 814 (98.9%)|1 9 (1.1%)	0 41274 (99.8%)|1 95 (0.2%)
Levetiracetam	N03AX14	Drugs	638	0	0 43617 (99.9%)|1 39 (0.1%)	0 23582 (99.9%)|1 19 (0.1%)	0 20035 (99.9%)|1 20 (0.1%)	0 849 (100.0%)	0 822 (99.9%)|1 1 (0.1%)	0 41332 (99.9%)|1 37 (0.1%)
Almotriptan	N02CC05	Drugs	639	0	0 43642 (100.0%)|1 14 (0.0%)	0 23590 (100.0%)|1 11 (0.0%)	0 20052 (100.0%)|1 3 (0.0%)	0 849 (100.0%)	0 823 (100.0%)	0 41355 (100.0%)|1 14 (0.0%)
Hydrochlorothiazide |Irbesartan	C09DA04	Drugs	640	0	0 43631 (99.9%)|1 25 (0.1%)	0 23589 (99.9%)|1 12 (0.1%)	0 20042 (99.9%)|1 13 (0.1%)	0 848 (99.9%)|1 1 (0.1%)	0 821 (99.8%)|1 2 (0.2%)	0 41348 (99.9%)|1 21 (0.1%)
Valproic Acid	N05AX	Drugs	641	0	0 43639 (100.0%)|1 17 (0.0%)	0 23594 (100.0%)|1 7 (0.0%)	0 20045 (100.0%)|1 10 (0.0%)	0 849 (100.0%)	0 823 (100.0%)	0 41352 (100.0%)|1 17 (0.0%)
Desloratadine	R06AX27	Drugs	642	0	0 43544 (99.7%)|1 112 (0.3%)	0 23528 (99.7%)|1 73 (0.3%)	0 20016 (99.8%)|1 39 (0.2%)	0 846 (99.6%)|1 3 (0.4%)	0 822 (99.9%)|1 1 (0.1%)	0 41262 (99.7%)|1 107 (0.3%)
Zoledronic Acid	M05BA08	Drugs	643	0	0 43649 (100.0%)|1 7 (0.0%)	0 23594 (100.0%)|1 7 (0.0%)	0 20055 (100.0%)	0 849 (100.0%)	0 823 (100.0%)	0 41362 (100.0%)|1 7 (0.0%)
Sibutramine	A08AA10	Drugs	644	0	0 43639 (100.0%)|1 17 (0.0%)	0 23588 (99.9%)|1 13 (0.1%)	0 20051 (100.0%)|1 4 (0.0%)	0 848 (99.9%)|1 1 (0.1%)	0 823 (100.0%)	0 41354 (100.0%)|1 15 (0.0%)
Formoterol |Budesonide	R03AK07	Drugs	645	0	0 43349 (99.3%)|1 307 (0.7%)	0 23423 (99.2%)|1 178 (0.8%)	0 19926 (99.4%)|1 129 (0.6%)	0 846 (99.6%)|1 3 (0.4%)	0 820 (99.6%)|1 3 (0.4%)	0 41073 (99.3%)|1 296 (0.7%)
Risedronate	M05BA07	Drugs	646	0	0 43502 (99.6%)|1 154 (0.4%)	0 23482 (99.5%)|1 119 (0.5%)	0 20020 (99.8%)|1 35 (0.2%)	0 847 (99.8%)|1 2 (0.2%)	0 820 (99.6%)|1 3 (0.4%)	0 41221 (99.6%)|1 148 (0.4%)
Brinzolamide	S01EC04	Drugs	647	0	0 43618 (99.9%)|1 38 (0.1%)	0 23580 (99.9%)|1 21 (0.1%)	0 20038 (99.9%)|1 17 (0.1%)	0 849 (100.0%)	0 822 (99.9%)|1 1 (0.1%)	0 41332 (99.9%)|1 37 (0.1%)
Celecoxib	L01XX33	Drugs	648	0	0 43608 (99.9%)|1 48 (0.1%)	0 23569 (99.9%)|1 32 (0.1%)	0 20039 (99.9%)|1 16 (0.1%)	0 848 (99.9%)|1 1 (0.1%)	0 823 (100.0%)	0 41322 (99.9%)|1 47 (0.1%)
Celecoxib	M01AH01	Drugs	649	0	0 43562 (99.8%)|1 94 (0.2%)	0 23536 (99.7%)|1 65 (0.3%)	0 20026 (99.9%)|1 29 (0.1%)	0 848 (99.9%)|1 1 (0.1%)	0 822 (99.9%)|1 1 (0.1%)	0 41277 (99.8%)|1 92 (0.2%)
Esomeprazole	A02BC05	Drugs	650	0	0 43423 (99.5%)|1 233 (0.5%)	0 23485 (99.5%)|1 116 (0.5%)	0 19938 (99.4%)|1 117 (0.6%)	0 842 (99.2%)|1 7 (0.8%)	0 821 (99.8%)|1 2 (0.2%)	0 41147 (99.5%)|1 222 (0.5%)
Rosiglitazone	A10BG02	Drugs	651	0	0 43588 (99.8%)|1 68 (0.2%)	0 23578 (99.9%)|1 23 (0.1%)	0 20010 (99.8%)|1 45 (0.2%)	0 845 (99.5%)|1 4 (0.5%)	0 817 (99.3%)|1 6 (0.7%)	0 41313 (99.9%)|1 56 (0.1%)
Darbepoetin Alfa	B03XA02	Drugs	652	0	0 43650 (100.0%)|1 6 (0.0%)	0 23599 (100.0%)|1 2 (0.0%)	0 20051 (100.0%)|1 4 (0.0%)	0 849 (100.0%)	0 823 (100.0%)	0 41363 (100.0%)|1 6 (0.0%)
Tenofovir	J05AF	Drugs	653	0	0 43645 (100.0%)|1 11 (0.0%)	0 23601 (100.0%)	0 20044 (99.9%)|1 11 (0.1%)	0 849 (100.0%)	0 822 (99.9%)|1 1 (0.1%)	0 41359 (100.0%)|1 10 (0.0%)
Ethinyl Estradiol |Drospirenone	G03AA12	Drugs	654	0	0 43647 (100.0%)|1 9 (0.0%)	0 23592 (100.0%)|1 9 (0.0%)	0 20055 (100.0%)	0 849 (100.0%)	0 823 (100.0%)	0 41360 (100.0%)|1 9 (0.0%)
Bimatoprost	S01EE03	Drugs	655	0	0 43598 (99.9%)|1 58 (0.1%)	0 23574 (99.9%)|1 27 (0.1%)	0 20024 (99.8%)|1 31 (0.2%)	0 848 (99.9%)|1 1 (0.1%)	0 821 (99.8%)|1 2 (0.2%)	0 41314 (99.9%)|1 55 (0.1%)
Betamethasone |Calcipotriol	D05AX52	Drugs	656	0	0 43607 (99.9%)|1 49 (0.1%)	0 23577 (99.9%)|1 24 (0.1%)	0 20030 (99.9%)|1 25 (0.1%)	0 849 (100.0%)	0 823 (100.0%)	0 41320 (99.9%)|1 49 (0.1%)
Etoricoxib	M01AH05	Drugs	657	0	0 43595 (99.9%)|1 61 (0.1%)	0 23565 (99.8%)|1 36 (0.2%)	0 20030 (99.9%)|1 25 (0.1%)	0 848 (99.9%)|1 1 (0.1%)	0 823 (100.0%)	0 41309 (99.9%)|1 60 (0.1%)
Escitalopram	N06AB10	Drugs	658	0	0 43541 (99.7%)|1 115 (0.3%)	0 23528 (99.7%)|1 73 (0.3%)	0 20013 (99.8%)|1 42 (0.2%)	0 849 (100.0%)	0 821 (99.8%)|1 2 (0.2%)	0 41257 (99.7%)|1 112 (0.3%)
Ibandronate	M05BA06	Drugs	659	0	0 43616 (99.9%)|1 40 (0.1%)	0 23566 (99.9%)|1 35 (0.1%)	0 20050 (100.0%)|1 5 (0.0%)	0 849 (100.0%)	0 822 (99.9%)|1 1 (0.1%)	0 41330 (99.9%)|1 39 (0.1%)
Perindopril |Indapamide	C09BA04	Drugs	660	0	0 43645 (100.0%)|1 11 (0.0%)	0 23597 (100.0%)|1 4 (0.0%)	0 20048 (100.0%)|1 7 (0.0%)	0 849 (100.0%)	0 823 (100.0%)	0 41358 (100.0%)|1 11 (0.0%)
Estradiol	G03CA	Drugs	661	0	0 43593 (99.9%)|1 63 (0.1%)	0 23538 (99.7%)|1 63 (0.3%)	0 20055 (100.0%)	0 848 (99.9%)|1 1 (0.1%)	0 823 (100.0%)	0 41307 (99.9%)|1 62 (0.1%)
Tiotropium	R03BB04	Drugs	662	0	0 43448 (99.5%)|1 208 (0.5%)	0 23515 (99.6%)|1 86 (0.4%)	0 19933 (99.4%)|1 122 (0.6%)	0 847 (99.8%)|1 2 (0.2%)	0 821 (99.8%)|1 2 (0.2%)	0 41166 (99.5%)|1 203 (0.5%)
Levocetirizine	R06AE09	Drugs	663	0	0 43624 (99.9%)|1 32 (0.1%)	0 23582 (99.9%)|1 19 (0.1%)	0 20042 (99.9%)|1 13 (0.1%)	0 847 (99.8%)|1 2 (0.2%)	0 820 (99.6%)|1 3 (0.4%)	0 41343 (99.9%)|1 26 (0.1%)
Imatinib	L01XE01	Drugs	664	0	0 43649 (100.0%)|1 7 (0.0%)	0 23599 (100.0%)|1 2 (0.0%)	0 20050 (100.0%)|1 5 (0.0%)	0 849 (100.0%)	0 823 (100.0%)	0 41362 (100.0%)|1 7 (0.0%)
Travoprost	S01EE04	Drugs	665	0	0 43621 (99.9%)|1 35 (0.1%)	0 23588 (99.9%)|1 13 (0.1%)	0 20033 (99.9%)|1 22 (0.1%)	0 846 (99.6%)|1 3 (0.4%)	0 823 (100.0%)	0 41338 (99.9%)|1 31 (0.1%)
Telmisartan |Hydrochlorothiazide	C09DA07	Drugs	666	0	0 43646 (100.0%)|1 10 (0.0%)	0 23594 (100.0%)|1 7 (0.0%)	0 20052 (100.0%)|1 3 (0.0%)	0 849 (100.0%)	0 823 (100.0%)	0 41359 (100.0%)|1 10 (0.0%)
Tadalafil	G04BE08	Drugs	667	0	0 43558 (99.8%)|1 98 (0.2%)	0 23601 (100.0%)	0 19957 (99.5%)|1 98 (0.5%)	0 846 (99.6%)|1 3 (0.4%)	0 821 (99.8%)|1 2 (0.2%)	0 41276 (99.8%)|1 93 (0.2%)
Ranitidine	A02BA	Drugs	668	0	0 43648 (100.0%)|1 8 (0.0%)	0 23597 (100.0%)|1 4 (0.0%)	0 20051 (100.0%)|1 4 (0.0%)	0 849 (100.0%)	0 823 (100.0%)	0 41361 (100.0%)|1 8 (0.0%)
Glucosamine	M01AX05	Drugs	669	0	0 40793 (93.4%)|1 2863 (6.6%)	0 21772 (92.3%)|1 1829 (7.7%)	0 19021 (94.8%)|1 1034 (5.2%)	0 827 (97.4%)|1 22 (2.6%)	0 799 (97.1%)|1 24 (2.9%)	0 38577 (93.3%)|1 2792 (6.7%)
Adalimumab	L04AB04	Drugs	670	0	0 43643 (100.0%)|1 13 (0.0%)	0 23591 (100.0%)|1 10 (0.0%)	0 20052 (100.0%)|1 3 (0.0%)	0 849 (100.0%)	0 823 (100.0%)	0 41356 (100.0%)|1 13 (0.0%)
Metformin |Rosiglitazone	A10BD03	Drugs	671	0	0 43617 (99.9%)|1 39 (0.1%)	0 23589 (99.9%)|1 12 (0.1%)	0 20028 (99.9%)|1 27 (0.1%)	0 847 (99.8%)|1 2 (0.2%)	0 821 (99.8%)|1 2 (0.2%)	0 41334 (99.9%)|1 35 (0.1%)
Entacapone |Levodopa |Carbidopa	N04BA03	Drugs	672	0	0 43647 (100.0%)|1 9 (0.0%)	0 23598 (100.0%)|1 3 (0.0%)	0 20049 (100.0%)|1 6 (0.0%)	0 849 (100.0%)	0 823 (100.0%)	0 41360 (100.0%)|1 9 (0.0%)
Emtricitabine	J05AF09	Drugs	673	0	0 43649 (100.0%)|1 7 (0.0%)	0 23601 (100.0%)	0 20048 (100.0%)|1 7 (0.0%)	0 849 (100.0%)	0 822 (99.9%)|1 1 (0.1%)	0 41363 (100.0%)|1 6 (0.0%)
Tramadol |Acetaminophen	N02AJ13	Drugs	674	0	0 43645 (100.0%)|1 11 (0.0%)	0 23593 (100.0%)|1 8 (0.0%)	0 20052 (100.0%)|1 3 (0.0%)	0 849 (100.0%)	0 823 (100.0%)	0 41358 (100.0%)|1 11 (0.0%)
Dutasteride	G04CB02	Drugs	675	0	0 43611 (99.9%)|1 45 (0.1%)	0 23601 (100.0%)	0 20010 (99.8%)|1 45 (0.2%)	0 849 (100.0%)	0 821 (99.8%)|1 2 (0.2%)	0 41327 (99.9%)|1 42 (0.1%)
Vardenafil	G04BE09	Drugs	676	0	0 43639 (100.0%)|1 17 (0.0%)	0 23601 (100.0%)	0 20038 (99.9%)|1 17 (0.1%)	0 849 (100.0%)	0 823 (100.0%)	0 41352 (100.0%)|1 17 (0.0%)
Rosuvastatin	C10AA07	Drugs	677	0	0 43355 (99.3%)|1 301 (0.7%)	0 23473 (99.5%)|1 128 (0.5%)	0 19882 (99.1%)|1 173 (0.9%)	0 844 (99.4%)|1 5 (0.6%)	0 820 (99.6%)|1 3 (0.4%)	0 41078 (99.3%)|1 291 (0.7%)
Frovatriptan	N02CC07	Drugs	678	0	0 43648 (100.0%)|1 8 (0.0%)	0 23593 (100.0%)|1 8 (0.0%)	0 20055 (100.0%)	0 849 (100.0%)	0 823 (100.0%)	0 41361 (100.0%)|1 8 (0.0%)
Ezetimibe	C10AX09	Drugs	679	0	0 43281 (99.1%)|1 375 (0.9%)	0 23437 (99.3%)|1 164 (0.7%)	0 19844 (98.9%)|1 211 (1.1%)	0 845 (99.5%)|1 4 (0.5%)	0 811 (98.5%)|1 12 (1.5%)	0 41013 (99.1%)|1 356 (0.9%)
Olmesartan	C09CA08	Drugs	680	0	0 43566 (99.8%)|1 90 (0.2%)	0 23557 (99.8%)|1 44 (0.2%)	0 20009 (99.8%)|1 46 (0.2%)	0 847 (99.8%)|1 2 (0.2%)	0 822 (99.9%)|1 1 (0.1%)	0 41282 (99.8%)|1 87 (0.2%)
Aripiprazole	N05AX12	Drugs	681	0	0 43646 (100.0%)|1 10 (0.0%)	0 23596 (100.0%)|1 5 (0.0%)	0 20050 (100.0%)|1 5 (0.0%)	0 848 (99.9%)|1 1 (0.1%)	0 823 (100.0%)	0 41361 (100.0%)|1 8 (0.0%)
Pregabalin	N03AX16	Drugs	682	0	0 43523 (99.7%)|1 133 (0.3%)	0 23529 (99.7%)|1 72 (0.3%)	0 19994 (99.7%)|1 61 (0.3%)	0 849 (100.0%)	0 819 (99.5%)|1 4 (0.5%)	0 41240 (99.7%)|1 129 (0.3%)
Solifenacin	G04BD08	Drugs	683	0	0 43553 (99.8%)|1 103 (0.2%)	0 23525 (99.7%)|1 76 (0.3%)	0 20028 (99.9%)|1 27 (0.1%)	0 846 (99.6%)|1 3 (0.4%)	0 823 (100.0%)	0 41271 (99.8%)|1 98 (0.2%)
Duloxetine	N06AX21	Drugs	684	0	0 43609 (99.9%)|1 47 (0.1%)	0 23570 (99.9%)|1 31 (0.1%)	0 20039 (99.9%)|1 16 (0.1%)	0 849 (100.0%)	0 823 (100.0%)	0 41322 (99.9%)|1 47 (0.1%)
Strontium Ranelate	M05BX03	Drugs	685	0	0 43648 (100.0%)|1 8 (0.0%)	0 23593 (100.0%)|1 8 (0.0%)	0 20055 (100.0%)	0 849 (100.0%)	0 823 (100.0%)	0 41361 (100.0%)|1 8 (0.0%)
Valsartan |Hydrochlorothiazide	C09DA03	Drugs	686	0	0 43636 (100.0%)|1 20 (0.0%)	0 23594 (100.0%)|1 7 (0.0%)	0 20042 (99.9%)|1 13 (0.1%)	0 849 (100.0%)	0 823 (100.0%)	0 41349 (100.0%)|1 20 (0.0%)
Eplerenone	C03DA04	Drugs	687	0	0 43643 (100.0%)|1 13 (0.0%)	0 23600 (100.0%)|1 1 (0.0%)	0 20043 (99.9%)|1 12 (0.1%)	0 849 (100.0%)	0 823 (100.0%)	0 41356 (100.0%)|1 13 (0.0%)
Intestinal infection	bin_8	Diseases	688	0	0 43568 (99.8%)|1 88 (0.2%)	0 23552 (99.8%)|1 49 (0.2%)	0 20016 (99.8%)|1 39 (0.2%)	0 848 (99.9%)|1 1 (0.1%)	0 820 (99.6%)|1 3 (0.4%)	0 41286 (99.8%)|1 83 (0.2%)
Bacterial enteritis	bin_8.5	Diseases	689	0	0 43248 (99.1%)|1 408 (0.9%)	0 23381 (99.1%)|1 220 (0.9%)	0 19867 (99.1%)|1 188 (0.9%)	0 842 (99.2%)|1 7 (0.8%)	0 814 (98.9%)|1 9 (1.1%)	0 40983 (99.1%)|1 386 (0.9%)
Intestinal e.coli	bin_8.51	Diseases	690	0	0 43620 (99.9%)|1 36 (0.1%)	0 23583 (99.9%)|1 18 (0.1%)	0 20037 (99.9%)|1 18 (0.1%)	0 849 (100.0%)	0 822 (99.9%)|1 1 (0.1%)	0 41334 (99.9%)|1 35 (0.1%)
Intestinal infection due to C. difficile	bin_8.52	Diseases	691	0	0 43610 (99.9%)|1 46 (0.1%)	0 23571 (99.9%)|1 30 (0.1%)	0 20039 (99.9%)|1 16 (0.1%)	0 849 (100.0%)	0 823 (100.0%)	0 41323 (99.9%)|1 46 (0.1%)
Viral Enteritis	bin_8.6	Diseases	692	0	0 43451 (99.5%)|1 205 (0.5%)	0 23490 (99.5%)|1 111 (0.5%)	0 19961 (99.5%)|1 94 (0.5%)	0 845 (99.5%)|1 4 (0.5%)	0 821 (99.8%)|1 2 (0.2%)	0 41171 (99.5%)|1 198 (0.5%)
Intestinal infection due to protozoa	bin_8.7	Diseases	693	0	0 43620 (99.9%)|1 36 (0.1%)	0 23582 (99.9%)|1 19 (0.1%)	0 20038 (99.9%)|1 17 (0.1%)	0 849 (100.0%)	0 823 (100.0%)	0 41334 (99.9%)|1 35 (0.1%)
Tuberculosis	bin_10	Diseases	694	0	0 43513 (99.7%)|1 143 (0.3%)	0 23517 (99.6%)|1 84 (0.4%)	0 19996 (99.7%)|1 59 (0.3%)	0 846 (99.6%)|1 3 (0.4%)	0 802 (97.4%)|1 21 (2.6%)	0 41255 (99.7%)|1 114 (0.3%)
Septicemia	bin_38	Diseases	695	0	0 43537 (99.7%)|1 119 (0.3%)	0 23540 (99.7%)|1 61 (0.3%)	0 19997 (99.7%)|1 58 (0.3%)	0 844 (99.4%)|1 5 (0.6%)	0 821 (99.8%)|1 2 (0.2%)	0 41258 (99.7%)|1 111 (0.3%)
Gram negative septicemia	bin_38.1	Diseases	696	0	0 43620 (99.9%)|1 36 (0.1%)	0 23582 (99.9%)|1 19 (0.1%)	0 20038 (99.9%)|1 17 (0.1%)	0 848 (99.9%)|1 1 (0.1%)	0 820 (99.6%)|1 3 (0.4%)	0 41337 (99.9%)|1 32 (0.1%)
Gram positive septicemia	bin_38.2	Diseases	697	0	0 43622 (99.9%)|1 34 (0.1%)	0 23588 (99.9%)|1 13 (0.1%)	0 20034 (99.9%)|1 21 (0.1%)	0 848 (99.9%)|1 1 (0.1%)	0 822 (99.9%)|1 1 (0.1%)	0 41337 (99.9%)|1 32 (0.1%)
Bacterial infection NOS	bin_41	Diseases	698	0	0 42957 (98.4%)|1 699 (1.6%)	0 23218 (98.4%)|1 383 (1.6%)	0 19739 (98.4%)|1 316 (1.6%)	0 840 (98.9%)|1 9 (1.1%)	0 811 (98.5%)|1 12 (1.5%)	0 40704 (98.4%)|1 665 (1.6%)
Staphylococcus infections	bin_41.1	Diseases	699	0	0 43446 (99.5%)|1 210 (0.5%)	0 23507 (99.6%)|1 94 (0.4%)	0 19939 (99.4%)|1 116 (0.6%)	0 841 (99.1%)|1 8 (0.9%)	0 819 (99.5%)|1 4 (0.5%)	0 41175 (99.5%)|1 194 (0.5%)
Streptococcus infection	bin_41.2	Diseases	700	0	0 43370 (99.3%)|1 286 (0.7%)	0 23448 (99.4%)|1 153 (0.6%)	0 19922 (99.3%)|1 133 (0.7%)	0 846 (99.6%)|1 3 (0.4%)	0 822 (99.9%)|1 1 (0.1%)	0 41089 (99.3%)|1 280 (0.7%)
Rheumatic fever / chorea	bin_41.21	Diseases	701	0	0 43483 (99.6%)|1 173 (0.4%)	0 23504 (99.6%)|1 97 (0.4%)	0 19979 (99.6%)|1 76 (0.4%)	0 848 (99.9%)|1 1 (0.1%)	0 822 (99.9%)|1 1 (0.1%)	0 41198 (99.6%)|1 171 (0.4%)
E. coli	bin_41.4	Diseases	702	0	0 43565 (99.8%)|1 91 (0.2%)	0 23538 (99.7%)|1 63 (0.3%)	0 20027 (99.9%)|1 28 (0.1%)	0 846 (99.6%)|1 3 (0.4%)	0 818 (99.4%)|1 5 (0.6%)	0 41286 (99.8%)|1 83 (0.2%)
Herpes zoster	bin_53	Diseases	703	0	0 42954 (98.4%)|1 702 (1.6%)	0 23214 (98.4%)|1 387 (1.6%)	0 19740 (98.4%)|1 315 (1.6%)	0 847 (99.8%)|1 2 (0.2%)	0 814 (98.9%)|1 9 (1.1%)	0 40682 (98.3%)|1 687 (1.7%)
Herpes simplex	bin_54	Diseases	704	0	0 43199 (99.0%)|1 457 (1.0%)	0 23284 (98.7%)|1 317 (1.3%)	0 19915 (99.3%)|1 140 (0.7%)	0 847 (99.8%)|1 2 (0.2%)	0 822 (99.9%)|1 1 (0.1%)	0 40917 (98.9%)|1 452 (1.1%)
Viral hepatitis	bin_70	Diseases	705	0	0 43514 (99.7%)|1 142 (0.3%)	0 23523 (99.7%)|1 78 (0.3%)	0 19991 (99.7%)|1 64 (0.3%)	0 845 (99.5%)|1 4 (0.5%)	0 821 (99.8%)|1 2 (0.2%)	0 41237 (99.7%)|1 132 (0.3%)
Viral hepatitis A	bin_70.1	Diseases	706	0	0 43585 (99.8%)|1 71 (0.2%)	0 23567 (99.9%)|1 34 (0.1%)	0 20018 (99.8%)|1 37 (0.2%)	0 849 (100.0%)	0 820 (99.6%)|1 3 (0.4%)	0 41301 (99.8%)|1 68 (0.2%)
Viral hepatitis B	bin_70.2	Diseases	707	0	0 43622 (99.9%)|1 34 (0.1%)	0 23586 (99.9%)|1 15 (0.1%)	0 20036 (99.9%)|1 19 (0.1%)	0 848 (99.9%)|1 1 (0.1%)	0 822 (99.9%)|1 1 (0.1%)	0 41342 (99.9%)|1 27 (0.1%)
Viral hepatitis C	bin_70.3	Diseases	708	0	0 43634 (99.9%)|1 22 (0.1%)	0 23594 (100.0%)|1 7 (0.0%)	0 20040 (99.9%)|1 15 (0.1%)	0 849 (100.0%)	0 823 (100.0%)	0 41349 (100.0%)|1 20 (0.0%)
Chronic hepatitis	bin_70.4	Diseases	709	0	0 43621 (99.9%)|1 35 (0.1%)	0 23577 (99.9%)|1 24 (0.1%)	0 20044 (99.9%)|1 11 (0.1%)	0 848 (99.9%)|1 1 (0.1%)	0 823 (100.0%)	0 41337 (99.9%)|1 32 (0.1%)
Hepatitis NOS	bin_70.9	Diseases	710	0	0 43618 (99.9%)|1 38 (0.1%)	0 23582 (99.9%)|1 19 (0.1%)	0 20036 (99.9%)|1 19 (0.1%)	0 849 (100.0%)	0 822 (99.9%)|1 1 (0.1%)	0 41333 (99.9%)|1 36 (0.1%)
Human immunodeficiency virus [HIV] disease	bin_71	Diseases	711	0	0 43646 (100.0%)|1 10 (0.0%)	0 23600 (100.0%)|1 1 (0.0%)	0 20046 (100.0%)|1 9 (0.0%)	0 849 (100.0%)	0 822 (99.9%)|1 1 (0.1%)	0 41360 (100.0%)|1 9 (0.0%)
HIV infection, symptomatic	bin_71.1	Diseases	712	0	0 43626 (99.9%)|1 30 (0.1%)	0 23599 (100.0%)|1 2 (0.0%)	0 20027 (99.9%)|1 28 (0.1%)	0 849 (100.0%)	0 820 (99.6%)|1 3 (0.4%)	0 41342 (99.9%)|1 27 (0.1%)
Viral warts & HPV	bin_78	Diseases	713	0	0 42392 (97.1%)|1 1264 (2.9%)	0 22839 (96.8%)|1 762 (3.2%)	0 19553 (97.5%)|1 502 (2.5%)	0 841 (99.1%)|1 8 (0.9%)	0 801 (97.3%)|1 22 (2.7%)	0 40149 (97.1%)|1 1220 (2.9%)
Viral infection	bin_79	Diseases	714	0	0 41494 (95.0%)|1 2162 (5.0%)	0 22374 (94.8%)|1 1227 (5.2%)	0 19120 (95.3%)|1 935 (4.7%)	0 830 (97.8%)|1 19 (2.2%)	0 793 (96.4%)|1 30 (3.6%)	0 39271 (94.9%)|1 2098 (5.1%)
Varicella infection	bin_79.1	Diseases	715	0	0 42598 (97.6%)|1 1058 (2.4%)	0 23059 (97.7%)|1 542 (2.3%)	0 19539 (97.4%)|1 516 (2.6%)	0 839 (98.8%)|1 10 (1.2%)	0 812 (98.7%)|1 11 (1.3%)	0 40340 (97.5%)|1 1029 (2.5%)
Infectious mononucleosis	bin_79.2	Diseases	716	0	0 43365 (99.3%)|1 291 (0.7%)	0 23436 (99.3%)|1 165 (0.7%)	0 19929 (99.4%)|1 126 (0.6%)	0 849 (100.0%)	0 823 (100.0%)	0 41079 (99.3%)|1 290 (0.7%)
Postoperative infection	bin_80	Diseases	717	0	0 43172 (98.9%)|1 484 (1.1%)	0 23331 (98.9%)|1 270 (1.1%)	0 19841 (98.9%)|1 214 (1.1%)	0 841 (99.1%)|1 8 (0.9%)	0 815 (99.0%)|1 8 (1.0%)	0 40911 (98.9%)|1 458 (1.1%)
Infection/inflammation of internal prosthetic device; implant; and graft	bin_81	Diseases	718	0	0 43582 (99.8%)|1 74 (0.2%)	0 23567 (99.9%)|1 34 (0.1%)	0 20015 (99.8%)|1 40 (0.2%)	0 848 (99.9%)|1 1 (0.1%)	0 820 (99.6%)|1 3 (0.4%)	0 41299 (99.8%)|1 70 (0.2%)
Sexually transmitted infections (not HIV or hepatitis)	bin_90	Diseases	719	0	0 43597 (99.9%)|1 59 (0.1%)	0 23588 (99.9%)|1 13 (0.1%)	0 20009 (99.8%)|1 46 (0.2%)	0 849 (100.0%)	0 821 (99.8%)|1 2 (0.2%)	0 41313 (99.9%)|1 56 (0.1%)
Gonococcal infections	bin_90.2	Diseases	720	0	0 43631 (99.9%)|1 25 (0.1%)	0 23587 (99.9%)|1 14 (0.1%)	0 20044 (99.9%)|1 11 (0.1%)	0 847 (99.8%)|1 2 (0.2%)	0 823 (100.0%)	0 41346 (99.9%)|1 23 (0.1%)
Dermatophytosis	bin_110.1	Diseases	721	0	0 42953 (98.4%)|1 703 (1.6%)	0 23276 (98.6%)|1 325 (1.4%)	0 19677 (98.1%)|1 378 (1.9%)	0 836 (98.5%)|1 13 (1.5%)	0 806 (97.9%)|1 17 (2.1%)	0 40701 (98.4%)|1 668 (1.6%)
Dermatophytosis of nail	bin_110.11	Diseases	722	0	0 42726 (97.9%)|1 930 (2.1%)	0 23104 (97.9%)|1 497 (2.1%)	0 19622 (97.8%)|1 433 (2.2%)	0 840 (98.9%)|1 9 (1.1%)	0 800 (97.2%)|1 23 (2.8%)	0 40480 (97.9%)|1 889 (2.1%)
Althete's foot	bin_110.12	Diseases	723	0	0 43244 (99.1%)|1 412 (0.9%)	0 23422 (99.2%)|1 179 (0.8%)	0 19822 (98.8%)|1 233 (1.2%)	0 840 (98.9%)|1 9 (1.1%)	0 807 (98.1%)|1 16 (1.9%)	0 40987 (99.1%)|1 382 (0.9%)
Dermatophytosis of the body	bin_110.13	Diseases	724	0	0 43303 (99.2%)|1 353 (0.8%)	0 23521 (99.7%)|1 80 (0.3%)	0 19782 (98.6%)|1 273 (1.4%)	0 846 (99.6%)|1 3 (0.4%)	0 813 (98.8%)|1 10 (1.2%)	0 41030 (99.2%)|1 339 (0.8%)
Dermatomycoses	bin_110.2	Diseases	725	0	0 43541 (99.7%)|1 115 (0.3%)	0 23536 (99.7%)|1 65 (0.3%)	0 20005 (99.8%)|1 50 (0.2%)	0 849 (100.0%)	0 821 (99.8%)|1 2 (0.2%)	0 41260 (99.7%)|1 109 (0.3%)
Candidiasis	bin_112	Diseases	726	0	0 42684 (97.8%)|1 972 (2.2%)	0 22810 (96.6%)|1 791 (3.4%)	0 19874 (99.1%)|1 181 (0.9%)	0 832 (98.0%)|1 17 (2.0%)	0 806 (97.9%)|1 17 (2.1%)	0 40445 (97.8%)|1 924 (2.2%)
Candidiasis of skin and nails	bin_112.3	Diseases	727	0	0 43585 (99.8%)|1 71 (0.2%)	0 23552 (99.8%)|1 49 (0.2%)	0 20033 (99.9%)|1 22 (0.1%)	0 849 (100.0%)	0 823 (100.0%)	0 41300 (99.8%)|1 69 (0.2%)
Mycoses	bin_117	Diseases	728	0	0 43630 (99.9%)|1 26 (0.1%)	0 23587 (99.9%)|1 14 (0.1%)	0 20043 (99.9%)|1 12 (0.1%)	0 849 (100.0%)	0 823 (100.0%)	0 41343 (99.9%)|1 26 (0.1%)
Aspergillosis	bin_117.4	Diseases	729	0	0 43644 (100.0%)|1 12 (0.0%)	0 23593 (100.0%)|1 8 (0.0%)	0 20051 (100.0%)|1 4 (0.0%)	0 849 (100.0%)	0 823 (100.0%)	0 41357 (100.0%)|1 12 (0.0%)
Lyme disease	bin_130.1	Diseases	730	0	0 43645 (100.0%)|1 11 (0.0%)	0 23592 (100.0%)|1 9 (0.0%)	0 20053 (100.0%)|1 2 (0.0%)	0 849 (100.0%)	0 823 (100.0%)	0 41358 (100.0%)|1 11 (0.0%)
Protozoan infection	bin_131	Diseases	731	0	0 43632 (99.9%)|1 24 (0.1%)	0 23580 (99.9%)|1 21 (0.1%)	0 20052 (100.0%)|1 3 (0.0%)	0 848 (99.9%)|1 1 (0.1%)	0 823 (100.0%)	0 41347 (99.9%)|1 22 (0.1%)
Infestation (lice, mites)	bin_132	Diseases	732	0	0 43484 (99.6%)|1 172 (0.4%)	0 23497 (99.6%)|1 104 (0.4%)	0 19987 (99.7%)|1 68 (0.3%)	0 847 (99.8%)|1 2 (0.2%)	0 820 (99.6%)|1 3 (0.4%)	0 41203 (99.6%)|1 166 (0.4%)
Pediculosis and phthirus infestation	bin_132.1	Diseases	733	0	0 43631 (99.9%)|1 25 (0.1%)	0 23583 (99.9%)|1 18 (0.1%)	0 20048 (100.0%)|1 7 (0.0%)	0 849 (100.0%)	0 822 (99.9%)|1 1 (0.1%)	0 41345 (99.9%)|1 24 (0.1%)
Arthropod-borne diseases	bin_133	Diseases	734	0	0 43555 (99.8%)|1 101 (0.2%)	0 23557 (99.8%)|1 44 (0.2%)	0 19998 (99.7%)|1 57 (0.3%)	0 834 (98.2%)|1 15 (1.8%)	0 814 (98.9%)|1 9 (1.1%)	0 41293 (99.8%)|1 76 (0.2%)
Helminthiases	bin_134	Diseases	735	0	0 43640 (100.0%)|1 16 (0.0%)	0 23593 (100.0%)|1 8 (0.0%)	0 20047 (100.0%)|1 8 (0.0%)	0 848 (99.9%)|1 1 (0.1%)	0 823 (100.0%)	0 41355 (100.0%)|1 14 (0.0%)
Intestinal helminthiases	bin_134.1	Diseases	736	0	0 43584 (99.8%)|1 72 (0.2%)	0 23553 (99.8%)|1 48 (0.2%)	0 20031 (99.9%)|1 24 (0.1%)	0 848 (99.9%)|1 1 (0.1%)	0 822 (99.9%)|1 1 (0.1%)	0 41302 (99.8%)|1 67 (0.2%)
Other infectious and parasitic diseases	bin_136	Diseases	737	0	0 43623 (99.9%)|1 33 (0.1%)	0 23584 (99.9%)|1 17 (0.1%)	0 20039 (99.9%)|1 16 (0.1%)	0 849 (100.0%)	0 823 (100.0%)	0 41337 (99.9%)|1 32 (0.1%)
Cancer of mouth	bin_145	Diseases	738	0	0 43643 (100.0%)|1 13 (0.0%)	0 23596 (100.0%)|1 5 (0.0%)	0 20047 (100.0%)|1 8 (0.0%)	0 849 (100.0%)	0 822 (99.9%)|1 1 (0.1%)	0 41357 (100.0%)|1 12 (0.0%)
Cancer of tongue	bin_145.2	Diseases	739	0	0 43635 (100.0%)|1 21 (0.0%)	0 23594 (100.0%)|1 7 (0.0%)	0 20041 (99.9%)|1 14 (0.1%)	0 849 (100.0%)	0 823 (100.0%)	0 41348 (99.9%)|1 21 (0.1%)
Cancer of major salivary glands	bin_145.3	Diseases	740	0	0 43642 (100.0%)|1 14 (0.0%)	0 23597 (100.0%)|1 4 (0.0%)	0 20045 (100.0%)|1 10 (0.0%)	0 849 (100.0%)	0 823 (100.0%)	0 41355 (100.0%)|1 14 (0.0%)
Cancer of oropharynx	bin_149.1	Diseases	741	0	0 43647 (100.0%)|1 9 (0.0%)	0 23599 (100.0%)|1 2 (0.0%)	0 20048 (100.0%)|1 7 (0.0%)	0 849 (100.0%)	0 823 (100.0%)	0 41360 (100.0%)|1 9 (0.0%)
Cancer of larynx	bin_149.4	Diseases	742	0	0 43622 (99.9%)|1 34 (0.1%)	0 23596 (100.0%)|1 5 (0.0%)	0 20026 (99.9%)|1 29 (0.1%)	0 849 (100.0%)	0 821 (99.8%)|1 2 (0.2%)	0 41337 (99.9%)|1 32 (0.1%)
Cancer of esophagus	bin_150	Diseases	743	0	0 43633 (99.9%)|1 23 (0.1%)	0 23597 (100.0%)|1 4 (0.0%)	0 20036 (99.9%)|1 19 (0.1%)	0 849 (100.0%)	0 823 (100.0%)	0 41346 (99.9%)|1 23 (0.1%)
Cancer of stomach	bin_151	Diseases	744	0	0 43633 (99.9%)|1 23 (0.1%)	0 23594 (100.0%)|1 7 (0.0%)	0 20039 (99.9%)|1 16 (0.1%)	0 848 (99.9%)|1 1 (0.1%)	0 822 (99.9%)|1 1 (0.1%)	0 41348 (99.9%)|1 21 (0.1%)
Colon cancer	bin_153.2	Diseases	745	0	0 43481 (99.6%)|1 175 (0.4%)	0 23515 (99.6%)|1 86 (0.4%)	0 19966 (99.6%)|1 89 (0.4%)	0 845 (99.5%)|1 4 (0.5%)	0 822 (99.9%)|1 1 (0.1%)	0 41199 (99.6%)|1 170 (0.4%)
Malignant neoplasm of rectum, rectosigmoid junction, and anus	bin_153.3	Diseases	746	0	0 43521 (99.7%)|1 135 (0.3%)	0 23535 (99.7%)|1 66 (0.3%)	0 19986 (99.7%)|1 69 (0.3%)	0 846 (99.6%)|1 3 (0.4%)	0 823 (100.0%)	0 41237 (99.7%)|1 132 (0.3%)
Pancreatic cancer	bin_157	Diseases	747	0	0 43648 (100.0%)|1 8 (0.0%)	0 23595 (100.0%)|1 6 (0.0%)	0 20053 (100.0%)|1 2 (0.0%)	0 849 (100.0%)	0 823 (100.0%)	0 41361 (100.0%)|1 8 (0.0%)
Neoplasm of unspecified nature of digestive system	bin_158	Diseases	748	0	0 43586 (99.8%)|1 70 (0.2%)	0 23570 (99.9%)|1 31 (0.1%)	0 20016 (99.8%)|1 39 (0.2%)	0 847 (99.8%)|1 2 (0.2%)	0 821 (99.8%)|1 2 (0.2%)	0 41303 (99.8%)|1 66 (0.2%)
Malignant neoplasm of other and ill-defined sites within the digestive organs and peritoneum	bin_159	Diseases	749	0	0 43436 (99.5%)|1 220 (0.5%)	0 23491 (99.5%)|1 110 (0.5%)	0 19945 (99.5%)|1 110 (0.5%)	0 843 (99.3%)|1 6 (0.7%)	0 823 (100.0%)	0 41155 (99.5%)|1 214 (0.5%)
Malignant neoplasm of small intestine, including duodenum	bin_159.2	Diseases	750	0	0 43647 (100.0%)|1 9 (0.0%)	0 23595 (100.0%)|1 6 (0.0%)	0 20052 (100.0%)|1 3 (0.0%)	0 849 (100.0%)	0 823 (100.0%)	0 41360 (100.0%)|1 9 (0.0%)
Cancer within the respiratory system	bin_165	Diseases	751	0	0 43626 (99.9%)|1 30 (0.1%)	0 23591 (100.0%)|1 10 (0.0%)	0 20035 (99.9%)|1 20 (0.1%)	0 848 (99.9%)|1 1 (0.1%)	0 821 (99.8%)|1 2 (0.2%)	0 41342 (99.9%)|1 27 (0.1%)
Cancer of bronchus; lung	bin_165.1	Diseases	752	0	0 43600 (99.9%)|1 56 (0.1%)	0 23579 (99.9%)|1 22 (0.1%)	0 20021 (99.8%)|1 34 (0.2%)	0 846 (99.6%)|1 3 (0.4%)	0 822 (99.9%)|1 1 (0.1%)	0 41317 (99.9%)|1 52 (0.1%)
Bone cancer	bin_170.1	Diseases	753	0	0 43640 (100.0%)|1 16 (0.0%)	0 23592 (100.0%)|1 9 (0.0%)	0 20048 (100.0%)|1 7 (0.0%)	0 848 (99.9%)|1 1 (0.1%)	0 823 (100.0%)	0 41354 (100.0%)|1 15 (0.0%)
Cancer of connective tissue	bin_170.2	Diseases	754	0	0 43625 (99.9%)|1 31 (0.1%)	0 23588 (99.9%)|1 13 (0.1%)	0 20037 (99.9%)|1 18 (0.1%)	0 848 (99.9%)|1 1 (0.1%)	0 822 (99.9%)|1 1 (0.1%)	0 41340 (99.9%)|1 29 (0.1%)
Melanomas of skin	bin_172.11	Diseases	755	0	0 43365 (99.3%)|1 291 (0.7%)	0 23414 (99.2%)|1 187 (0.8%)	0 19951 (99.5%)|1 104 (0.5%)	0 849 (100.0%)	0 822 (99.9%)|1 1 (0.1%)	0 41079 (99.3%)|1 290 (0.7%)
Other non-epithelial cancer of skin	bin_172.2	Diseases	756	0	0 42490 (97.3%)|1 1166 (2.7%)	0 22990 (97.4%)|1 611 (2.6%)	0 19500 (97.2%)|1 555 (2.8%)	0 849 (100.0%)	0 822 (99.9%)|1 1 (0.1%)	0 40204 (97.2%)|1 1165 (2.8%)
Carcinoma in situ of skin	bin_172.3	Diseases	757	0	0 43549 (99.8%)|1 107 (0.2%)	0 23537 (99.7%)|1 64 (0.3%)	0 20012 (99.8%)|1 43 (0.2%)	0 848 (99.9%)|1 1 (0.1%)	0 823 (100.0%)	0 41264 (99.7%)|1 105 (0.3%)
Neoplasm of uncertain behavior of skin	bin_173	Diseases	758	0	0 43635 (100.0%)|1 21 (0.0%)	0 23588 (99.9%)|1 13 (0.1%)	0 20047 (100.0%)|1 8 (0.0%)	0 849 (100.0%)	0 822 (99.9%)|1 1 (0.1%)	0 41349 (100.0%)|1 20 (0.0%)
Breast cancer [female]	bin_174.1	Diseases	759	0	0 43435 (99.5%)|1 221 (0.5%)	0 23380 (99.1%)|1 221 (0.9%)	0 20055 (100.0%)	0 846 (99.6%)|1 3 (0.4%)	0 820 (99.6%)|1 3 (0.4%)	0 41155 (99.5%)|1 214 (0.5%)
Malignant neoplasm of female breast	bin_174.11	Diseases	760	0	0 42719 (97.9%)|1 937 (2.1%)	0 22669 (96.1%)|1 932 (3.9%)	0 20050 (100.0%)|1 5 (0.0%)	0 839 (98.8%)|1 10 (1.2%)	0 812 (98.7%)|1 11 (1.3%)	0 40460 (97.8%)|1 909 (2.2%)
Neoplasm of uncertain behavior of breast	bin_174.3	Diseases	761	0	0 43646 (100.0%)|1 10 (0.0%)	0 23591 (100.0%)|1 10 (0.0%)	0 20055 (100.0%)	0 849 (100.0%)	0 823 (100.0%)	0 41359 (100.0%)|1 10 (0.0%)
Acquired absence of breast	bin_175	Diseases	762	0	0 43541 (99.7%)|1 115 (0.3%)	0 23487 (99.5%)|1 114 (0.5%)	0 20054 (100.0%)|1 1 (0.0%)	0 848 (99.9%)|1 1 (0.1%)	0 823 (100.0%)	0 41256 (99.7%)|1 113 (0.3%)
Cervical cancer	bin_180.1	Diseases	763	0	0 43549 (99.8%)|1 107 (0.2%)	0 23494 (99.5%)|1 107 (0.5%)	0 20055 (100.0%)	0 846 (99.6%)|1 3 (0.4%)	0 822 (99.9%)|1 1 (0.1%)	0 41267 (99.8%)|1 102 (0.2%)
Cervical intraepithelial neoplasia [CIN] [Cervical dysplasia]	bin_180.3	Diseases	764	0	0 42529 (97.4%)|1 1127 (2.6%)	0 22474 (95.2%)|1 1127 (4.8%)	0 20055 (100.0%)	0 823 (96.9%)|1 26 (3.1%)	0 813 (98.8%)|1 10 (1.2%)	0 40288 (97.4%)|1 1081 (2.6%)
Malignant neoplasm of uterus	bin_182	Diseases	765	0	0 43544 (99.7%)|1 112 (0.3%)	0 23489 (99.5%)|1 112 (0.5%)	0 20055 (100.0%)	0 848 (99.9%)|1 1 (0.1%)	0 822 (99.9%)|1 1 (0.1%)	0 41260 (99.7%)|1 109 (0.3%)
Cancer of other female genital organs	bin_184	Diseases	766	0	0 43640 (100.0%)|1 16 (0.0%)	0 23585 (99.9%)|1 16 (0.1%)	0 20055 (100.0%)	0 849 (100.0%)	0 823 (100.0%)	0 41353 (100.0%)|1 16 (0.0%)
Malignant neoplasm of ovary	bin_184.11	Diseases	767	0	0 43583 (99.8%)|1 73 (0.2%)	0 23528 (99.7%)|1 73 (0.3%)	0 20055 (100.0%)	0 847 (99.8%)|1 2 (0.2%)	0 823 (100.0%)	0 41300 (99.8%)|1 69 (0.2%)
Cancer of other female genital organs (excluding uterus and ovary)	bin_184.2	Diseases	768	0	0 43598 (99.9%)|1 58 (0.1%)	0 23543 (99.8%)|1 58 (0.2%)	0 20055 (100.0%)	0 848 (99.9%)|1 1 (0.1%)	0 823 (100.0%)	0 41312 (99.9%)|1 57 (0.1%)
Cancer of prostate	bin_185	Diseases	769	0	0 43348 (99.3%)|1 308 (0.7%)	0 23601 (100.0%)	0 19747 (98.5%)|1 308 (1.5%)	0 840 (98.9%)|1 9 (1.1%)	0 822 (99.9%)|1 1 (0.1%)	0 41074 (99.3%)|1 295 (0.7%)
Malignant neoplasm of testis	bin_187.2	Diseases	770	0	0 43585 (99.8%)|1 71 (0.2%)	0 23601 (100.0%)	0 19984 (99.6%)|1 71 (0.4%)	0 849 (100.0%)	0 823 (100.0%)	0 41298 (99.8%)|1 71 (0.2%)
Neoplasm of uncertain behavior of male genital organs	bin_187.8	Diseases	771	0	0 43640 (100.0%)|1 16 (0.0%)	0 23601 (100.0%)	0 20039 (99.9%)|1 16 (0.1%)	0 849 (100.0%)	0 823 (100.0%)	0 41353 (100.0%)|1 16 (0.0%)
Cancer of urinary organs (incl. kidney and bladder)	bin_189	Diseases	772	0	0 43537 (99.7%)|1 119 (0.3%)	0 23569 (99.9%)|1 32 (0.1%)	0 19968 (99.6%)|1 87 (0.4%)	0 847 (99.8%)|1 2 (0.2%)	0 822 (99.9%)|1 1 (0.1%)	0 41255 (99.7%)|1 114 (0.3%)
Malignant neoplasm of kidney, except pelvis	bin_189.11	Diseases	773	0	0 43596 (99.9%)|1 60 (0.1%)	0 23580 (99.9%)|1 21 (0.1%)	0 20016 (99.8%)|1 39 (0.2%)	0 846 (99.6%)|1 3 (0.4%)	0 821 (99.8%)|1 2 (0.2%)	0 41314 (99.9%)|1 55 (0.1%)
Cancer of bladder	bin_189.2	Diseases	774	0	0 43577 (99.8%)|1 79 (0.2%)	0 23579 (99.9%)|1 22 (0.1%)	0 19998 (99.7%)|1 57 (0.3%)	0 849 (100.0%)	0 823 (100.0%)	0 41292 (99.8%)|1 77 (0.2%)
Malignant neoplasm of bladder	bin_189.21	Diseases	775	0	0 43559 (99.8%)|1 97 (0.2%)	0 23575 (99.9%)|1 26 (0.1%)	0 19984 (99.6%)|1 71 (0.4%)	0 849 (100.0%)	0 823 (100.0%)	0 41273 (99.8%)|1 96 (0.2%)
Cancer of eye	bin_190	Diseases	776	0	0 43640 (100.0%)|1 16 (0.0%)	0 23591 (100.0%)|1 10 (0.0%)	0 20049 (100.0%)|1 6 (0.0%)	0 849 (100.0%)	0 823 (100.0%)	0 41353 (100.0%)|1 16 (0.0%)
Manlignant and unknown neoplasms of brain and nervous system	bin_191	Diseases	777	0	0 43640 (100.0%)|1 16 (0.0%)	0 23594 (100.0%)|1 7 (0.0%)	0 20046 (100.0%)|1 9 (0.0%)	0 849 (100.0%)	0 823 (100.0%)	0 41354 (100.0%)|1 15 (0.0%)
Cancer of brain	bin_191.11	Diseases	778	0	0 43640 (100.0%)|1 16 (0.0%)	0 23595 (100.0%)|1 6 (0.0%)	0 20045 (100.0%)|1 10 (0.0%)	0 848 (99.9%)|1 1 (0.1%)	0 822 (99.9%)|1 1 (0.1%)	0 41355 (100.0%)|1 14 (0.0%)
Thyroid cancer	bin_193	Diseases	779	0	0 43613 (99.9%)|1 43 (0.1%)	0 23568 (99.9%)|1 33 (0.1%)	0 20045 (100.0%)|1 10 (0.0%)	0 849 (100.0%)	0 822 (99.9%)|1 1 (0.1%)	0 41329 (99.9%)|1 40 (0.1%)
Cancer, suspected or other	bin_195	Diseases	780	0	0 43536 (99.7%)|1 120 (0.3%)	0 23518 (99.6%)|1 83 (0.4%)	0 20018 (99.8%)|1 37 (0.2%)	0 848 (99.9%)|1 1 (0.1%)	0 822 (99.9%)|1 1 (0.1%)	0 41254 (99.7%)|1 115 (0.3%)
Malignant neoplasm, other	bin_195.1	Diseases	781	0	0 43000 (98.5%)|1 656 (1.5%)	0 23232 (98.4%)|1 369 (1.6%)	0 19768 (98.6%)|1 287 (1.4%)	0 837 (98.6%)|1 12 (1.4%)	0 817 (99.3%)|1 6 (0.7%)	0 40736 (98.5%)|1 633 (1.5%)
Malignant neoplasm of head, face, and neck	bin_195.3	Diseases	782	0	0 43639 (100.0%)|1 17 (0.0%)	0 23590 (100.0%)|1 11 (0.0%)	0 20049 (100.0%)|1 6 (0.0%)	0 849 (100.0%)	0 823 (100.0%)	0 41352 (100.0%)|1 17 (0.0%)
Chemotherapy	bin_197	Diseases	783	0	0 43131 (98.8%)|1 525 (1.2%)	0 23245 (98.5%)|1 356 (1.5%)	0 19886 (99.2%)|1 169 (0.8%)	0 833 (98.1%)|1 16 (1.9%)	0 817 (99.3%)|1 6 (0.7%)	0 40870 (98.8%)|1 499 (1.2%)
Secondary malignant neoplasm	bin_198	Diseases	784	0	0 43631 (99.9%)|1 25 (0.1%)	0 23583 (99.9%)|1 18 (0.1%)	0 20048 (100.0%)|1 7 (0.0%)	0 849 (100.0%)	0 823 (100.0%)	0 41344 (99.9%)|1 25 (0.1%)
Secondary malignancy of lymph nodes	bin_198.1	Diseases	785	0	0 43457 (99.5%)|1 199 (0.5%)	0 23455 (99.4%)|1 146 (0.6%)	0 20002 (99.7%)|1 53 (0.3%)	0 848 (99.9%)|1 1 (0.1%)	0 823 (100.0%)	0 41171 (99.5%)|1 198 (0.5%)
Secondary malignancy of respiratory organs	bin_198.2	Diseases	786	0	0 43642 (100.0%)|1 14 (0.0%)	0 23597 (100.0%)|1 4 (0.0%)	0 20045 (100.0%)|1 10 (0.0%)	0 849 (100.0%)	0 823 (100.0%)	0 41355 (100.0%)|1 14 (0.0%)
Secondary malignant neoplasm of digestive systems	bin_198.3	Diseases	787	0	0 43639 (100.0%)|1 17 (0.0%)	0 23590 (100.0%)|1 11 (0.0%)	0 20049 (100.0%)|1 6 (0.0%)	0 848 (99.9%)|1 1 (0.1%)	0 822 (99.9%)|1 1 (0.1%)	0 41355 (100.0%)|1 14 (0.0%)
Secondary malignant neoplasm of liver	bin_198.4	Diseases	788	0	0 43634 (99.9%)|1 22 (0.1%)	0 23592 (100.0%)|1 9 (0.0%)	0 20042 (99.9%)|1 13 (0.1%)	0 849 (100.0%)	0 823 (100.0%)	0 41347 (99.9%)|1 22 (0.1%)
Secondary malignancy of bone	bin_198.6	Diseases	789	0	0 43634 (99.9%)|1 22 (0.1%)	0 23589 (99.9%)|1 12 (0.1%)	0 20045 (100.0%)|1 10 (0.0%)	0 849 (100.0%)	0 823 (100.0%)	0 41347 (99.9%)|1 22 (0.1%)
Neoplasm of uncertain behavior	bin_199	Diseases	790	0	0 43536 (99.7%)|1 120 (0.3%)	0 23531 (99.7%)|1 70 (0.3%)	0 20005 (99.8%)|1 50 (0.2%)	0 848 (99.9%)|1 1 (0.1%)	0 823 (100.0%)	0 41250 (99.7%)|1 119 (0.3%)
Neurofibromatosis	bin_199.4	Diseases	791	0	0 43645 (100.0%)|1 11 (0.0%)	0 23593 (100.0%)|1 8 (0.0%)	0 20052 (100.0%)|1 3 (0.0%)	0 849 (100.0%)	0 822 (99.9%)|1 1 (0.1%)	0 41359 (100.0%)|1 10 (0.0%)
Myeloproliferative disease	bin_200	Diseases	792	0	0 43612 (99.9%)|1 44 (0.1%)	0 23574 (99.9%)|1 27 (0.1%)	0 20038 (99.9%)|1 17 (0.1%)	0 846 (99.6%)|1 3 (0.4%)	0 822 (99.9%)|1 1 (0.1%)	0 41329 (99.9%)|1 40 (0.1%)
Polycythemia vera	bin_200.1	Diseases	793	0	0 43613 (99.9%)|1 43 (0.1%)	0 23587 (99.9%)|1 14 (0.1%)	0 20026 (99.9%)|1 29 (0.1%)	0 849 (100.0%)	0 821 (99.8%)|1 2 (0.2%)	0 41329 (99.9%)|1 40 (0.1%)
Hodgkin's disease	bin_201	Diseases	794	0	0 43604 (99.9%)|1 52 (0.1%)	0 23576 (99.9%)|1 25 (0.1%)	0 20028 (99.9%)|1 27 (0.1%)	0 848 (99.9%)|1 1 (0.1%)	0 822 (99.9%)|1 1 (0.1%)	0 41319 (99.9%)|1 50 (0.1%)
Cancer of other lymphoid, histiocytic tissue	bin_202	Diseases	795	0	0 43602 (99.9%)|1 54 (0.1%)	0 23574 (99.9%)|1 27 (0.1%)	0 20028 (99.9%)|1 27 (0.1%)	0 848 (99.9%)|1 1 (0.1%)	0 822 (99.9%)|1 1 (0.1%)	0 41317 (99.9%)|1 52 (0.1%)
Non-Hodgkins lymphoma	bin_202.2	Diseases	796	0	0 43545 (99.7%)|1 111 (0.3%)	0 23547 (99.8%)|1 54 (0.2%)	0 19998 (99.7%)|1 57 (0.3%)	0 846 (99.6%)|1 3 (0.4%)	0 821 (99.8%)|1 2 (0.2%)	0 41264 (99.7%)|1 105 (0.3%)
Nodular lymphoma	bin_202.21	Diseases	797	0	0 43631 (99.9%)|1 25 (0.1%)	0 23586 (99.9%)|1 15 (0.1%)	0 20045 (100.0%)|1 10 (0.0%)	0 848 (99.9%)|1 1 (0.1%)	0 823 (100.0%)	0 41346 (99.9%)|1 23 (0.1%)
Large cell lymphoma	bin_202.24	Diseases	798	0	0 43628 (99.9%)|1 28 (0.1%)	0 23587 (99.9%)|1 14 (0.1%)	0 20041 (99.9%)|1 14 (0.1%)	0 849 (100.0%)	0 823 (100.0%)	0 41341 (99.9%)|1 28 (0.1%)
Leukemia	bin_204	Diseases	799	0	0 43641 (100.0%)|1 15 (0.0%)	0 23595 (100.0%)|1 6 (0.0%)	0 20046 (100.0%)|1 9 (0.0%)	0 849 (100.0%)	0 823 (100.0%)	0 41354 (100.0%)|1 15 (0.0%)
Lymphoid leukemia, chronic	bin_204.12	Diseases	800	0	0 43623 (99.9%)|1 33 (0.1%)	0 23585 (99.9%)|1 16 (0.1%)	0 20038 (99.9%)|1 17 (0.1%)	0 849 (100.0%)	0 823 (100.0%)	0 41336 (99.9%)|1 33 (0.1%)
Myeloid leukemia, acute	bin_204.21	Diseases	801	0	0 43646 (100.0%)|1 10 (0.0%)	0 23594 (100.0%)|1 7 (0.0%)	0 20052 (100.0%)|1 3 (0.0%)	0 849 (100.0%)	0 823 (100.0%)	0 41359 (100.0%)|1 10 (0.0%)
Myeloid leukemia, chronic	bin_204.22	Diseases	802	0	0 43646 (100.0%)|1 10 (0.0%)	0 23598 (100.0%)|1 3 (0.0%)	0 20048 (100.0%)|1 7 (0.0%)	0 849 (100.0%)	0 823 (100.0%)	0 41359 (100.0%)|1 10 (0.0%)
Multiple myeloma	bin_204.4	Diseases	803	0	0 43632 (99.9%)|1 24 (0.1%)	0 23591 (100.0%)|1 10 (0.0%)	0 20041 (99.9%)|1 14 (0.1%)	0 848 (99.9%)|1 1 (0.1%)	0 823 (100.0%)	0 41346 (99.9%)|1 23 (0.1%)
Benign neoplasm of colon	bin_208	Diseases	804	0	0 42725 (97.9%)|1 931 (2.1%)	0 23195 (98.3%)|1 406 (1.7%)	0 19530 (97.4%)|1 525 (2.6%)	0 837 (98.6%)|1 12 (1.4%)	0 813 (98.8%)|1 10 (1.2%)	0 40465 (97.8%)|1 904 (2.2%)
Benign neoplasm of lip, oral cavity, and pharynx	bin_210	Diseases	805	0	0 43573 (99.8%)|1 83 (0.2%)	0 23557 (99.8%)|1 44 (0.2%)	0 20016 (99.8%)|1 39 (0.2%)	0 847 (99.8%)|1 2 (0.2%)	0 821 (99.8%)|1 2 (0.2%)	0 41292 (99.8%)|1 77 (0.2%)
Benign neoplasm of other parts of digestive system	bin_211	Diseases	806	0	0 43440 (99.5%)|1 216 (0.5%)	0 23485 (99.5%)|1 116 (0.5%)	0 19955 (99.5%)|1 100 (0.5%)	0 846 (99.6%)|1 3 (0.4%)	0 818 (99.4%)|1 5 (0.6%)	0 41161 (99.5%)|1 208 (0.5%)
Benign neoplasm of respiratory and intrathoracic organs	bin_212	Diseases	807	0	0 43626 (99.9%)|1 30 (0.1%)	0 23590 (100.0%)|1 11 (0.0%)	0 20036 (99.9%)|1 19 (0.1%)	0 849 (100.0%)	0 822 (99.9%)|1 1 (0.1%)	0 41341 (99.9%)|1 28 (0.1%)
Benign neoplasm of bone and articular cartilage	bin_213	Diseases	808	0	0 43619 (99.9%)|1 37 (0.1%)	0 23583 (99.9%)|1 18 (0.1%)	0 20036 (99.9%)|1 19 (0.1%)	0 849 (100.0%)	0 823 (100.0%)	0 41332 (99.9%)|1 37 (0.1%)
Lipoma	bin_214	Diseases	809	0	0 43160 (98.9%)|1 496 (1.1%)	0 23363 (99.0%)|1 238 (1.0%)	0 19797 (98.7%)|1 258 (1.3%)	0 846 (99.6%)|1 3 (0.4%)	0 812 (98.7%)|1 11 (1.3%)	0 40898 (98.9%)|1 471 (1.1%)
Lipoma of skin and subcutaneous tissue	bin_214.1	Diseases	810	0	0 43194 (98.9%)|1 462 (1.1%)	0 23359 (99.0%)|1 242 (1.0%)	0 19835 (98.9%)|1 220 (1.1%)	0 836 (98.5%)|1 13 (1.5%)	0 811 (98.5%)|1 12 (1.5%)	0 40942 (99.0%)|1 427 (1.0%)
Other benign neoplasm of connective and other soft tissue	bin_215	Diseases	811	0	0 43553 (99.8%)|1 103 (0.2%)	0 23538 (99.7%)|1 63 (0.3%)	0 20015 (99.8%)|1 40 (0.2%)	0 847 (99.8%)|1 2 (0.2%)	0 821 (99.8%)|1 2 (0.2%)	0 41271 (99.8%)|1 98 (0.2%)
Benign neoplasm of skin	bin_216	Diseases	812	0	0 41568 (95.2%)|1 2088 (4.8%)	0 22275 (94.4%)|1 1326 (5.6%)	0 19293 (96.2%)|1 762 (3.8%)	0 843 (99.3%)|1 6 (0.7%)	0 801 (97.3%)|1 22 (2.7%)	0 39326 (95.1%)|1 2043 (4.9%)
Vascular hamartomas and non-neoplastic nevi	bin_217	Diseases	813	0	0 43629 (99.9%)|1 27 (0.1%)	0 23585 (99.9%)|1 16 (0.1%)	0 20044 (99.9%)|1 11 (0.1%)	0 849 (100.0%)	0 823 (100.0%)	0 41342 (99.9%)|1 27 (0.1%)
Nevus, non-neoplastic	bin_217.1	Diseases	814	0	0 43542 (99.7%)|1 114 (0.3%)	0 23524 (99.7%)|1 77 (0.3%)	0 20018 (99.8%)|1 37 (0.2%)	0 848 (99.9%)|1 1 (0.1%)	0 823 (100.0%)	0 41257 (99.7%)|1 112 (0.3%)
Uterine leiomyoma	bin_218.1	Diseases	815	0	0 41945 (96.1%)|1 1711 (3.9%)	0 21891 (92.8%)|1 1710 (7.2%)	0 20054 (100.0%)|1 1 (0.0%)	0 746 (87.9%)|1 103 (12.1%)	0 798 (97.0%)|1 25 (3.0%)	0 39803 (96.2%)|1 1566 (3.8%)
Other benign neoplasm of uterus	bin_218.2	Diseases	816	0	0 43607 (99.9%)|1 49 (0.1%)	0 23552 (99.8%)|1 49 (0.2%)	0 20055 (100.0%)	0 847 (99.8%)|1 2 (0.2%)	0 822 (99.9%)|1 1 (0.1%)	0 41324 (99.9%)|1 45 (0.1%)
Benign neoplasm of ovary	bin_220	Diseases	817	0	0 43579 (99.8%)|1 77 (0.2%)	0 23524 (99.7%)|1 77 (0.3%)	0 20055 (100.0%)	0 845 (99.5%)|1 4 (0.5%)	0 822 (99.9%)|1 1 (0.1%)	0 41297 (99.8%)|1 72 (0.2%)
Benign neoplasm of other female genital organs	bin_221	Diseases	818	0	0 43638 (100.0%)|1 18 (0.0%)	0 23583 (99.9%)|1 18 (0.1%)	0 20055 (100.0%)	0 849 (100.0%)	0 823 (100.0%)	0 41351 (100.0%)|1 18 (0.0%)
Benign neoplasm of male genital organs	bin_222	Diseases	819	0	0 43500 (99.6%)|1 156 (0.4%)	0 23601 (100.0%)	0 19899 (99.2%)|1 156 (0.8%)	0 849 (100.0%)	0 818 (99.4%)|1 5 (0.6%)	0 41223 (99.6%)|1 146 (0.4%)
Benign neoplasm of kidney and other urinary organs	bin_223	Diseases	820	0	0 43645 (100.0%)|1 11 (0.0%)	0 23597 (100.0%)|1 4 (0.0%)	0 20048 (100.0%)|1 7 (0.0%)	0 848 (99.9%)|1 1 (0.1%)	0 823 (100.0%)	0 41359 (100.0%)|1 10 (0.0%)
Benign neoplasm of eye, uveal	bin_224.1	Diseases	821	0	0 43648 (100.0%)|1 8 (0.0%)	0 23597 (100.0%)|1 4 (0.0%)	0 20051 (100.0%)|1 4 (0.0%)	0 849 (100.0%)	0 823 (100.0%)	0 41361 (100.0%)|1 8 (0.0%)
Benign neoplasm of brain, cranial nerves, meninges	bin_225.1	Diseases	822	0	0 43568 (99.8%)|1 88 (0.2%)	0 23544 (99.8%)|1 57 (0.2%)	0 20024 (99.8%)|1 31 (0.2%)	0 847 (99.8%)|1 2 (0.2%)	0 822 (99.9%)|1 1 (0.1%)	0 41287 (99.8%)|1 82 (0.2%)
Benign neoplasm of thyroid glands	bin_226	Diseases	823	0	0 43625 (99.9%)|1 31 (0.1%)	0 23578 (99.9%)|1 23 (0.1%)	0 20047 (100.0%)|1 8 (0.0%)	0 849 (100.0%)	0 823 (100.0%)	0 41338 (99.9%)|1 31 (0.1%)
Benign neoplasm of adrenal gland	bin_227.1	Diseases	824	0	0 43647 (100.0%)|1 9 (0.0%)	0 23597 (100.0%)|1 4 (0.0%)	0 20050 (100.0%)|1 5 (0.0%)	0 849 (100.0%)	0 822 (99.9%)|1 1 (0.1%)	0 41361 (100.0%)|1 8 (0.0%)
Benign neoplasm of parathyroid gland	bin_227.2	Diseases	825	0	0 43636 (100.0%)|1 20 (0.0%)	0 23586 (99.9%)|1 15 (0.1%)	0 20050 (100.0%)|1 5 (0.0%)	0 847 (99.8%)|1 2 (0.2%)	0 823 (100.0%)	0 41351 (100.0%)|1 18 (0.0%)
Benign neoplasm of pituitary gland and craniopharyngeal duct (pouch)	bin_227.3	Diseases	826	0	0 43627 (99.9%)|1 29 (0.1%)	0 23585 (99.9%)|1 16 (0.1%)	0 20042 (99.9%)|1 13 (0.1%)	0 847 (99.8%)|1 2 (0.2%)	0 822 (99.9%)|1 1 (0.1%)	0 41343 (99.9%)|1 26 (0.1%)
Hemangioma and lymphangioma, any site	bin_228	Diseases	827	0	0 43425 (99.5%)|1 231 (0.5%)	0 23459 (99.4%)|1 142 (0.6%)	0 19966 (99.6%)|1 89 (0.4%)	0 847 (99.8%)|1 2 (0.2%)	0 821 (99.8%)|1 2 (0.2%)	0 41144 (99.5%)|1 225 (0.5%)
Benign neoplasm of unspecified sites	bin_229	Diseases	828	0	0 43432 (99.5%)|1 224 (0.5%)	0 23451 (99.4%)|1 150 (0.6%)	0 19981 (99.6%)|1 74 (0.4%)	0 848 (99.9%)|1 1 (0.1%)	0 817 (99.3%)|1 6 (0.7%)	0 41156 (99.5%)|1 213 (0.5%)
Simple and unspecified goiter	bin_240	Diseases	829	0	0 43489 (99.6%)|1 167 (0.4%)	0 23445 (99.3%)|1 156 (0.7%)	0 20044 (99.9%)|1 11 (0.1%)	0 845 (99.5%)|1 4 (0.5%)	0 820 (99.6%)|1 3 (0.4%)	0 41214 (99.6%)|1 155 (0.4%)
Nontoxic uninodular goiter	bin_241.1	Diseases	830	0	0 43567 (99.8%)|1 89 (0.2%)	0 23523 (99.7%)|1 78 (0.3%)	0 20044 (99.9%)|1 11 (0.1%)	0 849 (100.0%)	0 822 (99.9%)|1 1 (0.1%)	0 41281 (99.8%)|1 88 (0.2%)
Nontoxic multinodular goiter	bin_241.2	Diseases	831	0	0 43564 (99.8%)|1 92 (0.2%)	0 23520 (99.7%)|1 81 (0.3%)	0 20044 (99.9%)|1 11 (0.1%)	0 846 (99.6%)|1 3 (0.4%)	0 823 (100.0%)	0 41281 (99.8%)|1 88 (0.2%)
Thyrotoxicosis with or without goiter	bin_242	Diseases	832	0	0 43116 (98.8%)|1 540 (1.2%)	0 23159 (98.1%)|1 442 (1.9%)	0 19957 (99.5%)|1 98 (0.5%)	0 837 (98.6%)|1 12 (1.4%)	0 813 (98.8%)|1 10 (1.2%)	0 40861 (98.8%)|1 508 (1.2%)
Graves' disease	bin_242.1	Diseases	833	0	0 43586 (99.8%)|1 70 (0.2%)	0 23543 (99.8%)|1 58 (0.2%)	0 20043 (99.9%)|1 12 (0.1%)	0 847 (99.8%)|1 2 (0.2%)	0 821 (99.8%)|1 2 (0.2%)	0 41305 (99.8%)|1 64 (0.2%)
Toxic multinodular goiter	bin_242.2	Diseases	834	0	0 43637 (100.0%)|1 19 (0.0%)	0 23586 (99.9%)|1 15 (0.1%)	0 20051 (100.0%)|1 4 (0.0%)	0 847 (99.8%)|1 2 (0.2%)	0 823 (100.0%)	0 41352 (100.0%)|1 17 (0.0%)
Secondary hypothyroidism	bin_244.1	Diseases	835	0	0 43581 (99.8%)|1 75 (0.2%)	0 23530 (99.7%)|1 71 (0.3%)	0 20051 (100.0%)|1 4 (0.0%)	0 847 (99.8%)|1 2 (0.2%)	0 823 (100.0%)	0 41297 (99.8%)|1 72 (0.2%)
Acquired hypothyroidism	bin_244.2	Diseases	836	0	0 43603 (99.9%)|1 53 (0.1%)	0 23560 (99.8%)|1 41 (0.2%)	0 20043 (99.9%)|1 12 (0.1%)	0 849 (100.0%)	0 822 (99.9%)|1 1 (0.1%)	0 41317 (99.9%)|1 52 (0.1%)
Hypothyroidism NOS	bin_244.4	Diseases	837	0	0 42043 (96.3%)|1 1613 (3.7%)	0 22249 (94.3%)|1 1352 (5.7%)	0 19794 (98.7%)|1 261 (1.3%)	0 840 (98.9%)|1 9 (1.1%)	0 780 (94.8%)|1 43 (5.2%)	0 39816 (96.2%)|1 1553 (3.8%)
Thyroiditis	bin_245	Diseases	838	0	0 43606 (99.9%)|1 50 (0.1%)	0 23561 (99.8%)|1 40 (0.2%)	0 20045 (100.0%)|1 10 (0.0%)	0 849 (100.0%)	0 822 (99.9%)|1 1 (0.1%)	0 41322 (99.9%)|1 47 (0.1%)
Chronic lymphocytic thyroiditis	bin_245.21	Diseases	839	0	0 43615 (99.9%)|1 41 (0.1%)	0 23561 (99.8%)|1 40 (0.2%)	0 20054 (100.0%)|1 1 (0.0%)	0 848 (99.9%)|1 1 (0.1%)	0 822 (99.9%)|1 1 (0.1%)	0 41330 (99.9%)|1 39 (0.1%)
Other disorders of thyroid	bin_246	Diseases	840	0	0 43443 (99.5%)|1 213 (0.5%)	0 23420 (99.2%)|1 181 (0.8%)	0 20023 (99.8%)|1 32 (0.2%)	0 849 (100.0%)	0 821 (99.8%)|1 2 (0.2%)	0 41161 (99.5%)|1 208 (0.5%)
Abnormal results of function study of thyroid	bin_246.7	Diseases	841	0	0 43617 (99.9%)|1 39 (0.1%)	0 23577 (99.9%)|1 24 (0.1%)	0 20040 (99.9%)|1 15 (0.1%)	0 847 (99.8%)|1 2 (0.2%)	0 822 (99.9%)|1 1 (0.1%)	0 41333 (99.9%)|1 36 (0.1%)
Type 1 diabetes	bin_250.1	Diseases	842	0	0 43393 (99.4%)|1 263 (0.6%)	0 23483 (99.5%)|1 118 (0.5%)	0 19910 (99.3%)|1 145 (0.7%)	0 842 (99.2%)|1 7 (0.8%)	0 809 (98.3%)|1 14 (1.7%)	0 41129 (99.4%)|1 240 (0.6%)
Type 1 diabetes with ketoacidosis	bin_250.11	Diseases	843	0	0 43640 (100.0%)|1 16 (0.0%)	0 23593 (100.0%)|1 8 (0.0%)	0 20047 (100.0%)|1 8 (0.0%)	0 847 (99.8%)|1 2 (0.2%)	0 823 (100.0%)	0 41355 (100.0%)|1 14 (0.0%)
Type 1 diabetes with ophthalmic manifestations	bin_250.13	Diseases	844	0	0 43628 (99.9%)|1 28 (0.1%)	0 23585 (99.9%)|1 16 (0.1%)	0 20043 (99.9%)|1 12 (0.1%)	0 848 (99.9%)|1 1 (0.1%)	0 821 (99.8%)|1 2 (0.2%)	0 41344 (99.9%)|1 25 (0.1%)
Type 2 diabetes	bin_250.2	Diseases	845	0	0 41972 (96.1%)|1 1684 (3.9%)	0 22976 (97.4%)|1 625 (2.6%)	0 18996 (94.7%)|1 1059 (5.3%)	0 796 (93.8%)|1 53 (6.2%)	0 712 (86.5%)|1 111 (13.5%)	0 39880 (96.4%)|1 1489 (3.6%)
Type 2 diabetes with ophthalmic manifestations	bin_250.23	Diseases	846	0	0 43594 (99.9%)|1 62 (0.1%)	0 23577 (99.9%)|1 24 (0.1%)	0 20017 (99.8%)|1 38 (0.2%)	0 848 (99.9%)|1 1 (0.1%)	0 818 (99.4%)|1 5 (0.6%)	0 41314 (99.9%)|1 55 (0.1%)
Type 2 diabetes with neurological manifestations	bin_250.24	Diseases	847	0	0 43630 (99.9%)|1 26 (0.1%)	0 23590 (100.0%)|1 11 (0.0%)	0 20040 (99.9%)|1 15 (0.1%)	0 848 (99.9%)|1 1 (0.1%)	0 821 (99.8%)|1 2 (0.2%)	0 41346 (99.9%)|1 23 (0.1%)
Impaired fasting glucose	bin_250.41	Diseases	848	0	0 43478 (99.6%)|1 178 (0.4%)	0 23533 (99.7%)|1 68 (0.3%)	0 19945 (99.5%)|1 110 (0.5%)	0 846 (99.6%)|1 3 (0.4%)	0 818 (99.4%)|1 5 (0.6%)	0 41202 (99.6%)|1 167 (0.4%)
Other abnormal glucose	bin_250.42	Diseases	849	0	0 43527 (99.7%)|1 129 (0.3%)	0 23547 (99.8%)|1 54 (0.2%)	0 19980 (99.6%)|1 75 (0.4%)	0 843 (99.3%)|1 6 (0.7%)	0 816 (99.1%)|1 7 (0.9%)	0 41256 (99.7%)|1 113 (0.3%)
Glycosuria or Acetonuria	bin_250.5	Diseases	850	0	0 43582 (99.8%)|1 74 (0.2%)	0 23567 (99.9%)|1 34 (0.1%)	0 20015 (99.8%)|1 40 (0.2%)	0 847 (99.8%)|1 2 (0.2%)	0 822 (99.9%)|1 1 (0.1%)	0 41298 (99.8%)|1 71 (0.2%)
Polyneuropathy in diabetes	bin_250.6	Diseases	851	0	0 43645 (100.0%)|1 11 (0.0%)	0 23597 (100.0%)|1 4 (0.0%)	0 20048 (100.0%)|1 7 (0.0%)	0 849 (100.0%)	0 822 (99.9%)|1 1 (0.1%)	0 41359 (100.0%)|1 10 (0.0%)
Diabetic retinopathy	bin_250.7	Diseases	852	0	0 43545 (99.7%)|1 111 (0.3%)	0 23555 (99.8%)|1 46 (0.2%)	0 19990 (99.7%)|1 65 (0.3%)	0 847 (99.8%)|1 2 (0.2%)	0 816 (99.1%)|1 7 (0.9%)	0 41269 (99.8%)|1 100 (0.2%)
Hypoglycemia	bin_251.1	Diseases	853	0	0 43593 (99.9%)|1 63 (0.1%)	0 23567 (99.9%)|1 34 (0.1%)	0 20026 (99.9%)|1 29 (0.1%)	0 848 (99.9%)|1 1 (0.1%)	0 817 (99.3%)|1 6 (0.7%)	0 41313 (99.9%)|1 56 (0.1%)
Hyperparathyroidism	bin_252.1	Diseases	854	0	0 43600 (99.9%)|1 56 (0.1%)	0 23561 (99.8%)|1 40 (0.2%)	0 20039 (99.9%)|1 16 (0.1%)	0 848 (99.9%)|1 1 (0.1%)	0 821 (99.8%)|1 2 (0.2%)	0 41316 (99.9%)|1 53 (0.1%)
Hypoparathyroidism	bin_252.2	Diseases	855	0	0 43637 (100.0%)|1 19 (0.0%)	0 23588 (99.9%)|1 13 (0.1%)	0 20049 (100.0%)|1 6 (0.0%)	0 849 (100.0%)	0 823 (100.0%)	0 41350 (100.0%)|1 19 (0.0%)
Pituitary hyperfunction	bin_253.1	Diseases	856	0	0 43625 (99.9%)|1 31 (0.1%)	0 23576 (99.9%)|1 25 (0.1%)	0 20049 (100.0%)|1 6 (0.0%)	0 849 (100.0%)	0 822 (99.9%)|1 1 (0.1%)	0 41340 (99.9%)|1 29 (0.1%)
Pituitary hypofunction	bin_253.2	Diseases	857	0	0 43622 (99.9%)|1 34 (0.1%)	0 23581 (99.9%)|1 20 (0.1%)	0 20041 (99.9%)|1 14 (0.1%)	0 849 (100.0%)	0 823 (100.0%)	0 41335 (99.9%)|1 34 (0.1%)
Cushing's syndrome	bin_255.11	Diseases	858	0	0 43640 (100.0%)|1 16 (0.0%)	0 23589 (99.9%)|1 12 (0.1%)	0 20051 (100.0%)|1 4 (0.0%)	0 849 (100.0%)	0 822 (99.9%)|1 1 (0.1%)	0 41354 (100.0%)|1 15 (0.0%)
Glucocorticoid deficiency	bin_255.21	Diseases	859	0	0 43630 (99.9%)|1 26 (0.1%)	0 23585 (99.9%)|1 16 (0.1%)	0 20045 (100.0%)|1 10 (0.0%)	0 848 (99.9%)|1 1 (0.1%)	0 823 (100.0%)	0 41344 (99.9%)|1 25 (0.1%)
Ovarian dysfunction	bin_256	Diseases	860	0	0 43564 (99.8%)|1 92 (0.2%)	0 23509 (99.6%)|1 92 (0.4%)	0 20055 (100.0%)	0 848 (99.9%)|1 1 (0.1%)	0 822 (99.9%)|1 1 (0.1%)	0 41280 (99.8%)|1 89 (0.2%)
Polycystic ovaries	bin_256.4	Diseases	861	0	0 43582 (99.8%)|1 74 (0.2%)	0 23527 (99.7%)|1 74 (0.3%)	0 20055 (100.0%)	0 846 (99.6%)|1 3 (0.4%)	0 821 (99.8%)|1 2 (0.2%)	0 41302 (99.8%)|1 67 (0.2%)
Testicular hypofunction	bin_257.1	Diseases	862	0	0 43636 (100.0%)|1 20 (0.0%)	0 23599 (100.0%)|1 2 (0.0%)	0 20037 (99.9%)|1 18 (0.1%)	0 848 (99.9%)|1 1 (0.1%)	0 823 (100.0%)	0 41350 (100.0%)|1 19 (0.0%)
Other endocrine disorders	bin_259	Diseases	863	0	0 43636 (100.0%)|1 20 (0.0%)	0 23589 (99.9%)|1 12 (0.1%)	0 20047 (100.0%)|1 8 (0.0%)	0 849 (100.0%)	0 822 (99.9%)|1 1 (0.1%)	0 41350 (100.0%)|1 19 (0.0%)
Anorexia	bin_260.6	Diseases	864	0	0 43590 (99.8%)|1 66 (0.2%)	0 23562 (99.8%)|1 39 (0.2%)	0 20028 (99.9%)|1 27 (0.1%)	0 848 (99.9%)|1 1 (0.1%)	0 822 (99.9%)|1 1 (0.1%)	0 41306 (99.8%)|1 63 (0.2%)
Vitamin B-complex deficiencies	bin_261.2	Diseases	865	0	0 43540 (99.7%)|1 116 (0.3%)	0 23539 (99.7%)|1 62 (0.3%)	0 20001 (99.7%)|1 54 (0.3%)	0 847 (99.8%)|1 2 (0.2%)	0 806 (97.9%)|1 17 (2.1%)	0 41273 (99.8%)|1 96 (0.2%)
Vitamin D deficiency	bin_261.4	Diseases	866	0	0 43610 (99.9%)|1 46 (0.1%)	0 23565 (99.8%)|1 36 (0.2%)	0 20045 (100.0%)|1 10 (0.0%)	0 846 (99.6%)|1 3 (0.4%)	0 803 (97.6%)|1 20 (2.4%)	0 41350 (100.0%)|1 19 (0.0%)
Mineral deficiency NEC	bin_262	Diseases	867	0	0 43592 (99.9%)|1 64 (0.1%)	0 23548 (99.8%)|1 53 (0.2%)	0 20044 (99.9%)|1 11 (0.1%)	0 849 (100.0%)	0 819 (99.5%)|1 4 (0.5%)	0 41313 (99.9%)|1 56 (0.1%)
Proteinuria	bin_269	Diseases	868	0	0 43501 (99.6%)|1 155 (0.4%)	0 23537 (99.7%)|1 64 (0.3%)	0 19964 (99.5%)|1 91 (0.5%)	0 845 (99.5%)|1 4 (0.5%)	0 816 (99.1%)|1 7 (0.9%)	0 41226 (99.7%)|1 143 (0.3%)
Paraproteinemia	bin_270.32	Diseases	869	0	0 43634 (99.9%)|1 22 (0.1%)	0 23589 (99.9%)|1 12 (0.1%)	0 20045 (100.0%)|1 10 (0.0%)	0 846 (99.6%)|1 3 (0.4%)	0 823 (100.0%)	0 41350 (100.0%)|1 19 (0.0%)
Intestinal disaccharidase deficiencies and disaccharide malabsorption	bin_271.3	Diseases	870	0	0 43621 (99.9%)|1 35 (0.1%)	0 23578 (99.9%)|1 23 (0.1%)	0 20043 (99.9%)|1 12 (0.1%)	0 847 (99.8%)|1 2 (0.2%)	0 820 (99.6%)|1 3 (0.4%)	0 41340 (99.9%)|1 29 (0.1%)
Other disorders of carbohydrate transport and metabolism	bin_271.9	Diseases	871	0	0 43639 (100.0%)|1 17 (0.0%)	0 23591 (100.0%)|1 10 (0.0%)	0 20048 (100.0%)|1 7 (0.0%)	0 847 (99.8%)|1 2 (0.2%)	0 823 (100.0%)	0 41354 (100.0%)|1 15 (0.0%)
Hyperlipidemia	bin_272.1	Diseases	872	0	0 42853 (98.2%)|1 803 (1.8%)	0 23259 (98.6%)|1 342 (1.4%)	0 19594 (97.7%)|1 461 (2.3%)	0 837 (98.6%)|1 12 (1.4%)	0 800 (97.2%)|1 23 (2.8%)	0 40612 (98.2%)|1 757 (1.8%)
Hypercholesterolemia	bin_272.11	Diseases	873	0	0 41852 (95.9%)|1 1804 (4.1%)	0 22906 (97.1%)|1 695 (2.9%)	0 18946 (94.5%)|1 1109 (5.5%)	0 816 (96.1%)|1 33 (3.9%)	0 757 (92.0%)|1 66 (8.0%)	0 39685 (95.9%)|1 1684 (4.1%)
Hyperglyceridemia	bin_272.12	Diseases	874	0	0 43634 (99.9%)|1 22 (0.1%)	0 23596 (100.0%)|1 5 (0.0%)	0 20038 (99.9%)|1 17 (0.1%)	0 849 (100.0%)	0 822 (99.9%)|1 1 (0.1%)	0 41349 (100.0%)|1 20 (0.0%)
Mixed hyperlipidemia	bin_272.13	Diseases	875	0	0 43545 (99.7%)|1 111 (0.3%)	0 23565 (99.8%)|1 36 (0.2%)	0 19980 (99.6%)|1 75 (0.4%)	0 847 (99.8%)|1 2 (0.2%)	0 820 (99.6%)|1 3 (0.4%)	0 41265 (99.7%)|1 104 (0.3%)
Unspecified disorder of lipoid metabolism	bin_272.9	Diseases	876	0	0 43617 (99.9%)|1 39 (0.1%)	0 23586 (99.9%)|1 15 (0.1%)	0 20031 (99.9%)|1 24 (0.1%)	0 848 (99.9%)|1 1 (0.1%)	0 822 (99.9%)|1 1 (0.1%)	0 41332 (99.9%)|1 37 (0.1%)
Gout	bin_274.1	Diseases	877	0	0 42685 (97.8%)|1 971 (2.2%)	0 23504 (99.6%)|1 97 (0.4%)	0 19181 (95.6%)|1 874 (4.4%)	0 839 (98.8%)|1 10 (1.2%)	0 807 (98.1%)|1 16 (1.9%)	0 40430 (97.7%)|1 939 (2.3%)
Gouty arthropathy	bin_274.11	Diseases	878	0	0 43623 (99.9%)|1 33 (0.1%)	0 23599 (100.0%)|1 2 (0.0%)	0 20024 (99.8%)|1 31 (0.2%)	0 848 (99.9%)|1 1 (0.1%)	0 823 (100.0%)	0 41338 (99.9%)|1 31 (0.1%)
Chondrocalcinosis	bin_274.21	Diseases	879	0	0 43637 (100.0%)|1 19 (0.0%)	0 23589 (99.9%)|1 12 (0.1%)	0 20048 (100.0%)|1 7 (0.0%)	0 849 (100.0%)	0 823 (100.0%)	0 41350 (100.0%)|1 19 (0.0%)
Disorders of mineral metabolism	bin_275	Diseases	880	0	0 43642 (100.0%)|1 14 (0.0%)	0 23595 (100.0%)|1 6 (0.0%)	0 20047 (100.0%)|1 8 (0.0%)	0 849 (100.0%)	0 823 (100.0%)	0 41355 (100.0%)|1 14 (0.0%)
Disorders of iron metabolism	bin_275.1	Diseases	881	0	0 43621 (99.9%)|1 35 (0.1%)	0 23589 (99.9%)|1 12 (0.1%)	0 20032 (99.9%)|1 23 (0.1%)	0 849 (100.0%)	0 823 (100.0%)	0 41334 (99.9%)|1 35 (0.1%)
Disorders of calcium/phosphorus metabolism	bin_275.5	Diseases	882	0	0 43573 (99.8%)|1 83 (0.2%)	0 23545 (99.8%)|1 56 (0.2%)	0 20028 (99.9%)|1 27 (0.1%)	0 848 (99.9%)|1 1 (0.1%)	0 817 (99.3%)|1 6 (0.7%)	0 41296 (99.8%)|1 73 (0.2%)
Hyposmolality and/or hyponatremia	bin_276.12	Diseases	883	0	0 43599 (99.9%)|1 57 (0.1%)	0 23575 (99.9%)|1 26 (0.1%)	0 20024 (99.8%)|1 31 (0.2%)	0 849 (100.0%)	0 819 (99.5%)|1 4 (0.5%)	0 41316 (99.9%)|1 53 (0.1%)
Hyperpotassemia	bin_276.13	Diseases	884	0	0 43629 (99.9%)|1 27 (0.1%)	0 23596 (100.0%)|1 5 (0.0%)	0 20033 (99.9%)|1 22 (0.1%)	0 849 (100.0%)	0 823 (100.0%)	0 41342 (99.9%)|1 27 (0.1%)
Hypopotassemia	bin_276.14	Diseases	885	0	0 43594 (99.9%)|1 62 (0.1%)	0 23563 (99.8%)|1 38 (0.2%)	0 20031 (99.9%)|1 24 (0.1%)	0 846 (99.6%)|1 3 (0.4%)	0 823 (100.0%)	0 41310 (99.9%)|1 59 (0.1%)
Acidosis	bin_276.41	Diseases	886	0	0 43630 (99.9%)|1 26 (0.1%)	0 23586 (99.9%)|1 15 (0.1%)	0 20044 (99.9%)|1 11 (0.1%)	0 848 (99.9%)|1 1 (0.1%)	0 822 (99.9%)|1 1 (0.1%)	0 41345 (99.9%)|1 24 (0.1%)
Hypovolemia	bin_276.5	Diseases	887	0	0 43566 (99.8%)|1 90 (0.2%)	0 23553 (99.8%)|1 48 (0.2%)	0 20013 (99.8%)|1 42 (0.2%)	0 845 (99.5%)|1 4 (0.5%)	0 820 (99.6%)|1 3 (0.4%)	0 41286 (99.8%)|1 83 (0.2%)
Polydipsia	bin_276.8	Diseases	888	0	0 43561 (99.8%)|1 95 (0.2%)	0 23537 (99.7%)|1 64 (0.3%)	0 20024 (99.8%)|1 31 (0.2%)	0 849 (100.0%)	0 819 (99.5%)|1 4 (0.5%)	0 41281 (99.8%)|1 88 (0.2%)
Other disorders of metabolism	bin_277	Diseases	889	0	0 43593 (99.9%)|1 63 (0.1%)	0 23561 (99.8%)|1 40 (0.2%)	0 20032 (99.9%)|1 23 (0.1%)	0 846 (99.6%)|1 3 (0.4%)	0 822 (99.9%)|1 1 (0.1%)	0 41310 (99.9%)|1 59 (0.1%)
Disorders of bilirubin excretion	bin_277.4	Diseases	890	0	0 43584 (99.8%)|1 72 (0.2%)	0 23579 (99.9%)|1 22 (0.1%)	0 20005 (99.8%)|1 50 (0.2%)	0 849 (100.0%)	0 822 (99.9%)|1 1 (0.1%)	0 41298 (99.8%)|1 71 (0.2%)
Other disorders of lipoid metabolism	bin_277.5	Diseases	891	0	0 43623 (99.9%)|1 33 (0.1%)	0 23586 (99.9%)|1 15 (0.1%)	0 20037 (99.9%)|1 18 (0.1%)	0 847 (99.8%)|1 2 (0.2%)	0 822 (99.9%)|1 1 (0.1%)	0 41339 (99.9%)|1 30 (0.1%)
Lipoprotein disorders	bin_277.51	Diseases	892	0	0 43645 (100.0%)|1 11 (0.0%)	0 23593 (100.0%)|1 8 (0.0%)	0 20052 (100.0%)|1 3 (0.0%)	0 849 (100.0%)	0 822 (99.9%)|1 1 (0.1%)	0 41360 (100.0%)|1 9 (0.0%)
Obesity	bin_278.1	Diseases	893	0	0 43027 (98.6%)|1 629 (1.4%)	0 23226 (98.4%)|1 375 (1.6%)	0 19801 (98.7%)|1 254 (1.3%)	0 827 (97.4%)|1 22 (2.6%)	0 813 (98.8%)|1 10 (1.2%)	0 40777 (98.6%)|1 592 (1.4%)
Localized adiposity	bin_278.3	Diseases	894	0	0 43645 (100.0%)|1 11 (0.0%)	0 23592 (100.0%)|1 9 (0.0%)	0 20053 (100.0%)|1 2 (0.0%)	0 849 (100.0%)	0 822 (99.9%)|1 1 (0.1%)	0 41359 (100.0%)|1 10 (0.0%)
Abnormal weight gain	bin_278.4	Diseases	895	0	0 43596 (99.9%)|1 60 (0.1%)	0 23555 (99.8%)|1 46 (0.2%)	0 20041 (99.9%)|1 14 (0.1%)	0 849 (100.0%)	0 820 (99.6%)|1 3 (0.4%)	0 41312 (99.9%)|1 57 (0.1%)
Other immunological findings	bin_279.7	Diseases	896	0	0 43605 (99.9%)|1 51 (0.1%)	0 23584 (99.9%)|1 17 (0.1%)	0 20021 (99.8%)|1 34 (0.2%)	0 848 (99.9%)|1 1 (0.1%)	0 821 (99.8%)|1 2 (0.2%)	0 41321 (99.9%)|1 48 (0.1%)
Iron deficiency anemias, unspecified or not due to blood loss	bin_280.1	Diseases	897	0	0 42653 (97.7%)|1 1003 (2.3%)	0 22793 (96.6%)|1 808 (3.4%)	0 19860 (99.0%)|1 195 (1.0%)	0 819 (96.5%)|1 30 (3.5%)	0 770 (93.6%)|1 53 (6.4%)	0 40471 (97.8%)|1 898 (2.2%)
Iron deficiency anemia secondary to blood loss (chronic)	bin_280.2	Diseases	898	0	0 43615 (99.9%)|1 41 (0.1%)	0 23565 (99.8%)|1 36 (0.2%)	0 20050 (100.0%)|1 5 (0.0%)	0 847 (99.8%)|1 2 (0.2%)	0 821 (99.8%)|1 2 (0.2%)	0 41333 (99.9%)|1 36 (0.1%)
Pernicious anemia	bin_281.11	Diseases	899	0	0 43569 (99.8%)|1 87 (0.2%)	0 23539 (99.7%)|1 62 (0.3%)	0 20030 (99.9%)|1 25 (0.1%)	0 849 (100.0%)	0 819 (99.5%)|1 4 (0.5%)	0 41286 (99.8%)|1 83 (0.2%)
Other vitamin B12 deficiency anemia	bin_281.12	Diseases	900	0	0 43499 (99.6%)|1 157 (0.4%)	0 23483 (99.5%)|1 118 (0.5%)	0 20016 (99.8%)|1 39 (0.2%)	0 848 (99.9%)|1 1 (0.1%)	0 817 (99.3%)|1 6 (0.7%)	0 41220 (99.6%)|1 149 (0.4%)
Folate-deficiency anemia	bin_281.13	Diseases	901	0	0 43632 (99.9%)|1 24 (0.1%)	0 23588 (99.9%)|1 13 (0.1%)	0 20044 (99.9%)|1 11 (0.1%)	0 849 (100.0%)	0 823 (100.0%)	0 41345 (99.9%)|1 24 (0.1%)
Deficiency anemias	bin_281.9	Diseases	902	0	0 43636 (100.0%)|1 20 (0.0%)	0 23588 (99.9%)|1 13 (0.1%)	0 20048 (100.0%)|1 7 (0.0%)	0 849 (100.0%)	0 823 (100.0%)	0 41349 (100.0%)|1 20 (0.0%)
Sickle cell anemia	bin_282.5	Diseases	903	0	0 43617 (99.9%)|1 39 (0.1%)	0 23570 (99.9%)|1 31 (0.1%)	0 20047 (100.0%)|1 8 (0.0%)	0 814 (95.9%)|1 35 (4.1%)	0 822 (99.9%)|1 1 (0.1%)	0 41367 (100.0%)|1 2 (0.0%)
Other hemoglobinopathies	bin_282.8	Diseases	904	0	0 43616 (99.9%)|1 40 (0.1%)	0 23576 (99.9%)|1 25 (0.1%)	0 20040 (99.9%)|1 15 (0.1%)	0 840 (98.9%)|1 9 (1.1%)	0 808 (98.2%)|1 15 (1.8%)	0 41360 (100.0%)|1 9 (0.0%)
Other hereditary hemolytic anemias	bin_282.9	Diseases	905	0	0 43640 (100.0%)|1 16 (0.0%)	0 23591 (100.0%)|1 10 (0.0%)	0 20049 (100.0%)|1 6 (0.0%)	0 849 (100.0%)	0 822 (99.9%)|1 1 (0.1%)	0 41354 (100.0%)|1 15 (0.0%)
Aplastic anemia	bin_284	Diseases	906	0	0 43625 (99.9%)|1 31 (0.1%)	0 23577 (99.9%)|1 24 (0.1%)	0 20048 (100.0%)|1 7 (0.0%)	0 849 (100.0%)	0 823 (100.0%)	0 41338 (99.9%)|1 31 (0.1%)
Other anemias	bin_285	Diseases	907	0	0 42709 (97.8%)|1 947 (2.2%)	0 22924 (97.1%)|1 677 (2.9%)	0 19785 (98.7%)|1 270 (1.3%)	0 820 (96.6%)|1 29 (3.4%)	0 795 (96.6%)|1 28 (3.4%)	0 40488 (97.9%)|1 881 (2.1%)
Acute posthemorrhagic anemia	bin_285.1	Diseases	908	0	0 43635 (100.0%)|1 21 (0.0%)	0 23588 (99.9%)|1 13 (0.1%)	0 20047 (100.0%)|1 8 (0.0%)	0 849 (100.0%)	0 822 (99.9%)|1 1 (0.1%)	0 41349 (100.0%)|1 20 (0.0%)
Anemia of chronic disease	bin_285.2	Diseases	909	0	0 43645 (100.0%)|1 11 (0.0%)	0 23594 (100.0%)|1 7 (0.0%)	0 20051 (100.0%)|1 4 (0.0%)	0 849 (100.0%)	0 823 (100.0%)	0 41358 (100.0%)|1 11 (0.0%)
Anemia in neoplastic disease	bin_285.22	Diseases	910	0	0 43638 (100.0%)|1 18 (0.0%)	0 23588 (99.9%)|1 13 (0.1%)	0 20050 (100.0%)|1 5 (0.0%)	0 847 (99.8%)|1 2 (0.2%)	0 822 (99.9%)|1 1 (0.1%)	0 41354 (100.0%)|1 15 (0.0%)
Von willebrand's disease	bin_286.11	Diseases	911	0	0 43647 (100.0%)|1 9 (0.0%)	0 23594 (100.0%)|1 7 (0.0%)	0 20053 (100.0%)|1 2 (0.0%)	0 849 (100.0%)	0 823 (100.0%)	0 41360 (100.0%)|1 9 (0.0%)
Congenital deficiency of other clotting factors (including factor VII)	bin_286.12	Diseases	912	0	0 43630 (99.9%)|1 26 (0.1%)	0 23584 (99.9%)|1 17 (0.1%)	0 20046 (100.0%)|1 9 (0.0%)	0 849 (100.0%)	0 822 (99.9%)|1 1 (0.1%)	0 41344 (99.9%)|1 25 (0.1%)
Congenital factor VIII disorder	bin_286.13	Diseases	913	0	0 43652 (100.0%)|1 4 (0.0%)	0 23598 (100.0%)|1 3 (0.0%)	0 20054 (100.0%)|1 1 (0.0%)	0 849 (100.0%)	0 823 (100.0%)	0 41365 (100.0%)|1 4 (0.0%)
Defibrination syndrome	bin_286.6	Diseases	914	0	0 43595 (99.9%)|1 61 (0.1%)	0 23563 (99.8%)|1 38 (0.2%)	0 20032 (99.9%)|1 23 (0.1%)	0 848 (99.9%)|1 1 (0.1%)	0 823 (100.0%)	0 41311 (99.9%)|1 58 (0.1%)
Other and unspecified coagulation defects	bin_286.7	Diseases	915	0	0 43554 (99.8%)|1 102 (0.2%)	0 23535 (99.7%)|1 66 (0.3%)	0 20019 (99.8%)|1 36 (0.2%)	0 847 (99.8%)|1 2 (0.2%)	0 822 (99.9%)|1 1 (0.1%)	0 41273 (99.8%)|1 96 (0.2%)
Purpura and other hemorrhagic conditions	bin_287	Diseases	916	0	0 43576 (99.8%)|1 80 (0.2%)	0 23544 (99.8%)|1 57 (0.2%)	0 20032 (99.9%)|1 23 (0.1%)	0 849 (100.0%)	0 821 (99.8%)|1 2 (0.2%)	0 41291 (99.8%)|1 78 (0.2%)
Spontaneous ecchymoses	bin_287.1	Diseases	917	0	0 43621 (99.9%)|1 35 (0.1%)	0 23579 (99.9%)|1 22 (0.1%)	0 20042 (99.9%)|1 13 (0.1%)	0 849 (100.0%)	0 822 (99.9%)|1 1 (0.1%)	0 41335 (99.9%)|1 34 (0.1%)
Allergic purpura	bin_287.2	Diseases	918	0	0 43633 (99.9%)|1 23 (0.1%)	0 23590 (100.0%)|1 11 (0.0%)	0 20043 (99.9%)|1 12 (0.1%)	0 849 (100.0%)	0 823 (100.0%)	0 41347 (99.9%)|1 22 (0.1%)
Thrombocytopenia	bin_287.3	Diseases	919	0	0 43582 (99.8%)|1 74 (0.2%)	0 23554 (99.8%)|1 47 (0.2%)	0 20028 (99.9%)|1 27 (0.1%)	0 846 (99.6%)|1 3 (0.4%)	0 821 (99.8%)|1 2 (0.2%)	0 41300 (99.8%)|1 69 (0.2%)
Primary thrombocytopenia	bin_287.31	Diseases	920	0	0 43603 (99.9%)|1 53 (0.1%)	0 23564 (99.8%)|1 37 (0.2%)	0 20039 (99.9%)|1 16 (0.1%)	0 848 (99.9%)|1 1 (0.1%)	0 819 (99.5%)|1 4 (0.5%)	0 41321 (99.9%)|1 48 (0.1%)
Diseases of white blood cells	bin_288	Diseases	921	0	0 43603 (99.9%)|1 53 (0.1%)	0 23569 (99.9%)|1 32 (0.1%)	0 20034 (99.9%)|1 21 (0.1%)	0 849 (100.0%)	0 821 (99.8%)|1 2 (0.2%)	0 41319 (99.9%)|1 50 (0.1%)
Neutropenia	bin_288.11	Diseases	922	0	0 43519 (99.7%)|1 137 (0.3%)	0 23504 (99.6%)|1 97 (0.4%)	0 20015 (99.8%)|1 40 (0.2%)	0 845 (99.5%)|1 4 (0.5%)	0 821 (99.8%)|1 2 (0.2%)	0 41239 (99.7%)|1 130 (0.3%)
Eosinophilia	bin_288.3	Diseases	923	0	0 43641 (100.0%)|1 15 (0.0%)	0 23593 (100.0%)|1 8 (0.0%)	0 20048 (100.0%)|1 7 (0.0%)	0 848 (99.9%)|1 1 (0.1%)	0 822 (99.9%)|1 1 (0.1%)	0 41356 (100.0%)|1 13 (0.0%)
Other diseases of blood and blood-forming organs	bin_289	Diseases	924	0	0 43578 (99.8%)|1 78 (0.2%)	0 23557 (99.8%)|1 44 (0.2%)	0 20021 (99.8%)|1 34 (0.2%)	0 847 (99.8%)|1 2 (0.2%)	0 822 (99.9%)|1 1 (0.1%)	0 41297 (99.8%)|1 72 (0.2%)
Personal history of diseases of blood and blood-forming organs	bin_289.3	Diseases	925	0	0 43633 (99.9%)|1 23 (0.1%)	0 23586 (99.9%)|1 15 (0.1%)	0 20047 (100.0%)|1 8 (0.0%)	0 848 (99.9%)|1 1 (0.1%)	0 823 (100.0%)	0 41347 (99.9%)|1 22 (0.1%)
Lymphadenitis	bin_289.4	Diseases	926	0	0 43263 (99.1%)|1 393 (0.9%)	0 23362 (99.0%)|1 239 (1.0%)	0 19901 (99.2%)|1 154 (0.8%)	0 836 (98.5%)|1 13 (1.5%)	0 813 (98.8%)|1 10 (1.2%)	0 41004 (99.1%)|1 365 (0.9%)
Diseases of spleen	bin_289.5	Diseases	927	0	0 43637 (100.0%)|1 19 (0.0%)	0 23589 (99.9%)|1 12 (0.1%)	0 20048 (100.0%)|1 7 (0.0%)	0 849 (100.0%)	0 823 (100.0%)	0 41350 (100.0%)|1 19 (0.0%)
Polycythemia, secondary	bin_289.8	Diseases	928	0	0 43635 (100.0%)|1 21 (0.0%)	0 23596 (100.0%)|1 5 (0.0%)	0 20039 (99.9%)|1 16 (0.1%)	0 849 (100.0%)	0 823 (100.0%)	0 41348 (99.9%)|1 21 (0.1%)
Delirium dementia and amnestic and other cognitive disorders	bin_290	Diseases	929	0	0 43593 (99.9%)|1 63 (0.1%)	0 23564 (99.8%)|1 37 (0.2%)	0 20029 (99.9%)|1 26 (0.1%)	0 848 (99.9%)|1 1 (0.1%)	0 823 (100.0%)	0 41308 (99.9%)|1 61 (0.1%)
Delirium due to conditions classified elsewhere	bin_290.2	Diseases	930	0	0 43632 (99.9%)|1 24 (0.1%)	0 23591 (100.0%)|1 10 (0.0%)	0 20041 (99.9%)|1 14 (0.1%)	0 849 (100.0%)	0 823 (100.0%)	0 41345 (99.9%)|1 24 (0.1%)
Other persistent mental disorders due to conditions classified elsewhere	bin_290.3	Diseases	931	0	0 43643 (100.0%)|1 13 (0.0%)	0 23598 (100.0%)|1 3 (0.0%)	0 20045 (100.0%)|1 10 (0.0%)	0 848 (99.9%)|1 1 (0.1%)	0 823 (100.0%)	0 41357 (100.0%)|1 12 (0.0%)
Transient mental disorders due to conditions classified elsewhere	bin_291.1	Diseases	932	0	0 43641 (100.0%)|1 15 (0.0%)	0 23592 (100.0%)|1 9 (0.0%)	0 20049 (100.0%)|1 6 (0.0%)	0 848 (99.9%)|1 1 (0.1%)	0 822 (99.9%)|1 1 (0.1%)	0 41356 (100.0%)|1 13 (0.0%)
Specific nonpsychotic mental disorders due to brain damage	bin_291.4	Diseases	933	0	0 43645 (100.0%)|1 11 (0.0%)	0 23594 (100.0%)|1 7 (0.0%)	0 20051 (100.0%)|1 4 (0.0%)	0 849 (100.0%)	0 823 (100.0%)	0 41358 (100.0%)|1 11 (0.0%)
Alteration of consciousness	bin_291.8	Diseases	934	0	0 43619 (99.9%)|1 37 (0.1%)	0 23586 (99.9%)|1 15 (0.1%)	0 20033 (99.9%)|1 22 (0.1%)	0 848 (99.9%)|1 1 (0.1%)	0 821 (99.8%)|1 2 (0.2%)	0 41335 (99.9%)|1 34 (0.1%)
Neurological disorders	bin_292	Diseases	935	0	0 43637 (100.0%)|1 19 (0.0%)	0 23591 (100.0%)|1 10 (0.0%)	0 20046 (100.0%)|1 9 (0.0%)	0 848 (99.9%)|1 1 (0.1%)	0 823 (100.0%)	0 41351 (100.0%)|1 18 (0.0%)
Aphasia/speech disturbance	bin_292.1	Diseases	936	0	0 43535 (99.7%)|1 121 (0.3%)	0 23534 (99.7%)|1 67 (0.3%)	0 20001 (99.7%)|1 54 (0.3%)	0 845 (99.5%)|1 4 (0.5%)	0 822 (99.9%)|1 1 (0.1%)	0 41255 (99.7%)|1 114 (0.3%)
Memory loss	bin_292.3	Diseases	937	0	0 43536 (99.7%)|1 120 (0.3%)	0 23546 (99.8%)|1 55 (0.2%)	0 19990 (99.7%)|1 65 (0.3%)	0 847 (99.8%)|1 2 (0.2%)	0 822 (99.9%)|1 1 (0.1%)	0 41253 (99.7%)|1 116 (0.3%)
Altered mental status	bin_292.4	Diseases	938	0	0 43592 (99.9%)|1 64 (0.1%)	0 23567 (99.9%)|1 34 (0.1%)	0 20025 (99.9%)|1 30 (0.1%)	0 849 (100.0%)	0 822 (99.9%)|1 1 (0.1%)	0 41306 (99.8%)|1 63 (0.2%)
Hallucinations	bin_292.6	Diseases	939	0	0 43637 (100.0%)|1 19 (0.0%)	0 23590 (100.0%)|1 11 (0.0%)	0 20047 (100.0%)|1 8 (0.0%)	0 848 (99.9%)|1 1 (0.1%)	0 823 (100.0%)	0 41351 (100.0%)|1 18 (0.0%)
Symptoms involving head and neck	bin_293	Diseases	940	0	0 43378 (99.4%)|1 278 (0.6%)	0 23521 (99.7%)|1 80 (0.3%)	0 19857 (99.0%)|1 198 (1.0%)	0 844 (99.4%)|1 5 (0.6%)	0 815 (99.0%)|1 8 (1.0%)	0 41105 (99.4%)|1 264 (0.6%)
Swelling, mass, or lump in head and neck [Space-occupying lesion, intracranial NOS]	bin_293.1	Diseases	941	0	0 43471 (99.6%)|1 185 (0.4%)	0 23479 (99.5%)|1 122 (0.5%)	0 19992 (99.7%)|1 63 (0.3%)	0 847 (99.8%)|1 2 (0.2%)	0 815 (99.0%)|1 8 (1.0%)	0 41198 (99.6%)|1 171 (0.4%)
Schizophrenia	bin_295.1	Diseases	942	0	0 43555 (99.8%)|1 101 (0.2%)	0 23567 (99.9%)|1 34 (0.1%)	0 19988 (99.7%)|1 67 (0.3%)	0 838 (98.7%)|1 11 (1.3%)	0 820 (99.6%)|1 3 (0.4%)	0 41282 (99.8%)|1 87 (0.2%)
Paranoid disorders	bin_295.2	Diseases	943	0	0 43629 (99.9%)|1 27 (0.1%)	0 23589 (99.9%)|1 12 (0.1%)	0 20040 (99.9%)|1 15 (0.1%)	0 849 (100.0%)	0 823 (100.0%)	0 41342 (99.9%)|1 27 (0.1%)
Psychosis	bin_295.3	Diseases	944	0	0 43629 (99.9%)|1 27 (0.1%)	0 23592 (100.0%)|1 9 (0.0%)	0 20037 (99.9%)|1 18 (0.1%)	0 849 (100.0%)	0 822 (99.9%)|1 1 (0.1%)	0 41344 (99.9%)|1 25 (0.1%)
Mood disorders	bin_296	Diseases	945	0	0 43547 (99.8%)|1 109 (0.2%)	0 23519 (99.7%)|1 82 (0.3%)	0 20028 (99.9%)|1 27 (0.1%)	0 849 (100.0%)	0 822 (99.9%)|1 1 (0.1%)	0 41262 (99.7%)|1 107 (0.3%)
Bipolar	bin_296.1	Diseases	946	0	0 43478 (99.6%)|1 178 (0.4%)	0 23501 (99.6%)|1 100 (0.4%)	0 19977 (99.6%)|1 78 (0.4%)	0 845 (99.5%)|1 4 (0.5%)	0 821 (99.8%)|1 2 (0.2%)	0 41201 (99.6%)|1 168 (0.4%)
Major depressive disorder	bin_296.22	Diseases	947	0	0 43470 (99.6%)|1 186 (0.4%)	0 23474 (99.5%)|1 127 (0.5%)	0 19996 (99.7%)|1 59 (0.3%)	0 848 (99.9%)|1 1 (0.1%)	0 822 (99.9%)|1 1 (0.1%)	0 41187 (99.6%)|1 182 (0.4%)
Suicide or self-inflicted injury	bin_297.2	Diseases	948	0	0 43597 (99.9%)|1 59 (0.1%)	0 23570 (99.9%)|1 31 (0.1%)	0 20027 (99.9%)|1 28 (0.1%)	0 849 (100.0%)	0 823 (100.0%)	0 41310 (99.9%)|1 59 (0.1%)
Anxiety disorders	bin_300	Diseases	949	0	0 43013 (98.5%)|1 643 (1.5%)	0 23154 (98.1%)|1 447 (1.9%)	0 19859 (99.0%)|1 196 (1.0%)	0 840 (98.9%)|1 9 (1.1%)	0 808 (98.2%)|1 15 (1.8%)	0 40753 (98.5%)|1 616 (1.5%)
Anxiety disorder	bin_300.1	Diseases	950	0	0 42572 (97.5%)|1 1084 (2.5%)	0 22881 (96.9%)|1 720 (3.1%)	0 19691 (98.2%)|1 364 (1.8%)	0 841 (99.1%)|1 8 (0.9%)	0 809 (98.3%)|1 14 (1.7%)	0 40315 (97.5%)|1 1054 (2.5%)
Generalized anxiety disorder	bin_300.11	Diseases	951	0	0 43588 (99.8%)|1 68 (0.2%)	0 23553 (99.8%)|1 48 (0.2%)	0 20035 (99.9%)|1 20 (0.1%)	0 848 (99.9%)|1 1 (0.1%)	0 823 (100.0%)	0 41303 (99.8%)|1 66 (0.2%)
Agorophobia, social phobia, and panic disorder	bin_300.12	Diseases	952	0	0 43394 (99.4%)|1 262 (0.6%)	0 23416 (99.2%)|1 185 (0.8%)	0 19978 (99.6%)|1 77 (0.4%)	0 847 (99.8%)|1 2 (0.2%)	0 820 (99.6%)|1 3 (0.4%)	0 41114 (99.4%)|1 255 (0.6%)
Phobia	bin_300.13	Diseases	953	0	0 43546 (99.7%)|1 110 (0.3%)	0 23514 (99.6%)|1 87 (0.4%)	0 20032 (99.9%)|1 23 (0.1%)	0 847 (99.8%)|1 2 (0.2%)	0 821 (99.8%)|1 2 (0.2%)	0 41264 (99.7%)|1 105 (0.3%)
Obsessive-compulsive disorders	bin_300.3	Diseases	954	0	0 43602 (99.9%)|1 54 (0.1%)	0 23568 (99.9%)|1 33 (0.1%)	0 20034 (99.9%)|1 21 (0.1%)	0 849 (100.0%)	0 823 (100.0%)	0 41315 (99.9%)|1 54 (0.1%)
Dysthymic disorder	bin_300.4	Diseases	955	0	0 43626 (99.9%)|1 30 (0.1%)	0 23584 (99.9%)|1 17 (0.1%)	0 20042 (99.9%)|1 13 (0.1%)	0 849 (100.0%)	0 823 (100.0%)	0 41339 (99.9%)|1 30 (0.1%)
Acute reaction to stress	bin_300.8	Diseases	956	0	0 43448 (99.5%)|1 208 (0.5%)	0 23466 (99.4%)|1 135 (0.6%)	0 19982 (99.6%)|1 73 (0.4%)	0 849 (100.0%)	0 821 (99.8%)|1 2 (0.2%)	0 41165 (99.5%)|1 204 (0.5%)
Posttraumatic stress disorder	bin_300.9	Diseases	957	0	0 43612 (99.9%)|1 44 (0.1%)	0 23574 (99.9%)|1 27 (0.1%)	0 20038 (99.9%)|1 17 (0.1%)	0 849 (100.0%)	0 823 (100.0%)	0 41327 (99.9%)|1 42 (0.1%)
Personality disorders	bin_301	Diseases	958	0	0 43610 (99.9%)|1 46 (0.1%)	0 23576 (99.9%)|1 25 (0.1%)	0 20034 (99.9%)|1 21 (0.1%)	0 849 (100.0%)	0 822 (99.9%)|1 1 (0.1%)	0 41324 (99.9%)|1 45 (0.1%)
Schizoid personality disorder	bin_301.1	Diseases	959	0	0 43643 (100.0%)|1 13 (0.0%)	0 23596 (100.0%)|1 5 (0.0%)	0 20047 (100.0%)|1 8 (0.0%)	0 849 (100.0%)	0 822 (99.9%)|1 1 (0.1%)	0 41357 (100.0%)|1 12 (0.0%)
Antisocial/borderline personality disorder	bin_301.2	Diseases	960	0	0 43642 (100.0%)|1 14 (0.0%)	0 23589 (99.9%)|1 12 (0.1%)	0 20053 (100.0%)|1 2 (0.0%)	0 849 (100.0%)	0 823 (100.0%)	0 41355 (100.0%)|1 14 (0.0%)
Sexual and gender identity disorders	bin_302	Diseases	961	0	0 43553 (99.8%)|1 103 (0.2%)	0 23588 (99.9%)|1 13 (0.1%)	0 19965 (99.6%)|1 90 (0.4%)	0 846 (99.6%)|1 3 (0.4%)	0 818 (99.4%)|1 5 (0.6%)	0 41275 (99.8%)|1 94 (0.2%)
Decreased libido	bin_302.1	Diseases	962	0	0 43585 (99.8%)|1 71 (0.2%)	0 23552 (99.8%)|1 49 (0.2%)	0 20033 (99.9%)|1 22 (0.1%)	0 849 (100.0%)	0 822 (99.9%)|1 1 (0.1%)	0 41300 (99.8%)|1 69 (0.2%)
Psychogenic disorder	bin_303.3	Diseases	963	0	0 43468 (99.6%)|1 188 (0.4%)	0 23478 (99.5%)|1 123 (0.5%)	0 19990 (99.7%)|1 65 (0.3%)	0 846 (99.6%)|1 3 (0.4%)	0 821 (99.8%)|1 2 (0.2%)	0 41188 (99.6%)|1 181 (0.4%)
Somatoform disorder	bin_303.4	Diseases	964	0	0 43619 (99.9%)|1 37 (0.1%)	0 23577 (99.9%)|1 24 (0.1%)	0 20042 (99.9%)|1 13 (0.1%)	0 848 (99.9%)|1 1 (0.1%)	0 823 (100.0%)	0 41333 (99.9%)|1 36 (0.1%)
Adjustment reaction	bin_304	Diseases	965	0	0 43444 (99.5%)|1 212 (0.5%)	0 23443 (99.3%)|1 158 (0.7%)	0 20001 (99.7%)|1 54 (0.3%)	0 849 (100.0%)	0 819 (99.5%)|1 4 (0.5%)	0 41165 (99.5%)|1 204 (0.5%)
Eating disorder	bin_305.2	Diseases	966	0	0 43592 (99.9%)|1 64 (0.1%)	0 23538 (99.7%)|1 63 (0.3%)	0 20054 (100.0%)|1 1 (0.0%)	0 849 (100.0%)	0 823 (100.0%)	0 41306 (99.8%)|1 63 (0.2%)
Anorexia nervosa	bin_305.21	Diseases	967	0	0 43637 (100.0%)|1 19 (0.0%)	0 23582 (99.9%)|1 19 (0.1%)	0 20055 (100.0%)	0 848 (99.9%)|1 1 (0.1%)	0 823 (100.0%)	0 41351 (100.0%)|1 18 (0.0%)
Other mental disorder	bin_306	Diseases	968	0	0 43079 (98.7%)|1 577 (1.3%)	0 23389 (99.1%)|1 212 (0.9%)	0 19690 (98.2%)|1 365 (1.8%)	0 845 (99.5%)|1 4 (0.5%)	0 820 (99.6%)|1 3 (0.4%)	0 40805 (98.6%)|1 564 (1.4%)
Tension headache	bin_306.9	Diseases	969	0	0 43444 (99.5%)|1 212 (0.5%)	0 23451 (99.4%)|1 150 (0.6%)	0 19993 (99.7%)|1 62 (0.3%)	0 843 (99.3%)|1 6 (0.7%)	0 814 (98.9%)|1 9 (1.1%)	0 41174 (99.5%)|1 195 (0.5%)
Conduct disorders	bin_312	Diseases	970	0	0 43646 (100.0%)|1 10 (0.0%)	0 23598 (100.0%)|1 3 (0.0%)	0 20048 (100.0%)|1 7 (0.0%)	0 848 (99.9%)|1 1 (0.1%)	0 823 (100.0%)	0 41360 (100.0%)|1 9 (0.0%)
Tics and stuttering	bin_313.2	Diseases	971	0	0 43638 (100.0%)|1 18 (0.0%)	0 23593 (100.0%)|1 8 (0.0%)	0 20045 (100.0%)|1 10 (0.0%)	0 849 (100.0%)	0 823 (100.0%)	0 41353 (100.0%)|1 16 (0.0%)
Develomental delays and disorders	bin_315	Diseases	972	0	0 43624 (99.9%)|1 32 (0.1%)	0 23581 (99.9%)|1 20 (0.1%)	0 20043 (99.9%)|1 12 (0.1%)	0 849 (100.0%)	0 823 (100.0%)	0 41337 (99.9%)|1 32 (0.1%)
Learning disorder	bin_315.1	Diseases	973	0	0 43646 (100.0%)|1 10 (0.0%)	0 23598 (100.0%)|1 3 (0.0%)	0 20048 (100.0%)|1 7 (0.0%)	0 848 (99.9%)|1 1 (0.1%)	0 823 (100.0%)	0 41360 (100.0%)|1 9 (0.0%)
Substance addiction and disorders	bin_316	Diseases	974	0	0 43501 (99.6%)|1 155 (0.4%)	0 23549 (99.8%)|1 52 (0.2%)	0 19952 (99.5%)|1 103 (0.5%)	0 849 (100.0%)	0 822 (99.9%)|1 1 (0.1%)	0 41216 (99.6%)|1 153 (0.4%)
Alcohol-related disorders	bin_317	Diseases	975	0	0 43290 (99.2%)|1 366 (0.8%)	0 23501 (99.6%)|1 100 (0.4%)	0 19789 (98.7%)|1 266 (1.3%)	0 845 (99.5%)|1 4 (0.5%)	0 816 (99.1%)|1 7 (0.9%)	0 41017 (99.1%)|1 352 (0.9%)
Alcoholism	bin_317.1	Diseases	976	0	0 43431 (99.5%)|1 225 (0.5%)	0 23550 (99.8%)|1 51 (0.2%)	0 19881 (99.1%)|1 174 (0.9%)	0 847 (99.8%)|1 2 (0.2%)	0 819 (99.5%)|1 4 (0.5%)	0 41151 (99.5%)|1 218 (0.5%)
Alcoholic liver damage	bin_317.11	Diseases	977	0	0 43583 (99.8%)|1 73 (0.2%)	0 23591 (100.0%)|1 10 (0.0%)	0 19992 (99.7%)|1 63 (0.3%)	0 849 (100.0%)	0 822 (99.9%)|1 1 (0.1%)	0 41298 (99.8%)|1 71 (0.2%)
Tobacco use disorder	bin_318	Diseases	978	0	0 41487 (95.0%)|1 2169 (5.0%)	0 22602 (95.8%)|1 999 (4.2%)	0 18885 (94.2%)|1 1170 (5.8%)	0 819 (96.5%)|1 30 (3.5%)	0 788 (95.7%)|1 35 (4.3%)	0 39286 (95.0%)|1 2083 (5.0%)
Meningitis	bin_320	Diseases	979	0	0 43406 (99.4%)|1 250 (0.6%)	0 23475 (99.5%)|1 126 (0.5%)	0 19931 (99.4%)|1 124 (0.6%)	0 846 (99.6%)|1 3 (0.4%)	0 820 (99.6%)|1 3 (0.4%)	0 41125 (99.4%)|1 244 (0.6%)
Encephalitis	bin_323	Diseases	980	0	0 43591 (99.9%)|1 65 (0.1%)	0 23564 (99.8%)|1 37 (0.2%)	0 20027 (99.9%)|1 28 (0.1%)	0 849 (100.0%)	0 822 (99.9%)|1 1 (0.1%)	0 41305 (99.8%)|1 64 (0.2%)
Other CNS infection and poliomyelitis	bin_324	Diseases	981	0	0 43583 (99.8%)|1 73 (0.2%)	0 23562 (99.8%)|1 39 (0.2%)	0 20021 (99.8%)|1 34 (0.2%)	0 846 (99.6%)|1 3 (0.4%)	0 822 (99.9%)|1 1 (0.1%)	0 41301 (99.8%)|1 68 (0.2%)
Sleep disorders	bin_327	Diseases	982	0	0 43195 (98.9%)|1 461 (1.1%)	0 23382 (99.1%)|1 219 (0.9%)	0 19813 (98.8%)|1 242 (1.2%)	0 839 (98.8%)|1 10 (1.2%)	0 814 (98.9%)|1 9 (1.1%)	0 40931 (98.9%)|1 438 (1.1%)
Sleep apnea	bin_327.3	Diseases	983	0	0 43329 (99.3%)|1 327 (0.7%)	0 23510 (99.6%)|1 91 (0.4%)	0 19819 (98.8%)|1 236 (1.2%)	0 837 (98.6%)|1 12 (1.4%)	0 816 (99.1%)|1 7 (0.9%)	0 41063 (99.3%)|1 306 (0.7%)
Organic or persistent insomnia	bin_327.41	Diseases	984	0	0 43188 (98.9%)|1 468 (1.1%)	0 23297 (98.7%)|1 304 (1.3%)	0 19891 (99.2%)|1 164 (0.8%)	0 845 (99.5%)|1 4 (0.5%)	0 813 (98.8%)|1 10 (1.2%)	0 40920 (98.9%)|1 449 (1.1%)
Circadian rhythm sleep disorder	bin_327.6	Diseases	985	0	0 43647 (100.0%)|1 9 (0.0%)	0 23597 (100.0%)|1 4 (0.0%)	0 20050 (100.0%)|1 5 (0.0%)	0 849 (100.0%)	0 823 (100.0%)	0 41360 (100.0%)|1 9 (0.0%)
Hydrocephalus	bin_331.1	Diseases	986	0	0 43635 (100.0%)|1 21 (0.0%)	0 23590 (100.0%)|1 11 (0.0%)	0 20045 (100.0%)|1 10 (0.0%)	0 847 (99.8%)|1 2 (0.2%)	0 823 (100.0%)	0 41350 (100.0%)|1 19 (0.0%)
Cerebral degeneration, unspecified	bin_331.9	Diseases	987	0	0 43619 (99.9%)|1 37 (0.1%)	0 23586 (99.9%)|1 15 (0.1%)	0 20033 (99.9%)|1 22 (0.1%)	0 849 (100.0%)	0 823 (100.0%)	0 41332 (99.9%)|1 37 (0.1%)
Parkinson's disease	bin_332	Diseases	988	0	0 43530 (99.7%)|1 126 (0.3%)	0 23550 (99.8%)|1 51 (0.2%)	0 19980 (99.6%)|1 75 (0.4%)	0 848 (99.9%)|1 1 (0.1%)	0 822 (99.9%)|1 1 (0.1%)	0 41245 (99.7%)|1 124 (0.3%)
Extrapyramidal disease and abnormal movement disorders	bin_333	Diseases	989	0	0 43525 (99.7%)|1 131 (0.3%)	0 23512 (99.6%)|1 89 (0.4%)	0 20013 (99.8%)|1 42 (0.2%)	0 849 (100.0%)	0 820 (99.6%)|1 3 (0.4%)	0 41241 (99.7%)|1 128 (0.3%)
Essential tremor	bin_333.1	Diseases	990	0	0 43602 (99.9%)|1 54 (0.1%)	0 23581 (99.9%)|1 20 (0.1%)	0 20021 (99.8%)|1 34 (0.2%)	0 848 (99.9%)|1 1 (0.1%)	0 821 (99.8%)|1 2 (0.2%)	0 41318 (99.9%)|1 51 (0.1%)
Torsion dystonia	bin_333.4	Diseases	991	0	0 43593 (99.9%)|1 63 (0.1%)	0 23561 (99.8%)|1 40 (0.2%)	0 20032 (99.9%)|1 23 (0.1%)	0 847 (99.8%)|1 2 (0.2%)	0 823 (100.0%)	0 41308 (99.9%)|1 61 (0.1%)
Degenerative disease of the spinal cord	bin_334	Diseases	992	0	0 43526 (99.7%)|1 130 (0.3%)	0 23536 (99.7%)|1 65 (0.3%)	0 19990 (99.7%)|1 65 (0.3%)	0 846 (99.6%)|1 3 (0.4%)	0 822 (99.9%)|1 1 (0.1%)	0 41243 (99.7%)|1 126 (0.3%)
Spinocerebellar disease	bin_334.1	Diseases	993	0	0 43636 (100.0%)|1 20 (0.0%)	0 23591 (100.0%)|1 10 (0.0%)	0 20045 (100.0%)|1 10 (0.0%)	0 848 (99.9%)|1 1 (0.1%)	0 823 (100.0%)	0 41350 (100.0%)|1 19 (0.0%)
Multiple sclerosis	bin_335	Diseases	994	0	0 43333 (99.3%)|1 323 (0.7%)	0 23378 (99.1%)|1 223 (0.9%)	0 19955 (99.5%)|1 100 (0.5%)	0 848 (99.9%)|1 1 (0.1%)	0 823 (100.0%)	0 41047 (99.2%)|1 322 (0.8%)
Disorders of the autonomic nervous system	bin_337	Diseases	995	0	0 43641 (100.0%)|1 15 (0.0%)	0 23593 (100.0%)|1 8 (0.0%)	0 20048 (100.0%)|1 7 (0.0%)	0 848 (99.9%)|1 1 (0.1%)	0 823 (100.0%)	0 41355 (100.0%)|1 14 (0.0%)
Chronic pain	bin_338.2	Diseases	996	0	0 43627 (99.9%)|1 29 (0.1%)	0 23585 (99.9%)|1 16 (0.1%)	0 20042 (99.9%)|1 13 (0.1%)	0 848 (99.9%)|1 1 (0.1%)	0 823 (100.0%)	0 41341 (99.9%)|1 28 (0.1%)
Other headache syndromes	bin_339	Diseases	997	0	0 41958 (96.1%)|1 1698 (3.9%)	0 22486 (95.3%)|1 1115 (4.7%)	0 19472 (97.1%)|1 583 (2.9%)	0 811 (95.5%)|1 38 (4.5%)	0 772 (93.8%)|1 51 (6.2%)	0 39774 (96.1%)|1 1595 (3.9%)
Migraine	bin_340	Diseases	998	0	0 41245 (94.5%)|1 2411 (5.5%)	0 21772 (92.3%)|1 1829 (7.7%)	0 19473 (97.1%)|1 582 (2.9%)	0 822 (96.8%)|1 27 (3.2%)	0 788 (95.7%)|1 35 (4.3%)	0 39041 (94.4%)|1 2328 (5.6%)
Migrain with aura	bin_340.1	Diseases	999	0	0 43554 (99.8%)|1 102 (0.2%)	0 23521 (99.7%)|1 80 (0.3%)	0 20033 (99.9%)|1 22 (0.1%)	0 847 (99.8%)|1 2 (0.2%)	0 822 (99.9%)|1 1 (0.1%)	0 41270 (99.8%)|1 99 (0.2%)
Other demyelinating diseases of central nervous system	bin_341	Diseases	1000	0	0 43585 (99.8%)|1 71 (0.2%)	0 23556 (99.8%)|1 45 (0.2%)	0 20029 (99.9%)|1 26 (0.1%)	0 849 (100.0%)	0 820 (99.6%)|1 3 (0.4%)	0 41301 (99.8%)|1 68 (0.2%)
Hemiplegia	bin_342	Diseases	1001	0	0 43524 (99.7%)|1 132 (0.3%)	0 23536 (99.7%)|1 65 (0.3%)	0 19988 (99.7%)|1 67 (0.3%)	0 844 (99.4%)|1 5 (0.6%)	0 819 (99.5%)|1 4 (0.5%)	0 41248 (99.7%)|1 121 (0.3%)
Infantile cerebral palsy	bin_343	Diseases	1002	0	0 43634 (99.9%)|1 22 (0.1%)	0 23595 (100.0%)|1 6 (0.0%)	0 20039 (99.9%)|1 16 (0.1%)	0 849 (100.0%)	0 823 (100.0%)	0 41347 (99.9%)|1 22 (0.1%)
Other paralytic syndromes	bin_344	Diseases	1003	0	0 43570 (99.8%)|1 86 (0.2%)	0 23565 (99.8%)|1 36 (0.2%)	0 20005 (99.8%)|1 50 (0.2%)	0 847 (99.8%)|1 2 (0.2%)	0 820 (99.6%)|1 3 (0.4%)	0 41289 (99.8%)|1 80 (0.2%)
Epilepsy, recurrent seizures, convulsions	bin_345	Diseases	1004	0	0 43143 (98.8%)|1 513 (1.2%)	0 23348 (98.9%)|1 253 (1.1%)	0 19795 (98.7%)|1 260 (1.3%)	0 845 (99.5%)|1 4 (0.5%)	0 815 (99.0%)|1 8 (1.0%)	0 40874 (98.8%)|1 495 (1.2%)
Epilepsy	bin_345.1	Diseases	1005	0	0 43620 (99.9%)|1 36 (0.1%)	0 23586 (99.9%)|1 15 (0.1%)	0 20034 (99.9%)|1 21 (0.1%)	0 849 (100.0%)	0 820 (99.6%)|1 3 (0.4%)	0 41337 (99.9%)|1 32 (0.1%)
Generalized convulsive epilepsy	bin_345.11	Diseases	1006	0	0 43583 (99.8%)|1 73 (0.2%)	0 23565 (99.8%)|1 36 (0.2%)	0 20018 (99.8%)|1 37 (0.2%)	0 847 (99.8%)|1 2 (0.2%)	0 823 (100.0%)	0 41300 (99.8%)|1 69 (0.2%)
Partial epilepsy	bin_345.12	Diseases	1007	0	0 43600 (99.9%)|1 56 (0.1%)	0 23574 (99.9%)|1 27 (0.1%)	0 20026 (99.9%)|1 29 (0.1%)	0 848 (99.9%)|1 1 (0.1%)	0 823 (100.0%)	0 41315 (99.9%)|1 54 (0.1%)
Convulsions	bin_345.3	Diseases	1008	0	0 43425 (99.5%)|1 231 (0.5%)	0 23490 (99.5%)|1 111 (0.5%)	0 19935 (99.4%)|1 120 (0.6%)	0 848 (99.9%)|1 1 (0.1%)	0 818 (99.4%)|1 5 (0.6%)	0 41145 (99.5%)|1 224 (0.5%)
Abnormal findings on study of brain and/or nervous system	bin_346	Diseases	1009	0	0 43626 (99.9%)|1 30 (0.1%)	0 23583 (99.9%)|1 18 (0.1%)	0 20043 (99.9%)|1 12 (0.1%)	0 849 (100.0%)	0 823 (100.0%)	0 41339 (99.9%)|1 30 (0.1%)
Nonspecific abnormal findings on radiological and other examination of skull and head	bin_346.1	Diseases	1010	0	0 43636 (100.0%)|1 20 (0.0%)	0 23597 (100.0%)|1 4 (0.0%)	0 20039 (99.9%)|1 16 (0.1%)	0 849 (100.0%)	0 823 (100.0%)	0 41350 (100.0%)|1 19 (0.0%)
Nonspecific abnormal results of function study of brain and central nervous system	bin_346.2	Diseases	1011	0	0 43630 (99.9%)|1 26 (0.1%)	0 23589 (99.9%)|1 12 (0.1%)	0 20041 (99.9%)|1 14 (0.1%)	0 849 (100.0%)	0 823 (100.0%)	0 41343 (99.9%)|1 26 (0.1%)
Cerebral edema and compression of brain	bin_348.2	Diseases	1012	0	0 43643 (100.0%)|1 13 (0.0%)	0 23592 (100.0%)|1 9 (0.0%)	0 20051 (100.0%)|1 4 (0.0%)	0 849 (100.0%)	0 823 (100.0%)	0 41356 (100.0%)|1 13 (0.0%)
Cerebral cysts	bin_348.4	Diseases	1013	0	0 43644 (100.0%)|1 12 (0.0%)	0 23596 (100.0%)|1 5 (0.0%)	0 20048 (100.0%)|1 7 (0.0%)	0 849 (100.0%)	0 823 (100.0%)	0 41357 (100.0%)|1 12 (0.0%)
Coma	bin_348.7	Diseases	1014	0	0 43602 (99.9%)|1 54 (0.1%)	0 23574 (99.9%)|1 27 (0.1%)	0 20028 (99.9%)|1 27 (0.1%)	0 847 (99.8%)|1 2 (0.2%)	0 822 (99.9%)|1 1 (0.1%)	0 41319 (99.9%)|1 50 (0.1%)
Other conditions of brain, NOS	bin_348.9	Diseases	1015	0	0 43640 (100.0%)|1 16 (0.0%)	0 23594 (100.0%)|1 7 (0.0%)	0 20046 (100.0%)|1 9 (0.0%)	0 849 (100.0%)	0 823 (100.0%)	0 41354 (100.0%)|1 15 (0.0%)
Other and unspecified disorders of the nervous system	bin_349	Diseases	1016	0	0 43425 (99.5%)|1 231 (0.5%)	0 23476 (99.5%)|1 125 (0.5%)	0 19949 (99.5%)|1 106 (0.5%)	0 847 (99.8%)|1 2 (0.2%)	0 819 (99.5%)|1 4 (0.5%)	0 41144 (99.5%)|1 225 (0.5%)
Abnormal involuntary movements	bin_350.1	Diseases	1017	0	0 43038 (98.6%)|1 618 (1.4%)	0 23253 (98.5%)|1 348 (1.5%)	0 19785 (98.7%)|1 270 (1.3%)	0 843 (99.3%)|1 6 (0.7%)	0 808 (98.2%)|1 15 (1.8%)	0 40776 (98.6%)|1 593 (1.4%)
Abnormality of gait	bin_350.2	Diseases	1018	0	0 43583 (99.8%)|1 73 (0.2%)	0 23564 (99.8%)|1 37 (0.2%)	0 20019 (99.8%)|1 36 (0.2%)	0 848 (99.9%)|1 1 (0.1%)	0 822 (99.9%)|1 1 (0.1%)	0 41300 (99.8%)|1 69 (0.2%)
Lack of coordination	bin_350.3	Diseases	1019	0	0 43577 (99.8%)|1 79 (0.2%)	0 23550 (99.8%)|1 51 (0.2%)	0 20027 (99.9%)|1 28 (0.1%)	0 847 (99.8%)|1 2 (0.2%)	0 823 (100.0%)	0 41292 (99.8%)|1 77 (0.2%)
Abnormal reflex	bin_350.5	Diseases	1020	0	0 43643 (100.0%)|1 13 (0.0%)	0 23595 (100.0%)|1 6 (0.0%)	0 20048 (100.0%)|1 7 (0.0%)	0 849 (100.0%)	0 823 (100.0%)	0 41356 (100.0%)|1 13 (0.0%)
Disturbances of sensation of smell and taste	bin_350.6	Diseases	1021	0	0 43596 (99.9%)|1 60 (0.1%)	0 23563 (99.8%)|1 38 (0.2%)	0 20033 (99.9%)|1 22 (0.1%)	0 849 (100.0%)	0 821 (99.8%)|1 2 (0.2%)	0 41311 (99.9%)|1 58 (0.1%)
Other peripheral nerve disorders	bin_351	Diseases	1022	0	0 42126 (96.5%)|1 1530 (3.5%)	0 22571 (95.6%)|1 1030 (4.4%)	0 19555 (97.5%)|1 500 (2.5%)	0 823 (96.9%)|1 26 (3.1%)	0 805 (97.8%)|1 18 (2.2%)	0 39900 (96.4%)|1 1469 (3.6%)
Disorders of other cranial nerves	bin_352	Diseases	1023	0	0 43624 (99.9%)|1 32 (0.1%)	0 23582 (99.9%)|1 19 (0.1%)	0 20042 (99.9%)|1 13 (0.1%)	0 849 (100.0%)	0 823 (100.0%)	0 41337 (99.9%)|1 32 (0.1%)
Trigeminal nerve disorders [CN5]	bin_352.1	Diseases	1024	0	0 43471 (99.6%)|1 185 (0.4%)	0 23472 (99.5%)|1 129 (0.5%)	0 19999 (99.7%)|1 56 (0.3%)	0 848 (99.9%)|1 1 (0.1%)	0 820 (99.6%)|1 3 (0.4%)	0 41191 (99.6%)|1 178 (0.4%)
Facial nerve disorders [CN7]	bin_352.2	Diseases	1025	0	0 43459 (99.5%)|1 197 (0.5%)	0 23493 (99.5%)|1 108 (0.5%)	0 19966 (99.6%)|1 89 (0.4%)	0 848 (99.9%)|1 1 (0.1%)	0 816 (99.1%)|1 7 (0.9%)	0 41181 (99.5%)|1 188 (0.5%)
Nerve root and plexus disorders	bin_353	Diseases	1026	0	0 43568 (99.8%)|1 88 (0.2%)	0 23567 (99.9%)|1 34 (0.1%)	0 20001 (99.7%)|1 54 (0.3%)	0 847 (99.8%)|1 2 (0.2%)	0 820 (99.6%)|1 3 (0.4%)	0 41286 (99.8%)|1 83 (0.2%)
Nerve plexus lesions	bin_353.1	Diseases	1027	0	0 43629 (99.9%)|1 27 (0.1%)	0 23584 (99.9%)|1 17 (0.1%)	0 20045 (100.0%)|1 10 (0.0%)	0 848 (99.9%)|1 1 (0.1%)	0 823 (100.0%)	0 41346 (99.9%)|1 23 (0.1%)
Nerve root lesions	bin_353.2	Diseases	1028	0	0 43643 (100.0%)|1 13 (0.0%)	0 23590 (100.0%)|1 11 (0.0%)	0 20053 (100.0%)|1 2 (0.0%)	0 849 (100.0%)	0 823 (100.0%)	0 41356 (100.0%)|1 13 (0.0%)
Hereditary and idiopathic peripheral neuropathy	bin_356	Diseases	1029	0	0 43625 (99.9%)|1 31 (0.1%)	0 23593 (100.0%)|1 8 (0.0%)	0 20032 (99.9%)|1 23 (0.1%)	0 849 (100.0%)	0 823 (100.0%)	0 41338 (99.9%)|1 31 (0.1%)
Inflammatory and toxic neuropathy	bin_357	Diseases	1030	0	0 43488 (99.6%)|1 168 (0.4%)	0 23530 (99.7%)|1 71 (0.3%)	0 19958 (99.5%)|1 97 (0.5%)	0 848 (99.9%)|1 1 (0.1%)	0 819 (99.5%)|1 4 (0.5%)	0 41208 (99.6%)|1 161 (0.4%)
Myasthenia gravis	bin_358.1	Diseases	1031	0	0 43640 (100.0%)|1 16 (0.0%)	0 23594 (100.0%)|1 7 (0.0%)	0 20046 (100.0%)|1 9 (0.0%)	0 849 (100.0%)	0 823 (100.0%)	0 41353 (100.0%)|1 16 (0.0%)
Muscular dystrophies	bin_359.1	Diseases	1032	0	0 43640 (100.0%)|1 16 (0.0%)	0 23591 (100.0%)|1 10 (0.0%)	0 20049 (100.0%)|1 6 (0.0%)	0 849 (100.0%)	0 823 (100.0%)	0 41353 (100.0%)|1 16 (0.0%)
Myopathy	bin_359.2	Diseases	1033	0	0 43604 (99.9%)|1 52 (0.1%)	0 23570 (99.9%)|1 31 (0.1%)	0 20034 (99.9%)|1 21 (0.1%)	0 849 (100.0%)	0 823 (100.0%)	0 41318 (99.9%)|1 51 (0.1%)
Progressive myopia	bin_360.2	Diseases	1034	0	0 43646 (100.0%)|1 10 (0.0%)	0 23594 (100.0%)|1 7 (0.0%)	0 20052 (100.0%)|1 3 (0.0%)	0 849 (100.0%)	0 823 (100.0%)	0 41359 (100.0%)|1 10 (0.0%)
Retinal detachments and defects	bin_361	Diseases	1035	0	0 43445 (99.5%)|1 211 (0.5%)	0 23508 (99.6%)|1 93 (0.4%)	0 19937 (99.4%)|1 118 (0.6%)	0 847 (99.8%)|1 2 (0.2%)	0 820 (99.6%)|1 3 (0.4%)	0 41165 (99.5%)|1 204 (0.5%)
Retinal detachment with retinal defect	bin_361.1	Diseases	1036	0	0 43463 (99.6%)|1 193 (0.4%)	0 23525 (99.7%)|1 76 (0.3%)	0 19938 (99.4%)|1 117 (0.6%)	0 845 (99.5%)|1 4 (0.5%)	0 819 (99.5%)|1 4 (0.5%)	0 41186 (99.6%)|1 183 (0.4%)
Retinoschisis and retinal cysts	bin_361.2	Diseases	1037	0	0 43638 (100.0%)|1 18 (0.0%)	0 23594 (100.0%)|1 7 (0.0%)	0 20044 (99.9%)|1 11 (0.1%)	0 849 (100.0%)	0 823 (100.0%)	0 41351 (100.0%)|1 18 (0.0%)
Other retinal disorders	bin_362	Diseases	1038	0	0 43443 (99.5%)|1 213 (0.5%)	0 23491 (99.5%)|1 110 (0.5%)	0 19952 (99.5%)|1 103 (0.5%)	0 844 (99.4%)|1 5 (0.6%)	0 820 (99.6%)|1 3 (0.4%)	0 41169 (99.5%)|1 200 (0.5%)
Macular degeneration (senile) of retina NOS	bin_362.29	Diseases	1039	0	0 43516 (99.7%)|1 140 (0.3%)	0 23533 (99.7%)|1 68 (0.3%)	0 19983 (99.6%)|1 72 (0.4%)	0 847 (99.8%)|1 2 (0.2%)	0 819 (99.5%)|1 4 (0.5%)	0 41236 (99.7%)|1 133 (0.3%)
Separation of retinal layers	bin_362.31	Diseases	1040	0	0 43634 (99.9%)|1 22 (0.1%)	0 23596 (100.0%)|1 5 (0.0%)	0 20038 (99.9%)|1 17 (0.1%)	0 849 (100.0%)	0 821 (99.8%)|1 2 (0.2%)	0 41349 (100.0%)|1 20 (0.0%)
Retinal vascular changes and abnomalities	bin_362.4	Diseases	1041	0	0 43502 (99.6%)|1 154 (0.4%)	0 23544 (99.8%)|1 57 (0.2%)	0 19958 (99.5%)|1 97 (0.5%)	0 847 (99.8%)|1 2 (0.2%)	0 818 (99.4%)|1 5 (0.6%)	0 41224 (99.6%)|1 145 (0.4%)
Peripheral retinal degenerations	bin_362.6	Diseases	1042	0	0 43629 (99.9%)|1 27 (0.1%)	0 23589 (99.9%)|1 12 (0.1%)	0 20040 (99.9%)|1 15 (0.1%)	0 849 (100.0%)	0 823 (100.0%)	0 41342 (99.9%)|1 27 (0.1%)
Hereditary retinal dystrophies	bin_362.7	Diseases	1043	0	0 43546 (99.7%)|1 110 (0.3%)	0 23555 (99.8%)|1 46 (0.2%)	0 19991 (99.7%)|1 64 (0.3%)	0 843 (99.3%)|1 6 (0.7%)	0 816 (99.1%)|1 7 (0.9%)	0 41276 (99.8%)|1 93 (0.2%)
Retinal hemorrhage/ischemia	bin_362.8	Diseases	1044	0	0 43637 (100.0%)|1 19 (0.0%)	0 23589 (99.9%)|1 12 (0.1%)	0 20048 (100.0%)|1 7 (0.0%)	0 849 (100.0%)	0 823 (100.0%)	0 41350 (100.0%)|1 19 (0.0%)
Chorioretinal inflammations, scars, and other disorders of choroid	bin_363	Diseases	1045	0	0 43647 (100.0%)|1 9 (0.0%)	0 23596 (100.0%)|1 5 (0.0%)	0 20051 (100.0%)|1 4 (0.0%)	0 849 (100.0%)	0 823 (100.0%)	0 41360 (100.0%)|1 9 (0.0%)
Chorioretinal scars	bin_363.3	Diseases	1046	0	0 43639 (100.0%)|1 17 (0.0%)	0 23595 (100.0%)|1 6 (0.0%)	0 20044 (99.9%)|1 11 (0.1%)	0 848 (99.9%)|1 1 (0.1%)	0 822 (99.9%)|1 1 (0.1%)	0 41355 (100.0%)|1 14 (0.0%)
Corneal opacity and other disorders of cornea	bin_364	Diseases	1047	0	0 43606 (99.9%)|1 50 (0.1%)	0 23574 (99.9%)|1 27 (0.1%)	0 20032 (99.9%)|1 23 (0.1%)	0 848 (99.9%)|1 1 (0.1%)	0 822 (99.9%)|1 1 (0.1%)	0 41321 (99.9%)|1 48 (0.1%)
Corneal opacity	bin_364.1	Diseases	1048	0	0 43635 (100.0%)|1 21 (0.0%)	0 23591 (100.0%)|1 10 (0.0%)	0 20044 (99.9%)|1 11 (0.1%)	0 848 (99.9%)|1 1 (0.1%)	0 823 (100.0%)	0 41349 (100.0%)|1 20 (0.0%)
Corneal degenerations	bin_364.4	Diseases	1049	0	0 43633 (99.9%)|1 23 (0.1%)	0 23588 (99.9%)|1 13 (0.1%)	0 20045 (100.0%)|1 10 (0.0%)	0 848 (99.9%)|1 1 (0.1%)	0 823 (100.0%)	0 41347 (99.9%)|1 22 (0.1%)
Keratoconus	bin_364.41	Diseases	1050	0	0 43632 (99.9%)|1 24 (0.1%)	0 23587 (99.9%)|1 14 (0.1%)	0 20045 (100.0%)|1 10 (0.0%)	0 847 (99.8%)|1 2 (0.2%)	0 822 (99.9%)|1 1 (0.1%)	0 41348 (99.9%)|1 21 (0.1%)
Corneal dystrophy	bin_364.5	Diseases	1051	0	0 43641 (100.0%)|1 15 (0.0%)	0 23591 (100.0%)|1 10 (0.0%)	0 20050 (100.0%)|1 5 (0.0%)	0 849 (100.0%)	0 823 (100.0%)	0 41354 (100.0%)|1 15 (0.0%)
Glaucoma	bin_365	Diseases	1052	0	0 42969 (98.4%)|1 687 (1.6%)	0 23284 (98.7%)|1 317 (1.3%)	0 19685 (98.2%)|1 370 (1.8%)	0 833 (98.1%)|1 16 (1.9%)	0 809 (98.3%)|1 14 (1.7%)	0 40723 (98.4%)|1 646 (1.6%)
Primary open angle glaucoma	bin_365.11	Diseases	1053	0	0 43571 (99.8%)|1 85 (0.2%)	0 23567 (99.9%)|1 34 (0.1%)	0 20004 (99.7%)|1 51 (0.3%)	0 847 (99.8%)|1 2 (0.2%)	0 822 (99.9%)|1 1 (0.1%)	0 41287 (99.8%)|1 82 (0.2%)
Primary angle-closure glaucoma	bin_365.2	Diseases	1054	0	0 43622 (99.9%)|1 34 (0.1%)	0 23581 (99.9%)|1 20 (0.1%)	0 20041 (99.9%)|1 14 (0.1%)	0 848 (99.9%)|1 1 (0.1%)	0 822 (99.9%)|1 1 (0.1%)	0 41338 (99.9%)|1 31 (0.1%)
Cataract	bin_366	Diseases	1055	0	0 42409 (97.1%)|1 1247 (2.9%)	0 22918 (97.1%)|1 683 (2.9%)	0 19491 (97.2%)|1 564 (2.8%)	0 808 (95.2%)|1 41 (4.8%)	0 760 (92.3%)|1 63 (7.7%)	0 40246 (97.3%)|1 1123 (2.7%)
Nonsenile Cataract	bin_366.1	Diseases	1056	0	0 43644 (100.0%)|1 12 (0.0%)	0 23595 (100.0%)|1 6 (0.0%)	0 20049 (100.0%)|1 6 (0.0%)	0 849 (100.0%)	0 823 (100.0%)	0 41357 (100.0%)|1 12 (0.0%)
Senile cataract	bin_366.2	Diseases	1057	0	0 43388 (99.4%)|1 268 (0.6%)	0 23451 (99.4%)|1 150 (0.6%)	0 19937 (99.4%)|1 118 (0.6%)	0 840 (98.9%)|1 9 (1.1%)	0 810 (98.4%)|1 13 (1.6%)	0 41126 (99.4%)|1 243 (0.6%)
Traumatic cataract	bin_366.3	Diseases	1058	0	0 43648 (100.0%)|1 8 (0.0%)	0 23600 (100.0%)|1 1 (0.0%)	0 20048 (100.0%)|1 7 (0.0%)	0 849 (100.0%)	0 823 (100.0%)	0 41361 (100.0%)|1 8 (0.0%)
Myopia	bin_367.1	Diseases	1059	0	0 43515 (99.7%)|1 141 (0.3%)	0 23532 (99.7%)|1 69 (0.3%)	0 19983 (99.6%)|1 72 (0.4%)	0 849 (100.0%)	0 819 (99.5%)|1 4 (0.5%)	0 41233 (99.7%)|1 136 (0.3%)
Astigmatism	bin_367.2	Diseases	1060	0	0 43616 (99.9%)|1 40 (0.1%)	0 23577 (99.9%)|1 24 (0.1%)	0 20039 (99.9%)|1 16 (0.1%)	0 848 (99.9%)|1 1 (0.1%)	0 823 (100.0%)	0 41331 (99.9%)|1 38 (0.1%)
Hypermetropia	bin_367.8	Diseases	1061	0	0 43625 (99.9%)|1 31 (0.1%)	0 23583 (99.9%)|1 18 (0.1%)	0 20042 (99.9%)|1 13 (0.1%)	0 849 (100.0%)	0 823 (100.0%)	0 41338 (99.9%)|1 31 (0.1%)
Blindness and low vision	bin_367.9	Diseases	1062	0	0 43593 (99.9%)|1 63 (0.1%)	0 23580 (99.9%)|1 21 (0.1%)	0 20013 (99.8%)|1 42 (0.2%)	0 848 (99.9%)|1 1 (0.1%)	0 822 (99.9%)|1 1 (0.1%)	0 41309 (99.9%)|1 60 (0.1%)
Visual disturbances	bin_368	Diseases	1063	0	0 43363 (99.3%)|1 293 (0.7%)	0 23421 (99.2%)|1 180 (0.8%)	0 19942 (99.4%)|1 113 (0.6%)	0 845 (99.5%)|1 4 (0.5%)	0 812 (98.7%)|1 11 (1.3%)	0 41098 (99.3%)|1 271 (0.7%)
Amblyopia	bin_368.1	Diseases	1064	0	0 43594 (99.9%)|1 62 (0.1%)	0 23573 (99.9%)|1 28 (0.1%)	0 20021 (99.8%)|1 34 (0.2%)	0 849 (100.0%)	0 821 (99.8%)|1 2 (0.2%)	0 41310 (99.9%)|1 59 (0.1%)
Diplopia and disorders of binocular vision	bin_368.2	Diseases	1065	0	0 43551 (99.8%)|1 105 (0.2%)	0 23549 (99.8%)|1 52 (0.2%)	0 20002 (99.7%)|1 53 (0.3%)	0 846 (99.6%)|1 3 (0.4%)	0 823 (100.0%)	0 41267 (99.8%)|1 102 (0.2%)
Visual field defects	bin_368.4	Diseases	1066	0	0 43573 (99.8%)|1 83 (0.2%)	0 23560 (99.8%)|1 41 (0.2%)	0 20013 (99.8%)|1 42 (0.2%)	0 849 (100.0%)	0 821 (99.8%)|1 2 (0.2%)	0 41289 (99.8%)|1 80 (0.2%)
Color vision deficiencies	bin_368.5	Diseases	1067	0	0 43645 (100.0%)|1 11 (0.0%)	0 23601 (100.0%)	0 20044 (99.9%)|1 11 (0.1%)	0 849 (100.0%)	0 823 (100.0%)	0 41358 (100.0%)|1 11 (0.0%)
Subjective visual disturbances	bin_368.9	Diseases	1068	0	0 43596 (99.9%)|1 60 (0.1%)	0 23567 (99.9%)|1 34 (0.1%)	0 20029 (99.9%)|1 26 (0.1%)	0 847 (99.8%)|1 2 (0.2%)	0 820 (99.6%)|1 3 (0.4%)	0 41314 (99.9%)|1 55 (0.1%)
Infection of the eye	bin_369	Diseases	1069	0	0 43596 (99.9%)|1 60 (0.1%)	0 23556 (99.8%)|1 45 (0.2%)	0 20040 (99.9%)|1 15 (0.1%)	0 848 (99.9%)|1 1 (0.1%)	0 822 (99.9%)|1 1 (0.1%)	0 41314 (99.9%)|1 55 (0.1%)
Eye infection, viral	bin_369.2	Diseases	1070	0	0 43619 (99.9%)|1 37 (0.1%)	0 23580 (99.9%)|1 21 (0.1%)	0 20039 (99.9%)|1 16 (0.1%)	0 849 (100.0%)	0 822 (99.9%)|1 1 (0.1%)	0 41333 (99.9%)|1 36 (0.1%)
Conjunctivitis, infectious	bin_369.5	Diseases	1071	0	0 41834 (95.8%)|1 1822 (4.2%)	0 22462 (95.2%)|1 1139 (4.8%)	0 19372 (96.6%)|1 683 (3.4%)	0 825 (97.2%)|1 24 (2.8%)	0 775 (94.2%)|1 48 (5.8%)	0 39636 (95.8%)|1 1733 (4.2%)
Keratitis	bin_370	Diseases	1072	0	0 43563 (99.8%)|1 93 (0.2%)	0 23542 (99.8%)|1 59 (0.2%)	0 20021 (99.8%)|1 34 (0.2%)	0 849 (100.0%)	0 822 (99.9%)|1 1 (0.1%)	0 41277 (99.8%)|1 92 (0.2%)
Corneal ulcer	bin_370.1	Diseases	1073	0	0 43582 (99.8%)|1 74 (0.2%)	0 23569 (99.9%)|1 32 (0.1%)	0 20013 (99.8%)|1 42 (0.2%)	0 848 (99.9%)|1 1 (0.1%)	0 821 (99.8%)|1 2 (0.2%)	0 41299 (99.8%)|1 70 (0.2%)
Keratoconjunctivitis	bin_370.3	Diseases	1074	0	0 43648 (100.0%)|1 8 (0.0%)	0 23595 (100.0%)|1 6 (0.0%)	0 20053 (100.0%)|1 2 (0.0%)	0 849 (100.0%)	0 823 (100.0%)	0 41361 (100.0%)|1 8 (0.0%)
Inflammation of the eye	bin_371	Diseases	1075	0	0 43594 (99.9%)|1 62 (0.1%)	0 23561 (99.8%)|1 40 (0.2%)	0 20033 (99.9%)|1 22 (0.1%)	0 849 (100.0%)	0 823 (100.0%)	0 41308 (99.9%)|1 61 (0.1%)
Uveitis, noninfectious or NOS	bin_371.1	Diseases	1076	0	0 43461 (99.6%)|1 195 (0.4%)	0 23502 (99.6%)|1 99 (0.4%)	0 19959 (99.5%)|1 96 (0.5%)	0 844 (99.4%)|1 5 (0.6%)	0 819 (99.5%)|1 4 (0.5%)	0 41185 (99.6%)|1 184 (0.4%)
Conjunctivitis, noninfectious	bin_371.2	Diseases	1077	0	0 43460 (99.6%)|1 196 (0.4%)	0 23468 (99.4%)|1 133 (0.6%)	0 19992 (99.7%)|1 63 (0.3%)	0 847 (99.8%)|1 2 (0.2%)	0 817 (99.3%)|1 6 (0.7%)	0 41182 (99.5%)|1 187 (0.5%)
Inflammation of eyelids	bin_371.3	Diseases	1078	0	0 42458 (97.3%)|1 1198 (2.7%)	0 22903 (97.0%)|1 698 (3.0%)	0 19555 (97.5%)|1 500 (2.5%)	0 838 (98.7%)|1 11 (1.3%)	0 792 (96.2%)|1 31 (3.8%)	0 40227 (97.2%)|1 1142 (2.8%)
Noninfectious dermatoses of eyelid	bin_371.33	Diseases	1079	0	0 43597 (99.9%)|1 59 (0.1%)	0 23554 (99.8%)|1 47 (0.2%)	0 20043 (99.9%)|1 12 (0.1%)	0 849 (100.0%)	0 822 (99.9%)|1 1 (0.1%)	0 41311 (99.9%)|1 58 (0.1%)
Disorders of conjunctiva	bin_372	Diseases	1080	0	0 43219 (99.0%)|1 437 (1.0%)	0 23359 (99.0%)|1 242 (1.0%)	0 19860 (99.0%)|1 195 (1.0%)	0 833 (98.1%)|1 16 (1.9%)	0 814 (98.9%)|1 9 (1.1%)	0 40963 (99.0%)|1 406 (1.0%)
Other disorders of eyelids	bin_374	Diseases	1081	0	0 43237 (99.0%)|1 419 (1.0%)	0 23348 (98.9%)|1 253 (1.1%)	0 19889 (99.2%)|1 166 (0.8%)	0 840 (98.9%)|1 9 (1.1%)	0 814 (98.9%)|1 9 (1.1%)	0 40975 (99.0%)|1 394 (1.0%)
Ectropion or entropion	bin_374.1	Diseases	1082	0	0 43603 (99.9%)|1 53 (0.1%)	0 23577 (99.9%)|1 24 (0.1%)	0 20026 (99.9%)|1 29 (0.1%)	0 847 (99.8%)|1 2 (0.2%)	0 821 (99.8%)|1 2 (0.2%)	0 41323 (99.9%)|1 46 (0.1%)
Ptosis of eyelid	bin_374.3	Diseases	1083	0	0 43526 (99.7%)|1 130 (0.3%)	0 23518 (99.6%)|1 83 (0.4%)	0 20008 (99.8%)|1 47 (0.2%)	0 847 (99.8%)|1 2 (0.2%)	0 819 (99.5%)|1 4 (0.5%)	0 41248 (99.7%)|1 121 (0.3%)
Disorders of lacrimal system	bin_375	Diseases	1084	0	0 43297 (99.2%)|1 359 (0.8%)	0 23349 (98.9%)|1 252 (1.1%)	0 19948 (99.5%)|1 107 (0.5%)	0 840 (98.9%)|1 9 (1.1%)	0 814 (98.9%)|1 9 (1.1%)	0 41034 (99.2%)|1 335 (0.8%)
Epiphora	bin_375.2	Diseases	1085	0	0 43499 (99.6%)|1 157 (0.4%)	0 23503 (99.6%)|1 98 (0.4%)	0 19996 (99.7%)|1 59 (0.3%)	0 845 (99.5%)|1 4 (0.5%)	0 811 (98.5%)|1 12 (1.5%)	0 41232 (99.7%)|1 137 (0.3%)
Disorders of the orbit	bin_376	Diseases	1086	0	0 43645 (100.0%)|1 11 (0.0%)	0 23595 (100.0%)|1 6 (0.0%)	0 20050 (100.0%)|1 5 (0.0%)	0 848 (99.9%)|1 1 (0.1%)	0 823 (100.0%)	0 41359 (100.0%)|1 10 (0.0%)
Disorders of optic nerve and visual pathways	bin_377	Diseases	1087	0	0 43632 (99.9%)|1 24 (0.1%)	0 23585 (99.9%)|1 16 (0.1%)	0 20047 (100.0%)|1 8 (0.0%)	0 849 (100.0%)	0 822 (99.9%)|1 1 (0.1%)	0 41346 (99.9%)|1 23 (0.1%)
Optic atrophy	bin_377.1	Diseases	1088	0	0 43646 (100.0%)|1 10 (0.0%)	0 23600 (100.0%)|1 1 (0.0%)	0 20046 (100.0%)|1 9 (0.0%)	0 849 (100.0%)	0 823 (100.0%)	0 41359 (100.0%)|1 10 (0.0%)
Optic neuritis/neuropathy	bin_377.3	Diseases	1089	0	0 43579 (99.8%)|1 77 (0.2%)	0 23552 (99.8%)|1 49 (0.2%)	0 20027 (99.9%)|1 28 (0.1%)	0 848 (99.9%)|1 1 (0.1%)	0 821 (99.8%)|1 2 (0.2%)	0 41295 (99.8%)|1 74 (0.2%)
Strabismus and other disorders of binocular eye movements	bin_378	Diseases	1090	0	0 43624 (99.9%)|1 32 (0.1%)	0 23583 (99.9%)|1 18 (0.1%)	0 20041 (99.9%)|1 14 (0.1%)	0 849 (100.0%)	0 822 (99.9%)|1 1 (0.1%)	0 41338 (99.9%)|1 31 (0.1%)
Strabismus (not specified as paralytic)	bin_378.1	Diseases	1091	0	0 43525 (99.7%)|1 131 (0.3%)	0 23539 (99.7%)|1 62 (0.3%)	0 19986 (99.7%)|1 69 (0.3%)	0 848 (99.9%)|1 1 (0.1%)	0 821 (99.8%)|1 2 (0.2%)	0 41242 (99.7%)|1 127 (0.3%)
Nystagmus and other irregular eye movements	bin_378.2	Diseases	1092	0	0 43626 (99.9%)|1 30 (0.1%)	0 23587 (99.9%)|1 14 (0.1%)	0 20039 (99.9%)|1 16 (0.1%)	0 848 (99.9%)|1 1 (0.1%)	0 823 (100.0%)	0 41340 (99.9%)|1 29 (0.1%)
Paralytic strabismus	bin_378.5	Diseases	1093	0	0 43633 (99.9%)|1 23 (0.1%)	0 23588 (99.9%)|1 13 (0.1%)	0 20045 (100.0%)|1 10 (0.0%)	0 848 (99.9%)|1 1 (0.1%)	0 823 (100.0%)	0 41347 (99.9%)|1 22 (0.1%)
Other disorders of eye	bin_379	Diseases	1094	0	0 43316 (99.2%)|1 340 (0.8%)	0 23391 (99.1%)|1 210 (0.9%)	0 19925 (99.4%)|1 130 (0.6%)	0 845 (99.5%)|1 4 (0.5%)	0 817 (99.3%)|1 6 (0.7%)	0 41042 (99.2%)|1 327 (0.8%)
Scleritis and episcleritis	bin_379.1	Diseases	1095	0	0 43577 (99.8%)|1 79 (0.2%)	0 23545 (99.8%)|1 56 (0.2%)	0 20032 (99.9%)|1 23 (0.1%)	0 847 (99.8%)|1 2 (0.2%)	0 821 (99.8%)|1 2 (0.2%)	0 41294 (99.8%)|1 75 (0.2%)
Disorders of vitreous body	bin_379.2	Diseases	1096	0	0 43232 (99.0%)|1 424 (1.0%)	0 23337 (98.9%)|1 264 (1.1%)	0 19895 (99.2%)|1 160 (0.8%)	0 848 (99.9%)|1 1 (0.1%)	0 817 (99.3%)|1 6 (0.7%)	0 40958 (99.0%)|1 411 (1.0%)
Aphakia and other disorders of lens	bin_379.3	Diseases	1097	0	0 43614 (99.9%)|1 42 (0.1%)	0 23580 (99.9%)|1 21 (0.1%)	0 20034 (99.9%)|1 21 (0.1%)	0 849 (100.0%)	0 823 (100.0%)	0 41327 (99.9%)|1 42 (0.1%)
Anomalies of pupillary function	bin_379.4	Diseases	1098	0	0 43633 (99.9%)|1 23 (0.1%)	0 23585 (99.9%)|1 16 (0.1%)	0 20048 (100.0%)|1 7 (0.0%)	0 849 (100.0%)	0 823 (100.0%)	0 41346 (99.9%)|1 23 (0.1%)
Disorders of iris and ciliary body	bin_379.5	Diseases	1099	0	0 43604 (99.9%)|1 52 (0.1%)	0 23581 (99.9%)|1 20 (0.1%)	0 20023 (99.8%)|1 32 (0.2%)	0 848 (99.9%)|1 1 (0.1%)	0 823 (100.0%)	0 41318 (99.9%)|1 51 (0.1%)
Pain, swelling or discharge of eye	bin_379.9	Diseases	1100	0	0 43528 (99.7%)|1 128 (0.3%)	0 23530 (99.7%)|1 71 (0.3%)	0 19998 (99.7%)|1 57 (0.3%)	0 845 (99.5%)|1 4 (0.5%)	0 819 (99.5%)|1 4 (0.5%)	0 41250 (99.7%)|1 119 (0.3%)
Disorders of external ear	bin_380	Diseases	1101	0	0 43514 (99.7%)|1 142 (0.3%)	0 23530 (99.7%)|1 71 (0.3%)	0 19984 (99.6%)|1 71 (0.4%)	0 849 (100.0%)	0 822 (99.9%)|1 1 (0.1%)	0 41229 (99.7%)|1 140 (0.3%)
Otitis externa	bin_380.1	Diseases	1102	0	0 41878 (95.9%)|1 1778 (4.1%)	0 22692 (96.1%)|1 909 (3.9%)	0 19186 (95.7%)|1 869 (4.3%)	0 833 (98.1%)|1 16 (1.9%)	0 789 (95.9%)|1 34 (4.1%)	0 39657 (95.9%)|1 1712 (4.1%)
Impacted cerumen	bin_380.4	Diseases	1103	0	0 42484 (97.3%)|1 1172 (2.7%)	0 23075 (97.8%)|1 526 (2.2%)	0 19409 (96.8%)|1 646 (3.2%)	0 845 (99.5%)|1 4 (0.5%)	0 812 (98.7%)|1 11 (1.3%)	0 40219 (97.2%)|1 1150 (2.8%)
Otitis media	bin_381.1	Diseases	1104	0	0 43152 (98.8%)|1 504 (1.2%)	0 23319 (98.8%)|1 282 (1.2%)	0 19833 (98.9%)|1 222 (1.1%)	0 848 (99.9%)|1 1 (0.1%)	0 814 (98.9%)|1 9 (1.1%)	0 40879 (98.8%)|1 490 (1.2%)
Suppurative and unspecified otitis media	bin_381.11	Diseases	1105	0	0 42812 (98.1%)|1 844 (1.9%)	0 23123 (98.0%)|1 478 (2.0%)	0 19689 (98.2%)|1 366 (1.8%)	0 844 (99.4%)|1 5 (0.6%)	0 805 (97.8%)|1 18 (2.2%)	0 40556 (98.0%)|1 813 (2.0%)
Eustachian tube disorders	bin_381.2	Diseases	1106	0	0 43150 (98.8%)|1 506 (1.2%)	0 23295 (98.7%)|1 306 (1.3%)	0 19855 (99.0%)|1 200 (1.0%)	0 844 (99.4%)|1 5 (0.6%)	0 820 (99.6%)|1 3 (0.4%)	0 40875 (98.8%)|1 494 (1.2%)
Mastoiditis & related conditions	bin_381.3	Diseases	1107	0	0 43636 (100.0%)|1 20 (0.0%)	0 23590 (100.0%)|1 11 (0.0%)	0 20046 (100.0%)|1 9 (0.0%)	0 849 (100.0%)	0 822 (99.9%)|1 1 (0.1%)	0 41350 (100.0%)|1 19 (0.0%)
Otorrhea	bin_381.9	Diseases	1108	0	0 43570 (99.8%)|1 86 (0.2%)	0 23563 (99.8%)|1 38 (0.2%)	0 20007 (99.8%)|1 48 (0.2%)	0 848 (99.9%)|1 1 (0.1%)	0 821 (99.8%)|1 2 (0.2%)	0 41286 (99.8%)|1 83 (0.2%)
Otalgia	bin_382	Diseases	1109	0	0 43009 (98.5%)|1 647 (1.5%)	0 23165 (98.2%)|1 436 (1.8%)	0 19844 (98.9%)|1 211 (1.1%)	0 835 (98.4%)|1 14 (1.6%)	0 802 (97.4%)|1 21 (2.6%)	0 40761 (98.5%)|1 608 (1.5%)
Otosclerosis	bin_383	Diseases	1110	0	0 43558 (99.8%)|1 98 (0.2%)	0 23538 (99.7%)|1 63 (0.3%)	0 20020 (99.8%)|1 35 (0.2%)	0 849 (100.0%)	0 823 (100.0%)	0 41271 (99.8%)|1 98 (0.2%)
Other disorders of tympanic membrane	bin_384	Diseases	1111	0	0 43621 (99.9%)|1 35 (0.1%)	0 23586 (99.9%)|1 15 (0.1%)	0 20035 (99.9%)|1 20 (0.1%)	0 849 (100.0%)	0 823 (100.0%)	0 41334 (99.9%)|1 35 (0.1%)
Perforation of tympanic membrane	bin_384.4	Diseases	1112	0	0 43449 (99.5%)|1 207 (0.5%)	0 23485 (99.5%)|1 116 (0.5%)	0 19964 (99.5%)|1 91 (0.5%)	0 848 (99.9%)|1 1 (0.1%)	0 818 (99.4%)|1 5 (0.6%)	0 41172 (99.5%)|1 197 (0.5%)
Other disorders of middle ear and mastoid	bin_385	Diseases	1113	0	0 43638 (100.0%)|1 18 (0.0%)	0 23594 (100.0%)|1 7 (0.0%)	0 20044 (99.9%)|1 11 (0.1%)	0 849 (100.0%)	0 822 (99.9%)|1 1 (0.1%)	0 41352 (100.0%)|1 17 (0.0%)
Cholesteatoma	bin_385.3	Diseases	1114	0	0 43597 (99.9%)|1 59 (0.1%)	0 23579 (99.9%)|1 22 (0.1%)	0 20018 (99.8%)|1 37 (0.2%)	0 849 (100.0%)	0 822 (99.9%)|1 1 (0.1%)	0 41311 (99.9%)|1 58 (0.1%)
Tympanosclerosis and middle ear disease related to otitis media	bin_385.5	Diseases	1115	0	0 43632 (99.9%)|1 24 (0.1%)	0 23585 (99.9%)|1 16 (0.1%)	0 20047 (100.0%)|1 8 (0.0%)	0 849 (100.0%)	0 822 (99.9%)|1 1 (0.1%)	0 41346 (99.9%)|1 23 (0.1%)
Vertiginous syndromes and other disorders of vestibular system	bin_386	Diseases	1116	0	0 43499 (99.6%)|1 157 (0.4%)	0 23503 (99.6%)|1 98 (0.4%)	0 19996 (99.7%)|1 59 (0.3%)	0 849 (100.0%)	0 820 (99.6%)|1 3 (0.4%)	0 41215 (99.6%)|1 154 (0.4%)
Meniere's disease	bin_386.1	Diseases	1117	0	0 43567 (99.8%)|1 89 (0.2%)	0 23549 (99.8%)|1 52 (0.2%)	0 20018 (99.8%)|1 37 (0.2%)	0 849 (100.0%)	0 820 (99.6%)|1 3 (0.4%)	0 41284 (99.8%)|1 85 (0.2%)
Peripheral or central vertigo	bin_386.2	Diseases	1118	0	0 43285 (99.2%)|1 371 (0.8%)	0 23342 (98.9%)|1 259 (1.1%)	0 19943 (99.4%)|1 112 (0.6%)	0 847 (99.8%)|1 2 (0.2%)	0 815 (99.0%)|1 8 (1.0%)	0 41012 (99.1%)|1 357 (0.9%)
Labyrinthitis	bin_386.3	Diseases	1119	0	0 43074 (98.7%)|1 582 (1.3%)	0 23187 (98.2%)|1 414 (1.8%)	0 19887 (99.2%)|1 168 (0.8%)	0 842 (99.2%)|1 7 (0.8%)	0 812 (98.7%)|1 11 (1.3%)	0 40812 (98.7%)|1 557 (1.3%)
Dizziness and giddiness (Light-headedness and vertigo)	bin_386.9	Diseases	1120	0	0 42000 (96.2%)|1 1656 (3.8%)	0 22552 (95.6%)|1 1049 (4.4%)	0 19448 (97.0%)|1 607 (3.0%)	0 824 (97.1%)|1 25 (2.9%)	0 772 (93.8%)|1 51 (6.2%)	0 39809 (96.2%)|1 1560 (3.8%)
Other disorders of ear	bin_388	Diseases	1121	0	0 43590 (99.8%)|1 66 (0.2%)	0 23568 (99.9%)|1 33 (0.1%)	0 20022 (99.8%)|1 33 (0.2%)	0 848 (99.9%)|1 1 (0.1%)	0 822 (99.9%)|1 1 (0.1%)	0 41306 (99.8%)|1 63 (0.2%)
Hearing loss	bin_389	Diseases	1122	0	0 42660 (97.7%)|1 996 (2.3%)	0 23110 (97.9%)|1 491 (2.1%)	0 19550 (97.5%)|1 505 (2.5%)	0 845 (99.5%)|1 4 (0.5%)	0 810 (98.4%)|1 13 (1.6%)	0 40396 (97.6%)|1 973 (2.4%)
Sensorineural hearing loss	bin_389.1	Diseases	1123	0	0 43391 (99.4%)|1 265 (0.6%)	0 23483 (99.5%)|1 118 (0.5%)	0 19908 (99.3%)|1 147 (0.7%)	0 848 (99.9%)|1 1 (0.1%)	0 818 (99.4%)|1 5 (0.6%)	0 41110 (99.4%)|1 259 (0.6%)
Conductive hearing loss	bin_389.2	Diseases	1124	0	0 43573 (99.8%)|1 83 (0.2%)	0 23558 (99.8%)|1 43 (0.2%)	0 20015 (99.8%)|1 40 (0.2%)	0 849 (100.0%)	0 822 (99.9%)|1 1 (0.1%)	0 41288 (99.8%)|1 81 (0.2%)
Degenerative and vascular disorders of ear	bin_389.3	Diseases	1125	0	0 43591 (99.9%)|1 65 (0.1%)	0 23583 (99.9%)|1 18 (0.1%)	0 20008 (99.8%)|1 47 (0.2%)	0 849 (100.0%)	0 821 (99.8%)|1 2 (0.2%)	0 41306 (99.8%)|1 63 (0.2%)
Tinnitus	bin_389.4	Diseases	1126	0	0 43067 (98.7%)|1 589 (1.3%)	0 23323 (98.8%)|1 278 (1.2%)	0 19744 (98.4%)|1 311 (1.6%)	0 849 (100.0%)	0 816 (99.1%)|1 7 (0.9%)	0 40794 (98.6%)|1 575 (1.4%)
Rheumatic disease of the heart valves	bin_394	Diseases	1127	0	0 43603 (99.9%)|1 53 (0.1%)	0 23573 (99.9%)|1 28 (0.1%)	0 20030 (99.9%)|1 25 (0.1%)	0 847 (99.8%)|1 2 (0.2%)	0 822 (99.9%)|1 1 (0.1%)	0 41319 (99.9%)|1 50 (0.1%)
Mitral valve disease	bin_394.2	Diseases	1128	0	0 43358 (99.3%)|1 298 (0.7%)	0 23458 (99.4%)|1 143 (0.6%)	0 19900 (99.2%)|1 155 (0.8%)	0 847 (99.8%)|1 2 (0.2%)	0 817 (99.3%)|1 6 (0.7%)	0 41086 (99.3%)|1 283 (0.7%)
Aortic valve disease	bin_394.3	Diseases	1129	0	0 43560 (99.8%)|1 96 (0.2%)	0 23564 (99.8%)|1 37 (0.2%)	0 19996 (99.7%)|1 59 (0.3%)	0 846 (99.6%)|1 3 (0.4%)	0 822 (99.9%)|1 1 (0.1%)	0 41279 (99.8%)|1 90 (0.2%)
Disease of tricuspid valve	bin_394.7	Diseases	1130	0	0 43612 (99.9%)|1 44 (0.1%)	0 23579 (99.9%)|1 22 (0.1%)	0 20033 (99.9%)|1 22 (0.1%)	0 849 (100.0%)	0 822 (99.9%)|1 1 (0.1%)	0 41327 (99.9%)|1 42 (0.1%)
Nonrheumatic aortic valve disorders	bin_395.2	Diseases	1131	0	0 43635 (100.0%)|1 21 (0.0%)	0 23592 (100.0%)|1 9 (0.0%)	0 20043 (99.9%)|1 12 (0.1%)	0 848 (99.9%)|1 1 (0.1%)	0 823 (100.0%)	0 41349 (100.0%)|1 20 (0.0%)
Heart valve replaced	bin_395.6	Diseases	1132	0	0 43560 (99.8%)|1 96 (0.2%)	0 23567 (99.9%)|1 34 (0.1%)	0 19993 (99.7%)|1 62 (0.3%)	0 847 (99.8%)|1 2 (0.2%)	0 822 (99.9%)|1 1 (0.1%)	0 41276 (99.8%)|1 93 (0.2%)
Abnormal heart sounds	bin_396	Diseases	1133	0	0 43481 (99.6%)|1 175 (0.4%)	0 23502 (99.6%)|1 99 (0.4%)	0 19979 (99.6%)|1 76 (0.4%)	0 846 (99.6%)|1 3 (0.4%)	0 823 (100.0%)	0 41198 (99.6%)|1 171 (0.4%)
Essential hypertension	bin_401.1	Diseases	1134	0	0 36609 (83.9%)|1 7047 (16.1%)	0 20268 (85.9%)|1 3333 (14.1%)	0 16341 (81.5%)|1 3714 (18.5%)	0 697 (82.1%)|1 152 (17.9%)	0 646 (78.5%)|1 177 (21.5%)	0 34721 (83.9%)|1 6648 (16.1%)
Hypertensive heart disease	bin_401.21	Diseases	1135	0	0 43641 (100.0%)|1 15 (0.0%)	0 23596 (100.0%)|1 5 (0.0%)	0 20045 (100.0%)|1 10 (0.0%)	0 849 (100.0%)	0 823 (100.0%)	0 41355 (100.0%)|1 14 (0.0%)
Hypertensive chronic kidney disease	bin_401.22	Diseases	1136	0	0 43556 (99.8%)|1 100 (0.2%)	0 23565 (99.8%)|1 36 (0.2%)	0 19991 (99.7%)|1 64 (0.3%)	0 848 (99.9%)|1 1 (0.1%)	0 818 (99.4%)|1 5 (0.6%)	0 41277 (99.8%)|1 92 (0.2%)
Other hypertensive complications	bin_401.3	Diseases	1137	0	0 43642 (100.0%)|1 14 (0.0%)	0 23596 (100.0%)|1 5 (0.0%)	0 20046 (100.0%)|1 9 (0.0%)	0 849 (100.0%)	0 822 (99.9%)|1 1 (0.1%)	0 41356 (100.0%)|1 13 (0.0%)
Elevated blood pressure reading without diagnosis of hypertension	bin_402	Diseases	1138	0	0 42954 (98.4%)|1 702 (1.6%)	0 23245 (98.5%)|1 356 (1.5%)	0 19709 (98.3%)|1 346 (1.7%)	0 838 (98.7%)|1 11 (1.3%)	0 812 (98.7%)|1 11 (1.3%)	0 40695 (98.4%)|1 674 (1.6%)
Unstable angina (intermediate coronary syndrome)	bin_411.1	Diseases	1139	0	0 43237 (99.0%)|1 419 (1.0%)	0 23465 (99.4%)|1 136 (0.6%)	0 19772 (98.6%)|1 283 (1.4%)	0 847 (99.8%)|1 2 (0.2%)	0 811 (98.5%)|1 12 (1.5%)	0 40968 (99.0%)|1 401 (1.0%)
Myocardial infarction	bin_411.2	Diseases	1140	0	0 42454 (97.2%)|1 1202 (2.8%)	0 23365 (99.0%)|1 236 (1.0%)	0 19089 (95.2%)|1 966 (4.8%)	0 835 (98.4%)|1 14 (1.6%)	0 792 (96.2%)|1 31 (3.8%)	0 40223 (97.2%)|1 1146 (2.8%)
Angina pectoris	bin_411.3	Diseases	1141	0	0 41731 (95.6%)|1 1925 (4.4%)	0 22940 (97.2%)|1 661 (2.8%)	0 18791 (93.7%)|1 1264 (6.3%)	0 825 (97.2%)|1 24 (2.8%)	0 770 (93.6%)|1 53 (6.4%)	0 39540 (95.6%)|1 1829 (4.4%)
Coronary atherosclerosis	bin_411.4	Diseases	1142	0	0 42418 (97.2%)|1 1238 (2.8%)	0 23333 (98.9%)|1 268 (1.1%)	0 19085 (95.2%)|1 970 (4.8%)	0 838 (98.7%)|1 11 (1.3%)	0 787 (95.6%)|1 36 (4.4%)	0 40187 (97.1%)|1 1182 (2.9%)
Aneurysm and dissection of heart	bin_411.41	Diseases	1143	0	0 43571 (99.8%)|1 85 (0.2%)	0 23566 (99.9%)|1 35 (0.1%)	0 20005 (99.8%)|1 50 (0.2%)	0 849 (100.0%)	0 823 (100.0%)	0 41284 (99.8%)|1 85 (0.2%)
Other chronic ischemic heart disease, unspecified	bin_411.8	Diseases	1144	0	0 42400 (97.1%)|1 1256 (2.9%)	0 23271 (98.6%)|1 330 (1.4%)	0 19129 (95.4%)|1 926 (4.6%)	0 842 (99.2%)|1 7 (0.8%)	0 787 (95.6%)|1 36 (4.4%)	0 40163 (97.1%)|1 1206 (2.9%)
Other acute and subacute forms of ischemic heart disease	bin_411.9	Diseases	1145	0	0 43596 (99.9%)|1 60 (0.1%)	0 23583 (99.9%)|1 18 (0.1%)	0 20013 (99.8%)|1 42 (0.2%)	0 849 (100.0%)	0 819 (99.5%)|1 4 (0.5%)	0 41316 (99.9%)|1 53 (0.1%)
Other forms of chronic heart disease	bin_414	Diseases	1146	0	0 43576 (99.8%)|1 80 (0.2%)	0 23584 (99.9%)|1 17 (0.1%)	0 19992 (99.7%)|1 63 (0.3%)	0 848 (99.9%)|1 1 (0.1%)	0 821 (99.8%)|1 2 (0.2%)	0 41293 (99.8%)|1 76 (0.2%)
Pulmonary heart disease	bin_415	Diseases	1147	0	0 43398 (99.4%)|1 258 (0.6%)	0 23476 (99.5%)|1 125 (0.5%)	0 19922 (99.3%)|1 133 (0.7%)	0 842 (99.2%)|1 7 (0.8%)	0 822 (99.9%)|1 1 (0.1%)	0 41121 (99.4%)|1 248 (0.6%)
Pulmonary embolism and infarction, acute	bin_415.11	Diseases	1148	0	0 43247 (99.1%)|1 409 (0.9%)	0 23376 (99.0%)|1 225 (1.0%)	0 19871 (99.1%)|1 184 (0.9%)	0 839 (98.8%)|1 10 (1.2%)	0 822 (99.9%)|1 1 (0.1%)	0 40977 (99.1%)|1 392 (0.9%)
Primary pulmonary hypertension	bin_415.21	Diseases	1149	0	0 43499 (99.6%)|1 157 (0.4%)	0 23514 (99.6%)|1 87 (0.4%)	0 19985 (99.7%)|1 70 (0.3%)	0 843 (99.3%)|1 6 (0.7%)	0 822 (99.9%)|1 1 (0.1%)	0 41221 (99.6%)|1 148 (0.4%)
Cardiomegaly	bin_416	Diseases	1150	0	0 43438 (99.5%)|1 218 (0.5%)	0 23534 (99.7%)|1 67 (0.3%)	0 19904 (99.2%)|1 151 (0.8%)	0 844 (99.4%)|1 5 (0.6%)	0 819 (99.5%)|1 4 (0.5%)	0 41162 (99.5%)|1 207 (0.5%)
Nonspecific chest pain	bin_418	Diseases	1151	0	0 40556 (92.9%)|1 3100 (7.1%)	0 21975 (93.1%)|1 1626 (6.9%)	0 18581 (92.7%)|1 1474 (7.3%)	0 781 (92.0%)|1 68 (8.0%)	0 746 (90.6%)|1 77 (9.4%)	0 38462 (93.0%)|1 2907 (7.0%)
Precordial pain	bin_418.1	Diseases	1152	0	0 43535 (99.7%)|1 121 (0.3%)	0 23546 (99.8%)|1 55 (0.2%)	0 19989 (99.7%)|1 66 (0.3%)	0 848 (99.9%)|1 1 (0.1%)	0 822 (99.9%)|1 1 (0.1%)	0 41250 (99.7%)|1 119 (0.3%)
Myocarditis	bin_420.1	Diseases	1153	0	0 43643 (100.0%)|1 13 (0.0%)	0 23597 (100.0%)|1 4 (0.0%)	0 20046 (100.0%)|1 9 (0.0%)	0 849 (100.0%)	0 823 (100.0%)	0 41356 (100.0%)|1 13 (0.0%)
Pericarditis	bin_420.2	Diseases	1154	0	0 43557 (99.8%)|1 99 (0.2%)	0 23570 (99.9%)|1 31 (0.1%)	0 19987 (99.7%)|1 68 (0.3%)	0 844 (99.4%)|1 5 (0.6%)	0 822 (99.9%)|1 1 (0.1%)	0 41277 (99.8%)|1 92 (0.2%)
Acute pericarditis	bin_420.21	Diseases	1155	0	0 43585 (99.8%)|1 71 (0.2%)	0 23583 (99.9%)|1 18 (0.1%)	0 20002 (99.7%)|1 53 (0.3%)	0 849 (100.0%)	0 822 (99.9%)|1 1 (0.1%)	0 41300 (99.8%)|1 69 (0.2%)
Endocarditis	bin_420.3	Diseases	1156	0	0 43615 (99.9%)|1 41 (0.1%)	0 23583 (99.9%)|1 18 (0.1%)	0 20032 (99.9%)|1 23 (0.1%)	0 849 (100.0%)	0 823 (100.0%)	0 41329 (99.9%)|1 40 (0.1%)
Primary/intrinsic cardiomyopathies	bin_425.1	Diseases	1157	0	0 43524 (99.7%)|1 132 (0.3%)	0 23555 (99.8%)|1 46 (0.2%)	0 19969 (99.6%)|1 86 (0.4%)	0 847 (99.8%)|1 2 (0.2%)	0 821 (99.8%)|1 2 (0.2%)	0 41241 (99.7%)|1 128 (0.3%)
Other hypertrophic cardiomyopathy	bin_425.12	Diseases	1158	0	0 43644 (100.0%)|1 12 (0.0%)	0 23596 (100.0%)|1 5 (0.0%)	0 20048 (100.0%)|1 7 (0.0%)	0 849 (100.0%)	0 823 (100.0%)	0 41357 (100.0%)|1 12 (0.0%)
Cardiac conduction disorders	bin_426	Diseases	1159	0	0 43636 (100.0%)|1 20 (0.0%)	0 23596 (100.0%)|1 5 (0.0%)	0 20040 (99.9%)|1 15 (0.1%)	0 849 (100.0%)	0 823 (100.0%)	0 41349 (100.0%)|1 20 (0.0%)
First degree AV block	bin_426.21	Diseases	1160	0	0 43621 (99.9%)|1 35 (0.1%)	0 23594 (100.0%)|1 7 (0.0%)	0 20027 (99.9%)|1 28 (0.1%)	0 848 (99.9%)|1 1 (0.1%)	0 822 (99.9%)|1 1 (0.1%)	0 41336 (99.9%)|1 33 (0.1%)
Second degree AV block	bin_426.23	Diseases	1161	0	0 43635 (100.0%)|1 21 (0.0%)	0 23596 (100.0%)|1 5 (0.0%)	0 20039 (99.9%)|1 16 (0.1%)	0 849 (100.0%)	0 823 (100.0%)	0 41348 (99.9%)|1 21 (0.1%)
Atrioventricular block, complete	bin_426.24	Diseases	1162	0	0 43624 (99.9%)|1 32 (0.1%)	0 23594 (100.0%)|1 7 (0.0%)	0 20030 (99.9%)|1 25 (0.1%)	0 848 (99.9%)|1 1 (0.1%)	0 822 (99.9%)|1 1 (0.1%)	0 41339 (99.9%)|1 30 (0.1%)
Bundle branch block	bin_426.3	Diseases	1163	0	0 43631 (99.9%)|1 25 (0.1%)	0 23595 (100.0%)|1 6 (0.0%)	0 20036 (99.9%)|1 19 (0.1%)	0 849 (100.0%)	0 823 (100.0%)	0 41344 (99.9%)|1 25 (0.1%)
Right bundle branch block	bin_426.31	Diseases	1164	0	0 43597 (99.9%)|1 59 (0.1%)	0 23584 (99.9%)|1 17 (0.1%)	0 20013 (99.8%)|1 42 (0.2%)	0 848 (99.9%)|1 1 (0.1%)	0 822 (99.9%)|1 1 (0.1%)	0 41313 (99.9%)|1 56 (0.1%)
Left bundle branch block	bin_426.32	Diseases	1165	0	0 43560 (99.8%)|1 96 (0.2%)	0 23559 (99.8%)|1 42 (0.2%)	0 20001 (99.7%)|1 54 (0.3%)	0 848 (99.9%)|1 1 (0.1%)	0 822 (99.9%)|1 1 (0.1%)	0 41275 (99.8%)|1 94 (0.2%)
Anomalous atrioventricular excitation	bin_426.4	Diseases	1166	0	0 43635 (100.0%)|1 21 (0.0%)	0 23592 (100.0%)|1 9 (0.0%)	0 20043 (99.9%)|1 12 (0.1%)	0 847 (99.8%)|1 2 (0.2%)	0 823 (100.0%)	0 41350 (100.0%)|1 19 (0.0%)
Cardiac pacemaker in situ	bin_426.91	Diseases	1167	0	0 43562 (99.8%)|1 94 (0.2%)	0 23575 (99.9%)|1 26 (0.1%)	0 19987 (99.7%)|1 68 (0.3%)	0 849 (100.0%)	0 821 (99.8%)|1 2 (0.2%)	0 41278 (99.8%)|1 91 (0.2%)
Paroxysmal tachycardia, unspecified	bin_427.1	Diseases	1168	0	0 43601 (99.9%)|1 55 (0.1%)	0 23565 (99.8%)|1 36 (0.2%)	0 20036 (99.9%)|1 19 (0.1%)	0 848 (99.9%)|1 1 (0.1%)	0 821 (99.8%)|1 2 (0.2%)	0 41318 (99.9%)|1 51 (0.1%)
Paroxysmal supraventricular tachycardia	bin_427.11	Diseases	1169	0	0 43429 (99.5%)|1 227 (0.5%)	0 23472 (99.5%)|1 129 (0.5%)	0 19957 (99.5%)|1 98 (0.5%)	0 847 (99.8%)|1 2 (0.2%)	0 822 (99.9%)|1 1 (0.1%)	0 41149 (99.5%)|1 220 (0.5%)
Paroxysmal ventricular tachycardia	bin_427.12	Diseases	1170	0	0 43592 (99.9%)|1 64 (0.1%)	0 23582 (99.9%)|1 19 (0.1%)	0 20010 (99.8%)|1 45 (0.2%)	0 848 (99.9%)|1 1 (0.1%)	0 823 (100.0%)	0 41306 (99.8%)|1 63 (0.2%)
Atrial fibrillation and flutter	bin_427.2	Diseases	1171	0	0 42698 (97.8%)|1 958 (2.2%)	0 23299 (98.7%)|1 302 (1.3%)	0 19399 (96.7%)|1 656 (3.3%)	0 843 (99.3%)|1 6 (0.7%)	0 815 (99.0%)|1 8 (1.0%)	0 40432 (97.7%)|1 937 (2.3%)
Other specified cardiac dysrhythmias	bin_427.3	Diseases	1172	0	0 43440 (99.5%)|1 216 (0.5%)	0 23501 (99.6%)|1 100 (0.4%)	0 19939 (99.4%)|1 116 (0.6%)	0 847 (99.8%)|1 2 (0.2%)	0 818 (99.4%)|1 5 (0.6%)	0 41162 (99.5%)|1 207 (0.5%)
Ventricular fibrillation and flutter	bin_427.41	Diseases	1173	0	0 43633 (99.9%)|1 23 (0.1%)	0 23595 (100.0%)|1 6 (0.0%)	0 20038 (99.9%)|1 17 (0.1%)	0 849 (100.0%)	0 823 (100.0%)	0 41346 (99.9%)|1 23 (0.1%)
Cardiac arrest	bin_427.42	Diseases	1174	0	0 43615 (99.9%)|1 41 (0.1%)	0 23589 (99.9%)|1 12 (0.1%)	0 20026 (99.9%)|1 29 (0.1%)	0 849 (100.0%)	0 823 (100.0%)	0 41328 (99.9%)|1 41 (0.1%)
Arrhythmia (cardiac) NOS	bin_427.5	Diseases	1175	0	0 43576 (99.8%)|1 80 (0.2%)	0 23570 (99.9%)|1 31 (0.1%)	0 20006 (99.8%)|1 49 (0.2%)	0 849 (100.0%)	0 821 (99.8%)|1 2 (0.2%)	0 41291 (99.8%)|1 78 (0.2%)
Premature beats	bin_427.6	Diseases	1176	0	0 43553 (99.8%)|1 103 (0.2%)	0 23539 (99.7%)|1 62 (0.3%)	0 20014 (99.8%)|1 41 (0.2%)	0 848 (99.9%)|1 1 (0.1%)	0 822 (99.9%)|1 1 (0.1%)	0 41268 (99.8%)|1 101 (0.2%)
Tachycardia NOS	bin_427.7	Diseases	1177	0	0 43509 (99.7%)|1 147 (0.3%)	0 23513 (99.6%)|1 88 (0.4%)	0 19996 (99.7%)|1 59 (0.3%)	0 846 (99.6%)|1 3 (0.4%)	0 822 (99.9%)|1 1 (0.1%)	0 41226 (99.7%)|1 143 (0.3%)
Sinoatrial node dysfunction (Bradycardia)	bin_427.8	Diseases	1178	0	0 43633 (99.9%)|1 23 (0.1%)	0 23590 (100.0%)|1 11 (0.0%)	0 20043 (99.9%)|1 12 (0.1%)	0 849 (100.0%)	0 822 (99.9%)|1 1 (0.1%)	0 41348 (99.9%)|1 21 (0.1%)
Palpitations	bin_427.9	Diseases	1179	0	0 42751 (97.9%)|1 905 (2.1%)	0 22999 (97.4%)|1 602 (2.6%)	0 19752 (98.5%)|1 303 (1.5%)	0 830 (97.8%)|1 19 (2.2%)	0 800 (97.2%)|1 23 (2.8%)	0 40524 (98.0%)|1 845 (2.0%)
Congestive heart failure (CHF) NOS	bin_428.1	Diseases	1180	0	0 43509 (99.7%)|1 147 (0.3%)	0 23560 (99.8%)|1 41 (0.2%)	0 19949 (99.5%)|1 106 (0.5%)	0 849 (100.0%)	0 820 (99.6%)|1 3 (0.4%)	0 41226 (99.7%)|1 143 (0.3%)
Heart failure NOS	bin_428.2	Diseases	1181	0	0 43286 (99.2%)|1 370 (0.8%)	0 23513 (99.6%)|1 88 (0.4%)	0 19773 (98.6%)|1 282 (1.4%)	0 845 (99.5%)|1 4 (0.5%)	0 818 (99.4%)|1 5 (0.6%)	0 41011 (99.1%)|1 358 (0.9%)
Abnormal function study of cardiovascular system	bin_429.2	Diseases	1182	0	0 43604 (99.9%)|1 52 (0.1%)	0 23583 (99.9%)|1 18 (0.1%)	0 20021 (99.8%)|1 34 (0.2%)	0 848 (99.9%)|1 1 (0.1%)	0 819 (99.5%)|1 4 (0.5%)	0 41323 (99.9%)|1 46 (0.1%)
Symptoms involving cardiovascular system	bin_429.3	Diseases	1183	0	0 43556 (99.8%)|1 100 (0.2%)	0 23548 (99.8%)|1 53 (0.2%)	0 20008 (99.8%)|1 47 (0.2%)	0 849 (100.0%)	0 819 (99.5%)|1 4 (0.5%)	0 41273 (99.8%)|1 96 (0.2%)
Subarachnoid hemorrhage	bin_430.1	Diseases	1184	0	0 43558 (99.8%)|1 98 (0.2%)	0 23547 (99.8%)|1 54 (0.2%)	0 20011 (99.8%)|1 44 (0.2%)	0 846 (99.6%)|1 3 (0.4%)	0 820 (99.6%)|1 3 (0.4%)	0 41277 (99.8%)|1 92 (0.2%)
Intracerebral hemorrhage	bin_430.2	Diseases	1185	0	0 43614 (99.9%)|1 42 (0.1%)	0 23582 (99.9%)|1 19 (0.1%)	0 20032 (99.9%)|1 23 (0.1%)	0 848 (99.9%)|1 1 (0.1%)	0 821 (99.8%)|1 2 (0.2%)	0 41331 (99.9%)|1 38 (0.1%)
Subdural hemorrhage	bin_430.3	Diseases	1186	0	0 43647 (100.0%)|1 9 (0.0%)	0 23599 (100.0%)|1 2 (0.0%)	0 20048 (100.0%)|1 7 (0.0%)	0 849 (100.0%)	0 822 (99.9%)|1 1 (0.1%)	0 41361 (100.0%)|1 8 (0.0%)
Cerebrovascular disease	bin_433	Diseases	1187	0	0 43531 (99.7%)|1 125 (0.3%)	0 23554 (99.8%)|1 47 (0.2%)	0 19977 (99.6%)|1 78 (0.4%)	0 844 (99.4%)|1 5 (0.6%)	0 821 (99.8%)|1 2 (0.2%)	0 41252 (99.7%)|1 117 (0.3%)
Occlusion and stenosis of precerebral arteries	bin_433.1	Diseases	1188	0	0 43598 (99.9%)|1 58 (0.1%)	0 23584 (99.9%)|1 17 (0.1%)	0 20014 (99.8%)|1 41 (0.2%)	0 846 (99.6%)|1 3 (0.4%)	0 821 (99.8%)|1 2 (0.2%)	0 41316 (99.9%)|1 53 (0.1%)
Occlusion of cerebral arteries	bin_433.2	Diseases	1189	0	0 43491 (99.6%)|1 165 (0.4%)	0 23538 (99.7%)|1 63 (0.3%)	0 19953 (99.5%)|1 102 (0.5%)	0 842 (99.2%)|1 7 (0.8%)	0 821 (99.8%)|1 2 (0.2%)	0 41213 (99.6%)|1 156 (0.4%)
Cerebral artery occlusion, with cerebral infarction	bin_433.21	Diseases	1190	0	0 42965 (98.4%)|1 691 (1.6%)	0 23326 (98.8%)|1 275 (1.2%)	0 19639 (97.9%)|1 416 (2.1%)	0 834 (98.2%)|1 15 (1.8%)	0 813 (98.8%)|1 10 (1.2%)	0 40709 (98.4%)|1 660 (1.6%)
Cerebral ischemia	bin_433.3	Diseases	1191	0	0 43582 (99.8%)|1 74 (0.2%)	0 23563 (99.8%)|1 38 (0.2%)	0 20019 (99.8%)|1 36 (0.2%)	0 846 (99.6%)|1 3 (0.4%)	0 821 (99.8%)|1 2 (0.2%)	0 41300 (99.8%)|1 69 (0.2%)
Transient cerebral ischemia	bin_433.31	Diseases	1192	0	0 43386 (99.4%)|1 270 (0.6%)	0 23499 (99.6%)|1 102 (0.4%)	0 19887 (99.2%)|1 168 (0.8%)	0 846 (99.6%)|1 3 (0.4%)	0 822 (99.9%)|1 1 (0.1%)	0 41104 (99.4%)|1 265 (0.6%)
Cerebral aneurysm	bin_433.5	Diseases	1193	0	0 43628 (99.9%)|1 28 (0.1%)	0 23583 (99.9%)|1 18 (0.1%)	0 20045 (100.0%)|1 10 (0.0%)	0 848 (99.9%)|1 1 (0.1%)	0 821 (99.8%)|1 2 (0.2%)	0 41344 (99.9%)|1 25 (0.1%)
Late effects of cerebrovascular disease	bin_433.8	Diseases	1194	0	0 43592 (99.9%)|1 64 (0.1%)	0 23571 (99.9%)|1 30 (0.1%)	0 20021 (99.8%)|1 34 (0.2%)	0 847 (99.8%)|1 2 (0.2%)	0 823 (100.0%)	0 41307 (99.9%)|1 62 (0.1%)
Atherosclerosis	bin_440	Diseases	1195	0	0 43636 (100.0%)|1 20 (0.0%)	0 23594 (100.0%)|1 7 (0.0%)	0 20042 (99.9%)|1 13 (0.1%)	0 849 (100.0%)	0 822 (99.9%)|1 1 (0.1%)	0 41350 (100.0%)|1 19 (0.0%)
Atherosclerosis of the extremities	bin_440.2	Diseases	1196	0	0 43613 (99.9%)|1 43 (0.1%)	0 23595 (100.0%)|1 6 (0.0%)	0 20018 (99.8%)|1 37 (0.2%)	0 849 (100.0%)	0 823 (100.0%)	0 41326 (99.9%)|1 43 (0.1%)
Atherosclerosis of aorta	bin_440.9	Diseases	1197	0	0 43644 (100.0%)|1 12 (0.0%)	0 23597 (100.0%)|1 4 (0.0%)	0 20047 (100.0%)|1 8 (0.0%)	0 849 (100.0%)	0 822 (99.9%)|1 1 (0.1%)	0 41358 (100.0%)|1 11 (0.0%)
Vascular insufficiency of intestine	bin_441	Diseases	1198	0	0 43642 (100.0%)|1 14 (0.0%)	0 23591 (100.0%)|1 10 (0.0%)	0 20051 (100.0%)|1 4 (0.0%)	0 849 (100.0%)	0 823 (100.0%)	0 41355 (100.0%)|1 14 (0.0%)
Acute vascular insufficiency of intestine	bin_441.1	Diseases	1199	0	0 43647 (100.0%)|1 9 (0.0%)	0 23595 (100.0%)|1 6 (0.0%)	0 20052 (100.0%)|1 3 (0.0%)	0 849 (100.0%)	0 823 (100.0%)	0 41360 (100.0%)|1 9 (0.0%)
Other aneurysm	bin_442	Diseases	1200	0	0 43644 (100.0%)|1 12 (0.0%)	0 23598 (100.0%)|1 3 (0.0%)	0 20046 (100.0%)|1 9 (0.0%)	0 849 (100.0%)	0 823 (100.0%)	0 41357 (100.0%)|1 12 (0.0%)
Aortic aneurysm	bin_442.1	Diseases	1201	0	0 43624 (99.9%)|1 32 (0.1%)	0 23597 (100.0%)|1 4 (0.0%)	0 20027 (99.9%)|1 28 (0.1%)	0 849 (100.0%)	0 823 (100.0%)	0 41338 (99.9%)|1 31 (0.1%)
Abdominal aortic aneurysm	bin_442.11	Diseases	1202	0	0 43613 (99.9%)|1 43 (0.1%)	0 23594 (100.0%)|1 7 (0.0%)	0 20019 (99.8%)|1 36 (0.2%)	0 849 (100.0%)	0 823 (100.0%)	0 41326 (99.9%)|1 43 (0.1%)
Aneurysm of other specified artery	bin_442.8	Diseases	1203	0	0 43640 (100.0%)|1 16 (0.0%)	0 23589 (99.9%)|1 12 (0.1%)	0 20051 (100.0%)|1 4 (0.0%)	0 848 (99.9%)|1 1 (0.1%)	0 822 (99.9%)|1 1 (0.1%)	0 41355 (100.0%)|1 14 (0.0%)
Raynaud's syndrome	bin_443.1	Diseases	1204	0	0 43367 (99.3%)|1 289 (0.7%)	0 23400 (99.1%)|1 201 (0.9%)	0 19967 (99.6%)|1 88 (0.4%)	0 846 (99.6%)|1 3 (0.4%)	0 815 (99.0%)|1 8 (1.0%)	0 41095 (99.3%)|1 274 (0.7%)
Peripheral angiopathy in diseases classified elsewhere	bin_443.7	Diseases	1205	0	0 43624 (99.9%)|1 32 (0.1%)	0 23597 (100.0%)|1 4 (0.0%)	0 20027 (99.9%)|1 28 (0.1%)	0 848 (99.9%)|1 1 (0.1%)	0 820 (99.6%)|1 3 (0.4%)	0 41341 (99.9%)|1 28 (0.1%)
Other specified peripheral vascular diseases	bin_443.8	Diseases	1206	0	0 43439 (99.5%)|1 217 (0.5%)	0 23480 (99.5%)|1 121 (0.5%)	0 19959 (99.5%)|1 96 (0.5%)	0 846 (99.6%)|1 3 (0.4%)	0 820 (99.6%)|1 3 (0.4%)	0 41160 (99.5%)|1 209 (0.5%)
Peripheral vascular disease, unspecified	bin_443.9	Diseases	1207	0	0 43428 (99.5%)|1 228 (0.5%)	0 23537 (99.7%)|1 64 (0.3%)	0 19891 (99.2%)|1 164 (0.8%)	0 846 (99.6%)|1 3 (0.4%)	0 819 (99.5%)|1 4 (0.5%)	0 41148 (99.5%)|1 221 (0.5%)
Arterial embolism and thrombosis	bin_444	Diseases	1208	0	0 43620 (99.9%)|1 36 (0.1%)	0 23590 (100.0%)|1 11 (0.0%)	0 20030 (99.9%)|1 25 (0.1%)	0 849 (100.0%)	0 823 (100.0%)	0 41333 (99.9%)|1 36 (0.1%)
Arterial embolism and thrombosis of lower extremity artery	bin_444.1	Diseases	1209	0	0 43626 (99.9%)|1 30 (0.1%)	0 23592 (100.0%)|1 9 (0.0%)	0 20034 (99.9%)|1 21 (0.1%)	0 848 (99.9%)|1 1 (0.1%)	0 823 (100.0%)	0 41340 (99.9%)|1 29 (0.1%)
Wegener's granulomatosis	bin_446.4	Diseases	1210	0	0 43640 (100.0%)|1 16 (0.0%)	0 23595 (100.0%)|1 6 (0.0%)	0 20045 (100.0%)|1 10 (0.0%)	0 849 (100.0%)	0 823 (100.0%)	0 41353 (100.0%)|1 16 (0.0%)
Giant cell arteritis	bin_446.5	Diseases	1211	0	0 43625 (99.9%)|1 31 (0.1%)	0 23580 (99.9%)|1 21 (0.1%)	0 20045 (100.0%)|1 10 (0.0%)	0 849 (100.0%)	0 821 (99.8%)|1 2 (0.2%)	0 41340 (99.9%)|1 29 (0.1%)
Arteritis NOS	bin_446.9	Diseases	1212	0	0 43602 (99.9%)|1 54 (0.1%)	0 23570 (99.9%)|1 31 (0.1%)	0 20032 (99.9%)|1 23 (0.1%)	0 848 (99.9%)|1 1 (0.1%)	0 822 (99.9%)|1 1 (0.1%)	0 41318 (99.9%)|1 51 (0.1%)
Other disorders of arteries and arterioles	bin_447	Diseases	1213	0	0 43613 (99.9%)|1 43 (0.1%)	0 23588 (99.9%)|1 13 (0.1%)	0 20025 (99.9%)|1 30 (0.1%)	0 848 (99.9%)|1 1 (0.1%)	0 823 (100.0%)	0 41327 (99.9%)|1 42 (0.1%)
Stricture of artery	bin_447.1	Diseases	1214	0	0 43610 (99.9%)|1 46 (0.1%)	0 23589 (99.9%)|1 12 (0.1%)	0 20021 (99.8%)|1 34 (0.2%)	0 847 (99.8%)|1 2 (0.2%)	0 822 (99.9%)|1 1 (0.1%)	0 41326 (99.9%)|1 43 (0.1%)
Disease of capillaries	bin_448	Diseases	1215	0	0 43638 (100.0%)|1 18 (0.0%)	0 23588 (99.9%)|1 13 (0.1%)	0 20050 (100.0%)|1 5 (0.0%)	0 849 (100.0%)	0 823 (100.0%)	0 41351 (100.0%)|1 18 (0.0%)
Noninfectious disorders of lymphatic channels	bin_450	Diseases	1216	0	0 43530 (99.7%)|1 126 (0.3%)	0 23506 (99.6%)|1 95 (0.4%)	0 20024 (99.8%)|1 31 (0.2%)	0 847 (99.8%)|1 2 (0.2%)	0 821 (99.8%)|1 2 (0.2%)	0 41249 (99.7%)|1 120 (0.3%)
Phlebitis and thrombophlebitis	bin_451	Diseases	1217	0	0 42610 (97.6%)|1 1046 (2.4%)	0 22974 (97.3%)|1 627 (2.7%)	0 19636 (97.9%)|1 419 (2.1%)	0 836 (98.5%)|1 13 (1.5%)	0 816 (99.1%)|1 7 (0.9%)	0 40351 (97.5%)|1 1018 (2.5%)
Phlebitis and thrombophlebitis of lower extremities	bin_451.2	Diseases	1218	0	0 43242 (99.1%)|1 414 (0.9%)	0 23381 (99.1%)|1 220 (0.9%)	0 19861 (99.0%)|1 194 (1.0%)	0 840 (98.9%)|1 9 (1.1%)	0 822 (99.9%)|1 1 (0.1%)	0 40966 (99.0%)|1 403 (1.0%)
Other venous embolism and thrombosis	bin_452	Diseases	1219	0	0 43584 (99.8%)|1 72 (0.2%)	0 23558 (99.8%)|1 43 (0.2%)	0 20026 (99.9%)|1 29 (0.1%)	0 848 (99.9%)|1 1 (0.1%)	0 822 (99.9%)|1 1 (0.1%)	0 41300 (99.8%)|1 69 (0.2%)
Varicose veins	bin_454	Diseases	1220	0	0 43546 (99.7%)|1 110 (0.3%)	0 23579 (99.9%)|1 22 (0.1%)	0 19967 (99.6%)|1 88 (0.4%)	0 845 (99.5%)|1 4 (0.5%)	0 822 (99.9%)|1 1 (0.1%)	0 41266 (99.8%)|1 103 (0.2%)
Varicose veins of lower extremity	bin_454.1	Diseases	1221	0	0 42036 (96.3%)|1 1620 (3.7%)	0 22517 (95.4%)|1 1084 (4.6%)	0 19519 (97.3%)|1 536 (2.7%)	0 841 (99.1%)|1 8 (0.9%)	0 805 (97.8%)|1 18 (2.2%)	0 39786 (96.2%)|1 1583 (3.8%)
Varicose veins of lower extremity, symptomtic	bin_454.11	Diseases	1222	0	0 43393 (99.4%)|1 263 (0.6%)	0 23465 (99.4%)|1 136 (0.6%)	0 19928 (99.4%)|1 127 (0.6%)	0 847 (99.8%)|1 2 (0.2%)	0 819 (99.5%)|1 4 (0.5%)	0 41113 (99.4%)|1 256 (0.6%)
Hemorrhoids	bin_455	Diseases	1223	0	0 42382 (97.1%)|1 1274 (2.9%)	0 22941 (97.2%)|1 660 (2.8%)	0 19441 (96.9%)|1 614 (3.1%)	0 823 (96.9%)|1 26 (3.1%)	0 788 (95.7%)|1 35 (4.3%)	0 40175 (97.1%)|1 1194 (2.9%)
Chronic venous insufficiency [CVI]	bin_456	Diseases	1224	0	0 43631 (99.9%)|1 25 (0.1%)	0 23590 (100.0%)|1 11 (0.0%)	0 20041 (99.9%)|1 14 (0.1%)	0 849 (100.0%)	0 823 (100.0%)	0 41344 (99.9%)|1 25 (0.1%)
Hypotension	bin_458	Diseases	1225	0	0 43614 (99.9%)|1 42 (0.1%)	0 23576 (99.9%)|1 25 (0.1%)	0 20038 (99.9%)|1 17 (0.1%)	0 849 (100.0%)	0 823 (100.0%)	0 41327 (99.9%)|1 42 (0.1%)
Orthostatic hypotension	bin_458.1	Diseases	1226	0	0 43571 (99.8%)|1 85 (0.2%)	0 23561 (99.8%)|1 40 (0.2%)	0 20010 (99.8%)|1 45 (0.2%)	0 848 (99.9%)|1 1 (0.1%)	0 822 (99.9%)|1 1 (0.1%)	0 41288 (99.8%)|1 81 (0.2%)
Hypotension NOS	bin_458.9	Diseases	1227	0	0 43529 (99.7%)|1 127 (0.3%)	0 23534 (99.7%)|1 67 (0.3%)	0 19995 (99.7%)|1 60 (0.3%)	0 847 (99.8%)|1 2 (0.2%)	0 819 (99.5%)|1 4 (0.5%)	0 41248 (99.7%)|1 121 (0.3%)
Hemorrhage NOS	bin_459.1	Diseases	1228	0	0 43634 (99.9%)|1 22 (0.1%)	0 23586 (99.9%)|1 15 (0.1%)	0 20048 (100.0%)|1 7 (0.0%)	0 849 (100.0%)	0 822 (99.9%)|1 1 (0.1%)	0 41348 (99.9%)|1 21 (0.1%)
Circulatory disease NEC	bin_459.9	Diseases	1229	0	0 42909 (98.3%)|1 747 (1.7%)	0 23247 (98.5%)|1 354 (1.5%)	0 19662 (98.0%)|1 393 (2.0%)	0 838 (98.7%)|1 11 (1.3%)	0 813 (98.8%)|1 10 (1.2%)	0 40650 (98.3%)|1 719 (1.7%)
Acute sinusitis	bin_464	Diseases	1230	0	0 41926 (96.0%)|1 1730 (4.0%)	0 22388 (94.9%)|1 1213 (5.1%)	0 19538 (97.4%)|1 517 (2.6%)	0 835 (98.4%)|1 14 (1.6%)	0 799 (97.1%)|1 24 (2.9%)	0 39690 (95.9%)|1 1679 (4.1%)
Acute upper respiratory infections of multiple or unspecified sites	bin_465	Diseases	1231	0	0 39788 (91.1%)|1 3868 (8.9%)	0 21222 (89.9%)|1 2379 (10.1%)	0 18566 (92.6%)|1 1489 (7.4%)	0 794 (93.5%)|1 55 (6.5%)	0 709 (86.1%)|1 114 (13.9%)	0 37723 (91.2%)|1 3646 (8.8%)
Acute pharyngitis	bin_465.2	Diseases	1232	0	0 41354 (94.7%)|1 2302 (5.3%)	0 22168 (93.9%)|1 1433 (6.1%)	0 19186 (95.7%)|1 869 (4.3%)	0 819 (96.5%)|1 30 (3.5%)	0 753 (91.5%)|1 70 (8.5%)	0 39193 (94.7%)|1 2176 (5.3%)
Acute laryngitis and tracheitis	bin_465.4	Diseases	1233	0	0 42759 (97.9%)|1 897 (2.1%)	0 22938 (97.2%)|1 663 (2.8%)	0 19821 (98.8%)|1 234 (1.2%)	0 841 (99.1%)|1 8 (0.9%)	0 814 (98.9%)|1 9 (1.1%)	0 40496 (97.9%)|1 873 (2.1%)
Septal Deviations/Turbinate Hypertrophy	bin_470	Diseases	1234	0	0 43189 (98.9%)|1 467 (1.1%)	0 23414 (99.2%)|1 187 (0.8%)	0 19775 (98.6%)|1 280 (1.4%)	0 844 (99.4%)|1 5 (0.6%)	0 810 (98.4%)|1 13 (1.6%)	0 40921 (98.9%)|1 448 (1.1%)
Nasal polyps	bin_471	Diseases	1235	0	0 43188 (98.9%)|1 468 (1.1%)	0 23435 (99.3%)|1 166 (0.7%)	0 19753 (98.5%)|1 302 (1.5%)	0 849 (100.0%)	0 814 (98.9%)|1 9 (1.1%)	0 40912 (98.9%)|1 457 (1.1%)
Chronic pharyngitis and nasopharyngitis	bin_472	Diseases	1236	0	0 42933 (98.3%)|1 723 (1.7%)	0 23220 (98.4%)|1 381 (1.6%)	0 19713 (98.3%)|1 342 (1.7%)	0 843 (99.3%)|1 6 (0.7%)	0 805 (97.8%)|1 18 (2.2%)	0 40676 (98.3%)|1 693 (1.7%)
Diseases of the larynx and vocal cords	bin_473	Diseases	1237	0	0 43527 (99.7%)|1 129 (0.3%)	0 23524 (99.7%)|1 77 (0.3%)	0 20003 (99.7%)|1 52 (0.3%)	0 847 (99.8%)|1 2 (0.2%)	0 820 (99.6%)|1 3 (0.4%)	0 41245 (99.7%)|1 124 (0.3%)
Chronic laryngitis	bin_473.1	Diseases	1238	0	0 43616 (99.9%)|1 40 (0.1%)	0 23572 (99.9%)|1 29 (0.1%)	0 20044 (99.9%)|1 11 (0.1%)	0 849 (100.0%)	0 821 (99.8%)|1 2 (0.2%)	0 41331 (99.9%)|1 38 (0.1%)
Paralysis/spasm of vocal cords or larynx	bin_473.3	Diseases	1239	0	0 43631 (99.9%)|1 25 (0.1%)	0 23587 (99.9%)|1 14 (0.1%)	0 20044 (99.9%)|1 11 (0.1%)	0 849 (100.0%)	0 823 (100.0%)	0 41345 (99.9%)|1 24 (0.1%)
Voice disturbance	bin_473.4	Diseases	1240	0	0 43449 (99.5%)|1 207 (0.5%)	0 23464 (99.4%)|1 137 (0.6%)	0 19985 (99.7%)|1 70 (0.3%)	0 846 (99.6%)|1 3 (0.4%)	0 818 (99.4%)|1 5 (0.6%)	0 41171 (99.5%)|1 198 (0.5%)
Acute and chronic tonsillitis	bin_474	Diseases	1241	0	0 43613 (99.9%)|1 43 (0.1%)	0 23582 (99.9%)|1 19 (0.1%)	0 20031 (99.9%)|1 24 (0.1%)	0 849 (100.0%)	0 823 (100.0%)	0 41327 (99.9%)|1 42 (0.1%)
Acute tonsillitis	bin_474.1	Diseases	1242	0	0 42234 (96.7%)|1 1422 (3.3%)	0 22737 (96.3%)|1 864 (3.7%)	0 19497 (97.2%)|1 558 (2.8%)	0 830 (97.8%)|1 19 (2.2%)	0 803 (97.6%)|1 20 (2.4%)	0 40009 (96.7%)|1 1360 (3.3%)
Chronic tonsillitis and adenoiditis	bin_474.2	Diseases	1243	0	0 43528 (99.7%)|1 128 (0.3%)	0 23532 (99.7%)|1 69 (0.3%)	0 19996 (99.7%)|1 59 (0.3%)	0 845 (99.5%)|1 4 (0.5%)	0 822 (99.9%)|1 1 (0.1%)	0 41248 (99.7%)|1 121 (0.3%)
Chronic sinusitis	bin_475	Diseases	1244	0	0 42422 (97.2%)|1 1234 (2.8%)	0 22801 (96.6%)|1 800 (3.4%)	0 19621 (97.8%)|1 434 (2.2%)	0 838 (98.7%)|1 11 (1.3%)	0 802 (97.4%)|1 21 (2.6%)	0 40174 (97.1%)|1 1195 (2.9%)
Allergic rhinitis	bin_476	Diseases	1245	0	0 39601 (90.7%)|1 4055 (9.3%)	0 21454 (90.9%)|1 2147 (9.1%)	0 18147 (90.5%)|1 1908 (9.5%)	0 780 (91.9%)|1 69 (8.1%)	0 733 (89.1%)|1 90 (10.9%)	0 37538 (90.7%)|1 3831 (9.3%)
Epistaxis or throat hemorrhage	bin_477	Diseases	1246	0	0 43283 (99.1%)|1 373 (0.9%)	0 23423 (99.2%)|1 178 (0.8%)	0 19860 (99.0%)|1 195 (1.0%)	0 844 (99.4%)|1 5 (0.6%)	0 817 (99.3%)|1 6 (0.7%)	0 41012 (99.1%)|1 357 (0.9%)
Throat pain	bin_478	Diseases	1247	0	0 43618 (99.9%)|1 38 (0.1%)	0 23577 (99.9%)|1 24 (0.1%)	0 20041 (99.9%)|1 14 (0.1%)	0 849 (100.0%)	0 823 (100.0%)	0 41333 (99.9%)|1 36 (0.1%)
Other upper respiratory disease	bin_479	Diseases	1248	0	0 42964 (98.4%)|1 692 (1.6%)	0 23238 (98.5%)|1 363 (1.5%)	0 19726 (98.4%)|1 329 (1.6%)	0 841 (99.1%)|1 8 (0.9%)	0 798 (97.0%)|1 25 (3.0%)	0 40720 (98.4%)|1 649 (1.6%)
Pneumonia	bin_480	Diseases	1249	0	0 42673 (97.7%)|1 983 (2.3%)	0 23120 (98.0%)|1 481 (2.0%)	0 19553 (97.5%)|1 502 (2.5%)	0 835 (98.4%)|1 14 (1.6%)	0 816 (99.1%)|1 7 (0.9%)	0 40412 (97.7%)|1 957 (2.3%)
Bacterial pneumonia	bin_480.1	Diseases	1250	0	0 43589 (99.8%)|1 67 (0.2%)	0 23576 (99.9%)|1 25 (0.1%)	0 20013 (99.8%)|1 42 (0.2%)	0 848 (99.9%)|1 1 (0.1%)	0 819 (99.5%)|1 4 (0.5%)	0 41309 (99.9%)|1 60 (0.1%)
Pneumococcal pneumonia	bin_480.11	Diseases	1251	0	0 43365 (99.3%)|1 291 (0.7%)	0 23461 (99.4%)|1 140 (0.6%)	0 19904 (99.2%)|1 151 (0.8%)	0 843 (99.3%)|1 6 (0.7%)	0 819 (99.5%)|1 4 (0.5%)	0 41090 (99.3%)|1 279 (0.7%)
Viral pneumonia	bin_480.2	Diseases	1252	0	0 43635 (100.0%)|1 21 (0.0%)	0 23592 (100.0%)|1 9 (0.0%)	0 20043 (99.9%)|1 12 (0.1%)	0 849 (100.0%)	0 823 (100.0%)	0 41348 (99.9%)|1 21 (0.1%)
Bronchopneumonia and lung abscess	bin_480.5	Diseases	1253	0	0 43595 (99.9%)|1 61 (0.1%)	0 23579 (99.9%)|1 22 (0.1%)	0 20016 (99.8%)|1 39 (0.2%)	0 847 (99.8%)|1 2 (0.2%)	0 822 (99.9%)|1 1 (0.1%)	0 41311 (99.9%)|1 58 (0.1%)
Influenza	bin_481	Diseases	1254	0	0 42788 (98.0%)|1 868 (2.0%)	0 23113 (97.9%)|1 488 (2.1%)	0 19675 (98.1%)|1 380 (1.9%)	0 838 (98.7%)|1 11 (1.3%)	0 792 (96.2%)|1 31 (3.8%)	0 40551 (98.0%)|1 818 (2.0%)
Acute bronchitis and bronchiolitis	bin_483	Diseases	1255	0	0 42367 (97.0%)|1 1289 (3.0%)	0 22865 (96.9%)|1 736 (3.1%)	0 19502 (97.2%)|1 553 (2.8%)	0 838 (98.7%)|1 11 (1.3%)	0 802 (97.4%)|1 21 (2.6%)	0 40123 (97.0%)|1 1246 (3.0%)
Asthma	bin_495	Diseases	1256	0	0 38312 (87.8%)|1 5344 (12.2%)	0 20597 (87.3%)|1 3004 (12.7%)	0 17715 (88.3%)|1 2340 (11.7%)	0 749 (88.2%)|1 100 (11.8%)	0 712 (86.5%)|1 111 (13.5%)	0 36298 (87.7%)|1 5071 (12.3%)
Asthma with exacerbation	bin_495.2	Diseases	1257	0	0 43620 (99.9%)|1 36 (0.1%)	0 23581 (99.9%)|1 20 (0.1%)	0 20039 (99.9%)|1 16 (0.1%)	0 847 (99.8%)|1 2 (0.2%)	0 821 (99.8%)|1 2 (0.2%)	0 41337 (99.9%)|1 32 (0.1%)
Chronic airway obstruction	bin_496	Diseases	1258	0	0 43176 (98.9%)|1 480 (1.1%)	0 23406 (99.2%)|1 195 (0.8%)	0 19770 (98.6%)|1 285 (1.4%)	0 848 (99.9%)|1 1 (0.1%)	0 811 (98.5%)|1 12 (1.5%)	0 40904 (98.9%)|1 465 (1.1%)
Emphysema	bin_496.1	Diseases	1259	0	0 43555 (99.8%)|1 101 (0.2%)	0 23568 (99.9%)|1 33 (0.1%)	0 19987 (99.7%)|1 68 (0.3%)	0 848 (99.9%)|1 1 (0.1%)	0 823 (100.0%)	0 41270 (99.8%)|1 99 (0.2%)
Chronic bronchitis	bin_496.2	Diseases	1260	0	0 43621 (99.9%)|1 35 (0.1%)	0 23582 (99.9%)|1 19 (0.1%)	0 20039 (99.9%)|1 16 (0.1%)	0 849 (100.0%)	0 822 (99.9%)|1 1 (0.1%)	0 41335 (99.9%)|1 34 (0.1%)
Obstructive chronic bronchitis	bin_496.21	Diseases	1261	0	0 43361 (99.3%)|1 295 (0.7%)	0 23467 (99.4%)|1 134 (0.6%)	0 19894 (99.2%)|1 161 (0.8%)	0 848 (99.9%)|1 1 (0.1%)	0 820 (99.6%)|1 3 (0.4%)	0 41080 (99.3%)|1 289 (0.7%)
Bronchiectasis	bin_496.3	Diseases	1262	0	0 43459 (99.5%)|1 197 (0.5%)	0 23486 (99.5%)|1 115 (0.5%)	0 19973 (99.6%)|1 82 (0.4%)	0 845 (99.5%)|1 4 (0.5%)	0 819 (99.5%)|1 4 (0.5%)	0 41182 (99.5%)|1 187 (0.5%)
Bronchitis	bin_497	Diseases	1263	0	0 42879 (98.2%)|1 777 (1.8%)	0 23183 (98.2%)|1 418 (1.8%)	0 19696 (98.2%)|1 359 (1.8%)	0 840 (98.9%)|1 9 (1.1%)	0 818 (99.4%)|1 5 (0.6%)	0 40609 (98.2%)|1 760 (1.8%)
Cystic fibrosis	bin_499	Diseases	1264	0	0 43645 (100.0%)|1 11 (0.0%)	0 23591 (100.0%)|1 10 (0.0%)	0 20054 (100.0%)|1 1 (0.0%)	0 849 (100.0%)	0 822 (99.9%)|1 1 (0.1%)	0 41359 (100.0%)|1 10 (0.0%)
Pneumoconiosis	bin_500.2	Diseases	1265	0	0 43622 (99.9%)|1 34 (0.1%)	0 23601 (100.0%)	0 20021 (99.8%)|1 34 (0.2%)	0 849 (100.0%)	0 823 (100.0%)	0 41335 (99.9%)|1 34 (0.1%)
Pneumonitis due to inhalation of food or vomitus	bin_501	Diseases	1266	0	0 43640 (100.0%)|1 16 (0.0%)	0 23596 (100.0%)|1 5 (0.0%)	0 20044 (99.9%)|1 11 (0.1%)	0 849 (100.0%)	0 821 (99.8%)|1 2 (0.2%)	0 41355 (100.0%)|1 14 (0.0%)
Postinflammatory pulmonary fibrosis	bin_502	Diseases	1267	0	0 43512 (99.7%)|1 144 (0.3%)	0 23542 (99.8%)|1 59 (0.2%)	0 19970 (99.6%)|1 85 (0.4%)	0 846 (99.6%)|1 3 (0.4%)	0 818 (99.4%)|1 5 (0.6%)	0 41234 (99.7%)|1 135 (0.3%)
Pulmonary congestion and hypostasis	bin_503	Diseases	1268	0	0 43611 (99.9%)|1 45 (0.1%)	0 23586 (99.9%)|1 15 (0.1%)	0 20025 (99.9%)|1 30 (0.1%)	0 849 (100.0%)	0 821 (99.8%)|1 2 (0.2%)	0 41326 (99.9%)|1 43 (0.1%)
Other alveolar and parietoalveolar pneumonopathy	bin_504	Diseases	1269	0	0 43620 (99.9%)|1 36 (0.1%)	0 23580 (99.9%)|1 21 (0.1%)	0 20040 (99.9%)|1 15 (0.1%)	0 846 (99.6%)|1 3 (0.4%)	0 820 (99.6%)|1 3 (0.4%)	0 41339 (99.9%)|1 30 (0.1%)
Empyema and pneumothorax	bin_506	Diseases	1270	0	0 43443 (99.5%)|1 213 (0.5%)	0 23537 (99.7%)|1 64 (0.3%)	0 19906 (99.3%)|1 149 (0.7%)	0 847 (99.8%)|1 2 (0.2%)	0 821 (99.8%)|1 2 (0.2%)	0 41161 (99.5%)|1 208 (0.5%)
Pleurisy; pleural effusion	bin_507	Diseases	1271	0	0 43239 (99.0%)|1 417 (1.0%)	0 23418 (99.2%)|1 183 (0.8%)	0 19821 (98.8%)|1 234 (1.2%)	0 840 (98.9%)|1 9 (1.1%)	0 819 (99.5%)|1 4 (0.5%)	0 40967 (99.0%)|1 402 (1.0%)
Pulmonary collapse; interstitial and compensatory emphysema	bin_508	Diseases	1272	0	0 43579 (99.8%)|1 77 (0.2%)	0 23574 (99.9%)|1 27 (0.1%)	0 20005 (99.8%)|1 50 (0.2%)	0 846 (99.6%)|1 3 (0.4%)	0 823 (100.0%)	0 41296 (99.8%)|1 73 (0.2%)
Respiratory failure	bin_509.1	Diseases	1273	0	0 43592 (99.9%)|1 64 (0.1%)	0 23577 (99.9%)|1 24 (0.1%)	0 20015 (99.8%)|1 40 (0.2%)	0 848 (99.9%)|1 1 (0.1%)	0 820 (99.6%)|1 3 (0.4%)	0 41309 (99.9%)|1 60 (0.1%)
Respiratory insufficiency	bin_509.2	Diseases	1274	0	0 43609 (99.9%)|1 47 (0.1%)	0 23580 (99.9%)|1 21 (0.1%)	0 20029 (99.9%)|1 26 (0.1%)	0 849 (100.0%)	0 820 (99.6%)|1 3 (0.4%)	0 41325 (99.9%)|1 44 (0.1%)
Dependence on respirator [Ventilator] or supplemental oxygen	bin_509.8	Diseases	1275	0	0 43637 (100.0%)|1 19 (0.0%)	0 23590 (100.0%)|1 11 (0.0%)	0 20047 (100.0%)|1 8 (0.0%)	0 849 (100.0%)	0 823 (100.0%)	0 41350 (100.0%)|1 19 (0.0%)
Other diseases of lung	bin_510	Diseases	1276	0	0 43621 (99.9%)|1 35 (0.1%)	0 23587 (99.9%)|1 14 (0.1%)	0 20034 (99.9%)|1 21 (0.1%)	0 848 (99.9%)|1 1 (0.1%)	0 820 (99.6%)|1 3 (0.4%)	0 41338 (99.9%)|1 31 (0.1%)
Other symptoms of respiratory system	bin_512	Diseases	1277	0	0 43566 (99.8%)|1 90 (0.2%)	0 23560 (99.8%)|1 41 (0.2%)	0 20006 (99.8%)|1 49 (0.2%)	0 846 (99.6%)|1 3 (0.4%)	0 823 (100.0%)	0 41282 (99.8%)|1 87 (0.2%)
Wheezing	bin_512.1	Diseases	1278	0	0 43379 (99.4%)|1 277 (0.6%)	0 23456 (99.4%)|1 145 (0.6%)	0 19923 (99.3%)|1 132 (0.7%)	0 847 (99.8%)|1 2 (0.2%)	0 817 (99.3%)|1 6 (0.7%)	0 41103 (99.4%)|1 266 (0.6%)
Painful respiration	bin_512.2	Diseases	1279	0	0 43646 (100.0%)|1 10 (0.0%)	0 23597 (100.0%)|1 4 (0.0%)	0 20049 (100.0%)|1 6 (0.0%)	0 849 (100.0%)	0 822 (99.9%)|1 1 (0.1%)	0 41360 (100.0%)|1 9 (0.0%)
Shortness of breath	bin_512.7	Diseases	1280	0	0 42851 (98.2%)|1 805 (1.8%)	0 23163 (98.1%)|1 438 (1.9%)	0 19688 (98.2%)|1 367 (1.8%)	0 835 (98.4%)|1 14 (1.6%)	0 814 (98.9%)|1 9 (1.1%)	0 40593 (98.1%)|1 776 (1.9%)
Cough	bin_512.8	Diseases	1281	0	0 41188 (94.3%)|1 2468 (5.7%)	0 22214 (94.1%)|1 1387 (5.9%)	0 18974 (94.6%)|1 1081 (5.4%)	0 821 (96.7%)|1 28 (3.3%)	0 768 (93.3%)|1 55 (6.7%)	0 39009 (94.3%)|1 2360 (5.7%)
Other dyspnea	bin_512.9	Diseases	1282	0	0 43567 (99.8%)|1 89 (0.2%)	0 23559 (99.8%)|1 42 (0.2%)	0 20008 (99.8%)|1 47 (0.2%)	0 848 (99.9%)|1 1 (0.1%)	0 821 (99.8%)|1 2 (0.2%)	0 41284 (99.8%)|1 85 (0.2%)
Hyperventilation	bin_513.4	Diseases	1283	0	0 43591 (99.9%)|1 65 (0.1%)	0 23557 (99.8%)|1 44 (0.2%)	0 20034 (99.9%)|1 21 (0.1%)	0 849 (100.0%)	0 821 (99.8%)|1 2 (0.2%)	0 41307 (99.9%)|1 62 (0.1%)
Disorders of diaphragm	bin_513.8	Diseases	1284	0	0 43645 (100.0%)|1 11 (0.0%)	0 23599 (100.0%)|1 2 (0.0%)	0 20046 (100.0%)|1 9 (0.0%)	0 849 (100.0%)	0 822 (99.9%)|1 1 (0.1%)	0 41360 (100.0%)|1 9 (0.0%)
Abnormal findings examination of lungs	bin_514	Diseases	1285	0	0 43535 (99.7%)|1 121 (0.3%)	0 23548 (99.8%)|1 53 (0.2%)	0 19987 (99.7%)|1 68 (0.3%)	0 847 (99.8%)|1 2 (0.2%)	0 816 (99.1%)|1 7 (0.9%)	0 41258 (99.7%)|1 111 (0.3%)
Abnormal results of function study of pulmonary system	bin_514.1	Diseases	1286	0	0 43638 (100.0%)|1 18 (0.0%)	0 23591 (100.0%)|1 10 (0.0%)	0 20047 (100.0%)|1 8 (0.0%)	0 849 (100.0%)	0 823 (100.0%)	0 41351 (100.0%)|1 18 (0.0%)
Hemoptysis	bin_516.1	Diseases	1287	0	0 43422 (99.5%)|1 234 (0.5%)	0 23513 (99.6%)|1 88 (0.4%)	0 19909 (99.3%)|1 146 (0.7%)	0 847 (99.8%)|1 2 (0.2%)	0 815 (99.0%)|1 8 (1.0%)	0 41148 (99.5%)|1 221 (0.5%)
Respiratory complications	bin_519.2	Diseases	1288	0	0 43648 (100.0%)|1 8 (0.0%)	0 23599 (100.0%)|1 2 (0.0%)	0 20049 (100.0%)|1 6 (0.0%)	0 849 (100.0%)	0 823 (100.0%)	0 41361 (100.0%)|1 8 (0.0%)
Other diseases of respiratory system, NEC	bin_519.8	Diseases	1289	0	0 39769 (91.1%)|1 3887 (8.9%)	0 21438 (90.8%)|1 2163 (9.2%)	0 18331 (91.4%)|1 1724 (8.6%)	0 810 (95.4%)|1 39 (4.6%)	0 749 (91.0%)|1 74 (9.0%)	0 37634 (91.0%)|1 3735 (9.0%)
Symptoms involving respiratory system and other chest symptoms	bin_519.9	Diseases	1290	0	0 43521 (99.7%)|1 135 (0.3%)	0 23499 (99.6%)|1 102 (0.4%)	0 20022 (99.8%)|1 33 (0.2%)	0 847 (99.8%)|1 2 (0.2%)	0 818 (99.4%)|1 5 (0.6%)	0 41244 (99.7%)|1 125 (0.3%)
Disturbances in tooth eruption	bin_520.2	Diseases	1291	0	0 43461 (99.6%)|1 195 (0.4%)	0 23482 (99.5%)|1 119 (0.5%)	0 19979 (99.6%)|1 76 (0.4%)	0 846 (99.6%)|1 3 (0.4%)	0 820 (99.6%)|1 3 (0.4%)	0 41182 (99.5%)|1 187 (0.5%)
Dental caries	bin_521.1	Diseases	1292	0	0 43463 (99.6%)|1 193 (0.4%)	0 23509 (99.6%)|1 92 (0.4%)	0 19954 (99.5%)|1 101 (0.5%)	0 833 (98.1%)|1 16 (1.9%)	0 822 (99.9%)|1 1 (0.1%)	0 41195 (99.6%)|1 174 (0.4%)
Diseases of pulp and periapical tissues	bin_522	Diseases	1293	0	0 43607 (99.9%)|1 49 (0.1%)	0 23573 (99.9%)|1 28 (0.1%)	0 20034 (99.9%)|1 21 (0.1%)	0 849 (100.0%)	0 822 (99.9%)|1 1 (0.1%)	0 41322 (99.9%)|1 47 (0.1%)
Periapical abscess	bin_522.5	Diseases	1294	0	0 43294 (99.2%)|1 362 (0.8%)	0 23379 (99.1%)|1 222 (0.9%)	0 19915 (99.3%)|1 140 (0.7%)	0 842 (99.2%)|1 7 (0.8%)	0 820 (99.6%)|1 3 (0.4%)	0 41020 (99.2%)|1 349 (0.8%)
Gingival and periodontal diseases	bin_523	Diseases	1295	0	0 43603 (99.9%)|1 53 (0.1%)	0 23576 (99.9%)|1 25 (0.1%)	0 20027 (99.9%)|1 28 (0.1%)	0 848 (99.9%)|1 1 (0.1%)	0 823 (100.0%)	0 41318 (99.9%)|1 51 (0.1%)
Gingivitis	bin_523.1	Diseases	1296	0	0 43592 (99.9%)|1 64 (0.1%)	0 23567 (99.9%)|1 34 (0.1%)	0 20025 (99.9%)|1 30 (0.1%)	0 848 (99.9%)|1 1 (0.1%)	0 821 (99.8%)|1 2 (0.2%)	0 41309 (99.9%)|1 60 (0.1%)
Acute periodontitis	bin_523.31	Diseases	1297	0	0 43631 (99.9%)|1 25 (0.1%)	0 23586 (99.9%)|1 15 (0.1%)	0 20045 (100.0%)|1 10 (0.0%)	0 848 (99.9%)|1 1 (0.1%)	0 822 (99.9%)|1 1 (0.1%)	0 41346 (99.9%)|1 23 (0.1%)
Chronic periodontitis	bin_523.32	Diseases	1298	0	0 43579 (99.8%)|1 77 (0.2%)	0 23559 (99.8%)|1 42 (0.2%)	0 20020 (99.8%)|1 35 (0.2%)	0 844 (99.4%)|1 5 (0.6%)	0 822 (99.9%)|1 1 (0.1%)	0 41299 (99.8%)|1 70 (0.2%)
Anomalies of tooth position/malocclusion	bin_524.3	Diseases	1299	0	0 43628 (99.9%)|1 28 (0.1%)	0 23583 (99.9%)|1 18 (0.1%)	0 20045 (100.0%)|1 10 (0.0%)	0 847 (99.8%)|1 2 (0.2%)	0 822 (99.9%)|1 1 (0.1%)	0 41344 (99.9%)|1 25 (0.1%)
Other diseases of the teeth and supporting structures	bin_525	Diseases	1300	0	0 43467 (99.6%)|1 189 (0.4%)	0 23486 (99.5%)|1 115 (0.5%)	0 19981 (99.6%)|1 74 (0.4%)	0 846 (99.6%)|1 3 (0.4%)	0 819 (99.5%)|1 4 (0.5%)	0 41188 (99.6%)|1 181 (0.4%)
Cysts of the jaws	bin_526.1	Diseases	1301	0	0 43630 (99.9%)|1 26 (0.1%)	0 23591 (100.0%)|1 10 (0.0%)	0 20039 (99.9%)|1 16 (0.1%)	0 849 (100.0%)	0 823 (100.0%)	0 41343 (99.9%)|1 26 (0.1%)
Temporomandibular joint disorder, unspecified	bin_526.41	Diseases	1302	0	0 43448 (99.5%)|1 208 (0.5%)	0 23455 (99.4%)|1 146 (0.6%)	0 19993 (99.7%)|1 62 (0.3%)	0 846 (99.6%)|1 3 (0.4%)	0 821 (99.8%)|1 2 (0.2%)	0 41168 (99.5%)|1 201 (0.5%)
Inflammatory conditions of jaw	bin_526.5	Diseases	1303	0	0 43636 (100.0%)|1 20 (0.0%)	0 23591 (100.0%)|1 10 (0.0%)	0 20045 (100.0%)|1 10 (0.0%)	0 849 (100.0%)	0 822 (99.9%)|1 1 (0.1%)	0 41351 (100.0%)|1 18 (0.0%)
Jaw disease NOS	bin_526.9	Diseases	1304	0	0 43587 (99.8%)|1 69 (0.2%)	0 23556 (99.8%)|1 45 (0.2%)	0 20031 (99.9%)|1 24 (0.1%)	0 848 (99.9%)|1 1 (0.1%)	0 821 (99.8%)|1 2 (0.2%)	0 41304 (99.8%)|1 65 (0.2%)
Diseases of the salivary glands	bin_527	Diseases	1305	0	0 43625 (99.9%)|1 31 (0.1%)	0 23579 (99.9%)|1 22 (0.1%)	0 20046 (100.0%)|1 9 (0.0%)	0 849 (100.0%)	0 823 (100.0%)	0 41339 (99.9%)|1 30 (0.1%)
Hypertrophy of salivary gland	bin_527.1	Diseases	1306	0	0 43644 (100.0%)|1 12 (0.0%)	0 23593 (100.0%)|1 8 (0.0%)	0 20051 (100.0%)|1 4 (0.0%)	0 849 (100.0%)	0 823 (100.0%)	0 41359 (100.0%)|1 10 (0.0%)
Sialoadenitis	bin_527.2	Diseases	1307	0	0 43580 (99.8%)|1 76 (0.2%)	0 23554 (99.8%)|1 47 (0.2%)	0 20026 (99.9%)|1 29 (0.1%)	0 848 (99.9%)|1 1 (0.1%)	0 822 (99.9%)|1 1 (0.1%)	0 41295 (99.8%)|1 74 (0.2%)
Other specified diseases of the salivary glands	bin_527.8	Diseases	1308	0	0 43642 (100.0%)|1 14 (0.0%)	0 23592 (100.0%)|1 9 (0.0%)	0 20050 (100.0%)|1 5 (0.0%)	0 849 (100.0%)	0 823 (100.0%)	0 41355 (100.0%)|1 14 (0.0%)
Diseases of the oral soft tissues, excluding lesions specific for gingiva and tongue	bin_528	Diseases	1309	0	0 43517 (99.7%)|1 139 (0.3%)	0 23537 (99.7%)|1 64 (0.3%)	0 19980 (99.6%)|1 75 (0.4%)	0 848 (99.9%)|1 1 (0.1%)	0 821 (99.8%)|1 2 (0.2%)	0 41235 (99.7%)|1 134 (0.3%)
Stomatitis and mucositis (ulcerative)	bin_528.11	Diseases	1310	0	0 43484 (99.6%)|1 172 (0.4%)	0 23506 (99.6%)|1 95 (0.4%)	0 19978 (99.6%)|1 77 (0.4%)	0 847 (99.8%)|1 2 (0.2%)	0 813 (98.8%)|1 10 (1.2%)	0 41209 (99.6%)|1 160 (0.4%)
Oral aphthae	bin_528.12	Diseases	1311	0	0 43478 (99.6%)|1 178 (0.4%)	0 23489 (99.5%)|1 112 (0.5%)	0 19989 (99.7%)|1 66 (0.3%)	0 848 (99.9%)|1 1 (0.1%)	0 820 (99.6%)|1 3 (0.4%)	0 41200 (99.6%)|1 169 (0.4%)
Cellulitis and abscess of oral soft tissues	bin_528.3	Diseases	1312	0	0 43626 (99.9%)|1 30 (0.1%)	0 23591 (100.0%)|1 10 (0.0%)	0 20035 (99.9%)|1 20 (0.1%)	0 849 (100.0%)	0 822 (99.9%)|1 1 (0.1%)	0 41340 (99.9%)|1 29 (0.1%)
Cysts of oral soft tissues	bin_528.4	Diseases	1313	0	0 43648 (100.0%)|1 8 (0.0%)	0 23597 (100.0%)|1 4 (0.0%)	0 20051 (100.0%)|1 4 (0.0%)	0 849 (100.0%)	0 822 (99.9%)|1 1 (0.1%)	0 41362 (100.0%)|1 7 (0.0%)
Cyst of the salivary gland	bin_528.41	Diseases	1314	0	0 43646 (100.0%)|1 10 (0.0%)	0 23597 (100.0%)|1 4 (0.0%)	0 20049 (100.0%)|1 6 (0.0%)	0 849 (100.0%)	0 823 (100.0%)	0 41359 (100.0%)|1 10 (0.0%)
Diseases of lips	bin_528.5	Diseases	1315	0	0 43567 (99.8%)|1 89 (0.2%)	0 23547 (99.8%)|1 54 (0.2%)	0 20020 (99.8%)|1 35 (0.2%)	0 849 (100.0%)	0 821 (99.8%)|1 2 (0.2%)	0 41283 (99.8%)|1 86 (0.2%)
Leukoplakia of oral mucosa	bin_528.6	Diseases	1316	0	0 43626 (99.9%)|1 30 (0.1%)	0 23581 (99.9%)|1 20 (0.1%)	0 20045 (100.0%)|1 10 (0.0%)	0 849 (100.0%)	0 823 (100.0%)	0 41340 (99.9%)|1 29 (0.1%)
Sialolithiasis	bin_528.7	Diseases	1317	0	0 43617 (99.9%)|1 39 (0.1%)	0 23580 (99.9%)|1 21 (0.1%)	0 20037 (99.9%)|1 18 (0.1%)	0 848 (99.9%)|1 1 (0.1%)	0 823 (100.0%)	0 41331 (99.9%)|1 38 (0.1%)
Diseases and other conditions of the tongue	bin_529	Diseases	1318	0	0 43560 (99.8%)|1 96 (0.2%)	0 23544 (99.8%)|1 57 (0.2%)	0 20016 (99.8%)|1 39 (0.2%)	0 847 (99.8%)|1 2 (0.2%)	0 822 (99.9%)|1 1 (0.1%)	0 41276 (99.8%)|1 93 (0.2%)
Glossitis	bin_529.1	Diseases	1319	0	0 43594 (99.9%)|1 62 (0.1%)	0 23564 (99.8%)|1 37 (0.2%)	0 20030 (99.9%)|1 25 (0.1%)	0 849 (100.0%)	0 823 (100.0%)	0 41307 (99.9%)|1 62 (0.1%)
Glossodynia	bin_529.6	Diseases	1320	0	0 43630 (99.9%)|1 26 (0.1%)	0 23582 (99.9%)|1 19 (0.1%)	0 20048 (100.0%)|1 7 (0.0%)	0 849 (100.0%)	0 823 (100.0%)	0 41343 (99.9%)|1 26 (0.1%)
Diseases of esophagus	bin_530	Diseases	1321	0	0 43609 (99.9%)|1 47 (0.1%)	0 23575 (99.9%)|1 26 (0.1%)	0 20034 (99.9%)|1 21 (0.1%)	0 848 (99.9%)|1 1 (0.1%)	0 821 (99.8%)|1 2 (0.2%)	0 41325 (99.9%)|1 44 (0.1%)
Esophagitis, GERD and related diseases	bin_530.1	Diseases	1322	0	0 42657 (97.7%)|1 999 (2.3%)	0 23138 (98.0%)|1 463 (2.0%)	0 19519 (97.3%)|1 536 (2.7%)	0 836 (98.5%)|1 13 (1.5%)	0 811 (98.5%)|1 12 (1.5%)	0 40401 (97.7%)|1 968 (2.3%)
GERD	bin_530.11	Diseases	1323	0	0 40726 (93.3%)|1 2930 (6.7%)	0 22037 (93.4%)|1 1564 (6.6%)	0 18689 (93.2%)|1 1366 (6.8%)	0 811 (95.5%)|1 38 (4.5%)	0 769 (93.4%)|1 54 (6.6%)	0 38565 (93.2%)|1 2804 (6.8%)
Ulcer of esophagus	bin_530.12	Diseases	1324	0	0 43272 (99.1%)|1 384 (0.9%)	0 23476 (99.5%)|1 125 (0.5%)	0 19796 (98.7%)|1 259 (1.3%)	0 847 (99.8%)|1 2 (0.2%)	0 816 (99.1%)|1 7 (0.9%)	0 40998 (99.1%)|1 371 (0.9%)
Reflux esophagitis	bin_530.14	Diseases	1325	0	0 42584 (97.5%)|1 1072 (2.5%)	0 23062 (97.7%)|1 539 (2.3%)	0 19522 (97.3%)|1 533 (2.7%)	0 833 (98.1%)|1 16 (1.9%)	0 803 (97.6%)|1 20 (2.4%)	0 40344 (97.5%)|1 1025 (2.5%)
Esophageal bleeding (varices/hemorrhage)	bin_530.2	Diseases	1326	0	0 43558 (99.8%)|1 98 (0.2%)	0 23548 (99.8%)|1 53 (0.2%)	0 20010 (99.8%)|1 45 (0.2%)	0 847 (99.8%)|1 2 (0.2%)	0 820 (99.6%)|1 3 (0.4%)	0 41279 (99.8%)|1 90 (0.2%)
Stricture and stenosis of esophagus	bin_530.3	Diseases	1327	0	0 43541 (99.7%)|1 115 (0.3%)	0 23561 (99.8%)|1 40 (0.2%)	0 19980 (99.6%)|1 75 (0.4%)	0 847 (99.8%)|1 2 (0.2%)	0 822 (99.9%)|1 1 (0.1%)	0 41259 (99.7%)|1 110 (0.3%)
Disorders of esophageal motility	bin_530.5	Diseases	1328	0	0 43605 (99.9%)|1 51 (0.1%)	0 23572 (99.9%)|1 29 (0.1%)	0 20033 (99.9%)|1 22 (0.1%)	0 849 (100.0%)	0 823 (100.0%)	0 41319 (99.9%)|1 50 (0.1%)
Gastroesophageal laceration-hemorrhage syndrome	bin_530.7	Diseases	1329	0	0 43616 (99.9%)|1 40 (0.1%)	0 23587 (99.9%)|1 14 (0.1%)	0 20029 (99.9%)|1 26 (0.1%)	0 848 (99.9%)|1 1 (0.1%)	0 823 (100.0%)	0 41330 (99.9%)|1 39 (0.1%)
Heartburn	bin_530.9	Diseases	1330	0	0 43490 (99.6%)|1 166 (0.4%)	0 23485 (99.5%)|1 116 (0.5%)	0 20005 (99.8%)|1 50 (0.2%)	0 846 (99.6%)|1 3 (0.4%)	0 818 (99.4%)|1 5 (0.6%)	0 41213 (99.6%)|1 156 (0.4%)
Peptic ulcer (excl. esophageal)	bin_531	Diseases	1331	0	0 43341 (99.3%)|1 315 (0.7%)	0 23484 (99.5%)|1 117 (0.5%)	0 19857 (99.0%)|1 198 (1.0%)	0 845 (99.5%)|1 4 (0.5%)	0 816 (99.1%)|1 7 (0.9%)	0 41070 (99.3%)|1 299 (0.7%)
Hemorrhage from gastrointestinal ulcer	bin_531.1	Diseases	1332	0	0 43616 (99.9%)|1 40 (0.1%)	0 23591 (100.0%)|1 10 (0.0%)	0 20025 (99.9%)|1 30 (0.1%)	0 848 (99.9%)|1 1 (0.1%)	0 821 (99.8%)|1 2 (0.2%)	0 41335 (99.9%)|1 34 (0.1%)
Gastric ulcer	bin_531.2	Diseases	1333	0	0 43037 (98.6%)|1 619 (1.4%)	0 23331 (98.9%)|1 270 (1.1%)	0 19706 (98.3%)|1 349 (1.7%)	0 837 (98.6%)|1 12 (1.4%)	0 808 (98.2%)|1 15 (1.8%)	0 40791 (98.6%)|1 578 (1.4%)
Duodenal ulcer	bin_531.3	Diseases	1334	0	0 43066 (98.6%)|1 590 (1.4%)	0 23420 (99.2%)|1 181 (0.8%)	0 19646 (98.0%)|1 409 (2.0%)	0 839 (98.8%)|1 10 (1.2%)	0 811 (98.5%)|1 12 (1.5%)	0 40808 (98.6%)|1 561 (1.4%)
Peptic ulcer, site unspecified	bin_531.4	Diseases	1335	0	0 43564 (99.8%)|1 92 (0.2%)	0 23565 (99.8%)|1 36 (0.2%)	0 19999 (99.7%)|1 56 (0.3%)	0 845 (99.5%)|1 4 (0.5%)	0 822 (99.9%)|1 1 (0.1%)	0 41283 (99.8%)|1 86 (0.2%)
Dysphagia	bin_532	Diseases	1336	0	0 43236 (99.0%)|1 420 (1.0%)	0 23357 (99.0%)|1 244 (1.0%)	0 19879 (99.1%)|1 176 (0.9%)	0 843 (99.3%)|1 6 (0.7%)	0 813 (98.8%)|1 10 (1.2%)	0 40968 (99.0%)|1 401 (1.0%)
Gastritis and duodenitis	bin_535	Diseases	1337	0	0 42381 (97.1%)|1 1275 (2.9%)	0 22920 (97.1%)|1 681 (2.9%)	0 19461 (97.0%)|1 594 (3.0%)	0 822 (96.8%)|1 27 (3.2%)	0 793 (96.4%)|1 30 (3.6%)	0 40169 (97.1%)|1 1200 (2.9%)
Acute gastritis	bin_535.1	Diseases	1338	0	0 43479 (99.6%)|1 177 (0.4%)	0 23514 (99.6%)|1 87 (0.4%)	0 19965 (99.6%)|1 90 (0.4%)	0 845 (99.5%)|1 4 (0.5%)	0 822 (99.9%)|1 1 (0.1%)	0 41199 (99.6%)|1 170 (0.4%)
Atrophic gastritis	bin_535.2	Diseases	1339	0	0 43627 (99.9%)|1 29 (0.1%)	0 23582 (99.9%)|1 19 (0.1%)	0 20045 (100.0%)|1 10 (0.0%)	0 847 (99.8%)|1 2 (0.2%)	0 821 (99.8%)|1 2 (0.2%)	0 41344 (99.9%)|1 25 (0.1%)
Duodenitis	bin_535.6	Diseases	1340	0	0 43094 (98.7%)|1 562 (1.3%)	0 23370 (99.0%)|1 231 (1.0%)	0 19724 (98.3%)|1 331 (1.7%)	0 844 (99.4%)|1 5 (0.6%)	0 813 (98.8%)|1 10 (1.2%)	0 40830 (98.7%)|1 539 (1.3%)
Other specified gastritis	bin_535.8	Diseases	1341	0	0 43037 (98.6%)|1 619 (1.4%)	0 23276 (98.6%)|1 325 (1.4%)	0 19761 (98.5%)|1 294 (1.5%)	0 832 (98.0%)|1 17 (2.0%)	0 798 (97.0%)|1 25 (3.0%)	0 40807 (98.6%)|1 562 (1.4%)
Other disorders of stomach and duodenum	bin_537	Diseases	1342	0	0 43325 (99.2%)|1 331 (0.8%)	0 23442 (99.3%)|1 159 (0.7%)	0 19883 (99.1%)|1 172 (0.9%)	0 847 (99.8%)|1 2 (0.2%)	0 810 (98.4%)|1 13 (1.6%)	0 41058 (99.2%)|1 311 (0.8%)
Appendiceal conditions	bin_540	Diseases	1343	0	0 43637 (100.0%)|1 19 (0.0%)	0 23588 (99.9%)|1 13 (0.1%)	0 20049 (100.0%)|1 6 (0.0%)	0 849 (100.0%)	0 823 (100.0%)	0 41350 (100.0%)|1 19 (0.0%)
Appendicitis	bin_540.1	Diseases	1344	0	0 43123 (98.8%)|1 533 (1.2%)	0 23308 (98.8%)|1 293 (1.2%)	0 19815 (98.8%)|1 240 (1.2%)	0 844 (99.4%)|1 5 (0.6%)	0 818 (99.4%)|1 5 (0.6%)	0 40852 (98.8%)|1 517 (1.2%)
Acute appendicitis	bin_540.11	Diseases	1345	0	0 43482 (99.6%)|1 174 (0.4%)	0 23496 (99.6%)|1 105 (0.4%)	0 19986 (99.7%)|1 69 (0.3%)	0 848 (99.9%)|1 1 (0.1%)	0 821 (99.8%)|1 2 (0.2%)	0 41199 (99.6%)|1 170 (0.4%)
Abdominal hernia	bin_550	Diseases	1346	0	0 43363 (99.3%)|1 293 (0.7%)	0 23475 (99.5%)|1 126 (0.5%)	0 19888 (99.2%)|1 167 (0.8%)	0 843 (99.3%)|1 6 (0.7%)	0 820 (99.6%)|1 3 (0.4%)	0 41088 (99.3%)|1 281 (0.7%)
Inguinal hernia	bin_550.1	Diseases	1347	0	0 42172 (96.6%)|1 1484 (3.4%)	0 23485 (99.5%)|1 116 (0.5%)	0 18687 (93.2%)|1 1368 (6.8%)	0 834 (98.2%)|1 15 (1.8%)	0 798 (97.0%)|1 25 (3.0%)	0 39934 (96.5%)|1 1435 (3.5%)
Diaphragmatic hernia	bin_550.2	Diseases	1348	0	0 41420 (94.9%)|1 2236 (5.1%)	0 22375 (94.8%)|1 1226 (5.2%)	0 19045 (95.0%)|1 1010 (5.0%)	0 826 (97.3%)|1 23 (2.7%)	0 787 (95.6%)|1 36 (4.4%)	0 39210 (94.8%)|1 2159 (5.2%)
Femoral hernia	bin_550.3	Diseases	1349	0	0 43588 (99.8%)|1 68 (0.2%)	0 23553 (99.8%)|1 48 (0.2%)	0 20035 (99.9%)|1 20 (0.1%)	0 849 (100.0%)	0 823 (100.0%)	0 41302 (99.8%)|1 67 (0.2%)
Umbilical hernia	bin_550.4	Diseases	1350	0	0 43339 (99.3%)|1 317 (0.7%)	0 23506 (99.6%)|1 95 (0.4%)	0 19833 (98.9%)|1 222 (1.1%)	0 831 (97.9%)|1 18 (2.1%)	0 816 (99.1%)|1 7 (0.9%)	0 41082 (99.3%)|1 287 (0.7%)
Regional enteritis	bin_555.1	Diseases	1351	0	0 43444 (99.5%)|1 212 (0.5%)	0 23489 (99.5%)|1 112 (0.5%)	0 19955 (99.5%)|1 100 (0.5%)	0 848 (99.9%)|1 1 (0.1%)	0 821 (99.8%)|1 2 (0.2%)	0 41162 (99.5%)|1 207 (0.5%)
Ulcerative colitis	bin_555.2	Diseases	1352	0	0 43274 (99.1%)|1 382 (0.9%)	0 23408 (99.2%)|1 193 (0.8%)	0 19866 (99.1%)|1 189 (0.9%)	0 848 (99.9%)|1 1 (0.1%)	0 816 (99.1%)|1 7 (0.9%)	0 40997 (99.1%)|1 372 (0.9%)
Ulcerative colitis (chronic)	bin_555.21	Diseases	1353	0	0 43625 (99.9%)|1 31 (0.1%)	0 23584 (99.9%)|1 17 (0.1%)	0 20041 (99.9%)|1 14 (0.1%)	0 848 (99.9%)|1 1 (0.1%)	0 822 (99.9%)|1 1 (0.1%)	0 41340 (99.9%)|1 29 (0.1%)
Ulceration of the lower GI tract	bin_556	Diseases	1354	0	0 43635 (100.0%)|1 21 (0.0%)	0 23593 (100.0%)|1 8 (0.0%)	0 20042 (99.9%)|1 13 (0.1%)	0 849 (100.0%)	0 821 (99.8%)|1 2 (0.2%)	0 41350 (100.0%)|1 19 (0.0%)
Ulceration of intestine	bin_556.1	Diseases	1355	0	0 43636 (100.0%)|1 20 (0.0%)	0 23594 (100.0%)|1 7 (0.0%)	0 20042 (99.9%)|1 13 (0.1%)	0 848 (99.9%)|1 1 (0.1%)	0 823 (100.0%)	0 41350 (100.0%)|1 19 (0.0%)
Intestinal malabsorption (non-celiac)	bin_557	Diseases	1356	0	0 43583 (99.8%)|1 73 (0.2%)	0 23552 (99.8%)|1 49 (0.2%)	0 20031 (99.9%)|1 24 (0.1%)	0 847 (99.8%)|1 2 (0.2%)	0 823 (100.0%)	0 41299 (99.8%)|1 70 (0.2%)
Celiac disease	bin_557.1	Diseases	1357	0	0 43514 (99.7%)|1 142 (0.3%)	0 23496 (99.6%)|1 105 (0.4%)	0 20018 (99.8%)|1 37 (0.2%)	0 849 (100.0%)	0 823 (100.0%)	0 41229 (99.7%)|1 140 (0.3%)
Noninfectious gastroenteritis	bin_558	Diseases	1358	0	0 42395 (97.1%)|1 1261 (2.9%)	0 22833 (96.7%)|1 768 (3.3%)	0 19562 (97.5%)|1 493 (2.5%)	0 830 (97.8%)|1 19 (2.2%)	0 794 (96.5%)|1 29 (3.5%)	0 40169 (97.1%)|1 1200 (2.9%)
Ileostomy status	bin_559	Diseases	1359	0	0 43556 (99.8%)|1 100 (0.2%)	0 23555 (99.8%)|1 46 (0.2%)	0 20001 (99.7%)|1 54 (0.3%)	0 849 (100.0%)	0 820 (99.6%)|1 3 (0.4%)	0 41272 (99.8%)|1 97 (0.2%)
Paralytic ileus	bin_560.1	Diseases	1360	0	0 43642 (100.0%)|1 14 (0.0%)	0 23596 (100.0%)|1 5 (0.0%)	0 20046 (100.0%)|1 9 (0.0%)	0 848 (99.9%)|1 1 (0.1%)	0 823 (100.0%)	0 41356 (100.0%)|1 13 (0.0%)
Impaction of intestine	bin_560.2	Diseases	1361	0	0 43646 (100.0%)|1 10 (0.0%)	0 23594 (100.0%)|1 7 (0.0%)	0 20052 (100.0%)|1 3 (0.0%)	0 849 (100.0%)	0 823 (100.0%)	0 41359 (100.0%)|1 10 (0.0%)
Peritoneal or intestinal adhesions	bin_560.3	Diseases	1362	0	0 43622 (99.9%)|1 34 (0.1%)	0 23580 (99.9%)|1 21 (0.1%)	0 20042 (99.9%)|1 13 (0.1%)	0 849 (100.0%)	0 823 (100.0%)	0 41336 (99.9%)|1 33 (0.1%)
Other intestinal obstruction	bin_560.4	Diseases	1363	0	0 43466 (99.6%)|1 190 (0.4%)	0 23501 (99.6%)|1 100 (0.4%)	0 19965 (99.6%)|1 90 (0.4%)	0 847 (99.8%)|1 2 (0.2%)	0 822 (99.9%)|1 1 (0.1%)	0 41183 (99.6%)|1 186 (0.4%)
Symptoms involving digestive system	bin_561	Diseases	1364	0	0 42805 (98.1%)|1 851 (1.9%)	0 23063 (97.7%)|1 538 (2.3%)	0 19742 (98.4%)|1 313 (1.6%)	0 837 (98.6%)|1 12 (1.4%)	0 806 (97.9%)|1 17 (2.1%)	0 40556 (98.0%)|1 813 (2.0%)
Diarrhea	bin_561.1	Diseases	1365	0	0 43609 (99.9%)|1 47 (0.1%)	0 23574 (99.9%)|1 27 (0.1%)	0 20035 (99.9%)|1 20 (0.1%)	0 847 (99.8%)|1 2 (0.2%)	0 823 (100.0%)	0 41324 (99.9%)|1 45 (0.1%)
Flatulence	bin_561.2	Diseases	1366	0	0 43410 (99.4%)|1 246 (0.6%)	0 23451 (99.4%)|1 150 (0.6%)	0 19959 (99.5%)|1 96 (0.5%)	0 846 (99.6%)|1 3 (0.4%)	0 819 (99.5%)|1 4 (0.5%)	0 41132 (99.4%)|1 237 (0.6%)
Diverticulosis	bin_562.1	Diseases	1367	0	0 42070 (96.4%)|1 1586 (3.6%)	0 22668 (96.0%)|1 933 (4.0%)	0 19402 (96.7%)|1 653 (3.3%)	0 843 (99.3%)|1 6 (0.7%)	0 814 (98.9%)|1 9 (1.1%)	0 39806 (96.2%)|1 1563 (3.8%)
Constipation	bin_563	Diseases	1368	0	0 42617 (97.6%)|1 1039 (2.4%)	0 22886 (97.0%)|1 715 (3.0%)	0 19731 (98.4%)|1 324 (1.6%)	0 832 (98.0%)|1 17 (2.0%)	0 787 (95.6%)|1 36 (4.4%)	0 40398 (97.7%)|1 971 (2.3%)
Functional digestive disorders	bin_564	Diseases	1369	0	0 43481 (99.6%)|1 175 (0.4%)	0 23474 (99.5%)|1 127 (0.5%)	0 20007 (99.8%)|1 48 (0.2%)	0 849 (100.0%)	0 815 (99.0%)|1 8 (1.0%)	0 41202 (99.6%)|1 167 (0.4%)
Irritable Bowel Syndrome	bin_564.1	Diseases	1370	0	0 41348 (94.7%)|1 2308 (5.3%)	0 21897 (92.8%)|1 1704 (7.2%)	0 19451 (97.0%)|1 604 (3.0%)	0 817 (96.2%)|1 32 (3.8%)	0 802 (97.4%)|1 21 (2.6%)	0 39134 (94.6%)|1 2235 (5.4%)
Abnormal findings on exam of gastrointestinal tract/ abdominal area	bin_564.8	Diseases	1371	0	0 43560 (99.8%)|1 96 (0.2%)	0 23533 (99.7%)|1 68 (0.3%)	0 20027 (99.9%)|1 28 (0.1%)	0 848 (99.9%)|1 1 (0.1%)	0 821 (99.8%)|1 2 (0.2%)	0 41278 (99.8%)|1 91 (0.2%)
Personal history of diseases of digestive system	bin_564.9	Diseases	1372	0	0 42954 (98.4%)|1 702 (1.6%)	0 23279 (98.6%)|1 322 (1.4%)	0 19675 (98.1%)|1 380 (1.9%)	0 841 (99.1%)|1 8 (0.9%)	0 804 (97.7%)|1 19 (2.3%)	0 40700 (98.4%)|1 669 (1.6%)
Anal and rectal conditions	bin_565	Diseases	1373	0	0 42399 (97.1%)|1 1257 (2.9%)	0 22963 (97.3%)|1 638 (2.7%)	0 19436 (96.9%)|1 619 (3.1%)	0 832 (98.0%)|1 17 (2.0%)	0 785 (95.4%)|1 38 (4.6%)	0 40179 (97.1%)|1 1190 (2.9%)
Anal and rectal polyp	bin_565.1	Diseases	1374	0	0 43257 (99.1%)|1 399 (0.9%)	0 23443 (99.3%)|1 158 (0.7%)	0 19814 (98.8%)|1 241 (1.2%)	0 845 (99.5%)|1 4 (0.5%)	0 819 (99.5%)|1 4 (0.5%)	0 40981 (99.1%)|1 388 (0.9%)
Peritonitis and retroperitoneal infections	bin_567	Diseases	1375	0	0 43453 (99.5%)|1 203 (0.5%)	0 23488 (99.5%)|1 113 (0.5%)	0 19965 (99.6%)|1 90 (0.4%)	0 849 (100.0%)	0 823 (100.0%)	0 41169 (99.5%)|1 200 (0.5%)
Other disorders of peritoneum	bin_568	Diseases	1376	0	0 43647 (100.0%)|1 9 (0.0%)	0 23595 (100.0%)|1 6 (0.0%)	0 20052 (100.0%)|1 3 (0.0%)	0 849 (100.0%)	0 823 (100.0%)	0 41360 (100.0%)|1 9 (0.0%)
Peritoneal adhesions (postoperative) (postinfection)	bin_568.1	Diseases	1377	0	0 43506 (99.7%)|1 150 (0.3%)	0 23485 (99.5%)|1 116 (0.5%)	0 20021 (99.8%)|1 34 (0.2%)	0 846 (99.6%)|1 3 (0.4%)	0 821 (99.8%)|1 2 (0.2%)	0 41226 (99.7%)|1 143 (0.3%)
Other disorders of intestine	bin_569	Diseases	1378	0	0 43411 (99.4%)|1 245 (0.6%)	0 23466 (99.4%)|1 135 (0.6%)	0 19945 (99.5%)|1 110 (0.5%)	0 843 (99.3%)|1 6 (0.7%)	0 817 (99.3%)|1 6 (0.7%)	0 41136 (99.4%)|1 233 (0.6%)
Gastrointestinal complications	bin_569.2	Diseases	1379	0	0 43637 (100.0%)|1 19 (0.0%)	0 23591 (100.0%)|1 10 (0.0%)	0 20046 (100.0%)|1 9 (0.0%)	0 849 (100.0%)	0 823 (100.0%)	0 41350 (100.0%)|1 19 (0.0%)
Other chronic nonalcoholic liver disease	bin_571.5	Diseases	1380	0	0 43534 (99.7%)|1 122 (0.3%)	0 23559 (99.8%)|1 42 (0.2%)	0 19975 (99.6%)|1 80 (0.4%)	0 848 (99.9%)|1 1 (0.1%)	0 820 (99.6%)|1 3 (0.4%)	0 41256 (99.7%)|1 113 (0.3%)
Cirrhosis of liver without mention of alcohol	bin_571.51	Diseases	1381	0	0 43627 (99.9%)|1 29 (0.1%)	0 23587 (99.9%)|1 14 (0.1%)	0 20040 (99.9%)|1 15 (0.1%)	0 847 (99.8%)|1 2 (0.2%)	0 822 (99.9%)|1 1 (0.1%)	0 41344 (99.9%)|1 25 (0.1%)
Primary biliary cirrhosis	bin_571.6	Diseases	1382	0	0 43631 (99.9%)|1 25 (0.1%)	0 23580 (99.9%)|1 21 (0.1%)	0 20051 (100.0%)|1 4 (0.0%)	0 849 (100.0%)	0 823 (100.0%)	0 41344 (99.9%)|1 25 (0.1%)
Liver abscess and sequelae of chronic liver disease	bin_571.8	Diseases	1383	0	0 43643 (100.0%)|1 13 (0.0%)	0 23594 (100.0%)|1 7 (0.0%)	0 20049 (100.0%)|1 6 (0.0%)	0 848 (99.9%)|1 1 (0.1%)	0 823 (100.0%)	0 41357 (100.0%)|1 12 (0.0%)
Portal hypertension	bin_571.81	Diseases	1384	0	0 43636 (100.0%)|1 20 (0.0%)	0 23595 (100.0%)|1 6 (0.0%)	0 20041 (99.9%)|1 14 (0.1%)	0 849 (100.0%)	0 823 (100.0%)	0 41349 (100.0%)|1 20 (0.0%)
Ascites (non malignant)	bin_572	Diseases	1385	0	0 43623 (99.9%)|1 33 (0.1%)	0 23585 (99.9%)|1 16 (0.1%)	0 20038 (99.9%)|1 17 (0.1%)	0 849 (100.0%)	0 823 (100.0%)	0 41336 (99.9%)|1 33 (0.1%)
Other disorders of liver	bin_573	Diseases	1386	0	0 43584 (99.8%)|1 72 (0.2%)	0 23559 (99.8%)|1 42 (0.2%)	0 20025 (99.9%)|1 30 (0.1%)	0 848 (99.9%)|1 1 (0.1%)	0 823 (100.0%)	0 41299 (99.8%)|1 70 (0.2%)
Hepatomegaly	bin_573.3	Diseases	1387	0	0 43630 (99.9%)|1 26 (0.1%)	0 23594 (100.0%)|1 7 (0.0%)	0 20036 (99.9%)|1 19 (0.1%)	0 849 (100.0%)	0 822 (99.9%)|1 1 (0.1%)	0 41345 (99.9%)|1 24 (0.1%)
Jaundice (not of newborn)	bin_573.5	Diseases	1388	0	0 43581 (99.8%)|1 75 (0.2%)	0 23568 (99.9%)|1 33 (0.1%)	0 20013 (99.8%)|1 42 (0.2%)	0 848 (99.9%)|1 1 (0.1%)	0 823 (100.0%)	0 41295 (99.8%)|1 74 (0.2%)
Abnormal results of function study of liver	bin_573.7	Diseases	1389	0	0 43329 (99.3%)|1 327 (0.7%)	0 23444 (99.3%)|1 157 (0.7%)	0 19885 (99.2%)|1 170 (0.8%)	0 841 (99.1%)|1 8 (0.9%)	0 820 (99.6%)|1 3 (0.4%)	0 41062 (99.3%)|1 307 (0.7%)
Abnormal serum enzyme levels	bin_573.9	Diseases	1390	0	0 43633 (99.9%)|1 23 (0.1%)	0 23591 (100.0%)|1 10 (0.0%)	0 20042 (99.9%)|1 13 (0.1%)	0 849 (100.0%)	0 823 (100.0%)	0 41346 (99.9%)|1 23 (0.1%)
Cholelithiasis	bin_574.1	Diseases	1391	0	0 42300 (96.9%)|1 1356 (3.1%)	0 22579 (95.7%)|1 1022 (4.3%)	0 19721 (98.3%)|1 334 (1.7%)	0 836 (98.5%)|1 13 (1.5%)	0 807 (98.1%)|1 16 (1.9%)	0 40060 (96.8%)|1 1309 (3.2%)
Cholelithiasis with acute cholecystitis	bin_574.11	Diseases	1392	0	0 43583 (99.8%)|1 73 (0.2%)	0 23551 (99.8%)|1 50 (0.2%)	0 20032 (99.9%)|1 23 (0.1%)	0 847 (99.8%)|1 2 (0.2%)	0 823 (100.0%)	0 41298 (99.8%)|1 71 (0.2%)
Cholelithiasis with other cholecystitis	bin_574.12	Diseases	1393	0	0 43360 (99.3%)|1 296 (0.7%)	0 23376 (99.0%)|1 225 (1.0%)	0 19984 (99.6%)|1 71 (0.4%)	0 847 (99.8%)|1 2 (0.2%)	0 817 (99.3%)|1 6 (0.7%)	0 41084 (99.3%)|1 285 (0.7%)
Calculus of bile duct	bin_574.2	Diseases	1394	0	0 43503 (99.6%)|1 153 (0.4%)	0 23493 (99.5%)|1 108 (0.5%)	0 20010 (99.8%)|1 45 (0.2%)	0 848 (99.9%)|1 1 (0.1%)	0 819 (99.5%)|1 4 (0.5%)	0 41223 (99.6%)|1 146 (0.4%)
Cholecystitis without cholelithiasis	bin_574.3	Diseases	1395	0	0 43324 (99.2%)|1 332 (0.8%)	0 23371 (99.0%)|1 230 (1.0%)	0 19953 (99.5%)|1 102 (0.5%)	0 846 (99.6%)|1 3 (0.4%)	0 820 (99.6%)|1 3 (0.4%)	0 41051 (99.2%)|1 318 (0.8%)
Other biliary tract disease	bin_575	Diseases	1396	0	0 43626 (99.9%)|1 30 (0.1%)	0 23576 (99.9%)|1 25 (0.1%)	0 20050 (100.0%)|1 5 (0.0%)	0 849 (100.0%)	0 823 (100.0%)	0 41339 (99.9%)|1 30 (0.1%)
Cholangitis	bin_575.1	Diseases	1397	0	0 43633 (99.9%)|1 23 (0.1%)	0 23586 (99.9%)|1 15 (0.1%)	0 20047 (100.0%)|1 8 (0.0%)	0 849 (100.0%)	0 823 (100.0%)	0 41346 (99.9%)|1 23 (0.1%)
Obstruction of bile duct	bin_575.2	Diseases	1398	0	0 43618 (99.9%)|1 38 (0.1%)	0 23576 (99.9%)|1 25 (0.1%)	0 20042 (99.9%)|1 13 (0.1%)	0 848 (99.9%)|1 1 (0.1%)	0 821 (99.8%)|1 2 (0.2%)	0 41334 (99.9%)|1 35 (0.1%)
Cholesterolosis of gallbladder	bin_575.6	Diseases	1399	0	0 43636 (100.0%)|1 20 (0.0%)	0 23586 (99.9%)|1 15 (0.1%)	0 20050 (100.0%)|1 5 (0.0%)	0 849 (100.0%)	0 823 (100.0%)	0 41350 (100.0%)|1 19 (0.0%)
Other disorders of gallbladder	bin_575.7	Diseases	1400	0	0 43570 (99.8%)|1 86 (0.2%)	0 23535 (99.7%)|1 66 (0.3%)	0 20035 (99.9%)|1 20 (0.1%)	0 848 (99.9%)|1 1 (0.1%)	0 821 (99.8%)|1 2 (0.2%)	0 41286 (99.8%)|1 83 (0.2%)
Other disorders of biliary tract	bin_575.8	Diseases	1401	0	0 43594 (99.9%)|1 62 (0.1%)	0 23555 (99.8%)|1 46 (0.2%)	0 20039 (99.9%)|1 16 (0.1%)	0 849 (100.0%)	0 821 (99.8%)|1 2 (0.2%)	0 41310 (99.9%)|1 59 (0.1%)
Nonspecific abnormal findings on radiological and other examination of biliary tract	bin_575.9	Diseases	1402	0	0 43645 (100.0%)|1 11 (0.0%)	0 23593 (100.0%)|1 8 (0.0%)	0 20052 (100.0%)|1 3 (0.0%)	0 849 (100.0%)	0 823 (100.0%)	0 41358 (100.0%)|1 11 (0.0%)
Diseases of pancreas	bin_577	Diseases	1403	0	0 43642 (100.0%)|1 14 (0.0%)	0 23594 (100.0%)|1 7 (0.0%)	0 20048 (100.0%)|1 7 (0.0%)	0 849 (100.0%)	0 823 (100.0%)	0 41355 (100.0%)|1 14 (0.0%)
Acute pancreatitis	bin_577.1	Diseases	1404	0	0 43483 (99.6%)|1 173 (0.4%)	0 23519 (99.7%)|1 82 (0.3%)	0 19964 (99.5%)|1 91 (0.5%)	0 845 (99.5%)|1 4 (0.5%)	0 819 (99.5%)|1 4 (0.5%)	0 41204 (99.6%)|1 165 (0.4%)
Chronic pancreatitis	bin_577.2	Diseases	1405	0	0 43621 (99.9%)|1 35 (0.1%)	0 23591 (100.0%)|1 10 (0.0%)	0 20030 (99.9%)|1 25 (0.1%)	0 848 (99.9%)|1 1 (0.1%)	0 822 (99.9%)|1 1 (0.1%)	0 41336 (99.9%)|1 33 (0.1%)
Cyst and pseudocyst of pancreas	bin_577.3	Diseases	1406	0	0 43643 (100.0%)|1 13 (0.0%)	0 23595 (100.0%)|1 6 (0.0%)	0 20048 (100.0%)|1 7 (0.0%)	0 849 (100.0%)	0 823 (100.0%)	0 41356 (100.0%)|1 13 (0.0%)
Hematemesis	bin_578.1	Diseases	1407	0	0 43494 (99.6%)|1 162 (0.4%)	0 23541 (99.7%)|1 60 (0.3%)	0 19953 (99.5%)|1 102 (0.5%)	0 846 (99.6%)|1 3 (0.4%)	0 821 (99.8%)|1 2 (0.2%)	0 41214 (99.6%)|1 155 (0.4%)
Blood in stool	bin_578.2	Diseases	1408	0	0 43458 (99.5%)|1 198 (0.5%)	0 23528 (99.7%)|1 73 (0.3%)	0 19930 (99.4%)|1 125 (0.6%)	0 847 (99.8%)|1 2 (0.2%)	0 816 (99.1%)|1 7 (0.9%)	0 41184 (99.6%)|1 185 (0.4%)
Hemorrhage of rectum and anus	bin_578.8	Diseases	1409	0	0 41946 (96.1%)|1 1710 (3.9%)	0 22707 (96.2%)|1 894 (3.8%)	0 19239 (95.9%)|1 816 (4.1%)	0 815 (96.0%)|1 34 (4.0%)	0 790 (96.0%)|1 33 (4.0%)	0 39748 (96.1%)|1 1621 (3.9%)
Hemorrhage of gastrointestinal tract	bin_578.9	Diseases	1410	0	0 43373 (99.4%)|1 283 (0.6%)	0 23457 (99.4%)|1 144 (0.6%)	0 19916 (99.3%)|1 139 (0.7%)	0 842 (99.2%)|1 7 (0.8%)	0 817 (99.3%)|1 6 (0.7%)	0 41104 (99.4%)|1 265 (0.6%)
Other symptoms involving abdomen and pelvis	bin_579	Diseases	1411	0	0 43473 (99.6%)|1 183 (0.4%)	0 23488 (99.5%)|1 113 (0.5%)	0 19985 (99.7%)|1 70 (0.3%)	0 848 (99.9%)|1 1 (0.1%)	0 820 (99.6%)|1 3 (0.4%)	0 41191 (99.6%)|1 178 (0.4%)
Splenomegaly	bin_579.2	Diseases	1412	0	0 43624 (99.9%)|1 32 (0.1%)	0 23590 (100.0%)|1 11 (0.0%)	0 20034 (99.9%)|1 21 (0.1%)	0 848 (99.9%)|1 1 (0.1%)	0 823 (100.0%)	0 41338 (99.9%)|1 31 (0.1%)
Nonspecific abnormal findings in stool contents	bin_579.8	Diseases	1413	0	0 43558 (99.8%)|1 98 (0.2%)	0 23542 (99.8%)|1 59 (0.2%)	0 20016 (99.8%)|1 39 (0.2%)	0 848 (99.9%)|1 1 (0.1%)	0 822 (99.9%)|1 1 (0.1%)	0 41274 (99.8%)|1 95 (0.2%)
Non-proliferative glomerulonephritis	bin_580.12	Diseases	1414	0	0 43643 (100.0%)|1 13 (0.0%)	0 23595 (100.0%)|1 6 (0.0%)	0 20048 (100.0%)|1 7 (0.0%)	0 848 (99.9%)|1 1 (0.1%)	0 823 (100.0%)	0 41358 (100.0%)|1 11 (0.0%)
Chronic glomerulonephritis, NOS	bin_580.14	Diseases	1415	0	0 43636 (100.0%)|1 20 (0.0%)	0 23594 (100.0%)|1 7 (0.0%)	0 20042 (99.9%)|1 13 (0.1%)	0 847 (99.8%)|1 2 (0.2%)	0 822 (99.9%)|1 1 (0.1%)	0 41352 (100.0%)|1 17 (0.0%)
Nephrotic syndrome without mention of glomerulonephritis	bin_580.2	Diseases	1416	0	0 43600 (99.9%)|1 56 (0.1%)	0 23569 (99.9%)|1 32 (0.1%)	0 20031 (99.9%)|1 24 (0.1%)	0 843 (99.3%)|1 6 (0.7%)	0 819 (99.5%)|1 4 (0.5%)	0 41323 (99.9%)|1 46 (0.1%)
Nephritis and nephropathy in diseases classified elsewhere	bin_580.31	Diseases	1417	0	0 43644 (100.0%)|1 12 (0.0%)	0 23594 (100.0%)|1 7 (0.0%)	0 20050 (100.0%)|1 5 (0.0%)	0 849 (100.0%)	0 823 (100.0%)	0 41357 (100.0%)|1 12 (0.0%)
Nephritis and nephropathy with pathological lesion	bin_580.32	Diseases	1418	0	0 43598 (99.9%)|1 58 (0.1%)	0 23576 (99.9%)|1 25 (0.1%)	0 20022 (99.8%)|1 33 (0.2%)	0 848 (99.9%)|1 1 (0.1%)	0 822 (99.9%)|1 1 (0.1%)	0 41314 (99.9%)|1 55 (0.1%)
Acute renal failure	bin_585.1	Diseases	1419	0	0 43571 (99.8%)|1 85 (0.2%)	0 23571 (99.9%)|1 30 (0.1%)	0 20000 (99.7%)|1 55 (0.3%)	0 844 (99.4%)|1 5 (0.6%)	0 821 (99.8%)|1 2 (0.2%)	0 41291 (99.8%)|1 78 (0.2%)
Renal failure NOS	bin_585.2	Diseases	1420	0	0 43452 (99.5%)|1 204 (0.5%)	0 23517 (99.6%)|1 84 (0.4%)	0 19935 (99.4%)|1 120 (0.6%)	0 845 (99.5%)|1 4 (0.5%)	0 816 (99.1%)|1 7 (0.9%)	0 41178 (99.5%)|1 191 (0.5%)
Chronic renal failure [CKD]	bin_585.3	Diseases	1421	0	0 43538 (99.7%)|1 118 (0.3%)	0 23557 (99.8%)|1 44 (0.2%)	0 19981 (99.6%)|1 74 (0.4%)	0 846 (99.6%)|1 3 (0.4%)	0 818 (99.4%)|1 5 (0.6%)	0 41259 (99.7%)|1 110 (0.3%)
Renal dialysis	bin_585.31	Diseases	1422	0	0 43631 (99.9%)|1 25 (0.1%)	0 23592 (100.0%)|1 9 (0.0%)	0 20039 (99.9%)|1 16 (0.1%)	0 848 (99.9%)|1 1 (0.1%)	0 821 (99.8%)|1 2 (0.2%)	0 41347 (99.9%)|1 22 (0.1%)
Other disorders of the kidney and ureters	bin_586	Diseases	1423	0	0 43586 (99.8%)|1 70 (0.2%)	0 23564 (99.8%)|1 37 (0.2%)	0 20022 (99.8%)|1 33 (0.2%)	0 848 (99.9%)|1 1 (0.1%)	0 820 (99.6%)|1 3 (0.4%)	0 41303 (99.8%)|1 66 (0.2%)
Small kidney	bin_586.11	Diseases	1424	0	0 43646 (100.0%)|1 10 (0.0%)	0 23597 (100.0%)|1 4 (0.0%)	0 20049 (100.0%)|1 6 (0.0%)	0 849 (100.0%)	0 823 (100.0%)	0 41359 (100.0%)|1 10 (0.0%)
Cyst of kidney, acquired	bin_586.2	Diseases	1425	0	0 43581 (99.8%)|1 75 (0.2%)	0 23568 (99.9%)|1 33 (0.1%)	0 20013 (99.8%)|1 42 (0.2%)	0 846 (99.6%)|1 3 (0.4%)	0 823 (100.0%)	0 41298 (99.8%)|1 71 (0.2%)
Stricture/obstruction of ureter	bin_586.4	Diseases	1426	0	0 43593 (99.9%)|1 63 (0.1%)	0 23580 (99.9%)|1 21 (0.1%)	0 20013 (99.8%)|1 42 (0.2%)	0 849 (100.0%)	0 823 (100.0%)	0 41306 (99.8%)|1 63 (0.2%)
Kidney replaced by transpant	bin_587	Diseases	1427	0	0 43622 (99.9%)|1 34 (0.1%)	0 23589 (99.9%)|1 12 (0.1%)	0 20033 (99.9%)|1 22 (0.1%)	0 847 (99.8%)|1 2 (0.2%)	0 821 (99.8%)|1 2 (0.2%)	0 41339 (99.9%)|1 30 (0.1%)
Disorders resulting from impaired renal function	bin_588	Diseases	1428	0	0 43643 (100.0%)|1 13 (0.0%)	0 23593 (100.0%)|1 8 (0.0%)	0 20050 (100.0%)|1 5 (0.0%)	0 849 (100.0%)	0 823 (100.0%)	0 41357 (100.0%)|1 12 (0.0%)
Abnormal results of function study of kidney	bin_589	Diseases	1429	0	0 43639 (100.0%)|1 17 (0.0%)	0 23591 (100.0%)|1 10 (0.0%)	0 20048 (100.0%)|1 7 (0.0%)	0 848 (99.9%)|1 1 (0.1%)	0 822 (99.9%)|1 1 (0.1%)	0 41354 (100.0%)|1 15 (0.0%)
Pyelonephritis	bin_590	Diseases	1430	0	0 43427 (99.5%)|1 229 (0.5%)	0 23420 (99.2%)|1 181 (0.8%)	0 20007 (99.8%)|1 48 (0.2%)	0 845 (99.5%)|1 4 (0.5%)	0 817 (99.3%)|1 6 (0.7%)	0 41153 (99.5%)|1 216 (0.5%)
Urinary tract infection	bin_591	Diseases	1431	0	0 41478 (95.0%)|1 2178 (5.0%)	0 21973 (93.1%)|1 1628 (6.9%)	0 19505 (97.3%)|1 550 (2.7%)	0 818 (96.3%)|1 31 (3.7%)	0 781 (94.9%)|1 42 (5.1%)	0 39284 (95.0%)|1 2085 (5.0%)
Cystitis	bin_592.1	Diseases	1432	0	0 42750 (97.9%)|1 906 (2.1%)	0 22783 (96.5%)|1 818 (3.5%)	0 19967 (99.6%)|1 88 (0.4%)	0 843 (99.3%)|1 6 (0.7%)	0 810 (98.4%)|1 13 (1.6%)	0 40492 (97.9%)|1 877 (2.1%)
Acute cystitis	bin_592.11	Diseases	1433	0	0 43451 (99.5%)|1 205 (0.5%)	0 23412 (99.2%)|1 189 (0.8%)	0 20039 (99.9%)|1 16 (0.1%)	0 848 (99.9%)|1 1 (0.1%)	0 820 (99.6%)|1 3 (0.4%)	0 41169 (99.5%)|1 200 (0.5%)
Chronic cystitis	bin_592.12	Diseases	1434	0	0 43596 (99.9%)|1 60 (0.1%)	0 23557 (99.8%)|1 44 (0.2%)	0 20039 (99.9%)|1 16 (0.1%)	0 849 (100.0%)	0 823 (100.0%)	0 41312 (99.9%)|1 57 (0.1%)
Chronic interstitial cystitis	bin_592.13	Diseases	1435	0	0 43623 (99.9%)|1 33 (0.1%)	0 23572 (99.9%)|1 29 (0.1%)	0 20051 (100.0%)|1 4 (0.0%)	0 848 (99.9%)|1 1 (0.1%)	0 823 (100.0%)	0 41338 (99.9%)|1 31 (0.1%)
Urethritis and urethral syndrome	bin_592.2	Diseases	1436	0	0 43612 (99.9%)|1 44 (0.1%)	0 23583 (99.9%)|1 18 (0.1%)	0 20029 (99.9%)|1 26 (0.1%)	0 848 (99.9%)|1 1 (0.1%)	0 823 (100.0%)	0 41326 (99.9%)|1 43 (0.1%)
Urethral syndrome	bin_592.21	Diseases	1437	0	0 43642 (100.0%)|1 14 (0.0%)	0 23587 (99.9%)|1 14 (0.1%)	0 20055 (100.0%)	0 849 (100.0%)	0 823 (100.0%)	0 41355 (100.0%)|1 14 (0.0%)
Hematuria	bin_593	Diseases	1438	0	0 42289 (96.9%)|1 1367 (3.1%)	0 23014 (97.5%)|1 587 (2.5%)	0 19275 (96.1%)|1 780 (3.9%)	0 822 (96.8%)|1 27 (3.2%)	0 808 (98.2%)|1 15 (1.8%)	0 40062 (96.8%)|1 1307 (3.2%)
Urinary calculus	bin_594	Diseases	1439	0	0 43606 (99.9%)|1 50 (0.1%)	0 23586 (99.9%)|1 15 (0.1%)	0 20020 (99.8%)|1 35 (0.2%)	0 849 (100.0%)	0 821 (99.8%)|1 2 (0.2%)	0 41322 (99.9%)|1 47 (0.1%)
Calculus of kidney	bin_594.1	Diseases	1440	0	0 43342 (99.3%)|1 314 (0.7%)	0 23500 (99.6%)|1 101 (0.4%)	0 19842 (98.9%)|1 213 (1.1%)	0 847 (99.8%)|1 2 (0.2%)	0 815 (99.0%)|1 8 (1.0%)	0 41075 (99.3%)|1 294 (0.7%)
Calculus of lower urinary tract	bin_594.2	Diseases	1441	0	0 43614 (99.9%)|1 42 (0.1%)	0 23596 (100.0%)|1 5 (0.0%)	0 20018 (99.8%)|1 37 (0.2%)	0 847 (99.8%)|1 2 (0.2%)	0 823 (100.0%)	0 41329 (99.9%)|1 40 (0.1%)
Calculus of ureter	bin_594.3	Diseases	1442	0	0 43479 (99.6%)|1 177 (0.4%)	0 23562 (99.8%)|1 39 (0.2%)	0 19917 (99.3%)|1 138 (0.7%)	0 849 (100.0%)	0 811 (98.5%)|1 12 (1.5%)	0 41206 (99.6%)|1 163 (0.4%)
Renal colic	bin_594.8	Diseases	1443	0	0 43261 (99.1%)|1 395 (0.9%)	0 23476 (99.5%)|1 125 (0.5%)	0 19785 (98.7%)|1 270 (1.3%)	0 846 (99.6%)|1 3 (0.4%)	0 812 (98.7%)|1 11 (1.3%)	0 40992 (99.1%)|1 377 (0.9%)
Hydronephrosis	bin_595	Diseases	1444	0	0 43559 (99.8%)|1 97 (0.2%)	0 23555 (99.8%)|1 46 (0.2%)	0 20004 (99.7%)|1 51 (0.3%)	0 849 (100.0%)	0 821 (99.8%)|1 2 (0.2%)	0 41274 (99.8%)|1 95 (0.2%)
Other disorders of bladder	bin_596	Diseases	1445	0	0 42992 (98.5%)|1 664 (1.5%)	0 23277 (98.6%)|1 324 (1.4%)	0 19715 (98.3%)|1 340 (1.7%)	0 837 (98.6%)|1 12 (1.4%)	0 811 (98.5%)|1 12 (1.5%)	0 40740 (98.5%)|1 629 (1.5%)
Bladder neck obstruction	bin_596.1	Diseases	1446	0	0 43469 (99.6%)|1 187 (0.4%)	0 23597 (100.0%)|1 4 (0.0%)	0 19872 (99.1%)|1 183 (0.9%)	0 847 (99.8%)|1 2 (0.2%)	0 816 (99.1%)|1 7 (0.9%)	0 41192 (99.6%)|1 177 (0.4%)
Functional disorders of bladder	bin_596.5	Diseases	1447	0	0 43345 (99.3%)|1 311 (0.7%)	0 23419 (99.2%)|1 182 (0.8%)	0 19926 (99.4%)|1 129 (0.6%)	0 844 (99.4%)|1 5 (0.6%)	0 816 (99.1%)|1 7 (0.9%)	0 41071 (99.3%)|1 298 (0.7%)
Other disorders of urethra and urinary tract	bin_597	Diseases	1448	0	0 43576 (99.8%)|1 80 (0.2%)	0 23541 (99.7%)|1 60 (0.3%)	0 20035 (99.9%)|1 20 (0.1%)	0 848 (99.9%)|1 1 (0.1%)	0 822 (99.9%)|1 1 (0.1%)	0 41292 (99.8%)|1 77 (0.2%)
Urethral stricture (not specified as infectious)	bin_597.1	Diseases	1449	0	0 43447 (99.5%)|1 209 (0.5%)	0 23516 (99.6%)|1 85 (0.4%)	0 19931 (99.4%)|1 124 (0.6%)	0 845 (99.5%)|1 4 (0.5%)	0 814 (98.9%)|1 9 (1.1%)	0 41175 (99.5%)|1 194 (0.5%)
Abnormal findings on examination of urine	bin_598	Diseases	1450	0	0 43191 (98.9%)|1 465 (1.1%)	0 23416 (99.2%)|1 185 (0.8%)	0 19775 (98.6%)|1 280 (1.4%)	0 840 (98.9%)|1 9 (1.1%)	0 812 (98.7%)|1 11 (1.3%)	0 40928 (98.9%)|1 441 (1.1%)
Other nonspecific findings on examination of urine	bin_598.9	Diseases	1451	0	0 43624 (99.9%)|1 32 (0.1%)	0 23582 (99.9%)|1 19 (0.1%)	0 20042 (99.9%)|1 13 (0.1%)	0 849 (100.0%)	0 822 (99.9%)|1 1 (0.1%)	0 41338 (99.9%)|1 31 (0.1%)
Urinary obstruction	bin_599.1	Diseases	1452	0	0 43644 (100.0%)|1 12 (0.0%)	0 23596 (100.0%)|1 5 (0.0%)	0 20048 (100.0%)|1 7 (0.0%)	0 849 (100.0%)	0 823 (100.0%)	0 41358 (100.0%)|1 11 (0.0%)
Retention of urine	bin_599.2	Diseases	1453	0	0 43335 (99.3%)|1 321 (0.7%)	0 23518 (99.6%)|1 83 (0.4%)	0 19817 (98.8%)|1 238 (1.2%)	0 844 (99.4%)|1 5 (0.6%)	0 817 (99.3%)|1 6 (0.7%)	0 41061 (99.3%)|1 308 (0.7%)
Dysuria	bin_599.3	Diseases	1454	0	0 43528 (99.7%)|1 128 (0.3%)	0 23539 (99.7%)|1 62 (0.3%)	0 19989 (99.7%)|1 66 (0.3%)	0 846 (99.6%)|1 3 (0.4%)	0 820 (99.6%)|1 3 (0.4%)	0 41248 (99.7%)|1 121 (0.3%)
Urinary incontinence	bin_599.4	Diseases	1455	0	0 42685 (97.8%)|1 971 (2.2%)	0 22701 (96.2%)|1 900 (3.8%)	0 19984 (99.6%)|1 71 (0.4%)	0 840 (98.9%)|1 9 (1.1%)	0 808 (98.2%)|1 15 (1.8%)	0 40432 (97.7%)|1 937 (2.3%)
Frequency of urination and polyuria	bin_599.5	Diseases	1456	0	0 43281 (99.1%)|1 375 (0.9%)	0 23418 (99.2%)|1 183 (0.8%)	0 19863 (99.0%)|1 192 (1.0%)	0 841 (99.1%)|1 8 (0.9%)	0 814 (98.9%)|1 9 (1.1%)	0 41016 (99.1%)|1 353 (0.9%)
Urethral discharge	bin_599.7	Diseases	1457	0	0 43644 (100.0%)|1 12 (0.0%)	0 23600 (100.0%)|1 1 (0.0%)	0 20044 (99.9%)|1 11 (0.1%)	0 849 (100.0%)	0 823 (100.0%)	0 41357 (100.0%)|1 12 (0.0%)
Other abnormality of urination	bin_599.9	Diseases	1458	0	0 43520 (99.7%)|1 136 (0.3%)	0 23554 (99.8%)|1 47 (0.2%)	0 19966 (99.6%)|1 89 (0.4%)	0 848 (99.9%)|1 1 (0.1%)	0 818 (99.4%)|1 5 (0.6%)	0 41242 (99.7%)|1 127 (0.3%)
Hyperplasia of prostate	bin_600	Diseases	1459	0	0 42597 (97.6%)|1 1059 (2.4%)	0 23601 (100.0%)	0 18996 (94.7%)|1 1059 (5.3%)	0 832 (98.0%)|1 17 (2.0%)	0 807 (98.1%)|1 16 (1.9%)	0 40352 (97.5%)|1 1017 (2.5%)
Prostatitis	bin_601.1	Diseases	1460	0	0 43517 (99.7%)|1 139 (0.3%)	0 23601 (100.0%)	0 19916 (99.3%)|1 139 (0.7%)	0 846 (99.6%)|1 3 (0.4%)	0 820 (99.6%)|1 3 (0.4%)	0 41239 (99.7%)|1 130 (0.3%)
Acute prostatitis	bin_601.11	Diseases	1461	0	0 43627 (99.9%)|1 29 (0.1%)	0 23601 (100.0%)	0 20026 (99.9%)|1 29 (0.1%)	0 849 (100.0%)	0 822 (99.9%)|1 1 (0.1%)	0 41341 (99.9%)|1 28 (0.1%)
Chronic prostatitis	bin_601.12	Diseases	1462	0	0 43601 (99.9%)|1 55 (0.1%)	0 23601 (100.0%)	0 20000 (99.7%)|1 55 (0.3%)	0 848 (99.9%)|1 1 (0.1%)	0 823 (100.0%)	0 41315 (99.9%)|1 54 (0.1%)
Balanoposthitis	bin_601.4	Diseases	1463	0	0 43511 (99.7%)|1 145 (0.3%)	0 23601 (100.0%)	0 19910 (99.3%)|1 145 (0.7%)	0 848 (99.9%)|1 1 (0.1%)	0 819 (99.5%)|1 4 (0.5%)	0 41229 (99.7%)|1 140 (0.3%)
Other inflammatory disorders of male genital organs	bin_601.8	Diseases	1464	0	0 43614 (99.9%)|1 42 (0.1%)	0 23601 (100.0%)	0 20013 (99.8%)|1 42 (0.2%)	0 849 (100.0%)	0 823 (100.0%)	0 41327 (99.9%)|1 42 (0.1%)
Other disorders of prostate	bin_602	Diseases	1465	0	0 43529 (99.7%)|1 127 (0.3%)	0 23601 (100.0%)	0 19928 (99.4%)|1 127 (0.6%)	0 847 (99.8%)|1 2 (0.2%)	0 821 (99.8%)|1 2 (0.2%)	0 41246 (99.7%)|1 123 (0.3%)
Other disorders of testis	bin_603	Diseases	1466	0	0 43254 (99.1%)|1 402 (0.9%)	0 23601 (100.0%)	0 19653 (98.0%)|1 402 (2.0%)	0 847 (99.8%)|1 2 (0.2%)	0 821 (99.8%)|1 2 (0.2%)	0 40971 (99.0%)|1 398 (1.0%)
Hydrocele	bin_603.1	Diseases	1467	0	0 43500 (99.6%)|1 156 (0.4%)	0 23600 (100.0%)|1 1 (0.0%)	0 19900 (99.2%)|1 155 (0.8%)	0 844 (99.4%)|1 5 (0.6%)	0 819 (99.5%)|1 4 (0.5%)	0 41224 (99.6%)|1 145 (0.4%)
Spermatocele	bin_603.2	Diseases	1468	0	0 43649 (100.0%)|1 7 (0.0%)	0 23601 (100.0%)	0 20048 (100.0%)|1 7 (0.0%)	0 849 (100.0%)	0 823 (100.0%)	0 41362 (100.0%)|1 7 (0.0%)
Disorders of penis	bin_604	Diseases	1469	0	0 43549 (99.8%)|1 107 (0.2%)	0 23598 (100.0%)|1 3 (0.0%)	0 19951 (99.5%)|1 104 (0.5%)	0 849 (100.0%)	0 819 (99.5%)|1 4 (0.5%)	0 41267 (99.8%)|1 102 (0.2%)
Redundant prepuce and phimosis/BXO	bin_604.1	Diseases	1470	0	0 43349 (99.3%)|1 307 (0.7%)	0 23601 (100.0%)	0 19748 (98.5%)|1 307 (1.5%)	0 847 (99.8%)|1 2 (0.2%)	0 820 (99.6%)|1 3 (0.4%)	0 41067 (99.3%)|1 302 (0.7%)
Erectile dysfunction [ED]	bin_605	Diseases	1471	0	0 43562 (99.8%)|1 94 (0.2%)	0 23601 (100.0%)	0 19961 (99.5%)|1 94 (0.5%)	0 846 (99.6%)|1 3 (0.4%)	0 821 (99.8%)|1 2 (0.2%)	0 41281 (99.8%)|1 88 (0.2%)
Other disorders of male genital organs	bin_608	Diseases	1472	0	0 42988 (98.5%)|1 668 (1.5%)	0 23600 (100.0%)|1 1 (0.0%)	0 19388 (96.7%)|1 667 (3.3%)	0 843 (99.3%)|1 6 (0.7%)	0 816 (99.1%)|1 7 (0.9%)	0 40723 (98.4%)|1 646 (1.6%)
Infertility, male	bin_609.1	Diseases	1473	0	0 43611 (99.9%)|1 45 (0.1%)	0 23601 (100.0%)	0 20010 (99.8%)|1 45 (0.2%)	0 848 (99.9%)|1 1 (0.1%)	0 823 (100.0%)	0 41327 (99.9%)|1 42 (0.1%)
Abnormal spermatozoa	bin_609.2	Diseases	1474	0	0 43633 (99.9%)|1 23 (0.1%)	0 23601 (100.0%)	0 20032 (99.9%)|1 23 (0.1%)	0 849 (100.0%)	0 822 (99.9%)|1 1 (0.1%)	0 41347 (99.9%)|1 22 (0.1%)
Cystic mastopathy	bin_610.1	Diseases	1475	0	0 43187 (98.9%)|1 469 (1.1%)	0 23134 (98.0%)|1 467 (2.0%)	0 20053 (100.0%)|1 2 (0.0%)	0 847 (99.8%)|1 2 (0.2%)	0 821 (99.8%)|1 2 (0.2%)	0 40907 (98.9%)|1 462 (1.1%)
Fibroadenosis of breast	bin_610.2	Diseases	1476	0	0 43414 (99.4%)|1 242 (0.6%)	0 23360 (99.0%)|1 241 (1.0%)	0 20054 (100.0%)|1 1 (0.0%)	0 848 (99.9%)|1 1 (0.1%)	0 823 (100.0%)	0 41128 (99.4%)|1 241 (0.6%)
Fibrosclerosis of breast	bin_610.3	Diseases	1477	0	0 43633 (99.9%)|1 23 (0.1%)	0 23579 (99.9%)|1 22 (0.1%)	0 20054 (100.0%)|1 1 (0.0%)	0 849 (100.0%)	0 823 (100.0%)	0 41346 (99.9%)|1 23 (0.1%)
Benign neoplasm of breast	bin_610.4	Diseases	1478	0	0 43343 (99.3%)|1 313 (0.7%)	0 23291 (98.7%)|1 310 (1.3%)	0 20052 (100.0%)|1 3 (0.0%)	0 846 (99.6%)|1 3 (0.4%)	0 818 (99.4%)|1 5 (0.6%)	0 41067 (99.3%)|1 302 (0.7%)
Other specified benign mammary dysplasias	bin_610.8	Diseases	1479	0	0 43165 (98.9%)|1 491 (1.1%)	0 23117 (97.9%)|1 484 (2.1%)	0 20048 (100.0%)|1 7 (0.0%)	0 842 (99.2%)|1 7 (0.8%)	0 818 (99.4%)|1 5 (0.6%)	0 40898 (98.9%)|1 471 (1.1%)
Abnormal mammogram	bin_611.1	Diseases	1480	0	0 43582 (99.8%)|1 74 (0.2%)	0 23527 (99.7%)|1 74 (0.3%)	0 20055 (100.0%)	0 849 (100.0%)	0 822 (99.9%)|1 1 (0.1%)	0 41296 (99.8%)|1 73 (0.2%)
Lump or mass in breast	bin_611.3	Diseases	1481	0	0 42882 (98.2%)|1 774 (1.8%)	0 22840 (96.8%)|1 761 (3.2%)	0 20042 (99.9%)|1 13 (0.1%)	0 835 (98.4%)|1 14 (1.6%)	0 814 (98.9%)|1 9 (1.1%)	0 40629 (98.2%)|1 740 (1.8%)
Galactorrhea	bin_612.1	Diseases	1482	0	0 43630 (99.9%)|1 26 (0.1%)	0 23575 (99.9%)|1 26 (0.1%)	0 20055 (100.0%)	0 848 (99.9%)|1 1 (0.1%)	0 823 (100.0%)	0 41344 (99.9%)|1 25 (0.1%)
Hypertrophy of breast (Gynecomastia)	bin_612.2	Diseases	1483	0	0 43529 (99.7%)|1 127 (0.3%)	0 23544 (99.8%)|1 57 (0.2%)	0 19985 (99.7%)|1 70 (0.3%)	0 847 (99.8%)|1 2 (0.2%)	0 818 (99.4%)|1 5 (0.6%)	0 41249 (99.7%)|1 120 (0.3%)
Congenital anomalies of breast	bin_612.3	Diseases	1484	0	0 43645 (100.0%)|1 11 (0.0%)	0 23592 (100.0%)|1 9 (0.0%)	0 20053 (100.0%)|1 2 (0.0%)	0 849 (100.0%)	0 822 (99.9%)|1 1 (0.1%)	0 41359 (100.0%)|1 10 (0.0%)
Other nonmalignant breast conditions	bin_613	Diseases	1485	0	0 43618 (99.9%)|1 38 (0.1%)	0 23564 (99.8%)|1 37 (0.2%)	0 20054 (100.0%)|1 1 (0.0%)	0 849 (100.0%)	0 823 (100.0%)	0 41331 (99.9%)|1 38 (0.1%)
Inflammatory disease of breast	bin_613.1	Diseases	1486	0	0 43370 (99.3%)|1 286 (0.7%)	0 23323 (98.8%)|1 278 (1.2%)	0 20047 (100.0%)|1 8 (0.0%)	0 847 (99.8%)|1 2 (0.2%)	0 818 (99.4%)|1 5 (0.6%)	0 41093 (99.3%)|1 276 (0.7%)
Mastodynia	bin_613.5	Diseases	1487	0	0 42898 (98.3%)|1 758 (1.7%)	0 22855 (96.8%)|1 746 (3.2%)	0 20043 (99.9%)|1 12 (0.1%)	0 841 (99.1%)|1 8 (0.9%)	0 807 (98.1%)|1 16 (1.9%)	0 40653 (98.3%)|1 716 (1.7%)
Other signs and symptoms in breast	bin_613.7	Diseases	1488	0	0 43508 (99.7%)|1 148 (0.3%)	0 23454 (99.4%)|1 147 (0.6%)	0 20054 (100.0%)|1 1 (0.0%)	0 848 (99.9%)|1 1 (0.1%)	0 823 (100.0%)	0 41222 (99.6%)|1 147 (0.4%)
Other specified disorders of breast	bin_613.8	Diseases	1489	0	0 43602 (99.9%)|1 54 (0.1%)	0 23547 (99.8%)|1 54 (0.2%)	0 20055 (100.0%)	0 849 (100.0%)	0 822 (99.9%)|1 1 (0.1%)	0 41317 (99.9%)|1 52 (0.1%)
Breast disorder NOS	bin_613.9	Diseases	1490	0	0 43571 (99.8%)|1 85 (0.2%)	0 23516 (99.6%)|1 85 (0.4%)	0 20055 (100.0%)	0 847 (99.8%)|1 2 (0.2%)	0 822 (99.9%)|1 1 (0.1%)	0 41289 (99.8%)|1 80 (0.2%)
Pelvic peritoneal adhesions, female (postoperative) (postinfection)	bin_614.1	Diseases	1491	0	0 43462 (99.6%)|1 194 (0.4%)	0 23407 (99.2%)|1 194 (0.8%)	0 20055 (100.0%)	0 841 (99.1%)|1 8 (0.9%)	0 822 (99.9%)|1 1 (0.1%)	0 41186 (99.6%)|1 183 (0.4%)
Pelvic inflammatory disease (PID)	bin_614.3	Diseases	1492	0	0 43625 (99.9%)|1 31 (0.1%)	0 23570 (99.9%)|1 31 (0.1%)	0 20055 (100.0%)	0 849 (100.0%)	0 823 (100.0%)	0 41338 (99.9%)|1 31 (0.1%)
Acute inflammatory pelvic disease	bin_614.31	Diseases	1493	0	0 43624 (99.9%)|1 32 (0.1%)	0 23569 (99.9%)|1 32 (0.1%)	0 20055 (100.0%)	0 848 (99.9%)|1 1 (0.1%)	0 821 (99.8%)|1 2 (0.2%)	0 41340 (99.9%)|1 29 (0.1%)
Chronic inflammatory pelvic disease	bin_614.32	Diseases	1494	0	0 43602 (99.9%)|1 54 (0.1%)	0 23548 (99.8%)|1 53 (0.2%)	0 20054 (100.0%)|1 1 (0.0%)	0 844 (99.4%)|1 5 (0.6%)	0 823 (100.0%)	0 41322 (99.9%)|1 47 (0.1%)
Pelvic inflammatory disease, NOS	bin_614.33	Diseases	1495	0	0 43557 (99.8%)|1 99 (0.2%)	0 23503 (99.6%)|1 98 (0.4%)	0 20054 (100.0%)|1 1 (0.0%)	0 846 (99.6%)|1 3 (0.4%)	0 822 (99.9%)|1 1 (0.1%)	0 41275 (99.8%)|1 94 (0.2%)
Inflammatory diseases of uterus, except cervix	bin_614.4	Diseases	1496	0	0 43620 (99.9%)|1 36 (0.1%)	0 23565 (99.8%)|1 36 (0.2%)	0 20055 (100.0%)	0 849 (100.0%)	0 823 (100.0%)	0 41336 (99.9%)|1 33 (0.1%)
Inflammatory disease of cervix, vagina, and vulva	bin_614.5	Diseases	1497	0	0 43629 (99.9%)|1 27 (0.1%)	0 23574 (99.9%)|1 27 (0.1%)	0 20055 (100.0%)	0 849 (100.0%)	0 823 (100.0%)	0 41342 (99.9%)|1 27 (0.1%)
Cervicitis and endocervicitis	bin_614.51	Diseases	1498	0	0 43474 (99.6%)|1 182 (0.4%)	0 23419 (99.2%)|1 182 (0.8%)	0 20055 (100.0%)	0 847 (99.8%)|1 2 (0.2%)	0 823 (100.0%)	0 41190 (99.6%)|1 179 (0.4%)
Vaginitis and vulvovaginitis	bin_614.52	Diseases	1499	0	0 43351 (99.3%)|1 305 (0.7%)	0 23296 (98.7%)|1 305 (1.3%)	0 20055 (100.0%)	0 846 (99.6%)|1 3 (0.4%)	0 821 (99.8%)|1 2 (0.2%)	0 41073 (99.3%)|1 296 (0.7%)
Cyst or abscess of Bartholin's gland	bin_614.53	Diseases	1500	0	0 43484 (99.6%)|1 172 (0.4%)	0 23429 (99.3%)|1 172 (0.7%)	0 20055 (100.0%)	0 847 (99.8%)|1 2 (0.2%)	0 821 (99.8%)|1 2 (0.2%)	0 41204 (99.6%)|1 165 (0.4%)
Abscess or ulceration of vulva	bin_614.54	Diseases	1501	0	0 43611 (99.9%)|1 45 (0.1%)	0 23556 (99.8%)|1 45 (0.2%)	0 20055 (100.0%)	0 847 (99.8%)|1 2 (0.2%)	0 823 (100.0%)	0 41326 (99.9%)|1 43 (0.1%)
Endometriosis	bin_615	Diseases	1502	0	0 42945 (98.4%)|1 711 (1.6%)	0 22890 (97.0%)|1 711 (3.0%)	0 20055 (100.0%)	0 835 (98.4%)|1 14 (1.6%)	0 815 (99.0%)|1 8 (1.0%)	0 40686 (98.3%)|1 683 (1.7%)
Disorders secondary to childbirth, surgery, trauma	bin_617	Diseases	1503	0	0 43635 (100.0%)|1 21 (0.0%)	0 23580 (99.9%)|1 21 (0.1%)	0 20055 (100.0%)	0 848 (99.9%)|1 1 (0.1%)	0 822 (99.9%)|1 1 (0.1%)	0 41350 (100.0%)|1 19 (0.0%)
Genital prolapse	bin_618	Diseases	1504	0	0 43618 (99.9%)|1 38 (0.1%)	0 23563 (99.8%)|1 38 (0.2%)	0 20055 (100.0%)	0 849 (100.0%)	0 823 (100.0%)	0 41332 (99.9%)|1 37 (0.1%)
Prolapse of vaginal walls	bin_618.1	Diseases	1505	0	0 42924 (98.3%)|1 732 (1.7%)	0 22870 (96.9%)|1 731 (3.1%)	0 20054 (100.0%)|1 1 (0.0%)	0 844 (99.4%)|1 5 (0.6%)	0 816 (99.1%)|1 7 (0.9%)	0 40657 (98.3%)|1 712 (1.7%)
Uterine/Uterovaginal prolapse	bin_618.2	Diseases	1506	0	0 43232 (99.0%)|1 424 (1.0%)	0 23177 (98.2%)|1 424 (1.8%)	0 20055 (100.0%)	0 846 (99.6%)|1 3 (0.4%)	0 820 (99.6%)|1 3 (0.4%)	0 40955 (99.0%)|1 414 (1.0%)
Prolapse of vaginal vault after hysterectomy	bin_618.5	Diseases	1507	0	0 43630 (99.9%)|1 26 (0.1%)	0 23575 (99.9%)|1 26 (0.1%)	0 20055 (100.0%)	0 849 (100.0%)	0 822 (99.9%)|1 1 (0.1%)	0 41344 (99.9%)|1 25 (0.1%)
Vaginal enterocele, congenital or acquired	bin_618.6	Diseases	1508	0	0 43619 (99.9%)|1 37 (0.1%)	0 23564 (99.8%)|1 37 (0.2%)	0 20055 (100.0%)	0 848 (99.9%)|1 1 (0.1%)	0 823 (100.0%)	0 41333 (99.9%)|1 36 (0.1%)
Noninflammatory female genital disorders	bin_619	Diseases	1509	0	0 43644 (100.0%)|1 12 (0.0%)	0 23589 (99.9%)|1 12 (0.1%)	0 20055 (100.0%)	0 849 (100.0%)	0 823 (100.0%)	0 41357 (100.0%)|1 12 (0.0%)
Noninflammatory disorders of ovary, fallopian tube, and broad ligament	bin_619.1	Diseases	1510	0	0 43102 (98.7%)|1 554 (1.3%)	0 23047 (97.7%)|1 554 (2.3%)	0 20055 (100.0%)	0 843 (99.3%)|1 6 (0.7%)	0 816 (99.1%)|1 7 (0.9%)	0 40834 (98.7%)|1 535 (1.3%)
Disorders of uterus, NEC	bin_619.2	Diseases	1511	0	0 43385 (99.4%)|1 271 (0.6%)	0 23330 (98.9%)|1 271 (1.1%)	0 20055 (100.0%)	0 846 (99.6%)|1 3 (0.4%)	0 821 (99.8%)|1 2 (0.2%)	0 41105 (99.4%)|1 264 (0.6%)
Noninflammatory disorders of cervix	bin_619.3	Diseases	1512	0	0 43195 (98.9%)|1 461 (1.1%)	0 23140 (98.0%)|1 461 (2.0%)	0 20055 (100.0%)	0 843 (99.3%)|1 6 (0.7%)	0 822 (99.9%)|1 1 (0.1%)	0 40922 (98.9%)|1 447 (1.1%)
Noninflammatory disorders of vagina	bin_619.4	Diseases	1513	0	0 43299 (99.2%)|1 357 (0.8%)	0 23244 (98.5%)|1 357 (1.5%)	0 20055 (100.0%)	0 847 (99.8%)|1 2 (0.2%)	0 818 (99.4%)|1 5 (0.6%)	0 41021 (99.2%)|1 348 (0.8%)
Noninflammatory disorders of vulva and perineum	bin_619.5	Diseases	1514	0	0 43493 (99.6%)|1 163 (0.4%)	0 23438 (99.3%)|1 163 (0.7%)	0 20055 (100.0%)	0 849 (100.0%)	0 820 (99.6%)|1 3 (0.4%)	0 41214 (99.6%)|1 155 (0.4%)
Endometrial hyperplasia	bin_621	Diseases	1515	0	0 43577 (99.8%)|1 79 (0.2%)	0 23522 (99.7%)|1 79 (0.3%)	0 20055 (100.0%)	0 847 (99.8%)|1 2 (0.2%)	0 822 (99.9%)|1 1 (0.1%)	0 41293 (99.8%)|1 76 (0.2%)
Polyp of female genital organs	bin_622	Diseases	1516	0	0 43636 (100.0%)|1 20 (0.0%)	0 23581 (99.9%)|1 20 (0.1%)	0 20055 (100.0%)	0 849 (100.0%)	0 823 (100.0%)	0 41349 (100.0%)|1 20 (0.0%)
Polyp of corpus uteri	bin_622.1	Diseases	1517	0	0 42863 (98.2%)|1 793 (1.8%)	0 22808 (96.6%)|1 793 (3.4%)	0 20055 (100.0%)	0 839 (98.8%)|1 10 (1.2%)	0 811 (98.5%)|1 12 (1.5%)	0 40604 (98.2%)|1 765 (1.8%)
Mucous polyp of cervix	bin_622.2	Diseases	1518	0	0 43207 (99.0%)|1 449 (1.0%)	0 23152 (98.1%)|1 449 (1.9%)	0 20055 (100.0%)	0 846 (99.6%)|1 3 (0.4%)	0 820 (99.6%)|1 3 (0.4%)	0 40929 (98.9%)|1 440 (1.1%)
Hypertrophy of female genital organs	bin_623	Diseases	1519	0	0 43539 (99.7%)|1 117 (0.3%)	0 23484 (99.5%)|1 117 (0.5%)	0 20055 (100.0%)	0 847 (99.8%)|1 2 (0.2%)	0 822 (99.9%)|1 1 (0.1%)	0 41256 (99.7%)|1 113 (0.3%)
Dystrophy of female genital tract	bin_624.1	Diseases	1520	0	0 43640 (100.0%)|1 16 (0.0%)	0 23585 (99.9%)|1 16 (0.1%)	0 20055 (100.0%)	0 849 (100.0%)	0 822 (99.9%)|1 1 (0.1%)	0 41354 (100.0%)|1 15 (0.0%)
Atrophy of female genital tract	bin_624.2	Diseases	1521	0	0 43609 (99.9%)|1 47 (0.1%)	0 23554 (99.8%)|1 47 (0.2%)	0 20055 (100.0%)	0 847 (99.8%)|1 2 (0.2%)	0 822 (99.9%)|1 1 (0.1%)	0 41325 (99.9%)|1 44 (0.1%)
Pain and other symptoms associated with female genital organs	bin_625	Diseases	1522	0	0 43310 (99.2%)|1 346 (0.8%)	0 23255 (98.5%)|1 346 (1.5%)	0 20055 (100.0%)	0 842 (99.2%)|1 7 (0.8%)	0 821 (99.8%)|1 2 (0.2%)	0 41036 (99.2%)|1 333 (0.8%)
Dyspareunia	bin_625.1	Diseases	1523	0	0 43488 (99.6%)|1 168 (0.4%)	0 23433 (99.3%)|1 168 (0.7%)	0 20055 (100.0%)	0 848 (99.9%)|1 1 (0.1%)	0 823 (100.0%)	0 41206 (99.6%)|1 163 (0.4%)
Disorders of menstruation and other abnormal bleeding from female genital tract	bin_626	Diseases	1524	0	0 43365 (99.3%)|1 291 (0.7%)	0 23310 (98.8%)|1 291 (1.2%)	0 20055 (100.0%)	0 842 (99.2%)|1 7 (0.8%)	0 815 (99.0%)|1 8 (1.0%)	0 41097 (99.3%)|1 272 (0.7%)
Irregular menstrual cycle/bleeding	bin_626.1	Diseases	1525	0	0 43350 (99.3%)|1 306 (0.7%)	0 23295 (98.7%)|1 306 (1.3%)	0 20055 (100.0%)	0 847 (99.8%)|1 2 (0.2%)	0 817 (99.3%)|1 6 (0.7%)	0 41075 (99.3%)|1 294 (0.7%)
Absent or infrequent menstruation	bin_626.11	Diseases	1526	0	0 43368 (99.3%)|1 288 (0.7%)	0 23313 (98.8%)|1 288 (1.2%)	0 20055 (100.0%)	0 841 (99.1%)|1 8 (0.9%)	0 817 (99.3%)|1 6 (0.7%)	0 41101 (99.4%)|1 268 (0.6%)
Excessive or frequent menstruation	bin_626.12	Diseases	1527	0	0 41844 (95.8%)|1 1812 (4.2%)	0 21789 (92.3%)|1 1812 (7.7%)	0 20055 (100.0%)	0 795 (93.6%)|1 54 (6.4%)	0 789 (95.9%)|1 34 (4.1%)	0 39674 (95.9%)|1 1695 (4.1%)
Irregular menstrual cycle	bin_626.13	Diseases	1528	0	0 42981 (98.5%)|1 675 (1.5%)	0 22926 (97.1%)|1 675 (2.9%)	0 20055 (100.0%)	0 840 (98.9%)|1 9 (1.1%)	0 814 (98.9%)|1 9 (1.1%)	0 40722 (98.4%)|1 647 (1.6%)
Irregular menstrual bleeding	bin_626.14	Diseases	1529	0	0 42998 (98.5%)|1 658 (1.5%)	0 22943 (97.2%)|1 658 (2.8%)	0 20055 (100.0%)	0 843 (99.3%)|1 6 (0.7%)	0 816 (99.1%)|1 7 (0.9%)	0 40731 (98.5%)|1 638 (1.5%)
Dysmenorrhea	bin_626.2	Diseases	1530	0	0 43233 (99.0%)|1 423 (1.0%)	0 23178 (98.2%)|1 423 (1.8%)	0 20055 (100.0%)	0 836 (98.5%)|1 13 (1.5%)	0 815 (99.0%)|1 8 (1.0%)	0 40971 (99.0%)|1 398 (1.0%)
Mittelschmerz	bin_626.21	Diseases	1531	0	0 43633 (99.9%)|1 23 (0.1%)	0 23578 (99.9%)|1 23 (0.1%)	0 20055 (100.0%)	0 849 (100.0%)	0 823 (100.0%)	0 41346 (99.9%)|1 23 (0.1%)
Premenstrual tension syndromes	bin_626.4	Diseases	1532	0	0 43310 (99.2%)|1 346 (0.8%)	0 23255 (98.5%)|1 346 (1.5%)	0 20055 (100.0%)	0 846 (99.6%)|1 3 (0.4%)	0 818 (99.4%)|1 5 (0.6%)	0 41031 (99.2%)|1 338 (0.8%)
Infertility, female	bin_626.8	Diseases	1533	0	0 43286 (99.2%)|1 370 (0.8%)	0 23237 (98.5%)|1 364 (1.5%)	0 20049 (100.0%)|1 6 (0.0%)	0 841 (99.1%)|1 8 (0.9%)	0 814 (98.9%)|1 9 (1.1%)	0 41024 (99.2%)|1 345 (0.8%)
Menopausal and postmenopausal disorders	bin_627	Diseases	1534	0	0 43518 (99.7%)|1 138 (0.3%)	0 23463 (99.4%)|1 138 (0.6%)	0 20055 (100.0%)	0 849 (100.0%)	0 820 (99.6%)|1 3 (0.4%)	0 41235 (99.7%)|1 134 (0.3%)
Postmenopausal bleeding	bin_627.1	Diseases	1535	0	0 42555 (97.5%)|1 1101 (2.5%)	0 22500 (95.3%)|1 1101 (4.7%)	0 20055 (100.0%)	0 840 (98.9%)|1 9 (1.1%)	0 815 (99.0%)|1 8 (1.0%)	0 40290 (97.4%)|1 1079 (2.6%)
Symptomatic menopause	bin_627.2	Diseases	1536	0	0 42720 (97.9%)|1 936 (2.1%)	0 22666 (96.0%)|1 935 (4.0%)	0 20054 (100.0%)|1 1 (0.0%)	0 833 (98.1%)|1 16 (1.9%)	0 814 (98.9%)|1 9 (1.1%)	0 40464 (97.8%)|1 905 (2.2%)
Postmenopausal atrophic vaginitis	bin_627.3	Diseases	1537	0	0 43271 (99.1%)|1 385 (0.9%)	0 23216 (98.4%)|1 385 (1.6%)	0 20055 (100.0%)	0 848 (99.9%)|1 1 (0.1%)	0 819 (99.5%)|1 4 (0.5%)	0 40995 (99.1%)|1 374 (0.9%)
Premenopausal menorrhagia	bin_627.4	Diseases	1538	0	0 43566 (99.8%)|1 90 (0.2%)	0 23511 (99.6%)|1 90 (0.4%)	0 20055 (100.0%)	0 846 (99.6%)|1 3 (0.4%)	0 823 (100.0%)	0 41283 (99.8%)|1 86 (0.2%)
Premature menopause and other ovarian failure	bin_627.5	Diseases	1539	0	0 43603 (99.9%)|1 53 (0.1%)	0 23548 (99.8%)|1 53 (0.2%)	0 20055 (100.0%)	0 849 (100.0%)	0 822 (99.9%)|1 1 (0.1%)	0 41317 (99.9%)|1 52 (0.1%)
Ovarian cyst	bin_628	Diseases	1540	0	0 43125 (98.8%)|1 531 (1.2%)	0 23072 (97.8%)|1 529 (2.2%)	0 20053 (100.0%)|1 2 (0.0%)	0 839 (98.8%)|1 10 (1.2%)	0 812 (98.7%)|1 11 (1.3%)	0 40864 (98.8%)|1 505 (1.2%)
Miscarriage; stillbirth	bin_634	Diseases	1541	0	0 42343 (97.0%)|1 1313 (3.0%)	0 22290 (94.4%)|1 1311 (5.6%)	0 20053 (100.0%)|1 2 (0.0%)	0 821 (96.7%)|1 28 (3.3%)	0 798 (97.0%)|1 25 (3.0%)	0 40139 (97.0%)|1 1230 (3.0%)
Missed abortion/Hydatidiform mole	bin_634.1	Diseases	1542	0	0 43442 (99.5%)|1 214 (0.5%)	0 23387 (99.1%)|1 214 (0.9%)	0 20055 (100.0%)	0 846 (99.6%)|1 3 (0.4%)	0 817 (99.3%)|1 6 (0.7%)	0 41167 (99.5%)|1 202 (0.5%)
Ectopic pregnancy	bin_634.3	Diseases	1543	0	0 43489 (99.6%)|1 167 (0.4%)	0 23434 (99.3%)|1 167 (0.7%)	0 20055 (100.0%)	0 844 (99.4%)|1 5 (0.6%)	0 819 (99.5%)|1 4 (0.5%)	0 41213 (99.6%)|1 156 (0.4%)
Antepartum hemorrhage, abruptio placentae, and placenta previa	bin_635.2	Diseases	1544	0	0 43548 (99.8%)|1 108 (0.2%)	0 23493 (99.5%)|1 108 (0.5%)	0 20055 (100.0%)	0 846 (99.6%)|1 3 (0.4%)	0 822 (99.9%)|1 1 (0.1%)	0 41270 (99.8%)|1 99 (0.2%)
Placenta previa and abruptio placenta	bin_635.3	Diseases	1545	0	0 43470 (99.6%)|1 186 (0.4%)	0 23415 (99.2%)|1 186 (0.8%)	0 20055 (100.0%)	0 847 (99.8%)|1 2 (0.2%)	0 816 (99.1%)|1 7 (0.9%)	0 41199 (99.6%)|1 170 (0.4%)
Early or threatened labor; hemorrhage in early pregnancy	bin_636	Diseases	1546	0	0 43539 (99.7%)|1 117 (0.3%)	0 23484 (99.5%)|1 117 (0.5%)	0 20055 (100.0%)	0 845 (99.5%)|1 4 (0.5%)	0 822 (99.9%)|1 1 (0.1%)	0 41261 (99.7%)|1 108 (0.3%)
Early onset of delivery	bin_636.2	Diseases	1547	0	0 43595 (99.9%)|1 61 (0.1%)	0 23540 (99.7%)|1 61 (0.3%)	0 20055 (100.0%)	0 847 (99.8%)|1 2 (0.2%)	0 821 (99.8%)|1 2 (0.2%)	0 41315 (99.9%)|1 54 (0.1%)
Hemorrhage in early pregnancy	bin_636.3	Diseases	1548	0	0 43448 (99.5%)|1 208 (0.5%)	0 23393 (99.1%)|1 208 (0.9%)	0 20055 (100.0%)	0 843 (99.3%)|1 6 (0.7%)	0 815 (99.0%)|1 8 (1.0%)	0 41177 (99.5%)|1 192 (0.5%)
Hypertension complicating pregnancy, childbirth, and the puerperium	bin_642	Diseases	1549	0	0 43522 (99.7%)|1 134 (0.3%)	0 23467 (99.4%)|1 134 (0.6%)	0 20055 (100.0%)	0 845 (99.5%)|1 4 (0.5%)	0 820 (99.6%)|1 3 (0.4%)	0 41243 (99.7%)|1 126 (0.3%)
Preeclampsia and eclampsia	bin_642.1	Diseases	1550	0	0 43580 (99.8%)|1 76 (0.2%)	0 23525 (99.7%)|1 76 (0.3%)	0 20055 (100.0%)	0 843 (99.3%)|1 6 (0.7%)	0 822 (99.9%)|1 1 (0.1%)	0 41300 (99.8%)|1 69 (0.2%)
Excessive vomiting in pregnancy	bin_643	Diseases	1551	0	0 43630 (99.9%)|1 26 (0.1%)	0 23575 (99.9%)|1 26 (0.1%)	0 20055 (100.0%)	0 846 (99.6%)|1 3 (0.4%)	0 822 (99.9%)|1 1 (0.1%)	0 41347 (99.9%)|1 22 (0.1%)
Hyperemesis gravidarum	bin_643.1	Diseases	1552	0	0 43626 (99.9%)|1 30 (0.1%)	0 23571 (99.9%)|1 30 (0.1%)	0 20055 (100.0%)	0 848 (99.9%)|1 1 (0.1%)	0 821 (99.8%)|1 2 (0.2%)	0 41343 (99.9%)|1 26 (0.1%)
Anemia during pregnancy	bin_644	Diseases	1553	0	0 43529 (99.7%)|1 127 (0.3%)	0 23474 (99.5%)|1 127 (0.5%)	0 20055 (100.0%)	0 845 (99.5%)|1 4 (0.5%)	0 821 (99.8%)|1 2 (0.2%)	0 41253 (99.7%)|1 116 (0.3%)
Late pregnancy and failed induction	bin_645	Diseases	1554	0	0 43520 (99.7%)|1 136 (0.3%)	0 23465 (99.4%)|1 136 (0.6%)	0 20055 (100.0%)	0 842 (99.2%)|1 7 (0.8%)	0 822 (99.9%)|1 1 (0.1%)	0 41245 (99.7%)|1 124 (0.3%)
Other complications of pregnancy NEC	bin_646	Diseases	1555	0	0 43400 (99.4%)|1 256 (0.6%)	0 23345 (98.9%)|1 256 (1.1%)	0 20055 (100.0%)	0 840 (98.9%)|1 9 (1.1%)	0 815 (99.0%)|1 8 (1.0%)	0 41139 (99.4%)|1 230 (0.6%)
Infectious and parasitic complications affecting pregnancy	bin_647	Diseases	1556	0	0 43611 (99.9%)|1 45 (0.1%)	0 23556 (99.8%)|1 45 (0.2%)	0 20055 (100.0%)	0 847 (99.8%)|1 2 (0.2%)	0 823 (100.0%)	0 41328 (99.9%)|1 41 (0.1%)
Infections of genitourinary tract during pregnancy	bin_647.1	Diseases	1557	0	0 43612 (99.9%)|1 44 (0.1%)	0 23558 (99.8%)|1 43 (0.2%)	0 20054 (100.0%)|1 1 (0.0%)	0 848 (99.9%)|1 1 (0.1%)	0 820 (99.6%)|1 3 (0.4%)	0 41332 (99.9%)|1 37 (0.1%)
Other conditions or status of the mother complicating pregnancy, childbirth, or the puerperium	bin_649	Diseases	1558	0	0 43635 (100.0%)|1 21 (0.0%)	0 23580 (99.9%)|1 21 (0.1%)	0 20055 (100.0%)	0 847 (99.8%)|1 2 (0.2%)	0 823 (100.0%)	0 41351 (100.0%)|1 18 (0.0%)
Diabetes or abnormal glucose tolerance complicating pregnancy	bin_649.1	Diseases	1559	0	0 43591 (99.9%)|1 65 (0.1%)	0 23538 (99.7%)|1 63 (0.3%)	0 20053 (100.0%)|1 2 (0.0%)	0 845 (99.5%)|1 4 (0.5%)	0 820 (99.6%)|1 3 (0.4%)	0 41312 (99.9%)|1 57 (0.1%)
Normal delivery	bin_650	Diseases	1560	0	0 42258 (96.8%)|1 1398 (3.2%)	0 22203 (94.1%)|1 1398 (5.9%)	0 20055 (100.0%)	0 830 (97.8%)|1 19 (2.2%)	0 799 (97.1%)|1 24 (2.9%)	0 40024 (96.7%)|1 1345 (3.3%)
Multiple gestation	bin_651	Diseases	1561	0	0 43590 (99.8%)|1 66 (0.2%)	0 23535 (99.7%)|1 66 (0.3%)	0 20055 (100.0%)	0 847 (99.8%)|1 2 (0.2%)	0 821 (99.8%)|1 2 (0.2%)	0 41308 (99.9%)|1 61 (0.1%)
Malposition and malpresentation of fetus or obstruction	bin_652	Diseases	1562	0	0 43416 (99.5%)|1 240 (0.5%)	0 23361 (99.0%)|1 240 (1.0%)	0 20055 (100.0%)	0 843 (99.3%)|1 6 (0.7%)	0 818 (99.4%)|1 5 (0.6%)	0 41144 (99.5%)|1 225 (0.5%)
Problems associated with amniotic cavity and membranes	bin_653	Diseases	1563	0	0 43482 (99.6%)|1 174 (0.4%)	0 23427 (99.3%)|1 174 (0.7%)	0 20055 (100.0%)	0 844 (99.4%)|1 5 (0.6%)	0 821 (99.8%)|1 2 (0.2%)	0 41209 (99.6%)|1 160 (0.4%)
Other and unspecified complications of birth; puerperium affecting management of mother	bin_654	Diseases	1564	0	0 43649 (100.0%)|1 7 (0.0%)	0 23594 (100.0%)|1 7 (0.0%)	0 20055 (100.0%)	0 849 (100.0%)	0 823 (100.0%)	0 41362 (100.0%)|1 7 (0.0%)
Abnormality of organs and soft tissues of pelvis complicating pregnancy, childbirth, or the puerperium	bin_654.1	Diseases	1565	0	0 43519 (99.7%)|1 137 (0.3%)	0 23464 (99.4%)|1 137 (0.6%)	0 20055 (100.0%)	0 844 (99.4%)|1 5 (0.6%)	0 818 (99.4%)|1 5 (0.6%)	0 41246 (99.7%)|1 123 (0.3%)
Rhesus isoimmunization in pregnancy	bin_654.2	Diseases	1566	0	0 43632 (99.9%)|1 24 (0.1%)	0 23577 (99.9%)|1 24 (0.1%)	0 20055 (100.0%)	0 848 (99.9%)|1 1 (0.1%)	0 823 (100.0%)	0 41348 (99.9%)|1 21 (0.1%)
Known or suspected fetal abnormality affecting management of mother	bin_655	Diseases	1567	0	0 43168 (98.9%)|1 488 (1.1%)	0 23113 (97.9%)|1 488 (2.1%)	0 20055 (100.0%)	0 827 (97.4%)|1 22 (2.6%)	0 815 (99.0%)|1 8 (1.0%)	0 40927 (98.9%)|1 442 (1.1%)
Other perinatal conditions of fetus or newborn	bin_656	Diseases	1568	0	0 43554 (99.8%)|1 102 (0.2%)	0 23500 (99.6%)|1 101 (0.4%)	0 20054 (100.0%)|1 1 (0.0%)	0 844 (99.4%)|1 5 (0.6%)	0 819 (99.5%)|1 4 (0.5%)	0 41277 (99.8%)|1 92 (0.2%)
Maternal complication of pregnancy affecting fetus or newborn	bin_658	Diseases	1569	0	0 43649 (100.0%)|1 7 (0.0%)	0 23594 (100.0%)|1 7 (0.0%)	0 20055 (100.0%)	0 849 (100.0%)	0 821 (99.8%)|1 2 (0.2%)	0 41364 (100.0%)|1 5 (0.0%)
Fetal distress and abnormal forces of labor	bin_661	Diseases	1570	0	0 43413 (99.4%)|1 243 (0.6%)	0 23358 (99.0%)|1 243 (1.0%)	0 20055 (100.0%)	0 848 (99.9%)|1 1 (0.1%)	0 821 (99.8%)|1 2 (0.2%)	0 41135 (99.4%)|1 234 (0.6%)
Umbilical cord complications during labor and delivery	bin_663	Diseases	1571	0	0 43592 (99.9%)|1 64 (0.1%)	0 23537 (99.7%)|1 64 (0.3%)	0 20055 (100.0%)	0 845 (99.5%)|1 4 (0.5%)	0 821 (99.8%)|1 2 (0.2%)	0 41313 (99.9%)|1 56 (0.1%)
Obstetrical/birth trauma	bin_665	Diseases	1572	0	0 43073 (98.7%)|1 583 (1.3%)	0 23023 (97.6%)|1 578 (2.4%)	0 20050 (100.0%)|1 5 (0.0%)	0 833 (98.1%)|1 16 (1.9%)	0 817 (99.3%)|1 6 (0.7%)	0 40821 (98.7%)|1 548 (1.3%)
Complications of labor and delivery NEC	bin_669	Diseases	1573	0	0 43159 (98.9%)|1 497 (1.1%)	0 23104 (97.9%)|1 497 (2.1%)	0 20055 (100.0%)	0 833 (98.1%)|1 16 (1.9%)	0 819 (99.5%)|1 4 (0.5%)	0 40902 (98.9%)|1 467 (1.1%)
Venous/cerebrovascular complications embolism in pregnancy and the puerperium	bin_671	Diseases	1574	0	0 43625 (99.9%)|1 31 (0.1%)	0 23570 (99.9%)|1 31 (0.1%)	0 20055 (100.0%)	0 849 (100.0%)	0 823 (100.0%)	0 41340 (99.9%)|1 29 (0.1%)
Other complications of the puerperium NEC	bin_674	Diseases	1575	0	0 43626 (99.9%)|1 30 (0.1%)	0 23571 (99.9%)|1 30 (0.1%)	0 20055 (100.0%)	0 848 (99.9%)|1 1 (0.1%)	0 822 (99.9%)|1 1 (0.1%)	0 41341 (99.9%)|1 28 (0.1%)
Other disorders of the breast associated with childbirth and disorders of lactation	bin_676	Diseases	1576	0	0 43639 (100.0%)|1 17 (0.0%)	0 23584 (99.9%)|1 17 (0.1%)	0 20055 (100.0%)	0 849 (100.0%)	0 823 (100.0%)	0 41352 (100.0%)|1 17 (0.0%)
Complications of in utero procedures	bin_679	Diseases	1577	0	0 43436 (99.5%)|1 220 (0.5%)	0 23381 (99.1%)|1 220 (0.9%)	0 20055 (100.0%)	0 845 (99.5%)|1 4 (0.5%)	0 817 (99.3%)|1 6 (0.7%)	0 41165 (99.5%)|1 204 (0.5%)
Superficial cellulitis and abscess	bin_681	Diseases	1578	0	0 43111 (98.8%)|1 545 (1.2%)	0 23320 (98.8%)|1 281 (1.2%)	0 19791 (98.7%)|1 264 (1.3%)	0 846 (99.6%)|1 3 (0.4%)	0 820 (99.6%)|1 3 (0.4%)	0 40836 (98.7%)|1 533 (1.3%)
Cellulitis and abscess of fingers/toes	bin_681.1	Diseases	1579	0	0 43100 (98.7%)|1 556 (1.3%)	0 23304 (98.7%)|1 297 (1.3%)	0 19796 (98.7%)|1 259 (1.3%)	0 845 (99.5%)|1 4 (0.5%)	0 815 (99.0%)|1 8 (1.0%)	0 40828 (98.7%)|1 541 (1.3%)
Cellulitis and abscess of face/neck	bin_681.2	Diseases	1580	0	0 43580 (99.8%)|1 76 (0.2%)	0 23564 (99.8%)|1 37 (0.2%)	0 20016 (99.8%)|1 39 (0.2%)	0 848 (99.9%)|1 1 (0.1%)	0 822 (99.9%)|1 1 (0.1%)	0 41296 (99.8%)|1 73 (0.2%)
Cellulitis and abscess of arm/hand	bin_681.3	Diseases	1581	0	0 43101 (98.7%)|1 555 (1.3%)	0 23378 (99.1%)|1 223 (0.9%)	0 19723 (98.3%)|1 332 (1.7%)	0 840 (98.9%)|1 9 (1.1%)	0 810 (98.4%)|1 13 (1.6%)	0 40839 (98.7%)|1 530 (1.3%)
Cellulitis and abscess of trunk	bin_681.7	Diseases	1582	0	0 43600 (99.9%)|1 56 (0.1%)	0 23561 (99.8%)|1 40 (0.2%)	0 20039 (99.9%)|1 16 (0.1%)	0 848 (99.9%)|1 1 (0.1%)	0 823 (100.0%)	0 41314 (99.9%)|1 55 (0.1%)
Other local infections of skin and subcutaneous tissue	bin_686	Diseases	1583	0	0 42591 (97.6%)|1 1065 (2.4%)	0 23013 (97.5%)|1 588 (2.5%)	0 19578 (97.6%)|1 477 (2.4%)	0 844 (99.4%)|1 5 (0.6%)	0 803 (97.6%)|1 20 (2.4%)	0 40338 (97.5%)|1 1031 (2.5%)
Carbuncle and furuncle	bin_686.1	Diseases	1584	0	0 42889 (98.2%)|1 767 (1.8%)	0 23184 (98.2%)|1 417 (1.8%)	0 19705 (98.3%)|1 350 (1.7%)	0 835 (98.4%)|1 14 (1.6%)	0 798 (97.0%)|1 25 (3.0%)	0 40650 (98.3%)|1 719 (1.7%)
Impetigo	bin_686.2	Diseases	1585	0	0 43352 (99.3%)|1 304 (0.7%)	0 23430 (99.3%)|1 171 (0.7%)	0 19922 (99.3%)|1 133 (0.7%)	0 849 (100.0%)	0 821 (99.8%)|1 2 (0.2%)	0 41069 (99.3%)|1 300 (0.7%)
Pilonidal cyst	bin_686.3	Diseases	1586	0	0 43525 (99.7%)|1 131 (0.3%)	0 23560 (99.8%)|1 41 (0.2%)	0 19965 (99.6%)|1 90 (0.4%)	0 845 (99.5%)|1 4 (0.5%)	0 820 (99.6%)|1 3 (0.4%)	0 41246 (99.7%)|1 123 (0.3%)
Pyogenic granuloma	bin_686.4	Diseases	1587	0	0 43539 (99.7%)|1 117 (0.3%)	0 23540 (99.7%)|1 61 (0.3%)	0 19999 (99.7%)|1 56 (0.3%)	0 849 (100.0%)	0 822 (99.9%)|1 1 (0.1%)	0 41254 (99.7%)|1 115 (0.3%)
Symptoms affecting skin	bin_687	Diseases	1588	0	0 43591 (99.9%)|1 65 (0.1%)	0 23559 (99.8%)|1 42 (0.2%)	0 20032 (99.9%)|1 23 (0.1%)	0 849 (100.0%)	0 822 (99.9%)|1 1 (0.1%)	0 41305 (99.8%)|1 64 (0.2%)
Rash and other nonspecific skin eruption	bin_687.1	Diseases	1589	0	0 42508 (97.4%)|1 1148 (2.6%)	0 22906 (97.1%)|1 695 (2.9%)	0 19602 (97.7%)|1 453 (2.3%)	0 835 (98.4%)|1 14 (1.6%)	0 797 (96.8%)|1 26 (3.2%)	0 40282 (97.4%)|1 1087 (2.6%)
Localized superficial swelling, mass, or lump	bin_687.2	Diseases	1590	0	0 43345 (99.3%)|1 311 (0.7%)	0 23406 (99.2%)|1 195 (0.8%)	0 19939 (99.4%)|1 116 (0.6%)	0 844 (99.4%)|1 5 (0.6%)	0 819 (99.5%)|1 4 (0.5%)	0 41071 (99.3%)|1 298 (0.7%)
Changes in skin texture	bin_687.3	Diseases	1591	0	0 43593 (99.9%)|1 63 (0.1%)	0 23559 (99.8%)|1 42 (0.2%)	0 20034 (99.9%)|1 21 (0.1%)	0 848 (99.9%)|1 1 (0.1%)	0 821 (99.8%)|1 2 (0.2%)	0 41309 (99.9%)|1 60 (0.1%)
Disturbance of skin sensation	bin_687.4	Diseases	1592	0	0 42883 (98.2%)|1 773 (1.8%)	0 23180 (98.2%)|1 421 (1.8%)	0 19703 (98.2%)|1 352 (1.8%)	0 832 (98.0%)|1 17 (2.0%)	0 803 (97.6%)|1 20 (2.4%)	0 40643 (98.2%)|1 726 (1.8%)
Disorder of skin and subcutaneous tissue NOS	bin_689	Diseases	1593	0	0 41402 (94.8%)|1 2254 (5.2%)	0 22268 (94.4%)|1 1333 (5.6%)	0 19134 (95.4%)|1 921 (4.6%)	0 838 (98.7%)|1 11 (1.3%)	0 805 (97.8%)|1 18 (2.2%)	0 39156 (94.7%)|1 2213 (5.3%)
Erythematosquamous dermatosis	bin_690	Diseases	1594	0	0 43581 (99.8%)|1 75 (0.2%)	0 23562 (99.8%)|1 39 (0.2%)	0 20019 (99.8%)|1 36 (0.2%)	0 849 (100.0%)	0 822 (99.9%)|1 1 (0.1%)	0 41297 (99.8%)|1 72 (0.2%)
Seborrheic dermatitis	bin_690.1	Diseases	1595	0	0 42987 (98.5%)|1 669 (1.5%)	0 23271 (98.6%)|1 330 (1.4%)	0 19716 (98.3%)|1 339 (1.7%)	0 844 (99.4%)|1 5 (0.6%)	0 815 (99.0%)|1 8 (1.0%)	0 40718 (98.4%)|1 651 (1.6%)
Congenital anomalies of skin	bin_691	Diseases	1596	0	0 43584 (99.8%)|1 72 (0.2%)	0 23553 (99.8%)|1 48 (0.2%)	0 20031 (99.9%)|1 24 (0.1%)	0 849 (100.0%)	0 822 (99.9%)|1 1 (0.1%)	0 41298 (99.8%)|1 71 (0.2%)
Vitiligo	bin_694.1	Diseases	1597	0	0 43571 (99.8%)|1 85 (0.2%)	0 23550 (99.8%)|1 51 (0.2%)	0 20021 (99.8%)|1 34 (0.2%)	0 848 (99.9%)|1 1 (0.1%)	0 819 (99.5%)|1 4 (0.5%)	0 41290 (99.8%)|1 79 (0.2%)
Other dyschromia	bin_694.2	Diseases	1598	0	0 43429 (99.5%)|1 227 (0.5%)	0 23442 (99.3%)|1 159 (0.7%)	0 19987 (99.7%)|1 68 (0.3%)	0 846 (99.6%)|1 3 (0.4%)	0 819 (99.5%)|1 4 (0.5%)	0 41155 (99.5%)|1 214 (0.5%)
Vascular disorders of skin	bin_694.3	Diseases	1599	0	0 43640 (100.0%)|1 16 (0.0%)	0 23591 (100.0%)|1 10 (0.0%)	0 20049 (100.0%)|1 6 (0.0%)	0 849 (100.0%)	0 821 (99.8%)|1 2 (0.2%)	0 41355 (100.0%)|1 14 (0.0%)
Toxic erythema	bin_695.1	Diseases	1600	0	0 43616 (99.9%)|1 40 (0.1%)	0 23578 (99.9%)|1 23 (0.1%)	0 20038 (99.9%)|1 17 (0.1%)	0 848 (99.9%)|1 1 (0.1%)	0 823 (100.0%)	0 41331 (99.9%)|1 38 (0.1%)
Dermatitis herpetiformis	bin_695.21	Diseases	1601	0	0 43624 (99.9%)|1 32 (0.1%)	0 23582 (99.9%)|1 19 (0.1%)	0 20042 (99.9%)|1 13 (0.1%)	0 849 (100.0%)	0 822 (99.9%)|1 1 (0.1%)	0 41338 (99.9%)|1 31 (0.1%)
Pemphigus and pemphigoid	bin_695.22	Diseases	1602	0	0 43642 (100.0%)|1 14 (0.0%)	0 23591 (100.0%)|1 10 (0.0%)	0 20051 (100.0%)|1 4 (0.0%)	0 849 (100.0%)	0 822 (99.9%)|1 1 (0.1%)	0 41356 (100.0%)|1 13 (0.0%)
Rosacea	bin_695.3	Diseases	1603	0	0 42947 (98.4%)|1 709 (1.6%)	0 23131 (98.0%)|1 470 (2.0%)	0 19816 (98.8%)|1 239 (1.2%)	0 847 (99.8%)|1 2 (0.2%)	0 816 (99.1%)|1 7 (0.9%)	0 40674 (98.3%)|1 695 (1.7%)
Cutaneous lupus erythematosus	bin_695.41	Diseases	1604	0	0 43588 (99.8%)|1 68 (0.2%)	0 23542 (99.8%)|1 59 (0.2%)	0 20046 (100.0%)|1 9 (0.0%)	0 843 (99.3%)|1 6 (0.7%)	0 820 (99.6%)|1 3 (0.4%)	0 41313 (99.9%)|1 56 (0.1%)
Systemic lupus erythematosus	bin_695.42	Diseases	1605	0	0 43297 (99.2%)|1 359 (0.8%)	0 23292 (98.7%)|1 309 (1.3%)	0 20005 (99.8%)|1 50 (0.2%)	0 816 (96.1%)|1 33 (3.9%)	0 807 (98.1%)|1 16 (1.9%)	0 41066 (99.3%)|1 303 (0.7%)
Prurigo and Lichen	bin_695.7	Diseases	1606	0	0 43373 (99.4%)|1 283 (0.6%)	0 23439 (99.3%)|1 162 (0.7%)	0 19934 (99.4%)|1 121 (0.6%)	0 844 (99.4%)|1 5 (0.6%)	0 813 (98.8%)|1 10 (1.2%)	0 41106 (99.4%)|1 263 (0.6%)
Other specified erythematous conditions	bin_695.8	Diseases	1607	0	0 43360 (99.3%)|1 296 (0.7%)	0 23428 (99.3%)|1 173 (0.7%)	0 19932 (99.4%)|1 123 (0.6%)	0 849 (100.0%)	0 817 (99.3%)|1 6 (0.7%)	0 41081 (99.3%)|1 288 (0.7%)
Erythema nodosum	bin_695.81	Diseases	1608	0	0 43578 (99.8%)|1 78 (0.2%)	0 23542 (99.8%)|1 59 (0.2%)	0 20036 (99.9%)|1 19 (0.1%)	0 849 (100.0%)	0 823 (100.0%)	0 41292 (99.8%)|1 77 (0.2%)
Unspecified erythematous condition	bin_695.9	Diseases	1609	0	0 43613 (99.9%)|1 43 (0.1%)	0 23577 (99.9%)|1 24 (0.1%)	0 20036 (99.9%)|1 19 (0.1%)	0 849 (100.0%)	0 822 (99.9%)|1 1 (0.1%)	0 41327 (99.9%)|1 42 (0.1%)
Parapsoriasis	bin_696.2	Diseases	1610	0	0 43586 (99.8%)|1 70 (0.2%)	0 23560 (99.8%)|1 41 (0.2%)	0 20026 (99.9%)|1 29 (0.1%)	0 849 (100.0%)	0 822 (99.9%)|1 1 (0.1%)	0 41300 (99.8%)|1 69 (0.2%)
Pityriasis	bin_696.3	Diseases	1611	0	0 43531 (99.7%)|1 125 (0.3%)	0 23533 (99.7%)|1 68 (0.3%)	0 19998 (99.7%)|1 57 (0.3%)	0 848 (99.9%)|1 1 (0.1%)	0 822 (99.9%)|1 1 (0.1%)	0 41248 (99.7%)|1 121 (0.3%)
Psoriasis	bin_696.4	Diseases	1612	0	0 42691 (97.8%)|1 965 (2.2%)	0 23126 (98.0%)|1 475 (2.0%)	0 19565 (97.6%)|1 490 (2.4%)	0 848 (99.9%)|1 1 (0.1%)	0 810 (98.4%)|1 13 (1.6%)	0 40425 (97.7%)|1 944 (2.3%)
Psoriasis vulgaris	bin_696.41	Diseases	1613	0	0 43011 (98.5%)|1 645 (1.5%)	0 23275 (98.6%)|1 326 (1.4%)	0 19736 (98.4%)|1 319 (1.6%)	0 848 (99.9%)|1 1 (0.1%)	0 810 (98.4%)|1 13 (1.6%)	0 40744 (98.5%)|1 625 (1.5%)
Psoriatic arthropathy	bin_696.42	Diseases	1614	0	0 43607 (99.9%)|1 49 (0.1%)	0 23574 (99.9%)|1 27 (0.1%)	0 20033 (99.9%)|1 22 (0.1%)	0 849 (100.0%)	0 821 (99.8%)|1 2 (0.2%)	0 41322 (99.9%)|1 47 (0.1%)
Sarcoidosis	bin_697	Diseases	1615	0	0 43520 (99.7%)|1 136 (0.3%)	0 23529 (99.7%)|1 72 (0.3%)	0 19991 (99.7%)|1 64 (0.3%)	0 844 (99.4%)|1 5 (0.6%)	0 818 (99.4%)|1 5 (0.6%)	0 41245 (99.7%)|1 124 (0.3%)
Pruritus and related conditions	bin_698	Diseases	1616	0	0 42584 (97.5%)|1 1072 (2.5%)	0 22956 (97.3%)|1 645 (2.7%)	0 19628 (97.9%)|1 427 (2.1%)	0 837 (98.6%)|1 12 (1.4%)	0 798 (97.0%)|1 25 (3.0%)	0 40350 (97.5%)|1 1019 (2.5%)
Corns and callosities	bin_700	Diseases	1617	0	0 43452 (99.5%)|1 204 (0.5%)	0 23464 (99.4%)|1 137 (0.6%)	0 19988 (99.7%)|1 67 (0.3%)	0 847 (99.8%)|1 2 (0.2%)	0 819 (99.5%)|1 4 (0.5%)	0 41172 (99.5%)|1 197 (0.5%)
Other hypertrophic and atrophic conditions of skin	bin_701	Diseases	1618	0	0 42898 (98.3%)|1 758 (1.7%)	0 23160 (98.1%)|1 441 (1.9%)	0 19738 (98.4%)|1 317 (1.6%)	0 839 (98.8%)|1 10 (1.2%)	0 813 (98.8%)|1 10 (1.2%)	0 40642 (98.2%)|1 727 (1.8%)
Keratoderma, acquired	bin_701.1	Diseases	1619	0	0 43645 (100.0%)|1 11 (0.0%)	0 23592 (100.0%)|1 9 (0.0%)	0 20053 (100.0%)|1 2 (0.0%)	0 849 (100.0%)	0 823 (100.0%)	0 41358 (100.0%)|1 11 (0.0%)
Scar conditions and fibrosis of skin	bin_701.2	Diseases	1620	0	0 43493 (99.6%)|1 163 (0.4%)	0 23477 (99.5%)|1 124 (0.5%)	0 20016 (99.8%)|1 39 (0.2%)	0 842 (99.2%)|1 7 (0.8%)	0 819 (99.5%)|1 4 (0.5%)	0 41220 (99.6%)|1 149 (0.4%)
Circumscribed scleroderma	bin_701.3	Diseases	1621	0	0 43646 (100.0%)|1 10 (0.0%)	0 23594 (100.0%)|1 7 (0.0%)	0 20052 (100.0%)|1 3 (0.0%)	0 849 (100.0%)	0 821 (99.8%)|1 2 (0.2%)	0 41361 (100.0%)|1 8 (0.0%)
Keloid scar	bin_701.4	Diseases	1622	0	0 43588 (99.8%)|1 68 (0.2%)	0 23551 (99.8%)|1 50 (0.2%)	0 20037 (99.9%)|1 18 (0.1%)	0 843 (99.3%)|1 6 (0.7%)	0 819 (99.5%)|1 4 (0.5%)	0 41314 (99.9%)|1 55 (0.1%)
Abnormal granulation tissue	bin_701.5	Diseases	1623	0	0 43602 (99.9%)|1 54 (0.1%)	0 23572 (99.9%)|1 29 (0.1%)	0 20030 (99.9%)|1 25 (0.1%)	0 847 (99.8%)|1 2 (0.2%)	0 822 (99.9%)|1 1 (0.1%)	0 41318 (99.9%)|1 51 (0.1%)
Actinic keratosis	bin_702.1	Diseases	1624	0	0 42815 (98.1%)|1 841 (1.9%)	0 23153 (98.1%)|1 448 (1.9%)	0 19662 (98.0%)|1 393 (2.0%)	0 849 (100.0%)	0 822 (99.9%)|1 1 (0.1%)	0 40532 (98.0%)|1 837 (2.0%)
Seborrheic keratosis	bin_702.2	Diseases	1625	0	0 42314 (96.9%)|1 1342 (3.1%)	0 22849 (96.8%)|1 752 (3.2%)	0 19465 (97.1%)|1 590 (2.9%)	0 846 (99.6%)|1 3 (0.4%)	0 813 (98.8%)|1 10 (1.2%)	0 40043 (96.8%)|1 1326 (3.2%)
Diseases of nail, NOS	bin_703	Diseases	1626	0	0 43324 (99.2%)|1 332 (0.8%)	0 23418 (99.2%)|1 183 (0.8%)	0 19906 (99.3%)|1 149 (0.7%)	0 845 (99.5%)|1 4 (0.5%)	0 819 (99.5%)|1 4 (0.5%)	0 41047 (99.2%)|1 322 (0.8%)
Ingrowing nail	bin_703.1	Diseases	1627	0	0 43167 (98.9%)|1 489 (1.1%)	0 23402 (99.2%)|1 199 (0.8%)	0 19765 (98.6%)|1 290 (1.4%)	0 847 (99.8%)|1 2 (0.2%)	0 819 (99.5%)|1 4 (0.5%)	0 40887 (98.8%)|1 482 (1.2%)
Diseases of hair and hair follicles	bin_704	Diseases	1628	0	0 42334 (97.0%)|1 1322 (3.0%)	0 22947 (97.2%)|1 654 (2.8%)	0 19387 (96.7%)|1 668 (3.3%)	0 826 (97.3%)|1 23 (2.7%)	0 804 (97.7%)|1 19 (2.3%)	0 40097 (96.9%)|1 1272 (3.1%)
Alopecia	bin_704.1	Diseases	1629	0	0 43407 (99.4%)|1 249 (0.6%)	0 23393 (99.1%)|1 208 (0.9%)	0 20014 (99.8%)|1 41 (0.2%)	0 841 (99.1%)|1 8 (0.9%)	0 808 (98.2%)|1 15 (1.8%)	0 41149 (99.5%)|1 220 (0.5%)
Alopecia Areata	bin_704.11	Diseases	1630	0	0 43595 (99.9%)|1 61 (0.1%)	0 23567 (99.9%)|1 34 (0.1%)	0 20028 (99.9%)|1 27 (0.1%)	0 846 (99.6%)|1 3 (0.4%)	0 821 (99.8%)|1 2 (0.2%)	0 41316 (99.9%)|1 53 (0.1%)
Hirsutism	bin_704.2	Diseases	1631	0	0 43602 (99.9%)|1 54 (0.1%)	0 23549 (99.8%)|1 52 (0.2%)	0 20053 (100.0%)|1 2 (0.0%)	0 847 (99.8%)|1 2 (0.2%)	0 821 (99.8%)|1 2 (0.2%)	0 41320 (99.9%)|1 49 (0.1%)
Other specified diseases of hair and hair follicles	bin_704.8	Diseases	1632	0	0 43599 (99.9%)|1 57 (0.1%)	0 23590 (100.0%)|1 11 (0.0%)	0 20009 (99.8%)|1 46 (0.2%)	0 846 (99.6%)|1 3 (0.4%)	0 821 (99.8%)|1 2 (0.2%)	0 41318 (99.9%)|1 51 (0.1%)
Disorders of sweat glands	bin_705	Diseases	1633	0	0 43566 (99.8%)|1 90 (0.2%)	0 23539 (99.7%)|1 62 (0.3%)	0 20027 (99.9%)|1 28 (0.1%)	0 847 (99.8%)|1 2 (0.2%)	0 822 (99.9%)|1 1 (0.1%)	0 41284 (99.8%)|1 85 (0.2%)
Dyshidrosis	bin_705.1	Diseases	1634	0	0 43481 (99.6%)|1 175 (0.4%)	0 23497 (99.6%)|1 104 (0.4%)	0 19984 (99.6%)|1 71 (0.4%)	0 849 (100.0%)	0 820 (99.6%)|1 3 (0.4%)	0 41203 (99.6%)|1 166 (0.4%)
Hidradenitis	bin_705.3	Diseases	1635	0	0 43609 (99.9%)|1 47 (0.1%)	0 23564 (99.8%)|1 37 (0.2%)	0 20045 (100.0%)|1 10 (0.0%)	0 847 (99.8%)|1 2 (0.2%)	0 823 (100.0%)	0 41325 (99.9%)|1 44 (0.1%)
Hyperhidrosis	bin_705.8	Diseases	1636	0	0 43437 (99.5%)|1 219 (0.5%)	0 23464 (99.4%)|1 137 (0.6%)	0 19973 (99.6%)|1 82 (0.4%)	0 848 (99.9%)|1 1 (0.1%)	0 816 (99.1%)|1 7 (0.9%)	0 41162 (99.5%)|1 207 (0.5%)
Acne	bin_706.1	Diseases	1637	0	0 43086 (98.7%)|1 570 (1.3%)	0 23220 (98.4%)|1 381 (1.6%)	0 19866 (99.1%)|1 189 (0.9%)	0 834 (98.2%)|1 15 (1.8%)	0 808 (98.2%)|1 15 (1.8%)	0 40836 (98.7%)|1 533 (1.3%)
Sebaceous cyst	bin_706.2	Diseases	1638	0	0 42147 (96.5%)|1 1509 (3.5%)	0 22830 (96.7%)|1 771 (3.3%)	0 19317 (96.3%)|1 738 (3.7%)	0 828 (97.5%)|1 21 (2.5%)	0 806 (97.9%)|1 17 (2.1%)	0 39908 (96.5%)|1 1461 (3.5%)
Other specified diseases of sebaceous glands	bin_706.8	Diseases	1639	0	0 43627 (99.9%)|1 29 (0.1%)	0 23579 (99.9%)|1 22 (0.1%)	0 20048 (100.0%)|1 7 (0.0%)	0 848 (99.9%)|1 1 (0.1%)	0 822 (99.9%)|1 1 (0.1%)	0 41345 (99.9%)|1 24 (0.1%)
Chronic ulcer of skin	bin_707	Diseases	1640	0	0 43546 (99.7%)|1 110 (0.3%)	0 23560 (99.8%)|1 41 (0.2%)	0 19986 (99.7%)|1 69 (0.3%)	0 843 (99.3%)|1 6 (0.7%)	0 821 (99.8%)|1 2 (0.2%)	0 41268 (99.8%)|1 101 (0.2%)
Decubitus ulcer	bin_707.1	Diseases	1641	0	0 43635 (100.0%)|1 21 (0.0%)	0 23593 (100.0%)|1 8 (0.0%)	0 20042 (99.9%)|1 13 (0.1%)	0 849 (100.0%)	0 822 (99.9%)|1 1 (0.1%)	0 41349 (100.0%)|1 20 (0.0%)
Sicca syndrome	bin_709.2	Diseases	1642	0	0 43567 (99.8%)|1 89 (0.2%)	0 23520 (99.7%)|1 81 (0.3%)	0 20047 (100.0%)|1 8 (0.0%)	0 848 (99.9%)|1 1 (0.1%)	0 820 (99.6%)|1 3 (0.4%)	0 41284 (99.8%)|1 85 (0.2%)
Systemic sclerosis	bin_709.3	Diseases	1643	0	0 43613 (99.9%)|1 43 (0.1%)	0 23566 (99.9%)|1 35 (0.1%)	0 20047 (100.0%)|1 8 (0.0%)	0 847 (99.8%)|1 2 (0.2%)	0 821 (99.8%)|1 2 (0.2%)	0 41330 (99.9%)|1 39 (0.1%)
Dermatomyositis	bin_709.5	Diseases	1644	0	0 43638 (100.0%)|1 18 (0.0%)	0 23591 (100.0%)|1 10 (0.0%)	0 20047 (100.0%)|1 8 (0.0%)	0 848 (99.9%)|1 1 (0.1%)	0 823 (100.0%)	0 41352 (100.0%)|1 17 (0.0%)
Unspecified diffuse connective tissue disease	bin_709.7	Diseases	1645	0	0 43325 (99.2%)|1 331 (0.8%)	0 23391 (99.1%)|1 210 (0.9%)	0 19934 (99.4%)|1 121 (0.6%)	0 844 (99.4%)|1 5 (0.6%)	0 818 (99.4%)|1 5 (0.6%)	0 41054 (99.2%)|1 315 (0.8%)
Acute osteomyelitis	bin_710.11	Diseases	1646	0	0 43640 (100.0%)|1 16 (0.0%)	0 23598 (100.0%)|1 3 (0.0%)	0 20042 (99.9%)|1 13 (0.1%)	0 849 (100.0%)	0 823 (100.0%)	0 41353 (100.0%)|1 16 (0.0%)
Chronic osteomyelitis	bin_710.12	Diseases	1647	0	0 43646 (100.0%)|1 10 (0.0%)	0 23598 (100.0%)|1 3 (0.0%)	0 20048 (100.0%)|1 7 (0.0%)	0 849 (100.0%)	0 823 (100.0%)	0 41359 (100.0%)|1 10 (0.0%)
Unspecified osteomyelitis	bin_710.19	Diseases	1648	0	0 43550 (99.8%)|1 106 (0.2%)	0 23550 (99.8%)|1 51 (0.2%)	0 20000 (99.7%)|1 55 (0.3%)	0 848 (99.9%)|1 1 (0.1%)	0 820 (99.6%)|1 3 (0.4%)	0 41268 (99.8%)|1 101 (0.2%)
Pyogenic arthritis	bin_711.1	Diseases	1649	0	0 43643 (100.0%)|1 13 (0.0%)	0 23598 (100.0%)|1 3 (0.0%)	0 20045 (100.0%)|1 10 (0.0%)	0 849 (100.0%)	0 823 (100.0%)	0 41356 (100.0%)|1 13 (0.0%)
Arthropathy associated with other disorders classified elsewhere	bin_713	Diseases	1650	0	0 43635 (100.0%)|1 21 (0.0%)	0 23593 (100.0%)|1 8 (0.0%)	0 20042 (99.9%)|1 13 (0.1%)	0 848 (99.9%)|1 1 (0.1%)	0 823 (100.0%)	0 41349 (100.0%)|1 20 (0.0%)
Rheumatoid arthritis and other inflammatory polyarthropathies	bin_714	Diseases	1651	0	0 43443 (99.5%)|1 213 (0.5%)	0 23449 (99.4%)|1 152 (0.6%)	0 19994 (99.7%)|1 61 (0.3%)	0 847 (99.8%)|1 2 (0.2%)	0 819 (99.5%)|1 4 (0.5%)	0 41163 (99.5%)|1 206 (0.5%)
Rheumatoid arthritis	bin_714.1	Diseases	1652	0	0 43350 (99.3%)|1 306 (0.7%)	0 23381 (99.1%)|1 220 (0.9%)	0 19969 (99.6%)|1 86 (0.4%)	0 846 (99.6%)|1 3 (0.4%)	0 808 (98.2%)|1 15 (1.8%)	0 41081 (99.3%)|1 288 (0.7%)
Other inflammatory spondylopathies	bin_715	Diseases	1653	0	0 43634 (99.9%)|1 22 (0.1%)	0 23589 (99.9%)|1 12 (0.1%)	0 20045 (100.0%)|1 10 (0.0%)	0 849 (100.0%)	0 821 (99.8%)|1 2 (0.2%)	0 41349 (100.0%)|1 20 (0.0%)
Sacroiliitis NEC	bin_715.1	Diseases	1654	0	0 43591 (99.9%)|1 65 (0.1%)	0 23553 (99.8%)|1 48 (0.2%)	0 20038 (99.9%)|1 17 (0.1%)	0 849 (100.0%)	0 823 (100.0%)	0 41305 (99.8%)|1 64 (0.2%)
Ankylosing spondylitis	bin_715.2	Diseases	1655	0	0 43519 (99.7%)|1 137 (0.3%)	0 23557 (99.8%)|1 44 (0.2%)	0 19962 (99.5%)|1 93 (0.5%)	0 848 (99.9%)|1 1 (0.1%)	0 821 (99.8%)|1 2 (0.2%)	0 41236 (99.7%)|1 133 (0.3%)
Other arthropathies	bin_716	Diseases	1656	0	0 43606 (99.9%)|1 50 (0.1%)	0 23569 (99.9%)|1 32 (0.1%)	0 20037 (99.9%)|1 18 (0.1%)	0 849 (100.0%)	0 823 (100.0%)	0 41319 (99.9%)|1 50 (0.1%)
Unspecified monoarthritis	bin_716.2	Diseases	1657	0	0 42543 (97.5%)|1 1113 (2.5%)	0 23053 (97.7%)|1 548 (2.3%)	0 19490 (97.2%)|1 565 (2.8%)	0 826 (97.3%)|1 23 (2.7%)	0 792 (96.2%)|1 31 (3.8%)	0 40320 (97.5%)|1 1049 (2.5%)
Palindromic rheumatism	bin_716.8	Diseases	1658	0	0 43643 (100.0%)|1 13 (0.0%)	0 23592 (100.0%)|1 9 (0.0%)	0 20051 (100.0%)|1 4 (0.0%)	0 849 (100.0%)	0 823 (100.0%)	0 41356 (100.0%)|1 13 (0.0%)
Arthropathy NOS	bin_716.9	Diseases	1659	0	0 40392 (92.5%)|1 3264 (7.5%)	0 21703 (92.0%)|1 1898 (8.0%)	0 18689 (93.2%)|1 1366 (6.8%)	0 816 (96.1%)|1 33 (3.9%)	0 761 (92.5%)|1 62 (7.5%)	0 38226 (92.4%)|1 3143 (7.6%)
Polymyalgia Rheumatica	bin_717	Diseases	1660	0	0 43572 (99.8%)|1 84 (0.2%)	0 23545 (99.8%)|1 56 (0.2%)	0 20027 (99.9%)|1 28 (0.1%)	0 849 (100.0%)	0 822 (99.9%)|1 1 (0.1%)	0 41286 (99.8%)|1 83 (0.2%)
Spinal stenosis	bin_720	Diseases	1661	0	0 43553 (99.8%)|1 103 (0.2%)	0 23551 (99.8%)|1 50 (0.2%)	0 20002 (99.7%)|1 53 (0.3%)	0 848 (99.9%)|1 1 (0.1%)	0 820 (99.6%)|1 3 (0.4%)	0 41271 (99.8%)|1 98 (0.2%)
Spinal stenosis of lumbar region	bin_720.1	Diseases	1662	0	0 43570 (99.8%)|1 86 (0.2%)	0 23562 (99.8%)|1 39 (0.2%)	0 20008 (99.8%)|1 47 (0.2%)	0 844 (99.4%)|1 5 (0.6%)	0 819 (99.5%)|1 4 (0.5%)	0 41295 (99.8%)|1 74 (0.2%)
Spondylosis and allied disorders	bin_721	Diseases	1663	0	0 43105 (98.7%)|1 551 (1.3%)	0 23264 (98.6%)|1 337 (1.4%)	0 19841 (98.9%)|1 214 (1.1%)	0 845 (99.5%)|1 4 (0.5%)	0 818 (99.4%)|1 5 (0.6%)	0 40830 (98.7%)|1 539 (1.3%)
Spondylosis without myelopathy	bin_721.1	Diseases	1664	0	0 42598 (97.6%)|1 1058 (2.4%)	0 22993 (97.4%)|1 608 (2.6%)	0 19605 (97.8%)|1 450 (2.2%)	0 840 (98.9%)|1 9 (1.1%)	0 804 (97.7%)|1 19 (2.3%)	0 40348 (97.5%)|1 1021 (2.5%)
Other allied disorders of spine	bin_721.8	Diseases	1665	0	0 43576 (99.8%)|1 80 (0.2%)	0 23556 (99.8%)|1 45 (0.2%)	0 20020 (99.8%)|1 35 (0.2%)	0 849 (100.0%)	0 822 (99.9%)|1 1 (0.1%)	0 41290 (99.8%)|1 79 (0.2%)
Displacement of intervertebral disc	bin_722.1	Diseases	1666	0	0 43618 (99.9%)|1 38 (0.1%)	0 23586 (99.9%)|1 15 (0.1%)	0 20032 (99.9%)|1 23 (0.1%)	0 849 (100.0%)	0 822 (99.9%)|1 1 (0.1%)	0 41333 (99.9%)|1 36 (0.1%)
Degeneration of intervertebral disc	bin_722.6	Diseases	1667	0	0 43298 (99.2%)|1 358 (0.8%)	0 23409 (99.2%)|1 192 (0.8%)	0 19889 (99.2%)|1 166 (0.8%)	0 848 (99.9%)|1 1 (0.1%)	0 817 (99.3%)|1 6 (0.7%)	0 41023 (99.2%)|1 346 (0.8%)
Intervertebral disc disorder with myelopathy	bin_722.7	Diseases	1668	0	0 43630 (99.9%)|1 26 (0.1%)	0 23591 (100.0%)|1 10 (0.0%)	0 20039 (99.9%)|1 16 (0.1%)	0 849 (100.0%)	0 823 (100.0%)	0 41343 (99.9%)|1 26 (0.1%)
Other and unspecified disc disorder	bin_722.9	Diseases	1669	0	0 43430 (99.5%)|1 226 (0.5%)	0 23487 (99.5%)|1 114 (0.5%)	0 19943 (99.4%)|1 112 (0.6%)	0 847 (99.8%)|1 2 (0.2%)	0 820 (99.6%)|1 3 (0.4%)	0 41149 (99.5%)|1 220 (0.5%)
Torticollis	bin_723.1	Diseases	1670	0	0 43480 (99.6%)|1 176 (0.4%)	0 23486 (99.5%)|1 115 (0.5%)	0 19994 (99.7%)|1 61 (0.3%)	0 844 (99.4%)|1 5 (0.6%)	0 818 (99.4%)|1 5 (0.6%)	0 41204 (99.6%)|1 165 (0.4%)
Other unspecified back disorders	bin_724.9	Diseases	1671	0	0 43617 (99.9%)|1 39 (0.1%)	0 23583 (99.9%)|1 18 (0.1%)	0 20034 (99.9%)|1 21 (0.1%)	0 849 (100.0%)	0 823 (100.0%)	0 41330 (99.9%)|1 39 (0.1%)
Peripheral enthesopathies and allied syndromes	bin_726	Diseases	1672	0	0 41182 (94.3%)|1 2474 (5.7%)	0 22300 (94.5%)|1 1301 (5.5%)	0 18882 (94.2%)|1 1173 (5.8%)	0 817 (96.2%)|1 32 (3.8%)	0 762 (92.6%)|1 61 (7.4%)	0 39006 (94.3%)|1 2363 (5.7%)
Enthesopathy	bin_726.1	Diseases	1673	0	0 41613 (95.3%)|1 2043 (4.7%)	0 22435 (95.1%)|1 1166 (4.9%)	0 19178 (95.6%)|1 877 (4.4%)	0 824 (97.1%)|1 25 (2.9%)	0 777 (94.4%)|1 46 (5.6%)	0 39413 (95.3%)|1 1956 (4.7%)
Synoviopathy	bin_726.2	Diseases	1674	0	0 43636 (100.0%)|1 20 (0.0%)	0 23586 (99.9%)|1 15 (0.1%)	0 20050 (100.0%)|1 5 (0.0%)	0 849 (100.0%)	0 823 (100.0%)	0 41349 (100.0%)|1 20 (0.0%)
Bursitis	bin_726.3	Diseases	1675	0	0 42989 (98.5%)|1 667 (1.5%)	0 23401 (99.2%)|1 200 (0.8%)	0 19588 (97.7%)|1 467 (2.3%)	0 839 (98.8%)|1 10 (1.2%)	0 820 (99.6%)|1 3 (0.4%)	0 40720 (98.4%)|1 649 (1.6%)
Calcaneal spur; Exostosis NOS	bin_726.4	Diseases	1676	0	0 43605 (99.9%)|1 51 (0.1%)	0 23577 (99.9%)|1 24 (0.1%)	0 20028 (99.9%)|1 27 (0.1%)	0 847 (99.8%)|1 2 (0.2%)	0 821 (99.8%)|1 2 (0.2%)	0 41322 (99.9%)|1 47 (0.1%)
Other disorders of synovium, tendon, and bursa	bin_727	Diseases	1677	0	0 43522 (99.7%)|1 134 (0.3%)	0 23538 (99.7%)|1 63 (0.3%)	0 19984 (99.6%)|1 71 (0.4%)	0 849 (100.0%)	0 823 (100.0%)	0 41237 (99.7%)|1 132 (0.3%)
Synovitis and tenosynovitis	bin_727.1	Diseases	1678	0	0 42885 (98.2%)|1 771 (1.8%)	0 23117 (97.9%)|1 484 (2.1%)	0 19768 (98.6%)|1 287 (1.4%)	0 839 (98.8%)|1 10 (1.2%)	0 815 (99.0%)|1 8 (1.0%)	0 40624 (98.2%)|1 745 (1.8%)
Ganglion and cyst of synovium, tendon, and bursa	bin_727.4	Diseases	1679	0	0 43027 (98.6%)|1 629 (1.4%)	0 23202 (98.3%)|1 399 (1.7%)	0 19825 (98.9%)|1 230 (1.1%)	0 836 (98.5%)|1 13 (1.5%)	0 815 (99.0%)|1 8 (1.0%)	0 40769 (98.5%)|1 600 (1.5%)
Rupture of synovium	bin_727.5	Diseases	1680	0	0 43534 (99.7%)|1 122 (0.3%)	0 23531 (99.7%)|1 70 (0.3%)	0 20003 (99.7%)|1 52 (0.3%)	0 846 (99.6%)|1 3 (0.4%)	0 821 (99.8%)|1 2 (0.2%)	0 41252 (99.7%)|1 117 (0.3%)
Rupture of tendon, nontraumatic	bin_727.6	Diseases	1681	0	0 43629 (99.9%)|1 27 (0.1%)	0 23592 (100.0%)|1 9 (0.0%)	0 20037 (99.9%)|1 18 (0.1%)	0 849 (100.0%)	0 822 (99.9%)|1 1 (0.1%)	0 41343 (99.9%)|1 26 (0.1%)
Disorders of muscle, ligament, and fascia	bin_728	Diseases	1682	0	0 43624 (99.9%)|1 32 (0.1%)	0 23591 (100.0%)|1 10 (0.0%)	0 20033 (99.9%)|1 22 (0.1%)	0 849 (100.0%)	0 822 (99.9%)|1 1 (0.1%)	0 41338 (99.9%)|1 31 (0.1%)
Laxity of ligament or hypermobility syndrome	bin_728.2	Diseases	1683	0	0 43614 (99.9%)|1 42 (0.1%)	0 23567 (99.9%)|1 34 (0.1%)	0 20047 (100.0%)|1 8 (0.0%)	0 847 (99.8%)|1 2 (0.2%)	0 822 (99.9%)|1 1 (0.1%)	0 41332 (99.9%)|1 37 (0.1%)
Fasciitis	bin_728.7	Diseases	1684	0	0 42903 (98.3%)|1 753 (1.7%)	0 23224 (98.4%)|1 377 (1.6%)	0 19679 (98.1%)|1 376 (1.9%)	0 840 (98.9%)|1 9 (1.1%)	0 800 (97.2%)|1 23 (2.8%)	0 40657 (98.3%)|1 712 (1.7%)
Contracture of palmar fascia [Dupuytren's disease]	bin_728.71	Diseases	1685	0	0 43340 (99.3%)|1 316 (0.7%)	0 23504 (99.6%)|1 97 (0.4%)	0 19836 (98.9%)|1 219 (1.1%)	0 849 (100.0%)	0 821 (99.8%)|1 2 (0.2%)	0 41055 (99.2%)|1 314 (0.8%)
Other disorders of soft tissues	bin_729	Diseases	1686	0	0 42990 (98.5%)|1 666 (1.5%)	0 23228 (98.4%)|1 373 (1.6%)	0 19762 (98.5%)|1 293 (1.5%)	0 841 (99.1%)|1 8 (0.9%)	0 801 (97.3%)|1 22 (2.7%)	0 40737 (98.5%)|1 632 (1.5%)
Rheumatism, unspecified and fibrositis	bin_729.1	Diseases	1687	0	0 43578 (99.8%)|1 78 (0.2%)	0 23546 (99.8%)|1 55 (0.2%)	0 20032 (99.9%)|1 23 (0.1%)	0 849 (100.0%)	0 820 (99.6%)|1 3 (0.4%)	0 41294 (99.8%)|1 75 (0.2%)
Osteitis deformans [Paget's disease of bone]	bin_731.1	Diseases	1688	0	0 43650 (100.0%)|1 6 (0.0%)	0 23598 (100.0%)|1 3 (0.0%)	0 20052 (100.0%)|1 3 (0.0%)	0 849 (100.0%)	0 823 (100.0%)	0 41363 (100.0%)|1 6 (0.0%)
Osteochondropathies	bin_732	Diseases	1689	0	0 43608 (99.9%)|1 48 (0.1%)	0 23574 (99.9%)|1 27 (0.1%)	0 20034 (99.9%)|1 21 (0.1%)	0 847 (99.8%)|1 2 (0.2%)	0 823 (100.0%)	0 41323 (99.9%)|1 46 (0.1%)
Juvenile osteochondrosis	bin_732.1	Diseases	1690	0	0 43584 (99.8%)|1 72 (0.2%)	0 23583 (99.9%)|1 18 (0.1%)	0 20001 (99.7%)|1 54 (0.3%)	0 847 (99.8%)|1 2 (0.2%)	0 822 (99.9%)|1 1 (0.1%)	0 41300 (99.8%)|1 69 (0.2%)
Osteochondritis dissecans	bin_732.7	Diseases	1691	0	0 43646 (100.0%)|1 10 (0.0%)	0 23598 (100.0%)|1 3 (0.0%)	0 20048 (100.0%)|1 7 (0.0%)	0 849 (100.0%)	0 823 (100.0%)	0 41359 (100.0%)|1 10 (0.0%)
Other disorders of bone and cartilage	bin_733	Diseases	1692	0	0 43267 (99.1%)|1 389 (0.9%)	0 23262 (98.6%)|1 339 (1.4%)	0 20005 (99.8%)|1 50 (0.2%)	0 848 (99.9%)|1 1 (0.1%)	0 817 (99.3%)|1 6 (0.7%)	0 40990 (99.1%)|1 379 (0.9%)
Cyst of bone	bin_733.2	Diseases	1693	0	0 43650 (100.0%)|1 6 (0.0%)	0 23599 (100.0%)|1 2 (0.0%)	0 20051 (100.0%)|1 4 (0.0%)	0 848 (99.9%)|1 1 (0.1%)	0 822 (99.9%)|1 1 (0.1%)	0 41365 (100.0%)|1 4 (0.0%)
Aseptic necrosis of bone	bin_733.4	Diseases	1694	0	0 43636 (100.0%)|1 20 (0.0%)	0 23596 (100.0%)|1 5 (0.0%)	0 20040 (99.9%)|1 15 (0.1%)	0 848 (99.9%)|1 1 (0.1%)	0 822 (99.9%)|1 1 (0.1%)	0 41351 (100.0%)|1 18 (0.0%)
Malunion and nonunion of fracture	bin_733.8	Diseases	1695	0	0 43621 (99.9%)|1 35 (0.1%)	0 23585 (99.9%)|1 16 (0.1%)	0 20036 (99.9%)|1 19 (0.1%)	0 849 (100.0%)	0 823 (100.0%)	0 41334 (99.9%)|1 35 (0.1%)
Acquired foot deformities	bin_735	Diseases	1696	0	0 43635 (100.0%)|1 21 (0.0%)	0 23590 (100.0%)|1 11 (0.0%)	0 20045 (100.0%)|1 10 (0.0%)	0 849 (100.0%)	0 823 (100.0%)	0 41349 (100.0%)|1 20 (0.0%)
Flat foot	bin_735.1	Diseases	1697	0	0 43577 (99.8%)|1 79 (0.2%)	0 23558 (99.8%)|1 43 (0.2%)	0 20019 (99.8%)|1 36 (0.2%)	0 846 (99.6%)|1 3 (0.4%)	0 822 (99.9%)|1 1 (0.1%)	0 41294 (99.8%)|1 75 (0.2%)
Acquired toe deformities	bin_735.2	Diseases	1698	0	0 43490 (99.6%)|1 166 (0.4%)	0 23473 (99.5%)|1 128 (0.5%)	0 20017 (99.8%)|1 38 (0.2%)	0 848 (99.9%)|1 1 (0.1%)	0 822 (99.9%)|1 1 (0.1%)	0 41207 (99.6%)|1 162 (0.4%)
Hammer toe (acquired)	bin_735.21	Diseases	1699	0	0 43505 (99.7%)|1 151 (0.3%)	0 23474 (99.5%)|1 127 (0.5%)	0 20031 (99.9%)|1 24 (0.1%)	0 849 (100.0%)	0 822 (99.9%)|1 1 (0.1%)	0 41219 (99.6%)|1 150 (0.4%)
Hallux rigidus	bin_735.23	Diseases	1700	0	0 43485 (99.6%)|1 171 (0.4%)	0 23484 (99.5%)|1 117 (0.5%)	0 20001 (99.7%)|1 54 (0.3%)	0 846 (99.6%)|1 3 (0.4%)	0 823 (100.0%)	0 41202 (99.6%)|1 167 (0.4%)
Hallux valgus (Bunion)	bin_735.3	Diseases	1701	0	0 42825 (98.1%)|1 831 (1.9%)	0 22875 (96.9%)|1 726 (3.1%)	0 19950 (99.5%)|1 105 (0.5%)	0 836 (98.5%)|1 13 (1.5%)	0 815 (99.0%)|1 8 (1.0%)	0 40564 (98.1%)|1 805 (1.9%)
Other acquired deformities of limbs	bin_736	Diseases	1702	0	0 43508 (99.7%)|1 148 (0.3%)	0 23549 (99.8%)|1 52 (0.2%)	0 19959 (99.5%)|1 96 (0.5%)	0 846 (99.6%)|1 3 (0.4%)	0 822 (99.9%)|1 1 (0.1%)	0 41225 (99.7%)|1 144 (0.3%)
Acquired deformities of finger	bin_736.2	Diseases	1703	0	0 43562 (99.8%)|1 94 (0.2%)	0 23563 (99.8%)|1 38 (0.2%)	0 19999 (99.7%)|1 56 (0.3%)	0 849 (100.0%)	0 823 (100.0%)	0 41275 (99.8%)|1 94 (0.2%)
Curvature of spine	bin_737	Diseases	1704	0	0 43642 (100.0%)|1 14 (0.0%)	0 23591 (100.0%)|1 10 (0.0%)	0 20051 (100.0%)|1 4 (0.0%)	0 848 (99.9%)|1 1 (0.1%)	0 822 (99.9%)|1 1 (0.1%)	0 41357 (100.0%)|1 12 (0.0%)
Kyphosis (acquired)	bin_737.1	Diseases	1705	0	0 43645 (100.0%)|1 11 (0.0%)	0 23595 (100.0%)|1 6 (0.0%)	0 20050 (100.0%)|1 5 (0.0%)	0 849 (100.0%)	0 823 (100.0%)	0 41358 (100.0%)|1 11 (0.0%)
Kyphoscoliosis and scoliosis	bin_737.3	Diseases	1706	0	0 43524 (99.7%)|1 132 (0.3%)	0 23503 (99.6%)|1 98 (0.4%)	0 20021 (99.8%)|1 34 (0.2%)	0 847 (99.8%)|1 2 (0.2%)	0 820 (99.6%)|1 3 (0.4%)	0 41243 (99.7%)|1 126 (0.3%)
Other acquired musculoskeletal deformity	bin_738	Diseases	1707	0	0 43406 (99.4%)|1 250 (0.6%)	0 23462 (99.4%)|1 139 (0.6%)	0 19944 (99.4%)|1 111 (0.6%)	0 848 (99.9%)|1 1 (0.1%)	0 816 (99.1%)|1 7 (0.9%)	0 41131 (99.4%)|1 238 (0.6%)
Acquired spondylolisthesis	bin_738.4	Diseases	1708	0	0 43591 (99.9%)|1 65 (0.1%)	0 23567 (99.9%)|1 34 (0.1%)	0 20024 (99.8%)|1 31 (0.2%)	0 847 (99.8%)|1 2 (0.2%)	0 821 (99.8%)|1 2 (0.2%)	0 41309 (99.9%)|1 60 (0.1%)
Contracture of joint	bin_739	Diseases	1709	0	0 43631 (99.9%)|1 25 (0.1%)	0 23590 (100.0%)|1 11 (0.0%)	0 20041 (99.9%)|1 14 (0.1%)	0 849 (100.0%)	0 823 (100.0%)	0 41344 (99.9%)|1 25 (0.1%)
Osteoarthritis; localized	bin_740.1	Diseases	1710	0	0 43131 (98.8%)|1 525 (1.2%)	0 23312 (98.8%)|1 289 (1.2%)	0 19819 (98.8%)|1 236 (1.2%)	0 844 (99.4%)|1 5 (0.6%)	0 820 (99.6%)|1 3 (0.4%)	0 40852 (98.8%)|1 517 (1.2%)
Osteoarthrosis, localized, primary	bin_740.11	Diseases	1711	0	0 43051 (98.6%)|1 605 (1.4%)	0 23286 (98.7%)|1 315 (1.3%)	0 19765 (98.6%)|1 290 (1.4%)	0 845 (99.5%)|1 4 (0.5%)	0 819 (99.5%)|1 4 (0.5%)	0 40777 (98.6%)|1 592 (1.4%)
Osteoarthrosis, localized, secondary	bin_740.12	Diseases	1712	0	0 43636 (100.0%)|1 20 (0.0%)	0 23588 (99.9%)|1 13 (0.1%)	0 20048 (100.0%)|1 7 (0.0%)	0 848 (99.9%)|1 1 (0.1%)	0 823 (100.0%)	0 41350 (100.0%)|1 19 (0.0%)
Osteoarthrosis, generalized	bin_740.2	Diseases	1713	0	0 43604 (99.9%)|1 52 (0.1%)	0 23567 (99.9%)|1 34 (0.1%)	0 20037 (99.9%)|1 18 (0.1%)	0 849 (100.0%)	0 822 (99.9%)|1 1 (0.1%)	0 41318 (99.9%)|1 51 (0.1%)
Osteoarthrosis NOS	bin_740.9	Diseases	1714	0	0 43073 (98.7%)|1 583 (1.3%)	0 23234 (98.4%)|1 367 (1.6%)	0 19839 (98.9%)|1 216 (1.1%)	0 845 (99.5%)|1 4 (0.5%)	0 813 (98.8%)|1 10 (1.2%)	0 40805 (98.6%)|1 564 (1.4%)
Symptoms and disorders of the joints	bin_741	Diseases	1715	0	0 43495 (99.6%)|1 161 (0.4%)	0 23507 (99.6%)|1 94 (0.4%)	0 19988 (99.7%)|1 67 (0.3%)	0 846 (99.6%)|1 3 (0.4%)	0 819 (99.5%)|1 4 (0.5%)	0 41219 (99.6%)|1 150 (0.4%)
Stiffness of joint	bin_741.2	Diseases	1716	0	0 43526 (99.7%)|1 130 (0.3%)	0 23517 (99.6%)|1 84 (0.4%)	0 20009 (99.8%)|1 46 (0.2%)	0 848 (99.9%)|1 1 (0.1%)	0 822 (99.9%)|1 1 (0.1%)	0 41242 (99.7%)|1 127 (0.3%)
Difficulty in walking	bin_741.3	Diseases	1717	0	0 43644 (100.0%)|1 12 (0.0%)	0 23595 (100.0%)|1 6 (0.0%)	0 20049 (100.0%)|1 6 (0.0%)	0 849 (100.0%)	0 823 (100.0%)	0 41357 (100.0%)|1 12 (0.0%)
Joint effusions	bin_741.4	Diseases	1718	0	0 43270 (99.1%)|1 386 (0.9%)	0 23403 (99.2%)|1 198 (0.8%)	0 19867 (99.1%)|1 188 (0.9%)	0 843 (99.3%)|1 6 (0.7%)	0 812 (98.7%)|1 11 (1.3%)	0 41002 (99.1%)|1 367 (0.9%)
Hemarthrosis	bin_741.5	Diseases	1719	0	0 43642 (100.0%)|1 14 (0.0%)	0 23598 (100.0%)|1 3 (0.0%)	0 20044 (99.9%)|1 11 (0.1%)	0 849 (100.0%)	0 823 (100.0%)	0 41355 (100.0%)|1 14 (0.0%)
Loose body in joint	bin_742.1	Diseases	1720	0	0 43648 (100.0%)|1 8 (0.0%)	0 23599 (100.0%)|1 2 (0.0%)	0 20049 (100.0%)|1 6 (0.0%)	0 849 (100.0%)	0 823 (100.0%)	0 41361 (100.0%)|1 8 (0.0%)
Pathological, developmental or recurrent dislocation	bin_742.2	Diseases	1721	0	0 43643 (100.0%)|1 13 (0.0%)	0 23591 (100.0%)|1 10 (0.0%)	0 20052 (100.0%)|1 3 (0.0%)	0 849 (100.0%)	0 823 (100.0%)	0 41356 (100.0%)|1 13 (0.0%)
Articular cartilage disorder	bin_742.8	Diseases	1722	0	0 43639 (100.0%)|1 17 (0.0%)	0 23596 (100.0%)|1 5 (0.0%)	0 20043 (99.9%)|1 12 (0.1%)	0 849 (100.0%)	0 823 (100.0%)	0 41352 (100.0%)|1 17 (0.0%)
Other derangement of joint	bin_742.9	Diseases	1723	0	0 43243 (99.1%)|1 413 (0.9%)	0 23339 (98.9%)|1 262 (1.1%)	0 19904 (99.2%)|1 151 (0.8%)	0 846 (99.6%)|1 3 (0.4%)	0 811 (98.5%)|1 12 (1.5%)	0 40974 (99.0%)|1 395 (1.0%)
Osteoporosis NOS	bin_743.11	Diseases	1724	0	0 42972 (98.4%)|1 684 (1.6%)	0 23053 (97.7%)|1 548 (2.3%)	0 19919 (99.3%)|1 136 (0.7%)	0 843 (99.3%)|1 6 (0.7%)	0 811 (98.5%)|1 12 (1.5%)	0 40708 (98.4%)|1 661 (1.6%)
Osteopenia or other disorder of bone and cartilage	bin_743.9	Diseases	1725	0	0 43612 (99.9%)|1 44 (0.1%)	0 23573 (99.9%)|1 28 (0.1%)	0 20039 (99.9%)|1 16 (0.1%)	0 848 (99.9%)|1 1 (0.1%)	0 822 (99.9%)|1 1 (0.1%)	0 41327 (99.9%)|1 42 (0.1%)
Pain in joint	bin_745	Diseases	1726	0	0 38380 (87.9%)|1 5276 (12.1%)	0 20599 (87.3%)|1 3002 (12.7%)	0 17781 (88.7%)|1 2274 (11.3%)	0 794 (93.5%)|1 55 (6.5%)	0 694 (84.3%)|1 129 (15.7%)	0 36327 (87.8%)|1 5042 (12.2%)
Cardiac congenital anomalies	bin_747.1	Diseases	1727	0	0 43631 (99.9%)|1 25 (0.1%)	0 23588 (99.9%)|1 13 (0.1%)	0 20043 (99.9%)|1 12 (0.1%)	0 849 (100.0%)	0 822 (99.9%)|1 1 (0.1%)	0 41345 (99.9%)|1 24 (0.1%)
Cardiac shunt/ heart septal defect	bin_747.11	Diseases	1728	0	0 43582 (99.8%)|1 74 (0.2%)	0 23556 (99.8%)|1 45 (0.2%)	0 20026 (99.9%)|1 29 (0.1%)	0 848 (99.9%)|1 1 (0.1%)	0 823 (100.0%)	0 41296 (99.8%)|1 73 (0.2%)
Valvular heart disease/ heart chambers	bin_747.12	Diseases	1729	0	0 43636 (100.0%)|1 20 (0.0%)	0 23597 (100.0%)|1 4 (0.0%)	0 20039 (99.9%)|1 16 (0.1%)	0 849 (100.0%)	0 822 (99.9%)|1 1 (0.1%)	0 41350 (100.0%)|1 19 (0.0%)
Congenital anomalies of great vessels	bin_747.13	Diseases	1730	0	0 43544 (99.7%)|1 112 (0.3%)	0 23569 (99.9%)|1 32 (0.1%)	0 19975 (99.6%)|1 80 (0.4%)	0 848 (99.9%)|1 1 (0.1%)	0 819 (99.5%)|1 4 (0.5%)	0 41264 (99.7%)|1 105 (0.3%)
Congenital anomalies of peripheral vascular system	bin_747.2	Diseases	1731	0	0 43629 (99.9%)|1 27 (0.1%)	0 23591 (100.0%)|1 10 (0.0%)	0 20038 (99.9%)|1 17 (0.1%)	0 849 (100.0%)	0 823 (100.0%)	0 41342 (99.9%)|1 27 (0.1%)
Congenital anomalies of face and neck	bin_749	Diseases	1732	0	0 43609 (99.9%)|1 47 (0.1%)	0 23579 (99.9%)|1 22 (0.1%)	0 20030 (99.9%)|1 25 (0.1%)	0 849 (100.0%)	0 822 (99.9%)|1 1 (0.1%)	0 41324 (99.9%)|1 45 (0.1%)
Congenital anomalies of mouth/tongue	bin_750.13	Diseases	1733	0	0 43639 (100.0%)|1 17 (0.0%)	0 23592 (100.0%)|1 9 (0.0%)	0 20047 (100.0%)|1 8 (0.0%)	0 849 (100.0%)	0 823 (100.0%)	0 41352 (100.0%)|1 17 (0.0%)
Congenital anomalies of intestine	bin_750.21	Diseases	1734	0	0 43637 (100.0%)|1 19 (0.0%)	0 23593 (100.0%)|1 8 (0.0%)	0 20044 (99.9%)|1 11 (0.1%)	0 849 (100.0%)	0 823 (100.0%)	0 41351 (100.0%)|1 18 (0.0%)
Congenital anomaly of gallbladder, bile ducts, liver, pancreas	bin_750.22	Diseases	1735	0	0 43640 (100.0%)|1 16 (0.0%)	0 23588 (99.9%)|1 13 (0.1%)	0 20052 (100.0%)|1 3 (0.0%)	0 849 (100.0%)	0 823 (100.0%)	0 41353 (100.0%)|1 16 (0.0%)
Congenital anomalies of female genital organs	bin_751.11	Diseases	1736	0	0 43610 (99.9%)|1 46 (0.1%)	0 23555 (99.8%)|1 46 (0.2%)	0 20055 (100.0%)	0 848 (99.9%)|1 1 (0.1%)	0 820 (99.6%)|1 3 (0.4%)	0 41327 (99.9%)|1 42 (0.1%)
Congenital anomalies of male genital organs	bin_751.12	Diseases	1737	0	0 43582 (99.8%)|1 74 (0.2%)	0 23601 (100.0%)	0 19981 (99.6%)|1 74 (0.4%)	0 849 (100.0%)	0 822 (99.9%)|1 1 (0.1%)	0 41296 (99.8%)|1 73 (0.2%)
Congenital anomalies of urinary system	bin_751.2	Diseases	1738	0	0 43643 (100.0%)|1 13 (0.0%)	0 23592 (100.0%)|1 9 (0.0%)	0 20051 (100.0%)|1 4 (0.0%)	0 849 (100.0%)	0 822 (99.9%)|1 1 (0.1%)	0 41357 (100.0%)|1 12 (0.0%)
Cystic kidney disease	bin_751.21	Diseases	1739	0	0 43601 (99.9%)|1 55 (0.1%)	0 23573 (99.9%)|1 28 (0.1%)	0 20028 (99.9%)|1 27 (0.1%)	0 847 (99.8%)|1 2 (0.2%)	0 823 (100.0%)	0 41317 (99.9%)|1 52 (0.1%)
Other specified congenital anomalies of kidney	bin_751.22	Diseases	1740	0	0 43621 (99.9%)|1 35 (0.1%)	0 23584 (99.9%)|1 17 (0.1%)	0 20037 (99.9%)|1 18 (0.1%)	0 848 (99.9%)|1 1 (0.1%)	0 822 (99.9%)|1 1 (0.1%)	0 41336 (99.9%)|1 33 (0.1%)
Neural tube defects	bin_752.1	Diseases	1741	0	0 43633 (99.9%)|1 23 (0.1%)	0 23587 (99.9%)|1 14 (0.1%)	0 20046 (100.0%)|1 9 (0.0%)	0 849 (100.0%)	0 823 (100.0%)	0 41346 (99.9%)|1 23 (0.1%)
Spina bifida	bin_752.11	Diseases	1742	0	0 43633 (99.9%)|1 23 (0.1%)	0 23586 (99.9%)|1 15 (0.1%)	0 20047 (100.0%)|1 8 (0.0%)	0 848 (99.9%)|1 1 (0.1%)	0 823 (100.0%)	0 41347 (99.9%)|1 22 (0.1%)
Congenital anomalies of the eye	bin_753	Diseases	1743	0	0 43646 (100.0%)|1 10 (0.0%)	0 23599 (100.0%)|1 2 (0.0%)	0 20047 (100.0%)|1 8 (0.0%)	0 849 (100.0%)	0 823 (100.0%)	0 41361 (100.0%)|1 8 (0.0%)
Congenital cataract and lens anomalies	bin_753.1	Diseases	1744	0	0 43646 (100.0%)|1 10 (0.0%)	0 23598 (100.0%)|1 3 (0.0%)	0 20048 (100.0%)|1 7 (0.0%)	0 849 (100.0%)	0 822 (99.9%)|1 1 (0.1%)	0 41360 (100.0%)|1 9 (0.0%)
Congenital anomalies of posterior segment of eye	bin_753.2	Diseases	1745	0	0 43644 (100.0%)|1 12 (0.0%)	0 23592 (100.0%)|1 9 (0.0%)	0 20052 (100.0%)|1 3 (0.0%)	0 849 (100.0%)	0 823 (100.0%)	0 41357 (100.0%)|1 12 (0.0%)
Congenital musculoskeletal deformities of spine	bin_754	Diseases	1746	0	0 43612 (99.9%)|1 44 (0.1%)	0 23567 (99.9%)|1 34 (0.1%)	0 20045 (100.0%)|1 10 (0.0%)	0 848 (99.9%)|1 1 (0.1%)	0 823 (100.0%)	0 41327 (99.9%)|1 42 (0.1%)
Congenital deformities of feet	bin_755.1	Diseases	1747	0	0 43600 (99.9%)|1 56 (0.1%)	0 23564 (99.8%)|1 37 (0.2%)	0 20036 (99.9%)|1 19 (0.1%)	0 848 (99.9%)|1 1 (0.1%)	0 822 (99.9%)|1 1 (0.1%)	0 41317 (99.9%)|1 52 (0.1%)
Other congenital anomalies of lower limb, including pelvic girdle	bin_755.6	Diseases	1748	0	0 43643 (100.0%)|1 13 (0.0%)	0 23595 (100.0%)|1 6 (0.0%)	0 20048 (100.0%)|1 7 (0.0%)	0 849 (100.0%)	0 823 (100.0%)	0 41356 (100.0%)|1 13 (0.0%)
Congenital hip dysplasia and deformity	bin_755.61	Diseases	1749	0	0 43636 (100.0%)|1 20 (0.0%)	0 23585 (99.9%)|1 16 (0.1%)	0 20051 (100.0%)|1 4 (0.0%)	0 849 (100.0%)	0 823 (100.0%)	0 41350 (100.0%)|1 19 (0.0%)
Congenital osteodystrophies	bin_756.5	Diseases	1750	0	0 43621 (99.9%)|1 35 (0.1%)	0 23583 (99.9%)|1 18 (0.1%)	0 20038 (99.9%)|1 17 (0.1%)	0 848 (99.9%)|1 1 (0.1%)	0 821 (99.8%)|1 2 (0.2%)	0 41337 (99.9%)|1 32 (0.1%)
Congenital anomalies of the integument	bin_757	Diseases	1751	0	0 43649 (100.0%)|1 7 (0.0%)	0 23595 (100.0%)|1 6 (0.0%)	0 20054 (100.0%)|1 1 (0.0%)	0 849 (100.0%)	0 823 (100.0%)	0 41362 (100.0%)|1 7 (0.0%)
Chromosomal anomalies and genetic disorders	bin_758	Diseases	1752	0	0 43647 (100.0%)|1 9 (0.0%)	0 23594 (100.0%)|1 7 (0.0%)	0 20053 (100.0%)|1 2 (0.0%)	0 849 (100.0%)	0 823 (100.0%)	0 41360 (100.0%)|1 9 (0.0%)
Chromosomal anomalies	bin_758.1	Diseases	1753	0	0 43643 (100.0%)|1 13 (0.0%)	0 23589 (99.9%)|1 12 (0.1%)	0 20054 (100.0%)|1 1 (0.0%)	0 849 (100.0%)	0 823 (100.0%)	0 41357 (100.0%)|1 12 (0.0%)
Other and unspecified congenital anomalies	bin_759	Diseases	1754	0	0 43634 (99.9%)|1 22 (0.1%)	0 23591 (100.0%)|1 10 (0.0%)	0 20043 (99.9%)|1 12 (0.1%)	0 849 (100.0%)	0 822 (99.9%)|1 1 (0.1%)	0 41349 (100.0%)|1 20 (0.0%)
Anomalies of endocrine glands, congenital	bin_759.1	Diseases	1755	0	0 43648 (100.0%)|1 8 (0.0%)	0 23594 (100.0%)|1 7 (0.0%)	0 20054 (100.0%)|1 1 (0.0%)	0 849 (100.0%)	0 822 (99.9%)|1 1 (0.1%)	0 41362 (100.0%)|1 7 (0.0%)
Back pain	bin_760	Diseases	1756	0	0 38835 (89.0%)|1 4821 (11.0%)	0 20953 (88.8%)|1 2648 (11.2%)	0 17882 (89.2%)|1 2173 (10.8%)	0 773 (91.0%)|1 76 (9.0%)	0 702 (85.3%)|1 121 (14.7%)	0 36808 (89.0%)|1 4561 (11.0%)
Cervicalgia	bin_761	Diseases	1757	0	0 41912 (96.0%)|1 1744 (4.0%)	0 22500 (95.3%)|1 1101 (4.7%)	0 19412 (96.8%)|1 643 (3.2%)	0 824 (97.1%)|1 25 (2.9%)	0 783 (95.1%)|1 40 (4.9%)	0 39714 (96.0%)|1 1655 (4.0%)
Sciatica	bin_764	Diseases	1758	0	0 42136 (96.5%)|1 1520 (3.5%)	0 22761 (96.4%)|1 840 (3.6%)	0 19375 (96.6%)|1 680 (3.4%)	0 840 (98.9%)|1 9 (1.1%)	0 789 (95.9%)|1 34 (4.1%)	0 39912 (96.5%)|1 1457 (3.5%)
Cervical radiculitis	bin_765	Diseases	1759	0	0 43618 (99.9%)|1 38 (0.1%)	0 23586 (99.9%)|1 15 (0.1%)	0 20032 (99.9%)|1 23 (0.1%)	0 849 (100.0%)	0 823 (100.0%)	0 41331 (99.9%)|1 38 (0.1%)
Neuralgia, neuritis, and radiculitis NOS	bin_766	Diseases	1760	0	0 43331 (99.3%)|1 325 (0.7%)	0 23407 (99.2%)|1 194 (0.8%)	0 19924 (99.3%)|1 131 (0.7%)	0 848 (99.9%)|1 1 (0.1%)	0 817 (99.3%)|1 6 (0.7%)	0 41055 (99.2%)|1 314 (0.8%)
Myalgia and myositis unspecified	bin_770	Diseases	1761	0	0 43196 (98.9%)|1 460 (1.1%)	0 23330 (98.9%)|1 271 (1.1%)	0 19866 (99.1%)|1 189 (0.9%)	0 841 (99.1%)|1 8 (0.9%)	0 813 (98.8%)|1 10 (1.2%)	0 40934 (98.9%)|1 435 (1.1%)
Musculoskeletal symptoms referable to limbs	bin_771	Diseases	1762	0	0 43529 (99.7%)|1 127 (0.3%)	0 23521 (99.7%)|1 80 (0.3%)	0 20008 (99.8%)|1 47 (0.2%)	0 848 (99.9%)|1 1 (0.1%)	0 823 (100.0%)	0 41245 (99.7%)|1 124 (0.3%)
Swelling of limb	bin_771.1	Diseases	1763	0	0 43372 (99.3%)|1 284 (0.7%)	0 23438 (99.3%)|1 163 (0.7%)	0 19934 (99.4%)|1 121 (0.6%)	0 843 (99.3%)|1 6 (0.7%)	0 814 (98.9%)|1 9 (1.1%)	0 41102 (99.4%)|1 267 (0.6%)
Symptoms of the muscles	bin_772	Diseases	1764	0	0 43596 (99.9%)|1 60 (0.1%)	0 23569 (99.9%)|1 32 (0.1%)	0 20027 (99.9%)|1 28 (0.1%)	0 847 (99.8%)|1 2 (0.2%)	0 821 (99.8%)|1 2 (0.2%)	0 41315 (99.9%)|1 54 (0.1%)
Muscular wasting and disuse atrophy	bin_772.1	Diseases	1765	0	0 43646 (100.0%)|1 10 (0.0%)	0 23596 (100.0%)|1 5 (0.0%)	0 20050 (100.0%)|1 5 (0.0%)	0 849 (100.0%)	0 822 (99.9%)|1 1 (0.1%)	0 41360 (100.0%)|1 9 (0.0%)
Pain in limb	bin_773	Diseases	1766	0	0 40139 (91.9%)|1 3517 (8.1%)	0 21447 (90.9%)|1 2154 (9.1%)	0 18692 (93.2%)|1 1363 (6.8%)	0 811 (95.5%)|1 38 (4.5%)	0 747 (90.8%)|1 76 (9.2%)	0 38002 (91.9%)|1 3367 (8.1%)
Symptoms involving nervous and musculoskeletal systems	bin_781	Diseases	1767	0	0 43505 (99.7%)|1 151 (0.3%)	0 23518 (99.6%)|1 83 (0.4%)	0 19987 (99.7%)|1 68 (0.3%)	0 846 (99.6%)|1 3 (0.4%)	0 821 (99.8%)|1 2 (0.2%)	0 41223 (99.6%)|1 146 (0.4%)
Edema	bin_782.3	Diseases	1768	0	0 43260 (99.1%)|1 396 (0.9%)	0 23357 (99.0%)|1 244 (1.0%)	0 19903 (99.2%)|1 152 (0.8%)	0 844 (99.4%)|1 5 (0.6%)	0 817 (99.3%)|1 6 (0.7%)	0 40988 (99.1%)|1 381 (0.9%)
Pallor and flushing	bin_782.6	Diseases	1769	0	0 43477 (99.6%)|1 179 (0.4%)	0 23447 (99.3%)|1 154 (0.7%)	0 20030 (99.9%)|1 25 (0.1%)	0 848 (99.9%)|1 1 (0.1%)	0 822 (99.9%)|1 1 (0.1%)	0 41193 (99.6%)|1 176 (0.4%)
Fever of unknown origin	bin_783	Diseases	1770	0	0 43359 (99.3%)|1 297 (0.7%)	0 23453 (99.4%)|1 148 (0.6%)	0 19906 (99.3%)|1 149 (0.7%)	0 841 (99.1%)|1 8 (0.9%)	0 802 (97.4%)|1 21 (2.6%)	0 41103 (99.4%)|1 266 (0.6%)
Abdominal pain	bin_785	Diseases	1771	0	0 39157 (89.7%)|1 4499 (10.3%)	0 20747 (87.9%)|1 2854 (12.1%)	0 18410 (91.8%)|1 1645 (8.2%)	0 742 (87.4%)|1 107 (12.6%)	0 724 (88.0%)|1 99 (12.0%)	0 37128 (89.7%)|1 4241 (10.3%)
Syncope and collapse	bin_788	Diseases	1772	0	0 42927 (98.3%)|1 729 (1.7%)	0 23244 (98.5%)|1 357 (1.5%)	0 19683 (98.1%)|1 372 (1.9%)	0 839 (98.8%)|1 10 (1.2%)	0 812 (98.7%)|1 11 (1.3%)	0 40671 (98.3%)|1 698 (1.7%)
Nausea and vomiting	bin_789	Diseases	1773	0	0 42650 (97.7%)|1 1006 (2.3%)	0 22942 (97.2%)|1 659 (2.8%)	0 19708 (98.3%)|1 347 (1.7%)	0 827 (97.4%)|1 22 (2.6%)	0 801 (97.3%)|1 22 (2.7%)	0 40417 (97.7%)|1 952 (2.3%)
Elevated sedimentation rate	bin_790.1	Diseases	1774	0	0 43630 (99.9%)|1 26 (0.1%)	0 23582 (99.9%)|1 19 (0.1%)	0 20048 (100.0%)|1 7 (0.0%)	0 848 (99.9%)|1 1 (0.1%)	0 823 (100.0%)	0 41344 (99.9%)|1 25 (0.1%)
Other abnormal blood chemistry	bin_790.6	Diseases	1775	0	0 43345 (99.3%)|1 311 (0.7%)	0 23533 (99.7%)|1 68 (0.3%)	0 19812 (98.8%)|1 243 (1.2%)	0 845 (99.5%)|1 4 (0.5%)	0 819 (99.5%)|1 4 (0.5%)	0 41068 (99.3%)|1 301 (0.7%)
Gangrene	bin_791	Diseases	1776	0	0 43622 (99.9%)|1 34 (0.1%)	0 23591 (100.0%)|1 10 (0.0%)	0 20031 (99.9%)|1 24 (0.1%)	0 848 (99.9%)|1 1 (0.1%)	0 821 (99.8%)|1 2 (0.2%)	0 41338 (99.9%)|1 31 (0.1%)
Nonspecific abnormal findings on radiological and other examination of musculoskeletal system	bin_793	Diseases	1777	0	0 43616 (99.9%)|1 40 (0.1%)	0 23576 (99.9%)|1 25 (0.1%)	0 20040 (99.9%)|1 15 (0.1%)	0 849 (100.0%)	0 823 (100.0%)	0 41330 (99.9%)|1 39 (0.1%)
Nonspecific abnormal findings on radiological and other examination of other intrathoracic organs (echocardiogram, etc)	bin_793.2	Diseases	1778	0	0 43594 (99.9%)|1 62 (0.1%)	0 23579 (99.9%)|1 22 (0.1%)	0 20015 (99.8%)|1 40 (0.2%)	0 848 (99.9%)|1 1 (0.1%)	0 822 (99.9%)|1 1 (0.1%)	0 41310 (99.9%)|1 59 (0.1%)
Abnormal results of other function studies (bladder, pancreas, placenta, spleen, etc)	bin_794	Diseases	1779	0	0 43639 (100.0%)|1 17 (0.0%)	0 23585 (99.9%)|1 16 (0.1%)	0 20054 (100.0%)|1 1 (0.0%)	0 848 (99.9%)|1 1 (0.1%)	0 822 (99.9%)|1 1 (0.1%)	0 41354 (100.0%)|1 15 (0.0%)
Malaise and fatigue	bin_798	Diseases	1780	0	0 42288 (96.9%)|1 1368 (3.1%)	0 22683 (96.1%)|1 918 (3.9%)	0 19605 (97.8%)|1 450 (2.2%)	0 826 (97.3%)|1 23 (2.7%)	0 794 (96.5%)|1 29 (3.5%)	0 40065 (96.8%)|1 1304 (3.2%)
Chronic fatigue syndrome	bin_798.1	Diseases	1781	0	0 43510 (99.7%)|1 146 (0.3%)	0 23503 (99.6%)|1 98 (0.4%)	0 20007 (99.8%)|1 48 (0.2%)	0 848 (99.9%)|1 1 (0.1%)	0 823 (100.0%)	0 41226 (99.7%)|1 143 (0.3%)
Fracture of lower limb	bin_800	Diseases	1782	0	0 43217 (99.0%)|1 439 (1.0%)	0 23389 (99.1%)|1 212 (0.9%)	0 19828 (98.9%)|1 227 (1.1%)	0 845 (99.5%)|1 4 (0.5%)	0 815 (99.0%)|1 8 (1.0%)	0 40945 (99.0%)|1 424 (1.0%)
Fracture of neck of femur	bin_800.1	Diseases	1783	0	0 43591 (99.9%)|1 65 (0.1%)	0 23570 (99.9%)|1 31 (0.1%)	0 20021 (99.8%)|1 34 (0.2%)	0 849 (100.0%)	0 823 (100.0%)	0 41304 (99.8%)|1 65 (0.2%)
Fracture of unspecified part of femur	bin_800.2	Diseases	1784	0	0 43562 (99.8%)|1 94 (0.2%)	0 23574 (99.9%)|1 27 (0.1%)	0 19988 (99.7%)|1 67 (0.3%)	0 849 (100.0%)	0 821 (99.8%)|1 2 (0.2%)	0 41277 (99.8%)|1 92 (0.2%)
Fracture of tibia and fibula	bin_800.3	Diseases	1785	0	0 43275 (99.1%)|1 381 (0.9%)	0 23473 (99.5%)|1 128 (0.5%)	0 19802 (98.7%)|1 253 (1.3%)	0 849 (100.0%)	0 821 (99.8%)|1 2 (0.2%)	0 40991 (99.1%)|1 378 (0.9%)
Fracture of patella	bin_800.4	Diseases	1786	0	0 43564 (99.8%)|1 92 (0.2%)	0 23572 (99.9%)|1 29 (0.1%)	0 19992 (99.7%)|1 63 (0.3%)	0 848 (99.9%)|1 1 (0.1%)	0 823 (100.0%)	0 41278 (99.8%)|1 91 (0.2%)
Fracture of ankle and foot	bin_801	Diseases	1787	0	0 43011 (98.5%)|1 645 (1.5%)	0 23281 (98.6%)|1 320 (1.4%)	0 19730 (98.4%)|1 325 (1.6%)	0 847 (99.8%)|1 2 (0.2%)	0 816 (99.1%)|1 7 (0.9%)	0 40734 (98.5%)|1 635 (1.5%)
Fracture of foot	bin_801.1	Diseases	1788	0	0 43562 (99.8%)|1 94 (0.2%)	0 23557 (99.8%)|1 44 (0.2%)	0 20005 (99.8%)|1 50 (0.2%)	0 849 (100.0%)	0 823 (100.0%)	0 41275 (99.8%)|1 94 (0.2%)
Fracture of pelvis	bin_802	Diseases	1789	0	0 43612 (99.9%)|1 44 (0.1%)	0 23583 (99.9%)|1 18 (0.1%)	0 20029 (99.9%)|1 26 (0.1%)	0 849 (100.0%)	0 823 (100.0%)	0 41325 (99.9%)|1 44 (0.1%)
Fracture of upper limb	bin_803	Diseases	1790	0	0 43220 (99.0%)|1 436 (1.0%)	0 23396 (99.1%)|1 205 (0.9%)	0 19824 (98.8%)|1 231 (1.2%)	0 849 (100.0%)	0 820 (99.6%)|1 3 (0.4%)	0 40938 (99.0%)|1 431 (1.0%)
Fracture of humerus	bin_803.1	Diseases	1791	0	0 43425 (99.5%)|1 231 (0.5%)	0 23487 (99.5%)|1 114 (0.5%)	0 19938 (99.4%)|1 117 (0.6%)	0 848 (99.9%)|1 1 (0.1%)	0 823 (100.0%)	0 41140 (99.4%)|1 229 (0.6%)
Fracture of radius and ulna	bin_803.2	Diseases	1792	0	0 42960 (98.4%)|1 696 (1.6%)	0 23225 (98.4%)|1 376 (1.6%)	0 19735 (98.4%)|1 320 (1.6%)	0 848 (99.9%)|1 1 (0.1%)	0 816 (99.1%)|1 7 (0.9%)	0 40684 (98.3%)|1 685 (1.7%)
Fracture of clavicle or scapula	bin_803.3	Diseases	1793	0	0 43401 (99.4%)|1 255 (0.6%)	0 23533 (99.7%)|1 68 (0.3%)	0 19868 (99.1%)|1 187 (0.9%)	0 849 (100.0%)	0 820 (99.6%)|1 3 (0.4%)	0 41118 (99.4%)|1 251 (0.6%)
Fracture of hand or wrist	bin_804	Diseases	1794	0	0 42699 (97.8%)|1 957 (2.2%)	0 23292 (98.7%)|1 309 (1.3%)	0 19407 (96.8%)|1 648 (3.2%)	0 848 (99.9%)|1 1 (0.1%)	0 813 (98.8%)|1 10 (1.2%)	0 40428 (97.7%)|1 941 (2.3%)
Fracture of vertebral column without mention of spinal cord injury	bin_805	Diseases	1795	0	0 43550 (99.8%)|1 106 (0.2%)	0 23543 (99.8%)|1 58 (0.2%)	0 20007 (99.8%)|1 48 (0.2%)	0 849 (100.0%)	0 823 (100.0%)	0 41263 (99.7%)|1 106 (0.3%)
Fracture of ribs	bin_807	Diseases	1796	0	0 43457 (99.5%)|1 199 (0.5%)	0 23531 (99.7%)|1 70 (0.3%)	0 19926 (99.4%)|1 129 (0.6%)	0 848 (99.9%)|1 1 (0.1%)	0 819 (99.5%)|1 4 (0.5%)	0 41176 (99.5%)|1 193 (0.5%)
Fracture of unspecified bones	bin_809	Diseases	1797	0	0 43644 (100.0%)|1 12 (0.0%)	0 23597 (100.0%)|1 4 (0.0%)	0 20047 (100.0%)|1 8 (0.0%)	0 849 (100.0%)	0 823 (100.0%)	0 41358 (100.0%)|1 11 (0.0%)
Concussion	bin_817	Diseases	1798	0	0 43586 (99.8%)|1 70 (0.2%)	0 23575 (99.9%)|1 26 (0.1%)	0 20011 (99.8%)|1 44 (0.2%)	0 849 (100.0%)	0 823 (100.0%)	0 41299 (99.8%)|1 70 (0.2%)
Intracranial hemorrhage (injury)	bin_818	Diseases	1799	0	0 43640 (100.0%)|1 16 (0.0%)	0 23597 (100.0%)|1 4 (0.0%)	0 20043 (99.9%)|1 12 (0.1%)	0 849 (100.0%)	0 823 (100.0%)	0 41353 (100.0%)|1 16 (0.0%)
Skull and face fracture and other intercranial injury	bin_819	Diseases	1800	0	0 43172 (98.9%)|1 484 (1.1%)	0 23458 (99.4%)|1 143 (0.6%)	0 19714 (98.3%)|1 341 (1.7%)	0 845 (99.5%)|1 4 (0.5%)	0 819 (99.5%)|1 4 (0.5%)	0 40898 (98.9%)|1 471 (1.1%)
Dislocation	bin_830	Diseases	1801	0	0 43083 (98.7%)|1 573 (1.3%)	0 23402 (99.2%)|1 199 (0.8%)	0 19681 (98.1%)|1 374 (1.9%)	0 847 (99.8%)|1 2 (0.2%)	0 820 (99.6%)|1 3 (0.4%)	0 40804 (98.6%)|1 565 (1.4%)
Internal derangement of knee	bin_835	Diseases	1802	0	0 43087 (98.7%)|1 569 (1.3%)	0 23382 (99.1%)|1 219 (0.9%)	0 19705 (98.3%)|1 350 (1.7%)	0 844 (99.4%)|1 5 (0.6%)	0 812 (98.7%)|1 11 (1.3%)	0 40821 (98.7%)|1 548 (1.3%)
Traumatic arthropathy	bin_836	Diseases	1803	0	0 43641 (100.0%)|1 15 (0.0%)	0 23593 (100.0%)|1 8 (0.0%)	0 20048 (100.0%)|1 7 (0.0%)	0 849 (100.0%)	0 823 (100.0%)	0 41354 (100.0%)|1 15 (0.0%)
Sprains and strains	bin_840	Diseases	1804	0	0 43468 (99.6%)|1 188 (0.4%)	0 23495 (99.6%)|1 106 (0.4%)	0 19973 (99.6%)|1 82 (0.4%)	0 848 (99.9%)|1 1 (0.1%)	0 820 (99.6%)|1 3 (0.4%)	0 41186 (99.6%)|1 183 (0.4%)
Joint/ligament sprain	bin_840.3	Diseases	1805	0	0 43641 (100.0%)|1 15 (0.0%)	0 23594 (100.0%)|1 7 (0.0%)	0 20047 (100.0%)|1 8 (0.0%)	0 849 (100.0%)	0 823 (100.0%)	0 41354 (100.0%)|1 15 (0.0%)
Hemorrhage or hematoma complicating a procedure	bin_850	Diseases	1806	0	0 43335 (99.3%)|1 321 (0.7%)	0 23400 (99.1%)|1 201 (0.9%)	0 19935 (99.4%)|1 120 (0.6%)	0 842 (99.2%)|1 7 (0.8%)	0 823 (100.0%)	0 41057 (99.2%)|1 312 (0.8%)
Complications of transplants and reattached limbs	bin_851	Diseases	1807	0	0 43381 (99.4%)|1 275 (0.6%)	0 23460 (99.4%)|1 141 (0.6%)	0 19921 (99.3%)|1 134 (0.7%)	0 846 (99.6%)|1 3 (0.4%)	0 819 (99.5%)|1 4 (0.5%)	0 41102 (99.4%)|1 267 (0.6%)
Complication of colostomy or enterostomy	bin_853	Diseases	1808	0	0 43625 (99.9%)|1 31 (0.1%)	0 23591 (100.0%)|1 10 (0.0%)	0 20034 (99.9%)|1 21 (0.1%)	0 849 (100.0%)	0 823 (100.0%)	0 41338 (99.9%)|1 31 (0.1%)
Complications of cardiac/vascular device, implant, and graft	bin_854	Diseases	1809	0	0 43522 (99.7%)|1 134 (0.3%)	0 23557 (99.8%)|1 44 (0.2%)	0 19965 (99.6%)|1 90 (0.4%)	0 848 (99.9%)|1 1 (0.1%)	0 817 (99.3%)|1 6 (0.7%)	0 41244 (99.7%)|1 125 (0.3%)
Mechanical complication of unspecified genitourinary device, implant, and graft	bin_857	Diseases	1810	0	0 43605 (99.9%)|1 51 (0.1%)	0 23565 (99.8%)|1 36 (0.2%)	0 20040 (99.9%)|1 15 (0.1%)	0 849 (100.0%)	0 822 (99.9%)|1 1 (0.1%)	0 41319 (99.9%)|1 50 (0.1%)
Complication of internal orthopedic device	bin_858	Diseases	1811	0	0 43490 (99.6%)|1 166 (0.4%)	0 23513 (99.6%)|1 88 (0.4%)	0 19977 (99.6%)|1 78 (0.4%)	0 848 (99.9%)|1 1 (0.1%)	0 822 (99.9%)|1 1 (0.1%)	0 41205 (99.6%)|1 164 (0.4%)
Complication due to other implant and internal device	bin_859	Diseases	1812	0	0 43516 (99.7%)|1 140 (0.3%)	0 23525 (99.7%)|1 76 (0.3%)	0 19991 (99.7%)|1 64 (0.3%)	0 848 (99.9%)|1 1 (0.1%)	0 818 (99.4%)|1 5 (0.6%)	0 41235 (99.7%)|1 134 (0.3%)
Open wounds of head; neck; and trunk	bin_870	Diseases	1813	0	0 43631 (99.9%)|1 25 (0.1%)	0 23595 (100.0%)|1 6 (0.0%)	0 20036 (99.9%)|1 19 (0.1%)	0 849 (100.0%)	0 823 (100.0%)	0 41344 (99.9%)|1 25 (0.1%)
Open wound or laceration of eye or eyelid	bin_870.1	Diseases	1814	0	0 43442 (99.5%)|1 214 (0.5%)	0 23525 (99.7%)|1 76 (0.3%)	0 19917 (99.3%)|1 138 (0.7%)	0 844 (99.4%)|1 5 (0.6%)	0 821 (99.8%)|1 2 (0.2%)	0 41164 (99.5%)|1 205 (0.5%)
Open wound of ear	bin_870.2	Diseases	1815	0	0 43641 (100.0%)|1 15 (0.0%)	0 23597 (100.0%)|1 4 (0.0%)	0 20044 (99.9%)|1 11 (0.1%)	0 849 (100.0%)	0 823 (100.0%)	0 41354 (100.0%)|1 15 (0.0%)
Other open wound of head and face	bin_870.3	Diseases	1816	0	0 43444 (99.5%)|1 212 (0.5%)	0 23533 (99.7%)|1 68 (0.3%)	0 19911 (99.3%)|1 144 (0.7%)	0 849 (100.0%)	0 821 (99.8%)|1 2 (0.2%)	0 41160 (99.5%)|1 209 (0.5%)
Open wound of nose and sinus	bin_870.4	Diseases	1817	0	0 43646 (100.0%)|1 10 (0.0%)	0 23595 (100.0%)|1 6 (0.0%)	0 20051 (100.0%)|1 4 (0.0%)	0 849 (100.0%)	0 823 (100.0%)	0 41359 (100.0%)|1 10 (0.0%)
Open wound of lip and mouth	bin_870.5	Diseases	1818	0	0 43634 (99.9%)|1 22 (0.1%)	0 23591 (100.0%)|1 10 (0.0%)	0 20043 (99.9%)|1 12 (0.1%)	0 849 (100.0%)	0 823 (100.0%)	0 41347 (99.9%)|1 22 (0.1%)
Open wound of neck	bin_870.6	Diseases	1819	0	0 43410 (99.4%)|1 246 (0.6%)	0 23458 (99.4%)|1 143 (0.6%)	0 19952 (99.5%)|1 103 (0.5%)	0 847 (99.8%)|1 2 (0.2%)	0 817 (99.3%)|1 6 (0.7%)	0 41133 (99.4%)|1 236 (0.6%)
Open wound of genital organs	bin_870.8	Diseases	1820	0	0 43644 (100.0%)|1 12 (0.0%)	0 23595 (100.0%)|1 6 (0.0%)	0 20049 (100.0%)|1 6 (0.0%)	0 849 (100.0%)	0 823 (100.0%)	0 41357 (100.0%)|1 12 (0.0%)
Open wounds of extremities	bin_871	Diseases	1821	0	0 43120 (98.8%)|1 536 (1.2%)	0 23387 (99.1%)|1 214 (0.9%)	0 19733 (98.4%)|1 322 (1.6%)	0 844 (99.4%)|1 5 (0.6%)	0 816 (99.1%)|1 7 (0.9%)	0 40850 (98.7%)|1 519 (1.3%)
Open wound of foot except toe(s) alone	bin_871.3	Diseases	1822	0	0 43627 (99.9%)|1 29 (0.1%)	0 23593 (100.0%)|1 8 (0.0%)	0 20034 (99.9%)|1 21 (0.1%)	0 849 (100.0%)	0 823 (100.0%)	0 41340 (99.9%)|1 29 (0.1%)
Open wound of toe(s)	bin_871.4	Diseases	1823	0	0 43627 (99.9%)|1 29 (0.1%)	0 23587 (99.9%)|1 14 (0.1%)	0 20040 (99.9%)|1 15 (0.1%)	0 848 (99.9%)|1 1 (0.1%)	0 822 (99.9%)|1 1 (0.1%)	0 41342 (99.9%)|1 27 (0.1%)
Traumatic amputation	bin_872	Diseases	1824	0	0 43598 (99.9%)|1 58 (0.1%)	0 23595 (100.0%)|1 6 (0.0%)	0 20003 (99.7%)|1 52 (0.3%)	0 849 (100.0%)	0 823 (100.0%)	0 41311 (99.9%)|1 58 (0.1%)
Broken tooth	bin_873	Diseases	1825	0	0 43647 (100.0%)|1 9 (0.0%)	0 23597 (100.0%)|1 4 (0.0%)	0 20050 (100.0%)|1 5 (0.0%)	0 849 (100.0%)	0 823 (100.0%)	0 41360 (100.0%)|1 9 (0.0%)
Complication of amputation stump	bin_874	Diseases	1826	0	0 43636 (100.0%)|1 20 (0.0%)	0 23596 (100.0%)|1 5 (0.0%)	0 20040 (99.9%)|1 15 (0.1%)	0 848 (99.9%)|1 1 (0.1%)	0 822 (99.9%)|1 1 (0.1%)	0 41351 (100.0%)|1 18 (0.0%)
Injuries to the nervous system	bin_907	Diseases	1827	0	0 43434 (99.5%)|1 222 (0.5%)	0 23494 (99.5%)|1 107 (0.5%)	0 19940 (99.4%)|1 115 (0.6%)	0 845 (99.5%)|1 4 (0.5%)	0 818 (99.4%)|1 5 (0.6%)	0 41159 (99.5%)|1 210 (0.5%)
Toxic effect of venom	bin_913	Diseases	1828	0	0 43533 (99.7%)|1 123 (0.3%)	0 23524 (99.7%)|1 77 (0.3%)	0 20009 (99.8%)|1 46 (0.2%)	0 849 (100.0%)	0 820 (99.6%)|1 3 (0.4%)	0 41249 (99.7%)|1 120 (0.3%)
Superficial injury without mention of infection	bin_915	Diseases	1829	0	0 42046 (96.3%)|1 1610 (3.7%)	0 22754 (96.4%)|1 847 (3.6%)	0 19292 (96.2%)|1 763 (3.8%)	0 832 (98.0%)|1 17 (2.0%)	0 802 (97.4%)|1 21 (2.6%)	0 39809 (96.2%)|1 1560 (3.8%)
Contusion	bin_916	Diseases	1830	0	0 43219 (99.0%)|1 437 (1.0%)	0 23395 (99.1%)|1 206 (0.9%)	0 19824 (98.8%)|1 231 (1.2%)	0 843 (99.3%)|1 6 (0.7%)	0 814 (98.9%)|1 9 (1.1%)	0 40951 (99.0%)|1 418 (1.0%)
Allergic reaction to food	bin_930	Diseases	1831	0	0 43620 (99.9%)|1 36 (0.1%)	0 23574 (99.9%)|1 27 (0.1%)	0 20046 (100.0%)|1 9 (0.0%)	0 849 (100.0%)	0 822 (99.9%)|1 1 (0.1%)	0 41334 (99.9%)|1 35 (0.1%)
Dermatitis due to solar radiation	bin_938	Diseases	1832	0	0 43609 (99.9%)|1 47 (0.1%)	0 23563 (99.8%)|1 38 (0.2%)	0 20046 (100.0%)|1 9 (0.0%)	0 847 (99.8%)|1 2 (0.2%)	0 823 (100.0%)	0 41326 (99.9%)|1 43 (0.1%)
Acute dermatitis due to solar radiation	bin_938.1	Diseases	1833	0	0 43631 (99.9%)|1 25 (0.1%)	0 23584 (99.9%)|1 17 (0.1%)	0 20047 (100.0%)|1 8 (0.0%)	0 849 (100.0%)	0 822 (99.9%)|1 1 (0.1%)	0 41345 (99.9%)|1 24 (0.1%)
Chronic dermatitis due to solar radiation	bin_938.2	Diseases	1834	0	0 43637 (100.0%)|1 19 (0.0%)	0 23588 (99.9%)|1 13 (0.1%)	0 20049 (100.0%)|1 6 (0.0%)	0 849 (100.0%)	0 823 (100.0%)	0 41350 (100.0%)|1 19 (0.0%)
Atopic/contact dermatitis due to other or unspecified	bin_939	Diseases	1835	0	0 40389 (92.5%)|1 3267 (7.5%)	0 21737 (92.1%)|1 1864 (7.9%)	0 18652 (93.0%)|1 1403 (7.0%)	0 819 (96.5%)|1 30 (3.5%)	0 752 (91.4%)|1 71 (8.6%)	0 38242 (92.4%)|1 3127 (7.6%)
Adverse reaction to serum or vaccine	bin_941	Diseases	1836	0	0 43640 (100.0%)|1 16 (0.0%)	0 23592 (100.0%)|1 9 (0.0%)	0 20048 (100.0%)|1 7 (0.0%)	0 849 (100.0%)	0 823 (100.0%)	0 41353 (100.0%)|1 16 (0.0%)
Anaphylactic shock NOS	bin_946	Diseases	1837	0	0 43543 (99.7%)|1 113 (0.3%)	0 23527 (99.7%)|1 74 (0.3%)	0 20016 (99.8%)|1 39 (0.2%)	0 848 (99.9%)|1 1 (0.1%)	0 822 (99.9%)|1 1 (0.1%)	0 41258 (99.7%)|1 111 (0.3%)
Urticaria	bin_947	Diseases	1838	0	0 42871 (98.2%)|1 785 (1.8%)	0 23082 (97.8%)|1 519 (2.2%)	0 19789 (98.7%)|1 266 (1.3%)	0 841 (99.1%)|1 8 (0.9%)	0 808 (98.2%)|1 15 (1.8%)	0 40621 (98.2%)|1 748 (1.8%)
Allergies, other	bin_949	Diseases	1839	0	0 43058 (98.6%)|1 598 (1.4%)	0 23175 (98.2%)|1 426 (1.8%)	0 19883 (99.1%)|1 172 (0.9%)	0 844 (99.4%)|1 5 (0.6%)	0 809 (98.3%)|1 14 (1.7%)	0 40800 (98.6%)|1 569 (1.4%)
Certain early complications of trauma or procedure	bin_958	Diseases	1840	0	0 43539 (99.7%)|1 117 (0.3%)	0 23545 (99.8%)|1 56 (0.2%)	0 19994 (99.7%)|1 61 (0.3%)	0 849 (100.0%)	0 822 (99.9%)|1 1 (0.1%)	0 41255 (99.7%)|1 114 (0.3%)
Poisoning by antibiotics	bin_960	Diseases	1841	0	0 43508 (99.7%)|1 148 (0.3%)	0 23477 (99.5%)|1 124 (0.5%)	0 20031 (99.9%)|1 24 (0.1%)	0 843 (99.3%)|1 6 (0.7%)	0 821 (99.8%)|1 2 (0.2%)	0 41230 (99.7%)|1 139 (0.3%)
[truncated: 35 more rows]
