# Supplementary material for: Machine learning-guided deconvolution of plasma protein levels
Source: Mol Syst Biol. 2025 Oct 9;21(12):1822–44. doi: 10.1038/s44320-025-00158-6 (PMC12672695; doi:10.1038/s44320-025-00158-6)
Supplement: Supplementary file 3 — Dataset EV2 [file 44320_2025_158_MOESM3_ESM.xlsx]

## Sheet: Legend
Dataset EV2 Summary of protein targets

## Sheet: EV2
Assay	Panel	UniProt	OlinkID	Set	ENSEMBL_ID	HGNC Symbol	Chr	Start_hg19	End_hg19	Missing [%]	Secretome location	RNA tissue specificity	RNA single cell type specificity	Variance modifiable [%]	Variance non-modifiable [%]	Variance technical [%]	Residual - All	Residual - Female	Residual - Male	Number selected - All	Number selected - Female	Number selected - Male	UMAP - 1	UMAP - 2	Cluster	Cluster label	outlier.female.all	outlier.male.all	outlier.female.male	Jaccard index - Sex
A1BG	Inflammation_II	P04217	OID30771	3K	ENSG00000121410	A1BG	19	58856544	58864865	4.06797	Secreted to blood	Tissue enriched	Cell type enhanced	0.117284	0.150063	#VALUE!	0.732351	0.731263	0.755879	35	25	28	1.42892340485634	-3.83911676409373	5	Inflammation	0	0	0	0.432432432432432
AAMDC	Cardiometabolic_II	Q9H7C9	OID30236	3K	ENSG00000087884	AAMDC	11	77532155	77629478	6.57699		Tissue enhanced	Cell type enhanced	0.160301	0.266419	0.0339775	0.539363	0.537774	0.512647	16	13	13	3.64990132149091	-5.96983827067162	7	Omnigenic	0	0	0	0.733333333333333
AARSD1	Oncology	Q9BTE6	OID21311	1.5K	ENSG00000108825|ENSG00000266967	PTGES3L-AARSD1|AARSD1	17|17	41102543|41102543	41132545|41116515	2.27366		Low tissue specificity	Cell type enhanced	0.0439143	0.0107038	0.0366439	0.908589	0.903477	0.891158	22	18	16	0.229724134277208	3.99761314619169	1	Phenotypic diverse	0	0	0	0.7
ABCA2	Cardiometabolic_II	Q9BZC7	OID30146	3K	ENSG00000107331	ABCA2	9	139901686	139923367	7.17293		Tissue enriched	Cell type enriched	0.0510007	0.00542188	0.000463365	0.943004	0.955832	0.957238	15	10	11	-3.65708963612098	-1.01052666672462	1	Phenotypic diverse	0	0	0	0.5
ABHD14B	Neurology	Q96IU4	OID20921	1.5K	ENSG00000114779	ABHD14B	3	52002526	52017425	2.79403		Low tissue specificity	Cell type enhanced	0.102125	0.0702247	0.0284628	0.799518	0.798402	0.819628	18	17	14	4.44677980393547	2.77507031667537	2	Platelet count	0	0	0	0.722222222222222
ABL1	Oncology	P00519	OID21280	1.5K	ENSG00000097007	ABL1	9	133589333	133763062	2.27366		Low tissue specificity	Cell type enhanced	0.148904	0.00166074	0.0336098	0.815521	0.828253	0.819792	15	17	11	4.99032223788934	4.51315021342648	2	Platelet count	0	0	0	0.647058823529412
ABO	Inflammation_II	P16442	OID30675	3K	ENSG00000175164	ABO	9	136125788	136150617	4.13491	Secreted to blood	Tissue enhanced	Cell type enhanced	0.00115238	0.617831	0.00252773	0.378457	0.379676	0.390963	5	2	3	5.90634659690349	-9.25813756806067	6	Monogenic	0	0	0	0.666666666666667
ABRAXAS2	Cardiometabolic_II	Q15018	OID30130	3K	ENSG00000165660	FAM175B	10	126490354	126525239	7.17293		Low tissue specificity	Low cell type specificity	0.111794	0.00681343	0.0310187	0.850499	0.873542	0.856437	12	11	10	3.98065846291177	5.63465661389717	2	Platelet count	0	0	0	0.75
ACAA1	Oncology	P09110	OID21269	1.5K	ENSG00000060971	ACAA1	3	38144620	38178733	4.05286		Group enriched	Cell type enhanced	0.138054	0.0120774	0.0187373	0.830873	0.835415	0.840335	24	15	15	-6.11343415863086	-1.77259806256104	1	Phenotypic diverse	0	0	0	0.578947368421053
ACADM	Oncology_II	P11310	OID31277	3K	ENSG00000117054	ACADM	1	76190036	76253260	5.78887		Tissue enhanced	Group enriched	0.0184008	0.00780589	0.00223706	0.971496	0.978854	0.966219	9	7	8	-3.06988259498696	3.62551149246184	1	Phenotypic diverse	0	0	0	0.666666666666667
ACADSB	Cardiometabolic_II	P45954	OID30356	3K	ENSG00000196177	ACADSB	10	124768495	124817827	4.05502		Tissue enhanced	Cell type enriched	0.138381	0.0359219	0.0203903	0.805042	0.805577	0.796049	16	11	12	6.03422837668787	4.67127765487259	2	Platelet count	0	0	0	0.533333333333333
ACAN	Cardiometabolic	P16112	OID20159	1.5K	ENSG00000157766	ACAN	15	89346674	89418585	2.98188	Secreted to extracellular matrix	Tissue enhanced	Group enriched	0.182155	0.0769593	#VALUE!	0.740602	0.720248	0.797784	27	30	22	-0.414625316081559	-0.696134474294626	1	Phenotypic diverse	0	0	0	0.575757575757576
ACE	Inflammation_II	P12821	OID30696	3K	ENSG00000159640	ACE	17	61554422	61599205	4.13491	Secreted to blood	Tissue enhanced	Group enriched	0.118659	0.141248	#VALUE!	0.740174	0.750134	0.671399	17	12	9	1.12542599121152	-3.46430716051554	5	Inflammation	0	0	0	0.615384615384615
ACE2	Cardiometabolic	Q9BYF1	OID20105	1.5K	ENSG00000130234	ACE2	X	15579156	15620271	3.89739	Secreted to blood	Tissue enhanced	Cell type enriched	0.221981	0.0553192	#VALUE!	0.722538	0.722191	0.661833	31	27	25	-6.10188991279	-1.90312798885002	1	Phenotypic diverse	0	0	0	0.405405405405405
ACHE	Inflammation_II	P22303	OID30585	3K	ENSG00000087085	ACHE	7	100487615	100494594	6.31356	Intracellular and membrane	Group enriched	Cell type enhanced	0.163931	0.118129	0.00700603	0.710707	0.753741	0.708656	28	22	23	0.66869679110423	-2.89594964160814	8	Liver/Macrophages	0	0	0	0.551724137931035
ACOT13	Oncology_II	Q9NPJ3	OID31522	3K	ENSG00000112304	ACOT13	6	24667263	24705293	4.44368		Tissue enhanced	Cell type enhanced	0.128854	0.0136772	0.0255082	0.831768	0.830719	0.827687	16	13	13	5.31586577805332	6.27058511196393	2	Platelet count	0	0	0	0.733333333333333
ACOX1	Cardiometabolic	Q15067	OID20124	1.5K	ENSG00000161533	ACOX1	17	73937588	73975515	2.25855		Tissue enhanced	Cell type enhanced	0.0647901	0.0044599	0.00993679	0.920557	0.93254	0.910913	13	10	8	1.17536843197303	4.47993258388864	1	Phenotypic diverse	0	0	0	0.5
ACP1	Inflammation_II	P24666	OID30524	3K	ENSG00000143727	ACP1	2	264140	278283	6.95485		Low tissue specificity	Group enriched	0.0474433	0.0736868	0.0347752	0.843837	0.856401	0.860676	13	9	10	-0.175211921273889	-2.91727645049514	1	Phenotypic diverse	0	0	0	0.461538461538462
ACP5	Cardiometabolic	P13686	OID20314	1.5K	ENSG00000102575	ACP5	19	11685475	11689823	1.62373	Intracellular and membrane	Tissue enhanced	Cell type enhanced	0.120168	0.10411	#VALUE!	0.775301	0.772912	0.776837	36	26	27	0.265925377925473	-2.79884241655102	5	Inflammation	0	0	0	0.394736842105263
ACP6	Oncology	Q9NPH0	OID21432	1.5K	ENSG00000162836	ACP6	1	147101453	147142618	1.18541	Intracellular and membrane	Low tissue specificity	Cell type enhanced	0.073747	0.482049	0.016546	0.42764	0.423849	0.436861	24	17	14	5.26901511915676	-8.38332039502958	6	Monogenic	0	0	0	0.476190476190476
ACRBP	Oncology_II	Q8NEB7	OID31385	3K	ENSG00000111644	ACRBP	12	6747241	6756626	4.4847	Secreted in male reproductive system	Tissue enriched	Group enriched	0.0955883	0.0370301	0.0214509	0.845561	0.866515	0.834521	14	14	11	3.82984741445225	5.01768481586579	2	Platelet count	0	0	0	0.666666666666667
ACRV1	Inflammation_II	P26436	OID30513	3K	ENSG00000134940	ACRV1	11	125541417	125551018	6.95485	Secreted in male reproductive system	Tissue enriched	Group enriched	0.0177043	0.104462	#VALUE!	0.877791	0.984565	0.941307	12	5	8	-3.71331031991146	-2.69194277564198	1	Phenotypic diverse	1	0	0	0.181818181818182
ACSL1	Cardiometabolic_II	P33121	OID30080	3K	ENSG00000151726	ACSL1	4	185676749	185747972	7.17293		Tissue enhanced	Cell type enhanced	0.00247895	0.00232671	#VALUE!	0.995156	0.995747	0.992533	3	2	2	-5.13321351644832	2.05700079789044	1	Phenotypic diverse	0	0	0	0.333333333333333
ACTA2	Cardiometabolic	P62736	OID20079	1.5K	ENSG00000107796	ACTA2	10	90694831	90751147	3.89739		Tissue enhanced	Cell type enhanced	0.193176	0.00215032	0.00294348	0.801459	0.816227	0.772173	27	20	18	-2.31471721865448	-2.60187976193115	1	Phenotypic diverse	0	0	0	0.652173913043478
ACTN2	Cardiometabolic_II	P35609	OID30192	3K	ENSG00000077522	ACTN2	1	236849754	236927931	7.17293		Group enriched	Group enriched	0.0906223	0.0183831	0.0393389	0.851811	0.879816	0.782305	18	16	16	-2.81471755033189	-1.04406884712503	1	Phenotypic diverse	0	0	0	0.68421052631579
ACTN4	Inflammation	O43707	OID20435	1.5K	ENSG00000130402	ACTN4	19	39138289	39222223	3.7225		Low tissue specificity	Cell type enhanced	0.00732429	#VALUE!	#VALUE!	0.992727	0.989334	0.990503	4	3	2	-4.8897421881442	-0.316961026638816	1	Phenotypic diverse	0	0	0	0.666666666666667
ACVRL1	Neurology	P37023	OID20999	1.5K	ENSG00000139567	ACVRL1	12	52300692	52317145	2.79403	Intracellular and membrane	Tissue enhanced	Cell type enhanced	0.270093	0.0940229	0.00370767	0.632196	0.609623	0.637613	26	18	19	-1.0391591547987	-5.1116541339982	3	Kidney function	0	0	0	0.48
ACY1	Cardiometabolic	Q03154	OID20137	1.5K	ENSG00000243989	ACY1	3	52009066	52023213	2.25855		Group enriched	Cell type enhanced	0.314256	0.0692643	#VALUE!	0.615826	0.571063	0.568913	31	29	29	-4.65661661979924	-2.46452187151646	1	Phenotypic diverse	0	0	0	0.611111111111111
ACY3	Cardiometabolic_II	Q96HD9	OID30086	3K	ENSG00000132744	ACY3	11	67410026	67418130	7.17293		Group enriched	Group enriched	0.139089	0.0602947	0.00939246	0.790969	0.796904	0.781093	24	19	16	-4.46323978182897	-2.31419433559508	1	Phenotypic diverse	0	0	0	0.590909090909091
ACYP1	Inflammation_II	P07311	OID30642	3K	ENSG00000119640	ACYP1	14	75519924	75536186	6.66767		Low tissue specificity	Cell type enhanced	0.102058	0.0522784	0.0415649	0.804104	0.797137	0.819879	22	18	15	4.30286667691831	3.14186096020138	2	Platelet count	0	0	0	0.736842105263158
ADA	Inflammation	P00813	OID20645	1.5K	ENSG00000196839	ADA	20	43248163	43280874	0.950057		Group enriched	Cell type enhanced	0.0775486	0.235597	0.0110462	0.675977	0.651487	0.678973	20	20	19	2.98641110905995	-5.43435730854749	7	Omnigenic	0	0	0	0.56
ADA2	Cardiometabolic	Q9NZK5	OID20394	1.5K	ENSG00000093072	CECR1	22	17660194	17702879	2.98404	Secreted to blood	Tissue enhanced	Cell type enhanced	0.232712	0.0857359	#VALUE!	0.681402	0.672391	0.679095	30	32	28	0.200595378517979	-1.33588182907784	8	Liver/Macrophages	0	0	0	0.578947368421053
ADAM12	Inflammation_II	O43184	OID30491	3K	ENSG00000148848	ADAM12	10	127700950	128077024	6.95485	Secreted in female reproductive system	Tissue enriched	Cell type enriched	0.08378	0.0287392	#VALUE!	0.887424	0.923608	0.902596	27	13	21	-3.36755856705864	-1.77532533295022	1	Phenotypic diverse	0	0	0	0.416666666666667
ADAM15	Cardiometabolic	Q13444	OID20109	1.5K	ENSG00000143537	ADAM15	1	155023042	155035252	3.89739		Low tissue specificity	Cell type enhanced	0.0858579	0.398701	#VALUE!	0.515153	0.505467	0.520752	28	21	15	4.03340222207664	-6.82075729577796	7	Omnigenic	0	0	0	0.44
ADAM22	Neurology	Q9P0K1	OID21001	1.5K	ENSG00000008277	ADAM22	7	87563458	87832204	2.6105	Intracellular and membrane	Tissue enriched	Group enriched	0.198831	0.227702	0.00800905	0.56529	0.569046	0.554716	29	25	25	0.809287328499955	-5.12169458102458	7	Omnigenic	0	0	0	0.388888888888889
ADAM23	Inflammation	O75077	OID20651	1.5K	ENSG00000114948	ADAM23	2	207308263	207485851	0.950057	Secreted in brain	Tissue enhanced	Cell type enhanced	0.0940431	0.180017	0.00117938	0.724727	0.721798	0.730029	24	20	18	1.64005879814903	-4.49914091783021	5	Inflammation	0	0	0	0.52
ADAM8	Neurology	P78325	OID21039	1.5K	ENSG00000151651	ADAM8	10	135075907	135090372	1.31281	Intracellular and membrane	Tissue enhanced	Cell type enhanced	0.16787	0.176607	0.00851681	0.647055	0.672132	0.678833	28	20	15	0.927044396895423	-4.40249235917762	5	Inflammation	0	0	0	0.590909090909091
ADAM9	Oncology_II	Q13443	OID31488	3K	ENSG00000168615	ADAM9	8	38854388	38962663	4.44368	Secreted - unknown location	Low tissue specificity	Cell type enhanced	0.158685	0.0477052	#VALUE!	0.793781	0.795595	0.813104	22	21	19	-1.67644212087116	-4.11079120425231	3	Kidney function	0	0	0	0.481481481481482
ADAMTS1	Inflammation_II	Q9UHI8	OID30528	3K	ENSG00000154734	ADAMTS1	21	28208066	28217728	6.95485	Secreted to extracellular matrix	Tissue enhanced	Cell type enhanced	0.0235861	0.00169857	#VALUE!	0.97457	0.978143	0.975134	14	10	11	-4.58295737302985	-0.110350130871159	1	Phenotypic diverse	0	0	0	0.5
ADAMTS13	Cardiometabolic	Q76LX8	OID20249	1.5K	ENSG00000160323	ADAMTS13	9	136279478	136324508	1.07529	Secreted to blood	Tissue enriched	Cell type enhanced	0.0598074	0.122656	0.00197058	0.815315	0.824941	0.84678	27	23	20	0.518824956675589	-2.83030920014269	5	Inflammation	0	0	0	0.387096774193548
ADAMTS15	Oncology	Q8TE58	OID21275	1.5K	ENSG00000166106	ADAMTS15	11	130318869	130346532	2.27366	Secreted to extracellular matrix	Tissue enhanced	Cell type enhanced	0.206563	0.0731358	0.0134772	0.706902	0.74703	0.737214	27	23	21	-2.08713486356715	-3.51212140667456	3	Kidney function	0	0	0	0.517241379310345
ADAMTS16	Cardiometabolic	Q8TE57	OID20089	1.5K	ENSG00000145536	ADAMTS16	5	5140443	5320417	3.89739	Secreted to extracellular matrix	Tissue enhanced	Cell type enhanced	0.129583	0.04824	#VALUE!	0.821881	0.889652	0.811817	20	15	14	-2.37519544884198	-2.44551843636061	1	Phenotypic diverse	0	0	0	0.260869565217391
ADAMTS4	Inflammation_II	O75173	OID30471	3K	ENSG00000158859	ADAMTS4	1	161154098	161168846	6.95485	Secreted to extracellular matrix	Tissue enhanced	Group enriched	0.0648125	0.0107126	#VALUE!	0.924179	0.931614	0.920817	18	13	12	-3.63631038980376	-0.337040225955812	1	Phenotypic diverse	0	0	0	0.470588235294118
ADAMTS8	Oncology	Q9UP79	OID21502	1.5K	ENSG00000134917	ADAMTS8	11	130274820	130298888	1.53952	Secreted to extracellular matrix	Tissue enhanced	Cell type enhanced	0.0693827	0.134035	#VALUE!	0.796168	0.778848	0.810206	30	24	25	1.39006976105508	-3.68076875539263	5	Inflammation	0	0	0	0.580645161290323
ADAMTSL2	Cardiometabolic_II	Q86TH1	OID30370	3K	ENSG00000197859	ADAMTSL2	9	136397286	136440641	4.04206	Secreted in other tissues	Tissue enhanced	Cell type enhanced	0.11884	0.0343611	0.00449588	0.84221	0.87432	0.825687	33	28	34	-2.38848282024071	-0.162880730899792	1	Phenotypic diverse	0	0	0	0.51219512195122
ADAMTSL4	Cardiometabolic_II	Q6UY14	OID30275	3K	ENSG00000143382	ADAMTSL4	1	150521884	150533413	6.57699	Secreted to extracellular matrix	Low tissue specificity	Cell type enhanced	0.0275171	0.0382574	0.00492765	0.929494	0.939637	0.932733	18	16	18	-2.27184782296316	-0.791062738704059	1	Phenotypic diverse	0	0	0	0.545454545454545
ADAMTSL5	Cardiometabolic_II	Q6ZMM2	OID30355	3K	ENSG00000185761	ADAMTSL5	19	1505017	1513603	4.05502	Secreted to extracellular matrix	Tissue enhanced	Cell type enhanced	0.0915501	0.0950953	#VALUE!	0.813346	0.817388	0.803056	22	17	18	0.472004185237341	-3.10441230762486	5	Inflammation	0	0	0	0.4
ADCYAP1R1	Oncology	P41586	OID21188	1.5K	ENSG00000078549	ADCYAP1R1	7	31092076	31151089	4.05286		Tissue enriched	Group enriched	7.54662e-05	0.0007024	#VALUE!	0.999218	1	0.999131	2	NA	2	-5.55666807105655	2.28259871266362	1	Phenotypic diverse	0	0	0	0
ADD1	Inflammation_II	P35611	OID30655	3K	ENSG00000087274	ADD1	4	2845584	2931803	6.31356		Low tissue specificity	Cell type enhanced	0.113858	0.0262128	0.0457287	0.8141	0.83417	0.814675	18	14	15	4.10091202247231	4.59667454319941	2	Platelet count	0	0	0	0.705882352941177
ADGRB3	Neurology	O60242	OID20974	1.5K	ENSG00000135298	BAI3	6	69345259	70099403	2.79403		Group enriched	Group enriched	0.0953371	0.484632	0.00138415	0.418394	0.425536	0.441288	25	18	19	5.27162471995979	-8.38755884019888	6	Monogenic	0	0	0	0.48
ADGRD1	Inflammation_II	Q6QNK2	OID30588	3K	ENSG00000111452	GPR133	12	131438452	131626014	6.31356		Tissue enhanced	Cell type enhanced	0.135723	0.160419	#VALUE!	0.703425	0.732101	0.691733	29	26	25	1.05484528679462	-3.13203321102832	5	Inflammation	0	0	0	0.5
ADGRE1	Oncology_II	Q14246	OID31483	3K	ENSG00000174837	EMR1	19	6887577	6940470	4.44368		Tissue enhanced	Cell type enhanced	0.132335	0.155412	#VALUE!	0.711852	0.701654	0.750116	28	24	23	0.419284786341283	-1.91659269545813	8	Liver/Macrophages	0	0	0	0.516129032258065
ADGRE2	Inflammation	Q9UHX3	OID20755	1.5K	ENSG00000127507	EMR2	19	14843205	14889353	1.63885		Tissue enhanced	Cell type enhanced	0.218923	0.102709	0.00669449	0.671099	0.712327	0.694146	34	26	28	-1.42490006775604	-2.04557963852136	8	Liver/Macrophages	0	0	0	0.588235294117647
ADGRE5	Cardiometabolic	P48960	OID20260	1.5K	ENSG00000123146	CD97	19	14491313	14519537	1.61726	Secreted to blood	Tissue enhanced	Cell type enhanced	0.203651	0.0956147	0.00995658	0.690761	0.705101	0.690663	33	30	28	-1.55041204394632	-1.71649527843342	8	Liver/Macrophages	0	0	0	0.567567567567568
ADGRF5	Cardiometabolic_II	Q8IZF2	OID30349	3K	ENSG00000069122	GPR116	6	46820249	46922680	4.05502		Tissue enhanced	Cell type enhanced	0.0798812	0.0687923	0.00590029	0.845316	0.854642	0.812601	24	19	15	1.54480402952047	2.88877666619466	1	Phenotypic diverse	0	0	0	0.619047619047619
ADGRG1	Oncology	Q9Y653	OID21294	1.5K	ENSG00000205336	GPR56	16	57644564	57698944	2.27366	Secreted to blood	Tissue enhanced	Cell type enhanced	0.173256	0.0329731	#VALUE!	0.793527	0.859069	0.730211	32	25	25	-3.30563001226265	-0.610944695757092	1	Phenotypic diverse	0	0	1	0.515151515151515
ADGRG2	Cardiometabolic	Q8IZP9	OID20189	1.5K	ENSG00000173698	GPR64	X	19007427	19140755	2.25855		Tissue enriched	Cell type enhanced	0.0981287	0.0294736	#VALUE!	0.872494	0.862836	0.884974	30	27	24	-1.93431898040558	-0.122151701920025	1	Phenotypic diverse	0	0	0	0.457142857142857
ADGRV1	Neurology_II	Q8WXG9	OID30877	3K	ENSG00000164199	GPR98	5	89825161	90460038	7.12543		Tissue enriched	Cell type enriched	2.767e-05	0.00726437	#VALUE!	0.992699	0.993353	0.993423	3	1	1	-4.11954628319011	1.51940750576321	1	Phenotypic diverse	0	0	0	1
ADH1B	Inflammation_II	P00325	OID30612	3K	ENSG00000196616	ADH1B	4	100226121	100242558	6.31356		Tissue enhanced	Cell type enhanced	0.19553	0.0321776	0.000306513	0.771869	0.790161	0.763414	24	20	23	-4.59858219359474	-2.41096395708843	1	Phenotypic diverse	0	0	0	0.482758620689655
ADH4	Cardiometabolic	P08319	OID20117	1.5K	ENSG00000198099	ADH4	4	100044808	100078949	3.89739		Tissue enriched	Cell type enriched	0.242981	0.0296952	0.00309146	0.724108	0.759058	0.707295	27	24	21	-4.67131849107892	-2.46849469732288	1	Phenotypic diverse	0	0	0	0.607142857142857
ADIPOQ	Inflammation_II	Q15848	OID30748	3K	ENSG00000181092	ADIPOQ	3	186560463	186576252	4.06797	Secreted to blood	Group enriched	Cell type enhanced	0.166861	0.0991144	#VALUE!	0.734201	0.717684	0.759162	28	27	25	-1.32974803238823	-0.991323768279259	1	Phenotypic diverse	0	0	0	0.485714285714286
ADM	Oncology	P35318	OID21467	1.5K	ENSG00000148926	ADM	11	10326227	10328944	1.01915	Secreted to blood	Tissue enhanced	Group enriched	0.390283	0.0553338	0.0121677	0.542119	0.572205	0.603494	34	26	34	-1.25322267301643	-5.25485132339333	3	Kidney function	0	0	0	0.5
ADRA2A	Cardiometabolic_II	P08913	OID30067	3K	ENSG00000150594	ADRA2A	10	112836790	112840658	7.17293		Tissue enhanced	Cell type enhanced	0.00336526	#VALUE!	#VALUE!	0.996558	0.99776	0.999445	4	3	2	-6.29664958496035	2.23492435330486	1	Phenotypic diverse	0	0	0	0
AFAP1	Inflammation_II	Q8N556	OID30569	3K	ENSG00000196526	AFAP1	4	7760441	7941653	6.31356		Low tissue specificity	Cell type enhanced	0.037198	0.515185	0.00623229	0.441534	0.417848	0.439152	13	9	8	5.40151322313256	-8.53986863680386	6	Monogenic	0	0	0	0.7
AFM	Inflammation_II	P43652	OID30741	3K	ENSG00000079557	AFM	4	74347400	74369691	4.06797	Secreted to blood	Tissue enriched	Cell type enriched	0.174429	0.0336201	#VALUE!	0.791939	0.812261	0.772874	34	28	29	-3.01387430999207	-0.134958849065879	1	Phenotypic diverse	0	0	0	0.5
AFP	Neurology	P02771	OID20978	1.5K	ENSG00000081051	AFP	4	74296855	74321891	2.97325	Secreted to blood	Tissue enriched	Group enriched	0.088984	0.156954	#VALUE!	0.75374	0.722914	0.814171	25	19	17	1.31479098350397	-0.574124199356144	4	Polygenic	0	0	0	0.333333333333333
AGBL2	Neurology_II	Q5U5Z8	OID30793	3K	ENSG00000165923	AGBL2	11	47681143	47736941	7.12543		Tissue enhanced	Group enriched	0.00110866	#VALUE!	#VALUE!	0.998901	1	0.999329	2	NA	1	-6.99146162165364	2.05312406836129	1	Phenotypic diverse	0	0	0	0
AGER	Inflammation	Q15109	OID20756	1.5K	ENSG00000204305	AGER	6	32148745	32152101	2.36651	Secreted in other tissues	Tissue enriched	Cell type enriched	0.152415	0.108377	0.00321078	0.735656	0.734305	0.785114	30	26	23	-0.431824744924353	-1.22270982447573	8	Liver/Macrophages	0	0	0	0.53125
AGR2	Neurology	O95994	OID20896	1.5K	ENSG00000106541	AGR2	7	16831435	16873057	4.57755	Intracellular and membrane	Tissue enhanced	Cell type enhanced	0.108322	0.00929925	0.00284414	0.879423	0.868821	0.910337	29	24	22	-3.5287662512563	-1.2546471255262	1	Phenotypic diverse	0	0	0	0.483870967741936
AGR3	Oncology	Q8TD06	OID21243	1.5K	ENSG00000173467	AGR3	7	16899029	16921611	4.23639	Intracellular and membrane	Tissue enhanced	Group enriched	0.0803127	0.0156123	0.00416608	0.899811	0.897333	0.910436	25	18	22	-1.93386166416875	0.443865132620456	1	Phenotypic diverse	0	0	0	0.6
AGRN	Inflammation	O00468	OID20786	1.5K	ENSG00000188157	AGRN	1	955503	991496	1.63885	Secreted to extracellular matrix	Low tissue specificity	Cell type enhanced	0.19839	0.132253	0.0119127	0.65724	0.665371	0.693004	26	23	20	-0.396355575922801	-4.61427741469544	3	Kidney function	0	0	0	0.387096774193548
AGRP	Inflammation	O00253	OID20658	1.5K	ENSG00000159723	AGRP	16	67516474	67517716	0.950057	Secreted in brain	Group enriched	Cell type enhanced	0.338214	0.0187015	0.0442588	0.598714	0.621107	0.598885	30	26	20	-0.761430582166557	0.462032505563074	2	Platelet count	0	0	0	0.642857142857143
AGT	Inflammation_II	P01019	OID30709	3K	ENSG00000135744	AGT	1	230838269	230850043	4.13491	Secreted to blood	Tissue enriched	Group enriched	0.0491468	0.128582	0.00212385	0.820187	0.795776	0.817251	23	17	14	1.44929905092587	-3.78315530973836	5	Inflammation	0	0	0	0.347826086956522
AGXT	Cardiometabolic	P21549	OID20139	1.5K	ENSG00000172482	AGXT	2	241807896	241819919	2.25855		Tissue enriched	Cell type enriched	0.250726	0.0835201	#VALUE!	0.665804	0.671939	0.690633	24	12	17	-6.08034904679099	-1.86903488744281	8	Liver/Macrophages	0	0	0	0.45
AHCY	Cardiometabolic	P23526	OID20199	1.5K	ENSG00000101444	AHCY	20	32868074	32899608	2.25855		Low tissue specificity	Cell type enhanced	0.118067	0.0829494	0.0256958	0.773	0.764541	0.761898	23	20	19	4.41718140511489	2.68763742118465	2	Platelet count	0	0	0	0.625
AHNAK	Cardiometabolic_II	Q09666	OID30260	3K	ENSG00000124942	AHNAK	11	62201016	62323707	6.57699		Low tissue specificity	Cell type enhanced	0.158056	0.0464742	0.0180623	0.777547	0.819605	0.805602	31	25	24	-1.74678750000407	-3.07023542559133	1	Phenotypic diverse	0	0	0	0.633333333333333
AHNAK2	Cardiometabolic_II	Q8IVF2	OID30244	3K	ENSG00000185567	AHNAK2	14	105403581	105444694	6.57699		Tissue enhanced	Cell type enhanced	0.0665053	0.0339795	#VALUE!	0.89936	0.897665	0.877265	20	15	13	-1.59128852564599	-2.47580333981865	1	Phenotypic diverse	0	0	0	0.555555555555556
AHSA1	Oncology_II	O95433	OID31379	3K	ENSG00000100591	AHSA1	14	77924213	77935817	4.4847		Tissue enhanced	Low cell type specificity	0.042879	0.00152411	0.00921706	0.946197	0.937451	0.93509	12	8	8	-0.0440418002949607	4.13444034831913	1	Phenotypic diverse	0	0	0	0.777777777777778
AHSG	Inflammation_II	P02765	OID30706	3K	ENSG00000145192	AHSG	3	186330712	186339107	4.13491	Secreted to blood	Tissue enriched	Cell type enriched	0.0441087	0.23678	#VALUE!	0.71896	0.731322	0.694731	22	20	14	3.06363443836169	-5.50472822264724	7	Omnigenic	0	0	0	0.36
AHSP	Neurology	Q9NZD4	OID21078	1.5K	ENSG00000169877	AHSP	16	31539185	31540124	2.07501		Tissue enriched	Cell type enriched	0.0889115	0.0360245	0.0433761	0.831625	0.834822	0.841854	17	10	12	-1.36796574181731	2.44073926730042	1	Phenotypic diverse	0	0	0	0.833333333333333
AIDA	Neurology_II	Q96BJ3	OID30956	3K	ENSG00000186063	AIDA	1	222841355	222886552	6.65472		Low tissue specificity	Low cell type specificity	0.00722406	0.00258226	#VALUE!	0.990178	0.995316	0.991767	6	4	3	-5.41843972740663	1.61927573640767	1	Phenotypic diverse	0	0	0	0.4
AIF1	Oncology	P55008	OID21234	1.5K	ENSG00000204472	AIF1	6	31582961	31584798	4.05286		Tissue enhanced	Group enriched	0.0732447	0.0104671	0.0253864	0.890676	0.900863	0.902301	18	15	12	1.25046436891561	4.35334445569359	2	Platelet count	0	0	0	0.6875
AIF1L	Cardiometabolic_II	Q9BQI0	OID30204	3K	ENSG00000126878	AIF1L	9	133971863	133998539	6.57699		Tissue enhanced	Cell type enhanced	0.0268454	0.0492894	#VALUE!	0.92374	0.92594	0.910028	10	7	7	-1.11068221132838	-2.51605244528471	1	Phenotypic diverse	0	0	0	0.75
AIFM1	Oncology	O95831	OID21287	1.5K	ENSG00000156709	AIFM1	X	129263337	129299861	2.45288		Low tissue specificity	Cell type enhanced	0.156463	0.00257132	0.0257	0.814895	0.815833	0.818439	23	18	18	4.94898885388933	6.07275073192138	2	Platelet count	0	0	0	0.565217391304348
AK1	Cardiometabolic	P00568	OID20122	1.5K	ENSG00000106992	AK1	9	130628759	130640022	2.25855		Tissue enhanced	Cell type enhanced	0.0431107	0.00641759	0.0311323	0.919419	0.918694	0.913458	18	18	14	0.217859517408612	4.03749067118625	1	Phenotypic diverse	0	0	0	0.523809523809524
AK2	Neurology_II	P54819	OID31142	3K	ENSG00000004455	AK2	1	33473585	33546597	4.23639		Low tissue specificity	Cell type enhanced	0.0989453	0.00590402	0.0279725	0.8669	0.855724	0.859451	15	13	12	4.11103756288184	5.73239108582659	2	Platelet count	0	0	0	0.5625
AKAP12	Inflammation_II	Q02952	OID30571	3K	ENSG00000131016	AKAP12	6	151561134	151679692	6.31356		Low tissue specificity	Cell type enhanced	0.0301152	#VALUE!	#VALUE!	0.969793	0.974501	0.974286	18	14	12	-5.37554503651119	-0.105230515919487	1	Phenotypic diverse	0	0	0	0.368421052631579
AKR1B1	Oncology	P15121	OID21244	1.5K	ENSG00000085662	AKR1B1	7	134127102	134144036	4.05286		Tissue enriched	Group enriched	0.0906733	0.0179878	0.0225641	0.868846	0.861934	0.879759	15	13	14	3.49221454047077	4.78830781375268	2	Platelet count	0	0	0	0.8
AKR1B10	Neurology_II	O60218	OID30955	3K	ENSG00000198074	AKR1B10	7	134212344	134226160	6.65472	Secreted to digestive system	Tissue enhanced	Cell type enhanced	0.0134899	#VALUE!	#VALUE!	0.986351	0.986189	0.970271	13	8	13	-5.04018978070791	0.238756857596284	1	Phenotypic diverse	0	0	0	0.615384615384615
AKR1C4	Cardiometabolic	P17516	OID20062	1.5K	ENSG00000198610	AKR1C4	10	5237425	5260912	3.89739		Tissue enriched	Cell type enriched	0.0111987	0.00197935	#VALUE!	0.986728	0.989734	0.978036	11	7	8	-4.84972849203185	0.426422995200918	1	Phenotypic diverse	0	0	0	0.363636363636364
AKR7L	Inflammation_II	Q8NHP1	OID30488	3K	ENSG00000211454	AKR7L	1	19592476	19600688	6.95485	NA	NA	NA	0.0703864	0.044506	0.000462562	0.884243	0.887123	0.880793	19	15	13	-4.21140327518017	-2.05199209184801	1	Phenotypic diverse	0	0	0	0.555555555555556
AKT1S1	Neurology	Q96B36	OID20895	1.5K	ENSG00000204673	AKT1S1	19	50372295	50381716	4.03342		Low tissue specificity	Cell type enhanced	0.115983	0.0109395	0.0343534	0.838433	0.815906	0.82798	18	14	12	4.40260835395418	5.00729514549202	2	Platelet count	0	0	0	0.529411764705882
AKT2	Neurology_II	P31751	OID31052	3K	ENSG00000105221	AKT2	19	40736224	40791443	4.18025		Low tissue specificity	Low cell type specificity	0.13853	0.00850482	0.0304016	0.822702	0.828402	0.813961	11	10	10	7.05087358505312	5.54226668500353	2	Platelet count	0	0	0	0.666666666666667
AKT3	Oncology	Q9Y243	OID21197	1.5K	ENSG00000117020	AKT3	1	243651535	244014381	4.56891		Tissue enhanced	Group enriched	0.111747	0.0076299	0.0281015	0.852356	0.859026	0.830998	12	10	10	5.33566866508632	5.89974939039962	2	Platelet count	0	0	0	0.666666666666667
ALCAM	Cardiometabolic	Q13740	OID20273	1.5K	ENSG00000170017	ALCAM	3	105085753	105295744	1.07529	Secreted to blood	Tissue enriched	Cell type enhanced	0.169753	0.0522707	0.00253371	0.775301	0.783016	0.80994	25	22	15	-1.78282302765181	-1.57732695990234	1	Phenotypic diverse	0	0	0	0.541666666666667
ALDH1A1	Neurology	P00352	OID21128	1.5K	ENSG00000165092	ALDH1A1	9	75515578	75695358	1.89148		Tissue enhanced	Cell type enhanced	0.10025	0.00904696	0.0348448	0.855609	0.868533	0.842003	23	24	24	-1.36680851877324	2.44193363290891	1	Phenotypic diverse	0	0	0	0.655172413793103
ALDH2	Oncology_II	P05091	OID31380	3K	ENSG00000111275	ALDH2	12	112204691	112247782	4.4847		Tissue enhanced	Cell type enhanced	0.0244909	0.00346693	0.000889301	0.971081	0.977347	0.978755	8	6	4	-5.38931404181629	0.486611433915414	1	Phenotypic diverse	0	0	0	0.428571428571429
ALDH3A1	Inflammation	P30838	OID20512	1.5K	ENSG00000108602	ALDH3A1	17	19641297	19652256	2.31037		Tissue enhanced	Cell type enhanced	0.0786057	0.147042	0.00811356	0.766008	0.76889	0.749263	26	20	19	1.43181088237331	-3.57944782614365	5	Inflammation	0	0	0	0.344827586206897
ALDH5A1	Neurology_II	P51649	OID31047	3K	ENSG00000112294	ALDH5A1	6	24495080	24537435	4.18025		Tissue enhanced	Cell type enhanced	0.0512532	0.00890936	0.00548788	0.934278	0.929412	0.929089	13	10	13	-0.246289929767811	4.1063403381588	1	Phenotypic diverse	0	0	0	0.769230769230769
ALMS1	Oncology_II	Q8TCU4	OID31275	3K	ENSG00000116127	ALMS1	2	73612886	73837920	5.78887		Tissue enhanced	Cell type enhanced	0.000975465	0.000626222	#VALUE!	0.998349	1	0.999255	2	NA	1	-6.85455246175574	0.568763249661099	1	Phenotypic diverse	0	0	0	0
ALPI	Inflammation_II	P09923	OID30497	3K	ENSG00000163295	ALPI	2	233320833	233324742	6.95485	Intracellular and membrane	Tissue enriched	Cell type enriched	0.100339	0.410941	0.0197136	0.468928	0.476547	0.459934	29	20	18	-4.06655297604012	-7.60233767471734	4	Polygenic	0	0	0	0.652173913043478
ALPP	Oncology	P05187	OID21383	1.5K	ENSG00000163283	ALPP	2	233243244	233247599	2.27366	Intracellular and membrane	Group enriched	Cell type enriched	0.209797	0.209311	#VALUE!	0.580613	0.587819	0.552032	23	16	19	1.13800156898385	-2.80049787677089	5	Inflammation	0	0	0	0.4
AMBN	Inflammation	Q9NP70	OID20437	1.5K	ENSG00000178522	AMBN	4	71457973	71473005	3.7225	Secreted in other tissues	Not detected	Cell type enhanced	0.0166024	0.00387786	0.000257231	0.979087	0.985272	0.979017	14	9	12	-3.64513168281081	3.4462292809873	1	Phenotypic diverse	0	0	0	0.4
AMBP	Oncology	P02760	OID21413	1.5K	ENSG00000106927	AMBP	9	116822407	116840752	1.17893	Secreted to blood	Tissue enriched	Group enriched	0.182695	0.0564192	0.0088106	0.751988	0.740824	0.783069	29	29	27	-1.4983559378746	-4.04917058465665	3	Kidney function	0	0	0	0.647058823529412
AMDHD2	Cardiometabolic_II	Q9Y303	OID30366	3K	ENSG00000162066	AMDHD2	16	2570358	2581423	4.04206		Low tissue specificity	Cell type enhanced	#VALUE!	#VALUE!	#VALUE!	1	1	1	NA	NA	NA	NA	NA	NA	NA	0	0	0	NA
AMFR	Neurology	Q9UKV5	OID20806	1.5K	ENSG00000159461	AMFR	16	56395364	56459450	4.03342		Low tissue specificity	Cell type enhanced	0.0242086	0.00211805	0.00673881	0.966789	0.981524	0.962417	16	8	12	-2.99216520578146	3.68711863579088	1	Phenotypic diverse	0	0	0	0.538461538461538
AMIGO1	Neurology_II	Q86WK6	OID30881	3K	ENSG00000181754	AMIGO1	1	110046797	110052360	6.65472		Low tissue specificity	Cell type enhanced	0.00194198	0.00154138	#VALUE!	0.996486	0.999548	0.999974	3	1	1	-4.77214231408576	0.81848684274339	1	Phenotypic diverse	0	0	0	0
AMIGO2	Oncology	Q86SJ2	OID21370	1.5K	ENSG00000139211	AMIGO2	12	47469490	47473734	2.27366		Low tissue specificity	Cell type enhanced	0.119885	0.0807614	#VALUE!	0.799307	0.832	0.792541	28	20	27	-0.0499480648847873	-0.523575997522329	1	Phenotypic diverse	0	0	0	0.566666666666667
AMN	Inflammation	Q9BXJ7	OID20492	1.5K	ENSG00000166126	AMN	14	103388993	103399933	3.7225	Secreted in other tissues	Group enriched	Group enriched	0.0282589	0.314668	#VALUE!	0.657153	0.66818	0.627009	18	16	16	3.3343043295749	-6.00104859688007	7	Omnigenic	0	0	0	0.6
AMOT	Inflammation_II	Q4VCS5	OID30572	3K	ENSG00000126016	AMOT	X	112017731	112084043	6.31356		Tissue enhanced	Cell type enhanced	0.114001	0.17649	0.0130783	0.696196	0.824365	0.850663	29	27	20	-3.72752410667895	-2.70741003063767	1	Phenotypic diverse	1	1	0	0.27027027027027
AMOTL2	Oncology_II	Q9Y2J4	OID31351	3K	ENSG00000114019	AMOTL2	3	134074716	134094321	4.85177		Low tissue specificity	Cell type enhanced	0.0617507	0.00867044	0.0110881	0.918254	0.919665	0.91713	15	12	9	0.420660458939715	4.11164757521023	1	Phenotypic diverse	0	0	0	0.615384615384615
AMPD3	Neurology_II	Q01432	OID31139	3K	ENSG00000133805	AMPD3	11	10329860	10529126	4.23639		Tissue enhanced	Cell type enhanced	0.0243689	0.0648112	0.0412252	0.869478	0.878067	0.884743	14	12	9	-0.346419003059293	-2.88819181455227	1	Phenotypic diverse	0	0	0	0.615384615384615
AMY1A_AMY1B_AMY1C	Inflammation_II	P0DUB6_P0DTE7_P0DTE8	OID30707	3K	ENSG00000237763|ENSG00000174876|ENSG00000187733	AMY1A|AMY1B|AMY1C	1|1|1	104197912|104230037|104293028	104207173|104239302|104301312	10.211	NA	NA	NA	0.0523591	0.107462	#VALUE!	0.840035	0.82847	0.83711	23	21	16	-0.471068148282566	-2.11770772592944	8	Liver/Macrophages	0	0	0	0.541666666666667
AMY2A	Cardiometabolic	P04746	OID20333	1.5K	ENSG00000243480	AMY2A	1	104159999	104168402	6.6979	Secreted to digestive system	Tissue enriched	Group enriched	0.0683241	0.121727	#VALUE!	0.810044	0.820389	0.813419	24	20	15	0.0703975441932944	-2.35774613088224	8	Liver/Macrophages	0	0	0	0.666666666666667
AMY2B	Cardiometabolic	P19961	OID20340	1.5K	ENSG00000240038	AMY2B	1	104096437	104122156	9.77263	Secreted to digestive system	Tissue enriched	Group enriched	0.0715031	0.139057	#VALUE!	0.789639	0.798287	0.790591	23	19	15	0.560358032957616	-2.82136549562884	5	Inflammation	0	0	0	0.7
ANG	Cardiometabolic	P03950	OID20403	1.5K	ENSG00000214274	ANG	14	21152336	21167130	2.62345	Secreted to blood	Tissue enriched	Cell type enriched	0.098881	0.139885	#VALUE!	0.760895	0.770773	0.760238	31	21	23	1.11415452003663	-3.99310266145664	5	Inflammation	0	0	0	0.517241379310345
ANGPT1	Inflammation	Q15389	OID20740	1.5K	ENSG00000154188	ANGPT1	8	108261721	108510283	2.51117	Secreted to blood	Tissue enhanced	Cell type enhanced	0.141373	0.0913149	0.0196863	0.747456	0.762247	0.739123	18	15	15	6.07789221019025	3.3356892372661	2	Platelet count	0	0	0	0.578947368421053
ANGPT2	Oncology	O15123	OID21463	1.5K	ENSG00000091879	ANGPT2	8	6357172	6420930	1.01915	Secreted to blood	Low tissue specificity	Cell type enhanced	0.106695	0.0545988	0.0035915	0.835042	0.836594	0.819683	34	29	30	-1.76429290261475	-1.1018043566998	1	Phenotypic diverse	0	0	0	0.594594594594595
ANGPTL1	Cardiometabolic	O95841	OID20211	1.5K	ENSG00000116194	ANGPTL1	1	178818840	178840187	3.87796	Secreted to blood	Tissue enhanced	Cell type enhanced	0.109244	0.0783838	0.0782354	0.733933	0.710301	0.751437	32	22	25	-1.20482253300211	-1.33252497578651	1	Phenotypic diverse	0	0	0	0.678571428571429
ANGPTL2	Inflammation	Q9UKU9	OID20726	1.5K	ENSG00000136859	ANGPTL2	9	129849611	129885162	2.0016	Secreted to blood	Low tissue specificity	Cell type enhanced	0.0954724	0.0644296	0.0317746	0.807965	0.811957	0.808054	28	27	23	-0.77575717018295	-0.133887842259955	1	Phenotypic diverse	0	0	0	0.5625
ANGPTL3	Cardiometabolic	Q9Y5C1	OID20407	1.5K	ENSG00000132855	ANGPTL3	1	63063158	63071830	2.2607	Secreted to blood	Tissue enriched	Group enriched	0.246943	0.0817549	0.00475183	0.666576	0.688051	0.66126	34	32	23	-0.976317847654553	-3.01605184896411	8	Liver/Macrophages	0	0	0	0.41025641025641
ANGPTL4	Inflammation	Q9BY76	OID20703	1.5K	ENSG00000167772	ANGPTL4	19	8428173	8439257	1.82022	Secreted to blood	Tissue enhanced	Cell type enhanced	0.186681	0.079188	0.0360011	0.698426	0.698405	0.68706	35	31	31	-0.991504736542717	-2.85032117345536	8	Liver/Macrophages	0	0	0	0.476190476190476
ANGPTL7	Oncology	O43827	OID21412	1.5K	ENSG00000171819	ANGPTL7	1	11249398	11256038	1.01915	Secreted in other tissues	Tissue enhanced	Cell type enriched	0.130144	0.11244	0.00143759	0.756908	0.735447	0.739295	25	26	19	0.502532677728298	-2.88160739452091	5	Inflammation	0	0	0	0.5
ANK2	Cardiometabolic_II	Q01484	OID30161	3K	ENSG00000145362	ANK2	4	113739265	114304896	7.17293		Tissue enhanced	Cell type enhanced	0.00144918	0.0065838	#VALUE!	0.991951	0.997164	0.994084	3	2	1	-4.18764020719527	1.5554586380467	1	Phenotypic diverse	0	0	0	0.5
ANKMY2	Inflammation_II	Q8IV38	OID30518	3K	ENSG00000106524	ANKMY2	7	16639401	16685442	6.95485		Low tissue specificity	Cell type enhanced	0.103274	0.00788349	0.0382367	0.850391	0.836125	0.855692	13	10	9	4.19911525944826	5.48924919560269	2	Platelet count	0	0	0	0.9
ANKRA2	Oncology_II	Q9H9E1	OID31173	3K	ENSG00000164331	ANKRA2	5	72848160	72861511	7.4709		Low tissue specificity	Low cell type specificity	#VALUE!	#VALUE!	#VALUE!	1	1	1	NA	NA	NA	NA	NA	NA	NA	0	0	0	NA
ANKRD54	Oncology	Q6NXT1	OID21162	1.5K	ENSG00000100124	ANKRD54	22	38226862	38245334	4.05286		Low tissue specificity	Low cell type specificity	0.0425641	0.00255636	0.0267588	0.928029	0.92686	0.906138	14	9	10	-2.32720252759104	2.12140066212392	1	Phenotypic diverse	0	0	0	0.9
ANP32C	Cardiometabolic_II	O43423	OID30203	3K	ENSG00000248546	ANP32C	4	165118159	165118863	6.57699	NA	NA	NA	0.000967056	#VALUE!	#VALUE!	0.999029	1	1	2	NA	NA	-6.89593522893317	0.580449225351585	1	Phenotypic diverse	0	0	0	NA
ANPEP	Cardiometabolic	P15144	OID20350	1.5K	ENSG00000166825	ANPEP	15	90328120	90358633	2.07717		Group enriched	Cell type enriched	0.196163	0.103158	#VALUE!	0.700476	0.696595	0.679488	28	23	18	-6.1078489650952	-1.86137527618921	5	Inflammation	0	0	0	0.518518518518519
ANXA1	Inflammation_II	P04083	OID30617	3K	ENSG00000135046	ANXA1	9	75766673	75785309	6.84905	Secreted to blood	Tissue enhanced	Cell type enhanced	0.0497222	0.00847235	0.023707	0.91791	0.929995	0.901604	18	16	11	-2.22892424482582	1.89100525004984	1	Phenotypic diverse	0	0	0	0.421052631578947
ANXA10	Neurology	Q9UJ72	OID20886	1.5K	ENSG00000109511	ANXA10	4	169013666	169108841	4.03342		Tissue enriched	Cell type enriched	0.0780186	0.00526657	0.00283551	0.913627	0.907628	0.904527	27	25	23	-4.50785065116783	-0.196780233393506	1	Phenotypic diverse	0	0	0	0.5
ANXA11	Inflammation	P50995	OID20583	1.5K	ENSG00000122359	ANXA11	10	81910645	81965328	2.12683		Low tissue specificity	Low cell type specificity	0.107177	0.00897812	0.022599	0.861223	0.85966	0.838727	13	11	10	3.98677197616761	5.44931468870471	2	Platelet count	0	0	0	0.75
ANXA2	Cardiometabolic_II	P07355	OID30263	3K	ENSG00000182718	ANXA2	15	60639333	60695082	7.98048	Secreted to blood	Tissue enhanced	Cell type enhanced	0.0759203	0.142108	0.0213029	0.760577	0.761082	0.765337	26	24	25	1.82241974554055	-3.82107337580924	5	Inflammation	0	0	0	0.689655172413793
ANXA3	Neurology	P12429	OID21036	1.5K	ENSG00000138772	ANXA3	4	79472673	79531597	1.31281		Tissue enhanced	Cell type enhanced	0.150392	0.0126265	0.0379633	0.799035	0.810854	0.792138	16	15	14	6.43166894310564	5.60853560454534	2	Platelet count	0	0	0	0.8125
ANXA4	Cardiometabolic	P09525	OID20123	1.5K	ENSG00000196975	ANXA4	2	69871557	70053596	2.78324		Tissue enhanced	Cell type enhanced	0.133711	0.0140627	0.0326864	0.818983	0.822046	0.804613	16	14	13	5.86791750179016	6.0190433245816	2	Platelet count	0	0	0	0.8
ANXA5	Neurology	P08758	OID20810	1.5K	ENSG00000164111	ANXA5	4	122589110	122618268	4.21696		Low tissue specificity	Cell type enhanced	0.0332295	0.00622193	#VALUE!	0.960681	0.970362	0.969426	10	6	6	-3.58714722023616	-1.45641605802358	1	Phenotypic diverse	0	0	0	0.714285714285714
AOC1	Inflammation	P19801	OID20452	1.5K	ENSG00000002726	AOC1	7	150521715	150558592	3.7225	Secreted in other tissues	Group enriched	Cell type enhanced	0.00392788	0.0361238	#VALUE!	0.959932	0.96032	0.946547	8	4	5	-2.04851669999661	-1.08472640236107	1	Phenotypic diverse	0	0	0	0.285714285714286
AOC3	Cardiometabolic	Q16853	OID20389	1.5K	ENSG00000131471	AOC3	17	41003201	41010147	1.90011	Secreted - unknown location	Tissue enhanced	Cell type enhanced	0.149062	0.256754	#VALUE!	0.594257	0.567496	0.634772	30	25	26	2.40332269032316	-4.83440048446182	7	Omnigenic	0	0	0	0.307692307692308
AP1G2	Oncology_II	O75843	OID31348	3K	ENSG00000213983	AP1G2	14	24028774	24037279	4.4847		Low tissue specificity	Cell type enhanced	0.14743	0.0112796	0.0336609	0.807322	0.809262	0.786942	15	12	12	4.85240200231119	4.39531877654311	2	Platelet count	0	0	0	0.846153846153846
AP2B1	Neurology_II	P63010	OID30949	3K	ENSG00000006125	AP2B1	17	33905065	34053436	6.65472		Low tissue specificity	Cell type enhanced	0.0843842	0.00394022	0.0133865	0.898256	0.899394	0.876186	14	8	11	2.73495630867889	4.82290361918581	2	Platelet count	0	0	0	0.727272727272727
AP3B1	Oncology_II	O00203	OID31478	3K	ENSG00000132842	AP3B1	5	77296349	77590579	4.44368		Low tissue specificity	Cell type enhanced	0.131552	0.00593259	0.0404565	0.821731	0.822848	0.811522	16	13	13	5.20570251779019	5.43948080353025	2	Platelet count	0	0	0	0.625
AP3S2	Neurology_II	P59780	OID31117	3K	ENSG00000157823	AP3S2	15	90373831	90437574	4.23639		Low tissue specificity	Low cell type specificity	0.117104	0.00223546	0.0256625	0.854725	0.851289	0.833136	11	9	7	4.51125577467597	4.38666256054508	2	Platelet count	0	0	0	0.777777777777778
APBB1IP	Oncology	Q7Z5R6	OID21359	1.5K	ENSG00000077420	APBB1IP	10	26727132	26856732	2.27366		Tissue enhanced	Cell type enhanced	0.11762	0.0602798	0.0290872	0.792839	0.810848	0.80248	29	24	25	-1.65811288323678	1.60099515536956	1	Phenotypic diverse	0	0	0	0.689655172413793
APCS	Inflammation_II	P02743	OID30778	3K	ENSG00000132703	APCS	1	159557615	159558655	4.9295	Secreted to blood	Tissue enriched	Cell type enriched	0.332409	0.0595748	0.00303003	0.60539	0.554923	0.6039	35	30	27	0.298154698784906	-3.31637750533292	1	Phenotypic diverse	0	0	0	0.628571428571429
APEX1	Oncology	P27695	OID21434	1.5K	ENSG00000100823	APEX1	14	20923350	20925927	1.36895		Low tissue specificity	Low cell type specificity	0.104022	0.120105	0.0777893	0.69845	0.697053	0.683565	26	23	21	0.342725648605194	-2.993543801535	5	Inflammation	0	0	0	0.692307692307692
APLP1	Cardiometabolic	P51693	OID20164	1.5K	ENSG00000105290	APLP1	19	36358801	36370693	2.25855		Tissue enriched	Cell type enhanced	0.110987	0.0236771	0.0137369	0.851397	0.841077	0.828981	28	19	21	1.40909324741667	4.18118161445137	1	Phenotypic diverse	0	0	0	0.666666666666667
APOA1	Inflammation_II	P02647	OID30769	3K	ENSG00000118137	APOA1	11	116706467	116708666	4.06797	Secreted to blood	Tissue enriched	Group enriched	0.340485	0.0107288	0.00209864	0.646803	0.643714	0.621129	15	12	8	-1.02188242890862	-1.45375307811645	1	Phenotypic diverse	0	0	0	0.538461538461538
APOA2	Inflammation_II	P02652	OID30686	3K	ENSG00000158874	APOA2	1	161192082	161193421	4.13491	Secreted to blood	Tissue enriched	Cell type enriched	0.179958	0.0308499	0.000575671	0.788523	0.824957	0.79421	25	24	24	-1.85160342753926	-3.10970961017185	1	Phenotypic diverse	0	0	0	0.411764705882353
APOA4	Inflammation_II	P06727	OID30733	3K	ENSG00000110244	APOA4	11	116691419	116694022	4.06797	Secreted to blood	Tissue enriched	Cell type enriched	0.172572	0.0287729	0.00676357	0.791474	0.788358	0.778561	32	26	26	-2.9893270855879	-0.413014705246775	1	Phenotypic diverse	0	0	0	0.485714285714286
APOB	Inflammation_II	P04114	OID30673	3K	ENSG00000084674	APOB	2	21224301	21266945	4.13491	Secreted to blood	Group enriched	Group enriched	0.00483588	#VALUE!	#VALUE!	0.995171	0.995307	0.991214	2	1	3	-6.72362678639399	2.37172896258732	1	Phenotypic diverse	0	0	0	0.333333333333333
APOBR	Cardiometabolic_II	Q0VD83	OID30246	3K	ENSG00000184730	APOBR	16	28505970	28510291	6.57699		Group enriched	Cell type enhanced	0.0780321	0.667518	#VALUE!	0.254217	0.256004	0.234499	16	16	14	5.99551759406048	-9.38986930947117	6	Monogenic	0	0	0	0.363636363636364
APOC1	Inflammation_II	P02654	OID30749	3K	ENSG00000130208	APOC1	19	45417504	45422606	4.25151	Secreted to blood	Tissue enriched	Cell type enriched	0.348356	0.109321	#VALUE!	0.54236	0.561058	0.478	24	16	17	-1.00188480248684	-1.45319670134714	5	Inflammation	0	0	0	0.434782608695652
APOD	Inflammation_II	P05090	OID30746	3K	ENSG00000189058	APOD	3	195295573	195311076	8.40801	Secreted to blood	Tissue enhanced	Cell type enhanced	0.190465	0.0446273	0.000132968	0.764526	0.78487	0.742001	28	23	18	-1.28967519219684	-1.17537284489985	1	Phenotypic diverse	0	0	0	0.576923076923077
APOE	Inflammation_II	P02649	OID30727	3K	ENSG00000130203	APOE	19	45409011	45412650	4.06797	Secreted to blood	Group enriched	Group enriched	0.168308	0.365404	#VALUE!	0.466559	0.482017	0.481765	22	19	15	4.15511553881645	-7.19047399759223	7	Omnigenic	0	0	0	0.36
APOF	Inflammation_II	Q13790	OID30701	3K	ENSG00000175336	APOF	12	56754353	56756607	4.13491	Secreted to blood	Tissue enriched	Group enriched	0.227509	0.058001	#VALUE!	0.714657	0.748481	0.728834	30	25	23	-1.43860946770111	-0.817546526485543	1	Phenotypic diverse	0	0	0	0.548387096774194
APOH	Neurology	P02749	OID21072	1.5K	ENSG00000091583	APOH	17	64208151	64252643	1.89148	Secreted to blood	Tissue enriched	Cell type enriched	0.0437475	0.136123	0.00515454	0.814619	0.823573	0.826085	18	16	11	1.47448887256401	-4.00396801350953	5	Inflammation	0	0	0	0.588235294117647
APOL1	Inflammation_II	O14791	OID30708	3K	ENSG00000100342	APOL1	22	36649056	36663576	4.13491	Secreted to blood	Tissue enhanced	Cell type enhanced	0.143442	0.223733	0.00282436	0.630181	0.639144	0.65572	30	30	23	1.58629473654375	-0.919826042467996	4	Polygenic	0	0	0	0.472222222222222
APOM	Cardiometabolic	O95445	OID20374	1.5K	ENSG00000204444	APOM	6	31620193	31625987	2.07933	Secreted to blood	Tissue enriched	Group enriched	0.359219	0.101298	#VALUE!	0.538651	0.585084	0.518942	28	20	19	-1.05227681617667	-1.3964982469281	5	Inflammation	0	0	0	0.625
APP	Neurology	P05067	OID21070	1.5K	ENSG00000142192	APP	21	27252861	27543446	1.89148	Secreted to blood	Low tissue specificity	Cell type enhanced	0.147356	0.0711952	0.0150988	0.766393	0.803916	0.768402	18	14	13	6.10158390890642	3.37104912420911	2	Platelet count	0	0	0	0.588235294117647
APPL2	Inflammation_II	Q8NEU8	OID30590	3K	ENSG00000136044	APPL2	12	105567074	105630016	6.31356		Low tissue specificity	Cell type enhanced	0.136567	0.0155347	0.0429716	0.804862	0.81962	0.791369	13	13	8	6.4658135124331	5.47260065195316	2	Platelet count	0	0	0	0.615384615384615
APRT	Neurology	P07741	OID20927	1.5K	ENSG00000198931	APRT	16	88875747	88878352	2.6105		Low tissue specificity	Low cell type specificity	0.0964244	0.0253808	0.0234247	0.854847	0.860591	0.874369	19	15	15	2.4440166764466	4.36419450222803	2	Platelet count	0	0	0	0.764705882352941
ARAF	Oncology_II	P10398	OID31260	3K	ENSG00000078061	ARAF	X	47420516	47431307	5.78887		Low tissue specificity	Low cell type specificity	0.065137	#VALUE!	0.019875	0.914866	0.92077	0.926628	9	7	7	0.863667272118757	4.29846869896748	1	Phenotypic diverse	0	0	0	0.75
AREG	Oncology	P15514	OID21357	1.5K	ENSG00000109321|ENSG00000205595	AREG|AREGB	4|4	75310851|75480629	75320726|75490486	2.27366		Tissue enhanced	Cell type enhanced	0.09616	0.0244313	#VALUE!	0.879072	0.874788	0.830479	30	25	31	-3.93314071117164	-0.709674419982268	1	Phenotypic diverse	0	0	0	0.513513513513514
ARF6	Oncology_II	P62330	OID31523	3K	ENSG00000165527	ARF6	14	50359810	50361490	4.44368		Low tissue specificity	Cell type enhanced	0.152035	0.00424889	0.0284485	0.815137	0.814561	0.800113	14	12	9	4.93990540693597	4.38019294309454	2	Platelet count	0	0	0	0.4
ARFIP1	Neurology_II	P53367	OID31024	3K	ENSG00000164144	ARFIP1	4	153701089	153839615	4.18025		Low tissue specificity	Low cell type specificity	0.0925225	0.0181838	0.0232894	0.865939	0.868499	0.854321	13	11	12	3.65081606874209	4.88937098884562	2	Platelet count	0	0	0	0.769230769230769
ARG1	Oncology	P05089	OID21445	1.5K	ENSG00000118520	ARG1	6	131894284	131905472	2.45072		Tissue enriched	Cell type enriched	0.0503222	0.0415751	0.0403733	0.867771	0.867329	0.84591	17	11	11	-1.33931768904873	2.48655695714196	1	Phenotypic diverse	0	0	0	0.466666666666667
ARG2	Oncology_II	P78540	OID31339	3K	ENSG00000081181	ARG2	14	68086515	68118437	4.4847		Tissue enhanced	Cell type enhanced	0.0297109	0.0141231	0.00252335	0.953658	0.962853	0.965987	11	7	7	-0.643409415593636	3.77114983767887	1	Phenotypic diverse	0	0	0	0.75
ARHGAP1	Oncology	Q07960	OID21202	1.5K	ENSG00000175220	ARHGAP1	11	46698630	46722165	4.05286		Low tissue specificity	Low cell type specificity	0.0828397	0.015	0.0209862	0.88115	0.900869	0.897502	21	13	17	1.56297945635958	4.42477733430478	2	Platelet count	0	0	0	0.578947368421053
ARHGAP25	Oncology	P42331	OID21255	1.5K	ENSG00000163219	ARHGAP25	2	68906733	69053965	4.05286		Tissue enhanced	Cell type enhanced	0.0582012	0.0137037	0.0334378	0.894218	0.89476	0.89119	19	14	12	0.793919427014904	4.22637370722434	1	Phenotypic diverse	0	0	0	0.529411764705882
ARHGAP30	Oncology_II	Q7Z6I6	OID31336	3K	ENSG00000186517	ARHGAP30	1	161016736	161039760	5.78887		Tissue enhanced	Cell type enhanced	0.00572411	0.00179422	#VALUE!	0.992375	0.996126	0.992167	6	3	3	-5.75655232954534	1.55783761629708	1	Phenotypic diverse	0	0	0	0.5
ARHGAP45	Inflammation_II	Q92619	OID30653	3K	ENSG00000180448	HMHA1	19	1065922	1086627	6.31356		Group enriched	Cell type enhanced	0.14207	0.0117664	0.0451459	0.800562	0.813773	0.782458	14	10	8	6.1915865002423	5.77417420126926	2	Platelet count	0	0	0	0.8
ARHGAP5	Oncology_II	Q13017	OID31190	3K	ENSG00000100852	ARHGAP5	14	32545320	32628934	7.4709		Low tissue specificity	Cell type enhanced	0.0103599	0.0328326	0.00239834	0.954321	0.958037	0.951628	9	8	7	-1.61794714392338	-0.0499549228492343	1	Phenotypic diverse	0	0	0	0.5
ARHGEF1	Neurology_II	Q92888	OID31133	3K	ENSG00000076928	ARHGEF1	19	42387228	42434302	4.23639		Tissue enhanced	Cell type enhanced	0.120803	0.00377651	0.0306709	0.844421	0.851511	0.807673	16	13	12	4.47809830822847	5.14920200562005	2	Platelet count	0	0	0	0.5625
ARHGEF10	Neurology_II	O15013	OID30994	3K	ENSG00000104728	ARHGEF10	8	1772142	1906807	4.18025		Low tissue specificity	Cell type enhanced	0.094985	0.0691369	0.0252991	0.810485	0.82521	0.816024	12	10	9	4.24352871038444	3.17081076811458	2	Platelet count	0	0	0	0.9
ARHGEF12	Inflammation	Q9NZN5	OID20554	1.5K	ENSG00000196914	ARHGEF12	11	120207787	120360645	2.12683		Low tissue specificity	Cell type enhanced	0.111003	0.0028189	0.042508	0.843779	0.833086	0.832354	13	8	9	4.34339481138311	5.0245247751708	2	Platelet count	0	0	0	0.7
ARHGEF5	Neurology_II	Q12774	OID30871	3K	ENSG00000050327	ARHGEF5	7	144052381	144077725	7.12543		Tissue enhanced	Cell type enhanced	0.0355201	0.0902613	0.00101438	0.872872	0.881494	0.858342	11	7	7	0.330756415400131	-3.40883683350575	5	Inflammation	0	0	0	0.555555555555556
ARID3A	Neurology_II	Q99856	OID30861	3K	ENSG00000116017	ARID3A	19	925781	975939	7.12543		Tissue enhanced	Cell type enhanced	0.000751041	#VALUE!	#VALUE!	0.999249	1	0.998624	1	NA	2	-6.72810265260026	1.34120691971862	1	Phenotypic diverse	0	0	0	0
ARID4B	Neurology	Q4LE39	OID20803	1.5K	ENSG00000054267	ARID4B	1	235294949	235491534	4.03342		Low tissue specificity	Cell type enhanced	0.0111578	#VALUE!	0.0149363	0.973886	0.973271	0.967047	10	5	10	-2.73095753095191	2.07495495506969	1	Phenotypic diverse	0	0	0	0.5
ARL13B	Cardiometabolic_II	Q3SXY8	OID30166	3K	ENSG00000169379	ARL13B	3	93698983	93774512	7.17293		Tissue enhanced	Cell type enhanced	0.0917743	0.00108552	0.0216099	0.885324	0.899277	0.876779	11	8	10	2.89857943159965	4.83251367765902	2	Platelet count	0	0	0	0.8
ARL2BP	Cardiometabolic_II	Q9Y2Y0	OID30121	3K	ENSG00000102931	ARL2BP	16	57279010	57287516	7.17293		Low tissue specificity	Cell type enhanced	0.0978313	0.0448172	0.0285104	0.829071	0.834143	0.824155	16	12	10	4.1852092966214	3.36159776618694	2	Platelet count	0	0	0	0.833333333333333
ARMCX2	Neurology_II	Q7L311	OID30792	3K	ENSG00000184867	ARMCX2	X	100910267	100914876	7.12543		Tissue enhanced	Cell type enhanced	0.000443006	0.00367107	#VALUE!	0.995874	1	1	3	NA	NA	-5.89592141174885	0.670206989346576	1	Phenotypic diverse	0	0	0	NA
ARNT	Inflammation	P27540	OID20432	1.5K	ENSG00000143437	ARNT	1	150782181	150849244	3.7225		Low tissue specificity	Low cell type specificity	0.0095675	0.0035717	#VALUE!	0.986831	0.993569	0.986928	6	5	4	-5.41405423078336	1.59367202566071	1	Phenotypic diverse	0	0	0	0.5
ARNTL	Cardiometabolic_II	O00327	OID30168	3K	ENSG00000133794	ARNTL	11	13298199	13408813	7.17293	Intracellular and membrane	Low tissue specificity	Cell type enhanced	#VALUE!	0.001663	#VALUE!	0.998332	1	1	2	NA	NA	-6.11174728740813	1.22124263181468	1	Phenotypic diverse	0	0	0	NA
ARSA	Neurology	P15289	OID21138	1.5K	ENSG00000100299	ARSA	22	51061182	51066607	1.89148	Intracellular and membrane	Low tissue specificity	Cell type enhanced	0.0968066	0.355744	0.0125851	0.53487	0.538239	0.582646	28	25	25	2.78488550162839	-5.58718069825636	7	Omnigenic	0	0	0	0.785714285714286
ARSB	Oncology	P15848	OID21331	1.5K	ENSG00000113273	ARSB	5	78073032	78281910	2.27366	Intracellular and membrane	Low tissue specificity	Cell type enhanced	0.124987	0.0998983	0.0106538	0.763998	0.7767	0.759559	27	22	26	4.62762204277525	2.85849790888751	2	Platelet count	0	0	0	0.548387096774194
ART3	Cardiometabolic	Q13508	OID20346	1.5K	ENSG00000156219	ART3	4	76932337	77033955	1.90011	Intracellular and membrane	Group enriched	Group enriched	0.212248	0.0766578	#VALUE!	0.711146	0.726421	0.715572	30	22	28	-1.73798250177042	-2.27454813662804	8	Liver/Macrophages	0	0	0	0.5625
ART5	Neurology_II	Q96L15	OID30828	3K	ENSG00000167311	ART5	11	3659733	3663546	7.12543	Secreted in other tissues	Tissue enhanced	Group enriched	0.000903127	0.0165022	#VALUE!	0.982554	0.978861	0.98437	4	2	2	-3.08518745622515	-0.0717790882829489	1	Phenotypic diverse	0	0	0	0.333333333333333
ARTN	Inflammation	Q5T4W7	OID20446	1.5K	ENSG00000117407	ARTN	1	44398992	44402913	3.7225	Secreted in other tissues	Low tissue specificity	Cell type enhanced	0.00348195	0.00302407	#VALUE!	0.993468	0.993149	0.994	6	7	5	-5.08549242143336	2.00324591122965	1	Phenotypic diverse	0	0	0	0.333333333333333
ASAH1	Cardiometabolic_II	Q13510	OID30415	3K	ENSG00000104763	ASAH1	8	17913934	17942494	4.91871	Intracellular and membrane	Tissue enhanced	Cell type enhanced	0.0799141	0.137925	0.00900298	0.772784	0.763365	0.785851	25	24	23	2.03729493052335	-3.73591246503784	5	Inflammation	0	0	0	0.620689655172414
ASAH2	Neurology	Q9NR71	OID20996	1.5K	ENSG00000188611	ASAH2	10	51942538	52008370	2.6105	Intracellular and membrane	Tissue enriched	Cell type enhanced	0.152544	0.281222	#VALUE!	0.566459	0.531216	0.582756	33	27	25	2.35902100060614	-5.05519923237268	7	Omnigenic	0	0	0	0.209302325581395
ASGR1	Neurology	P07306	OID20990	1.5K	ENSG00000141505	ASGR1	17	7076750	7082883	2.6105	Secreted to blood	Tissue enriched	Cell type enriched	0.204994	0.0739174	0.00428405	0.716617	0.755242	0.712256	32	24	28	-1.52414324759004	-4.10095743751724	3	Kidney function	0	0	0	0.485714285714286
ASGR2	Inflammation_II	P07307	OID30679	3K	ENSG00000161944	ASGR2	17	7004641	7019019	4.13491		Tissue enriched	Cell type enriched	0.143981	0.182321	0.0132995	0.66072	0.661802	0.68287	27	22	18	1.10579255653477	-1.96260224080621	8	Liver/Macrophages	0	0	0	0.538461538461538
ASPN	Cardiometabolic_II	Q9BXN1	OID30315	3K	ENSG00000106819	ASPN	9	95218487	95244788	4.05502	Secreted to extracellular matrix	Tissue enhanced	Cell type enhanced	0.0791663	0.0547421	0.00171234	0.864463	0.868806	0.875517	24	17	18	-1.71621551066586	-1.12536545213454	1	Phenotypic diverse	0	0	0	0.521739130434783
ASPSCR1	Neurology_II	Q9BZE9	OID31055	3K	ENSG00000169696	ASPSCR1	17	79934683	79975282	4.18025		Low tissue specificity	Cell type enhanced	0.114273	0.0386374	0.0267691	0.820005	0.813165	0.815147	20	13	13	4.29930659794183	3.69301148332521	2	Platelet count	0	0	0	0.625
ASRGL1	Cardiometabolic_II	Q7L266	OID30283	3K	ENSG00000162174	ASRGL1	11	62104920	62160882	6.57699		Tissue enhanced	Group enriched	0.104958	0.133882	0.034633	0.726554	0.738836	0.720103	13	13	12	5.19999787499132	2.92930131221295	8	Liver/Macrophages	0	0	0	0.666666666666667
ASS1	Cardiometabolic_II	P00966	OID30170	3K	ENSG00000130707	ASS1	9	133320316	133376661	7.17293		Group enriched	Cell type enhanced	0.186754	0.0233034	0.0074905	0.782409	0.790909	0.770116	17	12	13	-4.6821444102557	-2.48008284929502	1	Phenotypic diverse	0	0	0	0.666666666666667
ATF2	Neurology	P15336	OID20798	1.5K	ENSG00000115966	ATF2	2	175936978	176033110	4.03342		Low tissue specificity	Cell type enhanced	0.0059306	0.00687235	#VALUE!	0.987101	0.989503	0.987202	8	5	6	-4.11548201881667	1.53862220966743	1	Phenotypic diverse	0	0	0	0.375
ATF4	Oncology_II	P18848	OID31162	3K	ENSG00000128272	ATF4	22	39915700	39918691	7.4709		Low tissue specificity	Low cell type specificity	#VALUE!	#VALUE!	#VALUE!	1	0.999944	0.999986	NA	1	1	NA	NA	NA	NA	0	0	0	0
ATG16L1	Oncology_II	Q676U5	OID31466	3K	ENSG00000085978	ATG16L1	2	234118697	234204320	4.44368		Low tissue specificity	Low cell type specificity	0.134082	0.00321708	0.0472951	0.815283	0.815934	0.805866	15	14	11	5.11215909851143	5.01807154004464	2	Platelet count	0	0	0	0.470588235294118
ATG4A	Oncology	Q8WYN0	OID21246	1.5K	ENSG00000101844	ATG4A	X	107334898	107397901	4.05286		Low tissue specificity	Low cell type specificity	0.0857468	0.0121423	0.0340867	0.867986	0.882463	0.845113	18	14	13	2.16612481067786	4.8380252635593	2	Platelet count	0	0	0	0.588235294117647
ATOX1	Oncology	O00244	OID21476	1.5K	ENSG00000177556	ATOX1	5	151121877	151152093	1.53952		Low tissue specificity	Cell type enhanced	0.100319	0.0221981	0.0324172	0.844839	0.856719	0.846845	24	18	15	4.11955298620513	5.49556181696027	2	Platelet count	0	0	0	0.65
ATP1B1	Cardiometabolic_II	P05026	OID30124	3K	ENSG00000143153	ATP1B1	1	169074935	169101960	7.17293		Tissue enhanced	Cell type enhanced	0.00873076	0.00243599	#VALUE!	0.988862	0.989339	0.996507	10	5	3	-5.0215902885446	0.257830209167634	1	Phenotypic diverse	0	0	0	0.333333333333333
ATP1B2	Cardiometabolic_II	P14415	OID30118	3K	ENSG00000129244	ATP1B2	17	7549945	7561086	7.17293		Group enriched	Group enriched	0.00240515	#VALUE!	#VALUE!	0.997569	0.995917	0.996	4	2	1	-6.18500900982569	2.83651722101707	1	Phenotypic diverse	0	0	0	0.5
ATP1B3	Cardiometabolic_II	P54709	OID30065	3K	ENSG00000069849	ATP1B3	3	141594966	141645356	7.17293		Low tissue specificity	Cell type enhanced	0.00149524	#VALUE!	#VALUE!	0.998495	1	1	2	NA	NA	-6.29387844311459	2.69712662200148	1	Phenotypic diverse	0	0	0	NA
ATP1B4	Oncology_II	Q9UN42	OID31230	3K	ENSG00000101892	ATP1B4	X	119495967	119516226	7.4709		Group enriched	Cell type enriched	#VALUE!	#VALUE!	#VALUE!	1	1	1	NA	NA	NA	NA	NA	NA	NA	0	0	0	NA
ATP2B4	Cardiometabolic_II	P23634	OID30062	3K	ENSG00000058668	ATP2B4	1	203595689	203713209	7.17293		Tissue enhanced	Cell type enhanced	0.00311421	0.00316314	#VALUE!	0.993746	0.995305	0.995156	6	3	2	-5.23640302664946	1.74501180971068	1	Phenotypic diverse	0	0	0	0.25
ATP5F1D	Cardiometabolic_II	P30049	OID30079	3K	ENSG00000099624	ATP5D	19	1241749	1244824	7.17293		Tissue enhanced	Cell type enhanced	0.00192945	#VALUE!	#VALUE!	0.998044	1	0.99701	2	NA	1	-6.55957533084021	0.481463856150949	1	Phenotypic diverse	0	0	0	0
ATP5IF1	Inflammation	Q9UII2	OID20760	1.5K	ENSG00000130770	ATPIF1	1	28562620	28573417	1.63885		Low tissue specificity	Cell type enhanced	0.184263	0.014738	0.0239316	0.776836	0.797871	0.784023	17	16	11	7.01380413481917	5.08975785474699	2	Platelet count	0	0	0	0.5
ATP5PO	Neurology	P48047	OID20811	1.5K	ENSG00000241837	ATP5O	21	35275757	35288284	4.03342		Tissue enhanced	Cell type enhanced	0.00179908	#VALUE!	#VALUE!	0.998201	0.999495	0.997655	1	1	1	-3.93380156760784	3.32249127005108	1	Phenotypic diverse	0	0	0	1
ATP6AP2	Oncology	O75787	OID21178	1.5K	ENSG00000182220	ATP6AP2	X	40440146	40465889	4.05286		Tissue enriched	Cell type enhanced	0.0438458	0.00394323	#VALUE!	0.952178	0.966968	0.930305	9	8	7	-3.71736161812018	-0.835889563291822	1	Phenotypic diverse	0	0	0	0.5
ATP6V1D	Oncology	Q9Y5K8	OID21341	1.5K	ENSG00000100554	ATP6V1D	14	67761088	67826982	2.27366		Low tissue specificity	Low cell type specificity	0.00654477	0.00211193	0.00160811	0.989735	0.993617	0.991193	8	3	3	-3.92800396032964	3.2925045106319	1	Phenotypic diverse	0	0	0	0.5
ATP6V1F	Neurology	Q16864	OID20843	1.5K	ENSG00000128524	ATP6V1F	7	128502880	128505898	4.21696		Low tissue specificity	Cell type enhanced	0.0608819	0.00293454	0.0165967	0.919566	0.922592	0.907491	18	12	13	1.39196759159248	4.51135556614612	1	Phenotypic diverse	0	0	0	0.5625
ATP6V1G1	Cardiometabolic_II	O75348	OID30242	3K	ENSG00000136888	ATP6V1G1	9	117350026	117360653	6.57699		Low tissue specificity	Low cell type specificity	0.143311	0.0105214	0.0259117	0.820192	0.828158	0.840107	16	11	12	4.97143936617078	4.53709599018195	2	Platelet count	0	0	0	0.642857142857143
ATP6V1G2	Cardiometabolic_II	O95670	OID30167	3K	ENSG00000213760	ATP6V1G2	6	31512239	31516204	7.17293		Tissue enriched	Cell type enhanced	0.00919195	0.0109966	0.00394098	0.975927	0.978873	0.980793	4	4	4	-3.50695261503481	0.387684997556023	1	Phenotypic diverse	0	0	0	0.6
ATRAID	Oncology_II	Q6UW56	OID31451	3K	ENSG00000138085	ATRAID	2	27434895	27440046	4.44368		Low tissue specificity	Low cell type specificity	0.207887	0.0591426	#VALUE!	0.732571	0.728127	0.737683	20	16	13	-1.15864844617189	-5.13062918532018	3	Kidney function	0	0	0	0.526315789473684
ATRN	Inflammation_II	O75882-2	OID30735	3K	ENSG00000088812	ATRN	20	3451687	3631769	4.06797	Secreted to blood	Low tissue specificity	Cell type enhanced	0.0960348	0.249515	0.0020641	0.652418	0.679109	0.676594	30	27	23	3.12682439722211	-5.58078764275452	7	Omnigenic	0	0	0	0.5625
ATXN10	Neurology	Q9UBB4	OID20865	1.5K	ENSG00000130638	ATXN10	22	46067678	46241187	4.03342		Low tissue specificity	Low cell type specificity	0.0888063	0.00887097	0.0283467	0.873984	0.859986	0.869097	13	14	10	3.97136351788662	5.68351745875863	2	Platelet count	0	0	0	0.6
ATXN2	Neurology_II	Q99700	OID30850	3K	ENSG00000204842	ATXN2	12	111890018	112037480	7.12543		Low tissue specificity	Low cell type specificity	0.0423027	0.00258816	0.00494773	0.950043	0.958046	0.950402	11	6	6	-0.910301929512628	3.9325293006036	1	Phenotypic diverse	0	0	0	0.714285714285714
ATXN2L	Neurology_II	Q8WWM7	OID30980	3K	ENSG00000168488	ATXN2L	16	28834356	28848558	4.18025		Low tissue specificity	Low cell type specificity	0.0894808	0.0014179	0.0222722	0.886807	0.890572	0.872161	13	11	9	2.9207892197404	4.87961261912326	2	Platelet count	0	0	0	0.666666666666667
ATXN3	Neurology_II	P54252	OID31149	3K	ENSG00000066427	ATXN3	14	92524896	92572965	4.23639		Low tissue specificity	Low cell type specificity	0.0839338	0.0517013	0.0366837	0.827573	0.81898	0.807884	17	15	13	3.99636349290752	3.07005478914018	2	Platelet count	0	0	0	0.647058823529412
AXIN1	Inflammation	O15169	OID20582	1.5K	ENSG00000103126	AXIN1	16	337440	402673	2.12683		Low tissue specificity	Cell type enhanced	0.132431	0.0102634	0.0437146	0.813587	0.820886	0.808361	12	11	8	5.07272570513167	4.94371287027632	2	Platelet count	0	0	0	0.727272727272727
AXL	Cardiometabolic	P30530	OID20363	1.5K	ENSG00000167601	AXL	19	41725108	41767671	1.90011		Low tissue specificity	Cell type enhanced	0.175895	0.064384	0.00334389	0.756375	0.760431	0.773993	23	19	26	-1.49735897693955	-4.1301928102274	3	Kidney function	0	0	0	0.5
AZI2	Neurology_II	Q9H6S1	OID31056	3K	ENSG00000163512	AZI2	3	28356494	28390618	4.18025		Low tissue specificity	Low cell type specificity	0.0874213	0.00358391	0.0394532	0.869488	0.889587	0.868369	12	11	9	2.7770444492492	4.43295317466296	2	Platelet count	0	0	0	0.818181818181818
AZU1	Cardiometabolic	P20160	OID20309	1.5K	ENSG00000172232	AZU1	19	825097	832017	5.78671	Secreted to blood	Tissue enriched	Cell type enhanced	0.0383173	0.0497427	0.039274	0.872253	0.854056	0.854762	20	15	16	-1.54829192746562	1.51074647102482	1	Phenotypic diverse	0	0	0	0.55
B2M	Inflammation_II	P61769	OID30725	3K	ENSG00000166710	B2M	15	45003675	45011075	4.06797	Secreted to blood	Low tissue specificity	Cell type enhanced	0.265233	0.0357215	#VALUE!	0.698822	0.71442	0.71695	21	17	15	-1.29173665935325	-5.37279138251696	3	Kidney function	0	0	0	0.523809523809524
B3GAT3	Cardiometabolic_II	O94766	OID30165	3K	ENSG00000149541	B3GAT3	11	62382768	62389647	7.17293	Intracellular and membrane	Low tissue specificity	Low cell type specificity	0.00155146	#VALUE!	#VALUE!	0.998449	1	0.997451	1	NA	1	-6.22421289327841	2.81027613813309	1	Phenotypic diverse	0	0	0	0
B3GNT7	Cardiometabolic_II	Q8NFL0	OID30281	3K	ENSG00000156966	B3GNT7	2	232260254	232265875	6.57699	Intracellular and membrane	Tissue enhanced	Cell type enhanced	0.141955	0.302615	0.00259761	0.55314	0.541994	0.556091	25	22	19	2.87411298023204	-5.62137905672306	7	Omnigenic	0	0	0	0.64
B4GALT1	Inflammation	P15291	OID20780	1.5K	ENSG00000086062	B4GALT1	9	33104080	33167354	1.63885	Intracellular and membrane	Low tissue specificity	Cell type enhanced	0.132034	0.0958202	0.00690267	0.76535	0.783031	0.750373	27	19	19	-0.574497867502893	-1.88200597647429	8	Liver/Macrophages	0	0	0	0.52
B4GAT1	Neurology	O43505	OID21127	1.5K	ENSG00000174684	B3GNT1	11	66112843	66115163	1.89148	Intracellular and membrane	Tissue enhanced	Cell type enhanced	0.169146	0.0946056	0.0105428	0.726	0.737779	0.777245	31	25	22	-1.78661516167072	-1.44015345418729	8	Liver/Macrophages	0	0	0	0.566666666666667
BABAM1	Inflammation_II	Q9NWV8	OID30466	3K	ENSG00000105393	BABAM1	19	17378159	17392058	6.95485		Low tissue specificity	Low cell type specificity	0.00748319	#VALUE!	0.00395742	0.988571	0.987816	0.978848	4	3	4	-3.34915735762528	3.57026558194621	1	Phenotypic diverse	0	0	0	0.4
BACH1	Inflammation	O14867	OID20505	1.5K	ENSG00000156273	BACH1	21	30566392	31003071	2.12683		Tissue enhanced	Cell type enhanced	0.0873398	0.00419983	0.0437305	0.864821	0.880435	0.8543	15	15	11	2.93899436916249	4.48837096553498	2	Platelet count	0	0	0	0.625
BAG3	Neurology	O95817	OID20972	1.5K	ENSG00000151929	BAG3	10	121410882	121437331	2.79403		Tissue enhanced	Cell type enhanced	0.125034	0.0105296	0.0032335	0.861085	0.86147	0.866393	25	21	22	-3.22836487509674	-1.91333530166091	1	Phenotypic diverse	0	0	0	0.653846153846154
BAG4	Inflammation_II	O95429	OID30474	3K	ENSG00000156735	BAG4	8	38034051	38070819	6.95485		Low tissue specificity	Low cell type specificity	0.092527	0.00353715	0.0391023	0.864891	0.864773	0.86804	20	18	14	2.90930146586312	4.41036002400256	2	Platelet count	0	0	0	0.6
BAG6	Cardiometabolic	P46379	OID20114	1.5K	ENSG00000204463	BAG6	6	31606805	31620482	3.89739	Intracellular and membrane	Low tissue specificity	Cell type enhanced	0.0960353	0.00141755	0.0237632	0.878636	0.873367	0.878576	24	19	12	1.77291981038955	4.51693045446067	2	Platelet count	0	0	0	0.631578947368421
BAIAP2	Oncology	Q9UQB8	OID21250	1.5K	ENSG00000175866	BAIAP2	17	79008948	79091232	4.05286		Low tissue specificity	Low cell type specificity	0.16543	0.0177788	0.0122271	0.804338	0.837629	0.786159	24	20	22	-6.13291928982732	-1.84461534373592	1	Phenotypic diverse	0	0	0	0.68
BAMBI	Oncology	Q13145	OID21267	1.5K	ENSG00000095739	BAMBI	10	28966271	28971868	4.05286		Tissue enhanced	Cell type enhanced	0.10815	0.0107035	#VALUE!	0.880957	0.866343	0.891822	28	15	15	-2.08245090278104	-3.23833557555802	1	Phenotypic diverse	0	0	0	0.363636363636364
BANK1	Inflammation	Q8NDB2	OID20594	1.5K	ENSG00000153064	BANK1	4	102332443	102995969	2.12683		Group enriched	Cell type enriched	0.117307	0.0173686	0.0412731	0.824291	0.837393	0.819057	14	10	10	4.36294888658931	4.65112516877061	2	Platelet count	0	0	0	1
BAP18	Neurology_II	Q8IXM2	OID31150	3K	ENSG00000258315	C17orf49	17	6917814	6920844	4.23639	NA	NA	NA	0.0522811	0.00731838	0.0360783	0.904392	0.900718	0.903182	30	26	21	-1.97913408125637	2.16111887798325	1	Phenotypic diverse	0	0	0	0.516129032258065
BATF	Neurology_II	Q16520	OID30896	3K	ENSG00000156127	BATF	14	75988768	76013358	6.65472		Tissue enhanced	Cell type enhanced	0.0105625	#VALUE!	#VALUE!	0.989408	0.991822	0.995176	4	2	5	-5.49642701102042	-0.124806841107451	1	Phenotypic diverse	0	0	0	0.4
BAX	Neurology	Q07812	OID20856	1.5K	ENSG00000087088	BAX	19	49458072	49465055	4.21696		Low tissue specificity	Low cell type specificity	0.102651	0.000855372	0.0257004	0.870536	0.871969	0.86826	15	16	12	4.04805388341178	5.73201834071222	2	Platelet count	0	0	0	0.473684210526316
BCAM	Neurology	P50895	OID21076	1.5K	ENSG00000187244	BCAM	19	45312328	45324673	1.89148		Tissue enhanced	Cell type enhanced	0.13782	0.141912	#VALUE!	0.719997	0.707452	0.703098	22	19	18	0.804642867241652	-0.585451966251862	8	Liver/Macrophages	0	0	0	0.423076923076923
BCAN	Neurology	Q96GW7	OID20998	1.5K	ENSG00000132692	BCAN	1	156611182	156629324	2.6105	Secreted in brain	Tissue enriched	Group enriched	0.154697	0.0655794	0.00550525	0.774298	0.751465	0.768904	30	26	27	-1.52014434293288	-1.41367940464744	1	Phenotypic diverse	0	0	0	0.606060606060606
BCAT1	Cardiometabolic_II	P54687	OID30312	3K	ENSG00000060982	BCAT1	12	24964295	25102393	4.05502		Tissue enhanced	Cell type enhanced	0.0742652	0.0432546	0.00918936	0.873221	0.87381	0.859822	21	16	22	3.70686166058799	3.09414854389457	1	Phenotypic diverse	0	0	0	0.52
BCAT2	Neurology_II	O15382	OID30844	3K	ENSG00000105552	BCAT2	19	49298319	49314286	7.12543		Low tissue specificity	Low cell type specificity	0.00165028	#VALUE!	#VALUE!	0.998308	0.997883	0.998382	3	1	1	-6.64537034070501	2.3870801821558	1	Phenotypic diverse	0	0	0	1
BCHE	Inflammation_II	P06276	OID30717	3K	ENSG00000114200	BCHE	3	165490692	165555260	5.92706	Secreted to blood	Tissue enriched	Group enriched	0.120668	0.26507	0.00222062	0.611858	0.63049	0.579732	30	28	28	1.9406406878783	-4.96164660106527	5	Inflammation	0	0	0	0.6
BCL2	Oncology_II	P10415	OID31454	3K	ENSG00000171791	BCL2	18	60790579	60987361	4.44368		Low tissue specificity	Cell type enhanced	0.0884255	0.0195534	0.00808691	0.883982	0.890249	0.891136	29	21	24	-1.61845633314335	3.21573114752416	1	Phenotypic diverse	0	0	0	0.607142857142857
BCL2L1	Neurology_II	Q07817	OID31152	3K	ENSG00000171552	BCL2L1	20	30252255	30311792	4.23639		Low tissue specificity	Cell type enhanced	0.149614	0.00539973	0.0320464	0.812748	0.812642	0.799732	12	11	11	6.97069873282038	5.55201161941292	2	Platelet count	0	0	0	0.571428571428571
BCL2L11	Inflammation	O43521-2	OID20513	1.5K	ENSG00000153094	BCL2L11	2	111876955	111926024	2.12683		Low tissue specificity	Cell type enhanced	0.0842262	0.119631	0.00510945	0.791024	0.763333	0.816984	24	15	11	1.04431042008835	-0.256483218849268	4	Polygenic	0	0	0	0.368421052631579
BCL2L15	Inflammation_II	Q5TBC7	OID30498	3K	ENSG00000188761	BCL2L15	1	114420790	114430169	6.95485		Tissue enhanced	Cell type enhanced	0.0790394	0.024574	0.042042	0.854268	0.862656	0.849427	16	12	10	-1.72161330902913	1.67727573435794	1	Phenotypic diverse	0	0	0	0.692307692307692
BCL7A	Oncology_II	Q4VC05	OID31218	3K	ENSG00000110987	BCL7A	12	122457328	122499948	7.4709		Low tissue specificity	Cell type enhanced	0.000463359	#VALUE!	#VALUE!	0.999537	1	1	1	NA	NA	-7.09607473481349	1.00004399870564	1	Phenotypic diverse	0	0	0	NA
BCL7B	Oncology_II	Q9BQE9	OID31421	3K	ENSG00000106635	BCL7B	7	72950686	72972332	4.4847		Low tissue specificity	Low cell type specificity	0.00318088	0.000861951	#VALUE!	0.995967	0.99738	0.999931	5	3	1	-6.20386569753386	2.00422667504278	1	Phenotypic diverse	0	0	0	0
BCR	Inflammation	P11274	OID20558	1.5K	ENSG00000186716	BCR	22	23521891	23660224	2.12683		Tissue enhanced	Cell type enhanced	0.109708	0.0054539	0.0415484	0.843214	0.852798	0.82534	16	12	10	4.01344476557279	4.83939186191304	2	Platelet count	0	0	0	0.571428571428571
BDNF	Cardiometabolic_II	P23560	OID30373	3K	ENSG00000176697	BDNF	11	27676440	27743605	4.04206	Secreted to blood	Tissue enhanced	Cell type enhanced	0.132679	0.0827384	0.0198501	0.764201	0.796851	0.768592	23	15	13	6.14400998834246	3.31307699826668	2	Platelet count	0	0	0	0.555555555555556
BECN1	Cardiometabolic_II	Q14457	OID30220	3K	ENSG00000126581	BECN1	17	40962152	40985367	6.57699		Low tissue specificity	Low cell type specificity	0.11191	0.0114837	0.034283	0.842419	0.844038	0.842382	20	15	14	4.33304697203853	4.48589100287219	2	Platelet count	0	0	0	0.526315789473684
BEX3	Oncology_II	Q00994	OID31202	3K	ENSG00000166681	NGFRAP1	X	102631268	102633005	7.4709		Low tissue specificity	Cell type enhanced	0.00045025	#VALUE!	#VALUE!	0.99955	0.997956	1	1	1	NA	-6.94167844638488	2.39488992469503	1	Phenotypic diverse	0	0	0	0
BGLAP	Cardiometabolic_II	P02818	OID30389	3K	ENSG00000242252	BGLAP	1	156211753	156213112	4.04206	Secreted to blood	Group enriched	Cell type enhanced	0.261527	0.0619475	#VALUE!	0.676597	0.68218	0.710298	32	29	23	-0.642227593037255	-0.72568919898747	1	Phenotypic diverse	0	0	0	0.485714285714286
BGN	Oncology	P21810	OID21198	1.5K	ENSG00000182492	BGN	X	152760397	152775012	4.23207	Secreted to extracellular matrix	Tissue enhanced	Cell type enhanced	0.140155	0.0629072	0.0140942	0.782758	0.771834	0.77219	21	13	12	1.51387743255628	3.24887687947055	2	Platelet count	0	0	0	0.785714285714286
BHLHE40	Neurology_II	O14503	OID30873	3K	ENSG00000134107	BHLHE40	3	5020801	5027008	7.12543		Low tissue specificity	Cell type enhanced	#VALUE!	#VALUE!	#VALUE!	1	1	1	NA	NA	NA	NA	NA	NA	NA	0	0	0	NA
BHMT2	Cardiometabolic_II	Q9H2M3	OID30051	3K	ENSG00000132840	BHMT2	5	78365540	78385289	7.17293		Group enriched	Group enriched	#VALUE!	#VALUE!	#VALUE!	1	1	1	NA	NA	NA	NA	NA	NA	NA	0	0	0	NA
BID	Inflammation	P55957	OID20517	1.5K	ENSG00000015475	BID	22	18216906	18257536	2.12683		Tissue enhanced	Cell type enhanced	0.103229	0.0152814	0.032564	0.848844	0.828541	0.849164	21	16	18	3.41492946392231	4.85978173079532	2	Platelet count	0	0	0	0.789473684210526
BIN2	Neurology	Q9UBW5	OID21067	1.5K	ENSG00000110934	BIN2	12	51674822	51718452	1.89148		Tissue enhanced	Cell type enhanced	0.129806	0.0109959	0.0365817	0.822652	0.814426	0.817976	12	9	9	6.40719810040635	5.65749690994779	2	Platelet count	0	0	0	1
BIRC2	Oncology	Q13490	OID21217	1.5K	ENSG00000110330	BIRC2	11	102217942	102249401	4.05286		Low tissue specificity	Cell type enhanced	0.111853	0.00494896	0.0318922	0.851402	0.848615	0.847041	14	10	9	4.39499294649292	4.90427764574323	2	Platelet count	0	0	0	0.727272727272727
BLMH	Cardiometabolic	Q13867	OID20336	1.5K	ENSG00000108578	BLMH	17	28575218	28619074	1.07529		Tissue enhanced	Low cell type specificity	0.151266	0.228829	0.0161332	0.60368	0.597193	0.597787	28	24	22	2.82731397557869	-4.78238789166415	7	Omnigenic	0	0	0	0.533333333333333
BLNK	Inflammation_II	Q8WV28	OID30541	3K	ENSG00000095585	BLNK	10	97951458	98031344	6.95485		Tissue enhanced	Cell type enhanced	0.0641468	0.0206057	0.0161677	0.899214	0.929166	0.896288	25	16	17	-2.63548900076514	1.90645841804215	1	Phenotypic diverse	0	0	0	0.65
BLOC1S2	Neurology_II	Q6QNY1	OID30856	3K	ENSG00000196072	BLOC1S2	10	102033713	102046469	7.12543		Low tissue specificity	Low cell type specificity	0.00222656	#VALUE!	#VALUE!	0.997758	0.998894	1	3	2	NA	-6.58368895750623	0.115808015481745	1	Phenotypic diverse	0	0	0	0
BLOC1S3	Neurology_II	Q6QNY0	OID31106	3K	ENSG00000189114	BLOC1S3	19	45682003	45685059	4.23639		Low tissue specificity	Cell type enriched	0.139002	0.00369832	0.0346701	0.822492	0.817232	0.805922	14	11	10	5.21208641191194	4.69083460183767	2	Platelet count	0	0	0	0.75
BLVRB	Neurology	P30043	OID21141	1.5K	ENSG00000090013	BLVRB	19	40953696	40971747	1.89148		Tissue enhanced	Cell type enhanced	0.0394088	0.0292834	0.0401799	0.890836	0.91247	0.880208	11	10	10	-1.33960524155392	2.48909951889283	1	Phenotypic diverse	0	0	0	0.666666666666667
BMP10	Inflammation_II	O95393	OID30575	3K	ENSG00000163217	BMP10	2	69092613	69098649	6.31356	Secreted to blood	Tissue enriched	Cell type enhanced	0.161636	0.179886	0.00992496	0.648627	0.647262	0.680114	28	21	24	1.52660451987016	-4.08415311727946	5	Inflammation	0	0	0	0.451612903225806
BMP4	Neurology	P12644	OID20994	1.5K	ENSG00000125378	BMP4	14	54416454	54425479	2.79403	Secreted to blood	Low tissue specificity	Cell type enhanced	0.0794907	0.0198777	0.0203187	0.879937	0.878388	0.870007	22	20	20	-0.022069126491806	3.66956003365047	1	Phenotypic diverse	0	0	0	0.481481481481482
BMP6	Cardiometabolic	P22004	OID20111	1.5K	ENSG00000153162	BMP6	6	7727030	7881655	4.07229	Secreted to blood	Low tissue specificity	Group enriched	0.0566532	0.0945636	0.00167336	0.846732	0.860978	0.825982	22	13	16	0.482985375257699	-0.315097082888498	1	Phenotypic diverse	0	0	0	0.45
BMPER	Inflammation_II	Q8N8U9	OID30615	3K	ENSG00000164619	BMPER	7	33944523	34195484	6.31356	Secreted to extracellular matrix	Low tissue specificity	Group enriched	0.103632	0.0334506	#VALUE!	0.862514	0.885694	0.866134	28	22	24	-2.02248177830188	-3.20550573852412	1	Phenotypic diverse	0	0	0	0.4375
BNIP2	Cardiometabolic_II	Q12982	OID30292	3K	ENSG00000140299	BNIP2	15	59951345	59981733	4.05502		Tissue enhanced	Cell type enhanced	0.0706402	0.000145773	0.0165663	0.912478	0.914589	0.921286	9	6	7	1.81548690610826	4.53489990993356	2	Platelet count	0	0	0	0.444444444444444
BNIP3L	Inflammation_II	O60238	OID30525	3K	ENSG00000104765	BNIP3L	8	26240414	26363152	6.95485		Low tissue specificity	Low cell type specificity	0.0615953	0.0122151	0.0211576	0.904835	0.90245	0.872941	26	18	16	0.329783687800819	4.09842464528986	1	Phenotypic diverse	0	0	0	0.545454545454545
BOC	Cardiometabolic	Q9BWV1	OID20116	1.5K	ENSG00000144857	BOC	3	112929850	113006303	3.89739	Intracellular and membrane	Low tissue specificity	Cell type enhanced	0.106987	0.0425747	#VALUE!	0.850339	0.843773	0.868488	25	24	18	-2.53964268773981	-0.338409634094001	1	Phenotypic diverse	0	0	0	0.4
BOLA1	Neurology_II	Q9Y3E2	OID30837	3K	ENSG00000178096	BOLA1	1	149859440	149872351	7.12543	Intracellular and membrane	Low tissue specificity	Cell type enhanced	0.0724268	0.0512706	0.00988869	0.866116	0.873758	0.858593	20	16	15	1.47709681534666	2.9708880292506	1	Phenotypic diverse	0	0	0	0.631578947368421
BOLA2_BOLA2B	Cardiometabolic_II	Q9H3K6	OID30267	3K	ENSG00000183336|ENSG00000169627	BOLA2|BOLA2B	16|16	29464914|30204255	29466285|30205627	6.57699	NA	NA	NA	0.0919946	0.00494679	0.0417387	0.861259	0.856972	0.851795	18	14	14	2.1598729498142	4.83552337712356	2	Platelet count	0	0	0	0.75
BPIFA2	Cardiometabolic_II	Q96DR5	OID30279	3K	ENSG00000131050	BPIFA2	20	31749574	31769218	9.89139	Secreted to digestive system	Tissue enriched	Cell type enriched	0.0845874	0.205898	0.00516879	0.704634	0.674444	0.714371	21	22	19	1.52585899837486	-0.743454560568159	4	Polygenic	0	0	0	0.576923076923077
BPIFB1	Cardiometabolic	Q8TDL5	OID20308	1.5K	ENSG00000125999	BPIFB1	20	31861286	31897684	2.67096	Secreted in other tissues	Group enriched	Group enriched	0.15003	0.193125	#VALUE!	0.656817	0.665445	0.672258	25	16	22	1.06820880695195	-3.06524294376686	5	Inflammation	0	0	0	0.52
BPIFB2	Cardiometabolic_II	Q8N4F0	OID30311	3K	ENSG00000078898	BPIFB2	20	31595406	31611515	4.23855	Secreted in other tissues	Tissue enriched	Cell type enhanced	0.142793	0.106745	0.00130959	0.749195	0.727245	0.737236	31	25	21	0.095522482670462	-2.36232982805795	8	Liver/Macrophages	0	0	0	0.393939393939394
BRAP	Oncology_II	Q7Z569	OID31506	3K	ENSG00000089234	BRAP	12	112079950	112123790	5.33112		Tissue enhanced	Group enriched	0.127753	0.00468256	0.0484477	0.819049	0.816357	0.808995	12	9	8	5.10439925188292	5.00083959554703	2	Platelet count	0	0	0	0.888888888888889
BRD1	Oncology_II	O95696	OID31259	3K	ENSG00000100425	BRD1	22	50166931	50221160	5.78887		Low tissue specificity	Cell type enhanced	0.00302404	#VALUE!	#VALUE!	0.996916	0.995924	0.995647	7	5	3	-6.79323260605113	2.47589643387762	1	Phenotypic diverse	0	0	0	0.6
BRD2	Neurology_II	P25440	OID30826	3K	ENSG00000204256	BRD2	6	32936437	32949282	7.12543		Low tissue specificity	Low cell type specificity	0.000870715	#VALUE!	0.00245594	0.996694	1	0.998428	3	NA	1	-3.38070997106442	2.40489868489546	1	Phenotypic diverse	0	0	0	0
BRD3	Cardiometabolic_II	Q15059	OID30093	3K	ENSG00000169925	BRD3	9	136895427	136933657	7.17293		Low tissue specificity	Cell type enhanced	0.0124763	#VALUE!	0.00150922	0.986006	0.988892	0.989069	5	4	4	-3.16070069551742	3.6184387947395	1	Phenotypic diverse	0	0	0	1
BRDT	Cardiometabolic_II	Q58F21	OID30179	3K	ENSG00000137948	BRDT	1	92414928	92479983	7.17293		Tissue enriched	Cell type enhanced	0.0623942	0.0280196	0.0104079	0.89903	0.912325	0.896062	9	6	7	1.12902482582531	3.62633989007064	1	Phenotypic diverse	0	0	0	0.625
BRK1	Neurology	Q8WUW1	OID20883	1.5K	ENSG00000254999	BRK1	3	10157276	10168874	4.03342		Low tissue specificity	Cell type enhanced	0.101496	0.0346648	0.01521	0.848484	0.832322	0.857969	20	19	16	1.47723516964563	3.54327620085148	2	Platelet count	0	0	0	0.458333333333333
BRME1	Neurology_II	Q0VDD7	OID30847	3K	ENSG00000132016	C19orf57	19	13993161	14017265	7.12543		Tissue enhanced	Group enriched	#VALUE!	#VALUE!	#VALUE!	1	1	1	NA	NA	NA	NA	NA	NA	NA	0	0	0	NA
BRSK2	Neurology_II	Q8IWQ3	OID31042	3K	ENSG00000174672	BRSK2	11	1411129	1483919	4.18025		Group enriched	Cell type enhanced	0.0546091	0.161412	0.00910271	0.774988	0.767865	0.780196	15	14	11	2.52169121936263	-4.0732790721977	5	Inflammation	0	0	0	0.666666666666667
BSG	Inflammation	P35613	OID20626	1.5K	ENSG00000172270	BSG	19	571297	583493	1.13359		Tissue enhanced	Cell type enhanced	0.198088	0.0523191	#VALUE!	0.74946	0.76939	0.743846	27	20	24	-1.78948381214165	-3.84502849247672	3	Kidney function	0	0	0	0.419354838709677
BSND	Oncology_II	Q8WZ55	OID31184	3K	ENSG00000162399	BSND	1	55464606	55476556	7.4709		Tissue enriched	Group enriched	#VALUE!	0.00223316	#VALUE!	0.997767	0.996957	1	1	1	NA	-5.13251971803251	2.12286898608352	1	Phenotypic diverse	0	0	0	0
BST1	Neurology	Q10588	OID21051	1.5K	ENSG00000109743	BST1	4	15704573	15739936	1.13143	Intracellular and membrane	Group enriched	Cell type enhanced	0.0324673	0.600578	#VALUE!	0.366997	0.345504	0.372841	18	8	11	5.4803511263569	-8.65297326863468	6	Monogenic	0	0	0	0.583333333333333
BST2	Neurology	Q10589	OID21029	1.5K	ENSG00000130303	BST2	19	17513748	17516457	1.13143		Tissue enhanced	Cell type enhanced	0.291855	0.0629574	0.00685496	0.638434	0.619843	0.659472	31	22	21	-6.14093729864625	-1.89320721100115	1	Phenotypic diverse	0	0	0	0.535714285714286
BTC	Oncology	P35070	OID21199	1.5K	ENSG00000174808	BTC	4	75669969	75719896	4.05286	Secreted to blood	Tissue enhanced	Cell type enhanced	0.1091	0.11616	0.0235355	0.75108	0.736666	0.719141	17	14	11	4.45154658215693	2.51343540617909	2	Platelet count	0	0	0	0.666666666666667
BTD	Inflammation_II	P43251	OID30754	3K	ENSG00000169814	BTD	3	15642848	15687329	4.06797	Secreted to blood	Tissue enhanced	Cell type enhanced	0.0884963	0.296366	#VALUE!	0.614873	0.609869	0.628925	29	23	21	3.44049223316378	-6.06503497836527	7	Omnigenic	0	0	0	0.692307692307692
BTLA	Oncology_II	Q7Z6A9	OID31237	3K	ENSG00000186265	BTLA	3	112182815	112218408	7.4709		Tissue enriched	Cell type enhanced	6.54478e-05	#VALUE!	#VALUE!	0.999928	1	1	2	NA	NA	-6.99764373994964	1.96480370022124	1	Phenotypic diverse	0	0	0	NA
BTN1A1	Oncology_II	Q13410	OID31363	3K	ENSG00000124557	BTN1A1	6	26501449	26510650	4.66824	Intracellular and membrane	Tissue enriched	Cell type enriched	0.00129852	0.0171965	#VALUE!	0.981458	0.983368	0.971539	6	2	4	-3.16047466463419	0.0170010654864126	1	Phenotypic diverse	0	0	0	0.2
BTN2A1	Inflammation	Q7KYR7	OID20713	1.5K	ENSG00000112763	BTN2A1	6	26458150	26476849	1.63885		Low tissue specificity	Low cell type specificity	0.254507	0.100327	0.0141377	0.630494	0.638372	0.702854	26	19	21	-0.935915721047872	-5.41589263406588	3	Kidney function	0	0	0	0.379310344827586
BTN3A2	Inflammation	P78410	OID20540	1.5K	ENSG00000186470	BTN3A2	6	26365387	26378546	2.12683		Tissue enhanced	Cell type enhanced	0.209681	0.299782	0.00737184	0.483155	0.518608	0.510311	19	13	16	3.41219278258259	-6.97442199403832	7	Omnigenic	0	0	0	0.611111111111111
BTNL10	Oncology_II	A8MVZ5	OID31196	3K	ENSG00000215811	BTNL10	1	228696356	228700006	7.4709	NA	NA	NA	0.000653399	#VALUE!	#VALUE!	0.999347	0.999988	1	1	1	NA	-7.08353065668683	2.23873405714132	1	Phenotypic diverse	0	0	0	0
C19orf12	Neurology	Q9NSK7	OID20804	1.5K	ENSG00000131943	C19orf12	19	30191721	30206364	4.03342		Tissue enhanced	Low cell type specificity	0.118998	0.0175578	0.00269376	0.860551	0.873415	0.830218	27	21	25	-4.52348955788428	-2.3548115068999	1	Phenotypic diverse	0	0	0	0.533333333333333
C1GALT1C1	Cardiometabolic_II	Q96EU7	OID30180	3K	ENSG00000171155	C1GALT1C1	X	119759648	119764005	7.17293		Low tissue specificity	Cell type enhanced	0.0070645	0.0158668	0.000780221	0.976142	0.981401	0.974308	7	5	6	-3.26743530913834	0.104058753975878	1	Phenotypic diverse	0	0	0	0.571428571428571
C1QA	Inflammation	P02745	OID20654	1.5K	ENSG00000173372	C1QA	1	22962999	22966101	1.31497	Secreted to blood	Tissue enhanced	Group enriched	0.11966	0.133166	0.00890912	0.737697	0.751794	0.761932	25	25	24	0.00139324850490002	-2.17923133548181	8	Liver/Macrophages	0	0	0	0.580645161290323
C1QBP	Neurology_II	Q07021	OID31007	3K	ENSG00000108561	C1QBP	17	5336097	5352150	4.18025	Secreted to blood	Low tissue specificity	Low cell type specificity	0.0512383	0.00227084	0.00607058	0.940427	0.945517	0.937799	12	8	8	-0.0761129939352908	4.13505568000513	1	Phenotypic diverse	0	0	0	0.6
C1QL2	Inflammation_II	Q7Z5L3	OID30515	3K	ENSG00000144119	C1QL2	2	119913819	119916465	6.95485	Secreted in brain	Tissue enriched	Group enriched	0.0607052	0.109575	#VALUE!	0.829606	0.828472	0.834646	24	15	12	0.0106442099660338	-1.31544143615972	8	Liver/Macrophages	0	0	0	0.5
C1QTNF1	Cardiometabolic	Q9BXJ1	OID20367	1.5K	ENSG00000173918	C1QTNF1	17	77018896	77045870	1.90011	Secreted to blood	Tissue enhanced	Cell type enhanced	0.0605803	0.0473095	#VALUE!	0.892044	0.901727	0.888187	25	21	16	-1.76727520670247	-1.25653241844968	1	Phenotypic diverse	0	0	0	0.541666666666667
C1QTNF5	Inflammation_II	Q9BXJ0	OID30618	3K	ENSG00000223953	C1QTNF5	11	119209652	119217383	6.31356	Secreted to blood	Low tissue specificity	Cell type enhanced	0.0472996	0.106896	0.0536591	0.791824	0.787007	0.787447	22	19	19	0.363221908718526	-0.385389144406168	8	Liver/Macrophages	0	0	0	0.652173913043478
C1QTNF6	Neurology_II	Q9BXI9	OID31049	3K	ENSG00000133466	C1QTNF6	22	37576207	37595425	4.18025	Secreted to blood	Tissue enhanced	Cell type enriched	0.00452526	0.0027846	#VALUE!	0.992619	0.993443	0.982679	12	7	9	-4.60343439091019	0.551654241075113	1	Phenotypic diverse	0	0	0	0.333333333333333
C1QTNF9	Inflammation_II	P0C862	OID30620	3K	ENSG00000240654	C1QTNF9	13	24881304	24896673	6.4863	Secreted to blood	Tissue enhanced	Group enriched	0.103834	0.497165	#VALUE!	0.398848	0.388638	0.387416	29	22	24	5.21350913466002	-8.32075749187802	6	Monogenic	0	0	0	0.4375
C1R	Inflammation_II	P00736	OID30753	3K	ENSG00000159403	C1R	12	7187513	7245203	4.06797		Tissue enhanced	Cell type enhanced	0.0687433	0.0778812	0.0103564	0.842883	0.844616	0.832211	24	20	19	0.0756363534255969	-2.99322372761383	1	Phenotypic diverse	0	0	0	0.5
C1RL	Inflammation_II	Q9NZP8	OID30721	3K	ENSG00000139178	C1RL	12	7242183	7261869	4.23639	Secreted to blood	Tissue enhanced	Cell type enhanced	0.140916	0.199071	#VALUE!	0.659629	0.679645	0.67445	29	22	26	1.52947394853462	-4.08893916551047	5	Inflammation	0	0	0	0.5
C1S	Inflammation_II	P09871	OID30731	3K	ENSG00000182326	C1S	12	7096351	7178336	4.06797	Secreted to blood	Tissue enriched	Cell type enhanced	0.0777902	0.153874	0.00585264	0.76253	0.76546	0.745638	24	19	18	1.45641034555513	-3.97687813780438	5	Inflammation	0	0	0	0.48
C2	Cardiometabolic	P06681	OID20410	1.5K	ENSG00000166278	C2	6	31865562	31913449	2.07933	Secreted to blood	Tissue enriched	Cell type enhanced	0.0870731	0.103242	0.0010575	0.808317	0.798124	0.81704	29	19	24	0.433490384512471	-3.04870097242554	5	Inflammation	0	0	0	0.433333333333333
C2CD2L	Neurology	O14523	OID20864	1.5K	ENSG00000172375	C2CD2L	11	118972908	118989252	4.21696		Low tissue specificity	Cell type enhanced	0.0185573	0.00357574	0.00550047	0.972406	0.967108	0.970293	14	11	7	-3.07710758177303	2.41255731257041	1	Phenotypic diverse	0	0	0	0.384615384615385
C2orf69	Neurology_II	Q8N8R5	OID30883	3K	ENSG00000178074	C2orf69	2	200775979	200820658	6.65472	Secreted to blood	Low tissue specificity	Cell type enhanced	0.0647522	0.00602321	0.0166734	0.912385	0.904303	0.900895	15	10	11	1.65537471208127	4.53576168665424	2	Platelet count	0	0	0	0.75
C3	Inflammation_II	P01024	OID30776	3K	ENSG00000125730	C3	19	6677715	6730573	9.03418	Secreted to blood	Tissue enriched	Cell type enhanced	0.0953582	0.0167112	0.0156213	0.871876	0.861618	0.856784	30	23	19	-2.55104065789807	0.330578248209014	1	Phenotypic diverse	0	0	0	0.68
C4BPB	Oncology	P20851	OID21481	1.5K	ENSG00000123843	C4BPB	1	207262187	207273338	1.53952	Secreted to blood	Tissue enriched	Cell type enriched	0.156311	0.117258	#VALUE!	0.726824	0.65486	0.752347	33	28	25	0.434658942846604	-0.372423501813865	8	Liver/Macrophages	0	0	0	0.432432432432432
C5	Inflammation_II	P01031	OID30744	3K	ENSG00000106804	C5	9	123714616	123812554	4.06797	Secreted to blood	Tissue enriched	Cell type enriched	0.0454191	0.0134696	#VALUE!	0.94124	0.946256	0.943597	15	14	13	-2.76080393213041	0.273727946315325	1	Phenotypic diverse	0	0	0	0.421052631578947
C7	Inflammation_II	P10643	OID30766	3K	ENSG00000112936	C7	5	40909354	40983041	6.39345	Secreted to blood	Tissue enhanced	Group enriched	0.10815	0.148905	#VALUE!	0.742722	0.737271	0.770951	28	26	27	1.5919656020901	-3.90702904481947	5	Inflammation	0	0	0	0.432432432432432
C7orf50	Neurology_II	Q9BRJ6	OID31095	3K	ENSG00000146540	C7orf50	7	1036622	1177896	4.23639		Low tissue specificity	Low cell type specificity	0.0393194	0.0570612	0.0292967	0.874311	0.882925	0.859036	20	15	15	-0.435823497019768	-2.80758513370703	1	Phenotypic diverse	0	0	0	0.666666666666667
C8B	Inflammation_II	P07358	OID30719	3K	ENSG00000021852	C8B	1	57394883	57431813	4.06797	Secreted to blood	Tissue enriched	Cell type enriched	0.0582226	0.158423	#VALUE!	0.78304	0.747263	0.787318	22	15	13	1.5026418653153	-3.94268757769678	5	Inflammation	0	0	0	0.473684210526316
C9	Inflammation_II	P02748	OID30698	3K	ENSG00000113600	C9	5	39284364	39424970	4.13491	Secreted to blood	Tissue enriched	Cell type enriched	0.306132	0.011717	#VALUE!	0.682641	0.694437	0.641577	27	22	21	-0.936009457543349	0.405243439283072	1	Phenotypic diverse	0	0	0	0.653846153846154
C9orf40	Oncology_II	Q8IXQ3	OID31489	3K	ENSG00000135045	C9orf40	9	77561497	77567802	4.44368		Low tissue specificity	Cell type enhanced	0.0251339	0.0085576	0.0458331	0.920639	0.888437	0.909116	14	8	11	-1.39914805564948	2.42912998772182	1	Phenotypic diverse	0	0	0	0.357142857142857
CA1	Cardiometabolic	P00915	OID20409	1.5K	ENSG00000133742	CA1	8	86239837	86291243	4.60562		Group enriched	Group enriched	0.028805	0.0140794	0.0431848	0.913742	0.885652	0.899381	15	7	10	-1.43569045816472	2.38826651795032	1	Phenotypic diverse	0	0	0	0.545454545454545
CA11	Oncology	O75493	OID21195	1.5K	ENSG00000063180	CA11	19	49141199	49149569	4.05286	Secreted in brain	Group enriched	Cell type enhanced	0.00403246	0.0240934	#VALUE!	0.971928	0.981918	0.981922	7	5	4	-2.23645394843854	0.187638794849263	1	Phenotypic diverse	0	0	0	0.5
CA12	Oncology	O43570	OID21344	1.5K	ENSG00000074410	CA12	15	63613577	63674360	2.27366		Tissue enhanced	Cell type enhanced	0.0818892	0.078206	0.0113116	0.828619	0.807001	0.811523	30	25	22	-1.11033069102956	-2.35993227099769	8	Liver/Macrophages	0	0	0	0.46875
CA13	Cardiometabolic	Q8N1Q1	OID20225	1.5K	ENSG00000185015	CA13	8	86132816	86196302	2.60402		Tissue enhanced	Cell type enhanced	0.150027	0.0497177	0.0365907	0.763388	0.773923	0.777879	11	10	10	6.56045699100114	4.58628014007202	2	Platelet count	0	0	0	0.666666666666667
CA14	Oncology	Q9ULX7	OID21401	1.5K	ENSG00000118298	CA14	1	150229554	150237478	1.01915		Tissue enhanced	Cell type enhanced	0.258238	0.0371503	#VALUE!	0.704495	0.661349	0.717104	31	28	32	-2.64582593130139	-1.32318565401969	1	Phenotypic diverse	0	0	0	0.538461538461538
CA2	Neurology	P00918	OID21149	1.5K	ENSG00000104267	CA2	8	86376081	86393722	2.25639		Tissue enhanced	Cell type enhanced	0.073327	0.00820643	0.0505374	0.868017	0.877137	0.868742	17	13	11	-1.29539120904636	2.51974301981227	1	Phenotypic diverse	0	0	0	0.6
CA3	Cardiometabolic	P07451	OID20271	1.5K	ENSG00000164879	CA3	8	86285665	86361269	1.25667		Tissue enriched	Cell type enriched	0.0808338	0.0480468	0.0311413	0.839837	0.846198	0.816216	20	12	17	-1.37688618172434	2.40897743198683	1	Phenotypic diverse	0	0	0	0.611111111111111
CA4	Cardiometabolic	P22748	OID20241	1.5K	ENSG00000167434	CA4	17	58227297	58248260	1.07529		Tissue enhanced	Cell type enriched	0.188333	0.120984	#VALUE!	0.690296	0.704813	0.69749	31	24	22	0.0886665525446897	-2.08223987898826	8	Liver/Macrophages	0	0	0	0.533333333333333
CA5A	Cardiometabolic	P35218	OID20075	1.5K	ENSG00000174990	CA5A	16	87921625	87970135	3.89739		Tissue enriched	Cell type enriched	0.188672	0.36969	0.00160281	0.439699	0.446373	0.442864	26	19	20	4.31739834330142	-7.34868066132133	7	Omnigenic	0	0	0	0.5
CA6	Neurology	P23280	OID21096	1.5K	ENSG00000131686	CA6	1	9005926	9035151	2.23695	Secreted to digestive system	Tissue enriched	Cell type enriched	0.135351	0.370486	#VALUE!	0.493901	0.503924	0.491807	32	25	20	4.01261663492405	-6.79688458691367	7	Omnigenic	0	0	0	0.551724137931035
CA7	Oncology_II	P43166	OID31265	3K	ENSG00000168748	CA7	16	66878282	66888056	5.78887		Tissue enriched	Cell type enriched	0.0052041	#VALUE!	#VALUE!	0.994765	0.994944	0.99569	5	4	4	-6.36506206004578	2.71631899158471	1	Phenotypic diverse	0	0	0	0.333333333333333
CA8	Inflammation_II	P35219	OID30482	3K	ENSG00000178538	CA8	8	61099906	61193971	6.95485		Tissue enhanced	Cell type enhanced	0.00355279	#VALUE!	#VALUE!	0.996419	0.995297	0.997292	5	2	3	-6.62508334902131	1.23207482337582	1	Phenotypic diverse	0	0	0	0
CA9	Oncology	Q16790	OID21417	1.5K	ENSG00000107159	CA9	9	35673853	35681156	1.01915	Intracellular and membrane	Tissue enriched	Cell type enhanced	0.133638	0.0336044	0.00327665	0.829594	0.844601	0.834451	30	27	26	-2.72097550312646	-0.444847353530654	1	Phenotypic diverse	0	0	0	0.514285714285714
CABP2	Neurology_II	Q9NPB3	OID30916	3K	ENSG00000167791	CABP2	11	67286383	67290899	6.65472		Tissue enriched	Cell type enriched	0.0278207	0.0165479	0.00845786	0.947141	0.962358	0.942796	10	6	9	-0.00600701901333384	3.71637516445922	1	Phenotypic diverse	0	0	0	0.666666666666667
CACNA1C	Neurology_II	Q13936	OID30840	3K	ENSG00000151067	CACNA1C	12	2079952	2802108	7.12543		Tissue enhanced	Group enriched	0.000704742	#VALUE!	#VALUE!	0.999295	1	1	1	NA	NA	-6.49390752861978	2.43589606056127	1	Phenotypic diverse	0	0	0	NA
CACNA1H	Cardiometabolic_II	O95180	OID30064	3K	ENSG00000196557	CACNA1H	16	1203241	1271771	7.17293		Tissue enhanced	Cell type enhanced	0.0039612	#VALUE!	#VALUE!	0.996013	0.994059	0.996565	4	5	1	-6.60206593040721	2.66236990745536	1	Phenotypic diverse	0	0	0	0.2
CACNB1	Neurology_II	Q02641	OID30820	3K	ENSG00000067191	CACNB1	17	37329709	37353956	7.12543		Group enriched	Cell type enriched	0.000584539	0.0022187	#VALUE!	0.997226	0.996708	0.998161	2	1	1	-5.11136912961546	2.11381332786385	1	Phenotypic diverse	0	0	0	1
CACNB3	Neurology_II	P54284	OID31039	3K	ENSG00000167535	CACNB3	12	49207577	49222724	4.18025		Tissue enhanced	Low cell type specificity	0.146925	0.0117532	0.0265789	0.815159	0.829533	0.795877	13	13	10	5.88440921996706	4.97159691496205	2	Platelet count	0	0	0	0.642857142857143
CACYBP	Inflammation_II	Q9HB71	OID30649	3K	ENSG00000116161	CACYBP	1	174968300	174980851	6.4863		Tissue enhanced	Low cell type specificity	0.164425	0.0125446	0.0380088	0.784999	0.78204	0.786229	15	13	12	7.4159534185043	5.0761066737136	2	Platelet count	0	0	0	0.5625
CADPS	Neurology_II	Q9ULU8	OID30915	3K	ENSG00000163618	CADPS	3	62384022	62861054	6.65472		Tissue enhanced	Cell type enhanced	#VALUE!	0.00183325	#VALUE!	0.998167	1	0.996923	1	NA	1	-5.16377616972389	2.15062674884894	1	Phenotypic diverse	0	0	0	0
CALB1	Oncology	P05937	OID21306	1.5K	ENSG00000104327	CALB1	8	91070836	91107703	2.27366		Tissue enriched	Cell type enriched	0.126288	0.0224616	0.010867	0.839962	0.85058	0.845787	24	22	21	-2.14596453923753	-3.27167793164145	1	Phenotypic diverse	0	0	0	0.592592592592593
CALB2	Neurology	P22676	OID20801	1.5K	ENSG00000172137	CALB2	16	71392616	71424341	4.03342		Tissue enhanced	Group enriched	0.0640348	0.00603709	#VALUE!	0.92975	0.922473	0.946058	23	18	15	-4.13627371761012	-0.508719766596752	1	Phenotypic diverse	0	0	0	0.375
CALCA	Neurology	P01258	OID20983	1.5K	ENSG00000110680	CALCA	11	14988214	14993900	2.79403	Secreted to blood	Tissue enhanced	Cell type enriched	0.0689874	0.150429	#VALUE!	0.780431	0.863809	0.907321	22	20	16	-3.72701432134571	-2.70929323335543	1	Phenotypic diverse	0	1	0	0.44
CALCB	Neurology_II	P10092	OID31100	3K	ENSG00000175868	CALCB	11	14926543	15103888	4.23639	Secreted to blood	Group enriched	Cell type enhanced	0.129466	0.0112779	#VALUE!	0.858915	0.83461	0.880297	22	18	9	-1.98487560952561	-3.67705532270541	1	Phenotypic diverse	0	0	0	0.421052631578947
CALCOCO1	Oncology	Q9P1Z2	OID21387	1.5K	ENSG00000012822	CALCOCO1	12	54104903	54121529	1.36895		Low tissue specificity	Low cell type specificity	0.101256	0.0136149	0.0452347	0.839575	0.850848	0.830608	12	12	11	3.88465508983518	4.72114649789159	2	Platelet count	0	0	0	0.769230769230769
CALCOCO2	Cardiometabolic_II	Q13137	OID30249	3K	ENSG00000136436	CALCOCO2	17	46908350	46943884	6.57699		Low tissue specificity	Cell type enhanced	0.130034	0.0171551	0.0330034	0.819906	0.817122	0.804686	19	15	13	4.99261679585731	5.67543557748953	2	Platelet count	0	0	0	0.647058823529412
CALY	Cardiometabolic_II	Q9NYX4	OID30144	3K	ENSG00000130643	CALY	10	135138927	135150475	7.17293		Group enriched	Group enriched	0.000565079	#VALUE!	#VALUE!	0.999426	1	1	2	NA	NA	-6.99214855055722	1.86699257946893	1	Phenotypic diverse	0	0	0	NA
CAMKK1	Oncology	Q8N5S9	OID21182	1.5K	ENSG00000004660	CAMKK1	17	3763609	3798185	4.05286		Tissue enhanced	Cell type enhanced	0.0797013	0.0480556	0.0207344	0.851222	0.861183	0.852046	15	12	13	3.87404646903031	3.14978319375479	1	Phenotypic diverse	0	0	0	0.923076923076923
CAMLG	Neurology_II	P49069	OID30952	3K	ENSG00000164615	CAMLG	5	134074191	134087847	6.65472		Low tissue specificity	Group enriched	0.0291695	#VALUE!	0.0115204	0.959341	0.963439	0.959851	10	7	7	-0.754667231109611	3.91326581676516	1	Phenotypic diverse	0	0	0	0.75
CAMSAP1	Neurology_II	Q5T5Y3	OID31070	3K	ENSG00000130559	CAMSAP1	9	138700333	138799074	4.18025		Tissue enhanced	Group enriched	0.108637	0.0029006	0.0377108	0.850867	0.855512	0.836383	12	9	8	4.08937265971625	4.90322321230348	2	Platelet count	0	0	0	0.888888888888889
CANT1	Cardiometabolic	Q8WVQ1	OID20181	1.5K	ENSG00000171302	CANT1	17	76987799	77005949	2.25855		Low tissue specificity	Cell type enhanced	0.166762	0.0344111	0.0152167	0.783557	0.822783	0.809643	22	16	17	2.01036729496856	3.12675705316545	1	Phenotypic diverse	0	0	0	0.65
CAPG	Oncology	P40121	OID21431	1.5K	ENSG00000042493	CAPG	2	85621871	85645555	2.61698		Low tissue specificity	Cell type enhanced	0.126052	0.463695	0.0336776	0.376306	0.347648	0.425316	24	21	19	5.00334409520918	-8.10762478352609	6	Monogenic	0	0	0	0.538461538461538
CAPN3	Oncology_II	P20807	OID31384	3K	ENSG00000092529	CAPN3	15	42640301	42704516	4.4847		Tissue enhanced	Group enriched	0.0359406	0.0048634	#VALUE!	0.959178	0.982347	0.93737	9	5	10	-2.95972095023264	-0.821161360570075	1	Phenotypic diverse	0	0	0	0.25
CAPS	Neurology_II	Q13938	OID31126	3K	ENSG00000105519	CAPS	19	5911718	5915888	4.23639		Tissue enhanced	Group enriched	0.111521	0.0573617	0.00736942	0.823615	0.822767	0.83845	28	18	20	-0.93772936177806	-1.56655265922276	1	Phenotypic diverse	0	0	0	0.583333333333333
CARHSP1	Neurology	Q9Y2V2	OID20859	1.5K	ENSG00000153048	CARHSP1	16	8946799	8962866	4.03342		Tissue enhanced	Cell type enriched	0.0328392	0.00395218	0.0384757	0.924844	0.907841	0.929102	11	8	10	-1.38931397624192	2.43657284817243	1	Phenotypic diverse	0	0	0	0.636363636363636
CASC3	Neurology_II	O15234	OID30921	3K	ENSG00000108349	CASC3	17	38296571	38328436	6.65472		Low tissue specificity	Low cell type specificity	0.098386	0.00611332	0.0217877	0.873472	0.87885	0.866059	18	14	11	3.21517611384397	5.09672589639267	2	Platelet count	0	0	0	0.666666666666667
CASP1	Neurology	P29466	OID20854	1.5K	ENSG00000137752	CASP1	11	104896170	104972158	4.03342		Tissue enhanced	Cell type enhanced	0.0225356	0.0402663	0.0338916	0.903209	0.907733	0.888351	14	13	11	-1.35921698260391	0.0965423440625952	1	Phenotypic diverse	0	0	0	0.5
CASP10	Neurology	Q92851	OID20893	1.5K	ENSG00000003400	CASP10	2	202047604	202094129	4.03342		Low tissue specificity	Cell type enhanced	0.0818301	0.0251976	0.0285399	0.864388	0.843285	0.847936	19	12	13	3.43613615876893	4.11105395684574	2	Platelet count	0	0	0	0.785714285714286
CASP2	Inflammation	P42575	OID20555	1.5K	ENSG00000106144	CASP2	7	142985308	143004789	2.12683		Low tissue specificity	Cell type enhanced	0.119632	0.00921865	0.0373121	0.834096	0.841286	0.833426	12	11	10	6.18236443193678	5.90421961438293	2	Platelet count	0	0	0	0.615384615384615
CASP3	Cardiometabolic	P42574	OID20305	1.5K	ENSG00000164305	CASP3	4	185548850	185570663	1.07529		Low tissue specificity	Cell type enhanced	0.140691	0.0219366	0.0444952	0.793026	0.801025	0.801298	13	12	10	6.95408798868939	5.30813426507519	2	Platelet count	0	0	0	0.692307692307692
CASP4	Oncology_II	P49662	OID31276	3K	ENSG00000196954	CASP4	11	104813593	104840163	5.78887	Intracellular and membrane	Low tissue specificity	Low cell type specificity	0.0125615	0.0100847	#VALUE!	0.977336	0.988394	0.97871	6	4	3	-4.34785162754067	1.59564092279937	1	Phenotypic diverse	0	0	0	0.4
CASP7	Neurology_II	P55210	OID31135	3K	ENSG00000165806	CASP7	10	115438942	115490662	4.23639		Low tissue specificity	Cell type enhanced	0.127684	0.0156461	0.0320433	0.8248	0.832508	0.80846	16	14	11	6.32652892923509	5.5334166390463	2	Platelet count	0	0	0	0.5625
CASP8	Oncology	Q14790	OID21414	1.5K	ENSG00000064012	CASP8	2	202098166	202152434	1.34519		Tissue enhanced	Cell type enhanced	0.101088	0.0402539	0.0368406	0.821864	0.842334	0.832484	19	17	13	4.17435574996736	3.43863221234336	2	Platelet count	0	0	0	0.764705882352941
CASP9	Inflammation_II	P55211	OID30530	3K	ENSG00000132906	CASP9	1	15817327	15853029	6.95485		Low tissue specificity	Cell type enhanced	0.0497844	0.0067166	0.00936426	0.933967	0.939192	0.94049	10	8	9	0.284908455666735	4.24039105832518	1	Phenotypic diverse	0	0	0	0.545454545454545
CASQ2	Cardiometabolic_II	O14958	OID30063	3K	ENSG00000118729	CASQ2	1	116242628	116311402	7.17293	Intracellular and membrane	Tissue enriched	Cell type enriched	#VALUE!	#VALUE!	#VALUE!	1	1	1	NA	NA	NA	NA	NA	NA	NA	0	0	0	NA
CAT	Inflammation_II	P04040	OID30712	3K	ENSG00000121691	CAT	11	34460472	34493609	5.56863		Tissue enhanced	Cell type enhanced	0.0301988	0.0157061	0.0436753	0.910329	0.876835	0.90136	15	12	8	-1.33513936097485	2.49451547806968	1	Phenotypic diverse	0	0	0	0.428571428571429
CBLIF	Cardiometabolic	P27352	OID20179	1.5K	ENSG00000134812	GIF	11	59596741	59612974	2.42265	Secreted to digestive system	Tissue enriched	Cell type enriched	0.100465	0.176309	0.00226929	0.720837	0.719107	0.714662	32	24	23	1.37715929230677	-0.659416983860931	4	Polygenic	0	0	0	0.424242424242424
CBLN1	Neurology_II	P23435	OID30851	3K	ENSG00000102924	CBLN1	16	49311828	49315742	7.12543	Secreted in brain	Group enriched	Cell type enhanced	0.00264939	0.00178885	#VALUE!	0.995506	0.999239	0.998913	5	2	1	-6.52520646269102	0.608679038717829	1	Phenotypic diverse	0	0	0	0.5
CBLN4	Oncology	Q9NTU7	OID21386	1.5K	ENSG00000054803	CBLN4	20	54572496	54580528	1.01915	Secreted in brain	Tissue enhanced	Group enriched	0.100409	0.0288245	#VALUE!	0.870608	0.848507	0.866899	32	26	21	-2.97115031334008	0.00632612416260303	1	Phenotypic diverse	0	0	0	0.46875
CBS	Cardiometabolic_II	P35520	OID30200	3K	ENSG00000160200	CBS	21	44473301	44497053	6.57699		Tissue enhanced	Cell type enhanced	0.117447	0.0106747	0.000377479	0.871266	0.87891	0.843784	16	8	11	-4.50023742192965	-2.31042554389227	1	Phenotypic diverse	0	0	0	0.357142857142857
CBX2	Cardiometabolic_II	Q14781	OID30177	3K	ENSG00000173894	CBX2	17	77751931	77761782	7.17293		Tissue enhanced	Cell type enhanced	0.00050517	5.16336e-05	#VALUE!	0.999423	0.998824	1	2	1	NA	-7.08147143360949	1.94067927153305	1	Phenotypic diverse	0	0	0	0
CC2D1A	Neurology	Q6P1N0	OID20958	1.5K	ENSG00000132024	CC2D1A	19	14017014	14041692	2.6105		Low tissue specificity	Cell type enhanced	0.145903	0.00808702	0.0390688	0.806459	0.78929	0.800164	21	18	13	4.880402191676	4.45535388676031	2	Platelet count	0	0	0	0.722222222222222
CCAR2	Neurology_II	Q8N163	OID31077	3K	ENSG00000158941	CCAR2	8	22462145	22479027	4.23639		Low tissue specificity	Low cell type specificity	0.00510639	0.00111524	#VALUE!	0.99368	0.993056	0.994741	10	5	6	-5.10061143686614	0.233076992153808	1	Phenotypic diverse	0	0	0	0.375
CCDC134	Oncology_II	Q9H6E4	OID31413	3K	ENSG00000100147	CCDC134	22	42196683	42222303	4.4847	Secreted to blood	Low tissue specificity	Cell type enhanced	0.0710629	0.00561539	0.0130859	0.909937	0.902904	0.903886	12	9	12	1.62848060974447	4.45972978067294	2	Platelet count	0	0	0	0.615384615384615
CCDC28A	Neurology_II	Q8IWP9	OID30973	3K	ENSG00000024862	CCDC28A	6	139094657	139114456	6.65472		Low tissue specificity	Cell type enhanced	0.000277716	#VALUE!	#VALUE!	0.999722	1	1	1	NA	NA	-6.97374252103487	2.01962437147619	1	Phenotypic diverse	0	0	0	NA
CCDC50	Neurology_II	Q8IVM0	OID31001	3K	ENSG00000152492	CCDC50	3	191046866	191116459	4.18025		Low tissue specificity	Cell type enhanced	0.0228487	0.0402627	0.0137121	0.923259	0.928876	0.93531	14	13	9	-1.81148304274915	-0.275649792305488	1	Phenotypic diverse	0	0	0	0.692307692307692
CCDC80	Cardiometabolic	Q76M96	OID20226	1.5K	ENSG00000091986	CCDC80	3	112323407	112368377	2.25855	Secreted to extracellular matrix	Low tissue specificity	Cell type enhanced	0.178788	0.0407569	0.0104065	0.770198	0.767248	0.780806	26	23	23	-2.31772698529591	-2.52720094842029	1	Phenotypic diverse	0	0	0	0.642857142857143
CCER2	Cardiometabolic_II	I3L3R5	OID30221	3K	ENSG00000262484	CCER2	19	39399620	39402798	6.57699	Secreted - unknown location	Low tissue specificity	Cell type enriched	0.105554	0.135423	#VALUE!	0.758656	0.740342	0.773552	27	20	20	1.1759084585643	-0.504029627096709	4	Polygenic	0	0	0	0.428571428571429
CCL11	Inflammation	P51671	OID20668	1.5K	ENSG00000172156	CCL11	17	32612687	32615353	0.950057	Secreted to blood	Tissue enhanced	Cell type enriched	0.175395	0.0812603	0.0146834	0.728812	0.76582	0.783597	27	26	24	-0.235354695360894	-0.553008075078642	1	Phenotypic diverse	0	0	0	0.612903225806452
CCL13	Inflammation	Q99616	OID20655	1.5K	ENSG00000181374	CCL13	17	32683471	32685629	1.13359	Secreted to blood	Tissue enhanced	Cell type enhanced	0.124106	0.108012	0.0148529	0.752964	0.790497	0.717955	21	17	18	1.72172691769341	2.57072793476174	2	Platelet count	0	0	0	0.666666666666667
CCL14	Cardiometabolic	Q16627	OID20401	1.5K	ENSG00000213494	CCL14	17	34310327	34329100	2.62345	Secreted to blood	Tissue enhanced	Cell type enhanced	0.146675	0.185213	0.0161937	0.652176	0.660391	0.632986	29	19	18	0.780649481077448	-4.4744893681834	5	Inflammation	0	0	0	0.423076923076923
CCL15	Cardiometabolic	Q16663	OID20328	1.5K	ENSG00000267596	CCL15	17	34323476	34329084	1.07529	Secreted to blood	Group enriched	Cell type enhanced	0.180833	0.538832	0.000925168	0.279423	0.230933	0.227745	28	22	24	5.26189160482979	-8.38614376623052	6	Monogenic	0	0	0	0.4375
CCL16	Cardiometabolic	O15467	OID20334	1.5K	ENSG00000161573	CCL16	17	34303529	34308532	1.07529	Secreted to blood	Tissue enriched	Cell type enriched	0.208695	0.614882	0.0146214	0.162239	0.105282	0.0632508	31	26	24	5.02849228049047	-8.12480805607264	6	Monogenic	0	1	0	0.470588235294118
CCL17	Inflammation	Q92583	OID20745	1.5K	ENSG00000102970	CCL17	16	57438679	57449974	2.36219	Secreted to blood	Tissue enriched	Group enriched	0.16558	0.155111	0.00730443	0.671447	0.653376	0.663156	23	21	20	1.3942043111432	-0.0416655843829463	4	Polygenic	0	0	0	0.708333333333333
CCL18	Cardiometabolic	P55774	OID20395	1.5K	ENSG00000006074	CCL18	17	34391640	34399392	3.49578	Secreted to blood	Tissue enriched	Group enriched	0.111314	0.171281	#VALUE!	0.71704	0.698393	0.758124	22	22	19	1.50982978963431	-4.38040992612832	5	Inflammation	0	0	0	0.782608695652174
CCL19	Neurology	Q99731	OID21030	1.5K	ENSG00000172724	CCL19	9	34689564	34691274	1.13143	Secreted to blood	Tissue enriched	Cell type enhanced	0.0570084	0.0456376	0.000986855	0.896221	0.889569	0.896305	24	16	20	-0.992847450412343	-0.194164492010654	1	Phenotypic diverse	0	0	0	0.5
CCL2	Neurology	P13500	OID21004	1.5K	ENSG00000108691	CCL2	17	32582304	32584222	2.79403	Secreted to blood	Tissue enhanced	Cell type enhanced	0.0701097	0.0978348	0.0665209	0.765117	0.786548	0.768581	18	16	15	-1.64526554574219	1.97311366995194	1	Phenotypic diverse	0	0	0	0.631578947368421
CCL20	Inflammation	P78556	OID20671	1.5K	ENSG00000115009	CCL20	2	228678558	228682272	0.950057	Secreted to blood	Group enriched	Group enriched	0.0947141	0.0196136	#VALUE!	0.885346	0.889153	0.878967	28	26	28	-2.63613804400719	-0.222695919145954	1	Phenotypic diverse	0	0	0	0.741935483870968
CCL21	Inflammation	O00585	OID20686	1.5K	ENSG00000137077	CCL21	9	34709002	34710121	1.63885	Secreted to blood	Tissue enriched	Cell type enriched	0.0987557	0.0441624	0.00895338	0.847897	0.84102	0.853124	23	17	22	-1.74438075723151	-3.11867769702257	1	Phenotypic diverse	0	0	0	0.392857142857143
CCL22	Inflammation	O00626	OID20765	1.5K	ENSG00000102962	CCL22	16	57392684	57400102	3.08769	Secreted to blood	Group enriched	Cell type enriched	0.115279	0.0553434	0.00220484	0.827199	0.858764	0.845535	28	24	24	-1.85877382551593	-0.708081856009092	1	Phenotypic diverse	0	0	0	0.5
CCL23	Inflammation	P55773	OID20693	1.5K	ENSG00000167236	CCL23	17	34340096	34345005	1.63885	Secreted to blood	Low tissue specificity	Cell type enhanced	0.19412	0.131191	0.00679035	0.667771	0.699411	0.68868	29	28	20	1.18995554315348	-3.80764091885634	5	Inflammation	0	0	0	0.6
CCL24	Inflammation	O00175	OID20772	1.5K	ENSG00000106178	CCL24	7	75440983	75452674	1.82022	Secreted to blood	Group enriched	Cell type enhanced	0.0342294	0.426459	0.00111344	0.537657	0.538805	0.538866	19	16	12	4.62112145038656	-7.64531533514068	7	Omnigenic	0	0	0	0.555555555555556
CCL25	Inflammation	O15444	OID20674	1.5K	ENSG00000131142	CCL25	19	8117651	8127534	0.950057	Secreted to blood	Group enriched	Group enriched	0.126337	0.454241	#VALUE!	0.419274	0.390851	0.435494	29	22	23	3.81809912976683	-6.67740311179722	7	Omnigenic	0	0	0	0.607142857142857
CCL26	Inflammation	Q9Y258	OID20546	1.5K	ENSG00000006606	CCL26	7	75398851	75419214	2.12683	Secreted to blood	Tissue enhanced	Cell type enhanced	0.0811905	0.0631195	0.00403404	0.851623	0.854866	0.838249	21	14	13	-1.20790737286103	-0.411448931380915	1	Phenotypic diverse	0	0	0	0.6875
CCL27	Cardiometabolic	Q9Y4X3	OID20121	1.5K	ENSG00000213927	CCL27	9	34661877	34664045	2.25855	Secreted to blood	Tissue enriched	Group enriched	0.223748	0.0487418	#VALUE!	0.727239	0.754448	0.729734	24	20	19	-0.814925965104695	0.438378118688799	1	Phenotypic diverse	0	0	0	0.625
CCL28	Inflammation	Q9NRJ3	OID20569	1.5K	ENSG00000151882	CCL28	5	43376747	43412493	2.49174	Secreted to blood	Tissue enriched	Cell type enhanced	0.108509	0.0943278	0.00418371	0.79315	0.803855	0.798925	24	16	17	0.985626243620995	-0.09344630500036	1	Phenotypic diverse	0	0	0	0.5
CCL3	Inflammation	P10147	OID20610	1.5K	ENSG00000006075	CCL3	17	34415602	34417515	2.12683	Secreted to blood	Tissue enhanced	Cell type enhanced	0.172076	0.120755	0.0292756	0.67786	0.684322	0.673247	29	25	23	0.185018084315417	-4.25186373078907	5	Inflammation	0	0	0	0.655172413793103
CCL4	Inflammation	P13236	OID20695	1.5K	ENSG00000129277	CCL4	17	34430983	34433014	1.99944	Secreted to blood	Tissue enhanced	Cell type enhanced	0.0756211	0.170748	0.00536417	0.748137	0.728904	0.748742	26	22	21	1.14007272410042	-0.597969913239015	8	Liver/Macrophages	0	0	0	0.653846153846154
CCL5	Cardiometabolic	P13501	OID20412	1.5K	ENSG00000161570	CCL5	17	34198495	34207797	1.90011	Secreted to blood	Tissue enhanced	Group enriched	0.149271	0.0670608	0.0398542	0.743735	0.734437	0.737783	25	19	19	6.04605154620786	3.53207440374153	2	Platelet count	0	0	0	0.727272727272727
CCL7	Inflammation	P80098	OID20523	1.5K	ENSG00000108688	CCL7	17	32597240	32599261	2.12683	Secreted to blood	Tissue enriched	Group enriched	0.111368	0.122452	0.00714866	0.759089	0.782159	0.742423	29	24	22	-0.194060465902771	-0.733201425143114	1	Phenotypic diverse	0	0	0	0.703703703703704
CCL8	Oncology	P80075	OID21466	1.5K	ENSG00000108700	CCL8	17	32646055	32648421	1.17893	Secreted to blood	Low tissue specificity	Cell type enhanced	0.118161	0.420077	0.0106731	0.451088	0.459486	0.439203	28	21	19	4.16362095872336	-6.95062869656814	7	Omnigenic	0	0	0	0.666666666666667
CCN1	Oncology	O00622	OID21368	1.5K	ENSG00000142871	CYR61	1	86046444	86049645	2.45503	Secreted to extracellular matrix	Low tissue specificity	Cell type enhanced	0.245846	0.0241749	0.0290263	0.70081	0.695533	0.67734	24	20	23	-0.775875781635921	0.464953118166655	2	Platelet count	0	0	0	0.72
CCN2	Inflammation	P29279	OID20709	1.5K	ENSG00000118523	CTGF	6	132269316	132272513	2.17434	Secreted in other tissues	Low tissue specificity	Cell type enhanced	0.155932	0.121056	0.022597	0.700574	0.731584	0.685385	22	17	18	5.86222179454471	3.26288013337294	2	Platelet count	0	0	0	0.666666666666667
CCN3	Cardiometabolic	P48745	OID20299	1.5K	ENSG00000136999	NOV	8	120428546	120436593	1.25883	Secreted to blood	Tissue enriched	Cell type enhanced	0.274035	0.0537446	0.0308667	0.64136	0.650178	0.706702	24	21	19	-1.35281147247534	-4.66604042871833	3	Kidney function	0	0	0	0.481481481481482
CCN4	Oncology	O95388	OID21444	1.5K	ENSG00000104415	WISP1	8	134203282	134242587	1.01915	Secreted to extracellular matrix	Low tissue specificity	Cell type enhanced	0.104027	0.161683	0.0166287	0.717558	0.749639	0.696316	27	21	23	0.862608989596821	-4.1747344953501	5	Inflammation	0	0	0	0.571428571428571
CCN5	Neurology	O76076	OID21068	1.5K	ENSG00000064205	WISP2	20	43343485	43357150	1.89148	Secreted to extracellular matrix	Tissue enhanced	Group enriched	0.164829	0.0318509	#VALUE!	0.803194	0.852611	0.710775	22	22	18	-2.27541977902568	-2.33676065245521	1	Phenotypic diverse	0	0	1	0.481481481481482
CCND2	Oncology_II	P30279	OID31316	3K	ENSG00000118971	CCND2	12	4382938	4414516	5.78887		Low tissue specificity	Cell type enhanced	0.00680659	0.00433158	0.000418686	0.988279	0.986445	0.994791	12	3	2	-5.99356500429059	0.740630115060445	1	Phenotypic diverse	0	0	0	0.25
CCNE1	Inflammation_II	P24864	OID30456	3K	ENSG00000105173	CCNE1	19	30302805	30315215	6.95485		Tissue enhanced	Cell type enriched	0.00919871	0.00617705	#VALUE!	0.984556	0.98079	0.981632	9	9	7	-4.14091148631492	1.57420443881574	1	Phenotypic diverse	0	0	0	0.333333333333333
CCS	Neurology	O14618	OID20973	1.5K	ENSG00000173992	CCS	11	66360292	66373490	2.6105		Low tissue specificity	Low cell type specificity	0.0521294	0.151387	0.0276633	0.768844	0.770243	0.780981	15	14	12	2.50408876256699	-4.03163590947701	5	Inflammation	0	0	0	0.857142857142857
CCT5	Oncology	P48643	OID21200	1.5K	ENSG00000150753	CCT5	5	10250033	10266524	4.05286		Low tissue specificity	Low cell type specificity	0.0840737	0.00122029	0.0279348	0.88691	0.883743	0.882589	13	11	9	2.88637879931755	4.75609954338305	2	Platelet count	0	0	0	0.818181818181818
CD101	Oncology_II	Q93033	OID31480	3K	ENSG00000134256	CD101	1	117544382	117579167	4.44368		Tissue enhanced	Cell type enhanced	0.0858688	0.294449	#VALUE!	0.61939	0.658624	0.614124	18	15	17	3.42968597803912	-6.04082624010918	7	Omnigenic	0	0	0	0.6
CD109	Neurology	Q6YHK3	OID21108	1.5K	ENSG00000156535	CD109	6	74405508	74538040	1.89148		Tissue enriched	Cell type enhanced	0.11935	0.423708	#VALUE!	0.456802	0.434389	0.496265	26	21	16	4.47528045428508	-7.4494455444651	7	Omnigenic	0	0	0	0.37037037037037
CD14	Cardiometabolic	P08571	OID20378	1.5K	ENSG00000170458	CD14	5	140011313	140013286	4.58403	Secreted to blood	Tissue enhanced	Cell type enriched	0.19234	0.0742942	0.00299347	0.730099	0.772765	0.75841	29	27	25	-1.11064247862591	-3.09771240375196	8	Liver/Macrophages	0	0	0	0.485714285714286
CD160	Inflammation	O95971	OID20647	1.5K	ENSG00000117281	CD160	1	145695798	145715614	0.950057	Secreted to blood	Tissue enhanced	Cell type enriched	0.216076	0.184602	0.00289921	0.596364	0.609558	0.600897	32	29	27	-0.351503833710066	-4.58125717862008	3	Kidney function	0	0	0	0.555555555555556
CD163	Cardiometabolic	Q86VB7	OID20360	1.5K	ENSG00000177575	CD163	12	7623409	7656489	1.90011	Secreted to blood	Tissue enhanced	Group enriched	0.128234	0.149606	#VALUE!	0.72177	0.710235	0.711847	29	23	24	1.29697278676437	-0.641459610464259	4	Polygenic	0	0	0	0.678571428571429
CD164	Neurology	Q04900	OID21080	1.5K	ENSG00000135535	CD164	6	109687717	109703762	1.89148	Intracellular and membrane	Low tissue specificity	Cell type enhanced	0.083528	0.0347658	0.00232009	0.879189	0.858038	0.889256	18	16	16	1.18006069351643	3.86359786312189	1	Phenotypic diverse	0	0	0	0.6
CD164L2	Neurology_II	Q6UWJ8	OID30922	3K	ENSG00000174950	CD164L2	1	27705666	27709870	6.65472		Tissue enhanced	Cell type enhanced	0.000387924	0.102088	#VALUE!	0.897538	0.90319	0.908344	2	1	1	0.679383759686691	-3.32883336620226	5	Inflammation	0	0	0	1
CD177	Neurology	Q8N6Q3	OID21119	1.5K	ENSG00000204936	CD177	19	43857811	43867480	2.07501	Intracellular and membrane	Tissue enhanced	Cell type enriched	0.010213	0.133161	#VALUE!	0.856529	0.854282	0.855801	12	7	10	1.45939341778023	-3.75873994080836	5	Inflammation	0	0	0	0.545454545454545
CD1C	Oncology	P29017	OID21483	1.5K	ENSG00000158481	CD1C	1	158259576	158263420	1.53952		Tissue enriched	Cell type enriched	0.11419	0.12593	#VALUE!	0.759521	0.767958	0.755602	26	23	19	0.754673094327644	-0.40177668552913	8	Liver/Macrophages	0	0	0	0.68
CD2	Cardiometabolic_II	P06729	OID30097	3K	ENSG00000116824	CD2	1	117297007	117311850	7.17293		Tissue enriched	Group enriched	0.0195044	0.00102868	#VALUE!	0.979463	0.974566	0.980595	8	3	2	-3.89948631803868	-1.1186666030694	1	Phenotypic diverse	0	0	0	0.25
CD200	Inflammation	P41217	OID20603	1.5K	ENSG00000091972	CD200	3	112051194	112081659	2.12683		Low tissue specificity	Cell type enhanced	0.150093	0.0519346	#VALUE!	0.797869	0.811969	0.832383	31	24	23	-1.83713728904934	-1.59297918022708	1	Phenotypic diverse	0	0	0	0.678571428571429
CD200R1	Inflammation	Q8TD46	OID20595	1.5K	ENSG00000163606	CD200R1	3	112640056	112693969	2.48958	Intracellular and membrane	Tissue enhanced	Cell type enhanced	0.0607546	0.428647	#VALUE!	0.510269	0.524069	0.516599	23	18	19	3.85050141051256	-6.68312648434165	7	Omnigenic	0	0	0	0.761904761904762
CD207	Oncology	Q9UJ71	OID21298	1.5K	ENSG00000116031	CD207	2	71057347	71062952	4.16298		Tissue enriched	Group enriched	0.10833	0.182577	0.00766296	0.701187	0.726034	0.701772	22	15	18	1.14033879250408	-3.41017558635523	5	Inflammation	0	0	0	0.571428571428571
CD209	Cardiometabolic	Q9NNX6	OID20262	1.5K	ENSG00000090659	CD209	19	7804879	7812464	1.80295	Intracellular and membrane	Tissue enhanced	Group enriched	0.0673184	0.452422	#VALUE!	0.480352	0.458139	0.499779	27	16	18	-4.06313569238977	-7.59968950146578	4	Polygenic	0	0	0	0.545454545454545
CD22	Inflammation	P20273	OID20637	1.5K	ENSG00000012124	CD22	19	35810164	35838258	0.950057		Tissue enhanced	Group enriched	0.12648	0.157713	#VALUE!	0.715858	0.732212	0.759041	27	26	22	0.987462335563257	-0.633971415946663	8	Liver/Macrophages	0	0	0	0.655172413793103
CD226	Inflammation_II	Q15762	OID30556	3K	ENSG00000150637	CD226	18	67498394	67629039	6.95485		Group enriched	Cell type enhanced	0.171576	0.0839645	0.0163239	0.728154	0.743705	0.716017	22	11	16	7.19212280231362	4.24623421419325	2	Platelet count	0	0	0	0.421052631578947
CD244	Inflammation	Q9BZW8	OID20628	1.5K	ENSG00000122223	CD244	1	160799950	160832692	0.950057		Tissue enhanced	Cell type enhanced	0.127153	0.132858	0.00651126	0.733355	0.751678	0.752526	29	21	24	0.701759905331856	-1.89348834554393	8	Liver/Macrophages	0	0	0	0.5
CD248	Cardiometabolic_II	Q9HCU0	OID30394	3K	ENSG00000174807	CD248	11	66081958	66084515	4.04206		Tissue enhanced	Group enriched	0.219342	0.0445807	#VALUE!	0.736005	0.741784	0.75236	30	28	23	-2.1331263440799	-1.40050734792033	1	Phenotypic diverse	0	0	0	0.545454545454545
CD27	Oncology	P26842	OID21527	1.5K	ENSG00000139193	CD27	12	6554033	6560884	1.53952		Tissue enriched	Group enriched	0.387378	0.0616709	0.00330877	0.548083	0.549027	0.571985	28	28	23	-1.09359656705558	-5.56755720275132	3	Kidney function	0	0	0	0.457142857142857
CD274	Neurology	Q9NZQ7	OID20966	1.5K	ENSG00000120217	CD274	9	5450503	5470566	2.6105		Tissue enhanced	Group enriched	0.165901	0.0988109	0.0190176	0.716516	0.74744	0.718716	24	23	19	-0.870248070750328	-3.97583628215184	3	Kidney function	0	0	0	0.68
CD276	Inflammation	Q5ZPR3	OID20680	1.5K	ENSG00000103855	CD276	15	73976307	74006859	2.18513		Low tissue specificity	Cell type enhanced	0.161059	0.419554	0.00541531	0.413834	0.410988	0.410882	26	26	19	4.55446196935325	-7.64107924523204	7	Omnigenic	0	0	0	0.607142857142857
CD28	Oncology	P10747	OID21265	1.5K	ENSG00000178562	CD28	2	204571198	204603635	4.05286		Group enriched	Group enriched	0.10244	0.0929334	#VALUE!	0.804079	0.785037	0.813739	23	17	17	-0.46805942805549	-1.65905501797876	8	Liver/Macrophages	0	0	0	0.478260869565217
CD2AP	Cardiometabolic	Q9Y5K6	OID20177	1.5K	ENSG00000198087	CD2AP	6	47445525	47594999	2.25855		Low tissue specificity	Cell type enhanced	0.102629	0.0503237	0.0467609	0.799909	0.790401	0.749663	17	16	14	4.04541651914332	3.19452340363011	2	Platelet count	0	0	0	0.666666666666667
CD300A	Inflammation_II	Q9UGN4	OID30576	3K	ENSG00000167851	CD300A	17	72462555	72480933	6.31356	Intracellular and membrane	Tissue enhanced	Cell type enhanced	0.198501	0.220119	#VALUE!	0.580526	0.616404	0.608833	20	20	17	-0.849544688692138	-4.73062067634616	3	Kidney function	0	0	0	0.48
CD300C	Neurology	Q08708	OID21010	1.5K	ENSG00000167850	CD300C	17	72537247	72542282	1.13143		Tissue enhanced	Group enriched	0.213403	0.294214	#VALUE!	0.492309	0.456362	0.515893	25	20	19	-0.2661977380316	-4.66469908244883	3	Kidney function	0	0	0	0.5
CD300E	Oncology	Q496F6	OID21418	1.5K	ENSG00000186407	CD300E	17	72606026	72619897	1.37974		Tissue enhanced	Cell type enhanced	0.360088	0.154135	0.000831168	0.485032	0.513711	0.478527	24	20	15	-0.618900025827982	-5.57129322683547	3	Kidney function	0	0	0	0.590909090909091
CD300LF	Oncology	Q8TDQ1	OID21469	1.5K	ENSG00000186074	CD300LF	17	72690452	72709117	1.01915		Tissue enhanced	Group enriched	0.320933	0.690359	0.00276446	-0.0143052	0.0103438	-0.0332395	25	21	21	5.82052987377341	-9.17006583971058	6	Monogenic	0	0	0	0.555555555555556
CD300LG	Neurology	Q6UXG3	OID21130	1.5K	ENSG00000161649	CD300LG	17	41924516	41940997	1.89148		Tissue enhanced	Cell type enriched	0.337045	0.148526	#VALUE!	0.513616	0.485134	0.564977	32	27	24	0.356447807870895	-4.09243702943314	3	Kidney function	0	0	0	0.416666666666667
CD302	Oncology	Q8IX05	OID21328	1.5K	ENSG00000241399	CD302	2	160625364	160654753	2.27366		Tissue enhanced	Cell type enhanced	0.193075	0.117784	0.00136181	0.687506	0.676697	0.694541	26	22	21	-1.14657914976389	-4.45440136704961	3	Kidney function	0	0	0	0.535714285714286
CD33	Oncology	P20138	OID21472	1.5K	ENSG00000105383	CD33	19	51728320	51747115	1.53952		Tissue enhanced	Group enriched	0.0503238	0.786647	#VALUE!	0.163007	0.178869	0.197582	14	9	10	6.03025174401665	-9.44652015019441	6	Monogenic	0	0	0	0.727272727272727
CD34	Neurology	P28906	OID21025	1.5K	ENSG00000174059	CD34	1	208057594	208084747	1.31497		Low tissue specificity	Group enriched	0.116857	0.0779075	#VALUE!	0.804996	0.810693	0.843286	31	23	21	0.15657506085708	-0.315058793129038	1	Phenotypic diverse	0	0	0	0.419354838709677
CD36	Inflammation_II	P16671	OID30485	3K	ENSG00000135218	CD36	7	79998891	80308593	6.95485		Tissue enhanced	Group enriched	0.125331	0.15762	0.00431739	0.712829	0.736939	0.727733	22	20	19	5.60742908436802	3.069088909724	8	Liver/Macrophages	0	0	0	0.625
CD38	Oncology	P28907	OID21316	1.5K	ENSG00000004468	CD38	4	15779898	15854853	2.27366		Tissue enhanced	Cell type enriched	0.271871	0.203323	0.00458131	0.519865	0.562872	0.572735	27	17	17	0.289332050464442	-5.06676233754785	3	Kidney function	0	0	0	0.416666666666667
CD3D	Neurology_II	P04234	OID30827	3K	ENSG00000167286	CD3D	11	118209669	118213459	7.12543		Tissue enriched	Cell type enriched	0.00204008	#VALUE!	#VALUE!	0.99796	0.99831	0.999234	1	1	1	-6.1650458200882	2.86736648962228	1	Phenotypic diverse	0	0	0	1
CD3E	Oncology_II	P07766	OID31302	3K	ENSG00000198851	CD3E	11	118175260	118186890	5.78887		Tissue enriched	Group enriched	0.00141417	#VALUE!	#VALUE!	0.998586	0.999518	1	1	1	NA	-5.44578888345325	0.0939491367181322	1	Phenotypic diverse	0	0	0	0
CD3G	Inflammation_II	P09693	OID30448	3K	ENSG00000160654	CD3G	11	118215059	118225876	6.95485		Tissue enriched	Group enriched	0.000443755	#VALUE!	#VALUE!	0.999556	0.999317	0.998353	1	2	1	-7.08084319952947	0.971887712436047	1	Phenotypic diverse	0	0	0	0
CD4	Inflammation	P01730	OID20584	1.5K	ENSG00000010610	CD4	12	6896024	6929974	2.30821		Tissue enhanced	Cell type enhanced	0.233979	0.0902766	0.00593338	0.669388	0.681702	0.663993	25	20	17	-0.866544160987182	-4.02891731589731	3	Kidney function	0	0	0	0.423076923076923
CD40	Inflammation	P25942	OID20724	1.5K	ENSG00000101017	CD40	20	44746911	44758502	2.18081	Secreted to blood	Low tissue specificity	Cell type enhanced	0.180979	0.0942295	0.0232439	0.701242	0.69047	0.69643	24	18	19	4.5101861042195	2.64251179780161	2	Platelet count	0	0	0	0.541666666666667
CD40LG	Inflammation	P29965	OID20616	1.5K	ENSG00000102245	CD40LG	X	135730352	135742549	0.950057	Secreted to blood	Tissue enhanced	Cell type enriched	0.120996	0.0787632	0.0375119	0.762473	0.775387	0.729843	16	14	14	5.88793118435904	3.50324764121348	2	Platelet count	0	0	0	0.473684210526316
CD46	Cardiometabolic	P15529	OID20380	1.5K	ENSG00000117335	CD46	1	207925402	207968858	2.98404		Low tissue specificity	Cell type enhanced	0.149244	0.0241918	0.0264838	0.799798	0.791312	0.816265	25	18	18	2.02230858390973	3.17134148104515	2	Platelet count	0	0	0	0.565217391304348
CD48	Inflammation	P09326	OID20692	1.5K	ENSG00000117091	CD48	1	160648536	160681641	1.82022	Intracellular and membrane	Group enriched	Cell type enhanced	0.197282	0.338791	#VALUE!	0.464543	0.435649	0.49708	26	22	22	2.81799610723496	-5.92890772768353	7	Omnigenic	0	0	0	0.419354838709677
CD5	Oncology	P06127	OID21449	1.5K	ENSG00000110448	CD5	11	60869867	60895324	1.17893		Tissue enhanced	Cell type enriched	0.242779	0.0403938	0.0164659	0.700853	0.686742	0.656497	27	18	17	-1.61344625896791	-4.13485738689304	3	Kidney function	0	0	0	0.458333333333333
CD55	Cardiometabolic	P08174	OID20377	1.5K	ENSG00000196352	CD55	1	207494853	207534311	5.86444	Secreted to blood	Low tissue specificity	Cell type enhanced	0.14048	0.139745	0.00631737	0.713598	0.711454	0.698872	28	21	22	0.484514842852337	-4.1220737227296	5	Inflammation	0	0	0	0.433333333333333
CD58	Inflammation	P19256	OID20716	1.5K	ENSG00000116815	CD58	1	117057157	117113661	2.36867		Low tissue specificity	Cell type enhanced	0.133245	0.131971	0.00147208	0.732949	0.724352	0.763896	29	27	22	0.883189908958788	-0.567281751684937	8	Liver/Macrophages	0	0	0	0.53125
CD59	Cardiometabolic	P13987	OID20339	1.5K	ENSG00000085063	CD59	11	33719807	33757991	5.93786	Intracellular and membrane	Low tissue specificity	Cell type enhanced	0.340871	0.072946	0.00513932	0.580833	0.590967	0.594418	30	20	19	-1.09566675244816	-5.23990761026154	3	Kidney function	0	0	0	0.625
CD5L	Inflammation_II	O43866	OID30775	3K	ENSG00000073754	CD5L	1	157800704	157868046	4.59914	Secreted to blood	Tissue enriched	Group enriched	0.108113	0.119999	0.00131601	0.770434	0.78695	0.781092	23	18	18	0.285666772677119	-1.25483347704273	8	Liver/Macrophages	0	0	0	0.384615384615385
CD6	Inflammation	P30203	OID20649	1.5K	ENSG00000013725	CD6	11	60739115	60787849	1.13359	Secreted to blood	Tissue enhanced	Group enriched	0.158538	0.462845	0.0341885	0.344757	0.228284	0.22877	26	22	18	4.72208079471958	-7.76667793505567	6	Monogenic	1	1	0	0.666666666666667
CD63	Neurology	P08962	OID20988	1.5K	ENSG00000135404	CD63	12	56119107	56123491	2.79403	Intracellular and membrane	Low tissue specificity	Low cell type specificity	0.108112	0.0655956	0.0313478	0.795079	0.802572	0.789869	23	16	20	5.999847120964	3.44342206632085	2	Platelet count	0	0	0	0.636363636363636
CD69	Cardiometabolic	Q07108	OID20206	1.5K	ENSG00000110848	CD69	12	9905082	9913497	2.80267		Group enriched	Group enriched	0.18217	0.0188363	0.0328287	0.766183	0.740356	0.742935	16	12	11	7.5836331616653	5.02968152715816	2	Platelet count	0	0	0	0.769230769230769
CD7	Inflammation_II	P09564	OID30543	3K	ENSG00000173762	CD7	17	80272744	80275478	7.13623		Tissue enhanced	Group enriched	0.116289	0.163447	0.0112694	0.709139	0.744307	0.764635	19	18	15	0.655095442701133	-4.34665317050107	5	Inflammation	0	0	0	0.65
CD70	Inflammation	P32970	OID20599	1.5K	ENSG00000125726	CD70	19	6583194	6604114	2.12683		Tissue enhanced	Cell type enhanced	0.0887221	0.470378	0.00222645	0.43904	0.498262	0.484039	23	12	17	4.29650281748	-7.2448029088815	7	Omnigenic	0	0	0	0.526315789473684
CD72	Inflammation_II	P21854	OID30641	3K	ENSG00000137101	CD72	9	35609530	35646807	6.31356		Tissue enriched	Cell type enhanced	0.240935	0.0494273	#VALUE!	0.709874	0.725244	0.756134	29	22	24	-1.59132917579886	-4.17798231636861	3	Kidney function	0	0	0	0.84
CD74	Neurology	P04233	OID21040	1.5K	ENSG00000019582	CD74	5	149781200	149792492	1.13143		Tissue enhanced	Cell type enhanced	0.276033	0.0584559	0.00289443	0.662727	0.633364	0.673717	28	25	20	-1.2603471896889	-5.23737467438249	3	Kidney function	0	0	0	0.451612903225806
CD79B	Inflammation	P40259	OID20635	1.5K	ENSG00000007312	CD79B	17	62006100	62009714	0.950057		Tissue enriched	Cell type enhanced	0.293617	0.0904933	#VALUE!	0.616076	0.595946	0.606057	22	24	20	-1.30517309772022	-4.82323090732926	3	Kidney function	0	0	0	0.571428571428571
CD80	Cardiometabolic_II	P33681	OID30291	3K	ENSG00000121594	CD80	3	119243140	119278449	4.05502	Intracellular and membrane	Tissue enhanced	Group enriched	0.174422	0.158501	#VALUE!	0.666862	0.668918	0.652938	32	25	30	0.654339264771458	-4.01741608852953	5	Inflammation	0	0	0	0.41025641025641
CD82	Oncology_II	P27701	OID31256	3K	ENSG00000085117	CD82	11	44585977	44641913	5.78887		Low tissue specificity	Cell type enhanced	0.000245364	0.0018567	#VALUE!	0.997893	0.996877	0.99805	2	1	2	-5.12071044511278	2.14809767763156	1	Phenotypic diverse	0	0	0	0.5
CD83	Inflammation	Q01151	OID20565	1.5K	ENSG00000112149	CD83	6	14117872	14137149	2.12683		Tissue enhanced	Cell type enhanced	0.223494	0.125012	0.0108481	0.640202	0.679486	0.688768	28	21	23	-1.41672722214513	-4.73583782087865	3	Kidney function	0	0	0	0.517241379310345
CD84	Inflammation	Q9UIB8	OID20607	1.5K	ENSG00000066294	CD84	1	160510885	160549306	2.12683		Tissue enhanced	Cell type enhanced	0.176945	0.0556558	0.0359499	0.730879	0.721875	0.698098	23	16	14	7.22751030546671	4.25259126164455	2	Platelet count	0	0	0	0.666666666666667
CD86	Oncology_II	P42081	OID31500	3K	ENSG00000114013	CD86	3	121774213	121839983	4.44368		Tissue enhanced	Cell type enhanced	0.124735	0.0761228	#VALUE!	0.799459	0.805843	0.817923	26	18	19	-0.46161226374209	-0.723126308021245	1	Phenotypic diverse	0	0	0	0.423076923076923
CD8A	Neurology	P01732	OID21018	1.5K	ENSG00000153563	CD8A	2	87011729	87035519	1.13143	Intracellular and membrane	Tissue enriched	Cell type enriched	0.105138	0.100372	#VALUE!	0.794222	0.760677	0.788977	24	19	19	-0.0629626503336198	-1.44444686308925	8	Liver/Macrophages	0	0	0	0.652173913043478
CD93	Cardiometabolic	Q9NPY3	OID20397	1.5K	ENSG00000125810	CD93	20	23059986	23066977	5.64852		Tissue enhanced	Cell type enhanced	0.21286	0.0152701	#VALUE!	0.771506	0.745723	0.771486	30	20	23	-1.85321593754819	-4.14452978116845	3	Kidney function	0	0	0	0.592592592592593
CD99	Neurology	P14209	OID21110	1.5K	ENSG00000002586	CD99	X	2609220	2659350	1.89148		Low tissue specificity	Cell type enhanced	0.169363	0.0634708	0.00477137	0.762059	0.798558	0.781824	31	21	18	-1.99390693925903	-3.24673275786268	1	Phenotypic diverse	0	0	0	0.625
CD99L2	Neurology	Q8TCZ2	OID21122	1.5K	ENSG00000102181	CD99L2	X	149934810	150067289	1.89148		Tissue enhanced	Cell type enhanced	0.257155	0.0734194	0.00521053	0.664461	0.688073	0.709022	28	26	26	-1.54218137563507	-2.98172567002089	8	Liver/Macrophages	0	0	0	0.575757575757576
CDA	Cardiometabolic_II	P32320	OID30345	3K	ENSG00000158825	CDA	1	20915441	20945401	4.23855		Tissue enhanced	Cell type enhanced	0.120371	0.197497	0.0181126	0.664125	0.68685	0.679424	31	31	26	1.86111345133348	-4.5978719696317	5	Inflammation	0	0	0	0.628571428571429
CDAN1	Neurology_II	Q8IWY9	OID31076	3K	ENSG00000140326	CDAN1	15	43015757	43029324	4.23639		Low tissue specificity	Low cell type specificity	0.000629605	0.0023725	#VALUE!	0.996953	0.998454	0.996513	3	1	2	-5.10125079095237	2.09894142747435	1	Phenotypic diverse	0	0	0	0.5
CDC123	Oncology_II	O75794	OID31242	3K	ENSG00000151465	CDC123	10	12237964	12292588	7.4709		Low tissue specificity	Low cell type specificity	#VALUE!	#VALUE!	#VALUE!	1	1	0.999989	NA	NA	1	NA	NA	NA	NA	0	0	0	0
CDC25A	Oncology_II	P30304	OID31189	3K	ENSG00000164045	CDC25A	3	48198636	48229892	7.4709		Tissue enhanced	Cell type enhanced	#VALUE!	#VALUE!	#VALUE!	1	1	1	NA	NA	NA	NA	NA	NA	NA	0	0	0	NA
CDC26	Oncology_II	Q8NHZ8	OID31508	3K	ENSG00000176386	CDC26	9	116018115	116037869	4.62721		Low tissue specificity	Low cell type specificity	0.135721	#VALUE!	0.0337408	0.830455	0.839001	0.827134	14	13	13	5.96340783137621	5.89504250808147	2	Platelet count	0	0	0	0.625
CDC27	Oncology	P30260	OID21238	1.5K	ENSG00000004897	CDC27	17	45195069	45266788	4.05286		Low tissue specificity	Low cell type specificity	0.0828755	0.00517916	0.0260015	0.885795	0.878759	0.886706	13	9	9	2.97045114281768	4.51425250089299	2	Platelet count	0	0	0	0.8
CDC37	Oncology	Q16543	OID21470	1.5K	ENSG00000105401	CDC37	19	10501810	10530797	1.53952		Low tissue specificity	Low cell type specificity	0.129842	0.00331319	0.0403313	0.82611	0.814121	0.810789	16	13	9	5.71866861782722	5.86586525826685	2	Platelet count	0	0	0	0.692307692307692
CDC42BPB	Oncology_II	Q9Y5S2	OID31485	3K	ENSG00000198752	CDC42BPB	14	103398716	103523799	4.44368		Low tissue specificity	Low cell type specificity	0.122324	0.00156465	0.0422283	0.833586	0.833475	0.824472	12	11	9	4.86397547877992	5.375487161405	2	Platelet count	0	0	0	0.666666666666667
CDCP1	Neurology	Q9H5V8	OID20940	1.5K	ENSG00000163814	CDCP1	3	45123770	45187914	2.6105	Intracellular and membrane	Tissue enhanced	Cell type enhanced	0.189816	0.0783402	#VALUE!	0.731571	0.72554	0.714005	31	24	29	-2.16331946628027	-2.44974140513233	8	Liver/Macrophages	0	0	0	0.514285714285714
CDH1	Cardiometabolic	P12830	OID20353	1.5K	ENSG00000039068	CDH1	16	68771128	68869451	5.84933		Tissue enhanced	Cell type enhanced	0.132327	0.161118	0.0306544	0.676084	0.682053	0.67023	25	21	19	1.58294347674456	-0.90483124895027	4	Polygenic	0	0	0	0.481481481481482
CDH15	Neurology	P55291	OID21005	1.5K	ENSG00000129910	CDH15	16	89238175	89261900	1.31497		Group enriched	Cell type enriched	0.107372	0.103132	0.00117506	0.788042	0.810107	0.751492	29	19	25	-0.269751349605769	-2.70183748996347	5	Inflammation	0	0	0	0.294117647058824
CDH17	Cardiometabolic	Q12864	OID20134	1.5K	ENSG00000079112	CDH17	8	95139399	95229531	2.25855		Tissue enriched	Group enriched	0.0946686	0.265235	0.00736259	0.632502	0.650286	0.645406	23	19	16	1.74268466451032	-1.15669816942502	4	Polygenic	0	0	0	0.590909090909091
CDH2	Cardiometabolic	P19022	OID20170	1.5K	ENSG00000170558	CDH2	18	25530930	25757410	2.25855		Tissue enhanced	Cell type enhanced	0.157976	0.0717948	#VALUE!	0.769984	0.750233	0.783693	26	21	24	-0.52269125323125	-1.15789530330578	8	Liver/Macrophages	0	0	0	0.607142857142857
CDH22	Oncology_II	Q9UJ99	OID31332	3K	ENSG00000149654	CDH22	20	44802372	44937137	5.78887		Tissue enriched	Cell type enriched	0.000571663	#VALUE!	#VALUE!	0.999413	0.99878	1	2	1	NA	-6.93039214643902	2.46425002808569	1	Phenotypic diverse	0	0	0	0
CDH23	Neurology_II	Q9H251	OID31074	3K	ENSG00000107736	CDH23	10	73156691	73575702	4.23639		Tissue enhanced	Cell type enhanced	0.0106919	0.0124413	#VALUE!	0.976816	0.97838	0.977801	9	6	7	-3.22693776711936	0.166305543860954	1	Phenotypic diverse	0	0	0	0.625
CDH3	Neurology	P22223	OID21008	1.5K	ENSG00000062038	CDH3	16	68670092	68756519	1.13143		Tissue enhanced	Cell type enhanced	0.20287	0.0322035	0.0108378	0.753594	0.718896	0.753995	30	22	23	-2.00183810962228	-3.98385281410396	3	Kidney function	0	0	0	0.551724137931035
CDH4	Neurology_II	P55283	OID30875	3K	ENSG00000179242	CDH4	20	59827482	60515673	7.12543		Group enriched	Group enriched	0.000826857	#VALUE!	#VALUE!	0.999173	0.998644	1	1	1	NA	-6.99409104273621	0.688048241616584	1	Phenotypic diverse	0	0	0	0
CDH5	Cardiometabolic	P33151	OID20243	1.5K	ENSG00000179776	CDH5	16	66400533	66438686	1.07529		Tissue enhanced	Cell type enhanced	0.137796	0.256045	#VALUE!	0.605808	0.612196	0.639526	29	21	27	-3.85914172219571	-7.38720144299973	4	Polygenic	0	0	0	0.655172413793103
CDH6	Cardiometabolic	P55285	OID20157	1.5K	ENSG00000113361	CDH6	5	31193857	31329253	2.25855		Tissue enhanced	Cell type enhanced	0.121027	0.169778	#VALUE!	0.708918	0.698133	0.720048	25	25	20	1.20477018224754	-4.60325128241977	5	Inflammation	0	0	0	0.451612903225806
CDHR1	Neurology	Q96JP9	OID20808	1.5K	ENSG00000148600	CDHR1	10	85954410	85979377	4.03342	Intracellular and membrane	Group enriched	Group enriched	0.0938243	0.0388124	0.00660958	0.860638	0.860049	0.866854	25	19	17	-2.12379823665719	-0.940837228230905	1	Phenotypic diverse	0	0	0	0.5
CDHR2	Oncology	Q9BYE9	OID21282	1.5K	ENSG00000074276	CDHR2	5	175969512	176022975	2.27366		Tissue enriched	Group enriched	0.346422	0.0311152	#VALUE!	0.622068	0.607319	0.617106	34	25	27	-6.1399060248289	-1.88695353336612	1	Phenotypic diverse	0	0	0	0.529411764705882
CDHR5	Cardiometabolic	Q9HBB8	OID20193	1.5K	ENSG00000099834	CDHR5	11	616565	626078	2.25855	Intracellular and membrane	Group enriched	Cell type enriched	0.105403	0.233219	#VALUE!	0.661048	0.661197	0.641073	31	30	22	1.98963380096926	-4.76470533117029	5	Inflammation	0	0	0	0.529411764705882
CDK1	Oncology_II	P06493	OID31164	3K	ENSG00000170312	CDK1	10	62538089	62554610	7.4709		Tissue enhanced	Cell type enhanced	0.0102235	0.00260489	0.000459042	0.986622	0.992981	0.986551	7	6	5	-5.1499887672629	2.05995090604677	1	Phenotypic diverse	0	0	0	0.375
CDK5RAP3	Neurology_II	Q96JB5	OID30985	3K	ENSG00000108465	CDK5RAP3	17	46045176	46059140	4.18025		Low tissue specificity	Cell type enhanced	0.0666846	0.00516505	0.00950885	0.918281	0.923134	0.912886	11	9	8	1.63503045178486	4.48818288255142	2	Platelet count	0	0	0	0.545454545454545
CDKL5	Neurology_II	O76039	OID30796	3K	ENSG00000008086	CDKL5	X	18443703	18671749	7.12543		Low tissue specificity	Cell type enhanced	0.00203299	#VALUE!	#VALUE!	0.997949	0.998859	0.998321	2	1	1	-6.26095694057602	2.77120639970866	1	Phenotypic diverse	0	0	0	1
CDKN1A	Oncology	P38936	OID21319	1.5K	ENSG00000124762	CDKN1A	6	36644305	36655116	2.27366		Low tissue specificity	Low cell type specificity	0.159016	0.0396929	0.0296971	0.7717	0.776288	0.768118	17	15	12	5.23128900424913	4.16116268213061	2	Platelet count	0	0	0	0.8
CDKN2D	Oncology	P55273	OID21295	1.5K	ENSG00000129355	CDKN2D	19	10677138	10679735	2.27366		Tissue enhanced	Cell type enhanced	0.13332	0.0222828	0.0298163	0.814648	0.849783	0.833358	13	10	9	7.11292871775018	5.49534302424082	2	Platelet count	0	0	0	0.727272727272727
CDNF	Oncology	Q49AH0	OID21318	1.5K	ENSG00000185267	CDNF	10	14861249	14880574	2.27366	Secreted in other tissues	Tissue enhanced	Group enriched	0.222327	0.100457	0.0107145	0.666177	0.677364	0.668989	28	25	20	0.401650077265808	-3.87340586070436	5	Inflammation	0	0	0	0.40625
CDON	Inflammation	Q4KMG0	OID20754	1.5K	ENSG00000064309	CDON	11	125825691	125933230	2.0016		Low tissue specificity	Cell type enhanced	0.109348	0.0189361	0.00169679	0.870002	0.893968	0.832956	34	26	24	-3.44451137921111	-0.451583762693086	1	Phenotypic diverse	0	0	0	0.315789473684211
CDSN	Inflammation	Q15517	OID20667	1.5K	ENSG00000204539	CDSN	6	31082867	31088223	1.11632	Secreted in other tissues	Tissue enriched	Group enriched	0.118332	0.371637	0.00394537	0.506002	0.523915	0.536372	23	20	16	2.80890152282382	-5.85417030507748	7	Omnigenic	0	0	0	0.5
CEACAM1	Oncology	P13688	OID21528	1.5K	ENSG00000079385	CEACAM1	19	43011456	43065386	1.53952	Intracellular and membrane	Tissue enhanced	Group enriched	0.20309	0.114718	#VALUE!	0.682315	0.670465	0.699051	31	22	24	-6.12555226448773	-1.88127324717426	8	Liver/Macrophages	0	0	0	0.533333333333333
CEACAM16	Oncology_II	Q2WEN9	OID31495	3K	ENSG00000213892	CEACAM16	19	45202421	45213986	4.44368	Secreted in other tissues	Tissue enhanced	Cell type enhanced	0.209041	0.123498	#VALUE!	0.667595	0.642584	0.652083	33	31	25	0.219311041635529	-2.45510490314357	8	Liver/Macrophages	0	0	0	0.435897435897436
CEACAM18	Oncology_II	A8MTB9	OID31251	3K	ENSG00000213822	CEACAM18	19	51979838	51994206	5.78887		Tissue enriched	Not detected	0.00193996	#VALUE!	#VALUE!	0.99806	0.99653	0.999532	1	1	1	-6.55599899028869	0.0715831629888903	1	Phenotypic diverse	0	0	0	1
CEACAM19	Oncology_II	Q7Z692	OID31443	3K	ENSG00000186567	CEACAM19	19	45165545	45187631	4.44368		Low tissue specificity	Cell type enhanced	0.0619284	0.0399907	0.00179083	0.896342	0.907567	0.903007	18	11	8	-1.53425742584106	-2.55063850182356	1	Phenotypic diverse	0	0	0	0.727272727272727
CEACAM20	Oncology_II	Q6UY09	OID31308	3K	ENSG00000176395	CEACAM20	19	45005729	45033811	5.78887		Tissue enriched	Cell type enriched	0.0276754	0.0419203	0.00607848	0.924295	0.932717	0.92196	17	13	14	-1.71495169497826	-0.259269085022979	1	Phenotypic diverse	0	0	0	0.5
CEACAM21	Inflammation	Q3KPI0	OID20548	1.5K	ENSG00000007129	CEACAM21	19	42055886	42093197	2.12683		Tissue enhanced	Cell type enriched	0.0691468	0.587398	#VALUE!	0.343501	0.344144	0.330981	15	13	12	5.80548399852631	-9.1257451895458	6	Monogenic	0	0	0	0.666666666666667
CEACAM3	Oncology	P40198	OID21245	1.5K	ENSG00000170956	CEACAM3	19	42300369	42315591	4.05286		Tissue enriched	Cell type enriched	0.0320518	0.00693752	#VALUE!	0.960949	0.959703	0.966482	9	5	6	-5.60463248791545	0.388644161702587	1	Phenotypic diverse	0	0	0	0.571428571428571
CEACAM5	Oncology	P06731	OID21171	1.5K	ENSG00000105388	CEACAM5	19	42212504	42233718	5.28793	Intracellular and membrane	Tissue enriched	Group enriched	0.100749	0.225193	#VALUE!	0.673671	0.665395	0.655934	25	17	18	1.10470366334705	-2.28261860594261	8	Liver/Macrophages	0	0	0	0.590909090909091
CEACAM6	Cardiometabolic_II	P40199	OID30362	3K	ENSG00000086548	CEACAM6	19	42254885	42276113	4.04206		Tissue enhanced	Cell type enriched	0.152321	0.100717	#VALUE!	0.746953	0.729638	0.772116	23	19	18	-0.169743079777217	-0.759483682383802	1	Phenotypic diverse	0	0	0	0.761904761904762
CEACAM8	Cardiometabolic	P31997	OID20102	1.5K	ENSG00000124469	CEACAM8	19	43084393	43099207	3.89739	Intracellular and membrane	Tissue enriched	Cell type enriched	0.204467	0.0935809	0.0149501	0.68683	0.662955	0.659041	19	16	17	-1.65526232673322	1.60812145477593	1	Phenotypic diverse	0	0	0	0.736842105263158
CEBPA	Inflammation_II	P49715	OID30458	3K	ENSG00000245848	CEBPA	19	33790840	33793470	6.95485		Tissue enhanced	Cell type enhanced	0.0108296	0.00242683	#VALUE!	0.986652	0.982549	0.981658	12	11	9	-4.84394489694838	-0.265256593374854	1	Phenotypic diverse	0	0	0	0.818181818181818
CEBPB	Cardiometabolic	P17676	OID20052	1.5K	ENSG00000172216	CEBPB	20	48807376	48809212	3.89739		Low tissue specificity	Cell type enhanced	0.0546401	0.00373865	0.044803	0.896711	0.900269	0.892753	18	14	14	-1.82794985742026	1.79741613288776	1	Phenotypic diverse	0	0	0	0.555555555555556
CELA2A	Cardiometabolic_II	P08217	OID30411	3K	ENSG00000142615	CELA2A	1	15783223	15798586	4.04206	Secreted to digestive system	Tissue enriched	Group enriched	0.0572825	0.0993111	#VALUE!	0.84333	0.839282	0.849451	24	21	15	0.435538631179332	-0.308634415644818	1	Phenotypic diverse	0	0	0	0.44
CELA3A	Cardiometabolic	P09093	OID20298	1.5K	ENSG00000142789	CELA3A	1	22328149	22339032	1.25883	Secreted to digestive system	Tissue enriched	Group enriched	0.0384654	0.118299	0.000723493	0.842435	0.821973	0.851577	20	17	12	0.857490420949589	-0.420774780199917	8	Liver/Macrophages	0	0	0	0.45
CELSR2	Inflammation_II	Q9HCU4	OID30593	3K	ENSG00000143126	CELSR2	1	109792641	109818372	6.31356		Tissue enhanced	Cell type enhanced	0.244794	0.118083	0.00375846	0.633643	0.621161	0.655134	24	19	19	0.368179415360049	-4.20373969462551	5	Inflammation	0	0	0	0.583333333333333
CEMIP2	Inflammation_II	Q9UHN6	OID30499	3K	ENSG00000135048	TMEM2	9	74298282	74431606	6.95485		Tissue enhanced	Cell type enhanced	0.028674	0.0129804	#VALUE!	0.958136	0.961277	0.956417	20	15	14	-3.39590938475144	0.0754261145439822	1	Phenotypic diverse	0	0	0	0.611111111111111
CEND1	Neurology_II	Q8N111	OID30821	3K	ENSG00000184524	CEND1	11	787104	790123	7.12543		Tissue enriched	Cell type enhanced	0.0165931	0.00162255	0.00105809	0.980529	0.976014	0.976003	13	11	7	-4.85903617195564	-0.28636779978507	1	Phenotypic diverse	0	0	0	0.384615384615385
CENPF	Oncology_II	P49454	OID31329	3K	ENSG00000117724	CENPF	1	214776538	214837931	5.78887		Tissue enhanced	Cell type enhanced	0.0476271	0.00256871	0.0264315	0.923325	0.937022	0.930681	11	8	7	-1.36480957162868	2.45269383385451	1	Phenotypic diverse	0	0	0	0.363636363636364
CENPJ	Oncology_II	Q9HC77	OID31314	3K	ENSG00000151849	CENPJ	13	25457171	25497018	5.78887		Tissue enhanced	Cell type enhanced	0.0111625	#VALUE!	0.00502368	0.983745	0.988292	0.9873	5	4	6	-3.24910709688996	3.60896083299579	1	Phenotypic diverse	0	0	0	0.666666666666667
CEP112	Cardiometabolic_II	Q8N8E3	OID30115	3K	ENSG00000154240	CEP112	17	63631656	64188202	7.17293		Tissue enhanced	Group enriched	0.00941769	0.0355947	#VALUE!	0.954838	0.963571	0.967749	9	9	9	-2.11921686140596	-1.02923633479021	1	Phenotypic diverse	0	0	0	0.8
CEP152	Oncology_II	O94986	OID31249	3K	ENSG00000103995	CEP152	15	49005125	49103343	7.4709		Tissue enhanced	Cell type enhanced	0.004452	0.00298873	0.00263352	0.989836	0.99323	0.987399	8	5	6	-4.47360470120137	0.648589257404662	1	Phenotypic diverse	0	0	0	0.375
CEP164	Inflammation	Q9UPV0	OID20441	1.5K	ENSG00000110274	CEP164	11	117185273	117283984	3.7225		Low tissue specificity	Cell type enhanced	0.00187539	#VALUE!	#VALUE!	0.998099	0.99572	0.997863	4	3	3	-6.63683002595722	2.18522799153029	1	Phenotypic diverse	0	0	0	1
CEP170	Cardiometabolic_II	Q5SW79	OID30240	3K	ENSG00000143702	CEP170	1	243287730	243418650	6.57699		Group enriched	Cell type enriched	0.108135	0.00234502	0.0363989	0.853236	0.869257	0.841621	11	11	9	4.31309172374409	5.64350927068626	2	Platelet count	0	0	0	0.666666666666667
CEP20	Oncology	Q96NB1	OID21209	1.5K	ENSG00000133393	FOPNL	16	15959577	15982482	4.05286		Low tissue specificity	Group enriched	0.13673	0.0178967	0.02891	0.816707	0.836358	0.834991	20	15	13	4.76678806011941	4.56667541577915	2	Platelet count	0	0	0	0.647058823529412
CEP290	Oncology_II	O15078	OID31287	3K	ENSG00000198707	CEP290	12	88442793	88535993	5.78887		Low tissue specificity	Cell type enhanced	0.00373585	#VALUE!	#VALUE!	0.996218	0.988262	0.994854	3	4	3	-4.26353566318383	3.1804443247983	1	Phenotypic diverse	0	0	0	0.166666666666667
CEP350	Oncology_II	Q5VT06	OID31247	3K	ENSG00000135837	CEP350	1	179923873	180084015	7.4709		Low tissue specificity	Cell type enhanced	#VALUE!	#VALUE!	#VALUE!	1	1	0.999513	NA	NA	1	NA	NA	NA	NA	0	0	0	0
CEP43	Cardiometabolic	O95684	OID20084	1.5K	ENSG00000213066	FGFR1OP	6	167412670	167466201	4.42856		Low tissue specificity	Cell type enhanced	0.101956	0.0119598	0.0367208	0.849427	0.846874	0.830324	19	14	15	3.62578992384133	4.76030754115518	2	Platelet count	0	0	0	0.611111111111111
CEP85	Oncology	Q6P2H3	OID21241	1.5K	ENSG00000130695	CEP85	1	26560691	26605299	4.05286		Tissue enhanced	Cell type enhanced	0.0906908	0.0133103	0.0323293	0.863474	0.877959	0.853439	15	12	11	3.12972099631114	4.41833327162557	2	Platelet count	0	0	0	0.642857142857143
CERT	Neurology	Q9Y5P4	OID20857	1.5K	ENSG00000113163	COL4A3BP	5	74664311	74807963	4.03342	NA	NA	NA	0.0975541	0.00526937	0.0300012	0.866745	0.871749	0.854713	18	15	11	3.70892420827572	5.31370725456061	2	Platelet count	0	0	0	0.625
CES1	Cardiometabolic	P23141	OID20244	1.5K	ENSG00000198848	CES1	16	55836763	55867249	1.97569	Intracellular and membrane	Tissue enriched	Cell type enhanced	0.195126	0.340316	0.00225188	0.462161	0.476789	0.48481	35	27	28	2.69882976164197	-5.48705151279398	7	Omnigenic	0	0	0	0.617647058823529
CES2	Oncology	O00748	OID21366	1.5K	ENSG00000172831	CES2	16	66968347	66978999	2.27366	Intracellular and membrane	Tissue enhanced	Group enriched	0.082931	0.0195419	0.00223549	0.894931	0.88891	0.911984	35	27	26	-3.14400702338443	-0.0344282879236894	1	Phenotypic diverse	0	0	0	0.606060606060606
CES3	Oncology	Q6UWW8	OID21340	1.5K	ENSG00000172828	CES3	16	66995140	67009051	2.27366	Intracellular and membrane	Tissue enhanced	Group enriched	0.0434998	0.0636795	0.0143823	0.878336	0.890353	0.873216	25	19	17	-1.35252491348041	-0.427993527992067	1	Phenotypic diverse	0	0	0	0.636363636363636
CETN2	Neurology	P41208	OID20836	1.5K	ENSG00000147400	CETN2	X	151995517	151999321	4.03342		Tissue enhanced	Cell type enhanced	0.101977	0.00475278	0.0284698	0.864871	0.8444	0.852822	15	10	9	3.97771009582955	5.30295109781061	2	Platelet count	0	0	0	0.9
CETN3	Oncology_II	O15182	OID31525	3K	ENSG00000153140	CETN3	5	89688078	89705603	4.44368		Tissue enhanced	Cell type enhanced	0.121543	0.0510616	0.0343675	0.793158	0.793882	0.80549	16	10	13	5.4372907628295	5.22532090647609	2	Platelet count	0	0	0	0.642857142857143
CFB	Inflammation_II	P00751	OID30755	3K	ENSG00000243649	CFB	6	31895475	31919861	5.83637	Secreted to blood	Tissue enriched	Cell type enhanced	0.253661	0.161666	0.0011635	0.583477	0.594423	0.591802	32	26	26	0.446142441601638	-3.44975228539212	5	Inflammation	0	0	0	0.529411764705882
CFC1	Oncology	P0CG37	OID21261	1.5K	ENSG00000136698	CFC1	2	131350339	131357123	4.05286	Secreted - unknown location	Tissue enhanced	Group enriched	0.045239	0.0260575	#VALUE!	0.928476	0.943033	0.918394	29	14	22	-2.22516663545916	0.113590266032444	1	Phenotypic diverse	0	0	0	0.384615384615385
CFD	Inflammation_II	P00746	OID30738	3K	ENSG00000197766	CFD	19	859453	863453	4.06797	Secreted to blood	Tissue enhanced	Group enriched	0.212287	0.0253516	#VALUE!	0.762247	0.788595	0.786482	21	13	14	-1.94444328731452	-4.20456800571781	3	Kidney function	0	0	0	0.421052631578947
CFH	Inflammation_II	P08603	OID30790	3K	ENSG00000000971	CFH	1	196621008	196716634	9.7057	Secreted to blood	Tissue enriched	Cell type enhanced	0.200666	0.113748	0.00256574	0.682967	0.677228	0.699638	33	27	27	0.591238721723316	-3.42313054060239	5	Inflammation	0	0	0	0.6875
CFHR2	Inflammation_II	P36980	OID30720	3K	ENSG00000080910	CFHR2	1	196788898	196928356	4.78267	Secreted to blood	Tissue enriched	Cell type enriched	0.0514117	0.418235	#VALUE!	0.530371	0.526662	0.544145	19	11	15	4.72437676751293	-7.77461166539458	6	Monogenic	0	0	0	0.444444444444444
CFHR4	Inflammation_II	Q92496	OID30758	3K	ENSG00000134365	CFHR4	1	196819371	196888102	4.25151	Secreted to blood	Tissue enriched	Cell type enriched	0.0917032	0.253649	#VALUE!	0.654266	0.655741	0.640393	19	9	13	3.20459460834381	-5.68296195128176	7	Omnigenic	0	0	0	0.466666666666667
CFHR5	Inflammation_II	Q9BXR6	OID30716	3K	ENSG00000134389	CFHR5	1	196946667	196978804	5.39373	Secreted to blood	Tissue enriched	Cell type enriched	0.225755	0.144607	0.000829902	0.629167	0.647281	0.645302	31	26	23	0.382164960408036	-3.46677788265066	5	Inflammation	0	0	0	0.484848484848485
CFI	Inflammation_II	P05156	OID30772	3K	ENSG00000205403	CFI	4	110661852	110723335	4.06797	Secreted to blood	Tissue enriched	Cell type enhanced	0.208998	0.047946	0.000307885	0.742288	0.737025	0.758363	31	25	22	0.2608130864479	-3.26194284081871	1	Phenotypic diverse	0	0	0	0.516129032258065
CFP	Inflammation_II	P27918	OID30784	3K	ENSG00000126759	CFP	X	47483612	47489704	4.06797	Secreted to blood	Group enriched	Cell type enhanced	0.122771	0.100816	#VALUE!	0.776444	0.773081	0.77301	30	28	24	0.104317589723115	-0.268794714186409	1	Phenotypic diverse	0	0	0	0.625
CGA	Neurology	P01215	OID21069	1.5K	ENSG00000135346	CGA	6	87795216	87804824	1.89148	Secreted to blood	Tissue enriched	Cell type enriched	0.11263	0.160451	#VALUE!	0.72694	0.851215	0.938534	25	24	19	-3.72602162107715	-2.70846363407939	1	Phenotypic diverse	1	1	0	0.102564102564103
CGB3_CGB5_CGB8	Inflammation_II	P0DN86	OID30671	3K	ENSG00000189052|ENSG00000213030	CGB5|CGB8	19|19	49547141|49550895	49548568|49552400	4.13491	NA	NA	NA	0.027866	0.0365696	#VALUE!	0.935542	0.930389	1	15	8	NA	-4.11539381167492	-0.0953711296581157	1	Phenotypic diverse	0	0	0	0
CGN	Neurology_II	Q9P2M7	OID30894	3K	ENSG00000143375	CGN	1	151482986	151511168	6.65472		Tissue enhanced	Cell type enhanced	0.00426553	#VALUE!	#VALUE!	0.995761	0.99859	0.994526	3	2	3	-5.10275804771057	0.114642740310188	1	Phenotypic diverse	0	0	0	0.666666666666667
CGREF1	Cardiometabolic	Q99674	OID20152	1.5K	ENSG00000138028	CGREF1	2	27321757	27341995	2.25855	Secreted in brain	Tissue enhanced	Cell type enhanced	0.190536	0.30777	#VALUE!	0.501601	0.552118	0.467969	29	22	27	2.08889788856537	-5.3072300525444	7	Omnigenic	0	0	0	0.75
CHAC2	Oncology	Q8WUX2	OID21230	1.5K	ENSG00000143942	CHAC2	2	53994929	54002333	4.05286		Low tissue specificity	Cell type enhanced	0.0747877	0.0122985	0.0331988	0.879441	0.882758	0.87984	16	15	12	2.38586961566349	4.7651301276974	2	Platelet count	0	0	0	0.588235294117647
CHAD	Inflammation_II	O15335	OID30660	3K	ENSG00000136457	CHAD	17	48541857	48546327	6.31356	Secreted to extracellular matrix	Tissue enhanced	Cell type enhanced	0.301996	0.0874891	#VALUE!	0.609809	0.566862	0.68597	33	35	28	-0.707588982598864	-0.721324658323408	8	Liver/Macrophages	0	0	0	0.431818181818182
CHCHD10	Neurology_II	Q8WYQ3	OID31116	3K	ENSG00000250479	CHCHD10	22	24108021	24110630	4.23639		Tissue enhanced	Cell type enhanced	0.180905	0.0177085	0.00544938	0.7955	0.79298	0.791324	30	27	25	-2.26432787163984	-3.29041048518596	1	Phenotypic diverse	0	0	0	0.67741935483871
CHCHD6	Oncology_II	Q9BRQ6	OID31426	3K	ENSG00000159685	CHCHD6	3	126423063	126679249	4.4847		Tissue enhanced	Cell type enhanced	0.0814186	0.0411114	#VALUE!	0.877302	0.886105	0.853904	19	15	14	-1.36052675285658	-2.78937221638825	1	Phenotypic diverse	0	0	0	0.611111111111111
CHEK2	Cardiometabolic	O96017	OID20054	1.5K	ENSG00000183765	CHEK2	22	29083731	29138410	3.89739		Low tissue specificity	Cell type enhanced	#VALUE!	#VALUE!	#VALUE!	1	1	1	NA	NA	NA	NA	NA	NA	NA	0	0	0	NA
CHGA	Cardiometabolic_II	P10645	OID30403	3K	ENSG00000100604	CHGA	14	93389425	93401638	4.04206	Intracellular and membrane	Tissue enriched	Cell type enriched	0.298191	0.0480589	0.00211805	0.651824	0.675444	0.643696	34	28	29	-4.06252549854728	-0.383285170514027	1	Phenotypic diverse	0	0	0	0.727272727272727
CHGB	Neurology	P05060	OID21038	1.5K	ENSG00000089199	CHGB	20	5892076	5906007	1.4985	Intracellular and membrane	Group enriched	Group enriched	0.197477	0.280016	0.0129489	0.509176	0.467203	0.529906	26	21	21	2.80723175896984	-5.894359216189	7	Omnigenic	0	0	0	0.75
CHI3L1	Cardiometabolic	P36222	OID20399	1.5K	ENSG00000133048	CHI3L1	1	203148059	203155877	4.59914	Secreted to blood	Tissue enhanced	Cell type enhanced	0.190004	0.281344	#VALUE!	0.527702	0.58475	0.509659	33	26	32	2.95576511557085	-5.57067937083151	7	Omnigenic	0	0	0	0.705882352941177
CHIT1	Cardiometabolic	Q13231	OID20312	1.5K	ENSG00000133063	CHIT1	1	203181955	203242769	1.98001	Secreted to blood	Tissue enhanced	Cell type enhanced	0.106571	0.492506	0.00818391	0.392508	0.393119	0.427641	23	16	17	5.25036269191235	-8.3570688444128	6	Monogenic	0	0	0	0.434782608695652
CHL1	Cardiometabolic	O00533	OID20366	1.5K	ENSG00000134121	CHL1	3	238279	451090	1.90011	Secreted in brain	Tissue enhanced	Cell type enhanced	0.070547	0.0838112	#VALUE!	0.845267	0.84312	0.879153	23	22	15	-0.218463566527097	-2.355171973857	8	Liver/Macrophages	0	0	0	0.48
CHM	Neurology_II	P24386	OID30972	3K	ENSG00000188419	CHM	X	85116185	85302566	6.65472		Low tissue specificity	Cell type enhanced	0.0874353	0.00142207	0.0177183	0.893582	0.886622	0.880412	10	8	7	2.90553430384011	4.89805299211994	2	Platelet count	0	0	0	0.875
CHMP1A	Neurology	Q9HD42	OID20930	1.5K	ENSG00000131165	CHMP1A	16	89710839	89724253	2.6105		Low tissue specificity	Low cell type specificity	0.13226	0.0151062	0.0361201	0.816658	0.815399	0.825173	12	12	13	6.91542225649848	5.54050100932876	2	Platelet count	0	0	0	0.785714285714286
CHMP6	Cardiometabolic_II	Q96FZ7	OID30327	3K	ENSG00000176108	CHMP6	17	78965398	78983317	4.05502		Low tissue specificity	Low cell type specificity	0.236268	0.022634	0.0379006	0.702964	0.734298	0.665502	15	15	10	5.50616796945125	4.35943502816954	2	Platelet count	0	0	0	0.666666666666667
CHP1	Neurology_II	Q99653	OID30869	3K	ENSG00000187446	CHP1	15	41523037	41574043	7.12543		Low tissue specificity	Cell type enhanced	0.00201842	#VALUE!	#VALUE!	0.997963	0.997582	1	3	2	NA	-6.65638072906599	0.279850991469279	1	Phenotypic diverse	0	0	0	0
CHRDL1	Inflammation	Q9BU40	OID20771	1.5K	ENSG00000101938	CHRDL1	X	109917084	110039286	1.82022	Secreted in other tissues	Tissue enhanced	Cell type enhanced	0.32208	0.146798	0.00692602	0.524571	0.600947	0.510683	30	25	20	0.27425952474756	-4.28680846666875	3	Kidney function	0	0	0	0.451612903225806
CHRDL2	Cardiometabolic	Q6WN34	OID20223	1.5K	ENSG00000054938	CHRDL2	11	74407474	74442430	2.25855	Secreted to extracellular matrix	Tissue enhanced	Cell type enhanced	0.0910382	0.0563761	#VALUE!	0.852276	0.789572	0.848808	26	24	18	-1.63156346155829	-1.57711479351706	1	Phenotypic diverse	0	0	0	0.272727272727273
CHRM1	Neurology_II	P11229	OID30930	3K	ENSG00000168539	CHRM1	11	62676151	62689279	6.65472		Group enriched	Cell type enriched	0.00226966	#VALUE!	#VALUE!	0.997643	0.995779	0.995329	4	1	1	-6.39509746789832	2.67796538224577	1	Phenotypic diverse	0	0	0	0
CIAPIN1	Oncology	Q6FI81	OID21501	1.5K	ENSG00000005194	CIAPIN1	16	57462081	57481440	1.53952		Low tissue specificity	Cell type enhanced	0.130747	0.00499455	0.0466119	0.817319	0.813268	0.819562	21	18	13	5.74424250294319	5.71713175901109	2	Platelet count	0	0	0	0.55
CILP	Cardiometabolic_II	O75339	OID30399	3K	ENSG00000138615	CILP	15	65488337	65503826	4.04206	Secreted to extracellular matrix	Low tissue specificity	Cell type enhanced	0.0686697	0.0630125	#VALUE!	0.868053	0.857821	0.8632	29	18	22	-1.49692050067399	-1.64747422964304	1	Phenotypic diverse	0	0	0	0.481481481481482
CINP	Oncology_II	Q9BW66	OID31328	3K	ENSG00000100865	CINP	14	102808956	102829253	5.78887		Low tissue specificity	Low cell type specificity	0.00202126	#VALUE!	0.000824125	0.997149	0.999593	1	2	1	NA	-3.87089819664216	3.3578175770773	1	Phenotypic diverse	0	0	0	0
CIRBP	Oncology_II	Q14011	OID31503	3K	ENSG00000099622	CIRBP	19	1259384	1274879	4.44368		Low tissue specificity	Low cell type specificity	0.153957	0.0117655	0.0387386	0.795528	0.801386	0.784482	15	14	9	6.749926193004	5.72639095818309	2	Platelet count	0	0	0	0.533333333333333
CIT	Neurology_II	O14578	OID30970	3K	ENSG00000122966	CIT	12	120123595	120315095	6.65472		Tissue enhanced	Cell type enhanced	0.0353759	0.00438444	0.0173526	0.942743	0.947429	0.938369	22	15	15	-2.82453038111861	2.26797863261881	1	Phenotypic diverse	0	0	0	0.666666666666667
CKAP4	Inflammation	Q07065	OID20617	1.5K	ENSG00000136026	CKAP4	12	106631655	106698057	1.49418		Low tissue specificity	Cell type enhanced	0.262901	0.14788	0.00142013	0.587759	0.573311	0.634798	24	21	24	-1.15370863845725	-4.97361319470491	3	Kidney function	0	0	0	0.551724137931035
CKB	Cardiometabolic_II	P12277	OID30400	3K	ENSG00000166165	CKB	14	103985996	103989448	4.04206		Tissue enhanced	Cell type enhanced	0.400914	0.0376529	#VALUE!	0.561382	0.573937	0.63093	36	29	28	-2.09610404863916	-3.7457528638095	3	Kidney function	0	0	0	0.461538461538462
CKMT1A_CKMT1B	Inflammation	P12532	OID20721	1.5K	ENSG00000237289|ENSG00000223572	CKMT1B|CKMT1A	15|15	43885252|43985084	43897099|43991420	2.54788	NA	NA	NA	0.0432184	0.0443553	#VALUE!	0.912782	0.898986	0.922548	19	17	11	-1.62400512181875	-0.155545389669998	1	Phenotypic diverse	0	0	0	0.4
CLASP1	Oncology_II	Q7Z460	OID31192	3K	ENSG00000074054	CLASP1	2	122095352	122407163	7.4709		Low tissue specificity	Cell type enhanced	0.0122416	0.00179494	0.00276984	0.983119	0.986989	0.979543	12	6	7	-3.50095307949713	2.7780053079657	1	Phenotypic diverse	0	0	0	0.3
CLC	Cardiometabolic	Q05315	OID20126	1.5K	ENSG00000105205	CLC	19	40221890	40228668	2.25855		Tissue enriched	Cell type enriched	0.366998	0.0397348	0.0325345	0.560861	0.571028	0.525189	24	17	18	-1.15732910372987	-0.379754561815116	1	Phenotypic diverse	0	0	0	0.590909090909091
CLEC10A	Neurology	Q8IUN9	OID20928	1.5K	ENSG00000132514	CLEC10A	17	6977856	6983626	2.6105		Tissue enhanced	Cell type enriched	0.1668	0.240996	#VALUE!	0.592449	0.566817	0.601401	22	15	18	1.30389456604524	-4.7406485398853	5	Inflammation	0	0	0	0.5
CLEC11A	Neurology	Q9Y240	OID21112	1.5K	ENSG00000105472	CLEC11A	19	51226586	51228974	2.07501	Secreted in other tissues	Tissue enhanced	Cell type enhanced	0.0599576	0.0758382	0.00465651	0.859352	0.84302	0.861791	26	18	21	-1.26875757719804	-1.24820978070532	1	Phenotypic diverse	0	0	0	0.772727272727273
CLEC12A	Inflammation_II	Q5QGZ9	OID30552	3K	ENSG00000172322	CLEC12A	12	10103915	10148293	6.95485		Tissue enhanced	Cell type enhanced	0.0294032	0.097764	#VALUE!	0.872865	0.866623	0.871775	8	8	7	0.476092151943743	-3.35029344302117	5	Inflammation	0	0	0	0.666666666666667
CLEC14A	Neurology	Q86T13	OID21090	1.5K	ENSG00000176435	CLEC14A	14	38723308	38725574	1.89148		Low tissue specificity	Group enriched	0.195477	0.0779223	#VALUE!	0.726411	0.716322	0.731561	31	24	23	-1.44976391172313	-4.16093206051764	3	Kidney function	0	0	0	0.424242424242424
CLEC1A	Cardiometabolic	Q8NC01	OID20099	1.5K	ENSG00000150048	CLEC1A	12	10222153	10264226	3.89739		Tissue enhanced	Cell type enhanced	0.139422	0.179672	0.00207281	0.67874	0.708204	0.662977	26	19	23	1.16704273191356	-1.93020379342292	8	Liver/Macrophages	0	0	0	0.5
CLEC1B	Neurology	Q9P126	OID21061	1.5K	ENSG00000165682	CLEC1B	12	10138241	10166023	1.13143		Tissue enriched	Cell type enhanced	0.189379	0.0439327	0.0346425	0.731679	0.758977	0.719521	18	14	13	7.27234200300583	4.3621666674179	2	Platelet count	0	0	0	0.588235294117647
CLEC2L	Neurology_II	P0C7M8	OID30884	3K	ENSG00000236279	CLEC2L	7	139208602	139229730	6.65472		Tissue enhanced	Group enriched	0.00442588	0.00240845	#VALUE!	0.993098	0.995808	0.9952	5	4	3	-5.41906138476552	1.58731811535498	1	Phenotypic diverse	0	0	0	0.4
CLEC3B	Inflammation_II	P05452	OID30756	3K	ENSG00000163815	CLEC3B	3	45043040	45077563	6.333	Secreted to blood	Tissue enhanced	Cell type enhanced	0.0967182	0.0441663	#VALUE!	0.858779	0.827486	0.888313	31	26	23	-2.35633940400021	-0.585993611262122	1	Phenotypic diverse	0	0	0	0.4
CLEC4A	Inflammation	Q9UMR7	OID20573	1.5K	ENSG00000111729	CLEC4A	12	8276228	8291203	2.12683		Tissue enhanced	Group enriched	0.223158	0.225587	0.00390871	0.547857	0.597644	0.537483	33	22	25	0.986703324419287	-3.03084192553203	5	Inflammation	0	0	0	0.424242424242424
CLEC4C	Inflammation	Q8WTT0	OID20547	1.5K	ENSG00000198178	CLEC4C	12	7882011	7904201	2.12683		Tissue enhanced	Cell type enriched	0.0587821	0.55817	#VALUE!	0.382666	0.437434	0.361898	20	15	18	4.89786989251722	-7.97417349717013	7	Omnigenic	0	0	0	0.65
CLEC4D	Inflammation	Q8WXI8	OID20609	1.5K	ENSG00000166527	CLEC4D	12	8662071	8674962	2.12683		Tissue enriched	Group enriched	0.224292	0.314655	0.0373767	0.424337	0.460862	0.435439	23	20	16	2.50969086919081	-5.54943240559802	7	Omnigenic	0	0	0	0.714285714285714
CLEC4G	Inflammation	Q6UXB4	OID20590	1.5K	ENSG00000182566	CLEC4G	19	7793843	7798792	2.12683		Tissue enhanced	Group enriched	0.0775393	0.109735	#VALUE!	0.812765	0.810258	0.805183	29	23	25	0.348376641560745	-0.746446366327695	8	Liver/Macrophages	0	0	0	0.655172413793103
CLEC4M	Cardiometabolic_II	Q9H2X3	OID30405	3K	ENSG00000104938	CLEC4M	19	7828035	7834491	4.20832	Intracellular and membrane	Group enriched	Group enriched	0.0784235	0.444106	#VALUE!	0.477709	0.46467	0.52052	28	16	19	-4.04331704369541	-7.57944843948103	4	Polygenic	0	0	0	0.458333333333333
CLEC5A	Cardiometabolic	Q9NY25	OID20165	1.5K	ENSG00000258227	CLEC5A	7	141627157	141646807	2.61914		Tissue enriched	Group enriched	0.150889	0.0983206	0.00901114	0.741865	0.750144	0.702284	30	21	22	-0.748560543280241	-2.71288824080005	8	Liver/Macrophages	0	0	0	0.482758620689655
CLEC6A	Oncology	Q6EIG7	OID21228	1.5K	ENSG00000205846	CLEC6A	12	8608522	8630926	4.05286		Tissue enhanced	Cell type enhanced	0.118148	0.224553	0.00239099	0.654931	0.669908	0.632305	24	20	16	1.85242485481586	-4.83617554124828	5	Inflammation	0	0	0	0.565217391304348
CLEC7A	Inflammation	Q9BXN2	OID20636	1.5K	ENSG00000172243	CLEC7A	12	10269376	10282857	0.950057		Group enriched	Group enriched	0.295007	0.550636	0.00727775	0.14698	0.174497	0.175862	26	23	20	5.61817375022712	-8.91034548600626	6	Monogenic	0	0	0	0.482758620689655
CLGN	Neurology_II	O14967	OID30957	3K	ENSG00000153132	CLGN	4	141309609	141349122	6.65472		Tissue enhanced	Cell type enhanced	0.0349634	0.263787	0.00269908	0.698399	0.711413	0.717447	18	15	12	3.28685169302325	-5.94090185054233	7	Omnigenic	0	0	0	0.421052631578947
CLIC5	Neurology_II	Q9NZA1	OID30890	3K	ENSG00000112782	CLIC5	6	45868045	46048132	6.65472		Tissue enhanced	Cell type enhanced	0.0308092	0.00760731	0.00384105	0.957549	0.950141	0.950501	16	12	11	-3.93565268449238	-0.802148831801615	1	Phenotypic diverse	0	0	0	0.4375
CLINT1	Oncology_II	Q14677	OID31182	3K	ENSG00000113282	CLINT1	5	157212751	157286183	7.4709		Low tissue specificity	Low cell type specificity	7.54922e-05	#VALUE!	#VALUE!	0.999925	1	0.999945	1	NA	1	-7.03032907449655	2.05872089909283	1	Phenotypic diverse	0	0	0	0
CLIP2	Inflammation	Q9UDT6	OID20559	1.5K	ENSG00000106665	CLIP2	7	73703805	73820273	2.12683		Tissue enhanced	Cell type enhanced	0.129626	0.0165248	0.032896	0.820958	0.826131	0.817401	14	11	10	5.02200159255188	5.3243443109325	2	Platelet count	0	0	0	0.909090909090909
CLMP	Oncology	Q9H6B4	OID21419	1.5K	ENSG00000166250	CLMP	11	122943035	123065989	1.01915		Tissue enhanced	Cell type enhanced	0.387971	0.171104	0.00196397	0.439198	0.430623	0.548891	32	23	21	-0.83372808401669	-5.33873797467616	3	Kidney function	0	1	0	0.375
CLNS1A	Neurology_II	P54105	OID30929	3K	ENSG00000074201	CLNS1A	11	77225981	77348850	6.65472		Low tissue specificity	Low cell type specificity	0.00849563	0.00215331	0.0156574	0.973675	0.970645	0.973574	9	7	5	-2.85991234473379	2.01995250236012	1	Phenotypic diverse	0	0	0	0.5
CLPP	Neurology	Q16740	OID20910	1.5K	ENSG00000125656	CLPP	19	6361463	6368919	2.79403		Low tissue specificity	Cell type enhanced	0.0979037	0.00775355	0.0169874	0.877177	0.866629	0.868248	18	15	12	3.99389753134217	5.80909073177471	2	Platelet count	0	0	0	0.5
CLPS	Neurology	P04118	OID21156	1.5K	ENSG00000137392	CLPS	6	35762759	35765088	2.07501	Secreted to digestive system	Tissue enriched	Group enriched	0.039981	0.166666	0.00220218	0.790867	0.815319	0.77104	20	15	17	1.7843236652285	-4.24261215998939	5	Inflammation	0	0	0	0.6
CLSPN	Neurology	Q9HAW4	OID20831	1.5K	ENSG00000092853	CLSPN	1	36185819	36235568	4.21696		Tissue enhanced	Cell type enhanced	0.012069	0.00455253	0.00182724	0.981459	0.984604	0.982568	7	5	2	-3.07744618972871	3.62896503430493	1	Phenotypic diverse	0	0	0	0.4
CLSTN1	Neurology	O94985	OID20874	1.5K	ENSG00000171603	CLSTN1	1	9789084	9884584	4.03342		Low tissue specificity	Cell type enhanced	0.00846645	0.00115366	#VALUE!	0.990305	0.991887	0.993808	12	6	2	-5.03124268194662	0.251962473352434	1	Phenotypic diverse	0	0	0	0.333333333333333
CLSTN2	Inflammation	Q9H4D0	OID20664	1.5K	ENSG00000158258	CLSTN2	3	139654027	140296239	0.950057		Group enriched	Cell type enriched	0.0833389	0.0939937	0.00490456	0.817532	0.818645	0.81736	24	23	20	0.118927263414428	-2.94325868731978	5	Inflammation	0	0	0	0.387096774193548
CLSTN3	Neurology_II	Q9BQT9	OID31092	3K	ENSG00000139182	CLSTN3	12	7282294	7311541	4.23639		Low tissue specificity	Cell type enhanced	0.0994666	0.169293	#VALUE!	0.731228	0.738364	0.736491	30	26	21	1.21835103281464	-4.16422873227229	5	Inflammation	0	0	0	0.424242424242424
CLTA	Cardiometabolic	P09496	OID20118	1.5K	ENSG00000122705	CLTA	9	36190853	36304778	3.89739		Low tissue specificity	Cell type enhanced	0.0516905	0.00577649	0.0113325	0.930957	0.914716	0.928327	19	14	11	0.494391674168988	4.10546261748334	1	Phenotypic diverse	0	0	0	0.5625
CLU	Inflammation_II	P10909	OID30732	3K	ENSG00000120885	CLU	8	27454434	27472548	4.06797	Secreted to blood	Tissue enhanced	Cell type enhanced	0.0713461	0.0272174	0.00792831	0.893357	0.898978	0.900365	30	23	19	-3.00650542513212	0.183201177617346	1	Phenotypic diverse	0	0	0	0.5
CLUL1	Cardiometabolic	Q15846	OID20198	1.5K	ENSG00000079101	CLUL1	18	596988	650334	2.43992	Secreted in other tissues	Tissue enriched	Cell type enriched	0.0853003	0.215024	#VALUE!	0.699396	0.699609	0.700146	25	20	14	2.33811828983796	-4.75662527092127	7	Omnigenic	0	0	0	0.545454545454545
CMC1	Cardiometabolic_II	Q7Z7K0	OID30360	3K	ENSG00000187118	CMC1	3	28283075	28366633	4.05502		Low tissue specificity	Cell type enhanced	0.168896	0.012073	0.0359173	0.783034	0.790729	0.773653	14	12	9	5.90961339317779	4.89125074947628	2	Platelet count	0	0	0	0.75
CMIP	Oncology_II	Q8IY22	OID31406	3K	ENSG00000153815	CMIP	16	81478775	81745367	4.4847		Low tissue specificity	Low cell type specificity	0.131402	0.00563144	0.0391843	0.823675	0.831568	0.81253	12	9	8	5.01781329826436	4.68955569378198	2	Platelet count	0	0	0	0.7
CNDP1	Cardiometabolic	Q96KN2	OID20347	1.5K	ENSG00000150656	CNDP1	18	72201675	72254448	1.90011	Secreted to blood	Tissue enriched	Cell type enriched	0.146454	0.127487	0.00634002	0.719593	0.720423	0.722811	30	26	24	0.250387246637927	-1.61781846366789	8	Liver/Macrophages	0	0	0	0.5625
CNGB3	Neurology_II	Q9NQW8	OID30805	3K	ENSG00000170289	CNGB3	8	87566205	87755903	7.12543		Tissue enhanced	Cell type enriched	#VALUE!	#VALUE!	#VALUE!	1	1	1	NA	NA	NA	NA	NA	NA	NA	0	0	0	NA
CNP	Cardiometabolic_II	P09543	OID30285	3K	ENSG00000173786	CNP	17	40118759	40129749	6.74972		Tissue enriched	Group enriched	0.133536	0.0145799	0.038224	0.813432	0.81812	0.822426	19	15	14	6.26835049116645	5.65911778456708	2	Platelet count	0	0	0	0.8125
CNPY2	Cardiometabolic	Q9Y2B0	OID20069	1.5K	ENSG00000257727	CNPY2	12	56703626	56710120	3.89739	Intracellular and membrane	Low tissue specificity	Cell type enhanced	0.0222811	0.010968	0.0063811	0.960285	0.956037	0.962961	13	8	8	-0.344511609195965	3.81335874224658	1	Phenotypic diverse	0	0	0	0.454545454545455
CNPY4	Oncology	Q8N129	OID21317	1.5K	ENSG00000166997	CNPY4	7	99717236	99723134	2.27366	Intracellular and membrane	Low tissue specificity	Cell type enhanced	0.13667	0.025894	0.027262	0.809871	0.831066	0.810518	16	13	9	6.5483159289544	4.79237376671496	2	Platelet count	0	0	0	0.692307692307692
CNST	Cardiometabolic	Q6PJW8	OID20127	1.5K	ENSG00000162852	CNST	1	246729746	246831886	2.25855		Low tissue specificity	Low cell type specificity	0.130396	0.00349213	0.0320219	0.833861	0.821956	0.794808	13	10	11	5.26876063067799	5.51971159873214	2	Platelet count	0	0	0	0.615384615384615
CNTF	Neurology_II	P26441	OID30807	3K	ENSG00000242689	CNTF	11	58390146	58393198	7.12543		Tissue enhanced	Cell type enhanced	1.65218e-05	#VALUE!	#VALUE!	0.999983	0.999989	1	1	1	NA	-7.05853638527845	1.96067696847526	1	Phenotypic diverse	0	0	0	0
CNTN1	Cardiometabolic	Q12860	OID20307	1.5K	ENSG00000018236	CNTN1	12	41086244	41466220	1.07529	Intracellular and membrane	Tissue enhanced	Group enriched	0.124097	0.122026	#VALUE!	0.753687	0.740676	0.779198	31	28	25	0.443335776710611	-0.651511471227025	8	Liver/Macrophages	0	0	0	0.558823529411765
CNTN2	Oncology	Q02246	OID21426	1.5K	ENSG00000184144	CNTN2	1	205012325	205047627	1.01915	Secreted in brain	Tissue enriched	Cell type enriched	0.156215	0.418716	0.0113966	0.413382	0.397032	0.474974	28	25	20	4.62337192305231	-7.62290915698704	7	Omnigenic	0	0	0	0.451612903225806
CNTN3	Neurology	Q9P232	OID21092	1.5K	ENSG00000113805	CNTN3	3	74311719	74570291	1.89148	Intracellular and membrane	Tissue enhanced	Group enriched	0.103088	0.149677	#VALUE!	0.747344	0.739066	0.776858	26	29	23	0.129831239790863	-1.60579445184526	8	Liver/Macrophages	0	0	0	0.625
CNTN4	Neurology	Q8IWV2	OID21117	1.5K	ENSG00000144619	CNTN4	3	2140497	3099645	1.89148	Intracellular and membrane	Tissue enhanced	Cell type enhanced	0.0960428	0.0730978	#VALUE!	0.830494	0.802723	0.833953	33	29	21	-1.50110370385524	-1.18782219266413	1	Phenotypic diverse	0	0	0	0.470588235294118
CNTN5	Neurology	O94779	OID21006	1.5K	ENSG00000149972	CNTN5	11	98891683	100229616	1.49634	Intracellular and membrane	Tissue enhanced	Group enriched	0.104444	0.171041	#VALUE!	0.72446	0.724439	0.77969	30	27	23	1.2108546703914	-3.46252726969642	5	Inflammation	0	0	0	0.428571428571429
CNTNAP2	Inflammation	Q9UHC6	OID20556	1.5K	ENSG00000174469	CNTNAP2	7	145813453	148118090	2.12683		Group enriched	Group enriched	0.0845	0.169168	0.0100011	0.73629	0.71994	0.764192	24	19	15	1.78458142192466	-4.16771530383732	5	Inflammation	0	0	0	0.416666666666667
CNTNAP4	Neurology_II	Q9C0A0	OID30911	3K	ENSG00000152910	CNTNAP4	16	76311176	76593135	6.65472		Tissue enriched	Group enriched	0.010157	0.00679108	#VALUE!	0.982994	0.988614	0.987898	9	7	4	-4.47169644160638	1.4204218594291	1	Phenotypic diverse	0	0	0	0.571428571428571
COCH	Cardiometabolic_II	O43405	OID30305	3K	ENSG00000100473	COCH	14	31343720	31364271	4.05502	Secreted in other tissues	Tissue enriched	Cell type enhanced	0.10213	0.161741	0.00737452	0.72857	0.708168	0.718054	29	21	20	1.03139261726433	-1.72851405446815	8	Liver/Macrophages	0	0	0	0.518518518518519
COL15A1	Cardiometabolic_II	P39059	OID30396	3K	ENSG00000204291	COL15A1	9	101705461	101833069	4.04206	Secreted to extracellular matrix	Tissue enhanced	Cell type enhanced	0.342096	0.0387781	#VALUE!	0.618726	0.625206	0.605767	24	22	20	-1.13257082058396	-5.28491254348168	3	Kidney function	0	0	0	0.5
COL18A1	Cardiometabolic	P39060	OID20332	1.5K	ENSG00000182871	COL18A1	21	46825052	46933634	1.98001	Secreted to extracellular matrix	Tissue enhanced	Cell type enhanced	0.224503	0.0414186	0.00361016	0.730361	0.756335	0.704149	28	24	22	-1.58218293881391	-4.72170886767465	3	Kidney function	0	0	0	0.586206896551724
COL1A1	Cardiometabolic	P02452	OID20335	1.5K	ENSG00000108821	COL1A1	17	48260650	48278993	1.07529	Secreted to extracellular matrix	Tissue enhanced	Cell type enhanced	0.257985	0.0383696	#VALUE!	0.703785	0.653082	0.756835	28	30	25	-0.699103760365779	-0.729342108098229	1	Phenotypic diverse	0	0	0	0.486486486486487
COL24A1	Oncology_II	Q17RW2	OID31464	3K	ENSG00000171502	COL24A1	1	86194916	86622626	4.44368	Secreted to extracellular matrix	Tissue enhanced	Cell type enriched	0.038635	0.0282217	#VALUE!	0.932926	0.934542	0.950082	20	13	12	-3.32961025527139	0.0757286271297395	1	Phenotypic diverse	0	0	0	0.315789473684211
COL28A1	Neurology_II	Q2UY09	OID30969	3K	ENSG00000215018	COL28A1	7	7395834	7575484	6.65472	Secreted to extracellular matrix	Tissue enhanced	Cell type enriched	0.0237095	0.339792	#VALUE!	0.636122	0.626954	0.592123	19	15	10	3.59431906823277	-6.28466421413617	7	Omnigenic	0	0	0	0.315789473684211
COL2A1	Cardiometabolic_II	P02458	OID30286	3K	ENSG00000139219	COL2A1	12	48366748	48398269	6.57699	Secreted to extracellular matrix	Group enriched	Cell type enhanced	0.0946619	0.373614	0.0099835	0.52166	0.514249	0.50767	19	14	12	4.02116392228767	-6.6664039193439	7	Omnigenic	0	0	0	0.733333333333333
COL3A1	Cardiometabolic_II	P02461	OID30379	3K	ENSG00000168542	COL3A1	2	189839046	189877472	4.04206	Secreted to extracellular matrix	Tissue enhanced	Group enriched	0.0317508	0.0297732	#VALUE!	0.938167	0.938426	0.940661	20	14	17	-2.41994837225211	0.0246192908459172	1	Phenotypic diverse	0	0	0	0.631578947368421
COL4A1	Cardiometabolic	P02462	OID20208	1.5K	ENSG00000187498	COL4A1	13	110801318	110959496	2.25855	Secreted to extracellular matrix	Tissue enhanced	Cell type enhanced	0.126529	0.0726725	#VALUE!	0.80075	0.794453	0.814145	30	24	24	-0.991732065968757	-0.609405069082599	1	Phenotypic diverse	0	0	0	0.454545454545455
COL4A4	Oncology_II	P53420	OID31333	3K	ENSG00000081052	COL4A4	2	227867427	228028829	5.94434	Secreted to extracellular matrix	Low tissue specificity	Cell type enhanced	#VALUE!	#VALUE!	#VALUE!	1	1	1	NA	NA	NA	NA	NA	NA	NA	0	0	0	NA
COL5A1	Inflammation_II	P20908	OID30587	3K	ENSG00000130635	COL5A1	9	137533620	137736686	6.31356	Secreted to extracellular matrix	Tissue enhanced	Cell type enhanced	0.11977	0.0529485	0.0039726	0.823184	0.793067	0.857407	26	23	18	-1.42461448054185	-0.867263543219204	1	Phenotypic diverse	0	0	0	0.464285714285714
COL6A3	Cardiometabolic	P12111	OID20292	1.5K	ENSG00000163359	COL6A3	2	238232646	238323018	1.07529	Secreted to extracellular matrix	Tissue enhanced	Cell type enhanced	0.338607	0.0266069	0.00336545	0.631465	0.643783	0.661376	25	26	22	-1.01665932334665	-5.69373135876715	3	Kidney function	0	0	0	0.411764705882353
COL9A1	Inflammation	P20849	OID20550	1.5K	ENSG00000112280	COL9A1	6	70924764	71012786	2.12683	Secreted to extracellular matrix	Tissue enriched	Cell type enriched	0.0899415	0.0285137	0.00397747	0.877236	0.831386	0.920978	31	29	18	-3.40252966244114	-0.0285696354082695	1	Phenotypic diverse	0	0	0	0.46875
COL9A2	Oncology_II	Q14055	OID31255	3K	ENSG00000049089	COL9A2	1	40766159	40783488	5.78887	Secreted to extracellular matrix	Tissue enhanced	Cell type enhanced	0.00464413	#VALUE!	#VALUE!	0.995351	0.993587	0.995933	5	3	3	-5.36192031709419	-0.0195072376220051	1	Phenotypic diverse	0	0	0	0.2
COLEC12	Inflammation	Q5KU26	OID20738	1.5K	ENSG00000158270	COLEC12	18	319361	500722	2.18513		Tissue enhanced	Cell type enhanced	0.335814	0.0404832	0.00313435	0.620404	0.626086	0.647725	24	18	15	-1.0729007838475	-5.62511117752244	3	Kidney function	0	0	0	0.5
COMMD1	Cardiometabolic_II	Q8N668	OID30222	3K	ENSG00000173163	COMMD1	2	62115859	62374382	6.57699		Low tissue specificity	Low cell type specificity	0.15053	0.0264206	0.0411273	0.782105	0.802092	0.799633	16	13	13	6.66517765561966	4.81774949392117	2	Platelet count	0	0	0	0.733333333333333
COMMD9	Oncology_II	Q9P000	OID31390	3K	ENSG00000110442	COMMD9	11	36295051	36310999	4.4847		Low tissue specificity	Cell type enhanced	0.0566848	0.00114886	0.0177385	0.924368	0.928734	0.935121	13	11	8	1.36887807048687	4.52057347811592	1	Phenotypic diverse	0	0	0	0.461538461538462
COMP	Cardiometabolic	P49747	OID20405	1.5K	ENSG00000105664	COMP	19	18893583	18902123	3.34247	Secreted to extracellular matrix	Tissue enhanced	Cell type enhanced	0.203961	0.0556311	0.00564458	0.73448	0.72183	0.717387	29	25	23	-2.16635115599981	-1.53446088596178	1	Phenotypic diverse	0	0	0	0.454545454545455
COMT	Cardiometabolic	P21964	OID20086	1.5K	ENSG00000093010	COMT	22	19929130	19957498	4.75245		Low tissue specificity	Cell type enhanced	0.108839	0.13313	0.0317473	0.726262	0.687343	0.685316	22	15	14	2.90544163374775	-3.80327730016149	5	Inflammation	0	0	0	0.611111111111111
COPB2	Cardiometabolic_II	P35606	OID30173	3K	ENSG00000184432	COPB2	3	139074442	139108574	7.17293		Low tissue specificity	Low cell type specificity	0.0372842	0.00179049	0.00895369	0.951755	0.957699	0.959661	8	6	5	-0.845015001003972	4.07991383893446	1	Phenotypic diverse	0	0	0	0.833333333333333
COPE	Neurology	O14579	OID20797	1.5K	ENSG00000105669	COPE	19	19010323	19030206	4.03342		Low tissue specificity	Low cell type specificity	#VALUE!	#VALUE!	#VALUE!	1	1	0.998741	NA	NA	1	NA	NA	NA	NA	0	0	0	0
COQ7	Cardiometabolic_II	Q99807	OID30217	3K	ENSG00000167186	COQ7	16	19078921	19091417	6.57699		Low tissue specificity	Low cell type specificity	0.164255	0.0309132	#VALUE!	0.804454	0.776456	0.81299	26	19	19	-6.12732019487938	-1.82509002294888	1	Phenotypic diverse	0	0	0	0.52
CORO1A	Cardiometabolic	P31146	OID20286	1.5K	ENSG00000102879	CORO1A	16	30194148	30200397	4.48254		Group enriched	Cell type enhanced	0.121898	0.00575104	0.033195	0.838772	0.837894	0.843481	13	11	11	4.51465749170438	5.6025504787895	2	Platelet count	0	0	0	0.833333333333333
CORO6	Neurology_II	Q6QEF8	OID30870	3K	ENSG00000167549	CORO6	17	27941774	27949925	7.12543		Group enriched	Cell type enhanced	0.0245297	#VALUE!	#VALUE!	0.975421	0.991853	0.970983	8	4	7	-3.12326877567434	-0.842192610431296	1	Phenotypic diverse	0	0	0	0.222222222222222
COX5B	Oncology	P10606	OID21297	1.5K	ENSG00000135940	COX5B	2	98262503	98264846	2.27366		Tissue enhanced	Cell type enhanced	0.108929	0.00794551	0.0139355	0.868953	0.88063	0.87799	18	15	14	4.28533072351071	5.90739323213749	2	Platelet count	0	0	0	0.705882352941177
COX6B1	Cardiometabolic_II	P14854	OID30317	3K	ENSG00000126267	COX6B1	19	36139125	36149763	4.05502		Tissue enhanced	Cell type enhanced	0.0769262	0.00146068	0.0124049	0.908858	0.909992	0.919033	13	10	7	1.64849584741429	4.5246519401768	2	Platelet count	0	0	0	0.545454545454545
CPA1	Cardiometabolic	P15085	OID20280	1.5K	ENSG00000091704	CPA1	7	130020180	130027955	1.07529	Secreted to digestive system	Tissue enriched	Group enriched	0.0537792	0.0985755	0.00149685	0.845872	0.838404	0.818093	22	18	14	0.419821933174558	-0.394213810698276	1	Phenotypic diverse	0	0	0	0.523809523809524
CPA2	Neurology	P48052	OID21060	1.5K	ENSG00000158516	CPA2	7	129906667	129929638	1.49634	Secreted to digestive system	Tissue enriched	Group enriched	0.112423	0.105346	0.0109016	0.771112	0.748043	0.774861	25	24	17	0.514716203455263	-2.67407918640317	5	Inflammation	0	0	0	0.518518518518519
CPA4	Inflammation_II	Q9UI42	OID30606	3K	ENSG00000128510	CPA4	7	129932974	129964020	8.18561	Secreted in other tissues	Tissue enhanced	Cell type enhanced	0.0679848	0.184715	0.0227472	0.723938	0.696312	0.726984	19	16	14	1.67714633131464	-4.31333607629694	5	Inflammation	0	0	0	0.578947368421053
CPB1	Cardiometabolic	P15086	OID20289	1.5K	ENSG00000153002	CPB1	3	148508889	148577974	1.07529	Secreted to digestive system	Tissue enriched	Cell type enriched	0.0555369	0.0871366	0.00245592	0.854712	0.860079	0.826271	18	18	17	0.230116840780474	-0.302438678437168	1	Phenotypic diverse	0	0	0	0.521739130434783
CPB2	Inflammation_II	Q96IY4	OID30734	3K	ENSG00000080618	CPB2	13	46627321	46679211	4.25151	Secreted to blood	Tissue enriched	Cell type enriched	0.0883781	0.226643	0.00130157	0.683403	0.702649	0.666176	30	26	23	3.01052126641131	-5.36284590712367	7	Omnigenic	0	0	0	0.484848484848485
CPE	Oncology	P16870	OID21392	1.5K	ENSG00000109472	CPE	4	166282346	166419472	1.7101	Intracellular and membrane	Tissue enhanced	Cell type enhanced	0.0714561	0.0461724	0.00500628	0.877292	0.858769	0.885649	24	21	22	-1.80708672045128	-1.04757038515284	1	Phenotypic diverse	0	0	0	0.387096774193548
CPLX2	Oncology_II	Q6PUV4	OID31186	3K	ENSG00000145920	CPLX2	5	175223313	175311023	7.4709		Tissue enhanced	Group enriched	0.00210003	#VALUE!	#VALUE!	0.997884	0.991396	1	5	2	NA	-6.80161253710457	2.08430800402204	1	Phenotypic diverse	0	0	0	0
CPM	Neurology	P14384	OID21054	1.5K	ENSG00000135678	CPM	12	69235977	69365350	1.67771		Tissue enhanced	Cell type enhanced	0.185358	0.0895107	0.00691426	0.718492	0.728268	0.731203	31	26	27	-0.661582265480527	-0.726749973752536	1	Phenotypic diverse	0	0	0	0.558823529411765
CPOX	Inflammation_II	P36551	OID30495	3K	ENSG00000080819	CPOX	3	98239976	98312567	6.95485		Low tissue specificity	Group enriched	0.039888	0.0171901	0.0014497	0.9414	0.943774	0.948895	21	19	14	-2.65201446714246	0.115085974432496	1	Phenotypic diverse	0	0	0	0.736842105263158
CPPED1	Neurology	Q9BRF8	OID21053	1.5K	ENSG00000103381	CPPED1	16	12756919	12897874	1.13143		Low tissue specificity	Cell type enhanced	0.0737818	0.237211	0.0270318	0.661748	0.660405	0.623739	20	16	17	3.25635614191073	-5.43169706637133	7	Omnigenic	0	0	0	0.736842105263158
CPQ	Cardiometabolic_II	Q9Y646	OID30406	3K	ENSG00000104324	CPQ	8	97657455	98161882	4.21912	Secreted to blood	Tissue enhanced	Cell type enhanced	0.0476172	0.262658	0.00419896	0.685428	0.695881	0.715975	30	22	23	1.66297752698757	-1.48422861839077	4	Polygenic	0	0	0	0.451612903225806
CPTP	Cardiometabolic_II	Q5TA50	OID30106	3K	ENSG00000224051	GLTPD1	1	1260136	1264277	7.17293		Low tissue specificity	Cell type enhanced	0.0147817	#VALUE!	0.00212279	0.983088	0.995904	0.981353	9	4	6	-3.18018084035755	3.66480743785247	1	Phenotypic diverse	0	0	0	0.111111111111111
CPVL	Oncology	Q9H3G5	OID21435	1.5K	ENSG00000106066	CPVL	7	29034847	29235067	1.20053	Intracellular and membrane	Tissue enhanced	Cell type enhanced	0.0550541	0.423052	#VALUE!	0.522119	0.517902	0.54834	24	17	14	3.79295171651704	-6.66996252497748	7	Omnigenic	0	0	0	0.347826086956522
CPXM1	Oncology	Q96SM3	OID21479	1.5K	ENSG00000088882	CPXM1	20	2774715	2781283	1.53952	Secreted in other tissues	Tissue enhanced	Group enriched	0.109424	0.128818	0.0224169	0.739393	0.752481	0.727279	21	16	15	5.63342625651696	3.11414171991589	8	Liver/Macrophages	0	0	0	0.55
CPXM2	Cardiometabolic_II	Q8N436	OID30322	3K	ENSG00000121898	CPXM2	10	125465723	125699783	4.05502	Secreted - unknown location	Tissue enhanced	Cell type enhanced	0.138662	0.154999	#VALUE!	0.706486	0.681765	0.718359	26	16	16	0.743948123028891	-4.81495705349208	5	Inflammation	0	0	0	0.454545454545455
CR1	Inflammation_II	P17927	OID30697	3K	ENSG00000203710	CR1	1	207669492	207813992	4.49982		Tissue enhanced	Group enriched	0.107908	0.194297	#VALUE!	0.697543	0.68662	0.685945	29	23	21	1.02631686467791	-2.35559134049249	5	Inflammation	0	0	0	0.466666666666667
CR2	Cardiometabolic	P20023	OID20393	1.5K	ENSG00000117322	CR2	1	207627575	207663240	1.90011		Tissue enriched	Cell type enriched	0.101976	0.117902	#VALUE!	0.779975	0.796833	0.794286	26	24	18	0.841919402767985	-0.494850534461776	8	Liver/Macrophages	0	0	0	0.5
CRACR2A	Oncology	Q9BSW2	OID21249	1.5K	ENSG00000130038	EFCAB4B	12	3715799	3873985	4.05286		Tissue enhanced	Cell type enhanced	0.0896316	0.0145013	0.0383437	0.857816	0.855257	0.854754	13	11	11	3.39506638970391	4.51238991992675	2	Platelet count	0	0	0	1
CRADD	Neurology	P78560	OID20923	1.5K	ENSG00000169372	CRADD	12	94071151	94288616	2.79403		Low tissue specificity	Cell type enhanced	0.159199	0.0120694	0.0337416	0.794872	0.802445	0.801306	17	17	12	7.46527712412352	5.0815776627575	2	Platelet count	0	0	0	0.611111111111111
CREB3	Oncology_II	O43889	OID31188	3K	ENSG00000107175	CREB3	9	35732332	35737001	7.4709		Low tissue specificity	Cell type enhanced	#VALUE!	#VALUE!	#VALUE!	1	1	1	NA	NA	NA	NA	NA	NA	NA	0	0	0	NA
CREBZF	Oncology_II	Q9NS37	OID31206	3K	ENSG00000137504	CREBZF	11	85370752	85393951	7.4709		Low tissue specificity	Low cell type specificity	0.0029957	#VALUE!	#VALUE!	0.996981	0.995701	0.99293	4	3	3	-6.87861540984157	2.57035507538497	1	Phenotypic diverse	0	0	0	0.2
CREG1	Oncology	O75629	OID21515	1.5K	ENSG00000143162	CREG1	1	167498914	167523004	3.15894	Secreted to blood	Low tissue specificity	Cell type enhanced	0.15728	0.139824	0.00582832	0.696829	0.712202	0.638434	33	28	25	1.05889358314475	-0.546419560598447	4	Polygenic	0	0	0	0.472222222222222
CRELD1	Inflammation_II	Q96HD1	OID30619	3K	ENSG00000163703	CRELD1	3	9975506	9987097	6.31356	Intracellular and membrane	Low tissue specificity	Cell type enhanced	0.150272	0.391871	0.00139447	0.456432	0.444278	0.453271	33	26	25	4.05907586832546	-7.40576467378904	7	Omnigenic	0	0	0	0.5
CRELD2	Inflammation	Q6UXH1	OID20751	1.5K	ENSG00000184164	CRELD2	22	50311815	50321188	1.82022	Intracellular and membrane	Low tissue specificity	Cell type enhanced	0.13745	0.105498	0.0230757	0.734043	0.728633	0.71743	25	16	17	2.08953449013299	2.84352567600716	8	Liver/Macrophages	0	0	0	0.375
CRH	Oncology	P06850	OID21257	1.5K	ENSG00000147571	CRH	8	67088620	67090960	4.23423	Secreted to blood	Tissue enriched	Cell type enriched	0.0665009	0.1497	0.00144194	0.782172	0.788898	0.775683	30	26	24	1.20096179191695	-0.559795846559622	8	Liver/Macrophages	0	0	0	0.612903225806452
CRHBP	Inflammation	P24387	OID20747	1.5K	ENSG00000145708	CRHBP	5	76248538	76276983	2.18513	Secreted to blood	Tissue enriched	Cell type enhanced	0.143057	0.247977	0.0298343	0.579016	0.601143	0.585153	30	23	19	2.53900992090511	-5.64544825823582	7	Omnigenic	0	0	0	0.5
CRHR1	Cardiometabolic	P34998	OID20055	1.5K	ENSG00000120088	CRHR1	17	43699267	43913194	3.89739	Intracellular and membrane	Group enriched	Cell type enriched	0.00100518	#VALUE!	#VALUE!	0.998995	0.999358	0.999974	1	1	1	-6.73104785061561	1.3354387220198	1	Phenotypic diverse	0	0	0	0
CRIM1	Inflammation	Q9NZV1	OID20701	1.5K	ENSG00000150938	CRIM1	2	36583069	36778278	1.63885	Intracellular and membrane	Tissue enhanced	Cell type enhanced	0.153657	0.0250148	#VALUE!	0.821075	0.835168	0.848276	26	25	21	-2.27031958867113	-3.18069416695238	1	Phenotypic diverse	0	0	0	0.703703703703704
CRIP2	Neurology	P52943	OID20901	1.5K	ENSG00000182809	CRIP2	14	105939299	105946499	2.6105		Tissue enriched	Cell type enhanced	0.126594	0.0258931	0.00225475	0.845004	0.851657	0.830447	25	21	22	-3.36541354921672	-1.12043105781582	1	Phenotypic diverse	0	0	0	0.535714285714286
CRISP2	Oncology	P16562	OID21456	1.5K	ENSG00000124490	CRISP2	6	49660073	49681274	1.01915	Secreted in male reproductive system	Tissue enriched	Cell type enriched	0.0212153	0.390371	#VALUE!	0.588789	0.712465	0.772866	13	12	11	1.79373685211446	-4.7617226797929	5	Inflammation	1	1	0	0.210526315789474
CRISP3	Inflammation_II	P54108	OID30715	3K	ENSG00000096006	CRISP3	6	49695097	49712150	5.01371	Secreted in other tissues	Group enriched	Group enriched	0.0996738	0.300788	#VALUE!	0.59937	0.59779	0.578407	30	23	22	2.30838047904707	-5.26628739583391	7	Omnigenic	0	0	0	0.5
CRKL	Inflammation	P46109	OID20742	1.5K	ENSG00000099942	CRKL	22	21271714	21308037	2.00376		Low tissue specificity	Low cell type specificity	0.16021	0.00727416	0.0381508	0.794352	0.811771	0.794703	13	9	10	7.20315850248057	5.30636128784895	2	Platelet count	0	0	0	0.9
CRLF1	Inflammation	O75462	OID20699	1.5K	ENSG00000006016	CRLF1	19	18683030	18718551	1.63885	Secreted in other tissues	Tissue enhanced	Cell type enhanced	0.100559	0.0219627	#VALUE!	0.877308	0.836989	0.868363	30	24	25	-3.48416265549762	-0.429763730434448	1	Phenotypic diverse	0	0	0	0.53125
CRNN	Oncology	Q9UBG3	OID21427	1.5K	ENSG00000143536	CRNN	1	152381719	152386739	4.63153		Tissue enhanced	Cell type enriched	0.0203331	0.249746	#VALUE!	0.729871	0.749651	0.754927	18	15	11	2.69455614561521	-5.06365414413407	7	Omnigenic	0	0	0	0.3
CRTAC1	Cardiometabolic	Q9NQ79	OID20279	1.5K	ENSG00000095713	CRTAC1	10	99624757	99790585	1.07529	Secreted to extracellular matrix	Tissue enhanced	Cell type enhanced	0.168514	0.428113	0.000734763	0.402409	0.388719	0.438644	30	23	23	3.79111172567172	-6.66157515259491	7	Omnigenic	0	0	0	0.533333333333333
CRTAM	Neurology	O95727	OID20914	1.5K	ENSG00000109943	CRTAM	11	122709208	122743347	2.6105		Tissue enriched	Cell type enhanced	0.11766	0.128816	#VALUE!	0.753598	0.765038	0.796527	24	19	18	-0.349466481914813	-2.38755885619135	8	Liver/Macrophages	0	0	0	0.48
CRTAP	Neurology_II	O75718	OID30902	3K	ENSG00000170275	CRTAP	3	33155471	33189265	6.65472	Secreted to blood	Low tissue specificity	Low cell type specificity	0.00646519	0.017513	#VALUE!	0.975831	0.984237	0.974021	11	7	5	-4.26747860271478	1.37000648575729	1	Phenotypic diverse	0	0	0	0.5
CRX	Cardiometabolic	O43186	OID20070	1.5K	ENSG00000105392	CRX	19	48322703	48346587	3.89739		Tissue enriched	Group enriched	0.00110461	#VALUE!	#VALUE!	0.998891	0.998675	0.99822	2	1	1	-6.76659832480834	1.15638545372437	1	Phenotypic diverse	0	0	0	0
CRYBB1	Cardiometabolic_II	P53674	OID30319	3K	ENSG00000100122	CRYBB1	22	26995242	27014052	4.05502		Tissue enhanced	Cell type enriched	0.153054	0.0440423	0.0376453	0.76488	0.763141	0.766639	19	16	15	6.97314123533609	5.10266525794121	2	Platelet count	0	0	0	0.722222222222222
CRYBB2	Neurology_II	P43320	OID31081	3K	ENSG00000244752	CRYBB2	22	25615489	25627836	4.23639		Tissue enhanced	Cell type enhanced	0.0882802	0.0684942	#VALUE!	0.843519	0.826714	0.825613	20	7	10	-0.128496585535105	-0.291277578039691	1	Phenotypic diverse	0	0	0	0.545454545454545
CRYGD	Neurology_II	P07320	OID31144	3K	ENSG00000118231	CRYGD	2	208986331	208989225	4.23639		Tissue enriched	Group enriched	0.0711373	0.28162	0.0188914	0.628307	0.591785	0.609063	21	15	17	3.33591221465461	-5.53446758845021	7	Omnigenic	0	0	0	0.777777777777778
CRYM	Neurology_II	Q14894	OID30815	3K	ENSG00000103316	CRYM	16	21250195	21314404	7.12543		Tissue enhanced	Cell type enhanced	0.0454057	0.0694685	0.00936839	0.875512	0.865639	0.873181	17	16	10	3.98389409357261	2.7019511198052	1	Phenotypic diverse	0	0	0	0.529411764705882
CRYZL1	Cardiometabolic_II	O95825	OID30272	3K	ENSG00000205758	CRYZL1	21	34961647	35016232	6.57699		Low tissue specificity	Low cell type specificity	0.156579	0.0261901	0.0432659	0.774153	0.779419	0.783093	16	9	11	7.28599428528749	4.99222823983199	2	Platelet count	0	0	0	0.818181818181818
CSDE1	Cardiometabolic_II	O75534	OID30183	3K	ENSG00000009307	CSDE1	1	115259534	115301297	7.17293		Tissue enhanced	Low cell type specificity	0.0579493	0.00731852	0.015304	0.919474	0.9236	0.91084	16	16	12	0.628206816991496	4.02661378300154	1	Phenotypic diverse	0	0	0	0.647058823529412
CSF1	Inflammation	P09603	OID20719	1.5K	ENSG00000184371	CSF1	1	110452864	110473614	1.63885	Secreted to blood	Low tissue specificity	Cell type enhanced	0.323655	0.0521411	#VALUE!	0.623796	0.661429	0.681151	28	26	21	-1.59987054837129	-4.50566550620037	3	Kidney function	0	0	0	0.516129032258065
CSF1R	Inflammation_II	P07333	OID30681	3K	ENSG00000182578	CSF1R	5	149432854	149492935	4.13491	Intracellular and membrane	Tissue enhanced	Group enriched	0.113259	0.156458	#VALUE!	0.730049	0.71805	0.740527	26	22	18	1.0059706194355	-0.694592279642925	8	Liver/Macrophages	0	0	0	0.538461538461538
CSF2	Cardiometabolic_II	P04141	OID30072	3K	ENSG00000164400	CSF2	5	131409483	131411859	7.17293	Secreted to blood	Tissue enhanced	Group enriched	0.0381852	0.0372517	#VALUE!	0.924513	0.918938	0.927554	19	13	16	-2.56406838955049	-0.333174990354096	1	Phenotypic diverse	0	0	0	0.526315789473684
CSF2RA	Neurology	P15509	OID20915	1.5K	ENSG00000198223	CSF2RA	X	1387693	1429274	2.6105	Secreted to blood	Tissue enhanced	Cell type enhanced	0.0247867	0.00589118	#VALUE!	0.969206	0.964122	0.969498	10	7	9	-4.19761826435223	-0.835306975699506	1	Phenotypic diverse	0	0	0	0.6
CSF2RB	Inflammation_II	P32927	OID30553	3K	ENSG00000100368	CSF2RB	22	37309670	37336491	6.95485		Tissue enhanced	Cell type enhanced	0.0429521	0.682687	#VALUE!	0.274079	0.282614	0.306509	20	17	15	5.98389476248608	-9.37645462873479	6	Monogenic	0	0	0	0.68421052631579
CSF3	Inflammation	P09919	OID20491	1.5K	ENSG00000108342	CSF3	17	38171614	38174066	3.7225	Secreted to blood	Tissue enhanced	Cell type enhanced	0.110016	0.0372443	0.018972	0.833568	0.843314	0.813688	24	20	17	-2.48028699401877	0.4007875599645	1	Phenotypic diverse	0	0	0	0.681818181818182
CSF3R	Inflammation_II	Q99062	OID30527	3K	ENSG00000119535	CSF3R	1	36931644	36948879	6.95485	Intracellular and membrane	Group enriched	Group enriched	0.0874443	0.0887403	0.0022513	0.82136	0.851325	0.858413	21	17	15	-1.87113285731323	-0.680072075783018	1	Phenotypic diverse	0	0	0	0.6
CSH1	Inflammation_II	P0DML2	OID30667	3K	ENSG00000136488	CSH1	17	61972275	61974021	4.13491	Secreted to blood	Tissue enriched	Group enriched	#VALUE!	#VALUE!	#VALUE!	1	1	1	NA	NA	NA	NA	NA	NA	NA	0	0	0	NA
CSNK1D	Inflammation_II	P48730	OID30492	3K	ENSG00000141551	CSNK1D	17	80196899	80231607	6.95485		Low tissue specificity	Cell type enhanced	0.0484357	0.00489951	0.0103894	0.936419	0.92644	0.934061	15	10	10	-0.581772236685855	3.89385218600909	1	Phenotypic diverse	0	0	0	0.666666666666667
CSNK2A1	Neurology_II	P68400	OID31053	3K	ENSG00000101266	CSNK2A1	20	459116	524465	4.18025		Low tissue specificity	Low cell type specificity	0.0989484	0.0293623	0.0134784	0.857976	0.85351	0.874119	17	14	13	1.65286620142503	3.65528504768008	2	Platelet count	0	0	0	0.5
CSPG4	Cardiometabolic_II	Q6UVK1	OID30397	3K	ENSG00000173546	CSPG4	15	75966663	76005189	4.04206		Tissue enhanced	Group enriched	0.193998	0.0421025	#VALUE!	0.763812	0.741185	0.763039	29	25	25	-2.14956688877364	-1.48476432462399	1	Phenotypic diverse	0	0	0	0.666666666666667
CSPG5	Neurology_II	O95196	OID30843	3K	ENSG00000114646	CSPG5	3	47603729	47622282	7.12543		Group enriched	Cell type enhanced	0.0200738	0.00103567	#VALUE!	0.978829	0.985075	0.990436	9	6	6	-4.82833027928542	-0.384287854059271	1	Phenotypic diverse	0	0	0	0.333333333333333
CSRP3	Cardiometabolic_II	P50461	OID30176	3K	ENSG00000129170	CSRP3	11	19203578	19232120	7.17293		Tissue enhanced	Group enriched	0.0640953	0.00582722	0.00275092	0.927222	0.942967	0.902571	15	13	13	-2.88677099689975	-0.958198776402903	1	Phenotypic diverse	0	0	0	0.733333333333333
CST1	Inflammation_II	P01037	OID30581	3K	ENSG00000170373	CST1	20	23728190	23731905	16.544	Secreted to digestive system	Tissue enriched	Cell type enhanced	0.142875	0.23895	#VALUE!	0.617588	0.635804	0.655969	18	19	13	2.11495797774423	-4.79347605825079	5	Inflammation	0	0	0	0.6
CST3	Cardiometabolic	P01034	OID20400	1.5K	ENSG00000101439	CST3	20	23608534	23619110	2.08365	Secreted to blood	Tissue enhanced	Cell type enhanced	0.523634	0.00940016	#VALUE!	0.467083	0.481847	0.460234	12	12	8	-0.971326652925455	-5.66236976387333	3	Kidney function	0	0	0	0.428571428571429
CST5	Neurology	P28325	OID20995	1.5K	ENSG00000170367	CST5	20	23856572	23860387	3.67499	Secreted to digestive system	Tissue enriched	Cell type enriched	0.11438	0.398123	#VALUE!	0.487201	0.525277	0.54752	21	18	17	4.04742873038294	-6.86405947645896	7	Omnigenic	0	0	0	0.590909090909091
CST6	Cardiometabolic	Q15828	OID20293	1.5K	ENSG00000175315	CST6	11	65779312	65780976	4.99428	Secreted in other tissues	Tissue enriched	Cell type enhanced	0.144899	0.0882736	0.00334884	0.76351	0.733995	0.807711	26	21	21	-0.567294452686404	-1.3627528867414	8	Liver/Macrophages	0	0	0	0.615384615384615
CST7	Inflammation	O76096	OID20704	1.5K	ENSG00000077984	CST7	20	24929866	24940564	1.99944	Secreted to blood	Tissue enriched	Cell type enhanced	0.0833101	0.384229	0.00578622	0.526656	0.542393	0.515602	25	17	19	3.93159188426477	-6.69961461986037	7	Omnigenic	0	0	0	0.565217391304348
CSTB	Cardiometabolic	P04080	OID20294	1.5K	ENSG00000160213	CSTB	21	45192393	45196326	3.41157		Tissue enriched	Cell type enriched	0.133027	0.370246	0.0244958	0.472344	0.487685	0.498865	34	30	25	3.96163580301635	-7.38395498891807	7	Omnigenic	0	0	0	0.666666666666667
CTAG1A_CTAG1B	Oncology_II	P78358	OID31299	3K	ENSG00000183678|ENSG00000184033	CTAG1A|CTAG1B	X|X	153813407|153845865	153815075|153847533	5.97025	NA	NA	NA	0.000261522	#VALUE!	#VALUE!	0.999738	1	1	1	NA	NA	-7.21597331173106	1.14735688107074	1	Phenotypic diverse	0	0	0	NA
CTBS	Inflammation_II	Q01459	OID30710	3K	ENSG00000117151	CTBS	1	85015289	85040163	5.51033	Intracellular and membrane	Low tissue specificity	Low cell type specificity	0.0874223	0.250464	0.00210964	0.659855	0.676481	0.64886	29	22	26	1.79007923421569	-4.81771653471555	5	Inflammation	0	0	0	0.5
CTF1	Cardiometabolic	Q16619	OID20061	1.5K	ENSG00000150281	CTF1	16	30907928	30914881	3.89739	Secreted to blood	Low tissue specificity	Cell type enhanced	0.11567	0.00882938	0.0270956	0.84831	0.856958	0.837807	11	9	10	5.0173728261737	5.638312701831	2	Platelet count	0	0	0	0.727272727272727
CTHRC1	Cardiometabolic_II	Q96CG8	OID30393	3K	ENSG00000164932	CTHRC1	8	104383743	104395225	4.04206	Secreted in other tissues	Tissue enhanced	Cell type enhanced	0.126704	0.0353981	0.0127943	0.8251	0.809493	0.823145	30	24	26	-2.7935707975837	-1.02110549291324	1	Phenotypic diverse	0	0	0	0.5625
CTLA4	Cardiometabolic_II	P16410	OID30363	3K	ENSG00000163599	CTLA4	2	204732509	204738683	4.04206	Intracellular and membrane	Tissue enriched	Group enriched	#VALUE!	#VALUE!	#VALUE!	1	1	1	NA	NA	NA	NA	NA	NA	NA	0	0	0	NA
CTNNA1	Neurology_II	P35221	OID30800	3K	ENSG00000044115	CTNNA1	5	137946656	138270723	7.12543		Low tissue specificity	Cell type enhanced	0.00158851	#VALUE!	#VALUE!	0.998409	0.998828	1	2	1	NA	-6.67214930839569	2.31777865759379	1	Phenotypic diverse	0	0	0	0
CTRB1	Neurology	P17538	OID21150	1.5K	ENSG00000168925	CTRB1	16	75252898	75258822	1.89148	Secreted to digestive system	Tissue enriched	Group enriched	0.0501755	0.19132	#VALUE!	0.758128	0.761787	0.775433	22	17	12	1.77957377930891	-4.4846063888572	5	Inflammation	0	0	0	0.45
CTRC	Inflammation	Q99895	OID20752	1.5K	ENSG00000162438	CTRC	1	15764935	15775737	2.17865	Secreted to digestive system	Tissue enriched	Group enriched	0.0464353	0.256241	#VALUE!	0.697081	0.701469	0.699502	21	16	12	1.71540144756081	-1.22181382027534	4	Polygenic	0	0	0	0.555555555555556
CTRL	Neurology_II	P40313	OID31157	3K	ENSG00000141086	CTRL	16	67961543	67966317	4.23639	Secreted to digestive system	Tissue enriched	Group enriched	0.0883524	0.159975	#VALUE!	0.751734	0.733487	0.74461	20	17	18	1.55134684954466	-0.763295079028798	4	Polygenic	0	0	0	0.590909090909091
CTSB	Cardiometabolic	P07858	OID20276	1.5K	ENSG00000164733	CTSB	8	11700033	11726957	2.14842	Secreted to blood	Low tissue specificity	Cell type enhanced	0.229077	0.225971	#VALUE!	0.544729	0.556635	0.566862	27	26	24	2.2338896485474	-4.9423594924119	7	Omnigenic	0	0	0	0.5625
CTSC	Inflammation	P53634	OID20679	1.5K	ENSG00000109861	CTSC	11	88026760	88070955	2.36003	Intracellular and membrane	Low tissue specificity	Cell type enhanced	0.0434754	0.232299	#VALUE!	0.724465	0.723849	0.704431	27	22	20	2.45086005417035	-4.92965026046919	7	Omnigenic	0	0	0	0.5
CTSD	Cardiometabolic	P07339	OID20358	1.5K	ENSG00000117984	CTSD	11	1773982	1785222	9.04498	Secreted to blood	Low tissue specificity	Cell type enhanced	0.117877	0.102978	0.00353204	0.775342	0.762579	0.770951	36	26	32	0.269072063507904	-2.61033874801533	8	Liver/Macrophages	0	0	0	0.705882352941177
CTSE	Inflammation_II	P14091	OID30628	3K	ENSG00000196188	CTSE	1	206317459	206332104	6.31356	Intracellular and membrane	Tissue enriched	Cell type enhanced	0.11807	0.237692	0.0476692	0.596404	0.627902	0.643964	25	23	20	1.89855808363823	-4.7412533834985	5	Inflammation	0	0	0	0.653846153846154
CTSF	Oncology	Q9UBX1	OID21500	1.5K	ENSG00000174080	CTSF	11	66330934	66336312	1.53952	Intracellular and membrane	Low tissue specificity	Cell type enhanced	0.125289	0.134431	0.00636065	0.73382	0.731532	0.725412	29	21	20	0.895949170506419	-0.516165093578407	8	Liver/Macrophages	0	0	0	0.576923076923077
CTSH	Cardiometabolic	P09668	OID20113	1.5K	ENSG00000103811	CTSH	15	79213400	79241916	4.08093	Intracellular and membrane	Tissue enhanced	Cell type enriched	0.0425642	0.421806	#VALUE!	0.535804	0.531709	0.569552	20	15	18	4.57996364466086	-7.60453750141329	7	Omnigenic	0	0	0	0.65
CTSL	Cardiometabolic	P07711	OID20228	1.5K	ENSG00000135047	CTSL	9	90340434	90346308	2.25855	Intracellular and membrane	Tissue enhanced	Cell type enhanced	0.103485	0.078861	#VALUE!	0.817525	0.806076	0.820156	25	19	21	-0.323532874692588	-0.817465406731047	8	Liver/Macrophages	0	0	0	0.538461538461538
CTSO	Inflammation	P43234	OID20660	1.5K	ENSG00000256043	CTSO	4	156845270	156875069	0.950057	Intracellular and membrane	Low tissue specificity	Low cell type specificity	0.0884224	0.0957629	0.001714	0.814053	0.816667	0.793527	26	23	21	-0.412149117900781	-1.20708269591474	8	Liver/Macrophages	0	0	0	0.62962962962963
CTSV	Oncology	O60911	OID21405	1.5K	ENSG00000136943	CTSV	9	99794940	99801925	1.3819	Intracellular and membrane	Tissue enriched	Cell type enhanced	0.154806	0.0988433	0.0010888	0.745261	0.723313	0.769705	27	25	23	-1.22797045550639	-1.93325602059493	8	Liver/Macrophages	0	0	0	0.411764705882353
CTSZ	Cardiometabolic	Q9UBR2	OID20365	1.5K	ENSG00000101160	CTSZ	20	57570240	57582302	2.25855	Intracellular and membrane	Low tissue specificity	Cell type enhanced	0.186288	0.211041	0.0110583	0.59145	0.539048	0.591694	32	25	26	-0.261027746171302	-4.5663044895324	8	Liver/Macrophages	0	0	0	0.59375
CUZD1	Neurology_II	Q86UP6	OID30914	3K	ENSG00000138161	CUZD1	10	124591665	124639146	6.65472		Tissue enriched	Cell type enriched	0.00461874	0.0719409	#VALUE!	0.923454	0.927052	0.920634	5	4	4	0.195176581596429	-0.236331036146435	1	Phenotypic diverse	0	0	0	0.333333333333333
CWC15	Oncology_II	Q9P013	OID31479	3K	ENSG00000150316	CWC15	11	94695787	94706776	4.99212		Low tissue specificity	Cell type enhanced	0.0647428	0.00473772	0.0193135	0.911093	0.912447	0.906097	24	19	21	-2.25705407644858	2.22926204746476	1	Phenotypic diverse	0	0	0	0.538461538461538
CX3CL1	Neurology	P78423	OID20976	1.5K	ENSG00000006210	CX3CL1	16	57406370	57418960	2.6105	Secreted to blood	Tissue enhanced	Cell type enhanced	0.183697	0.0631798	0.00172423	0.751367	0.745099	0.769011	25	19	20	-1.4198590046666	-4.18046133099745	3	Kidney function	0	0	0	0.56
CXADR	Inflammation	P78310	OID20561	1.5K	ENSG00000154639	CXADR	21	18884700	18965897	2.12683	Secreted - unknown location	Low tissue specificity	Cell type enhanced	0.169312	0.0862832	#VALUE!	0.744286	0.77782	0.682361	28	20	22	-0.208193173084326	-0.711483913033242	8	Liver/Macrophages	0	0	0	0.5
CXCL1	Inflammation	P09341	OID20762	1.5K	ENSG00000163739	CXCL1	4	74735110	74736959	2.18297	Secreted to blood	Tissue enhanced	Group enriched	0.0980652	0.195769	0.0229728	0.683113	0.679593	0.67951	20	18	13	2.91723973660399	-4.3038543832644	5	Inflammation	0	0	0	0.631578947368421
CXCL10	Inflammation	P02778	OID20697	1.5K	ENSG00000169245	CXCL10	4	76942273	76944650	1.63885	Secreted to blood	Tissue enhanced	Cell type enhanced	0.186158	0.0700035	0.0131446	0.730502	0.728039	0.731507	26	25	19	-1.24093334568383	-2.83687144440199	8	Liver/Macrophages	0	0	0	0.62962962962963
CXCL11	Neurology	O14625	OID21042	1.5K	ENSG00000169248	CXCL11	4	76954835	76962568	1.13143	Secreted to blood	Tissue enhanced	Cell type enhanced	0.141295	0.0859097	0.0124423	0.760095	0.753124	0.776161	30	23	23	1.73669691111515	2.63433748857038	1	Phenotypic diverse	0	0	0	0.642857142857143
CXCL12	Inflammation	P48061	OID20464	1.5K	ENSG00000107562	CXCL12	10	44793038	44881941	3.7225	Secreted to blood	Low tissue specificity	Cell type enhanced	0.083875	0.0419375	#VALUE!	0.874174	0.878099	0.883734	23	21	21	-0.672882257305128	3.31937859114823	1	Phenotypic diverse	0	0	0	0.555555555555556
CXCL13	Neurology	O43927	OID21024	1.5K	ENSG00000156234	CXCL13	4	78432907	78532988	1.13143	Secreted to blood	Tissue enriched	Cell type enhanced	0.165951	0.016325	#VALUE!	0.817572	0.841464	0.795825	27	22	21	-1.20835737867154	0.349386174874747	1	Phenotypic diverse	0	0	0	0.433333333333333
CXCL14	Inflammation	O95715	OID20458	1.5K	ENSG00000145824	CXCL14	5	134906373	134914969	3.7225	Secreted to blood	Tissue enhanced	Cell type enhanced	0.130957	0.0371853	#VALUE!	0.831841	0.856195	0.688019	21	13	11	-3.65863314732258	-0.302339345221892	1	Phenotypic diverse	0	1	1	0.333333333333333
CXCL16	Cardiometabolic	Q9H2A7	OID20282	1.5K	ENSG00000161921	CXCL16	17	4636821	4643217	1.25883	Secreted to blood	Low tissue specificity	Cell type enriched	0.0963525	0.105127	#VALUE!	0.798521	0.823078	0.804	25	23	27	-0.4210123780786	-1.24220673967681	8	Liver/Macrophages	0	0	0	0.5625
CXCL17	Inflammation	Q6UXB2	OID20622	1.5K	ENSG00000189377	CXCL17	19	42932440	42947200	0.950057	Secreted to blood	Group enriched	Cell type enhanced	0.418811	0.0205284	0.0124018	0.548001	0.550641	0.569881	29	27	28	-2.29417528667739	-2.52965231255975	1	Phenotypic diverse	0	0	0	0.486486486486487
CXCL3	Inflammation	P19876	OID20788	1.5K	ENSG00000163734	CXCL3	4	74902306	74904524	2.18081	Secreted to blood	Tissue enhanced	Cell type enhanced	0.156778	0.0100297	0.032498	0.800575	0.80463	0.807334	16	14	12	6.98241021164029	5.60350165959329	2	Platelet count	0	0	0	0.733333333333333
CXCL5	Cardiometabolic	P42830	OID20207	1.5K	ENSG00000163735	CXCL5	4	74861359	74864496	2.62129	Secreted to blood	Group enriched	Cell type enhanced	0.124835	0.195967	0.0436054	0.635202	0.622332	0.609661	24	18	16	2.72827709797677	-3.57277174455789	5	Inflammation	0	0	0	0.7
CXCL6	Inflammation	P80162	OID20613	1.5K	ENSG00000124875	CXCL6	4	74702214	74714781	0.950057	Secreted to blood	Group enriched	Cell type enhanced	0.182099	0.229503	0.0246451	0.563559	0.611026	0.580139	23	21	21	2.96155288063531	-4.430101769538	7	Omnigenic	0	0	0	0.615384615384615
CXCL8	Cardiometabolic	P10145	OID20153	1.5K	ENSG00000169429	IL8	4	74606223	74609433	2.47447	Secreted to blood	Tissue enriched	Cell type enhanced	0.120178	0.0450608	0.0345157	0.800264	0.796186	0.803837	31	26	26	1.30938741654822	3.45070966757182	1	Phenotypic diverse	0	0	0	0.733333333333333
CXCL9	Inflammation	Q07325	OID20675	1.5K	ENSG00000138755	CXCL9	4	76922428	76928641	1.63885	Secreted to blood	Tissue enriched	Cell type enhanced	0.188593	0.0289168	#VALUE!	0.782441	0.778112	0.795032	24	22	21	-2.36370983231989	-3.01955209302149	1	Phenotypic diverse	0	0	0	0.535714285714286
CYB5A	Oncology_II	P00167	OID31171	3K	ENSG00000166347	CYB5A	18	71920530	71959251	7.4709		Tissue enhanced	Cell type enhanced	0.00395817	#VALUE!	#VALUE!	0.99601	0.996629	0.991556	4	3	3	-6.78172903120721	1.72492859175021	1	Phenotypic diverse	0	0	0	1
CYB5R2	Oncology_II	Q6BCY4	OID31512	3K	ENSG00000166394	CYB5R2	11	7686331	7698453	5.52545		Tissue enhanced	Group enriched	0.0967885	0.0422025	0.0257328	0.835262	0.823553	0.82706	27	20	19	3.98336619507118	3.34771924867119	2	Platelet count	0	0	0	0.625
CYP24A1	Cardiometabolic_II	Q07973	OID30091	3K	ENSG00000019186	CYP24A1	20	52769988	52790512	7.17293		Group enriched	Group enriched	0.00448333	#VALUE!	#VALUE!	0.995545	1	0.998367	2	NA	1	-6.60359292187835	0.114672589460869	1	Phenotypic diverse	0	0	0	0
CYTH3	Oncology_II	O43739	OID31208	3K	ENSG00000008256	CYTH3	7	6201407	6312275	7.4709		Low tissue specificity	Cell type enhanced	0.00147911	0.00167581	#VALUE!	0.996831	0.997387	0.998653	3	1	1	-6.28979881701129	1.13422231714005	1	Phenotypic diverse	0	0	0	0
CYTL1	Cardiometabolic_II	Q9NRR1	OID30374	3K	ENSG00000170891	CYTL1	4	5016313	5021199	4.04206	Secreted in other tissues	Tissue enhanced	Cell type enhanced	0.167187	0.185354	#VALUE!	0.647235	0.712662	0.657688	23	16	17	1.45638905261608	-4.7630208912746	5	Inflammation	0	0	0	0.65
DAAM1	Inflammation_II	Q9Y4D1	OID30664	3K	ENSG00000100592	DAAM1	14	59655364	59838123	6.31356		Low tissue specificity	Cell type enhanced	0.207102	0.00880415	0.0307263	0.75342	0.768847	0.734243	12	11	10	7.65516432614607	5.04828364290747	2	Platelet count	0	0	0	0.615384615384615
DAB2	Oncology	P98082	OID21428	1.5K	ENSG00000153071	DAB2	5	39371780	39462402	1.01915		Tissue enhanced	Group enriched	0.141201	0.0065566	0.0295667	0.822771	0.831921	0.801557	15	10	9	5.36644371986966	5.20746140156922	2	Platelet count	0	0	0	0.727272727272727
DAG1	Inflammation	Q14118	OID20774	1.5K	ENSG00000173402	DAG1	3	49506146	49573048	1.63885	Intracellular and membrane	Low tissue specificity	Cell type enhanced	0.169105	0.00937424	0.0425071	0.778637	0.788721	0.783342	26	21	21	7.52457851150769	4.96109169802193	2	Platelet count	0	0	0	0.615384615384615
DAND5	Inflammation_II	Q8N907	OID30420	3K	ENSG00000179284	DAND5	19	13075973	13085567	6.95485	Secreted in other tissues	Tissue enriched	Group enriched	#VALUE!	#VALUE!	#VALUE!	1	1	1	NA	NA	NA	NA	NA	NA	NA	0	0	0	NA
DAPK2	Inflammation_II	Q9UIK4	OID30505	3K	ENSG00000035664	DAPK2	15	64199235	64364232	6.95485		Tissue enhanced	Cell type enhanced	0.0491312	0.0987277	0.0237503	0.828125	0.833545	0.8194	16	13	14	0.230581031753942	-2.96293277598494	5	Inflammation	0	0	0	0.8
DAPP1	Inflammation	Q9UN19	OID20524	1.5K	ENSG00000070190	DAPP1	4	100737990	100791311	2.12683		Tissue enhanced	Cell type enhanced	0.122801	0.0138772	0.030876	0.83261	0.846555	0.837075	11	11	10	5.59863787388083	5.80277550983027	2	Platelet count	0	0	0	0.615384615384615
DARS1	Neurology	P14868	OID20903	1.5K	ENSG00000115866	DARS	2	136664247	136743670	2.79403		Low tissue specificity	Low cell type specificity	0.112357	0.0221535	0.0369518	0.828484	0.826227	0.847118	15	13	12	5.80042060249064	5.90680391799422	2	Platelet count	0	0	0	0.666666666666667
DBH	Inflammation_II	P09172	OID30703	3K	ENSG00000123454	DBH	9	136501482	136524466	4.31844	Intracellular and membrane	Group enriched	Cell type enhanced	0.0166658	0.522111	#VALUE!	0.461425	0.466984	0.490671	14	13	11	5.33923688793434	-8.45674804904424	6	Monogenic	0	0	0	0.411764705882353
DBI	Neurology	P07108	OID21143	1.5K	ENSG00000155368	DBI	2	120124497	120130126	2.42049		Low tissue specificity	Cell type enhanced	0.156917	0.0476842	0.0338589	0.761535	0.764505	0.780044	21	19	19	6.52859691525051	4.49850154272433	2	Platelet count	0	0	0	0.652173913043478
DBN1	Inflammation_II	Q16643	OID30549	3K	ENSG00000113758	DBN1	5	176883609	176901402	6.95485		Low tissue specificity	Cell type enhanced	0.0874098	0.00197899	0.0306654	0.879813	0.877328	0.878912	14	13	9	2.60703149881587	4.41480025850355	2	Platelet count	0	0	0	0.692307692307692
DBNL	Inflammation	Q9UJU6	OID20681	1.5K	ENSG00000136279	DBNL	7	44084239	44109055	1.63885		Low tissue specificity	Low cell type specificity	0.170809	0.0123999	0.0421852	0.774287	0.797315	0.775001	12	11	10	7.24024297384419	5.2128319129583	2	Platelet count	0	0	0	0.75
DCBLD2	Oncology	Q96PD2	OID21474	1.5K	ENSG00000057019	DCBLD2	3	98514785	98620533	1.53952		Low tissue specificity	Cell type enhanced	0.185371	0.096791	0.00200903	0.715412	0.712015	0.711854	32	28	22	-0.140435896101594	-1.49556628860619	8	Liver/Macrophages	0	0	0	0.5625
DCC	Neurology_II	P43146	OID30953	3K	ENSG00000187323	DCC	18	49866542	51057784	6.65472		Group enriched	Cell type enhanced	0.0321775	0.027612	#VALUE!	0.940045	0.924996	0.944857	14	10	10	-2.72298056695082	-0.629401830830788	1	Phenotypic diverse	0	0	0	0.333333333333333
DCDC2C	Oncology_II	A8MYV0	OID31235	3K	ENSG00000214866	DCDC2C	2	3751453	3836122	7.4709		Tissue enhanced	Group enriched	0.00032873	0.00133313	#VALUE!	0.998323	0.999437	1	3	2	NA	-5.3166349914913	2.21224606552372	1	Phenotypic diverse	0	0	0	0
DCLRE1C	Oncology_II	Q96SD1	OID31240	3K	ENSG00000152457	DCLRE1C	10	14939358	14996431	7.4709		Low tissue specificity	Low cell type specificity	#VALUE!	#VALUE!	#VALUE!	1	1	1	NA	NA	NA	NA	NA	NA	NA	0	0	0	NA
DCN	Cardiometabolic	P07585	OID20106	1.5K	ENSG00000011465	DCN	12	91539025	91576900	3.89739	Secreted to extracellular matrix	Low tissue specificity	Cell type enhanced	0.183376	0.00846821	#VALUE!	0.808017	0.809823	0.783683	22	21	19	-2.3508756444542	-2.42109718077488	1	Phenotypic diverse	0	0	0	0.538461538461538
DCTD	Inflammation_II	P32321	OID30657	3K	ENSG00000129187	DCTD	4	183811213	183839089	6.31356		Low tissue specificity	Low cell type specificity	0.150918	0.00838553	0.0384571	0.802225	0.800745	0.794979	11	11	8	7.25393493338376	5.33133063339821	2	Platelet count	0	0	0	0.727272727272727
DCTN1	Oncology	Q14203	OID21399	1.5K	ENSG00000204843	DCTN1	2	74588281	74619214	1.01915		Low tissue specificity	Low cell type specificity	0.108667	0.0161047	0.0354416	0.839718	0.839282	0.825696	12	9	9	3.98694230927882	4.67952801435374	2	Platelet count	0	0	0	0.8
DCTN2	Oncology	Q13561	OID21334	1.5K	ENSG00000175203	DCTN2	12	57923885	57941114	2.27366		Low tissue specificity	Low cell type specificity	0.0665745	0.00426034	0.0155296	0.913597	0.924443	0.925459	10	7	8	1.6419054237402	4.55792740941304	2	Platelet count	0	0	0	0.5
DCTN6	Neurology	O00399	OID20879	1.5K	ENSG00000104671	DCTN6	8	30013813	30041156	4.03342		Low tissue specificity	Cell type enhanced	0.0795788	0.00316336	0.0128605	0.904263	0.887178	0.905412	12	9	11	1.78701478344522	4.51845063723853	2	Platelet count	0	0	0	0.818181818181818
DCTPP1	Cardiometabolic	Q9H773	OID20148	1.5K	ENSG00000179958	DCTPP1	16	30434940	30441396	2.25855		Low tissue specificity	Low cell type specificity	0.168085	0.0155303	0.00784094	0.808505	0.788687	0.807825	29	19	23	-2.37045509369474	-1.51420121841194	1	Phenotypic diverse	0	0	0	0.5
DCUN1D1	Neurology_II	Q96GG9	OID30830	3K	ENSG00000043093	DCUN1D1	3	182655862	182703741	7.12543		Tissue enriched	Cell type enriched	0.00675233	0.00442409	#VALUE!	0.988753	0.989871	0.995183	10	5	1	-5.54575589679693	1.65667491345191	1	Phenotypic diverse	0	0	0	0
DCUN1D2	Oncology_II	Q6PH85	OID31231	3K	ENSG00000150401	DCUN1D2	13	114110134	114145267	7.4709		Tissue enhanced	Cell type enhanced	0.00168589	#VALUE!	#VALUE!	0.998293	0.999101	0.999992	4	1	1	-6.36607112161255	1.86962027262597	1	Phenotypic diverse	0	0	0	0
DCXR	Oncology	Q7Z4W1	OID21480	1.5K	ENSG00000169738	DCXR	17	79993012	79995608	1.53952		Tissue enriched	Group enriched	0.231656	0.019207	0.0134198	0.735378	0.757898	0.722143	29	26	21	-4.70816517246181	-2.50186068571257	1	Phenotypic diverse	0	0	0	0.46875
DDA1	Cardiometabolic_II	Q9BW61	OID30126	3K	ENSG00000130311	DDA1	19	17420327	17434110	7.17293		Low tissue specificity	Cell type enhanced	0.00517134	#VALUE!	#VALUE!	0.994815	0.993946	0.993549	4	2	3	-6.52145411364933	2.22999687548933	1	Phenotypic diverse	0	0	0	0.666666666666667
DDAH1	Oncology	O94760	OID21299	1.5K	ENSG00000153904	DDAH1	1	85784164	86043933	2.27366		Tissue enhanced	Cell type enhanced	0.138613	0.033585	0.0163531	0.811395	0.812514	0.805702	26	19	19	2.41376913802921	4.05700712055133	2	Platelet count	0	0	0	0.652173913043478
DDC	Cardiometabolic	P20711	OID20215	1.5K	ENSG00000132437	DDC	7	50526134	50633154	2.42265		Tissue enhanced	Group enriched	0.181543	0.126368	#VALUE!	0.692091	0.693653	0.654686	33	29	24	0.839247433237814	-2.94391219584273	5	Inflammation	0	0	0	0.606060606060606
DDHD2	Neurology_II	O94830	OID31043	3K	ENSG00000085788	DDHD2	8	38082736	38133076	4.18025		Low tissue specificity	Low cell type specificity	0.120072	0.0174658	0.0335882	0.828601	0.838791	0.830405	17	13	10	4.83419458371961	5.07567564993988	2	Platelet count	0	0	0	0.642857142857143
DDI2	Inflammation_II	Q5TDH0	OID30602	3K	ENSG00000197312	DDI2	1	15943995	15995539	6.31356		Low tissue specificity	Low cell type specificity	0.0181133	0.00709981	0.0493726	0.925128	0.937865	0.926177	13	9	8	-1.39585938584522	2.4366953625817	1	Phenotypic diverse	0	0	0	0.416666666666667
DDR1	Neurology	Q08345	OID21009	1.5K	ENSG00000204580	DDR1	6	30844198	30867933	1.13143	Intracellular and membrane	Low tissue specificity	Low cell type specificity	0.115179	0.115149	0.000613536	0.76876	0.775986	0.786537	22	16	16	-0.257844654627319	-2.34579915565373	8	Liver/Macrophages	0	0	0	0.454545454545455
DDT	Cardiometabolic_II	P30046	OID30372	3K	ENSG00000099977	DDT	22	24313554	24322660	4.04206		Tissue enhanced	Cell type enhanced	0.0596991	0.0277797	0.032544	0.879832	0.886025	0.861143	27	25	23	-0.842028510389121	2.89027639693236	1	Phenotypic diverse	0	0	0	0.92
DDX1	Oncology_II	Q92499	OID31518	3K	ENSG00000079785	DDX1	2	15731302	15771235	4.44368		Low tissue specificity	Cell type enhanced	0.0062155	0.00106911	0.00503758	0.987651	0.988139	0.990034	5	5	3	-3.56426102749912	3.47147356011665	1	Phenotypic diverse	0	0	0	0.333333333333333
DDX25	Neurology_II	Q9UHL0	OID30892	3K	ENSG00000109832	DDX25	11	125773271	125793158	6.65472		Tissue enriched	Cell type enhanced	0.0025014	0.00142871	#VALUE!	0.995951	0.997155	0.995917	8	5	1	-5.57886545763203	2.35069352835583	1	Phenotypic diverse	0	0	0	0.2
DDX39A	Inflammation_II	O00148	OID30494	3K	ENSG00000123136	DDX39A	19	14519631	14530192	6.95485		Tissue enhanced	Cell type enhanced	0.00014783	#VALUE!	#VALUE!	0.999852	0.99999	0.999972	1	1	1	-7.012376604562	1.97839486779242	1	Phenotypic diverse	0	0	0	0
DDX4	Inflammation_II	Q9NQI0	OID30431	3K	ENSG00000152670	DDX4	5	55033845	55112985	6.95485		Tissue enriched	Group enriched	0.00110448	#VALUE!	#VALUE!	0.998896	0.999197	0.998545	1	1	1	-6.31653954532144	1.91910017468118	1	Phenotypic diverse	0	0	0	0
DDX53	Neurology_II	Q86TM3	OID30944	3K	ENSG00000184735	DDX53	X	23018087	23020204	6.65472		Group enriched	Cell type enriched	#VALUE!	#VALUE!	#VALUE!	1	1	0.999859	NA	NA	1	NA	NA	NA	NA	0	0	0	0
DDX58	Oncology	O95786	OID21226	1.5K	ENSG00000107201	DDX58	9	32455300	32526322	4.05286		Low tissue specificity	Cell type enhanced	0.056612	0.0403937	0.0218362	0.881285	0.867703	0.879317	23	22	20	3.76023442637698	3.07562904223242	1	Phenotypic diverse	0	0	0	0.5
DECR1	Inflammation	Q16698	OID20579	1.5K	ENSG00000104325	DECR1	8	91013633	91064320	2.12683		Tissue enhanced	Cell type enhanced	0.133786	0.0144154	0.0255241	0.826455	0.830515	0.820454	19	15	12	5.50868224376994	6.12227874225579	2	Platelet count	0	0	0	0.6875
DEFA1_DEFA1B	Cardiometabolic	P59665	OID20344	1.5K	ENSG00000206047|ENSG00000240247	DEFA1|DEFA1B	8|8	6835171|6854288	6837602|6875778	4.25582	NA	NA	NA	0.15115	0.0968293	0.00389933	0.747946	0.748417	0.770899	21	19	19	-0.444477523586681	-1.91099164182665	8	Liver/Macrophages	0	0	0	0.52
DEFB103A_DEFB103B	Inflammation_II	P81534	OID30534	3K	ENSG00000177243|ENSG00000176797	DEFB103B|DEFB103A	8|8	7286410|7738726	7287870|7740186	7.66308	NA	NA	NA	0.0162426	0.00419513	#VALUE!	0.979516	0.986052	0.972935	9	7	6	-5.07304068729391	2.01353148463497	1	Phenotypic diverse	0	0	0	0.444444444444444
DEFB104A_DEFB104B	Neurology_II	Q8WTQ1	OID30849	3K	ENSG00000177023|ENSG00000176782	DEFB104B|DEFB104A	8|8	7327830|7693993	7332604|7698764	7.12543	NA	NA	NA	0.00301732	0.0352065	#VALUE!	0.961684	0.972276	0.965513	8	5	7	-2.67483676350187	-0.381820341669806	1	Phenotypic diverse	0	0	0	0.5
DEFB116	Neurology_II	Q30KQ4	OID30823	3K	ENSG00000215545	DEFB116	20	29891015	29896388	7.12543	Secreted in male reproductive system	Not detected	Not detected	0.00189645	#VALUE!	#VALUE!	0.998068	0.997057	0.99998	6	2	1	-6.68138932190224	1.26220923765667	1	Phenotypic diverse	0	0	0	0
DEFB118	Neurology_II	Q96PH6	OID30858	3K	ENSG00000131068	DEFB118	20	29956421	29961726	7.12543	Secreted in male reproductive system	Tissue enriched	Not detected	0.000933765	0.00258624	#VALUE!	0.996456	0.99945	0.998094	2	1	1	-5.10772915066263	2.03138582446029	1	Phenotypic diverse	0	0	0	1
DEFB4A_DEFB4B	Oncology	O15263	OID21373	1.5K	ENSG00000177257|ENSG00000171711	DEFB4B|DEFB4A	8|8	7272382|7752151	7274385|7754233	3.16542	NA	NA	NA	0.109164	0.0201601	0.00496883	0.865644	0.88642	0.806838	26	18	15	-1.01696988758823	0.412586660713283	1	Phenotypic diverse	0	0	0	0.375
DENND2B	Cardiometabolic_II	P78524	OID30050	3K	ENSG00000166444	ST5	11	8714898	8932498	7.17293		Low tissue specificity	Cell type enhanced	#VALUE!	#VALUE!	#VALUE!	1	0.999948	1	NA	1	NA	NA	NA	NA	NA	0	0	0	0
DENR	Inflammation_II	O43583	OID30493	3K	ENSG00000139726	DENR	12	123237321	123255611	6.95485		Low tissue specificity	Low cell type specificity	0.0974475	#VALUE!	0.0325715	0.86997	0.875817	0.889834	14	11	13	3.36236246250372	5.14042234680622	2	Platelet count	0	0	0	0.6
DFFA	Inflammation	O00273	OID20620	1.5K	ENSG00000160049	DFFA	1	10516579	10532583	0.950057		Low tissue specificity	Low cell type specificity	0.11994	0.00622636	0.0392731	0.834455	0.820031	0.829535	19	15	16	5.45535144878368	5.7745890931846	2	Platelet count	0	0	0	0.722222222222222
DGCR6	Neurology_II	Q14129	OID30859	3K	ENSG00000183628	DGCR6	22	18893541	18901751	7.12543		Group enriched	Cell type enriched	0.0154741	0.0107726	0.00502333	0.968586	0.97957	0.962278	13	9	13	-3.55153408116517	0.514726837364045	1	Phenotypic diverse	0	0	0	0.692307692307692
DGKA	Inflammation_II	P23743	OID30546	3K	ENSG00000065357	DGKA	12	56321103	56347811	6.95485		Tissue enhanced	Cell type enhanced	0.116095	0.00194151	0.038605	0.843169	0.840233	0.844533	16	12	13	4.45782658831799	5.14126173815551	2	Platelet count	0	0	0	0.666666666666667
DGKZ	Inflammation	Q13574	OID20466	1.5K	ENSG00000149091	DGKZ	11	46354455	46402104	3.7225		Tissue enhanced	Cell type enhanced	0.0313472	0.00368485	0.00857035	0.95645	0.969967	0.959808	7	5	4	-0.934905200223472	4.07410218025431	1	Phenotypic diverse	0	0	0	0.5
DHODH	Cardiometabolic_II	Q02127	OID30137	3K	ENSG00000102967	DHODH	16	72042487	72058954	7.17293		Tissue enriched	Cell type enriched	0.00109448	#VALUE!	#VALUE!	0.998898	1	0.999283	3	NA	1	-7.03670272453903	1.93980769454992	1	Phenotypic diverse	0	0	0	0
DHPS	Oncology_II	P49366	OID31357	3K	ENSG00000095059	DHPS	19	12786531	12792716	4.4847		Low tissue specificity	Low cell type specificity	0.0341716	#VALUE!	0.00902442	0.956672	0.959222	0.938498	18	15	11	-2.91755324625898	1.99088800356461	1	Phenotypic diverse	0	0	0	0.444444444444444
DHRS4L2	Neurology_II	Q6PKH6	OID31072	3K	ENSG00000187630	DHRS4L2	14	24439148	24475617	4.23639	Secreted - unknown location	Tissue enhanced	Cell type enhanced	0.063345	0.0541493	0.0152325	0.867087	0.869893	0.846865	14	10	11	3.91139703000399	3.0543761192039	2	Platelet count	0	0	0	0.75
DIABLO	Cardiometabolic	Q9NR28	OID20184	1.5K	ENSG00000184047	DIABLO	12	122692210	122712081	2.61914		Low tissue specificity	Cell type enhanced	0.152291	0.00201465	0.0338843	0.811511	0.792738	0.788861	12	11	10	6.28315238711384	5.85769377748955	2	Platelet count	0	0	0	0.615384615384615
DIPK1C	Neurology_II	Q0P6D2	OID30932	3K	ENSG00000187773	FAM69C	18	72102963	72125179	6.65472		Tissue enhanced	Cell type enriched	0.000590445	#VALUE!	#VALUE!	0.99941	1	1	1	NA	NA	-6.97976217128995	2.41662078374603	1	Phenotypic diverse	0	0	0	NA
DIPK2B	Inflammation_II	Q9H7Y0	OID30582	3K	ENSG00000147113	CXorf36	X	45007619	45060146	6.31356	Secreted - unknown location	Low tissue specificity	Group enriched	0.147428	0.104158	0.00946177	0.738603	0.78625	0.784759	28	21	19	-1.86910450466058	-1.33792733818327	1	Phenotypic diverse	0	0	0	0.666666666666667
DKK1	Neurology	O94907	OID21066	1.5K	ENSG00000107984	DKK1	10	54074056	54077802	1.13143	Secreted in other tissues	Tissue enhanced	Cell type enriched	0.171449	0.089555	0.0112576	0.727473	0.703415	0.716174	18	16	16	6.16070438962867	3.32186427238493	2	Platelet count	0	0	0	0.454545454545455
DKK3	Cardiometabolic	Q9UBP4	OID20264	1.5K	ENSG00000050165	DKK3	11	11984653	12031316	1.07529	Secreted in other tissues	Tissue enriched	Group enriched	0.163336	0.124264	0.000645262	0.711806	0.692785	0.745194	28	24	21	-0.544881714559248	-2.59079116700917	8	Liver/Macrophages	0	0	0	0.8
DKK4	Neurology	Q9UBT3	OID20934	1.5K	ENSG00000104371	DKK4	8	42231586	42234750	2.79187	Secreted in other tissues	Tissue enhanced	Cell type enhanced	0.120455	0.0917504	0.00125653	0.786251	0.7983	0.794485	27	23	22	-0.312658663612395	-0.932002710153821	8	Liver/Macrophages	0	0	0	0.607142857142857
DKKL1	Oncology	Q9UK85	OID21313	1.5K	ENSG00000104901	DKKL1	19	49865040	49878373	2.27366	Secreted in male reproductive system	Tissue enriched	Group enriched	0.0999638	0.705192	#VALUE!	0.194619	0.216502	0.190009	21	18	18	5.98672899310872	-9.38674838446551	6	Monogenic	0	0	0	0.5
DLG4	Neurology_II	P78352	OID31071	3K	ENSG00000132535	DLG4	17	7093209	7123021	4.23639	Intracellular and membrane	Group enriched	Cell type enhanced	0.102011	0.00300383	0.0296102	0.865078	0.864258	0.860072	11	9	8	4.03734745220307	5.51301771765114	2	Platelet count	0	0	0	0.7
DLGAP5	Neurology_II	Q15398	OID30976	3K	ENSG00000126787	DLGAP5	14	55614830	55658396	4.18025		Group enriched	Cell type enhanced	0.0015744	#VALUE!	#VALUE!	0.998408	0.99998	1	2	1	NA	-7.07406118075332	0.705742497084975	1	Phenotypic diverse	0	0	0	0
DLK1	Cardiometabolic	P80370	OID20295	1.5K	ENSG00000185559	DLK1	14	101192042	101201539	1.07529		Group enriched	Cell type enriched	0.153919	0.156738	#VALUE!	0.688758	0.69889	0.686147	29	26	21	1.18168220774302	-4.33992437957527	5	Inflammation	0	0	0	0.424242424242424
DLL1	Oncology	O00548	OID21525	1.5K	ENSG00000198719	DLL1	6	170591294	170599561	1.53952		Tissue enhanced	Cell type enhanced	0.252958	0.0640028	0.00674337	0.675874	0.647949	0.7148	27	22	22	-1.34483589625045	-5.01666263998295	3	Kidney function	0	0	0	0.517241379310345
DLL4	Cardiometabolic_II	Q9NR61	OID30255	3K	ENSG00000128917	DLL4	15	41221538	41231237	6.57699		Low tissue specificity	Cell type enhanced	0.00905957	0.00550182	#VALUE!	0.985339	0.989166	0.990571	12	7	7	-4.19951018834458	1.57284027665378	1	Phenotypic diverse	0	0	0	0.555555555555556
DMD	Cardiometabolic_II	P11532	OID30223	3K	ENSG00000198947	DMD	X	31115794	33357558	6.57699		Low tissue specificity	Group enriched	0.0672999	#VALUE!	0.012896	0.919773	0.919111	0.891955	19	19	13	-0.856288572669298	3.8459180552241	1	Phenotypic diverse	0	0	0	0.391304347826087
DMP1	Cardiometabolic_II	Q13316	OID30213	3K	ENSG00000152592	DMP1	4	88571459	88585513	6.57699	Secreted to extracellular matrix	Not detected	Cell type enhanced	0.143946	0.0455535	0.00318593	0.807331	0.79022	0.826772	30	28	26	-0.615753031911244	-0.710589856349263	1	Phenotypic diverse	0	0	0	0.5
DNAJA1	Oncology_II	P31689	OID31204	3K	ENSG00000086061	DNAJA1	9	33025209	33039905	7.4709		Tissue enhanced	Low cell type specificity	#VALUE!	#VALUE!	#VALUE!	1	1	1	NA	NA	NA	NA	NA	NA	NA	0	0	0	NA
DNAJA2	Inflammation	O60884	OID20627	1.5K	ENSG00000069345	DNAJA2	16	46989299	47007699	1.31065		Low tissue specificity	Low cell type specificity	0.148829	0.00298493	0.0293644	0.81868	0.810336	0.79931	15	12	9	5.37146992750808	5.20888425162655	2	Platelet count	0	0	0	0.615384615384615
DNAJA4	Neurology_II	Q8WW22	OID31130	3K	ENSG00000140403	DNAJA4	15	78556428	78574538	4.23639		Tissue enhanced	Cell type enriched	0.0131513	0.0088945	0.039216	0.938635	0.933242	0.930248	14	11	12	-1.58300876786984	2.29202032857868	1	Phenotypic diverse	0	0	0	0.769230769230769
DNAJB1	Oncology	P25685	OID21363	1.5K	ENSG00000132002	DNAJB1	19	14625582	14640582	2.27366		Tissue enhanced	Cell type enhanced	0.210026	0.0222009	0.0243437	0.743491	0.802275	0.737733	21	16	15	5.22245536179042	4.10534211583355	2	Platelet count	0	0	0	0.631578947368421
DNAJB14	Oncology_II	Q8TBM8	OID31434	3K	ENSG00000164031	DNAJB14	4	100817405	100867883	4.44368		Low tissue specificity	Low cell type specificity	0.112786	0.00796802	0.0363025	0.842979	0.84161	0.836054	17	13	13	4.4756620021817	5.72900230622589	2	Platelet count	0	0	0	0.733333333333333
DNAJB2	Inflammation_II	P25686	OID30661	3K	ENSG00000135924	DNAJB2	2	220143989	220151622	6.31356		Tissue enhanced	Low cell type specificity	0.0908602	0.0052796	0.0395392	0.864016	0.84917	0.849283	19	15	15	2.18978431135987	4.84434641804209	2	Platelet count	0	0	0	0.666666666666667
DNAJB6	Inflammation_II	O75190	OID30613	3K	ENSG00000105993	DNAJB6	7	157128075	157210133	7.19452		Low tissue specificity	Cell type enhanced	0.172134	0.0287277	0.0358244	0.763294	0.766387	0.773819	12	11	10	6.80626639949665	4.91157080427329	2	Platelet count	0	0	0	0.75
DNAJB8	Cardiometabolic	Q8NHS0	OID20093	1.5K	ENSG00000179407	DNAJB8	3	128181282	128186091	3.89739		Tissue enriched	Cell type enriched	0.0365666	0.00570108	0.0118629	0.945848	0.952551	0.947792	9	7	7	0.0484328989689746	3.98733857113445	1	Phenotypic diverse	0	0	0	0.75
DNAJC21	Neurology_II	Q5F1R6	OID31104	3K	ENSG00000168724	DNAJC21	5	34929698	34959069	4.23639		Low tissue specificity	Cell type enhanced	0.0678509	0.0120636	0.0188792	0.900991	0.907582	0.898987	13	11	11	1.5485811806062	4.42221645470279	2	Platelet count	0	0	0	0.692307692307692
DNAJC6	Cardiometabolic_II	O75061	OID30247	3K	ENSG00000116675	DNAJC6	1	65713902	65881552	6.57699		Group enriched	Cell type enriched	0.169273	0.0339194	0.0368515	0.759962	0.776893	0.759359	18	14	16	5.20778620571627	4.21273339481103	2	Platelet count	0	0	0	0.666666666666667
DNAJC9	Oncology_II	Q8WXX5	OID31472	3K	ENSG00000213551	DNAJC9	10	74943120	75008620	4.44368		Tissue enhanced	Cell type enhanced	0.0922294	0.00917473	0.0298644	0.868795	0.87939	0.870085	19	19	14	2.85026232145958	4.79607937418013	2	Platelet count	0	0	0	0.736842105263158
DNER	Inflammation	Q8NFT8	OID20712	1.5K	ENSG00000187957	DNER	2	230222345	230579274	2.36219		Tissue enhanced	Cell type enhanced	0.156429	0.115747	#VALUE!	0.72723	0.759599	0.809016	27	25	27	-1.40250623584788	-1.17864103606371	1	Phenotypic diverse	0	0	0	0.575757575757576
DNLZ	Neurology_II	Q5SXM8	OID30822	3K	ENSG00000213221	DNLZ	9	139253932	139258241	7.12543		Low tissue specificity	Cell type enhanced	0.000544262	0.00191961	#VALUE!	0.997511	0.999403	1	4	1	NA	-6.19051311770074	1.12578317383835	1	Phenotypic diverse	0	0	0	0
DNM1	Oncology_II	Q05193	OID31458	3K	ENSG00000106976	DNM1	9	130965658	131017527	4.44368		Tissue enriched	Group enriched	0.131991	0.0442386	0.0255651	0.798376	0.812999	0.785817	13	10	11	6.44339464890936	4.64448357010609	2	Platelet count	0	0	0	0.75
DNM3	Neurology_II	Q9UQ16	OID31000	3K	ENSG00000197959	DNM3	1	171810621	172387606	4.18025		Tissue enriched	Cell type enhanced	0.111847	0.0484843	0.0180669	0.821529	0.838422	0.825138	13	12	14	1.58180534408833	3.01132686015125	2	Platelet count	0	0	0	0.625
DNMBP	Neurology	Q6XZF7	OID20956	1.5K	ENSG00000107554	DNMBP	10	101635334	101769676	2.6105		Low tissue specificity	Cell type enhanced	0.106833	0.0102964	0.04595	0.837039	0.815146	0.835716	18	17	15	3.00424884851992	4.57246606898646	2	Platelet count	0	0	0	0.68421052631579
DNPEP	Neurology_II	Q9ULA0	OID31118	3K	ENSG00000123992	DNPEP	2	220238268	220264744	4.23639		Low tissue specificity	Cell type enhanced	0.0458767	0.0186501	0.0218586	0.91319	0.913916	0.914142	21	19	17	-2.60092672218859	0.832728955066998	1	Phenotypic diverse	0	0	0	0.636363636363636
DNPH1	Inflammation	O43598	OID20744	1.5K	ENSG00000112667	DNPH1	6	43193367	43197222	1.82238		Low tissue specificity	Cell type enhanced	0.0691561	0.050593	0.0459347	0.834192	0.839505	0.837976	21	16	14	3.97780525704014	2.98517099549078	2	Platelet count	0	0	0	0.578947368421053
DOC2B	Neurology_II	Q14184	OID30927	3K	ENSG00000272636	DOC2B	17	5810	31427	6.65472		Tissue enhanced	Group enriched	0.00189641	0.00277982	#VALUE!	0.99531	0.998989	0.995416	4	1	3	-4.42633851400251	0.595175231588105	1	Phenotypic diverse	0	0	0	0.333333333333333
DOCK9	Neurology_II	Q9BZ29	OID30836	3K	ENSG00000088387	DOCK9	13	99445741	99738879	7.12543		Tissue enhanced	Group enriched	8.75177e-05	0.0120479	#VALUE!	0.987793	0.985921	0.983935	3	2	1	-2.6808132505496	0.402584307920817	1	Phenotypic diverse	0	0	0	0.5
DOK1	Neurology_II	Q99704	OID31111	3K	ENSG00000115325	DOK1	2	74776153	74784681	4.23639		Low tissue specificity	Cell type enhanced	0.130084	0.00782044	0.0412973	0.82086	0.823897	0.808795	11	9	10	5.73980465919242	5.37227423051849	2	Platelet count	0	0	0	0.727272727272727
DOK2	Cardiometabolic	O60496	OID20138	1.5K	ENSG00000147443	DOK2	8	21766384	21771371	2.25855		Tissue enhanced	Group enriched	0.165187	0.0125318	0.0364072	0.786111	0.777689	0.750006	13	13	9	7.08525905747599	5.19329183752487	2	Platelet count	0	0	0	0.692307692307692
DPEP1	Neurology	P16444	OID20897	1.5K	ENSG00000015413	DPEP1	16	89679716	89704839	2.79403	Intracellular and membrane	Group enriched	Group enriched	0.0575645	0.387302	#VALUE!	0.555136	0.570629	0.543373	26	19	22	4.15759856984756	-6.98298515562922	7	Omnigenic	0	0	0	0.576923076923077
DPEP2	Oncology	Q9H4A9	OID21305	1.5K	ENSG00000167261	DPEP2	16	68021297	68034489	2.27366		Tissue enhanced	Cell type enhanced	0.0370255	0.101677	0.0319176	0.829406	0.8308	0.850818	23	18	16	-0.121437828636374	-1.24959744002038	8	Liver/Macrophages	0	0	0	0.619047619047619
DPP10	Inflammation	Q8N608	OID20527	1.5K	ENSG00000175497	DPP10	2	115199876	116603328	2.12683		Tissue enhanced	Cell type enhanced	0.123286	0.0630114	0.00495162	0.808733	0.829109	0.797547	21	16	24	-1.70480518412178	-1.47725292454721	1	Phenotypic diverse	0	0	0	0.6
DPP4	Cardiometabolic	P27487	OID20406	1.5K	ENSG00000197635	DPP4	2	162848751	162931052	4.07013	Secreted to blood	Tissue enhanced	Cell type enhanced	0.207473	0.0492528	#VALUE!	0.743126	0.701611	0.787129	29	25	20	-1.35809018096893	-0.904562497871607	1	Phenotypic diverse	0	0	0	0.5
DPP6	Oncology	P42658	OID21354	1.5K	ENSG00000130226	DPP6	7	153584182	154685995	2.27366		Tissue enhanced	Group enriched	0.17233	0.07485	0.00833357	0.744228	0.73989	0.770628	31	25	26	-1.73381719364314	-1.52235081540353	1	Phenotypic diverse	0	0	0	0.5
DPP7	Cardiometabolic	Q9UHL4	OID20142	1.5K	ENSG00000176978	DPP7	9	140004994	140009629	2.80483	Secreted - unknown location	Low tissue specificity	Cell type enhanced	0.0819063	0.167869	0.00656978	0.7436	0.724313	0.726364	29	21	23	1.55622573392307	-3.53007345543126	5	Inflammation	0	0	0	0.62962962962963
DPT	Cardiometabolic	Q07507	OID20278	1.5K	ENSG00000143196	DPT	1	168664697	168698502	1.07529	Secreted to extracellular matrix	Tissue enhanced	Group enriched	0.266166	0.116952	#VALUE!	0.616323	0.611694	0.679763	31	26	18	0.256669357594817	-4.27328710091931	3	Kidney function	0	0	0	0.419354838709677
DPY30	Oncology	Q9C005	OID21410	1.5K	ENSG00000162961	DPY30	2	32092878	32264881	1.36895		Low tissue specificity	Cell type enhanced	0.144545	0.00376823	0.0284937	0.82333	0.823213	0.813245	31	24	19	2.31620227566253	3.97682773726208	2	Platelet count	0	0	0	0.535714285714286
DRAXIN	Neurology	Q8NBI3	OID20917	1.5K	ENSG00000162490	DRAXIN	1	11751786	11785914	2.6105	Secreted in brain	Tissue enriched	Cell type enhanced	0.124594	0.104318	#VALUE!	0.771002	0.764523	0.804788	26	22	13	-1.09427503109361	-3.56366167932242	8	Liver/Macrophages	0	0	0	0.346153846153846
DRG2	Oncology	P55039	OID21335	1.5K	ENSG00000108591	DRG2	17	17991200	18011285	2.27366		Low tissue specificity	Low cell type specificity	0.135141	0.0176304	0.0271751	0.819702	0.844525	0.838733	12	10	9	6.48662259929596	5.72253294429858	2	Platelet count	0	0	0	0.727272727272727
DSC2	Neurology	Q02487	OID21079	1.5K	ENSG00000134755	DSC2	18	28645940	28682378	2.96893		Tissue enhanced	Cell type enhanced	0.265144	0.0939047	#VALUE!	0.640932	0.635989	0.682826	28	23	25	-1.24157317870214	-5.01950346861855	3	Kidney function	0	0	0	0.548387096774194
DSCAM	Neurology_II	O60469	OID30993	3K	ENSG00000171587	DSCAM	21	41382926	42219065	4.18025	Intracellular and membrane	Group enriched	Group enriched	0.0754252	0.129395	#VALUE!	0.794898	0.815797	0.809531	27	23	17	0.252970108811967	-2.4797454898204	8	Liver/Macrophages	0	0	0	0.538461538461538
DSG2	Neurology	Q14126	OID21113	1.5K	ENSG00000046604	DSG2	18	29078006	29128971	1.89148		Tissue enhanced	Cell type enhanced	0.133543	0.115172	0.00168979	0.749164	0.733054	0.770132	32	27	25	-0.347171207340016	-1.07357981363099	8	Liver/Macrophages	0	0	0	0.67741935483871
DSG3	Oncology	P32926	OID21460	1.5K	ENSG00000134757	DSG3	18	29027758	29058665	1.38622		Tissue enhanced	Group enriched	0.112575	0.102878	0.0113084	0.773383	0.744318	0.79985	27	25	16	-0.487607766873248	-1.56431614231986	8	Liver/Macrophages	0	0	0	0.464285714285714
DSG4	Oncology	Q86SJ6	OID21325	1.5K	ENSG00000175065	DSG4	18	28956740	28994875	2.45719		Tissue enriched	Cell type enhanced	0.0627345	0.123825	#VALUE!	0.813375	0.796447	0.796727	23	16	14	0.136259640970656	-0.409039248988862	1	Phenotypic diverse	0	0	0	0.666666666666667
DTD1	Inflammation_II	Q8TEA8	OID30580	3K	ENSG00000125821	DTD1	20	18568537	18744561	6.31356		Low tissue specificity	Low cell type specificity	0.150053	0.0191772	0.036753	0.793634	0.79165	0.787985	12	12	11	7.31087017488499	4.99496720299308	2	Platelet count	0	0	0	0.642857142857143
DTNB	Oncology_II	O60941	OID31395	3K	ENSG00000138101	DTNB	2	25600067	25896503	4.66824		Tissue enhanced	Cell type enhanced	0.172727	0.00623412	0.0111444	0.809593	0.828592	0.776008	29	17	25	-2.43661620250216	-1.49948569445792	1	Phenotypic diverse	0	0	0	0.448275862068966
DTX2	Neurology_II	Q86UW9	OID30882	3K	ENSG00000091073	DTX2	7	76090993	76135312	6.65472		Tissue enhanced	Cell type enhanced	0.00295666	0.00487746	#VALUE!	0.992099	0.991937	0.997604	6	3	2	-5.86203173985026	0.860116134852448	1	Phenotypic diverse	0	0	0	0.25
DTX3	Oncology	Q8N9I9	OID21349	1.5K	ENSG00000178498	DTX3	12	57998405	58003587	2.27366		Low tissue specificity	Low cell type specificity	0.17908	0.044056	#VALUE!	0.776651	0.78456	0.790873	27	22	21	-2.23004125650841	-3.43181519606287	3	Kidney function	0	0	0	0.535714285714286
DTYMK	Cardiometabolic_II	P23919	OID30308	3K	ENSG00000168393	DTYMK	2	242615157	242626406	4.05502		Low tissue specificity	Cell type enhanced	0.182693	0.00774714	0.0356428	0.77367	0.792825	0.765856	21	17	15	5.45296854621791	4.29584093072292	2	Platelet count	0	0	0	0.68421052631579
DUOX2	Cardiometabolic	Q9NRD8	OID20059	1.5K	ENSG00000140279	DUOX2	15	45384848	45406542	3.89739		Tissue enhanced	Group enriched	#VALUE!	#VALUE!	#VALUE!	1	0.998256	1	NA	1	NA	NA	NA	NA	NA	0	0	0	0
DUSP13	Oncology_II	Q6B8I1	OID31394	3K	ENSG00000079393	DUSP13	10	76854192	76868979	4.4847		Tissue enhanced	Group enriched	0.0687628	0.0383904	0.00384132	0.888537	0.90179	0.864635	21	14	14	-2.09382279350582	-1.28872104142769	1	Phenotypic diverse	0	0	0	0.473684210526316
DUSP29	Neurology_II	Q68J44	OID30935	3K	ENSG00000188716	DUPD1	10	76797594	76818272	6.65472		Tissue enriched	Cell type enriched	0.0501019	0.0194012	0.00167273	0.928774	0.968364	0.917617	13	8	13	-2.9012775735327	-1.02785800146567	1	Phenotypic diverse	0	0	0	0.5
DUSP3	Neurology	P51452	OID20827	1.5K	ENSG00000108861	DUSP3	17	41843489	41856356	4.03342		Tissue enhanced	Cell type enhanced	0.0492367	0.0039511	0.0252165	0.921414	0.921493	0.924199	8	8	8	1.04198478826552	4.39287567761734	1	Phenotypic diverse	0	0	0	1
DUT	Oncology_II	P33316	OID31457	3K	ENSG00000128951	DUT	15	48623208	48635570	4.44368		Low tissue specificity	Cell type enhanced	0.167008	0.0158549	0.0234303	0.794167	0.80216	0.790121	20	16	15	5.04705336773432	6.14709186002841	2	Platelet count	0	0	0	0.631578947368421
DXO	Neurology_II	O77932	OID31080	3K	ENSG00000204348	DXO	6	31937587	31940069	4.23639		Low tissue specificity	Group enriched	0.111328	0.0799979	0.026405	0.782095	0.786691	0.767084	18	17	16	4.41022936549643	2.7427974902304	2	Platelet count	0	0	0	0.571428571428571
DYNC1H1	Oncology_II	Q14204	OID31341	3K	ENSG00000197102	DYNC1H1	14	102430865	102517129	4.4847		Low tissue specificity	Low cell type specificity	0.0169296	0.0317082	0.00388127	0.947328	0.956635	0.952221	10	8	8	-1.5495839101525	-0.0147271186778696	1	Phenotypic diverse	0	0	0	0.6
DYNLT1	Neurology_II	P63172	OID30925	3K	ENSG00000146425	DYNLT1	6	159057506	159065771	6.65472		Low tissue specificity	Cell type enhanced	0.0867592	0.301761	0.0213124	0.589888	0.574131	0.58114	28	22	22	-3.97952590216483	-7.51053575370663	4	Polygenic	0	0	0	0.692307692307692
DYNLT3	Oncology_II	P51808	OID31415	3K	ENSG00000165169	DYNLT3	X	37696010	37706890	4.4847		Low tissue specificity	Cell type enhanced	0.0737561	0.0406672	0.0195925	0.866081	0.87285	0.880155	12	10	9	1.53380403983556	3.4749100811264	2	Platelet count	0	0	0	0.583333333333333
EBAG9	Neurology	O00559	OID20918	1.5K	ENSG00000147654	EBAG9	8	110551940	110578225	2.6105	Intracellular and membrane	Low tissue specificity	Low cell type specificity	0.147692	0.00816411	0.0356762	0.808667	0.789502	0.821202	17	13	15	6.76048149938866	5.67169956126539	2	Platelet count	0	0	0	0.647058823529412
EBI3_IL27	Oncology	Q14213_Q8NEV9	OID21389	1.5K	ENSG00000105246|ENSG00000197272	EBI3|IL27	19|16	4229495|28510683	4237528|28523372	1.18541	NA	NA	NA	0.142323	0.205456	0.00198269	0.650234	0.645859	0.643766	32	25	24	1.0973883599622	-2.136121209424	8	Liver/Macrophages	0	0	0	0.580645161290323
ECE1	Neurology	P42892	OID20891	1.5K	ENSG00000117298	ECE1	1	21543740	21671997	4.03342		Low tissue specificity	Cell type enhanced	0.0468335	0.0595794	0.00118009	0.89224	0.885122	0.886864	15	13	15	-1.08397438125594	-0.476522098768475	1	Phenotypic diverse	0	0	0	0.555555555555556
ECHDC3	Cardiometabolic_II	Q96DC8	OID30293	3K	ENSG00000134463	ECHDC3	10	11784365	11806069	4.05502		Tissue enhanced	Cell type enhanced	0.199067	0.255004	#VALUE!	0.545731	0.556775	0.52596	25	16	18	3.24162419197583	-5.76075663476119	7	Omnigenic	0	0	0	0.545454545454545
ECHS1	Cardiometabolic_II	P30084	OID30239	3K	ENSG00000127884	ECHS1	10	135175984	135187193	6.57699		Tissue enhanced	Cell type enhanced	0.156898	0.0406954	0.0163026	0.786197	0.788065	0.78711	22	18	21	6.14241791221039	4.51901450613145	2	Platelet count	0	0	0	0.56
ECI2	Cardiometabolic_II	O75521	OID30142	3K	ENSG00000198721	ECI2	6	4115923	4135831	7.17293		Tissue enhanced	Cell type enhanced	0.0727172	0.0443364	0.0103286	0.872375	0.89172	0.855686	16	13	15	3.85945717869586	3.18694480039032	2	Platelet count	0	0	0	0.647058823529412
ECM1	Inflammation_II	Q16610	OID30736	3K	ENSG00000143369	ECM1	1	150480538	150486265	6.69574	Secreted to extracellular matrix	Tissue enhanced	Cell type enhanced	0.0356559	0.23214	#VALUE!	0.732142	0.724477	0.734774	18	14	11	3.06907688853344	-5.50716808558418	7	Omnigenic	0	0	0	0.388888888888889
ECSCR	Neurology_II	Q19T08	OID30831	3K	ENSG00000249751	ECSCR	5	138784245	138842328	7.12543		Low tissue specificity	Group enriched	0.00200876	0.000758693	#VALUE!	0.997218	0.99782	0.998767	4	2	1	-6.21722584705056	1.77938536682271	1	Phenotypic diverse	0	0	0	0
EDA2R	Oncology	Q9HAV5	OID21451	1.5K	ENSG00000131080	EDA2R	X	65815479	65859108	1.01915		Low tissue specificity	Cell type enriched	0.518307	0.0971816	#VALUE!	0.384485	0.39178	0.368666	26	19	20	-2.2053114674834	-2.63919165841381	3	Kidney function	0	0	0	0.625
EDAR	Inflammation	Q9UNE0	OID20525	1.5K	ENSG00000135960	EDAR	2	109510927	109605828	2.12683		Tissue enhanced	Cell type enhanced	0.0734242	0.198227	0.0250136	0.703235	0.694777	0.700976	24	20	18	1.22084012308151	-1.72399249412456	8	Liver/Macrophages	0	0	0	0.652173913043478
EDDM3B	Oncology_II	P56851	OID31365	3K	ENSG00000181552	EDDM3B	14	21236586	21239107	4.4847	Secreted in male reproductive system	Tissue enriched	Not detected	0.0132383	0.1312	#VALUE!	0.8557	0.989579	0.892138	11	2	14	-3.69895977826894	-2.67903565158571	1	Phenotypic diverse	1	0	0	0.142857142857143
EDEM2	Cardiometabolic_II	Q9BV94	OID30136	3K	ENSG00000088298	EDEM2	20	33703167	33865928	7.17293	Intracellular and membrane	Low tissue specificity	Cell type enhanced	0.000935302	0.000647869	#VALUE!	0.998407	1	1	2	NA	NA	-6.61665200442393	0.656277825949553	1	Phenotypic diverse	0	0	0	NA
EDF1	Neurology_II	O60869	OID31010	3K	ENSG00000107223	EDF1	9	139756571	139760738	4.18025		Low tissue specificity	Cell type enhanced	0.0621826	0.00115848	0.0155026	0.921082	0.932341	0.918203	16	12	14	1.44706171910411	4.51226940809508	2	Platelet count	0	0	0	0.529411764705882
EDIL3	Cardiometabolic	O43854	OID20081	1.5K	ENSG00000164176	EDIL3	5	83236373	83680611	3.89739	Secreted to blood	Tissue enriched	Group enriched	0.161365	0.029898	0.0101081	0.798509	0.763771	0.797976	28	20	21	-1.73957304267735	-1.03692302877319	1	Phenotypic diverse	0	0	0	0.576923076923077
EDN1	Cardiometabolic_II	P05305	OID30224	3K	ENSG00000078401	EDN1	6	12290596	12297427	6.57699	Secreted to blood	Tissue enhanced	Cell type enhanced	0.134424	0.045205	0.0257637	0.794211	0.801282	0.791982	30	25	28	-1.64660234558972	-3.17611483949382	1	Phenotypic diverse	0	0	0	0.514285714285714
EDNRB	Inflammation_II	P24530	OID30421	3K	ENSG00000136160	EDNRB	13	78469616	78493903	6.95485		Tissue enhanced	Cell type enhanced	0.00306208	0.00259313	#VALUE!	0.994266	0.989737	0.995913	7	3	3	-5.49163497081031	0.194350902506884	1	Phenotypic diverse	0	0	0	0.5
EEF1D	Cardiometabolic_II	P29692	OID30335	3K	ENSG00000104529	EEF1D	8	144661867	144681711	4.05502		Low tissue specificity	Low cell type specificity	0.149331	0.00835631	0.0369381	0.804727	0.811549	0.78517	20	15	13	4.94147022145055	4.36367877649427	2	Platelet count	0	0	0	0.647058823529412
EFCAB14	Oncology_II	O75071	OID31460	3K	ENSG00000159658	EFCAB14	1	47124366	47184824	4.44368		Tissue enhanced	Low cell type specificity	0.235732	0.0247565	#VALUE!	0.739506	0.748562	0.718168	25	16	16	-1.56513946424475	-4.76338442941382	3	Kidney function	0	0	0	0.6
EFCAB2	Oncology_II	Q5VUJ9	OID31313	3K	ENSG00000203666	EFCAB2	1	245133007	245290466	5.78887		Low tissue specificity	Cell type enhanced	0.0805863	0.0977356	0.0177807	0.803766	0.807299	0.796667	14	10	12	4.37505764033181	2.68649139924978	2	Platelet count	0	0	0	0.571428571428571
EFEMP1	Cardiometabolic	Q12805	OID20414	1.5K	ENSG00000115380	EFEMP1	2	56093102	56151274	2.08149	Secreted to extracellular matrix	Low tissue specificity	Cell type enhanced	0.303801	0.0518504	#VALUE!	0.6443	0.72623	0.646553	28	26	25	-1.83310047590639	-4.18128357811625	3	Kidney function	0	0	0	0.59375
EFHD1	Neurology_II	Q9BUP0	OID31044	3K	ENSG00000115468	EFHD1	2	233470767	233547491	4.18025		Tissue enhanced	Cell type enhanced	0.150505	0.0394589	0.00512367	0.804969	0.817884	0.785624	23	21	21	-1.99796696245278	-3.21930464318941	1	Phenotypic diverse	0	0	0	0.615384615384615
EFNA1	Neurology	P20827	OID21125	1.5K	ENSG00000169242	EFNA1	1	155099936	155107333	2.07501	Secreted to blood	Tissue enhanced	Cell type enriched	0.224592	0.114445	0.0410793	0.619559	0.619055	0.617135	29	24	21	-0.851047430199635	-4.97123880154656	3	Kidney function	0	0	0	0.607142857142857
EFNA4	Neurology	P52798	OID20935	1.5K	ENSG00000243364	EFNA4	1	155036207	155042029	2.79403	Secreted to blood	Tissue enhanced	Cell type enhanced	0.271894	0.0264654	#VALUE!	0.701913	0.707067	0.702895	28	24	23	-1.15681065946473	-5.52881950227367	3	Kidney function	0	0	0	0.566666666666667
EFNB2	Neurology_II	P52799	OID30954	3K	ENSG00000125266	EFNB2	13	107142079	107187462	6.65472		Low tissue specificity	Cell type enhanced	0.0319172	0.0156063	#VALUE!	0.952463	0.961914	0.955088	9	7	7	-3.30621580526661	-1.15805847805308	1	Phenotypic diverse	0	0	0	0.75
EGF	Inflammation	P01133	OID20698	1.5K	ENSG00000138798	EGF	4	110834040	110933422	2.36003		Group enriched	Cell type enhanced	0.132279	0.039413	0.0343107	0.793873	0.797775	0.796768	14	14	14	6.9517465441921	4.17877112087572	2	Platelet count	0	0	0	0.647058823529412
EGFL7	Oncology	Q9UHF1	OID21252	1.5K	ENSG00000172889	EGFL7	9	139553308	139567130	4.05286	Secreted to extracellular matrix	Low tissue specificity	Cell type enhanced	0.0995361	0.0987933	0.000658692	0.801122	0.81514	0.768302	22	16	17	-0.181040952873703	-0.774844803945947	1	Phenotypic diverse	0	0	0	0.65
EGFLAM	Oncology_II	Q63HQ2	OID31496	3K	ENSG00000164318	EGFLAM	5	38258511	38465123	4.44368	Secreted - unknown location	Tissue enhanced	Cell type enhanced	0.051264	0.123795	0.00315183	0.821478	0.822728	0.798711	27	15	19	1.3211816738176	-3.67469653857706	5	Inflammation	0	0	0	0.619047619047619
EGFR	Cardiometabolic	P00533	OID20319	1.5K	ENSG00000146648	EGFR	7	55086714	55324313	1.07529	Secreted to blood	Low tissue specificity	Cell type enhanced	0.166905	0.0360214	#VALUE!	0.796815	0.811728	0.789962	34	31	25	-3.20746716604951	-0.570194674037994	1	Phenotypic diverse	0	0	0	0.473684210526316
EGLN1	Inflammation	Q9GZT9	OID20572	1.5K	ENSG00000135766	EGLN1	1	231499497	231560790	2.12683		Tissue enhanced	Cell type enhanced	0.0991195	0.0207756	0.0563424	0.823264	0.815868	0.810678	29	26	24	-1.80972172869826	1.91012878951336	1	Phenotypic diverse	0	0	0	0.785714285714286
EHBP1	Cardiometabolic_II	Q8NDI1	OID30302	3K	ENSG00000115504	EHBP1	2	62900986	63273622	4.05502		Low tissue specificity	Cell type enhanced	0.160432	0.0202999	0.043191	0.776012	0.788547	0.749275	16	15	9	5.55876331800072	4.73955695351638	2	Platelet count	0	0	0	0.6
EHD3	Cardiometabolic_II	Q9NZN3	OID30229	3K	ENSG00000013016	EHD3	2	31456880	31492313	6.57699		Tissue enhanced	Cell type enhanced	0.122923	0.0264572	0.0347215	0.815835	0.809367	0.811864	11	9	10	6.2117545733766	4.74800251396052	2	Platelet count	0	0	0	0.9
EIF1AX	Neurology_II	P47813	OID31125	3K	ENSG00000173674	EIF1AX	X	20142636	20159962	4.23639		Low tissue specificity	Low cell type specificity	0.0215764	0.0163922	0.000899751	0.960979	0.980033	0.977181	10	5	7	-2.78964282144584	3.6354433989569	1	Phenotypic diverse	0	0	0	0.5
EIF2AK2	Oncology_II	P19525	OID31442	3K	ENSG00000055332	EIF2AK2	2	37326353	37384208	4.80427		Low tissue specificity	Low cell type specificity	0.155981	0.0178178	0.0430678	0.782781	0.796553	0.773125	16	13	13	5.49812204735311	4.77206652545759	2	Platelet count	0	0	0	0.733333333333333
EIF2AK3	Cardiometabolic_II	Q9NZJ5	OID30060	3K	ENSG00000172071	EIF2AK3	2	88856259	88927094	7.17293		Tissue enhanced	Cell type enhanced	0.04972	0.0114792	0.0198444	0.918883	0.921706	0.918861	12	11	9	0.509533745067256	4.23026203259906	1	Phenotypic diverse	0	0	0	0.666666666666667
EIF2S2	Cardiometabolic_II	P20042	OID30270	3K	ENSG00000125977	EIF2S2	20	32676104	32700138	6.57699		Low tissue specificity	Low cell type specificity	0.0495487	0.00377026	0.00928027	0.937361	0.944038	0.950699	15	10	8	0.322065042329775	4.23225853840234	1	Phenotypic diverse	0	0	0	0.636363636363636
EIF4B	Neurology	P23588	OID21000	1.5K	ENSG00000063046	EIF4B	12	53399942	53435993	2.6105		Low tissue specificity	Low cell type specificity	0.145945	0.0110245	0.0360128	0.806886	0.80462	0.817465	16	13	12	6.93647065113732	5.55000261127153	2	Platelet count	0	0	0	0.666666666666667
EIF4E	Inflammation_II	P06730	OID30557	3K	ENSG00000151247	EIF4E	4	99792835	99851788	6.95485		Low tissue specificity	Cell type enhanced	0.133542	0.00790017	0.0366991	0.821371	0.802956	0.817616	17	12	14	5.93547441228009	5.88440339778388	2	Platelet count	0	0	0	0.733333333333333
EIF4EBP1	Cardiometabolic	Q13541	OID20162	1.5K	ENSG00000187840	EIF4EBP1	8	37887859	37917883	2.25855		Tissue enhanced	Cell type enhanced	0.0775995	0.00130569	0.0372129	0.883706	0.88842	0.848805	22	19	19	1.48769026752224	4.62533022857987	1	Phenotypic diverse	0	0	0	0.583333333333333
EIF4G1	Inflammation	Q04637	OID20625	1.5K	ENSG00000114867	EIF4G1	3	184032283	184053146	0.950057		Tissue enhanced	Low cell type specificity	0.139078	0.00450796	0.0425706	0.813596	0.791107	0.798913	18	16	15	5.86056323242763	5.76857206912443	2	Platelet count	0	0	0	0.722222222222222
EIF4G3	Neurology_II	O43432	OID31022	3K	ENSG00000075151	EIF4G3	1	21132963	21503377	4.18025		Low tissue specificity	Cell type enhanced	0.0958874	0.00445192	0.0248072	0.874751	0.896608	0.877405	10	10	8	3.01792238651603	4.64301691734273	2	Platelet count	0	0	0	0.8
EIF5	Cardiometabolic_II	P55010	OID30156	3K	ENSG00000100664	EIF5	14	103799881	103811362	7.17293		Low tissue specificity	Low cell type specificity	0.0369848	0.00301953	0.00704182	0.952958	0.963788	0.959402	11	8	9	-0.245900955878046	4.08156971469692	1	Phenotypic diverse	0	0	0	0.888888888888889
EIF5A	Inflammation	P63241	OID20423	1.5K	ENSG00000132507	EIF5A	17	7210318	7215774	3.7225		Low tissue specificity	Low cell type specificity	#VALUE!	#VALUE!	#VALUE!	1	1	1	NA	NA	NA	NA	NA	NA	NA	0	0	0	NA
ELAC1	Neurology_II	Q9H777	OID31029	3K	ENSG00000141642	ELAC1	18	48494361	48514491	4.18025		Low tissue specificity	Low cell type specificity	0.141532	0.0260353	0.0271027	0.805296	0.812003	0.80492	14	11	10	7.02012530477275	5.48398715887543	2	Platelet count	0	0	0	0.75
ELAVL4	Neurology_II	P26378	OID30854	3K	ENSG00000162374	ELAVL4	1	50513686	50669458	7.12543		Tissue enriched	Group enriched	0.00661027	#VALUE!	#VALUE!	0.993388	0.994442	0.989244	5	3	3	-4.8761356777075	-0.291569589407053	1	Phenotypic diverse	0	0	0	0.5
ELN	Cardiometabolic_II	P15502	OID30301	3K	ENSG00000049540	ELN	7	73442119	73484237	4.05502	Secreted to extracellular matrix	Low tissue specificity	Cell type enhanced	0.524713	0.0487799	#VALUE!	0.426334	0.458765	0.473135	30	22	19	-2.25389196769165	-2.60955998149651	3	Kidney function	0	0	0	0.464285714285714
ELOA	Oncology	Q14241	OID21337	1.5K	ENSG00000011007	TCEB3	1	24069645	24088549	2.27366		Low tissue specificity	Low cell type specificity	0.0799402	0.0182194	0.0781646	0.823468	0.850332	0.798372	26	24	24	-1.81367269634652	2.06975024836925	1	Phenotypic diverse	0	0	0	0.777777777777778
ELOB	Cardiometabolic_II	Q15370	OID30127	3K	ENSG00000103363	TCEB2	16	2821415	2827298	7.17293		Low tissue specificity	Cell type enhanced	0.0716303	0.00545774	0.0127304	0.910289	0.913746	0.913272	13	10	9	1.69496269393901	4.5050260936763	2	Platelet count	0	0	0	0.727272727272727
ENAH	Inflammation	Q8N8S7	OID20497	1.5K	ENSG00000154380	ENAH	1	225674537	225840844	3.7225		Low tissue specificity	Low cell type specificity	0.0577709	0.00739344	0.00932395	0.925264	0.918759	0.918541	23	21	21	-1.63869381920257	3.25668262976632	1	Phenotypic diverse	0	0	0	0.555555555555556
ENDOU	Oncology_II	P21128	OID31498	3K	ENSG00000111405	ENDOU	12	48103517	48119350	11.4547	Secreted in other tissues	Tissue enhanced	Group enriched	0.0854908	0.147746	#VALUE!	0.766628	0.75914	0.794447	22	17	13	0.469526203246117	-2.13302428429647	8	Liver/Macrophages	0	0	0	0.578947368421053
ENG	Cardiometabolic	P17813	OID20287	1.5K	ENSG00000106991	ENG	9	130577291	130617035	1.07529		Tissue enhanced	Cell type enhanced	0.128545	0.140105	#VALUE!	0.73117	0.741029	0.727537	30	21	22	0.883413727807621	-0.602168688146632	8	Liver/Macrophages	0	0	0	0.433333333333333
ENO1	Neurology	P06733	OID21037	1.5K	ENSG00000074800	ENO1	1	8921061	8939308	2.22616		Low tissue specificity	Cell type enhanced	0.131181	0.0202767	0.0341681	0.814613	0.777311	0.79625	17	10	12	6.45814442931386	5.32403108405666	2	Platelet count	0	0	0	0.833333333333333
ENO2	Neurology	P09104	OID21046	1.5K	ENSG00000111674	ENO2	12	7022909	7032861	1.13143		Tissue enriched	Group enriched	0.121945	0.0290896	0.0314716	0.817264	0.799941	0.802125	19	12	12	5.95414490124408	5.71693012250267	2	Platelet count	0	0	0	0.6
ENO3	Cardiometabolic_II	P13929	OID30209	3K	ENSG00000108515	ENO3	17	4851387	4860426	6.57699		Group enriched	Group enriched	0.141383	0.0288966	#VALUE!	0.829391	0.879943	0.768802	24	19	18	-2.66270955328325	-1.26795417127765	1	Phenotypic diverse	0	0	0	0.608695652173913
ENOPH1	Oncology_II	Q9UHY7	OID31349	3K	ENSG00000145293	ENOPH1	4	83351715	83382244	4.4847		Low tissue specificity	Low cell type specificity	0.0123821	0.000397226	0.000212429	0.98686	0.988434	0.99035	7	5	3	-3.27485825566076	3.55425356586394	1	Phenotypic diverse	0	0	0	0.6
ENOX2	Cardiometabolic_II	Q16206	OID30152	3K	ENSG00000165675	ENOX2	X	129757350	130037208	7.17293	Intracellular and membrane	Low tissue specificity	Cell type enhanced	0.0345084	0.00251599	0.00817234	0.955045	0.961368	0.945177	11	8	6	-0.675430428847126	3.90335963944537	1	Phenotypic diverse	0	0	0	0.555555555555556
ENPEP	Cardiometabolic_II	Q07075	OID30135	3K	ENSG00000138792	ENPEP	4	111286889	111486441	7.17293		Tissue enhanced	Cell type enriched	0.0169899	0.00355862	#VALUE!	0.979451	0.980411	0.983055	6	5	4	-5.65311922501359	0.576132805053819	1	Phenotypic diverse	0	0	0	0.5
ENPP2	Cardiometabolic	Q13822	OID20288	1.5K	ENSG00000136960	ENPP2	8	120569326	120685693	1.07529	Secreted to blood	Tissue enhanced	Cell type enriched	0.112641	0.125591	0.00462778	0.756971	0.803224	0.788005	29	23	21	-2.2613947910458	-1.16769460287878	8	Liver/Macrophages	0	0	0	0.294117647058824
ENPP5	Inflammation	Q9UJA9	OID20736	1.5K	ENSG00000112796	ENPP5	6	46126924	46138708	1.63885	Intracellular and membrane	Tissue enriched	Cell type enhanced	0.0934268	0.383993	#VALUE!	0.522371	0.572355	0.467108	27	21	23	4.26743354061369	-7.07359877218395	7	Omnigenic	0	0	0	0.76
ENPP6	Cardiometabolic_II	Q6UWR7	OID30273	3K	ENSG00000164303	ENPP6	4	185009859	185142383	6.57699	Intracellular and membrane	Tissue enhanced	Cell type enhanced	0.157224	0.127131	0.00661333	0.708608	0.697691	0.698142	30	29	24	0.227336002169812	-1.52757847055176	8	Liver/Macrophages	0	0	0	0.558823529411765
ENPP7	Inflammation	Q6UWV6	OID20689	1.5K	ENSG00000182156	ENPP7	17	77704681	77716021	5.18861	Intracellular and membrane	Tissue enriched	Group enriched	0.179859	0.584127	#VALUE!	0.236305	0.235218	0.250469	31	28	26	5.69021141485393	-8.9600834009136	6	Monogenic	0	0	0	0.317073170731707
ENSA	Oncology_II	O43768	OID31355	3K	ENSG00000143420	ENSA	1	150573327	150602088	4.4847		Low tissue specificity	Low cell type specificity	0.073018	0.00348085	0.0146444	0.90885	0.9161	0.902363	14	8	9	1.83482341256124	4.53101673589496	2	Platelet count	0	0	0	0.888888888888889
ENTPD2	Oncology	Q9Y5L3	OID21260	1.5K	ENSG00000054179	ENTPD2	9	139942550	139948497	4.05286		Tissue enhanced	Cell type enhanced	0.126646	0.126004	#VALUE!	0.747421	0.743979	0.767014	16	16	13	1.42631885151584	-3.68524262949416	5	Inflammation	0	0	0	0.526315789473684
ENTPD5	Cardiometabolic	O75356	OID20104	1.5K	ENSG00000187097	ENTPD5	14	74424713	74486102	3.89739	Secreted to blood	Tissue enhanced	Cell type enhanced	0.0591287	0.171506	0.00256089	0.766915	0.778926	0.768123	26	21	16	1.18683921373609	-3.31176531490019	5	Inflammation	0	0	0	0.321428571428571
ENTPD6	Cardiometabolic	O75354	OID20100	1.5K	ENSG00000197586	ENTPD6	20	25176329	25207365	3.89739	Secreted to blood	Low tissue specificity	Low cell type specificity	0.0515419	0.0719162	0.0081849	0.868368	0.854943	0.862596	17	14	10	-0.428680523475775	-2.6400645025262	8	Liver/Macrophages	0	0	0	0.411764705882353
ENTR1	Cardiometabolic_II	Q96C92	OID30231	3K	ENSG00000165689	SDCCAG3	9	139296377	139305061	6.57699		Low tissue specificity	Cell type enhanced	0.0633647	0.029863	0.0171345	0.889479	0.8969	0.887477	26	19	27	-2.346212130491	-0.93721806646546	1	Phenotypic diverse	0	0	0	0.642857142857143
EP300	Inflammation_II	Q09472	OID30438	3K	ENSG00000100393	EP300	22	41487790	41576081	6.95485		Low tissue specificity	Low cell type specificity	0.00890294	#VALUE!	0.00642693	0.984641	0.98587	0.986279	7	3	5	-3.08894671584197	2.39359198840025	1	Phenotypic diverse	0	0	0	0.142857142857143
EPB41L5	Neurology_II	Q9HCM4	OID30886	3K	ENSG00000115109	EPB41L5	2	120770581	120936695	6.65472		Low tissue specificity	Cell type enhanced	0.00522242	#VALUE!	#VALUE!	0.994758	0.997455	0.994772	2	2	2	-4.87430419802149	-0.376950973092027	1	Phenotypic diverse	0	0	0	0.333333333333333
EPCAM	Inflammation	P16422	OID20743	1.5K	ENSG00000119888	EPCAM	2	47572297	47614740	2.18513		Tissue enhanced	Cell type enhanced	0.0857619	0.0860696	#VALUE!	0.828013	0.826456	0.827088	26	16	15	0.417928463473352	-0.297057453665532	1	Phenotypic diverse	0	0	0	0.409090909090909
EPGN	Oncology_II	Q6UW88	OID31373	3K	ENSG00000182585	EPGN	4	75174190	75181024	4.4847	Secreted in other tissues	Tissue enriched	Cell type enhanced	0.0092512	#VALUE!	#VALUE!	0.990797	0.989395	1	4	3	NA	-4.93556430305513	-0.279264139998573	1	Phenotypic diverse	0	0	0	0
EPHA1	Inflammation	P21709	OID20677	1.5K	ENSG00000146904	EPHA1	7	143087382	143105985	1.82238		Group enriched	Cell type enhanced	0.183748	0.0552138	0.0374884	0.722999	0.647729	0.677288	28	21	22	-1.44830500145218	-4.32137817057951	3	Kidney function	0	0	0	0.482758620689655
EPHA10	Neurology	Q5JZY3	OID20840	1.5K	ENSG00000183317	EPHA10	1	38179552	38230805	4.03342	Intracellular and membrane	Tissue enhanced	Group enriched	0.00157744	#VALUE!	#VALUE!	0.998411	0.996246	0.999994	2	1	1	-5.45426574106087	0.0880833403787872	1	Phenotypic diverse	0	0	0	0
EPHA2	Oncology	P29317	OID21342	1.5K	ENSG00000142627	EPHA2	1	16450832	16482582	4.73949		Tissue enhanced	Cell type enhanced	0.256575	0.0267718	0.0031061	0.713602	0.677772	0.713775	27	23	20	-1.44229158621069	-4.91382743311724	3	Kidney function	0	0	0	0.535714285714286
EPHA4	Inflammation_II	P54764	OID30622	3K	ENSG00000116106	EPHA4	2	222282747	222438922	6.31356		Tissue enhanced	Cell type enriched	0.150629	0.160685	#VALUE!	0.687699	0.715276	0.729592	28	19	21	1.55308060094917	-0.875721879042151	4	Polygenic	0	0	0	0.538461538461538
EPHB4	Cardiometabolic	P54760	OID20242	1.5K	ENSG00000196411	EPHB4	7	100400187	100425121	1.07529		Low tissue specificity	Cell type enhanced	0.229593	0.0939017	0.00278572	0.673551	0.681335	0.648732	27	26	23	-1.30808767593871	-4.92596536551969	3	Kidney function	0	0	0	0.441176470588235
EPHB6	Neurology	O15197	OID20982	1.5K	ENSG00000106123	EPHB6	7	142552792	142568847	2.79403	Intracellular and membrane	Tissue enhanced	Cell type enhanced	0.169683	0.0752906	0.00711743	0.747906	0.720313	0.743433	30	21	19	-0.907798795705227	-4.15797409847315	3	Kidney function	0	0	0	0.379310344827586
EPHX2	Cardiometabolic	P34913	OID20119	1.5K	ENSG00000120915	EPHX2	8	27348296	27403081	3.89739		Tissue enhanced	Cell type enhanced	0.0164377	0.00577325	0.00263998	0.975148	0.972914	0.973964	6	7	7	-4.79060186508253	0.477199291480642	1	Phenotypic diverse	0	0	0	0.555555555555556
EPN1	Oncology_II	Q9Y6I3	OID31252	3K	ENSG00000063245	EPN1	19	56186592	56221224	5.78887		Low tissue specificity	Cell type enhanced	0.00846893	#VALUE!	#VALUE!	0.991564	0.994071	0.994873	2	3	3	-3.63432427484117	3.41434639870464	1	Phenotypic diverse	0	0	0	0.5
EPO	Inflammation	P01588	OID20522	1.5K	ENSG00000130427	EPO	7	100318423	100321323	2.12683	Secreted to blood	Tissue enriched	Group enriched	0.15654	0.0398737	0.0299818	0.773382	0.800634	0.815179	23	20	21	-1.2601748268982	0.0663329045977626	1	Phenotypic diverse	0	0	0	0.708333333333333
EPPK1	Cardiometabolic_II	P58107	OID30250	3K	ENSG00000227184	EPPK1	8	144939497	144952632	6.57699		Tissue enriched	Cell type enhanced	0.0457774	0.109395	0.0107077	0.834171	0.845597	0.83619	24	18	17	0.244458228863737	-2.70289169198714	5	Inflammation	0	0	0	0.590909090909091
EPS8L2	Oncology	Q9H6S3	OID21397	1.5K	ENSG00000177106	EPS8L2	11	694438	727727	1.20269		Tissue enhanced	Cell type enhanced	0.164333	0.0775188	#VALUE!	0.758209	0.772549	0.796562	28	19	22	-0.809424531642551	-2.90869155225146	8	Liver/Macrophages	0	0	0	0.518518518518519
ERBB2	Oncology	P04626	OID21520	1.5K	ENSG00000141736	ERBB2	17	37844167	37886679	1.53952		Low tissue specificity	Cell type enhanced	0.149753	0.0526566	#VALUE!	0.797438	0.816443	0.792516	32	32	26	-1.54489742604412	-0.713386478463067	1	Phenotypic diverse	0	0	0	0.526315789473684
ERBB3	Inflammation	P21860	OID20705	1.5K	ENSG00000065361	ERBB3	12	56473641	56497289	2.54572	Secreted - unknown location	Low tissue specificity	Cell type enhanced	0.182228	0.102951	0.00460886	0.710174	0.731123	0.680418	33	27	28	0.301334293951252	-2.57985149955514	8	Liver/Macrophages	0	0	0	0.571428571428571
ERBB4	Oncology	Q15303	OID21510	1.5K	ENSG00000178568	ERBB4	2	212240446	213403565	1.53952		Tissue enhanced	Cell type enhanced	0.156963	0.0924345	#VALUE!	0.750599	0.738478	0.750063	31	27	23	-0.403335346548994	-0.843626868268443	8	Liver/Macrophages	0	0	0	0.5625
ERBIN	Oncology	Q96RT1	OID21323	1.5K	ENSG00000112851	ERBB2IP	5	65222303	65378377	2.27366		Tissue enhanced	Cell type enhanced	0.160468	0.00588894	0.0277104	0.806121	0.828881	0.812222	12	9	10	7.13782917040235	5.4131697401583	2	Platelet count	0	0	0	0.9
ERC2	Neurology_II	O15083	OID30880	3K	ENSG00000187672	ERC2	3	55542336	56502391	6.65472		Tissue enriched	Group enriched	0.0180209	0.00406984	0.00378805	0.97408	0.980604	0.982504	8	5	5	-3.01177096189306	3.673351815715	1	Phenotypic diverse	0	0	0	0.666666666666667
ERCC1	Oncology_II	P07992	OID31223	3K	ENSG00000012061	ERCC1	19	45910591	45982086	7.4709		Low tissue specificity	Low cell type specificity	#VALUE!	#VALUE!	#VALUE!	1	1	0.999703	NA	NA	1	NA	NA	NA	NA	0	0	0	0
EREG	Neurology	O14944	OID20905	1.5K	ENSG00000124882	EREG	4	75230860	75254468	2.79403	Secreted to blood	Tissue enriched	Cell type enhanced	0.150403	0.0435261	0.0307366	0.774882	0.77967	0.759996	21	17	15	7.11586101795511	4.22576041955128	2	Platelet count	0	0	0	0.6
ERI1	Oncology_II	Q8IV48	OID31317	3K	ENSG00000104626	ERI1	8	8859657	8974256	5.78887		Low tissue specificity	Cell type enhanced	0.0265659	0.0137339	0.00825034	0.951468	0.96693	0.949051	18	9	18	-3.07646587646838	2.4917134186157	1	Phenotypic diverse	0	0	0	0.5
ERMAP	Inflammation_II	Q96PL5	OID30539	3K	ENSG00000164010	ERMAP	1	43282795	43310660	6.95485		Low tissue specificity	Cell type enhanced	0.118573	0.196228	0.0200359	0.665149	0.688228	0.642646	28	22	17	1.67886961782686	-0.843839765016107	4	Polygenic	0	0	0	0.625
ERN1	Oncology_II	O75460	OID31391	3K	ENSG00000178607	ERN1	17	62116502	62208179	4.4847		Tissue enhanced	Cell type enhanced	0.103131	0.0578626	0.00253729	0.836196	0.853267	0.837441	32	25	27	-1.44401824151655	-0.431771268975403	1	Phenotypic diverse	0	0	0	0.575757575757576
ERP29	Inflammation_II	P30040	OID30578	3K	ENSG00000089248	ERP29	12	112451120	112461255	6.31356	Intracellular and membrane	Low tissue specificity	Low cell type specificity	0.170873	0.00585389	0.0368246	0.786439	0.778449	0.77419	14	10	10	7.53281115112926	5.05088139113672	2	Platelet count	0	0	0	0.666666666666667
ERP44	Oncology	Q9BS26	OID21338	1.5K	ENSG00000023318	ERP44	9	102741461	102861322	2.45503	Intracellular and membrane	Low tissue specificity	Low cell type specificity	0.118839	0.120544	0.0279335	0.732647	0.727198	0.739947	24	21	19	1.33188047058216	-0.121194305488746	2	Platelet count	0	0	0	0.6
ERVV-1	Cardiometabolic_II	B6SEH8	OID30094	3K	ENSG00000269526	ERVV-1	19	53517174	53519375	7.17293		Tissue enriched	Cell type enriched	0.000628453	#VALUE!	#VALUE!	0.999372	0.998494	1	1	2	NA	-6.96708625790204	2.18751371490009	1	Phenotypic diverse	0	0	0	0
ESAM	Cardiometabolic	Q96AP7	OID20270	1.5K	ENSG00000149564	ESAM	11	124622026	124632186	1.07529		Low tissue specificity	Cell type enhanced	0.166749	0.0918223	0.0177303	0.72314	0.697612	0.724177	25	19	19	1.98816313113724	2.90887519151503	8	Liver/Macrophages	0	0	0	0.583333333333333
ESM1	Inflammation	Q9NQ30	OID20758	1.5K	ENSG00000164283	ESM1	5	54273692	54318499	2.18513	Secreted to blood	Tissue enhanced	Cell type enriched	0.137123	0.0558206	#VALUE!	0.806791	0.791861	0.773036	32	30	29	-1.7128442381486	-0.90877666830549	1	Phenotypic diverse	0	0	0	0.552631578947369
ESPL1	Oncology_II	Q14674	OID31176	3K	ENSG00000135476	ESPL1	12	53662083	53687427	7.4709		Tissue enhanced	Cell type enhanced	#VALUE!	#VALUE!	#VALUE!	1	1	1	NA	NA	NA	NA	NA	NA	NA	0	0	0	NA
ESR1	Inflammation_II	P03372	OID30434	3K	ENSG00000091831	ESR1	6	151977826	152450754	6.95485		Tissue enhanced	Cell type enhanced	0.00431434	0.00196835	#VALUE!	0.993653	0.997761	0.9962	6	3	3	-5.49645107854701	1.69941353269923	1	Phenotypic diverse	0	0	0	0.5
ESYT2	Neurology_II	A0FGR8	OID31134	3K	ENSG00000117868	ESYT2	7	158523686	158622944	4.23639		Low tissue specificity	Cell type enhanced	0.134846	0.0163453	0.0253431	0.823374	0.824712	0.824271	18	18	14	6.18182447290814	5.08170490070331	2	Platelet count	0	0	0	0.6
EVI2B	Oncology_II	P34910	OID31227	3K	ENSG00000185862	EVI2B	17	29630784	29641130	7.4709		Tissue enhanced	Cell type enhanced	0.00282636	#VALUE!	#VALUE!	0.997184	0.997141	0.996084	2	2	1	-5.24853606077973	-0.0918424613317029	1	Phenotypic diverse	0	0	0	0.5
EVI5	Inflammation_II	O60447	OID30519	3K	ENSG00000067208	EVI5	1	92974253	93257961	6.95485		Low tissue specificity	Cell type enhanced	0.103129	0.00893853	0.034886	0.853103	0.8471	0.835563	15	11	10	3.67652756400499	4.67845110188869	2	Platelet count	0	0	0	0.615384615384615
EVPL	Oncology_II	Q92817	OID31309	3K	ENSG00000167880	EVPL	17	74000583	74023533	5.78887		Tissue enhanced	Cell type enhanced	0.00509023	0.000557647	#VALUE!	0.994326	0.997838	0.997466	3	1	2	-5.61869471026385	-0.11457246323096	1	Phenotypic diverse	0	0	0	0.5
EXOSC10	Cardiometabolic_II	Q01780	OID30083	3K	ENSG00000171824	EXOSC10	1	11126675	11159938	7.17293		Low tissue specificity	Low cell type specificity	0.00254003	0.0030669	#VALUE!	0.994398	0.99667	0.996736	6	2	2	-5.09540598763461	2.07827473188643	1	Phenotypic diverse	0	0	0	0.333333333333333
EXTL1	Cardiometabolic_II	Q92935	OID30114	3K	ENSG00000158008	EXTL1	1	26346375	26362955	7.17293	Intracellular and membrane	Group enriched	Cell type enhanced	0.0451042	0.0791928	0.00283787	0.872482	0.880031	0.86512	28	19	13	0.181289319744684	-2.959388153335	5	Inflammation	0	0	0	0.230769230769231
EZR	Neurology	P15311	OID21017	1.5K	ENSG00000092820	EZR	6	159186773	159240444	1.13143		Low tissue specificity	Cell type enhanced	0.123789	0.0163896	0.00774421	0.852173	0.840457	0.869059	28	22	21	-2.50222893350849	1.85524194364212	1	Phenotypic diverse	0	0	0	0.433333333333333
F10	Inflammation_II	P00742	OID30684	3K	ENSG00000126218	F10	13	113777128	113803843	4.13491	Secreted to blood	Tissue enhanced	Cell type enhanced	0.228607	0.073935	#VALUE!	0.697189	0.74593	0.632879	29	25	29	-1.2402753380371	-0.127590501588477	1	Phenotypic diverse	0	0	0	0.542857142857143
F11	Inflammation_II	P03951	OID30773	3K	ENSG00000088926	F11	4	187187099	187210835	5.46715	Secreted to blood	Tissue enriched	Cell type enriched	0.104997	0.267997	0.0025879	0.62424	0.645937	0.632755	28	24	26	1.73062812588719	-1.50499547674443	4	Polygenic	0	0	0	0.470588235294118
F11R	Neurology	Q9Y624	OID21151	1.5K	ENSG00000158769	F11R	1	160965001	160991138	1.89148		Low tissue specificity	Cell type enhanced	0.202671	0.0116151	0.0410334	0.744134	0.72975	0.74211	22	15	14	7.58087917397185	5.0579480375936	2	Platelet count	0	0	0	0.611111111111111
F12	Inflammation_II	P00748	OID30739	3K	ENSG00000131187	F12	5	176829141	176836577	4.06797	Secreted to blood	Tissue enriched	Cell type enriched	0.103063	0.622104	0.00180963	0.273165	0.282885	0.296778	30	28	20	5.82519113988447	-9.16789385431855	6	Monogenic	0	0	0	0.454545454545455
F13B	Inflammation_II	P05160	OID30781	3K	ENSG00000143278	F13B	1	197008321	197036397	4.59914	Secreted to blood	Tissue enriched	Cell type enriched	0.0869602	0.148385	0.00994888	0.754356	0.766069	0.732735	31	23	24	1.04811597381903	-3.17072735572189	5	Inflammation	0	0	0	0.566666666666667
F2	Inflammation_II	P00734	OID30723	3K	ENSG00000180210	F2	11	46740730	46761056	4.06797	Secreted to blood	Tissue enriched	Cell type enriched	0.0352402	0.00943896	#VALUE!	0.955188	0.959137	0.954721	21	16	15	-3.36260451502607	0.351459705240446	1	Phenotypic diverse	0	0	0	0.476190476190476
F2R	Inflammation	P25116	OID20691	1.5K	ENSG00000181104	F2R	5	76011868	76031606	1.82022		Tissue enhanced	Cell type enhanced	0.166454	0.0295334	0.0295354	0.774367	0.767411	0.774616	14	13	12	7.25909518122698	4.35146444199714	2	Platelet count	0	0	0	0.5625
F3	Oncology	P13726	OID21440	1.5K	ENSG00000117525	F3	1	94994781	95007356	1.70363	Secreted to blood	Low tissue specificity	Cell type enhanced	0.182823	0.0913789	#VALUE!	0.725616	0.67441	0.800874	26	23	20	-0.28521371158622	-0.859505103165974	8	Liver/Macrophages	0	0	1	0.535714285714286
F7	Cardiometabolic	P08709	OID20372	1.5K	ENSG00000057593	F7	13	113760105	113774995	2.08149	Secreted to blood	Tissue enriched	Cell type enriched	0.327475	0.225309	0.0231423	0.423715	0.456498	0.40558	31	28	30	1.9416914311775	-4.31610598919217	7	Omnigenic	0	0	0	0.487179487179487
F9	Cardiometabolic	P00740	OID20349	1.5K	ENSG00000101981	F9	X	138612917	138645617	2.07933	Secreted to blood	Tissue enriched	Group enriched	0.156175	0.12797	0.00185525	0.713763	0.755381	0.655048	31	28	28	1.22876304721899	-3.74375959939198	5	Inflammation	0	0	0	0.6
FABP1	Inflammation	P07148	OID20778	1.5K	ENSG00000163586	FABP1	2	88422510	88427635	2.18513		Group enriched	Group enriched	0.187923	0.0412064	0.0238471	0.746822	0.735831	0.686388	31	24	29	-1.6199812695471	-4.16943046526177	3	Kidney function	0	0	0	0.358974358974359
FABP2	Cardiometabolic	P12104	OID20200	1.5K	ENSG00000145384	FABP2	4	120238405	120243545	2.25855		Tissue enriched	Cell type enriched	0.101769	0.0309675	0.0187798	0.848505	0.848998	0.825806	29	23	18	-1.98119389296622	-3.04702376303182	1	Phenotypic diverse	0	0	0	0.464285714285714
FABP3	Cardiometabolic_II	P05413	OID30351	3K	ENSG00000121769	FABP3	1	31838472	31849697	4.05502		Group enriched	Cell type enhanced	0.221904	0.0172906	0.00471948	0.755665	0.772932	0.694702	28	24	22	-2.33600035612779	-3.42962292381983	1	Phenotypic diverse	0	0	0	0.533333333333333
FABP4	Cardiometabolic	P15090	OID20245	1.5K	ENSG00000170323	FABP4	8	82390654	82395498	1.07529		Group enriched	Cell type enriched	0.241301	0.0461189	0.00232154	0.709902	0.756265	0.735428	35	29	31	-2.1239053500723	-3.50126996050276	1	Phenotypic diverse	0	0	0	0.333333333333333
FABP5	Neurology	Q01469	OID21043	1.5K	ENSG00000164687	FABP5	8	82192598	82197012	1.49634	Intracellular and membrane	Tissue enhanced	Cell type enhanced	0.147424	0.0102673	0.0368751	0.805205	0.801996	0.8143	26	22	22	5.8518729163444	5.75574836120096	2	Platelet count	0	0	0	0.76
FABP6	Cardiometabolic	P51161	OID20076	1.5K	ENSG00000170231	FABP6	5	159614374	159665742	3.89739	Intracellular and membrane	Tissue enriched	Cell type enriched	0.0640951	0.0514287	0.0125664	0.871876	0.879249	0.876213	26	20	16	-1.20828052779835	-1.18221266320816	1	Phenotypic diverse	0	0	0	0.5
FABP9	Inflammation	Q0Z7S8	OID20501	1.5K	ENSG00000205186	FABP9	8	82370576	82373814	2.12683		Tissue enriched	Not detected	0.0900449	0.15519	0.00170501	0.753204	0.769406	0.730113	19	13	15	1.40995390434249	-0.630029295084703	4	Polygenic	0	0	0	0.555555555555556
FADD	Cardiometabolic	Q13158	OID20151	1.5K	ENSG00000168040	FADD	11	70049269	70053496	2.25855		Low tissue specificity	Cell type enhanced	0.143737	0.0147179	0.0355281	0.806025	0.809456	0.787846	14	13	11	6.9657815064797	5.48604007271363	2	Platelet count	0	0	0	0.6
FAM13A	Oncology_II	O94988	OID31463	3K	ENSG00000138640	FAM13A	4	89647106	90032549	4.44368		Low tissue specificity	Cell type enhanced	0.113129	0.0344291	0.0318677	0.820411	0.820375	0.825324	18	15	13	4.48694740493637	5.25874059176894	2	Platelet count	0	0	0	0.75
FAM171A2	Neurology_II	A8MVW0	OID31005	3K	ENSG00000161682	FAM171A2	17	42430583	42441243	4.18025		Tissue enhanced	Group enriched	0.00648296	0.00265597	#VALUE!	0.990834	0.993522	0.994682	4	3	1	-5.08679325081605	1.72413147835462	1	Phenotypic diverse	0	0	0	0.333333333333333
FAM171B	Oncology_II	Q6P995	OID31338	3K	ENSG00000144369	FAM171B	2	187558698	187630685	4.4847		Tissue enhanced	Cell type enhanced	0.0313913	0.0695748	#VALUE!	0.898993	0.89604	0.906249	18	9	9	-0.342492684652485	-2.76656182616294	1	Phenotypic diverse	0	0	0	0.636363636363636
FAM172A	Cardiometabolic_II	Q8WUF8	OID30248	3K	ENSG00000113391	FAM172A	5	92953775	93447404	6.57699	Intracellular and membrane	Low tissue specificity	Group enriched	0.143042	0.0108279	0.0362931	0.809647	0.823041	0.811037	12	9	13	6.76388897416984	5.54251585303185	2	Platelet count	0	0	0	0.692307692307692
FAM20A	Cardiometabolic_II	Q96MK3	OID30348	3K	ENSG00000108950	FAM20A	17	66531254	66597530	4.05502	Secreted in other tissues	Tissue enhanced	Cell type enhanced	0.149528	0.0901449	0.00779531	0.752581	0.766289	0.742895	37	32	29	0.0351731533761783	-2.50854884042174	8	Liver/Macrophages	0	0	0	0.564102564102564
FAM3B	Oncology	P58499	OID21372	1.5K	ENSG00000183844	FAM3B	21	42676139	42729358	2.27366	Secreted to blood	Tissue enhanced	Cell type enhanced	0.171322	0.268	0.0296332	0.531218	0.550162	0.559776	29	26	28	1.69620341560628	-4.81642230088161	5	Inflammation	0	0	0	0.636363636363636
FAM3C	Cardiometabolic	Q92520	OID20233	1.5K	ENSG00000196937	FAM3C	7	120988905	121036418	2.42265	Secreted in other tissues	Low tissue specificity	Cell type enhanced	0.229202	0.0178076	0.00168842	0.750943	0.752876	0.756967	28	26	20	-1.54437951869168	-4.81717210108534	3	Kidney function	0	0	0	0.586206896551724
FAM3D	Oncology_II	Q96BQ1	OID31514	3K	ENSG00000198643	FAM3D	3	58619673	58652575	4.44368	Secreted to digestive system	Group enriched	Cell type enhanced	0.0737948	0.433484	0.00513219	0.487396	0.48029	0.468809	29	23	17	-4.08533447052024	-7.62207215019646	4	Polygenic	0	0	0	0.428571428571429
FAP	Cardiometabolic	Q12884	OID20330	1.5K	ENSG00000078098	FAP	2	163027194	163101661	1.07529	Secreted to blood	Tissue enhanced	Cell type enhanced	0.123124	0.0644109	#VALUE!	0.812409	0.785721	0.842115	34	33	20	-1.58621704325595	-0.966215082213719	1	Phenotypic diverse	0	0	0	0.514285714285714
FARSA	Neurology_II	Q9Y285	OID30887	3K	ENSG00000179115	FARSA	19	13033293	13044851	6.65472		Low tissue specificity	Low cell type specificity	0.0836312	0.00575879	0.0183027	0.892058	0.889924	0.874422	14	10	10	2.74687514329921	4.73120590126939	2	Platelet count	0	0	0	0.666666666666667
FAS	Cardiometabolic	P25445	OID20316	1.5K	ENSG00000026103	FAS	10	90750414	90775542	1.4402	Secreted to blood	Low tissue specificity	Cell type enhanced	0.181061	0.0734137	0.0547598	0.690521	0.659875	0.699618	22	19	22	-1.24135231126309	-4.11528400901366	3	Kidney function	0	0	0	0.518518518518519
FASLG	Inflammation	P48023	OID20665	1.5K	ENSG00000117560	FASLG	1	172628154	172636014	0.950057	Secreted to blood	Tissue enhanced	Group enriched	0.174191	0.167252	0.00119792	0.657169	0.652993	0.6715	28	26	21	1.48853622159746	-0.668140928435596	4	Polygenic	0	0	0	0.424242424242424
FBLN2	Cardiometabolic_II	P98095	OID30378	3K	ENSG00000163520	FBLN2	3	13573824	13679922	4.04206	Secreted to extracellular matrix	Tissue enhanced	Cell type enhanced	0.221364	0.117426	0.00127969	0.659854	0.62922	0.662443	23	24	19	0.142884301362295	-4.25851726896461	3	Kidney function	0	0	0	0.387096774193548
FBN2	Neurology_II	P35556	OID30974	3K	ENSG00000138829	FBN2	5	127593601	127994878	6.65472	Secreted to extracellular matrix	Tissue enriched	Group enriched	0.00395041	0.0448005	#VALUE!	0.951256	0.948256	0.955246	6	3	4	-1.9250961780988	-1.37568328341442	1	Phenotypic diverse	0	0	0	0.75
FBP1	Cardiometabolic	P09467	OID20227	1.5K	ENSG00000165140	FBP1	9	97365415	97402531	2.25855		Tissue enhanced	Cell type enhanced	0.0917832	0.0788118	0.00903049	0.820251	0.806753	0.848902	25	20	19	-0.379656967989979	-2.79729837664407	1	Phenotypic diverse	0	0	0	0.5
FCAMR	Cardiometabolic_II	Q8WWV6	OID30332	3K	ENSG00000162897	FCAMR	1	207131310	207143970	4.05502		Group enriched	Group enriched	0.1567	0.182657	0.00134377	0.659189	0.665964	0.657809	33	25	27	1.14266861131238	-3.10689581995441	5	Inflammation	0	0	0	0.67741935483871
FCAR	Inflammation	P24071	OID20564	1.5K	ENSG00000186431	FCAR	19	55385704	55401838	2.12683	Intracellular and membrane	Tissue enhanced	Group enriched	0.128107	0.38053	0.00533814	0.486094	0.510449	0.473816	22	20	18	3.93293784205466	-6.69910038730876	7	Omnigenic	0	0	0	0.583333333333333
FCER1A	Neurology_II	P12319	OID30992	3K	ENSG00000179639	FCER1A	1	159259504	159278014	4.18025		Tissue enhanced	Cell type enriched	0.0179442	0.0112626	#VALUE!	0.970596	0.972553	0.969344	13	5	5	-4.00139309390146	-0.156892608613351	1	Phenotypic diverse	0	0	0	0.428571428571429
FCER2	Neurology	P06734	OID21133	1.5K	ENSG00000104921	FCER2	19	7753644	7767032	1.89148	Secreted to blood	Tissue enriched	Cell type enriched	0.165733	0.124296	#VALUE!	0.710212	0.736517	0.75157	28	20	19	-1.03553253165077	-3.92746461903108	3	Kidney function	0	0	0	0.625
FCGR2A	Cardiometabolic	P12318	OID20391	1.5K	ENSG00000143226	FCGR2A	1	161475220	161493803	2.80483		Tissue enhanced	Group enriched	0.164603	0.586192	#VALUE!	0.249077	0.271514	0.283149	23	21	16	5.38539083799228	-8.52559309524281	6	Monogenic	0	0	0	0.541666666666667
FCGR2B	Oncology	P31994	OID21215	1.5K	ENSG00000072694	FCGR2B	1	161551101	161648444	4.05286		Tissue enriched	Cell type enhanced	0.0336284	0.126422	0.000792059	0.839131	0.825742	0.827083	20	20	16	0.980441561078459	-3.41440042682683	5	Inflammation	0	0	0	0.636363636363636
FCGR3B	Cardiometabolic	O75015	OID20387	1.5K	ENSG00000162747	FCGR3B	1	161592986	161601753	2.25855	Secreted to blood	Tissue enhanced	Cell type enriched	0.0993648	0.53802	#VALUE!	0.362015	0.348775	0.402605	26	21	19	4.88932854970929	-7.96511769588252	7	Omnigenic	0	0	0	0.538461538461538
FCN1	Inflammation_II	O00602	OID30690	3K	ENSG00000085265	FCN1	9	137801431	137809809	4.31844	Secreted to blood	Group enriched	Group enriched	0.0744039	0.199925	0.0044758	0.721058	0.694063	0.673847	26	21	22	1.19743370230403	-3.31141482836537	5	Inflammation	0	0	0	0.482758620689655
FCN2	Cardiometabolic	Q15485	OID20382	1.5K	ENSG00000160339	FCN2	9	137772654	137779924	2.80267	Secreted to blood	Tissue enriched	Group enriched	0.0786216	0.338472	0.00143679	0.581398	0.584654	0.549529	27	20	20	2.35499644165274	-5.36927014918691	7	Omnigenic	0	0	0	0.481481481481482
FCRL1	Cardiometabolic	Q96LA6	OID20172	1.5K	ENSG00000163534	FCRL1	1	157764193	157789895	2.25855		Group enriched	Cell type enriched	0.116699	0.164592	#VALUE!	0.719212	0.725147	0.729052	31	23	21	0.869372209982152	-2.10575014395255	8	Liver/Macrophages	0	0	0	0.517241379310345
FCRL2	Inflammation	Q96LA5	OID20639	1.5K	ENSG00000132704	FCRL2	1	157715523	157746922	1.13359		Group enriched	Group enriched	0.100402	0.327737	#VALUE!	0.571982	0.56651	0.596311	22	22	18	2.11993121088904	-5.33909034153378	7	Omnigenic	0	0	0	0.739130434782609
FCRL3	Inflammation	Q96P31	OID20443	1.5K	ENSG00000160856	FCRL3	1	157644111	157670647	3.7225		Tissue enriched	Cell type enhanced	0.0325926	0.514335	#VALUE!	0.453547	0.413641	0.472058	23	18	19	5.37516513058157	-8.50436901903338	6	Monogenic	0	0	0	0.541666666666667
FCRL5	Neurology	Q96RD9	OID21111	1.5K	ENSG00000143297	FCRL5	1	157483167	157522310	1.89148	Secreted to blood	Tissue enriched	Group enriched	0.397285	0.181665	0.00615635	0.414983	0.386818	0.389103	26	22	23	0.321893792141765	-1.32085093194504	5	Inflammation	0	0	0	0.551724137931035
FCRL6	Inflammation	Q6DN72	OID20529	1.5K	ENSG00000181036	FCRL6	1	159770301	159786041	2.12683		Tissue enhanced	Cell type enriched	0.102835	0.320573	0.000639511	0.575684	0.580701	0.60286	27	17	16	3.35543072615387	-6.13476106660439	7	Omnigenic	0	0	0	0.65
FCRLB	Oncology	Q6BAA4	OID21193	1.5K	ENSG00000162746	FCRLB	1	161691353	161697933	4.05286	Intracellular and membrane	Tissue enhanced	Cell type enhanced	0.0597699	0.27318	#VALUE!	0.667086	0.658645	0.69528	21	14	19	3.06534658045125	-5.48733725810343	7	Omnigenic	0	0	0	0.571428571428571
FDX1	Cardiometabolic_II	P10109	OID30078	3K	ENSG00000137714	FDX1	11	110300607	110335605	7.17293		Tissue enriched	Cell type enhanced	0.0280154	0.00616043	#VALUE!	0.965792	0.967444	0.974108	12	10	9	-3.98276366115608	-1.03236538396039	1	Phenotypic diverse	0	0	0	0.727272727272727
FDX2	Cardiometabolic_II	Q6P4F2	OID30147	3K	ENSG00000267673	FDX1L	19	10416103	10426691	7.17293		Low tissue specificity	Cell type enhanced	0.0536079	#VALUE!	0.00804331	0.938326	0.952535	0.948081	15	8	15	-1.01364160554165	3.9099967863373	1	Phenotypic diverse	0	0	0	0.4375
FEN1	Oncology	P39748	OID21192	1.5K	ENSG00000168496	FEN1	11	61560109	61564716	4.05286		Tissue enhanced	Cell type enhanced	0.050142	0.00226546	0.053803	0.893701	0.908208	0.88984	12	12	10	-1.83878362023732	1.9148048486799	1	Phenotypic diverse	0	0	0	0.466666666666667
FES	Oncology	P07332	OID21207	1.5K	ENSG00000182511	FES	15	91426925	91439006	4.05286		Tissue enhanced	Cell type enhanced	0.0312621	0.00837618	0.00929186	0.950887	0.95448	0.965768	9	6	7	-0.932034628514586	3.73556977903907	1	Phenotypic diverse	0	0	0	0.857142857142857
FETUB	Cardiometabolic	Q9UGM5	OID20404	1.5K	ENSG00000090512	FETUB	3	186353758	186370930	2.07933	Secreted to blood	Tissue enriched	Cell type enriched	0.169855	0.145501	#VALUE!	0.68567	0.647069	0.730687	29	30	24	1.10195325037413	-3.3073303520515	5	Inflammation	0	0	0	0.384615384615385
FGA	Inflammation_II	P02671	OID30788	3K	ENSG00000171560	FGA	4	155504278	155511918	6.36322	Secreted to blood	Tissue enriched	Cell type enriched	0.218025	0.0252325	0.00128272	0.755446	0.747626	0.731963	30	25	24	0.153778341782292	-3.15770608555125	1	Phenotypic diverse	0	0	0	0.633333333333333
FGD3	Neurology_II	Q5JSP0	OID31040	3K	ENSG00000127084	FGD3	9	95709733	95798518	4.18025		Tissue enhanced	Cell type enhanced	0.105246	0.00737093	0.0327899	0.8544	0.861325	0.827155	12	10	11	4.41375265604715	4.93037513815029	2	Platelet count	0	0	0	0.615384615384615
FGF12	Inflammation_II	P61328	OID30454	3K	ENSG00000114279	FGF12	3	191857184	192485553	6.95485		Tissue enhanced	Group enriched	0.0165092	#VALUE!	0.00161336	0.98175	0.985079	0.989986	7	3	5	-4.92023826678597	-0.464860995937353	1	Phenotypic diverse	0	0	0	0.6
FGF16	Inflammation_II	O43320	OID30535	3K	ENSG00000196468	FGF16	X	76709648	76712769	6.95485	Secreted in other tissues	Tissue enhanced	Cell type enhanced	0.00399062	0.001623	#VALUE!	0.994308	0.996654	0.998123	8	4	1	-4.59405729272798	0.542678876093646	1	Phenotypic diverse	0	0	0	0
FGF19	Inflammation	O95750	OID20715	1.5K	ENSG00000162344	FGF19	11	69513000	69519410	1.63885	Secreted to blood	Tissue enriched	Group enriched	0.0589156	0.056942	0.0330504	0.851341	0.849455	0.833985	22	19	15	-0.874775359599367	-0.0500189772386064	1	Phenotypic diverse	0	0	0	0.545454545454545
FGF2	Inflammation	P09038	OID20503	1.5K	ENSG00000138685	FGF2	4	123747863	123819391	2.12683	Secreted in other tissues	Low tissue specificity	Cell type enhanced	0.113921	0.283642	0.0245229	0.578018	0.574555	0.566898	23	18	14	3.59397442464615	-5.92366303215836	7	Omnigenic	0	0	0	0.523809523809524
FGF20	Inflammation_II	Q9NP95	OID30459	3K	ENSG00000078579	FGF20	8	16849678	16859690	6.95485	Secreted in other tissues	Tissue enhanced	Cell type enriched	0.000833335	#VALUE!	#VALUE!	0.999168	0.998511	1	2	2	NA	-6.98460772396387	2.03131784241812	1	Phenotypic diverse	0	0	0	0
FGF21	Oncology	Q9NSA1	OID21402	1.5K	ENSG00000105550	FGF21	19	49258816	49261587	1.18541	Secreted to blood	Tissue enriched	Cell type enhanced	0.230715	0.0366566	0.00477568	0.727424	0.726788	0.732975	34	30	34	-3.18881949632036	-0.84996805049117	1	Phenotypic diverse	0	0	0	0.560975609756098
FGF23	Oncology	Q9GZV9	OID21411	1.5K	ENSG00000118972	FGF23	12	4477393	4488894	1.20269	Secreted to blood	Group enriched	Cell type enhanced	0.150713	0.0600069	#VALUE!	0.788927	0.808621	0.806736	29	24	21	-3.38559240463035	-1.61237937276416	1	Phenotypic diverse	0	0	0	0.5
FGF3	Inflammation_II	P11487	OID30544	3K	ENSG00000186895	FGF3	11	69624992	69633792	6.95485	Secreted in brain	Tissue enriched	Not detected	#VALUE!	#VALUE!	#VALUE!	1	1	1	NA	NA	NA	NA	NA	NA	NA	0	0	0	NA
FGF5	Inflammation	P12034	OID20490	1.5K	ENSG00000138675	FGF5	4	81187753	81257834	3.7225	Secreted in brain	Group enriched	Cell type enhanced	0.124431	0.245857	#VALUE!	0.62955	0.623875	0.613444	26	16	16	3.11613490176957	-5.60046797921186	7	Omnigenic	0	0	0	0.454545454545455
FGF6	Inflammation_II	P10767	OID30443	3K	ENSG00000111241	FGF6	12	4537321	4554780	6.95485	Secreted in other tissues	Group enriched	Not detected	#VALUE!	#VALUE!	#VALUE!	1	1	1	NA	NA	NA	NA	NA	NA	NA	0	0	0	NA
FGF7	Oncology_II	P21781	OID31241	3K	ENSG00000140285	FGF7	15	49715293	49780972	7.4709	Secreted in other tissues	Tissue enhanced	Cell type enhanced	0.00275209	0.0019648	#VALUE!	0.995222	0.996426	0.995364	3	2	2	-6.51739100453641	0.234379954004388	1	Phenotypic diverse	0	0	0	0.333333333333333
FGF9	Oncology_II	P31371	OID31193	3K	ENSG00000102678	FGF9	13	22245522	22278637	7.63932	Secreted in other tissues	Tissue enhanced	Cell type enhanced	0.00563086	#VALUE!	0.00102369	0.99331	0.993934	0.99788	8	5	2	-6.85191721433448	2.11054437304806	1	Phenotypic diverse	0	0	0	0.4
FGFBP1	Oncology	Q14512	OID21507	1.5K	ENSG00000137440	FGFBP1	4	15937192	15940363	1.53952	Secreted in other tissues	Tissue enhanced	Cell type enhanced	0.273231	0.0296423	0.00242042	0.694443	0.669057	0.735705	27	25	22	-1.31088842018588	-0.962647372654618	1	Phenotypic diverse	0	0	0	0.516129032258065
FGFBP2	Cardiometabolic_II	Q9BYJ0	OID30395	3K	ENSG00000137441	FGFBP2	4	15961866	15970932	4.04206	Secreted to blood	Tissue enhanced	Cell type enriched	0.193583	0.448617	#VALUE!	0.357915	0.363356	0.304083	23	22	20	2.08301421596623	-5.46674623583999	7	Omnigenic	0	0	0	0.555555555555556
FGFBP3	Neurology_II	Q8TAT2	OID31108	3K	ENSG00000174721	FGFBP3	10	93666346	93669240	4.23639	Secreted in brain	Low tissue specificity	Cell type enhanced	0.166128	0.19093	#VALUE!	0.642587	0.650809	0.640345	23	20	19	1.06135264995172	-1.98741498917842	8	Liver/Macrophages	0	0	0	0.392857142857143
FGFR2	Oncology	P21802	OID21478	1.5K	ENSG00000066468	FGFR2	10	123237848	123357972	1.53952	Secreted - unknown location	Tissue enhanced	Group enriched	0.169879	0.0336046	0.00192567	0.794734	0.810484	0.806752	27	23	22	-1.69588414864872	-3.93789250629294	3	Kidney function	0	0	0	0.5
FGFR4	Inflammation_II	P22455	OID30646	3K	ENSG00000160867	FGFR4	5	176513887	176525145	6.31356	Intracellular and membrane	Tissue enhanced	Cell type enhanced	0.0693299	0.706477	0.00172726	0.222459	0.195169	0.222375	26	23	21	5.0145622674674	-8.10585186567503	6	Monogenic	0	0	0	0.466666666666667
FGL1	Inflammation_II	Q08830	OID30702	3K	ENSG00000104760	FGL1	8	17721889	17767874	4.13491	Secreted to blood	Tissue enriched	Cell type enriched	0.278234	0.309621	#VALUE!	0.412504	0.417217	0.403023	36	31	28	3.40146702182604	-5.92890877098151	7	Omnigenic	0	0	0	0.735294117647059
FGR	Neurology	P09769	OID20828	1.5K	ENSG00000000938	FGR	1	27938575	27961788	4.03342		Group enriched	Group enriched	0.0846334	0.00975455	0.0469049	0.858527	0.875028	0.850978	20	19	15	-1.83273683786196	1.77489168880127	1	Phenotypic diverse	0	0	0	0.789473684210526
FH	Neurology_II	P07954	OID30839	3K	ENSG00000091483	FH	1	241660903	241683061	7.12543		Tissue enhanced	Cell type enhanced	#VALUE!	0.00266292	#VALUE!	0.997324	0.998239	0.996511	2	1	1	-5.22775913716735	2.18422304752851	1	Phenotypic diverse	0	0	0	1
FHIP2A	Cardiometabolic_II	Q5W0V3	OID30187	3K	ENSG00000151553	FAM160B1	10	116581503	116659591	7.17293	NA	NA	NA	0.00274158	#VALUE!	#VALUE!	0.99725	0.996368	0.99836	2	2	2	-6.56913172420092	0.461298224392	1	Phenotypic diverse	0	0	0	1
FHIT	Neurology	P49789	OID20872	1.5K	ENSG00000189283	FHIT	3	59735036	61237133	4.03342		Tissue enhanced	Cell type enhanced	0.128423	0.00616074	0.0370746	0.828313	0.809403	0.807467	18	15	12	6.43228456514058	5.67309723720095	2	Platelet count	0	0	0	0.6875
FIS1	Inflammation	Q9Y3D6	OID20722	1.5K	ENSG00000214253	FIS1	7	100882739	100895597	2.18297		Low tissue specificity	Cell type enhanced	0.187012	0.0254322	0.0349472	0.752589	0.756544	0.760624	21	17	16	6.75333154619248	4.87411487562184	2	Platelet count	0	0	0	0.571428571428571
FKBP14	Neurology_II	Q9NWM8	OID31065	3K	ENSG00000106080	FKBP14	7	30050203	30066300	4.18025	Intracellular and membrane	Low tissue specificity	Low cell type specificity	0.136934	0.0157039	0.0308754	0.816575	0.817446	0.80622	17	15	12	6.81604551289144	5.6264187134975	2	Platelet count	0	0	0	0.5
FKBP1B	Inflammation	P68106	OID20618	1.5K	ENSG00000119782	FKBP1B	2	24272571	24286551	1.48554		Tissue enhanced	Low cell type specificity	0.106768	0.0393834	0.0310346	0.822901	0.827774	0.818867	14	11	11	4.40332545420335	3.93266597939258	2	Platelet count	0	0	0	0.692307692307692
FKBP4	Neurology	Q02790	OID20960	1.5K	ENSG00000004478	FKBP4	12	2904119	2914576	2.6105		Tissue enriched	Low cell type specificity	0.11013	0.00965284	0.0265852	0.853441	0.840829	0.861225	23	19	21	3.90754574744352	5.40789259114783	2	Platelet count	0	0	0	0.818181818181818
FKBP5	Neurology	Q13451	OID20937	1.5K	ENSG00000096060	FKBP5	6	35541362	35696360	2.6105		Tissue enhanced	Cell type enhanced	0.127015	0.0370479	0.0397401	0.796031	0.798284	0.817752	16	14	13	6.4763403700016	4.70837854071271	2	Platelet count	0	0	0	0.6875
FKBP7	Neurology	Q9Y680	OID20846	1.5K	ENSG00000079150	FKBP7	2	179328391	179343327	4.21696	Intracellular and membrane	Tissue enhanced	Cell type enhanced	0.0603064	0.00623499	0.0134897	0.919733	0.93499	0.902049	13	9	9	1.38806271813841	4.50945484639251	1	Phenotypic diverse	0	0	0	0.636363636363636
FKBPL	Oncology_II	Q9UIM3	OID31499	3K	ENSG00000204315	FKBPL	6	32096484	32098068	4.44368		Low tissue specificity	Cell type enhanced	0.121257	0.00702502	0.0251861	0.846254	0.822398	0.853981	19	14	12	4.26813541004754	5.41435022130093	2	Platelet count	0	0	0	0.625
FLI1	Oncology	Q01543	OID21239	1.5K	ENSG00000151702	FLI1	11	128556430	128683162	4.05286		Tissue enhanced	Cell type enhanced	0.17988	0.0125735	0.0298492	0.777457	0.78161	0.763848	14	9	9	5.23220646686334	4.11374733800166	2	Platelet count	0	0	0	0.8
FLRT2	Neurology	O43155	OID20946	1.5K	ENSG00000185070	FLRT2	14	85996488	86095034	2.6105	Intracellular and membrane	Tissue enhanced	Cell type enhanced	0.143508	0.247205	#VALUE!	0.609486	0.632664	0.604215	30	27	21	1.52538574684378	-4.72759058415876	5	Inflammation	0	0	0	0.333333333333333
FLT1	Oncology	P17948	OID21301	1.5K	ENSG00000102755	FLT1	13	28874489	29069265	2.45719	Secreted to blood	Tissue enriched	Cell type enhanced	0.086812	0.0988334	0.00809644	0.80605	0.823658	0.833147	24	22	19	0.673682302171574	-0.362650412917102	8	Liver/Macrophages	0	0	0	0.464285714285714
FLT3	Oncology	P36888	OID21272	1.5K	ENSG00000122025	FLT3	13	28577411	28674729	4.05286		Tissue enhanced	Group enriched	0.0424974	0.0192597	#VALUE!	0.938162	0.947911	0.927452	19	14	14	-2.66205051393703	0.331586980443873	1	Phenotypic diverse	0	0	0	0.473684210526316
FLT3LG	Inflammation	P49771	OID20661	1.5K	ENSG00000090554	FLT3LG	19	49977464	49989488	0.950057	Secreted to blood	Low tissue specificity	Cell type enhanced	0.124977	0.124515	0.00604812	0.74443	0.758771	0.710515	28	24	24	1.27760211384488	-0.488938992727773	4	Polygenic	0	0	0	0.548387096774194
FLT4	Oncology	P35916	OID21491	1.5K	ENSG00000037280	FLT4	5	180028506	180076624	1.53952	Secreted to blood	Low tissue specificity	Group enriched	0.0683274	0.43261	0.00158168	0.497353	0.48969	0.493295	24	21	19	-4.06616277944462	-7.60281613333855	4	Polygenic	0	0	0	0.739130434782609
FMNL1	Neurology	O95466	OID20884	1.5K	ENSG00000184922	FMNL1	17	43298811	43324687	4.03342		Tissue enhanced	Cell type enhanced	0.0539311	#VALUE!	0.0277641	0.918375	0.916547	0.890462	19	16	12	-2.15547571143208	1.88512328729234	1	Phenotypic diverse	0	0	0	0.647058823529412
FMR1	Oncology	Q06787	OID21233	1.5K	ENSG00000102081	FMR1	X	146993469	147032645	4.05286		Low tissue specificity	Low cell type specificity	0.0202911	#VALUE!	0.00749102	0.972275	0.969462	0.973054	6	4	3	-1.05377528652079	3.79818933562491	1	Phenotypic diverse	0	0	0	0.75
FN1	Inflammation_II	P02751	OID30787	3K	ENSG00000115414	FN1	2	216225163	216300895	4.06797	Secreted to blood	Tissue enhanced	Cell type enhanced	0.0686195	0.0961272	0.0029107	0.832079	0.844678	0.821241	27	22	20	0.547549611607855	-3.23274523254685	5	Inflammation	0	0	0	0.5
FNDC1	Neurology_II	Q4ZHG4	OID31127	3K	ENSG00000164694	FNDC1	6	159590429	159693141	4.23639	Secreted to extracellular matrix	Tissue enhanced	Cell type enhanced	0.139482	0.109497	#VALUE!	0.750543	0.775548	0.778585	23	20	19	-0.221768289912427	-4.1542998080841	5	Inflammation	0	0	0	0.5
FNTA	Oncology_II	P49354	OID31381	3K	ENSG00000168522	FNTA	8	42889337	42940931	4.4847		Low tissue specificity	Cell type enhanced	0.079277	0.00653315	0.0155006	0.898573	0.899865	0.902873	22	18	16	1.58176605121827	4.39589618648887	2	Platelet count	0	0	0	0.478260869565217
FOLH1	Inflammation_II	Q04609	OID30430	3K	ENSG00000086205	FOLH1	11	49168187	49230222	6.95485		Tissue enhanced	Group enriched	0.0674457	0.0141587	#VALUE!	0.918318	0.923507	0.915174	20	10	12	-6.03275833729275	-1.6167470458716	1	Phenotypic diverse	0	0	0	0.375
FOLR1	Oncology	P15328	OID21529	1.5K	ENSG00000110195	FOLR1	11	71900602	71907345	1.88068	Secreted to blood	Tissue enhanced	Cell type enhanced	0.164252	0.0401103	0.00474761	0.790813	0.785203	0.758362	33	28	23	-2.05231828893934	-3.38112460404325	1	Phenotypic diverse	0	0	0	0.59375
FOLR2	Neurology	P14207	OID21062	1.5K	ENSG00000165457	FOLR2	11	71927645	71932994	1.13143	Secreted to blood	Tissue enhanced	Cell type enriched	0.198585	0.131483	0.00185627	0.667907	0.68414	0.734155	27	27	23	-1.47876759585371	-4.26488431393664	3	Kidney function	0	0	0	0.5625
FOLR3	Oncology	P41439	OID21485	1.5K	ENSG00000110203	FOLR3	11	71825915	71850936	1.71874	Secreted to blood	Group enriched	Cell type enriched	0.108562	0.553017	0.00282858	0.335468	0.375941	0.336682	22	18	20	5.2813380378891	-8.40792037165919	6	Monogenic	0	0	0	0.652173913043478
FOS	Oncology_II	P01100	OID31221	3K	ENSG00000170345	FOS	14	75745477	75748933	7.63932		Low tissue specificity	Low cell type specificity	0.00372189	#VALUE!	#VALUE!	0.99628	0.995179	0.99752	2	1	1	-5.11569853113855	-0.167927166917654	1	Phenotypic diverse	0	0	0	0
FOSB	Neurology	P53539	OID20791	1.5K	ENSG00000125740	FOSB	19	45971253	45978437	4.03342		Low tissue specificity	Cell type enhanced	0.00566532	#VALUE!	0.000159595	0.994158	0.993962	0.994768	6	4	3	-5.19176250618053	-0.133737751716975	1	Phenotypic diverse	0	0	0	0.4
FOXJ3	Inflammation_II	Q9UPW0	OID30445	3K	ENSG00000198815	FOXJ3	1	42642210	42801548	6.95485		Low tissue specificity	Cell type enhanced	0.0824902	0.00235516	0.0256017	0.88928	0.895152	0.888816	15	13	14	3.01486558904024	4.39590302628351	2	Platelet count	0	0	0	0.5
FOXO1	Inflammation	Q12778	OID20515	1.5K	ENSG00000150907	FOXO1	13	41129804	41240734	2.12683		Tissue enhanced	Cell type enhanced	0.113456	0.0253485	0.0275032	0.833779	0.851019	0.831394	14	12	11	4.31870672013993	4.66781364193463	2	Platelet count	0	0	0	0.769230769230769
FOXO3	Oncology	O43524	OID21271	1.5K	ENSG00000118689	FOXO3	6	108881038	109005977	4.05286		Low tissue specificity	Low cell type specificity	0.0556089	0.0107131	0.0237643	0.909631	0.92535	0.91453	15	10	10	0.674754751040939	4.20508159355757	1	Phenotypic diverse	0	0	0	0.818181818181818
FRMD4B	Cardiometabolic_II	Q9Y2L6	OID30155	3K	ENSG00000114541	FRMD4B	3	69219141	69591734	7.17293		Tissue enhanced	Cell type enhanced	0.0848569	0.00192774	0.0324011	0.880747	0.893955	0.890698	12	9	8	2.51841499197747	4.38040268854271	2	Platelet count	0	0	0	0.545454545454545
FRMD7	Neurology_II	Q6ZUT3	OID30898	3K	ENSG00000165694	FRMD7	X	131211021	131262048	6.65472		Group enriched	Cell type enriched	2.07069e-05	0.00518335	#VALUE!	0.994809	0.989596	0.989343	3	2	2	-5.01443293886138	1.99963145778767	1	Phenotypic diverse	0	0	0	1
FRZB	Neurology	Q92765	OID20968	1.5K	ENSG00000162998	FRZB	2	183698002	183731890	2.97541	Secreted in other tissues	Tissue enhanced	Cell type enriched	0.0828426	0.17291	#VALUE!	0.743984	0.758432	0.726342	26	23	17	1.44668029033571	-3.82630743396686	5	Inflammation	0	0	0	0.538461538461538
FSHB	Cardiometabolic_II	P01225	OID30233	3K	ENSG00000131808	FSHB	11	30252563	30256808	6.57699	Secreted to blood	Tissue enriched	Not detected	0.132941	0.0632154	#VALUE!	0.8037	0.723279	0.968927	28	26	8	-2.52523918466989	-2.1658841770982	1	Phenotypic diverse	1	1	1	0.133333333333333
FST	Inflammation	P19883	OID20770	1.5K	ENSG00000134363	FST	5	52776239	52782964	1.82022	Secreted to blood	Tissue enhanced	Group enriched	0.123872	0.0190923	0.0132564	0.843916	0.844835	0.850196	28	24	21	-2.78762218301307	0.232220667804853	1	Phenotypic diverse	0	0	0	0.607142857142857
FSTL1	Cardiometabolic_II	Q12841	OID30254	3K	ENSG00000163430	FSTL1	3	120111140	120170100	6.57699	Secreted to blood	Low tissue specificity	Cell type enhanced	0.123943	0.0325565	#VALUE!	0.843224	0.855115	0.809463	32	23	28	-2.27916937901176	-2.9185924575529	1	Phenotypic diverse	0	0	0	0.457142857142857
FSTL3	Inflammation	O95633	OID20782	1.5K	ENSG00000070404	FSTL3	19	676392	683385	2.35571	Secreted in other tissues	Low tissue specificity	Cell type enriched	0.270072	0.0453909	0.00924641	0.674874	0.716424	0.666645	31	25	24	-1.48598773377954	-4.97284277045045	3	Kidney function	0	0	0	0.53125
FTCD	Neurology_II	O95954	OID31137	3K	ENSG00000160282	FTCD	21	47556176	47575481	4.41993		Tissue enriched	Cell type enhanced	0.222686	0.0236926	#VALUE!	0.753081	0.781911	0.727443	27	23	21	-4.64813838681644	-2.44525270091077	1	Phenotypic diverse	0	0	0	0.517241379310345
FUCA1	Cardiometabolic	P04066	OID20261	1.5K	ENSG00000179163	FUCA1	1	24171567	24194784	1.44236	Intracellular and membrane	Low tissue specificity	Cell type enhanced	0.0626654	0.984566	0.00127222	-0.0488256	-0.031061	-0.0521998	24	20	21	-4.09136455104213	-7.62839815292829	7	Omnigenic	0	0	0	0.576923076923077
FUOM	Inflammation_II	A2VDF0	OID30626	3K	ENSG00000148803	FUOM	10	135168658	135171529	6.31356		Tissue enriched	Cell type enhanced	0.274677	0.0539208	#VALUE!	0.671708	0.688166	0.649538	26	20	22	-4.67604224532293	-2.47522195714034	1	Phenotypic diverse	0	0	0	0.5
FURIN	Oncology	P09958	OID21514	1.5K	ENSG00000140564	FURIN	15	91411822	91426688	1.53952	Intracellular and membrane	Tissue enhanced	Cell type enhanced	0.172291	0.0440872	0.0640327	0.720004	0.724479	0.73304	37	34	27	-1.41759932858316	-1.06130935989967	1	Phenotypic diverse	0	0	0	0.564102564102564
FUS	Oncology	P35637	OID21256	1.5K	ENSG00000089280	FUS	16	31191431	31203127	4.23423		Low tissue specificity	Low cell type specificity	0.0797945	0.00907385	0.0353703	0.875472	0.864033	0.861675	22	17	18	0.925560668433362	4.19751361772183	1	Phenotypic diverse	0	0	0	0.75
FUT1	Oncology_II	P19526	OID31295	3K	ENSG00000174951	FUT1	19	49251268	49258647	5.97025		Tissue enhanced	Cell type enhanced	0.00576562	0.0408626	#VALUE!	0.953198	0.953084	0.945869	10	6	6	-1.36707375894709	-0.112319506471025	1	Phenotypic diverse	0	0	0	0.714285714285714
FUT3_FUT5	Neurology	P21217_Q11128	OID21013	1.5K	ENSG00000171124|ENSG00000130383	FUT3|FUT5	19|19	5842899|5865837	5851485|5903798	1.13143	NA	NA	NA	0.205688	0.236208	#VALUE!	0.557991	0.610838	0.554964	27	23	24	1.5837038902237	-4.21594321360796	5	Inflammation	0	0	0	0.46875
FUT8	Neurology	Q9BYC5	OID20992	1.5K	ENSG00000033170	FUT8	14	65877310	66210839	2.6105		Tissue enhanced	Cell type enriched	0.127975	0.377963	0.018979	0.475083	0.468924	0.482484	19	13	12	4.05200628650963	-6.65621489588953	7	Omnigenic	0	0	0	0.785714285714286
FXN	Oncology	Q16595	OID21442	1.5K	ENSG00000165060	FXN	9	71650175	71715094	1.01915		Low tissue specificity	Cell type enhanced	0.144547	0.00938634	0.0251729	0.820833	0.820306	0.816998	20	15	15	5.72393296126037	6.17809313229092	2	Platelet count	0	0	0	0.578947368421053
FXYD5	Inflammation	Q96DB9	OID20463	1.5K	ENSG00000089327	FXYD5	19	35645633	35660786	3.7225		Low tissue specificity	Cell type enhanced	0.124268	0.0621139	0.0255303	0.787945	0.766487	0.782277	15	10	12	4.53631952464695	2.8276238461101	2	Platelet count	0	0	0	0.833333333333333
FYB1	Neurology	O15117	OID21140	1.5K	ENSG00000082074	FYB	5	39105338	39274630	2.07501		Group enriched	Cell type enhanced	0.162399	0.00932567	0.0367667	0.79156	0.794808	0.756592	16	12	11	5.84182692154333	4.73758534108698	2	Platelet count	0	0	0	0.769230769230769
FZD10	Neurology_II	Q9ULW2	OID30931	3K	ENSG00000111432	FZD10	12	130647004	130650285	6.65472		Tissue enhanced	Cell type enhanced	#VALUE!	#VALUE!	#VALUE!	1	1	1	NA	NA	NA	NA	NA	NA	NA	0	0	0	NA
FZD8	Neurology_II	Q9H461	OID30818	3K	ENSG00000177283	FZD8	10	35927177	35930362	7.12543		Tissue enhanced	Cell type enhanced	0.0150815	0.00147926	#VALUE!	0.983398	0.995349	0.976204	4	2	2	-4.31971421944045	-0.72581204228088	1	Phenotypic diverse	0	0	0	0.333333333333333
GABARAP	Oncology_II	O95166	OID31414	3K	ENSG00000170296	GABARAP	17	7143333	7146089	4.4847		Low tissue specificity	Cell type enhanced	0.028153	0.0181183	0.00504979	0.948701	0.94176	0.951366	7	7	5	-3.23489124925671	-1.1345019720256	1	Phenotypic diverse	0	0	0	0.5
GABARAPL1	Oncology_II	Q9H0R8	OID31253	3K	ENSG00000139112	GABARAPL1	12	10365057	10375727	5.78887		Low tissue specificity	Cell type enhanced	0.00558667	0.00113654	#VALUE!	0.993292	0.997402	0.997306	5	3	1	-5.61248596714273	1.6402568154697	1	Phenotypic diverse	0	0	0	0
GABRA4	Neurology_II	P48169	OID30803	3K	ENSG00000109158	GABRA4	4	46920917	46996424	7.12543		Group enriched	Group enriched	9.39118e-06	7.56946e-06	#VALUE!	0.99997	1	1	3	NA	NA	-7.00281407070484	2.01182251441274	1	Phenotypic diverse	0	0	0	NA
GAD1	Oncology_II	Q99259	OID31166	3K	ENSG00000128683	GAD1	2	171669723	171717661	7.4709		Group enriched	Group enriched	0.00133962	#VALUE!	#VALUE!	0.998648	0.997842	1	2	1	NA	-7.08213635682812	2.24127553994895	1	Phenotypic diverse	0	0	0	0
GAD2	Inflammation_II	Q05329	OID30449	3K	ENSG00000136750	GAD2	10	26505236	26593487	6.95485		Group enriched	Group enriched	0.00124629	#VALUE!	#VALUE!	0.998726	0.9999	1	3	1	NA	-6.36773985867166	1.88583229842608	1	Phenotypic diverse	0	0	0	0
GADD45B	Oncology_II	O75293	OID31261	3K	ENSG00000099860	GADD45B	19	2476120	2478257	5.78887		Low tissue specificity	Cell type enhanced	0.000373536	#VALUE!	#VALUE!	0.999626	1	0.999734	1	NA	1	-7.05623357142052	0.969332695727384	1	Phenotypic diverse	0	0	0	0
GADD45GIP1	Cardiometabolic_II	Q8TAE8	OID30237	3K	ENSG00000179271	GADD45GIP1	19	13064972	13068050	6.57699		Low tissue specificity	Low cell type specificity	0.136366	0.00805106	0.0193046	0.835941	0.846609	0.82585	20	13	17	5.28307744299488	6.25496389114504	2	Platelet count	0	0	0	0.5
GAGE2A	Oncology_II	Q6NT46	OID31199	3K	ENSG00000189064	GAGE2A	X	49354132	49361430	7.4709		Tissue enriched	Group enriched	0.000538154	0.00319894	#VALUE!	0.996253	1	0.994061	3	NA	2	-4.47788081258508	0.619996396494229	1	Phenotypic diverse	0	0	0	0
GAL	Inflammation	P22466	OID20727	1.5K	ENSG00000069482	GAL	11	68451247	68458643	1.63885	Secreted to blood	Group enriched	Cell type enhanced	0.124385	0.131837	#VALUE!	0.743559	0.740793	0.779658	25	23	14	1.12586489909598	-0.507399427172692	4	Polygenic	0	0	0	0.423076923076923
GALNT10	Oncology	Q86SR1	OID21371	1.5K	ENSG00000164574	GALNT10	5	153570290	153800544	2.27366	Intracellular and membrane	Tissue enhanced	Cell type enhanced	0.111856	0.133166	0.00259876	0.752136	0.72386	0.73292	28	24	25	0.667325056341449	-2.81455452424754	5	Inflammation	0	0	0	0.633333333333333
GALNT2	Oncology	Q10471	OID21423	1.5K	ENSG00000143641	GALNT2	1	230193536	230417870	1.01915	Intracellular and membrane	Low tissue specificity	Cell type enhanced	0.146208	0.141753	#VALUE!	0.712	0.752757	0.715794	34	30	26	0.69269928492017	-1.85906415228161	8	Liver/Macrophages	0	0	0	0.6
GALNT3	Inflammation	Q14435	OID20471	1.5K	ENSG00000115339	GALNT3	2	166604101	166651192	3.7225		Tissue enhanced	Cell type enhanced	0.0571478	0.175836	#VALUE!	0.767021	0.770711	0.783808	26	17	17	0.968034657549947	-1.93034895435959	8	Liver/Macrophages	0	0	0	0.545454545454545
GALNT5	Cardiometabolic_II	Q7Z7M9	OID30295	3K	ENSG00000136542	GALNT5	2	158114110	158170723	4.05502		Tissue enhanced	Cell type enhanced	0.0451148	0.0806542	#VALUE!	0.874035	0.880277	0.875447	22	15	15	-1.09917046323861	-1.14120317744655	1	Phenotypic diverse	0	0	0	0.5
GALNT7	Oncology	Q86SF2	OID21377	1.5K	ENSG00000109586	GALNT7	4	174089904	174245118	2.27366		Low tissue specificity	Cell type enhanced	0.0523748	0.0689939	0.000378206	0.87785	0.871697	0.862064	27	15	18	-0.0369370571305891	-0.297022325399393	1	Phenotypic diverse	0	0	0	0.434782608695652
GAMT	Cardiometabolic_II	Q14353	OID30133	3K	ENSG00000130005	GAMT	19	1397091	1401569	7.17293		Tissue enhanced	Group enriched	0.00128833	#VALUE!	#VALUE!	0.998712	1	1	1	NA	NA	-4.01680186980165	3.25532415695353	1	Phenotypic diverse	0	0	0	NA
GAPDH	Inflammation_II	P04406	OID30600	3K	ENSG00000111640	GAPDH	12	6643093	6647537	8.37562		Group enriched	Cell type enhanced	0.0825681	#VALUE!	0.0170202	0.900238	0.883527	0.906487	22	17	16	0.931255295045306	4.31894581271416	1	Phenotypic diverse	0	0	0	0.5
GART	Neurology_II	P22102	OID31004	3K	ENSG00000159131	GART	21	34876238	34915797	4.18025		Low tissue specificity	Low cell type specificity	0.00279764	0.0155508	#VALUE!	0.981542	0.980506	0.988626	9	6	3	-3.98639020971908	0.429866497166407	1	Phenotypic diverse	0	0	0	0.285714285714286
GAS2	Oncology_II	O43903	OID31285	3K	ENSG00000148935	GAS2	11	22647188	22834601	5.78887		Tissue enriched	Group enriched	0.0240832	0.0103288	#VALUE!	0.965551	0.971065	0.961091	9	7	13	-4.77641178131691	0.374765284048832	1	Phenotypic diverse	0	0	0	0.538461538461538
GAS6	Cardiometabolic	Q14393	OID20318	1.5K	ENSG00000183087	GAS6	13	114523522	114567046	1.79647	Secreted to blood	Low tissue specificity	Cell type enhanced	0.144819	0.158587	0.00167583	0.694743	0.691363	0.734245	31	24	20	0.587627545437158	-1.98843191602367	8	Liver/Macrophages	0	0	0	0.419354838709677
GASK1A	Cardiometabolic_II	Q9UFP1	OID30109	3K	ENSG00000144649	FAM198A	3	43020759	43101703	7.17293	Secreted - unknown location	Low tissue specificity	Cell type enhanced	0.047845	0.280462	0.00174707	0.669446	0.696605	0.666704	20	14	18	3.44990782513219	-6.06784963689191	7	Omnigenic	0	0	0	0.333333333333333
GAST	Neurology_II	P01350	OID31083	3K	ENSG00000184502	GAST	17	39868578	39872221	4.23639	Secreted to digestive system	Tissue enriched	Group enriched	0.203997	0.0461561	0.0140301	0.735689	0.75374	0.723501	34	31	30	-4.15897561904585	-0.338597663554156	1	Phenotypic diverse	0	0	0	0.564102564102564
GATA3	Oncology_II	P23771	OID31219	3K	ENSG00000107485	GATA3	10	8095567	8117161	7.4709		Tissue enhanced	Cell type enhanced	0.000230261	#VALUE!	#VALUE!	0.99977	1	1	1	NA	NA	-6.89064154412935	2.0302790806419	1	Phenotypic diverse	0	0	0	NA
GATD3	Cardiometabolic_II	P0DPI2	OID30253	3K	ENSG00000280071	GATD3	21	45553565	45565593	6.57699	NA	NA	NA	0.116883	0.0103665	0.0184041	0.853981	0.86665	0.856347	24	17	18	4.11160625964152	5.85118500455695	2	Platelet count	0	0	0	0.666666666666667
GBA	Neurology_II	P04062	OID30966	3K	ENSG00000177628	GBA	1	155204243	155214490	6.65472	Intracellular and membrane	Low tissue specificity	Cell type enhanced	0.0157443	#VALUE!	#VALUE!	0.984202	0.986525	0.984226	7	7	4	-6.33950694085997	1.51784172480552	1	Phenotypic diverse	0	0	0	0.375
GBP1	Neurology_II	P32455	OID31128	3K	ENSG00000117228	GBP1	1	89518002	89531043	4.41345	Intracellular and membrane	Tissue enhanced	Cell type enhanced	0.0933384	0.128969	0.00754191	0.769899	0.783774	0.784688	27	18	20	1.29862016536804	-3.88167824152003	5	Inflammation	0	0	0	0.652173913043478
GBP2	Inflammation	P32456	OID20489	1.5K	ENSG00000162645	GBP2	1	89571815	89616139	3.7225		Low tissue specificity	Cell type enhanced	0.0261726	0.00667351	0.00490555	0.962062	0.953724	0.966659	15	10	8	-1.1250239372443	3.73918214177727	1	Phenotypic diverse	0	0	0	0.636363636363636
GBP4	Neurology	Q96PP9	OID20845	1.5K	ENSG00000162654	GBP4	1	89646831	89664615	4.03342		Low tissue specificity	Cell type enhanced	0.0364095	0.353898	0.00120932	0.608315	0.611689	0.629458	8	5	5	4.21685509662847	-7.08797777113705	7	Omnigenic	0	0	0	1
GBP6	Cardiometabolic_II	Q6ZN66	OID30139	3K	ENSG00000183347	GBP6	1	89829617	89852020	7.17293		Tissue enriched	Group enriched	#VALUE!	0.000826587	#VALUE!	0.999173	0.998516	1	1	1	NA	-5.46948291146847	2.25643896874798	1	Phenotypic diverse	0	0	0	0
GC	Inflammation_II	P02774	OID30780	3K	ENSG00000145321	GC	4	72607410	72669758	4.06797	Secreted to blood	Tissue enriched	Group enriched	0.0583405	0.650697	#VALUE!	0.290903	0.301969	0.311988	24	21	18	5.98742800651424	-9.37546825947391	6	Monogenic	0	0	0	0.444444444444444
GCC1	Neurology_II	Q96CN9	OID31147	3K	ENSG00000179562	GCC1	7	127220672	127233665	4.23639		Low tissue specificity	Group enriched	0.154727	0.00632639	0.0401748	0.798589	0.804653	0.777488	12	14	10	5.29011498751083	4.65078962441645	2	Platelet count	0	0	0	0.6
GCG	Oncology	P01275	OID21263	1.5K	ENSG00000115263	GCG	2	162999392	163008914	4.05286	Secreted to blood	Tissue enriched	Group enriched	0.2462	0.00220749	0.050936	0.700009	0.726022	0.703008	25	22	24	-0.732228807023689	0.498531328195775	1	Phenotypic diverse	0	0	0	0.642857142857143
GCHFR	Inflammation_II	P30047	OID30631	3K	ENSG00000137880	GCHFR	15	41056218	41059906	8.62393		Tissue enriched	Cell type enhanced	0.144617	0.0166537	0.0308523	0.80771	0.79949	0.810719	25	24	23	-2.56133888718761	-2.95865983404797	1	Phenotypic diverse	0	0	0	0.566666666666667
GCLM	Cardiometabolic_II	P48507	OID30059	3K	ENSG00000023909	GCLM	1	94350761	94374966	7.17293		Tissue enhanced	Cell type enhanced	0.0553694	0.00288867	0.0161406	0.92568	0.929387	0.930394	16	11	11	0.811721245858872	4.29807818099469	1	Phenotypic diverse	0	0	0	0.692307692307692
GCNT1	Oncology	Q02742	OID21379	1.5K	ENSG00000187210	GCNT1	9	79034752	79122332	2.27366		Group enriched	Cell type enhanced	0.138314	0.148918	0.00974271	0.703147	0.736675	0.710171	29	25	23	0.824988088339902	-4.15664354858512	5	Inflammation	0	0	0	0.6
GDF15	Cardiometabolic	Q99988	OID20251	1.5K	ENSG00000130513	GDF15	19	18485541	18499986	1.07529	Secreted to blood	Tissue enhanced	Cell type enriched	0.431338	0.0862155	0.0212609	0.460965	0.463178	0.427932	32	30	33	-2.15414911414418	-2.6906883878129	3	Kidney function	0	0	0	0.702702702702703
GDF2	Cardiometabolic	Q9UK05	OID20202	1.5K	ENSG00000128802	GDF2	10	48413092	48416853	2.25855	Secreted to blood	Tissue enriched	Cell type enhanced	0.125522	0.0706978	0.00312801	0.80058	0.799533	0.803099	29	21	25	0.109477326787213	-0.264546738133859	1	Phenotypic diverse	0	0	0	0.533333333333333
GDNF	Neurology	P39905	OID20861	1.5K	ENSG00000168621	GDNF	5	37812779	37839788	4.03342	Secreted in other tissues	Tissue enhanced	Cell type enriched	0.0431426	0.0402095	#VALUE!	0.916489	0.918835	0.888015	22	13	19	-1.74057322012459	-1.57277741861271	1	Phenotypic diverse	0	0	0	0.523809523809524
GET3	Cardiometabolic_II	O43681	OID30303	3K	ENSG00000198356	ASNA1	19	12847953	12859137	4.05502		Low tissue specificity	Low cell type specificity	0.0508615	0.00596978	0.0037995	0.939365	0.950422	0.928712	10	7	9	-0.456315155892682	3.89146297545859	1	Phenotypic diverse	0	0	0	0.454545454545455
GFAP	Oncology	P14136	OID21247	1.5K	ENSG00000131095	GFAP	17	42982376	42994305	4.22775		Tissue enriched	Cell type enriched	0.163391	0.0260163	0.00107497	0.809263	0.803133	0.827349	18	13	9	-2.33815534729188	-2.51376302546441	1	Phenotypic diverse	0	0	0	0.692307692307692
GFER	Oncology	P55789	OID21259	1.5K	ENSG00000127554	GFER	16	2034208	2037750	4.05286	Secreted to blood	Low tissue specificity	Cell type enhanced	0.125074	0.00198056	0.0441173	0.828313	0.835652	0.825033	19	16	14	4.33409977524938	5.22942886984497	2	Platelet count	0	0	0	0.764705882352941
GFOD2	Oncology	Q3B7J2	OID21216	1.5K	ENSG00000141098	GFOD2	16	67708434	67753324	4.05286	Secreted to blood	Low tissue specificity	Low cell type specificity	0.00274476	0.00114572	#VALUE!	0.996135	0.997383	0.99643	3	3	3	-6.40718413815147	1.0971141956711	1	Phenotypic diverse	0	0	0	0.5
GFRA1	Oncology	P56159	OID21457	1.5K	ENSG00000151892	GFRA1	10	117816444	118032979	1.18541		Low tissue specificity	Cell type enhanced	0.249668	0.101566	0.0125074	0.635923	0.606718	0.629567	28	20	25	-1.30130102472856	-4.45747480334028	3	Kidney function	0	0	0	0.451612903225806
GFRA2	Oncology	O00451	OID21330	1.5K	ENSG00000168546	GFRA2	8	21547915	21669869	2.27366	Intracellular and membrane	Tissue enhanced	Cell type enriched	0.0964705	0.0626363	#VALUE!	0.840728	0.832572	0.866696	20	16	14	-1.16766319923249	-3.12278934620371	8	Liver/Macrophages	0	0	0	0.5
GFRA3	Neurology	O60609	OID20933	1.5K	ENSG00000146013	GFRA3	5	137588068	137610360	2.95381		Tissue enhanced	Cell type enriched	0.109637	0.0958082	0.000557471	0.79378	0.796184	0.802097	33	25	21	0.541497891532883	-0.336942611746075	8	Liver/Macrophages	0	0	0	0.4375
GFRAL	Neurology_II	Q6UXV0	OID31091	3K	ENSG00000187871	GFRAL	6	55192267	55267291	7.10816		Not detected	Not detected	0.117226	0.121004	#VALUE!	0.761794	0.711151	0.842163	23	16	16	0.0603193874016038	-1.3457308510563	8	Liver/Macrophages	0	0	1	0.391304347826087
GGA1	Neurology	Q9UJY5	OID20838	1.5K	ENSG00000100083	GGA1	22	38004481	38029571	4.03342		Tissue enhanced	Cell type enhanced	0.00738687	0.00276605	0.000599015	0.989216	0.988186	0.993947	6	3	3	-4.90874442418374	0.552710782649037	1	Phenotypic diverse	0	0	0	0.2
GGACT	Cardiometabolic_II	Q9BVM4	OID30290	3K	ENSG00000134864	GGACT	13	101183810	101241782	4.05502		Tissue enriched	Group enriched	0.130767	0.128516	0.0384191	0.702587	0.706437	0.698352	19	17	11	2.94392685575171	-3.77797676118516	5	Inflammation	0	0	0	0.555555555555556
GGCT	Cardiometabolic_II	O75223	OID30304	3K	ENSG00000006625	GGCT	7	30536237	30591095	4.23423		Low tissue specificity	Cell type enhanced	0.12541	0.0141018	0.0278263	0.832595	0.834163	0.836419	19	15	13	5.66535598730719	5.95777558682923	2	Platelet count	0	0	0	0.75
GGH	Cardiometabolic	Q92820	OID20416	1.5K	ENSG00000137563	GGH	8	63927638	63951730	3.87364	Intracellular and membrane	Tissue enhanced	Cell type enhanced	0.153592	0.187868	#VALUE!	0.658629	0.642242	0.612414	28	27	27	1.1049479091485	-2.79178576256861	8	Liver/Macrophages	0	0	0	0.588235294117647
GGT1	Neurology	P19440	OID21075	1.5K	ENSG00000100031	GGT1	22	24979718	25024972	2.07501	Intracellular and membrane	Tissue enhanced	Group enriched	0.670028	0.0431884	#VALUE!	0.286946	0.240134	0.295873	23	20	16	-6.16532052367782	-1.9425028400217	1	Phenotypic diverse	0	0	0	0.384615384615385
GGT5	Neurology	P36269	OID20909	1.5K	ENSG00000099998	GGT5	22	24615622	24641110	2.6105	Intracellular and membrane	Low tissue specificity	Cell type enhanced	0.0845133	0.0647331	0.00155353	0.848956	0.854623	0.837349	24	19	20	-1.33956954733724	-2.57247677308942	1	Phenotypic diverse	0	0	0	0.5
GH1	Cardiometabolic	P01241	OID20220	1.5K	ENSG00000259384	GH1	17	61994560	61996179	2.42265	Secreted to blood	Tissue enriched	Not detected	0.0893609	0.0211037	0.00748449	0.881816	0.937596	0.852535	24	14	17	-2.1188592946368	0.829411585970626	1	Phenotypic diverse	0	0	0	0.291666666666667
GH2	Oncology	P01242	OID21168	1.5K	ENSG00000136487	GH2	17	61957578	61959295	4.05286	Secreted to blood	Group enriched	Group enriched	0.00603812	0.00905131	#VALUE!	0.984825	0.990338	0.99227	6	4	4	-5.68798457195394	0.645811725268199	1	Phenotypic diverse	0	0	0	0.6
GHR	Inflammation_II	P10912	OID30574	3K	ENSG00000112964	GHR	5	42423879	42721979	6.31356	Secreted to blood	Tissue enhanced	Cell type enhanced	0.221453	0.314247	#VALUE!	0.464292	0.47614	0.44918	33	28	27	3.55314656366626	-6.18313771510265	7	Omnigenic	0	0	0	0.447368421052632
GHRHR	Neurology	Q02643	OID20841	1.5K	ENSG00000106128	GHRHR	7	30978284	31032869	4.03342	Intracellular and membrane	Tissue enriched	Cell type enhanced	#VALUE!	#VALUE!	#VALUE!	1	1	1	NA	NA	NA	NA	NA	NA	NA	0	0	0	NA
GHRL	Cardiometabolic	Q9UBU3	OID20175	1.5K	ENSG00000157017	GHRL	3	10327359	10334631	2.25855	Secreted to blood	Tissue enriched	Cell type enriched	0.116987	0.0787478	0.00690521	0.797414	0.785205	0.778484	28	21	24	-1.36927934829182	-0.516070168740904	1	Phenotypic diverse	0	0	0	0.551724137931035
GID8	Neurology_II	Q9NWU2	OID31041	3K	ENSG00000101193	GID8	20	61569471	61576996	4.18025		Low tissue specificity	Cell type enhanced	0.00288502	#VALUE!	0.00108579	0.996002	0.999128	0.996756	3	1	2	-3.78822667083317	3.42855249312906	1	Phenotypic diverse	0	0	0	0.5
GIGYF2	Neurology_II	Q6Y7W6	OID31062	3K	ENSG00000204120	GIGYF2	2	233562009	233725285	4.18025		Low tissue specificity	Cell type enhanced	0.0885849	0.00124166	0.0278823	0.882462	0.891796	0.883599	16	16	13	2.63850684249475	4.38823069200016	2	Platelet count	0	0	0	0.526315789473684
GIMAP7	Inflammation_II	Q8NHV1	OID30639	3K	ENSG00000179144	GIMAP7	7	150211918	150218161	6.31356		Tissue enhanced	Cell type enhanced	0.0961847	0.160672	0.0147895	0.728462	0.705827	0.734382	22	18	18	2.18928985031667	-4.39469205709517	5	Inflammation	0	0	0	0.565217391304348
GIMAP8	Oncology_II	Q8ND71	OID31194	3K	ENSG00000171115	GIMAP8	7	150147718	150176480	7.4709		Tissue enhanced	Group enriched	0.026056	0.0199181	0.00704273	0.946974	0.93695	0.936717	13	12	13	-3.11423279915931	-0.0144261096083014	1	Phenotypic diverse	0	0	0	0.666666666666667
GIP	Cardiometabolic_II	P09681	OID30288	3K	ENSG00000159224	GIP	17	47035916	47045958	6.57699	Secreted to blood	Tissue enriched	Cell type enriched	0.200137	0.0189292	0.05742	0.723204	0.725208	0.736637	26	22	21	-3.33078270186527	-0.553363669664852	1	Phenotypic diverse	0	0	0	0.592592592592593
GIPC2	Neurology_II	Q8TF65	OID31153	3K	ENSG00000137960	GIPC2	1	78445226	78604133	4.23639		Tissue enhanced	Cell type enhanced	0.0851598	0.0416611	0.0104397	0.862539	0.835538	0.838399	27	17	17	-1.38569614972433	-2.80626864333703	1	Phenotypic diverse	0	0	0	0.416666666666667
GIPC3	Oncology_II	Q8TF64	OID31507	3K	ENSG00000179855	GIPC3	19	3585551	3593539	4.44368		Tissue enhanced	Cell type enhanced	0.140064	0.0487593	0.0400773	0.770888	0.776245	0.749016	12	10	10	6.51631063820415	4.5657663104775	2	Platelet count	0	0	0	0.818181818181818
GIPR	Inflammation_II	P48546	OID30542	3K	ENSG00000010310	GIPR	19	46171502	46186982	6.95485		Tissue enhanced	Cell type enhanced	#VALUE!	#VALUE!	#VALUE!	1	1	1	NA	NA	NA	NA	NA	NA	NA	0	0	0	NA
GIT1	Inflammation_II	Q9Y2X7	OID30533	3K	ENSG00000108262	GIT1	17	27900487	27921072	6.95485		Tissue enhanced	Cell type enhanced	0.116402	0.00425341	0.0434979	0.835789	0.832695	0.836952	13	11	10	4.49173960146411	4.98694570546808	2	Platelet count	0	0	0	0.75
GJA8	Oncology_II	P48165	OID31187	3K	ENSG00000121634	GJA8	1	147374946	147381393	7.4709		Tissue enriched	Group enriched	0.00065402	#VALUE!	#VALUE!	0.999346	1	0.999638	1	NA	1	-7.03685720185287	0.822461411101451	1	Phenotypic diverse	0	0	0	0
GKN1	Neurology	Q9NS71	OID20885	1.5K	ENSG00000169605	GKN1	2	69201705	69208106	4.38538	Secreted to digestive system	Tissue enriched	Cell type enriched	0.037471	0.0111291	#VALUE!	0.951565	0.956713	0.954147	15	13	11	-4.39174021834635	-0.289653318024643	1	Phenotypic diverse	0	0	0	0.411764705882353
GLA	Inflammation_II	P06280	OID30594	3K	ENSG00000102393	GLA	X	100652791	100662913	6.4863	Intracellular and membrane	Low tissue specificity	Cell type enhanced	0.135072	0.153561	0.0251391	0.686147	0.673904	0.661368	31	29	29	1.72360905588124	-3.99905168333086	5	Inflammation	0	0	0	0.611111111111111
GLB1	Neurology	P16278	OID20949	1.5K	ENSG00000170266	GLB1	3	33038100	33138722	2.6105	Intracellular and membrane	Low tissue specificity	Low cell type specificity	0.0616564	0.103612	0.0285747	0.806324	0.846493	0.800017	33	23	27	0.219671608146807	-0.753591468326346	8	Liver/Macrophages	0	0	0	0.612903225806452
GLI2	Inflammation_II	P10070	OID30429	3K	ENSG00000074047	GLI2	2	121493199	121750229	6.95485		Tissue enhanced	Cell type enhanced	0.00453763	#VALUE!	#VALUE!	0.995415	0.9952	0.997116	5	4	4	-6.29106851738172	1.91260412192782	1	Phenotypic diverse	0	0	0	0.142857142857143
GLO1	Cardiometabolic	Q04760	OID20107	1.5K	ENSG00000124767	GLO1	6	38643701	38670917	3.89739		Low tissue specificity	Cell type enhanced	0.0727252	0.0695918	0.0336245	0.823722	0.8263	0.813469	27	17	20	3.99458672473566	2.76630626699268	1	Phenotypic diverse	0	0	0	0.681818181818182
GLOD4	Inflammation	Q9HC38	OID20710	1.5K	ENSG00000167699	GLOD4	17	660337	685581	2.36435		Low tissue specificity	Low cell type specificity	0.116202	0.00375909	0.0327184	0.847201	0.852619	0.84343	20	17	14	4.40806793924948	5.58832266494177	2	Platelet count	0	0	0	0.823529411764706
GLP1R	Neurology_II	P43220	OID30809	3K	ENSG00000112164	GLP1R	6	39016574	39055519	7.12543		Tissue enhanced	Cell type enhanced	0.00360296	#VALUE!	#VALUE!	0.996374	0.996443	0.996903	3	2	1	-6.16199503346299	2.85162696545192	1	Phenotypic diverse	0	0	0	0.5
GLRX	Cardiometabolic	P35754	OID20195	1.5K	ENSG00000173221	GLRX	5	95087023	95158709	2.80483		Tissue enhanced	Cell type enhanced	0.034622	0.16552	0.0349425	0.764638	0.774554	0.761647	21	18	12	2.21583600850883	-4.27881192352723	5	Inflammation	0	0	0	0.5
GLRX5	Inflammation_II	Q86SX6	OID30663	3K	ENSG00000182512	GLRX5	14	95999840	96011061	6.31356		Tissue enhanced	Cell type enhanced	0.13507	0.0181382	0.0245633	0.822003	0.824344	0.817343	19	17	14	5.55495881340668	6.20085450523066	2	Platelet count	0	0	0	0.55
GLT8D2	Neurology	Q9H1C3	OID20825	1.5K	ENSG00000120820	GLT8D2	12	104382762	104457961	4.03342		Low tissue specificity	Cell type enhanced	0.00100273	0.0140474	#VALUE!	0.984966	0.981558	0.986187	2	1	1	-3.21470730990565	0.0764960625315653	1	Phenotypic diverse	0	0	0	1
GLYR1	Oncology_II	Q49A26	OID31364	3K	ENSG00000140632	GLYR1	16	4853204	4897343	4.4847		Low tissue specificity	Low cell type specificity	0.0233447	0.00539806	0.0174195	0.953749	0.959652	0.950931	15	11	15	-2.70582854879946	1.97031824499432	1	Phenotypic diverse	0	0	0	0.529411764705882
GM2A	Cardiometabolic_II	P17900	OID30413	3K	ENSG00000196743	GM2A	5	150591711	150650001	6.36538	Intracellular and membrane	Low tissue specificity	Cell type enhanced	0.286569	0.38133	#VALUE!	0.33226	0.375216	0.336849	22	14	16	3.50855177901915	-7.17975774177658	7	Omnigenic	0	0	0	0.428571428571429
GMFG	Cardiometabolic_II	O60234	OID30340	3K	ENSG00000130755	GMFG	19	39818993	39833012	4.05502		Group enriched	Cell type enhanced	0.145923	0.00720851	0.0403961	0.806445	0.810526	0.81127	14	12	11	6.75049172533531	5.64020000295764	2	Platelet count	0	0	0	0.769230769230769
GMPR	Inflammation	P36959	OID20641	1.5K	ENSG00000137198	GMPR	6	16238811	16295780	0.950057		Tissue enhanced	Cell type enhanced	0.0976633	0.0485947	0.0199364	0.833798	0.856809	0.828656	19	14	13	3.93560663048407	3.22407377351137	2	Platelet count	0	0	0	0.6875
GMPR2	Inflammation_II	Q9P2T1	OID30623	3K	ENSG00000100938	GMPR2	14	24701628	24708448	6.31356		Low tissue specificity	Low cell type specificity	0.136929	0.0260963	0.0391232	0.797855	0.802925	0.771496	18	16	13	6.36636472359875	5.60929505842026	2	Platelet count	0	0	0	0.611111111111111
GNAS	Neurology_II	O95467	OID31008	3K	ENSG00000087460	GNAS	20	57414773	57486247	4.18025	Intracellular and membrane	Low tissue specificity	Low cell type specificity	0.0440938	0.00828483	0.0144864	0.933207	0.950951	0.929387	20	13	12	-3.84837835703976	-0.107861152027004	1	Phenotypic diverse	0	0	0	0.785714285714286
GNE	Oncology	Q9Y223	OID21231	1.5K	ENSG00000159921	GNE	9	36214438	36277053	4.05286		Group enriched	Cell type enhanced	0.0952672	0.009616	0.0285113	0.866159	0.851036	0.857701	19	11	9	3.97350718986874	5.54845194030669	2	Platelet count	0	0	0	0.818181818181818
GNGT1	Neurology_II	P63211	OID30920	3K	ENSG00000127928	GNGT1	7	93220885	93540577	6.65472		Tissue enriched	Cell type enhanced	0.00201479	#VALUE!	#VALUE!	0.997933	0.997081	0.996008	4	2	1	-7.0411579927681	2.38819199041803	1	Phenotypic diverse	0	0	0	0.5
GNLY	Neurology	P22749	OID21132	1.5K	ENSG00000115523	GNLY	2	85912298	85925977	1.89148	Secreted to blood	Tissue enhanced	Cell type enriched	0.0715537	0.290978	0.00976311	0.62761	0.663634	0.669959	20	16	15	2.83243629549881	-5.52678391300055	7	Omnigenic	0	0	0	0.722222222222222
GNPDA1	Cardiometabolic_II	P46926	OID30197	3K	ENSG00000113552	GNPDA1	5	141371314	141392606	6.57699		Low tissue specificity	Cell type enhanced	0.0254893	0.00941161	0.00985538	0.955325	0.957599	0.952371	10	11	7	-3.04595056707173	1.9441373265517	1	Phenotypic diverse	0	0	0	0.636363636363636
GNPDA2	Inflammation_II	Q8TDQ7	OID30597	3K	ENSG00000163281	GNPDA2	4	44684217	44728612	6.31356		Low tissue specificity	Low cell type specificity	0.115443	0.0551147	0.0143206	0.814791	0.813822	0.792911	20	21	20	4.06224982013789	3.58682243712763	2	Platelet count	0	0	0	0.576923076923077
GOLGA3	Neurology_II	Q08378	OID31026	3K	ENSG00000090615	GOLGA3	12	133345495	133405444	4.18025		Low tissue specificity	Low cell type specificity	0.0776103	0.0266631	0.0223882	0.873189	0.874283	0.85911	18	13	12	1.67759208156683	3.76767371593349	2	Platelet count	0	0	0	0.5625
GOLM2	Neurology	Q6P4E1	OID21044	1.5K	ENSG00000166734	CASC4	15	44580927	44707956	1.13143		Low tissue specificity	Cell type enhanced	0.0853628	0.101054	#VALUE!	0.813528	0.822878	0.824008	27	26	22	0.649506795943882	-0.360207952407815	8	Liver/Macrophages	0	0	0	0.548387096774194
GOPC	Inflammation	Q9HD26	OID20551	1.5K	ENSG00000047932	GOPC	6	117639374	117923691	2.12683		Low tissue specificity	Low cell type specificity	0.121982	0.00903403	0.0417251	0.827311	0.833122	0.824562	10	10	9	4.98892811567412	5.18979311463944	2	Platelet count	0	0	0	0.727272727272727
GORASP2	Oncology_II	Q9H8Y8	OID31438	3K	ENSG00000115806	GORASP2	2	171784974	171823639	4.44368		Low tissue specificity	Cell type enhanced	0.11461	0.0117727	0.0233743	0.849931	0.84668	0.847919	14	10	11	4.32922175497397	5.2346759039306	2	Platelet count	0	0	0	0.615384615384615
GOT1	Cardiometabolic_II	P17174	OID30417	3K	ENSG00000120053	GOT1	10	101156627	101190381	4.04206		Group enriched	Cell type enhanced	0.285979	#VALUE!	0.0104622	0.703598	0.725784	0.675074	14	13	10	-2.38737459876616	-1.50999284069929	1	Phenotypic diverse	0	0	0	0.352941176470588
GP1BA	Cardiometabolic	P07359	OID20381	1.5K	ENSG00000185245	GP1BA	17	4835592	4838325	2.80051		Tissue enhanced	Cell type enhanced	0.267904	0.0443346	0.021716	0.66599	0.684072	0.654503	24	19	19	7.1780262562147	4.19266424061949	2	Platelet count	0	0	0	0.583333333333333
GP1BB	Cardiometabolic_II	P13224	OID30174	3K	ENSG00000203618	GP1BB	22	19710468	19712294	7.17293		Tissue enhanced	Not detected	0.137382	0.0719378	0.0321142	0.758169	0.788963	0.746382	17	13	8	6.04760450040353	3.43634242598157	2	Platelet count	0	0	0	0.615384615384615
GP2	Cardiometabolic	P55259	OID20090	1.5K	ENSG00000169347	GP2	16	20320894	20339130	5.30305	Secreted to digestive system	Tissue enriched	Cell type enriched	0.0717791	0.23912	#VALUE!	0.689014	0.721265	0.707805	25	17	19	1.71807227718424	-1.06440016451339	4	Polygenic	0	0	0	0.44
GP5	Inflammation_II	P40197	OID30611	3K	ENSG00000178732	GP5	3	194115550	194119995	6.31356		Tissue enhanced	Not detected	0.151083	0.028638	0.0359188	0.784127	0.764099	0.773491	14	11	9	7.26284720460931	4.32043837278077	2	Platelet count	0	0	0	0.666666666666667
GP6	Neurology	Q9HCN6	OID21091	1.5K	ENSG00000088053	GP6	19	55525073	55549632	2.07501	Intracellular and membrane	Tissue enhanced	Cell type enhanced	0.169919	0.0661831	0.0389936	0.724696	0.718914	0.70577	16	12	10	6.74796594792575	4.54500234895995	2	Platelet count	0	0	0	0.833333333333333
GPA33	Oncology	Q99795	OID21376	1.5K	ENSG00000143167	GPA33	1	167022073	167059868	2.27366		Tissue enriched	Cell type enhanced	0.0821851	0.109769	#VALUE!	0.808044	0.801199	0.830363	26	18	12	0.458383885444724	-0.287494105130553	8	Liver/Macrophages	0	0	0	0.5
GPC1	Oncology	P35052	OID21438	1.5K	ENSG00000063660	GPC1	2	241375088	241407493	1.01915	Intracellular and membrane	Tissue enhanced	Cell type enhanced	0.17194	0.160832	#VALUE!	0.667412	0.683096	0.709555	25	23	19	0.712629217399418	-1.87914234512965	8	Liver/Macrophages	0	0	0	0.448275862068966
GPC5	Neurology	P78333	OID20944	1.5K	ENSG00000179399	GPC5	13	92050929	93519490	2.6105	Intracellular and membrane	Tissue enhanced	Cell type enriched	0.124188	0.391433	0.00813306	0.476215	0.506103	0.481331	24	20	19	4.16062830173607	-6.86202914106147	7	Omnigenic	0	0	0	0.344827586206897
GPD1	Oncology_II	P21695	OID31358	3K	ENSG00000167588	GPD1	12	50497602	50505102	4.4847		Tissue enhanced	Group enriched	0.117516	0.020665	0.0140326	0.8478	0.874315	0.843488	30	23	22	-3.19837724809662	-0.91286109476373	1	Phenotypic diverse	0	0	0	0.451612903225806
GPHA2	Oncology_II	Q96T91	OID31437	3K	ENSG00000149735	GPHA2	11	64701943	64703360	4.44368	Secreted to blood	Tissue enriched	Cell type enriched	0.0336024	0.0537798	#VALUE!	0.91246	0.919539	1	17	12	NA	-2.47441132736531	-0.550734100267939	1	Phenotypic diverse	0	0	0	0
GPI	Inflammation_II	P06744	OID30680	3K	ENSG00000105220	GPI	19	34850385	34893061	4.13491	Secreted to blood	Low tissue specificity	Cell type enriched	0.121539	0.00640187	0.0289444	0.843267	0.831761	0.838461	23	19	16	4.70618393817418	5.86361342209114	2	Platelet count	0	0	0	0.75
GPIHBP1	Oncology_II	Q8IV16	OID31469	3K	ENSG00000182851	GPIHBP1	8	144295068	144299044	4.44368	Intracellular and membrane	Tissue enhanced	Cell type enriched	0.026628	0.0472513	#VALUE!	0.925757	0.933011	0.939275	17	11	8	-1.75804752060938	-1.62418125172235	1	Phenotypic diverse	0	0	0	0.461538461538462
GPKOW	Neurology	Q92917	OID20890	1.5K	ENSG00000068394	GPKOW	X	48970334	48980151	4.03342		Low tissue specificity	Low cell type specificity	0.0539178	#VALUE!	0.0135542	0.932425	0.934634	0.935336	22	15	15	-2.43072779414582	1.97629003266641	1	Phenotypic diverse	0	0	0	0.5
GPNMB	Cardiometabolic	Q14956	OID20173	1.5K	ENSG00000136235	GPNMB	7	23275586	23314727	4.90359	Intracellular and membrane	Tissue enhanced	Cell type enhanced	0.085541	0.0856123	#VALUE!	0.82864	0.825923	0.831143	26	21	20	-0.403914111162436	-2.3379983380288	8	Liver/Macrophages	0	0	0	0.464285714285714
GPR101	Neurology_II	Q96P66	OID30819	3K	ENSG00000165370	GPR101	X	136112307	136113833	7.12543		Tissue enriched	Cell type enriched	0.00157785	#VALUE!	#VALUE!	0.998409	0.999155	0.999813	3	1	1	-6.46187871181992	2.35963201429547	1	Phenotypic diverse	0	0	0	0
GPR158	Neurology_II	Q5T848	OID31013	3K	ENSG00000151025	GPR158	10	25463991	25891155	4.18025		Tissue enriched	Cell type enhanced	0.132377	0.0136278	0.00501127	0.848979	0.884859	0.8942	17	13	13	-3.30503906978359	-1.32178625627156	1	Phenotypic diverse	0	0	0	0.857142857142857
GPR15L	Oncology_II	Q6UWK7	OID31511	3K	ENSG00000188373	C10orf99	10	85933494	85945050	4.44368	NA	NA	NA	0.0459955	0.0738661	0.00689893	0.872941	0.884958	0.869349	27	18	26	-2.44356967602798	-0.579509528250698	1	Phenotypic diverse	0	0	0	0.571428571428571
GPR37	Cardiometabolic	O15354	OID20095	1.5K	ENSG00000170775	GPR37	7	124386051	124405681	3.89739		Group enriched	Group enriched	0.207913	0.391446	0.00186216	0.398917	0.39282	0.363048	27	21	23	4.15200516708975	-7.33352363977126	7	Omnigenic	0	0	0	0.517241379310345
GPRC5C	Oncology_II	Q9NQ84	OID31340	3K	ENSG00000170412	GPRC5C	17	72420990	72447792	4.4847		Tissue enhanced	Cell type enhanced	0.20589	0.0234042	#VALUE!	0.770762	0.779366	0.765745	27	18	16	-6.13641475586322	-1.87780581723145	1	Phenotypic diverse	0	0	0	0.478260869565217
GRAP2	Cardiometabolic	O75791	OID20192	1.5K	ENSG00000100351	GRAP2	22	40297086	40369725	2.25855		Tissue enriched	Group enriched	0.142448	0.00648995	0.0351208	0.815968	0.805529	0.78352	14	10	10	6.90149648317417	5.61284900724545	2	Platelet count	0	0	0	0.818181818181818
GRHPR	Cardiometabolic_II	Q9UBQ7	OID30289	3K	ENSG00000137106	GRHPR	9	37422663	37436987	4.05502		Tissue enhanced	Group enriched	0.143631	0.0450748	0.0402598	0.771038	0.77502	0.758371	24	20	21	6.42189100199153	4.52531164269095	2	Platelet count	0	0	0	0.708333333333333
GRIK2	Neurology_II	Q13002	OID30977	3K	ENSG00000164418	GRIK2	6	101846664	102517958	4.18025	Intracellular and membrane	Tissue enriched	Group enriched	0.00801134	0.0372637	#VALUE!	0.954609	0.966018	0.960526	11	7	4	-2.20475287604498	-0.998190650624364	1	Phenotypic diverse	0	0	0	0.571428571428571
GRIN2B	Neurology_II	Q13224	OID30802	3K	ENSG00000273079	GRIN2B	12	13693165	14133053	7.12543		Tissue enriched	Group enriched	0.00126861	#VALUE!	#VALUE!	0.998726	0.999783	0.997346	2	1	2	-6.73500524246382	0.460098583046975	1	Phenotypic diverse	0	0	0	0
GRK5	Cardiometabolic	P34947	OID20066	1.5K	ENSG00000198873	GRK5	10	120967101	121215131	3.89739		Low tissue specificity	Cell type enhanced	0.0650422	0.0337091	0.0118387	0.889435	0.881689	0.885015	10	7	8	3.86831134677262	3.2098933144791	2	Platelet count	0	0	0	0.875
GRN	Neurology	P28799	OID21159	1.5K	ENSG00000030582	GRN	17	42422614	42430470	2.43992	Secreted to blood	Low tissue specificity	Cell type enhanced	0.11233	0.296359	0.00484786	0.58658	0.606917	0.595716	29	22	19	-3.95442589076599	-7.48517291304492	4	Polygenic	0	0	0	0.464285714285714
GRP	Cardiometabolic_II	P07492	OID30264	3K	ENSG00000134443	GRP	18	56887400	56898006	6.57699	Secreted in other tissues	Tissue enhanced	Cell type enhanced	0.17543	0.086967	0.0169565	0.720567	0.692394	0.659139	24	16	13	-0.824831320166804	0.337660473055666	8	Liver/Macrophages	0	0	0	0.526315789473684
GRPEL1	Oncology	Q9HAV7	OID21309	1.5K	ENSG00000109519	GRPEL1	4	7060633	7069924	2.27366		Low tissue specificity	Cell type enhanced	0.196534	0.00763538	0.0142532	0.781559	0.791936	0.797258	24	20	19	-6.12033885511855	-1.80361132995223	1	Phenotypic diverse	0	0	0	0.5
GRSF1	Oncology_II	Q12849	OID31224	3K	ENSG00000132463	GRSF1	4	71681499	71705662	7.97616		Tissue enhanced	Low cell type specificity	0.080988	0.00498404	0.0154693	0.898364	0.910062	0.884615	13	9	8	1.45491918145437	4.4918518814131	2	Platelet count	0	0	0	0.416666666666667
GSAP	Oncology	A4D1B5	OID21173	1.5K	ENSG00000186088	GSAP	7	76940068	77045717	4.05286		Low tissue specificity	Cell type enhanced	0.0156532	0.00128581	0.00632348	0.976723	0.978254	0.976364	7	6	6	-3.10783109251917	3.61788445479158	1	Phenotypic diverse	0	0	0	0.5
GSN	Inflammation_II	P06396	OID30714	3K	ENSG00000148180	GSN	9	123970072	124095121	4.49982	Secreted to blood	Tissue enhanced	Cell type enhanced	0.11823	0.0308883	0.00204175	0.848647	0.844749	0.820189	28	24	25	-2.80387397953752	-1.1268798861235	1	Phenotypic diverse	0	0	0	0.633333333333333
GSR	Inflammation_II	P00390	OID30700	3K	ENSG00000104687	GSR	8	30535583	30585443	4.68119		Low tissue specificity	Low cell type specificity	0.115983	0.0272504	0.0156625	0.840544	0.843127	0.856647	28	28	21	-2.43483093717646	0.546197838118046	1	Phenotypic diverse	0	0	0	0.580645161290323
GSTA1	Cardiometabolic	P08263	OID20166	1.5K	ENSG00000243955	GSTA1	6	52656462	52668708	2.25855		Tissue enhanced	Group enriched	0.221925	0.12872	0.000493697	0.648826	0.678937	0.630979	27	27	23	-4.58507459441973	-2.43320018829495	5	Inflammation	0	0	0	0.5625
GSTA3	Oncology	Q16772	OID21242	1.5K	ENSG00000174156	GSTA3	6	52761437	52774483	4.05286		Group enriched	Group enriched	0.167545	0.0912297	#VALUE!	0.7413	0.791014	0.721303	22	21	17	-4.57659759294866	-2.451880585897	5	Inflammation	0	0	0	0.461538461538462
GSTM4	Cardiometabolic_II	Q03013	OID30164	3K	ENSG00000168765	GSTM4	1	110198703	110208118	7.17293		Tissue enhanced	Cell type enhanced	0.00257511	0.0779622	#VALUE!	0.919438	0.919617	0.893891	4	4	4	-0.011959882317441	-2.89601904380378	1	Phenotypic diverse	0	0	0	0.6
GSTP1	Neurology	P09211	OID20876	1.5K	ENSG00000084207	GSTP1	11	67351066	67354131	4.3789		Tissue enhanced	Cell type enhanced	0.0166429	0.0268018	0.00352342	0.952884	0.965048	0.956925	10	4	7	-2.4460881832032	-0.571450085906904	1	Phenotypic diverse	0	0	0	0.375
GSTT2B	Neurology_II	P0CG30	OID31097	3K	ENSG00000133433	GSTT2B	22	24299601	24303373	4.23639		Group enriched	Cell type enhanced	0.0552139	0.557536	0.014536	0.372396	0.370413	0.383517	12	10	9	5.6597791698482	-8.92572356496476	6	Monogenic	0	0	0	0.727272727272727
GTF2IRD1	Oncology_II	Q9UHL9	OID31264	3K	ENSG00000006704	GTF2IRD1	7	73868120	74016931	5.78887		Tissue enhanced	Cell type enhanced	0.0016271	0.00379715	#VALUE!	0.994606	0.993065	0.9956	3	3	2	-5.06086748966464	2.11454615385222	1	Phenotypic diverse	0	0	0	0.666666666666667
GTPBP2	Neurology_II	Q9BX10	OID30946	3K	ENSG00000172432	GTPBP2	6	43573053	43596899	6.65472		Low tissue specificity	Cell type enhanced	0.136995	0.0116114	0.0378938	0.813522	0.824238	0.806109	11	11	10	6.65937590151596	5.65346636092409	2	Platelet count	0	0	0	0.615384615384615
GUCA2A	Neurology	Q02747	OID21101	1.5K	ENSG00000197273	GUCA2A	1	42628362	42630389	2.43776	Secreted to blood	Tissue enriched	Group enriched	0.201654	0.0573316	0.00287462	0.738104	0.726004	0.756654	36	29	27	-1.63174345760559	-3.58156996626966	3	Kidney function	0	0	0	0.696969696969697
GUCY2C	Oncology_II	P25092	OID31318	3K	ENSG00000070019	GUCY2C	12	14765576	14849519	5.78887		Tissue enriched	Group enriched	0.00317773	0.00410928	#VALUE!	0.992663	0.993872	0.995074	6	2	2	-5.04708892167315	1.93229023788255	1	Phenotypic diverse	0	0	0	1
GUK1	Cardiometabolic_II	Q16774	OID30148	3K	ENSG00000143774	GUK1	1	228327663	228336685	7.17293		Low tissue specificity	Cell type enhanced	0.003796	#VALUE!	#VALUE!	0.996215	1	0.998877	3	NA	1	-6.11202037441208	2.90314245570504	1	Phenotypic diverse	0	0	0	0
GUSB	Cardiometabolic	P08236	OID20296	1.5K	ENSG00000169919	GUSB	7	65425671	65447301	1.62373	Intracellular and membrane	Low tissue specificity	Low cell type specificity	0.137746	0.125308	#VALUE!	0.73703	0.729725	0.700513	36	29	32	0.994265030771709	-0.421102139755103	4	Polygenic	0	0	0	0.525
GYS1	Cardiometabolic	P13807	OID20097	1.5K	ENSG00000104812	GYS1	19	49471382	49496567	3.89739		Group enriched	Cell type enhanced	0.108734	0.0485567	0.0366299	0.805761	0.807073	0.800571	17	14	12	6.02706164113357	3.46994892145966	2	Platelet count	0	0	0	0.625
GZMA	Inflammation	P12544	OID20663	1.5K	ENSG00000145649	GZMA	5	54398476	54406080	0.950057	Secreted to blood	Tissue enhanced	Group enriched	0.143772	0.0775736	0.00299232	0.775434	0.775292	0.790058	24	25	23	0.0175191358213107	-0.857134990747257	8	Liver/Macrophages	0	0	0	0.6
GZMB	Inflammation	P10144	OID20604	1.5K	ENSG00000100453	GZMB	14	25100160	25103473	2.12683	Secreted to blood	Tissue enhanced	Group enriched	0.0442248	0.119899	0.0435941	0.79174	0.769685	0.801409	26	21	17	-0.104178831047268	-1.45022318060784	8	Liver/Macrophages	0	0	0	0.80952380952381
GZMH	Cardiometabolic	P20718	OID20096	1.5K	ENSG00000100450	GZMH	14	25075686	25078905	3.89739	Secreted to blood	Tissue enhanced	Group enriched	0.0569869	0.0679075	0.0250673	0.849826	0.842123	0.807901	28	20	21	-1.47616757160117	-0.309464642026965	1	Phenotypic diverse	0	0	0	0.64
H2AP	Oncology_II	O75409	OID31232	3K	ENSG00000187516	CXorf27	X	37850070	37850569	7.4709		Tissue enriched	Cell type enriched	0.000786216	0.00695095	#VALUE!	0.992248	0.993086	0.991532	3	2	2	-4.16742866554791	1.54299939979309	1	Phenotypic diverse	0	0	0	0.333333333333333
HADH	Cardiometabolic_II	Q16836	OID30132	3K	ENSG00000138796	HADH	4	108910870	108956331	7.17293		Tissue enhanced	Cell type enhanced	#VALUE!	0.00770731	#VALUE!	0.992291	0.99716	0.99394	2	1	2	-4.30231764622942	1.6154375458417	1	Phenotypic diverse	0	0	0	0.5
HAGH	Oncology	Q16775	OID21459	1.5K	ENSG00000063854	HAGH	16	1845621	1877195	1.34519		Low tissue specificity	Cell type enhanced	0.0337326	0.00925565	0.0547131	0.902186	0.874463	0.892393	15	12	11	-1.35905552740128	2.47586599908823	1	Phenotypic diverse	0	0	0	0.642857142857143
HAO1	Oncology	Q9UJM8	OID21395	1.5K	ENSG00000101323	HAO1	20	7863628	7921121	1.01915		Tissue enriched	Cell type enriched	0.228126	0.014728	0.00359872	0.753281	0.757123	0.741739	21	18	17	-6.16125958402541	-1.88922126541263	1	Phenotypic diverse	0	0	0	0.590909090909091
HARS1	Neurology	P12081	OID21086	1.5K	ENSG00000170445	HARS	5	140052758	140071609	1.89148		Low tissue specificity	Low cell type specificity	0.151861	0.0065589	0.0354896	0.806048	0.790342	0.81666	16	11	10	7.18769018147311	5.43071854549137	2	Platelet count	0	0	0	0.75
HAVCR1	Oncology	Q96D42	OID21422	1.5K	ENSG00000113249	HAVCR1	5	156456424	156486130	1.17893		Group enriched	Cell type enhanced	0.184793	0.198645	#VALUE!	0.616352	0.61778	0.619448	31	29	31	1.83505581440174	-4.42183342741687	5	Inflammation	0	0	0	0.666666666666667
HAVCR2	Neurology	Q8TDQ0	OID21137	1.5K	ENSG00000135077	HAVCR2	5	156512843	156569880	1.89148		Tissue enhanced	Cell type enhanced	0.263524	0.0912923	0.00404549	0.640596	0.633586	0.68404	27	22	20	-1.10497026563376	-5.41962371833533	3	Kidney function	0	0	0	0.615384615384615
HBEGF	Oncology	Q99075	OID21465	1.5K	ENSG00000113070	HBEGF	5	139712428	139726216	1.34519	Secreted to blood	Tissue enhanced	Cell type enhanced	0.188448	0.119921	0.0353193	0.656258	0.702775	0.650555	17	12	13	6.18745460197955	3.2928644587317	2	Platelet count	0	0	0	0.470588235294118
HBQ1	Oncology	P09105	OID21433	1.5K	ENSG00000086506	HBQ1	16	230452	231180	1.01915		Tissue enriched	Cell type enriched	0.0375965	0.0813065	0.0389632	0.842216	0.838128	0.812873	12	14	14	-0.279359485664527	-2.89962322952607	1	Phenotypic diverse	0	0	0	0.75
HBZ	Cardiometabolic_II	P02008	OID30307	3K	ENSG00000130656	HBZ	16	202686	204502	4.05502		Group enriched	Group enriched	0.0245467	0.574093	0.00947951	0.391821	0.383976	0.390626	15	11	8	5.38807120985168	-8.5238198918454	6	Monogenic	0	0	0	0.583333333333333
HCG22	Cardiometabolic_II	E2RYF7	OID30088	3K	ENSG00000228789	HCG22	6	31021227	31027667	7.17293	NA	NA	NA	0.00342826	0.0758382	#VALUE!	0.920701	0.907707	0.932074	6	6	3	-0.177107182740069	-2.83185438400125	1	Phenotypic diverse	0	0	0	0.285714285714286
HCLS1	Inflammation	P14317	OID20648	1.5K	ENSG00000180353	HCLS1	3	121350246	121379774	0.950057		Tissue enhanced	Cell type enhanced	0.125381	0.0140316	0.0441962	0.816315	0.803609	0.799062	16	15	13	4.29869331638765	5.12733024222636	2	Platelet count	0	0	0	0.866666666666667
HDAC8	Inflammation_II	Q9BY41	OID30436	3K	ENSG00000147099	HDAC8	X	71549366	71792953	6.95485		Low tissue specificity	Cell type enhanced	0.00738879	0.000932739	#VALUE!	0.991631	0.993655	0.995702	6	3	4	-6.15164407053387	1.81266388768893	1	Phenotypic diverse	0	0	0	0.4
HDAC9	Neurology_II	Q9UKV0	OID30832	3K	ENSG00000048052	HDAC9	7	18126572	19042039	7.12543		Tissue enhanced	Cell type enhanced	0.000259282	#VALUE!	#VALUE!	0.999741	1	1	1	NA	NA	-7.17371503221815	1.12814350225539	1	Phenotypic diverse	0	0	0	NA
HDDC2	Oncology_II	Q7Z4H3	OID31447	3K	ENSG00000111906	HDDC2	6	125541108	125623282	4.44368		Low tissue specificity	Low cell type specificity	0.0303921	0.268551	0.0189099	0.681998	0.68009	0.681279	13	8	11	3.46431590119479	-6.02742801081993	7	Omnigenic	0	0	0	0.727272727272727
HDGF	Oncology	P51858	OID21455	1.5K	ENSG00000143321	HDGF	1	156711899	156736717	1.18109	Secreted to blood	Low tissue specificity	Low cell type specificity	0.101201	0.66398	0.0319858	0.202902	0.216709	0.202431	21	17	17	5.9802701431183	-9.3731057338101	6	Monogenic	0	0	0	0.619047619047619
HDGFL2	Neurology_II	Q7Z4V5	OID31136	3K	ENSG00000167674	NA	19	4472284	4502223	4.23639		Low tissue specificity	Low cell type specificity	0.0991672	0.00731938	0.0290541	0.864602	0.857063	0.842626	29	25	18	2.96678042126729	4.88751354911577	2	Platelet count	0	0	0	0.653846153846154
HEBP1	Cardiometabolic	Q9NRV9	OID20063	1.5K	ENSG00000013583	HEBP1	12	13127798	13153207	3.89739		Tissue enhanced	Cell type enriched	0.00380836	0.00548878	0.0051256	0.985568	0.98774	0.98805	6	4	4	-3.85830842032823	0.703289714397651	1	Phenotypic diverse	0	0	0	0.6
HEG1	Inflammation_II	Q9ULI3	OID30579	3K	ENSG00000173706	HEG1	3	124684554	124774802	6.31356	Intracellular and membrane	Low tissue specificity	Cell type enhanced	0.172569	0.122882	0.00401177	0.700198	0.728572	0.69293	30	27	24	0.697046522163653	-0.333626180548287	8	Liver/Macrophages	0	0	0	0.5
HEPACAM2	Neurology_II	A8MVW5	OID31151	3K	ENSG00000188175	HEPACAM2	7	92817899	92855837	4.23639		Tissue enriched	Group enriched	0.103765	0.341358	0.00418587	0.550602	0.588014	0.553523	26	22	21	-4.04091867165655	-7.57478899966859	4	Polygenic	0	0	0	0.535714285714286
HEPH	Cardiometabolic_II	Q9BQS7	OID30337	3K	ENSG00000089472	HEPH	X	65382391	65488709	4.05502		Tissue enhanced	Cell type enhanced	0.116562	0.0926656	#VALUE!	0.790722	0.806012	0.758126	31	24	28	-0.286897958978004	-0.771830360792113	1	Phenotypic diverse	0	0	0	0.485714285714286
HEXIM1	Inflammation	O94992	OID20589	1.5K	ENSG00000186834	HEXIM1	17	43224684	43229468	2.12683		Low tissue specificity	Cell type enhanced	0.130969	0.0193618	0.0438804	0.805747	0.802372	0.783059	18	15	15	5.83743021795388	5.75129566515321	2	Platelet count	0	0	0	0.764705882352941
HGF	Inflammation	P14210	OID20656	1.5K	ENSG00000019991	HGF	7	81328322	81399754	0.950057	Secreted to blood	Tissue enriched	Cell type enhanced	0.210558	0.0348013	0.0180047	0.736529	0.75356	0.698883	30	29	29	-1.72216592759641	1.66877750578853	1	Phenotypic diverse	0	0	0	0.757575757575758
HGFAC	Inflammation_II	Q04756	OID30718	3K	ENSG00000109758	HGFAC	4	3443614	3451211	5.05042	Secreted to blood	Tissue enriched	Group enriched	0.0745902	0.147356	0.00118136	0.776556	0.754517	0.796527	25	25	18	1.20327360178173	-3.43876411700292	5	Inflammation	0	0	0	0.34375
HGS	Oncology	O14964	OID21175	1.5K	ENSG00000185359	HGS	17	79650356	79670168	4.05286		Low tissue specificity	Cell type enhanced	0.122684	0.0065844	0.0315465	0.838931	0.837427	0.82779	15	10	12	4.88758485292733	5.34210833045002	2	Platelet count	0	0	0	0.833333333333333
HHEX	Neurology_II	Q03014	OID31107	3K	ENSG00000152804	HHEX	10	94447945	94455403	4.23639		Tissue enhanced	Cell type enhanced	0.200406	0.0112408	0.0279044	0.759612	0.765684	0.721353	24	18	16	5.19912470615781	4.07409069819892	2	Platelet count	0	0	0	0.7
HIF1A	Inflammation_II	Q16665	OID30425	3K	ENSG00000100644	HIF1A	14	62162231	62214976	6.95485		Tissue enhanced	Low cell type specificity	0.00332112	#VALUE!	#VALUE!	0.996618	0.995998	0.997285	5	3	2	-5.4981100322375	0.123986136858349	1	Phenotypic diverse	0	0	0	0.25
HIP1	Cardiometabolic_II	O00291	OID30071	3K	ENSG00000127946	HIP1	7	75162621	75368280	7.17293		Tissue enhanced	Cell type enriched	0.00499308	#VALUE!	#VALUE!	0.995038	0.997632	0.994109	3	4	2	-5.46919299855352	-0.0925984771385103	1	Phenotypic diverse	0	0	0	0.5
HIP1R	Neurology_II	O75146	OID31141	3K	ENSG00000130787	HIP1R	12	123319000	123347507	4.41777		Tissue enhanced	Cell type enhanced	0.107978	0.00559958	0.0097714	0.876325	0.894271	0.879442	25	21	17	-2.19758905377754	-3.21716672272117	1	Phenotypic diverse	0	0	0	0.583333333333333
HJV	Neurology_II	Q6ZVN8	OID31006	3K	ENSG00000168509	HFE2	1	145413095	145417545	4.18025		Group enriched	Group enriched	0.100891	0.0346372	0.00508286	0.859092	0.859954	0.864003	31	28	24	-3.11890708438184	-0.951605584836018	1	Phenotypic diverse	0	0	0	0.405405405405405
HK2	Cardiometabolic	P52789	OID20065	1.5K	ENSG00000159399	HK2	2	75061108	75120486	3.89739		Tissue enhanced	Cell type enhanced	0.00034023	#VALUE!	#VALUE!	0.99966	1	1	1	NA	NA	-7.10417141556394	1.92481591134609	1	Phenotypic diverse	0	0	0	NA
HLA-A	Neurology_II	P04439	OID31048	3K	ENSG00000206503	HLA-A	6	29909037	29913661	4.18025		Low tissue specificity	Cell type enhanced	0.030125	0.00416527	#VALUE!	0.965637	0.956005	0.968756	12	8	6	-3.87331575242369	-1.17962980047704	1	Phenotypic diverse	0	0	0	0.272727272727273
HLA-DRA	Inflammation	P01903	OID20520	1.5K	ENSG00000204287	HLA-DRA	6	32407619	32412823	2.12683		Tissue enhanced	Cell type enhanced	0.0402698	#VALUE!	#VALUE!	0.959771	0.960989	0.951328	18	14	14	-3.06702438910116	-0.822301864658036	1	Phenotypic diverse	0	0	0	0.473684210526316
HLA-E	Inflammation	P13747	OID20532	1.5K	ENSG00000204592	HLA-E	6	30457244	30461982	2.12683	Secreted to blood	Low tissue specificity	Cell type enhanced	0.159128	0.0112371	0.00771496	0.821817	0.81653	0.806213	20	14	10	-1.68792176288199	-4.59095817809458	3	Kidney function	0	0	0	0.411764705882353
HMBS	Oncology	P08397	OID21385	1.5K	ENSG00000256269	HMBS	11	118955576	118964259	1.01915		Tissue enriched	Cell type enriched	0.0954004	0.0138813	0.0414147	0.849421	0.864987	0.845471	11	9	10	-1.2618644643553	2.49070021109593	1	Phenotypic diverse	0	0	0	0.461538461538462
HMCN2	Inflammation_II	Q8NDA2	OID30592	3K	ENSG00000148357	HMCN2	9	133046882	133309510	6.48414	Secreted to extracellular matrix	Tissue enhanced	Cell type enhanced	0.0880607	0.240329	#VALUE!	0.671151	0.641449	0.698595	25	19	18	2.88210766096818	-5.35062872723545	7	Omnigenic	0	0	0	0.37037037037037
HMGCL	Cardiometabolic_II	P35914	OID30214	3K	ENSG00000117305	HMGCL	1	24128375	24165110	6.57699	Intracellular and membrane	Tissue enhanced	Cell type enhanced	0.0935785	0.00160957	0.0228994	0.881894	0.892016	0.891677	15	11	13	4.01924621584436	5.78989144595863	2	Platelet count	0	0	0	0.714285714285714
HMGCS1	Cardiometabolic_II	Q01581	OID30157	3K	ENSG00000112972	HMGCS1	5	43289497	43313614	7.17293		Tissue enhanced	Cell type enhanced	2.18936e-05	#VALUE!	#VALUE!	0.999978	1	1	1	NA	NA	-7.04935844976913	2.00270548007207	1	Phenotypic diverse	0	0	0	NA
HMMR	Oncology_II	O75330	OID31175	3K	ENSG00000072571	HMMR	5	162887209	162918947	7.65228		Tissue enhanced	Cell type enhanced	#VALUE!	#VALUE!	#VALUE!	1	1	1	NA	NA	NA	NA	NA	NA	NA	0	0	0	NA
HMOX1	Cardiometabolic	P09601	OID20217	1.5K	ENSG00000100292	HMOX1	22	35776354	35790207	3.51089		Tissue enriched	Cell type enhanced	0.13186	0.0890406	#VALUE!	0.778904	0.782479	0.763327	29	26	24	0.564882891087177	-0.306559809067883	1	Phenotypic diverse	0	0	0	0.666666666666667
HMOX2	Neurology	P30519	OID20887	1.5K	ENSG00000103415	HMOX2	16	4524691	4560348	4.03342		Low tissue specificity	Cell type enriched	0.1407	0.0175255	0.0135554	0.828171	0.82399	0.839229	19	15	15	-6.1199380288617	-1.80003764355528	1	Phenotypic diverse	0	0	0	0.764705882352941
HNF1A	Neurology_II	P20823	OID30919	3K	ENSG00000135100	HNF1A	12	121416346	121440315	6.65472		Group enriched	Cell type enhanced	0.00127005	#VALUE!	#VALUE!	0.998738	0.999662	0.998987	2	1	1	-6.70263018274823	1.12411980167851	1	Phenotypic diverse	0	0	0	1
HNMT	Neurology	P50135	OID20975	1.5K	ENSG00000150540	HNMT	2	138721590	138773930	3.13519		Tissue enhanced	Cell type enhanced	0.24187	0.420273	0.0197433	0.317929	0.319093	0.307651	29	21	23	3.8419541163984	-7.36571083234875	7	Omnigenic	0	0	0	0.571428571428571
HNRNPK	Cardiometabolic	P61978	OID20051	1.5K	ENSG00000165119	HNRNPK	9	86582998	86595569	4.24935		Low tissue specificity	Low cell type specificity	0.109308	0.0117756	0.0301129	0.848623	0.856962	0.848544	18	13	14	4.16096627021506	5.52589086322295	2	Platelet count	0	0	0	0.928571428571429
HNRNPUL1	Neurology_II	Q9BUJ2	OID31037	3K	ENSG00000105323	HNRNPUL1	19	41768401	41813503	4.18025		Low tissue specificity	Cell type enhanced	0.134343	0.0122712	0.0346052	0.818722	0.821322	0.82881	31	22	22	4.10435731082836	5.51560332566633	2	Platelet count	0	0	0	0.571428571428571
HPCAL1	Inflammation	P37235	OID20615	1.5K	ENSG00000115756	HPCAL1	2	10443015	10567743	0.950057		Tissue enhanced	Cell type enhanced	0.136517	0.0220863	0.0350294	0.80617	0.788205	0.806271	12	11	11	6.51644732230999	4.87366771986204	2	Platelet count	0	0	0	0.833333333333333
HPGDS	Oncology	O60760	OID21266	1.5K	ENSG00000163106	HPGDS	4	95219686	95264027	4.05286		Tissue enhanced	Group enriched	0.0667669	0.12393	#VALUE!	0.808988	0.81741	0.832963	25	18	21	1.33754912450803	-3.68241695344568	5	Inflammation	0	0	0	0.444444444444444
HPSE	Cardiometabolic_II	Q9Y251	OID30409	3K	ENSG00000173083	HPSE	4	84213614	84256306	5.31168	Secreted to extracellular matrix	Low tissue specificity	Cell type enhanced	0.155969	0.0485282	0.0230362	0.772265	0.77757	0.74225	24	20	17	7.11460222004396	4.22625553592954	2	Platelet count	0	0	0	0.541666666666667
HRAS	Oncology_II	P01112	OID31263	3K	ENSG00000174775	HRAS	11	532242	537287	5.96593		Low tissue specificity	Cell type enhanced	0.00829589	0.000125438	#VALUE!	0.991581	0.997295	0.993545	5	2	2	-6.54891232017149	0.0747861319255269	1	Phenotypic diverse	0	0	0	0.333333333333333
HRC	Cardiometabolic_II	P23327	OID30211	3K	ENSG00000130528	HRC	19	49654455	49658681	6.57699	Intracellular and membrane	Group enriched	Cell type enriched	0.117157	0.0264807	0.00817083	0.847674	0.881716	0.840357	27	21	25	-2.78697556227599	-1.19164573832244	1	Phenotypic diverse	0	0	0	0.586206896551724
HRG	Inflammation_II	P04196	OID30770	3K	ENSG00000113905	HRG	3	186378005	186396029	4.59914	Secreted to blood	Tissue enriched	Cell type enriched	0.0382161	0.153307	#VALUE!	0.807912	0.812747	0.827901	26	18	17	1.64314419335869	-3.89998945207981	5	Inflammation	0	0	0	0.521739130434783
HS1BP3	Cardiometabolic_II	Q53T59	OID30243	3K	ENSG00000118960	HS1BP3	2	20760208	20850849	6.57699		Low tissue specificity	Low cell type specificity	0.145005	0.00982984	0.0331385	0.811776	0.797306	0.799241	20	13	14	6.39951080134226	5.68546776819585	2	Platelet count	0	0	0	0.6875
HS3ST3B1	Oncology	Q9Y662	OID21303	1.5K	ENSG00000125430	HS3ST3B1	17	14204400	14252721	2.27366		Tissue enhanced	Cell type enhanced	0.0642795	0.0901606	0.0469411	0.798317	0.793724	0.785572	28	18	20	-0.887949801416257	-1.51314051997861	8	Liver/Macrophages	0	0	0	0.583333333333333
HS6ST1	Oncology	O60243	OID21441	1.5K	ENSG00000136720	HS6ST1	2	128994290	129076151	1.01915	Intracellular and membrane	Low tissue specificity	Cell type enhanced	0.126749	0.0859574	0.000897224	0.786201	0.795716	0.790477	26	24	18	-0.857659664201695	0.0546927796980693	1	Phenotypic diverse	0	0	0	0.354838709677419
HS6ST2	Inflammation_II	Q96MM7	OID30481	3K	ENSG00000171004	HS6ST2	X	131760044	132095423	6.95485		Tissue enhanced	Cell type enhanced	0.146473	0.0565084	0.00143989	0.795224	0.832928	0.781291	23	18	21	-1.48426790995896	-2.65781785684633	8	Liver/Macrophages	0	0	0	0.444444444444444
HSBP1	Cardiometabolic_II	O75506	OID30232	3K	ENSG00000230989	HSBP1	16	83841448	83853342	6.57699		Low tissue specificity	Cell type enhanced	0.0953705	0.24938	0.0200585	0.635011	0.650738	0.663718	17	16	14	2.95132007501642	-4.43829447684656	5	Inflammation	0	0	0	0.666666666666667
HSD11B1	Inflammation	P28845	OID20575	1.5K	ENSG00000117594	HSD11B1	1	209859510	209908295	2.12683		Tissue enriched	Cell type enriched	0.23392	0.0949577	#VALUE!	0.671545	0.760594	0.63276	30	26	26	0.633429221354006	-0.330900265281868	8	Liver/Macrophages	0	0	1	0.405405405405405
HSD17B14	Neurology_II	Q9BPX1	OID31098	3K	ENSG00000087076	HSD17B14	19	49316274	49339935	4.23639		Low tissue specificity	Group enriched	0.0595237	0.285869	#VALUE!	0.654565	0.684695	0.661561	19	16	13	3.31584719756184	-5.90675293142379	7	Omnigenic	0	0	0	0.45
HSD17B3	Cardiometabolic_II	P37058	OID30145	3K	ENSG00000130948	HSD17B3	9	98997588	99064434	7.17293		Tissue enhanced	Cell type enriched	0.0213372	#VALUE!	0.00440492	0.974192	0.978046	0.972816	9	9	7	-2.66282585076657	3.76069997602846	1	Phenotypic diverse	0	0	0	0.6
HSDL2	Cardiometabolic_II	Q6YN16	OID30256	3K	ENSG00000119471	HSDL2	9	115142217	115234690	6.57699		Tissue enhanced	Cell type enhanced	0.0890733	0.215074	0.0159391	0.67981	0.695013	0.658889	23	21	19	2.80727692382056	-4.7602025117274	7	Omnigenic	0	0	0	0.666666666666667
HSP90B1	Neurology	P14625	OID20829	1.5K	ENSG00000166598	HSP90B1	12	104323885	104347423	4.56459	Intracellular and membrane	Low tissue specificity	Cell type enhanced	0.00511598	0.000813969	#VALUE!	0.994035	0.997789	1	5	1	NA	-6.0839998662038	1.75402742831586	1	Phenotypic diverse	0	0	0	0
HSPA1A	Inflammation	P0DMV8	OID20718	1.5K	ENSG00000204389	HSPA1A	6	31783291	31785723	1.82238	Intracellular and membrane	Low tissue specificity	Cell type enhanced	0.133987	0.00987945	0.0337483	0.822329	0.828915	0.813239	22	22	18	5.58277849355858	5.72527918226662	2	Platelet count	0	0	0	0.739130434782609
HSPA2	Oncology_II	P54652	OID31424	3K	ENSG00000126803	HSPA2	14	65002623	65009955	4.4847		Tissue enhanced	Cell type enhanced	0.0434675	0.00893332	0.00389522	0.94352	0.957773	0.933189	16	13	12	-1.5919859820269	3.35941803680497	1	Phenotypic diverse	0	0	0	0.785714285714286
HSPB1	Cardiometabolic	P04792	OID20230	1.5K	ENSG00000106211	HSPB1	7	75931861	75933612	3.86069		Tissue enhanced	Cell type enhanced	0.137437	0.148879	0.0297896	0.683632	0.708008	0.637716	13	11	12	2.89958182745845	-3.8169917113874	5	Inflammation	0	0	0	0.642857142857143
HSPB6	Oncology	O14558	OID21408	1.5K	ENSG00000004776	HSPB6	19	36245469	36248980	1.01915	Intracellular and membrane	Tissue enhanced	Group enriched	0.260397	0.0200015	0.0159296	0.703712	0.733145	0.693146	28	23	21	-2.44620725333656	-1.63551307466343	1	Phenotypic diverse	0	0	0	0.466666666666667
HSPG2	Cardiometabolic	P98160	OID20383	1.5K	ENSG00000142798	HSPG2	1	22148738	22263790	3.1611	Secreted to extracellular matrix	Low tissue specificity	Cell type enhanced	0.310004	0.03287	0.000752072	0.656245	0.703572	0.675761	27	22	16	-1.18319420820367	-5.43879270093765	3	Kidney function	0	0	0	0.461538461538462
HTR1A	Neurology_II	P08908	OID30824	3K	ENSG00000178394	HTR1A	5	63256183	63258334	7.12543		Tissue enriched	Cell type enriched	0.000922265	0.00287281	#VALUE!	0.996183	0.999386	1	3	1	NA	-6.00523497291331	0.661039853025085	1	Phenotypic diverse	0	0	0	0
HTR1B	Neurology_II	P28222	OID30866	3K	ENSG00000135312	HTR1B	6	78171948	78173490	7.12543		Group enriched	Cell type enhanced	0.00126396	0.00163383	#VALUE!	0.997066	0.994828	0.999836	3	4	1	-5.17363165655789	2.1007943458347	1	Phenotypic diverse	0	0	0	0
HTRA2	Oncology	O43464	OID21471	1.5K	ENSG00000115317	HTRA2	2	74756504	74760472	1.53952		Low tissue specificity	Low cell type specificity	0.117211	0.00456683	0.0288244	0.849113	0.834692	0.850038	19	16	14	4.0549516453903	5.46109229619281	2	Platelet count	0	0	0	0.764705882352941
HYAL1	Cardiometabolic	Q12794	OID20357	1.5K	ENSG00000114378	HYAL1	3	50337320	50349812	2.6105	Secreted to blood	Tissue enhanced	Cell type enhanced	0.113688	0.0619373	0.0758155	0.748699	0.761834	0.736562	34	29	26	-1.16989556992439	-1.41844730680558	1	Phenotypic diverse	0	0	0	0.527777777777778
HYOU1	Cardiometabolic	Q9Y4L1	OID20300	1.5K	ENSG00000149428	HYOU1	11	118914900	118927913	1.07529	Intracellular and membrane	Tissue enhanced	Cell type enhanced	0.134608	0.0821861	0.00931523	0.773966	0.786721	0.794582	32	21	27	-1.27065998432123	-3.46107894564923	8	Liver/Macrophages	0	0	0	0.548387096774194
ICA1	Inflammation	Q05084	OID20484	1.5K	ENSG00000003147	ICA1	7	8152814	8302317	3.7225		Low tissue specificity	Group enriched	0.112448	0.0341261	0.0403407	0.813146	0.800799	0.794371	12	10	9	4.92928022316904	5.44038192508409	2	Platelet count	0	0	0	0.727272727272727
ICAM1	Cardiometabolic	P05362	OID20411	1.5K	ENSG00000090339	ICAM1	19	10381511	10397291	2.80699		Tissue enhanced	Cell type enhanced	0.159131	0.168601	#VALUE!	0.671902	0.678235	0.668808	26	24	24	1.20761366143039	-3.59490348302868	5	Inflammation	0	0	0	0.6
ICAM2	Cardiometabolic	P13598	OID20248	1.5K	ENSG00000108622	ICAM2	17	62079954	62097994	1.07529		Tissue enhanced	Cell type enhanced	0.102644	0.520762	#VALUE!	0.376278	0.362532	0.356058	25	17	19	-4.09509230821956	-7.63167061597283	4	Polygenic	0	0	0	0.565217391304348
ICAM3	Cardiometabolic	P32942	OID20277	1.5K	ENSG00000076662	ICAM3	19	10444452	10450499	1.07529		Group enriched	Cell type enhanced	0.176404	0.165734	#VALUE!	0.658574	0.65224	0.647531	25	17	21	0.595817458816577	-1.13525462073513	8	Liver/Macrophages	0	0	0	0.652173913043478
ICAM4	Inflammation	Q14773	OID20578	1.5K	ENSG00000105371	ICAM4	19	10397643	10399198	2.12683	Intracellular and membrane	Group enriched	Cell type enhanced	0.0786842	0.341521	0.00519476	0.575029	0.568923	0.586673	24	22	18	-4.03862697809454	-7.57265427074129	4	Polygenic	0	0	0	0.6
ICAM5	Cardiometabolic	Q9UMF0	OID20145	1.5K	ENSG00000105376	ICAM5	19	10400657	10407454	2.25855		Tissue enriched	Cell type enhanced	0.109457	0.42221	0.00428354	0.463414	0.412028	0.511258	33	22	23	3.88759652925928	-6.69942591229237	7	Omnigenic	0	0	0	0.451612903225806
ICOSLG	Oncology	O75144	OID21351	1.5K	ENSG00000160223	ICOSLG	21	45642874	45660849	2.27366		Tissue enhanced	Cell type enhanced	0.107326	0.0828067	0.0019524	0.80739	0.830797	0.821136	26	17	20	-0.872578645503864	-2.97151704719739	8	Liver/Macrophages	0	0	0	0.48
ID4	Oncology_II	P47928	OID31284	3K	ENSG00000172201	ID4	6	19837617	19840915	5.78887		Tissue enhanced	Cell type enhanced	0.00136452	#VALUE!	#VALUE!	0.998629	1	1	2	NA	NA	-6.43412576099426	2.55612879252946	1	Phenotypic diverse	0	0	0	NA
IDI2	Neurology	Q9BXS1	OID20823	1.5K	ENSG00000148377	IDI2	10	1064847	1071799	4.03342		Tissue enriched	Cell type enriched	0.0447709	0.0675441	#VALUE!	0.887272	0.925444	0.856975	12	9	10	-0.268704656315823	-2.75140868304418	1	Phenotypic diverse	0	0	0	0.727272727272727
IDO1	Cardiometabolic_II	P14902	OID30230	3K	ENSG00000131203	IDO1	8	39759794	39785963	6.57699		Tissue enhanced	Cell type enhanced	0.153886	0.067448	0.00719209	0.771425	0.790675	0.784719	27	23	18	-1.17857874182881	-0.485607274955333	1	Phenotypic diverse	0	0	0	0.708333333333333
IDS	Inflammation	P22304	OID20619	1.5K	ENSG00000010404	IDS	X	148558521	148615470	0.950057	Intracellular and membrane	Tissue enriched	Cell type enhanced	0.0229187	0.0289403	#VALUE!	0.948056	0.941682	0.947678	14	12	8	-1.75435531941842	0.0173608957767408	1	Phenotypic diverse	0	0	0	0.666666666666667
IDUA	Oncology	P35475	OID21468	1.5K	ENSG00000127415	IDUA	4	980785	998316	1.01915	Intracellular and membrane	Low tissue specificity	Low cell type specificity	0.0766585	0.220939	0.00623232	0.696076	0.70156	0.693702	29	24	26	1.90610612178696	-4.70145036544259	5	Inflammation	0	0	0	0.5625
IFI30	Oncology_II	P13284	OID31505	3K	ENSG00000216490	IFI30	19	18283972	18288927	6.76268	Intracellular and membrane	Tissue enhanced	Group enriched	0.206617	0.17372	0.007042	0.612219	0.574031	0.553781	32	28	26	1.40979280939226	-4.44964615698801	5	Inflammation	0	0	0	0.588235294117647
IFIT1	Oncology_II	P09914	OID31310	3K	ENSG00000185745	IFIT1	10	91152303	91163745	5.78887		Low tissue specificity	Cell type enhanced	0.00518533	#VALUE!	#VALUE!	0.994793	0.996267	0.9973	5	4	2	-5.27328863256689	-0.163769488094506	1	Phenotypic diverse	0	0	0	0.5
IFIT3	Oncology_II	O14879	OID31283	3K	ENSG00000119917	IFIT3	10	91087651	91100728	5.78887		Low tissue specificity	Cell type enhanced	0.0407108	0.0284491	0.0091252	0.921583	0.921395	0.930632	17	16	9	0.237819783511809	3.60055528289683	1	Phenotypic diverse	0	0	0	0.470588235294118
IFNAR1	Oncology_II	P17181	OID31491	3K	ENSG00000142166	IFNAR1	21	34696734	34732168	4.44368		Low tissue specificity	Low cell type specificity	0.0410591	0.11875	#VALUE!	0.839872	0.868725	0.851322	18	14	14	0.488751086231044	-3.07472889789705	5	Inflammation	0	0	0	0.555555555555556
IFNG	Inflammation	P01579	OID20495	1.5K	ENSG00000111537	IFNG	12	68548548	68553527	3.7225	Secreted to blood	Group enriched	Group enriched	0.0531689	0.00589604	#VALUE!	0.940739	0.953829	0.950303	21	13	11	-6.4429951225001	2.57625065977461	1	Phenotypic diverse	0	0	0	0.5
IFNGR1	Inflammation	P15260	OID20678	1.5K	ENSG00000027697	IFNGR1	6	137518621	137540586	1.63885		Low tissue specificity	Cell type enhanced	0.244057	0.088447	0.00412467	0.663242	0.703118	0.742924	28	24	22	-1.38705743658089	-4.49192238583852	3	Kidney function	0	0	0	0.393939393939394
IFNGR2	Neurology	P38484	OID20941	1.5K	ENSG00000159128	IFNGR2	21	34775202	34851655	2.6105		Low tissue specificity	Cell type enhanced	0.181064	0.658308	#VALUE!	0.160334	0.157063	0.161816	32	27	26	5.83275098837034	-9.1816346477971	6	Monogenic	0	0	0	0.558823529411765
IFNL1	Neurology	Q8IU54	OID20795	1.5K	ENSG00000182393	IFNL1	19	39786965	39789313	4.03342	Secreted to blood	Not detected	Cell type enhanced	0.0308253	0.020494	#VALUE!	0.9487	0.945185	0.941959	13	12	8	-2.92299674333879	-0.938590365129437	1	Phenotypic diverse	0	0	0	0.538461538461538
IFNL2	Neurology_II	Q8IZJ0	OID30791	3K	ENSG00000183709	IFNL2	19	39759154	39760732	7.12543	Secreted to blood	Not detected	Cell type enriched	0.00480365	#VALUE!	#VALUE!	0.995112	0.995495	0.996023	4	3	3	-6.84492139808348	2.13894562092015	1	Phenotypic diverse	0	0	0	0.5
IFNLR1	Inflammation	Q8IU57	OID20506	1.5K	ENSG00000185436	IFNLR1	1	24480647	24514449	2.12683	Intracellular and membrane	Low tissue specificity	Cell type enhanced	0.104713	0.0773908	0.0156365	0.802118	0.833356	0.796329	33	24	23	-0.88671818052188	-2.95458432011528	8	Liver/Macrophages	0	0	0	0.46875
IFNW1	Cardiometabolic_II	P05000	OID30129	3K	ENSG00000177047	IFNW1	9	21140631	21142144	7.17293	Secreted to blood	Not detected	Not detected	#VALUE!	#VALUE!	#VALUE!	1	1	0.99982	NA	NA	1	NA	NA	NA	NA	0	0	0	0
IFT20	Neurology_II	Q8IY31	OID30962	3K	ENSG00000109083	IFT20	17	26655352	26662515	6.65472		Low tissue specificity	Low cell type specificity	0.0514857	0.000648098	0.00891752	0.938879	0.932391	0.924203	9	9	8	0.369524410832045	4.15609470021089	1	Phenotypic diverse	0	0	0	0.7
IGBP1	Neurology_II	P78318	OID31059	3K	ENSG00000089289	IGBP1	X	69353299	69386174	4.18025		Low tissue specificity	Cell type enhanced	0.116342	0.00809424	0.0239407	0.851477	0.834088	0.82925	17	15	12	4.3329399879734	5.28201061761115	2	Platelet count	0	0	0	0.8
IGDCC3	Neurology_II	Q8IVU1	OID30862	3K	ENSG00000174498	IGDCC3	15	65619465	65670378	7.12543		Tissue enhanced	Cell type enhanced	0.000113038	0.000832414	#VALUE!	0.999062	0.999675	0.999303	2	1	1	-5.45170471063401	2.25722179584237	1	Phenotypic diverse	0	0	0	0
IGDCC4	Cardiometabolic_II	Q8TDY8	OID30402	3K	ENSG00000103742	IGDCC4	15	65673802	65715410	4.04206		Tissue enhanced	Cell type enhanced	0.138228	0.0614215	#VALUE!	0.80033	0.805621	0.815507	34	22	28	-1.50880767434476	-1.76987318909914	1	Phenotypic diverse	0	0	0	0.5625
IGF1R	Oncology	P08069	OID21274	1.5K	ENSG00000140443	IGF1R	15	99192200	99507759	2.27366		Low tissue specificity	Cell type enhanced	0.125039	0.10762	#VALUE!	0.766816	0.779947	0.79371	25	20	20	0.727579903850476	-0.361597187372794	8	Liver/Macrophages	0	0	0	0.538461538461538
IGF2BP3	Cardiometabolic_II	O00425	OID30112	3K	ENSG00000136231	IGF2BP3	7	23349828	23510086	7.17293		Tissue enhanced	Cell type enhanced	0.00299277	0.00221693	#VALUE!	0.994729	0.995595	0.998676	7	3	1	-5.84240945029814	1.63689388346849	1	Phenotypic diverse	0	0	0	0
IGF2R	Neurology	P11717	OID21146	1.5K	ENSG00000197081	IGF2R	6	160390131	160534539	1.89148		Tissue enhanced	Cell type enhanced	0.0854263	0.135119	0.00189428	0.777138	0.786652	0.771516	29	24	24	0.803327065410791	-2.9350827748733	5	Inflammation	0	0	0	0.6
IGFBP1	Cardiometabolic	P08833	OID20246	1.5K	ENSG00000146678	IGFBP1	7	45927956	45933267	1.25667	Secreted to blood	Tissue enriched	Cell type enriched	0.223726	0.0166093	0.0234358	0.736085	0.746472	0.75044	28	23	29	-2.18024371133033	-3.27761033580543	1	Phenotypic diverse	0	0	0	0.575757575757576
IGFBP2	Cardiometabolic	P18065	OID20325	1.5K	ENSG00000115457	IGFBP2	2	217497551	217529159	1.25235	Secreted to blood	Tissue enhanced	Cell type enhanced	0.404641	0.0341709	#VALUE!	0.560875	0.535993	0.59795	34	29	30	-2.09433004686527	-3.73690785546031	3	Kidney function	0	0	0	0.439024390243902
IGFBP3	Cardiometabolic	P17936	OID20398	1.5K	ENSG00000146674	IGFBP3	7	45951949	45961473	1.90011	Secreted to blood	Tissue enhanced	Cell type enhanced	0.384093	0.216383	#VALUE!	0.399218	0.42116	0.428194	28	27	21	2.59916273349776	-5.11402730448169	5	Inflammation	0	0	0	0.454545454545455
IGFBP4	Neurology	P22692	OID21158	1.5K	ENSG00000141753	IGFBP4	17	38599702	38613983	2.97757	Secreted to blood	Low tissue specificity	Cell type enhanced	0.337908	0.0110932	0.0572377	0.593587	0.616906	0.583478	29	21	25	-1.20624652658057	-5.47933585854275	3	Kidney function	0	0	0	0.586206896551724
IGFBP6	Cardiometabolic	P24592	OID20413	1.5K	ENSG00000167779	IGFBP6	12	53491220	53496129	2.80699	Secreted to blood	Low tissue specificity	Cell type enhanced	0.273809	0.0163537	#VALUE!	0.709757	0.684778	0.664309	25	16	19	-1.23468460185212	-5.22584096540517	3	Kidney function	0	0	0	0.4
IGFBP7	Cardiometabolic	Q16270	OID20236	1.5K	ENSG00000163453	IGFBP7	4	57896939	57976551	1.07529	Secreted to blood	Low tissue specificity	Cell type enhanced	0.160197	0.0850667	#VALUE!	0.754946	0.721486	0.741579	29	25	20	-0.681346289417002	-3.92076964587557	3	Kidney function	0	0	0	0.285714285714286
IGFBPL1	Cardiometabolic	Q8WX77	OID20155	1.5K	ENSG00000137142	IGFBPL1	9	38408991	38424444	2.25855	Secreted to blood	Tissue enhanced	Cell type enhanced	0.158401	0.118541	#VALUE!	0.722488	0.753056	0.67475	29	21	29	0.296190721258044	-4.25381711265012	5	Inflammation	0	0	0	0.470588235294118
IGFL4	Inflammation_II	Q6B9Z1	OID30500	3K	ENSG00000204869	IGFL4	19	46543006	46580376	6.95485	Secreted - unknown location	Group enriched	Cell type enhanced	0.0012086	#VALUE!	#VALUE!	0.99881	1	0.999988	2	NA	1	-7.07583118036474	0.76404013595827	1	Phenotypic diverse	0	0	0	0
IGHMBP2	Cardiometabolic_II	P38935	OID30123	3K	ENSG00000132740	IGHMBP2	11	68671310	68708070	7.17293		Low tissue specificity	Cell type enhanced	0.0343661	0.00230119	0.00697486	0.956216	0.963971	0.958307	9	7	6	-0.781387572856349	3.87651861722323	1	Phenotypic diverse	0	0	0	0.857142857142857
IGLC2	Inflammation_II	P0DOY2	OID30740	3K	ENSG00000211677	IGLC2	22	23243156	23243617	4.23855	Immunoglobulin genes	Tissue enhanced	Cell type enriched	0.167587	0.038202	#VALUE!	0.793989	0.799538	0.765032	23	15	19	0.186325225099954	-1.26074418362607	1	Phenotypic diverse	0	0	0	0.478260869565217
IGLON5	Oncology_II	A6NGN9	OID31169	3K	ENSG00000142549	IGLON5	19	51815102	51833608	7.4709	Secreted in brain	Tissue enhanced	Cell type enhanced	0.00112557	#VALUE!	#VALUE!	0.998901	0.998396	0.998069	2	1	1	-6.99614194401631	0.694390684723605	1	Phenotypic diverse	0	0	0	1
IGSF21	Cardiometabolic_II	Q96ID5	OID30210	3K	ENSG00000117154	IGSF21	1	18434240	18704977	6.57699	Intracellular and membrane	Tissue enhanced	Group enriched	0.0736227	0.0242257	0.00178716	0.900024	0.926353	0.887615	30	16	18	-2.6947381252804	-0.391235126066887	1	Phenotypic diverse	0	0	0	0.36
IGSF3	Oncology	O75054	OID21312	1.5K	ENSG00000143061	IGSF3	1	117117031	117210375	2.27366		Low tissue specificity	Cell type enhanced	0.220051	0.035899	0.00327985	0.741101	0.763523	0.796002	30	27	30	-2.33743646817651	-1.50587098920596	1	Phenotypic diverse	0	0	0	0.5
IGSF8	Cardiometabolic	Q969P0	OID20167	1.5K	ENSG00000162729	IGSF8	1	160061130	160068733	2.25855		Tissue enhanced	Cell type enhanced	0.194496	0.0266883	0.0275884	0.750762	0.738986	0.725426	28	20	17	2.07531313709198	3.23980624484507	2	Platelet count	0	0	0	0.608695652173913
IGSF9	Cardiometabolic_II	Q9P2J2	OID30330	3K	ENSG00000085552	IGSF9	1	159896829	159915386	4.05502	Intracellular and membrane	Tissue enhanced	Cell type enhanced	0.272504	0.0777382	#VALUE!	0.649772	0.611369	0.629306	34	30	31	0.195401946344792	-2.32768056453316	1	Phenotypic diverse	0	0	0	0.487804878048781
IKBKG	Inflammation	Q9Y6K9	OID20544	1.5K	ENSG00000073009	IKBKG	X	153769414	153796782	2.12683		Low tissue specificity	Low cell type specificity	0.0987274	0.00761989	0.0469658	0.8466	0.842069	0.834864	10	8	8	3.43232809606431	4.57994858136332	2	Platelet count	0	0	0	0.777777777777778
IKZF2	Oncology	Q9UKS7	OID21213	1.5K	ENSG00000030419	IKZF2	2	213864429	214017151	4.05286		Tissue enhanced	Cell type enhanced	0.00599624	0.00845149	#VALUE!	0.985574	0.982193	0.982752	5	4	5	-4.1951055580384	1.36020002656373	1	Phenotypic diverse	0	0	0	0.5
IL10	Inflammation	P22301	OID20431	1.5K	ENSG00000136634	IL10	1	206940947	206945839	3.7225	Secreted to blood	Tissue enhanced	Group enriched	0.0300091	0.0329377	0.0056926	0.931214	0.932426	0.93469	20	19	14	-1.91318667342156	-0.0826541074574602	1	Phenotypic diverse	0	0	0	0.65
IL10RA	Inflammation	Q13651	OID20420	1.5K	ENSG00000110324	IL10RA	11	117857063	117872196	3.7225		Tissue enhanced	Cell type enhanced	0.0127154	0.0116733	#VALUE!	0.975531	0.981313	0.978986	9	5	6	-3.86594322664456	-0.0670645305777938	1	Phenotypic diverse	0	0	0	0.833333333333333
IL10RB	Inflammation	Q08334	OID20696	1.5K	ENSG00000243646	IL10RB	21	34638663	34669539	1.63885		Low tissue specificity	Cell type enhanced	0.227531	0.235028	0.00711368	0.530702	0.52809	0.516248	23	18	19	0.225028511493469	-5.34422157208005	7	Omnigenic	0	0	0	0.541666666666667
IL11	Inflammation	P20809	OID20455	1.5K	ENSG00000095752	IL11	19	55875757	55881831	3.7225	Secreted to blood	Low tissue specificity	Cell type enriched	0.00277415	0.00206244	#VALUE!	0.995137	0.997126	0.993227	4	2	2	-5.19806427284973	2.07575733227403	1	Phenotypic diverse	0	0	0	0.333333333333333
IL12A_IL12B	Oncology	P29459_P29460	OID21327	1.5K	ENSG00000168811|ENSG00000113302	IL12A|IL12B	3|5	159706537|158741791	159713806|158757895	2.27366	NA	NA	NA	0.24857	0.35849	0.00283825	0.390021	0.421321	0.445506	29	23	22	1.85541848002237	-5.29917581603772	7	Omnigenic	0	0	0	0.5
IL12B	Inflammation	P29460	OID20666	1.5K	ENSG00000113302	IL12B	5	158741791	158757895	0.950057	Secreted to blood	Tissue enhanced	Cell type enriched	0.256432	0.362303	0.00662937	0.374401	0.349325	0.437328	30	26	23	1.81425518349797	-5.2746224228106	7	Omnigenic	0	0	0	0.633333333333333
IL12RB1	Inflammation	P42701	OID20486	1.5K	ENSG00000096996	IL12RB1	19	18169805	18209754	3.7225	Intracellular and membrane	Tissue enhanced	Cell type enhanced	0.0762746	0.134776	#VALUE!	0.789249	0.792099	0.772813	20	14	14	0.099869190531633	-2.34396399201468	8	Liver/Macrophages	0	0	0	0.4
IL12RB2	Inflammation_II	Q99665	OID30422	3K	ENSG00000081985	IL12RB2	1	67773047	67862583	6.95485	Intracellular and membrane	Tissue enhanced	Group enriched	0.0129613	0.00511743	#VALUE!	0.981752	0.978288	0.983107	11	10	4	-5.21185671203744	1.51800904469243	1	Phenotypic diverse	0	0	0	0.4
IL13	Inflammation	P35225	OID20430	1.5K	ENSG00000169194	IL13	5	131991955	131996802	3.7225	Secreted to blood	Tissue enriched	Group enriched	0.00375887	0.00352475	#VALUE!	0.99268	0.991255	0.992274	4	3	2	-5.03990164754297	2.00380060183224	1	Phenotypic diverse	0	0	0	0.666666666666667
IL13RA1	Oncology	P78552	OID21504	1.5K	ENSG00000131724	IL13RA1	X	117861535	117928502	2.57379	Intracellular and membrane	Low tissue specificity	Cell type enhanced	0.101376	0.365833	#VALUE!	0.533068	0.589558	0.475781	24	25	23	4.23951211982186	-7.18316488664831	7	Omnigenic	0	0	0	0.6
IL13RA2	Neurology_II	Q14627	OID30841	3K	ENSG00000123496	IL13RA2	X	114238538	114254540	7.12543		Tissue enhanced	Cell type enhanced	0.000473751	#VALUE!	#VALUE!	0.999522	1	1	2	NA	NA	-6.73198858361456	2.14163717428146	1	Phenotypic diverse	0	0	0	NA
IL15	Inflammation	P40933	OID20562	1.5K	ENSG00000164136	IL15	4	142557752	142655140	2.12683	Secreted to blood	Low tissue specificity	Cell type enhanced	0.126118	0.0894639	0.0218712	0.762486	0.761357	0.763938	30	29	28	0.235666211452758	-0.227367426611451	1	Phenotypic diverse	0	0	0	0.540540540540541
IL15RA	Inflammation	Q13261	OID20498	1.5K	ENSG00000134470	IL15RA	10	5990855	6020150	3.7225	Secreted to blood	Low tissue specificity	Cell type enhanced	0.0807043	0.0460985	0.00132987	0.871782	0.851308	0.880384	18	14	12	-1.55985299291242	-3.08914936073154	8	Liver/Macrophages	0	0	0	0.444444444444444
IL16	Inflammation	Q14005	OID20633	1.5K	ENSG00000172349	IL16	15	81451916	81605104	0.950057	Secreted to blood	Tissue enhanced	Cell type enhanced	0.17194	0.234231	0.0238834	0.569864	0.574516	0.557796	22	22	21	2.69612604036203	-5.72541523425235	7	Omnigenic	0	0	0	0.791666666666667
IL17A	Inflammation	Q16552	OID20469	1.5K	ENSG00000112115	IL17A	6	52051185	52055436	3.7225	Secreted to blood	Tissue enhanced	Cell type enriched	0.0259563	0.000865783	0.000755244	0.972398	0.981702	0.975236	18	11	11	-6.53787856765442	0.0708509931588937	1	Phenotypic diverse	0	0	0	0.375
IL17C	Inflammation	Q9P0M4	OID20477	1.5K	ENSG00000124391	IL17C	16	88704999	88706881	3.7225	Secreted to blood	Tissue enhanced	Group enriched	0.0274353	0.0118362	0.0164577	0.944121	0.929226	0.932662	23	16	18	-3.97932883328688	0.0266193902009562	1	Phenotypic diverse	0	0	0	0.545454545454545
IL17D	Inflammation	Q8TAD2	OID20481	1.5K	ENSG00000172458	IL17D	13	21276266	21297237	3.7225	Secreted to blood	Group enriched	Cell type enhanced	0.195298	0.101135	#VALUE!	0.703502	0.740739	0.732878	24	20	19	-2.07654923111523	-2.53946251552434	5	Inflammation	0	0	0	0.56
IL17F	Inflammation	Q96PD4	OID20456	1.5K	ENSG00000112116	IL17F	6	52101479	52109335	3.7225	Secreted to blood	Tissue enhanced	Cell type enriched	0.00983016	0.0170542	#VALUE!	0.972993	0.984333	0.982321	7	7	3	-3.08619816645072	-0.0685639253016237	1	Phenotypic diverse	0	0	0	0.25
IL17RA	Neurology	Q96F46	OID21089	1.5K	ENSG00000177663	IL17RA	22	17565844	17596583	1.89148	Secreted to blood	Tissue enhanced	Cell type enhanced	0.0246313	0.445667	0.000561885	0.529063	0.529823	0.522067	11	9	10	4.61861581159943	-7.63801961676681	7	Omnigenic	0	0	0	0.727272727272727
IL17RB	Inflammation	Q9NRM6	OID20585	1.5K	ENSG00000056736	IL17RB	3	53880607	53899827	3.20212	Intracellular and membrane	Tissue enhanced	Cell type enhanced	0.17003	0.440141	#VALUE!	0.389701	0.357367	0.437929	31	24	24	4.6086805807939	-7.65230333179787	7	Omnigenic	0	0	0	0.548387096774194
IL18	Inflammation	Q14116	OID20694	1.5K	ENSG00000150782	IL18	11	112013974	112034840	2.55004	Secreted to blood	Tissue enhanced	Cell type enhanced	0.0639636	0.129343	0.00471488	0.801892	0.805907	0.796128	29	25	19	0.324646442836077	-1.68502807939587	8	Liver/Macrophages	0	0	0	0.692307692307692
IL18BP	Cardiometabolic	O95998	OID20348	1.5K	ENSG00000137496	IL18BP	11	71709587	71716761	1.90011	Secreted to blood	Tissue enhanced	Cell type enhanced	0.268633	0.0513995	0.00124909	0.678613	0.651385	0.69218	27	24	23	-1.34114471790868	-5.10332061061176	3	Kidney function	0	0	0	0.46875
IL18R1	Inflammation	Q13478	OID20652	1.5K	ENSG00000115604	IL18R1	2	102927989	103015218	0.950057		Tissue enhanced	Cell type enhanced	0.169436	0.50066	#VALUE!	0.329053	0.309209	0.298201	30	27	28	4.88303497820921	-7.94602208673492	6	Monogenic	0	0	0	0.774193548387097
IL18RAP	Neurology	O95256	OID20900	1.5K	ENSG00000115607	IL18RAP	2	103035149	103069025	3.14814		Group enriched	Group enriched	0.0132878	0.0220757	#VALUE!	0.964595	0.978074	0.982077	6	3	7	-3.96836580767159	0.0335136520171963	1	Phenotypic diverse	0	0	0	0.428571428571429
IL19	Cardiometabolic	Q9UHD0	OID20158	1.5K	ENSG00000142224	IL19	1	206972215	207016324	4.49118	Secreted to blood	Group enriched	Cell type enhanced	0.0730777	0.163838	#VALUE!	0.762817	0.737273	0.757077	27	21	16	1.01019987351881	-1.84600721074326	8	Liver/Macrophages	0	0	0	0.541666666666667
IL1A	Inflammation	P01583	OID20488	1.5K	ENSG00000115008	IL1A	2	113531492	113542167	3.7225	Secreted to blood	Tissue enhanced	Cell type enhanced	#VALUE!	0.00649677	8.33418e-05	0.993403	0.998505	0.991121	2	2	1	-4.1495284050418	1.56514949879219	1	Phenotypic diverse	0	0	0	0.5
IL1B	Inflammation	P01584	OID20427	1.5K	ENSG00000125538	IL1B	2	113587328	113594480	4.24503	Secreted to blood	Tissue enhanced	Cell type enhanced	0.0479667	0.0347161	0.0325642	0.884579	0.881808	0.878777	17	15	15	1.09426788269677	3.41813413090083	1	Phenotypic diverse	0	0	0	0.666666666666667
IL1R1	Neurology	P14778	OID21116	1.5K	ENSG00000115594	IL1R1	2	102681004	102796334	2.07501	Secreted to blood	Low tissue specificity	Cell type enhanced	0.109731	0.128541	0.00388835	0.757666	0.791982	0.753366	26	18	24	0.767605690207758	-0.455750455053609	8	Liver/Macrophages	0	0	0	0.448275862068966
IL1R2	Inflammation	P27930	OID20757	1.5K	ENSG00000115590	IL1R2	2	102608306	102645006	2.36651	Secreted to blood	Tissue enhanced	Cell type enhanced	0.113866	0.216652	#VALUE!	0.669392	0.687491	0.62306	27	24	24	1.92203714296904	-4.71299564481706	5	Inflammation	0	0	0	0.6
IL1RAP	Neurology	Q9NPH3	OID21126	1.5K	ENSG00000196083	IL1RAP	3	190231840	190375843	1.89148	Secreted to blood	Tissue enriched	Cell type enhanced	0.107265	0.636323	#VALUE!	0.256532	0.2157	0.276758	31	27	20	5.84665414485458	-9.18879563626368	6	Monogenic	0	0	0	0.382352941176471
IL1RL1	Cardiometabolic	Q01638	OID20250	1.5K	ENSG00000115602	IL1RL1	2	102927962	102968497	1.4402	Secreted to blood	Group enriched	Cell type enhanced	0.0684846	0.376371	#VALUE!	0.554961	0.578114	0.558365	29	21	18	3.83797210663052	-6.59175157741752	7	Omnigenic	0	0	0	0.5
IL1RL2	Inflammation	Q9HB29	OID20487	1.5K	ENSG00000115598	IL1RL2	2	102803433	102856462	3.7225		Tissue enhanced	Cell type enhanced	0.125414	0.183964	#VALUE!	0.690655	0.626373	0.752876	30	25	18	1.17441468938023	-3.26498218443609	5	Inflammation	0	0	1	0.34375
IL1RN	Inflammation	P18510	OID20700	1.5K	ENSG00000136689	IL1RN	2	113864791	113891593	2.36651	Secreted to blood	Tissue enriched	Cell type enhanced	0.18274	0.0728149	0.0109507	0.733391	0.771117	0.757092	29	28	25	-0.777062842612904	-2.71227428807008	1	Phenotypic diverse	0	0	0	0.606060606060606
IL2	Inflammation	P60568	OID20419	1.5K	ENSG00000109471	IL2	4	123372625	123377880	3.7225	Secreted to blood	Not detected	Cell type enriched	#VALUE!	#VALUE!	#VALUE!	1	1	1	NA	NA	NA	NA	NA	NA	NA	0	0	0	NA
IL20	Inflammation	Q9NYY1	OID20453	1.5K	ENSG00000162891	IL20	1	207038699	207042568	3.7225	Secreted to blood	Tissue enhanced	Cell type enhanced	0.00879115	#VALUE!	#VALUE!	0.991161	0.992274	0.992032	7	2	4	-4.95791117275471	-0.228213486731212	1	Phenotypic diverse	0	0	0	0.2
IL20RA	Inflammation	Q9UHF4	OID20422	1.5K	ENSG00000016402	IL20RA	6	137321108	137366298	3.7225		Tissue enhanced	Cell type enhanced	0.00144942	0.0023358	#VALUE!	0.996197	0.993913	0.993893	3	2	3	-4.44910348828819	0.585709466297043	1	Phenotypic diverse	0	0	0	0.666666666666667
IL20RB	Inflammation_II	Q6UXL0	OID30461	3K	ENSG00000174564	IL20RB	3	136665072	136729927	6.95485		Group enriched	Group enriched	0.000332392	0.00749742	0.000796767	0.991317	0.994204	0.984595	4	2	1	-3.80455953702931	0.446347566139056	1	Phenotypic diverse	0	0	0	0.5
IL21R	Inflammation_II	Q9HBE5	OID30441	3K	ENSG00000103522	IL21R	16	27413483	27462115	6.95485		Group enriched	Cell type enhanced	0.000543024	#VALUE!	#VALUE!	0.999457	0.999919	1	2	1	NA	-7.07057509380778	1.96340266090313	1	Phenotypic diverse	0	0	0	0
IL22	Oncology_II	Q9GZX6	OID31407	3K	ENSG00000127318	IL22	12	68642022	68647387	4.4847	Secreted to blood	Tissue enhanced	Cell type enhanced	0.0439476	0.0126538	#VALUE!	0.943065	0.952546	0.935084	21	14	17	-5.10179706943282	1.38653577594576	1	Phenotypic diverse	0	0	0	0.476190476190476
IL22RA1	Inflammation	Q8N6P7	OID20449	1.5K	ENSG00000142677	IL22RA1	1	24446261	24469611	3.7225		Tissue enriched	Cell type enhanced	0.0315348	0.0501929	0.00359916	0.914503	0.910313	0.933586	17	13	12	-1.67639789984454	-0.848860463883692	1	Phenotypic diverse	0	0	0	0.388888888888889
IL24	Inflammation	Q13007	OID20440	1.5K	ENSG00000162892	IL24	1	207070788	207077484	3.7225	Secreted to blood	Group enriched	Cell type enhanced	#VALUE!	#VALUE!	#VALUE!	1	1	0.999995	NA	NA	1	NA	NA	NA	NA	0	0	0	0
IL25	Oncology_II	Q9H293	OID31243	3K	ENSG00000166090	IL25	14	23842018	23845612	7.79911	Secreted to blood	Not detected	Cell type enhanced	#VALUE!	#VALUE!	#VALUE!	1	1	0.999872	NA	NA	1	NA	NA	NA	NA	0	0	0	0
IL2RA	Cardiometabolic	P01589	OID20267	1.5K	ENSG00000134460	IL2RA	10	6052652	6104288	3.07257		Tissue enhanced	Cell type enhanced	0.223268	0.237138	#VALUE!	0.538911	0.546178	0.585321	22	18	20	0.453233748559908	-5.17207407570711	7	Omnigenic	0	0	0	0.652173913043478
IL2RB	Inflammation	P14784	OID20450	1.5K	ENSG00000100385	IL2RB	22	37521878	37571094	3.7225		Tissue enhanced	Group enriched	0.00885759	0.00474624	#VALUE!	0.986267	0.989513	0.989564	9	5	4	-5.69302540355032	1.48384352778533	1	Phenotypic diverse	0	0	0	0.285714285714286
IL2RG	Oncology_II	P31785	OID31361	3K	ENSG00000147168	IL2RG	X	70327254	70331958	4.4847		Tissue enhanced	Cell type enhanced	0.0183456	0.0196627	#VALUE!	0.962048	0.97569	0.981778	10	6	7	-4.36149713474994	-0.359809771388524	1	Phenotypic diverse	0	0	0	0.625
IL3	Oncology_II	P08700	OID31229	3K	ENSG00000164399	IL3	5	131396222	131398897	7.4709	Secreted to blood	Not detected	Not detected	0.000334802	#VALUE!	#VALUE!	0.999665	0.998915	1	1	1	NA	-7.08563756411621	1.961888805288	1	Phenotypic diverse	0	0	0	0
IL31	Inflammation_II	Q6EBC2	OID30487	3K	ENSG00000204671	IL31	12	122656577	122658746	6.95485	Secreted to blood	Not detected	Cell type enhanced	#VALUE!	0.00307205	#VALUE!	0.996928	0.992224	0.999054	1	2	1	-5.02359082551387	1.97328006056175	1	Phenotypic diverse	0	0	0	0.5
IL31RA	Inflammation_II	Q8NI17	OID30475	3K	ENSG00000164509	IL31RA	5	55147207	55218678	7.3176		Tissue enhanced	Cell type enhanced	0.049501	0.188102	#VALUE!	0.762215	0.737072	0.729893	20	16	12	2.33914105343648	-4.70491103191816	5	Inflammation	0	0	0	0.4
IL32	Inflammation	P24001	OID20605	1.5K	ENSG00000008517	IL32	16	3115298	3131908	2.12683	Secreted to blood	Tissue enhanced	Cell type enhanced	0.229047	0.0592166	#VALUE!	0.711573	0.719655	0.677339	23	22	15	-2.30191786995219	-1.51859119642384	8	Liver/Macrophages	0	0	0	0.48
IL33	Inflammation	O95760	OID20428	1.5K	ENSG00000137033	IL33	9	6215805	6257983	3.7225	Secreted to blood	Tissue enhanced	Cell type enhanced	0.00666408	0.000477897	#VALUE!	0.992786	0.990528	0.987143	7	4	6	-4.83009076349935	-0.311703927349145	1	Phenotypic diverse	0	0	0	0.111111111111111
IL34	Neurology	Q6ZMJ4	OID20809	1.5K	ENSG00000157368	IL34	16	70613798	70694585	4.21696	Secreted to blood	Tissue enhanced	Cell type enhanced	0.0250364	0.264363	#VALUE!	0.710257	0.722865	0.728603	16	10	9	3.39493007851151	-5.98335785015776	7	Omnigenic	0	0	0	0.583333333333333
IL36A	Inflammation_II	Q9UHA7	OID30472	3K	ENSG00000136694	IL36A	2	113763038	113765621	6.95485	Secreted to blood	Group enriched	Cell type enhanced	0.000490785	0.00108135	#VALUE!	0.998417	0.999989	0.998615	4	1	1	-6.44472661971964	0.88087062753479	1	Phenotypic diverse	0	0	0	1
IL36G	Inflammation_II	Q9NZH8	OID30551	3K	ENSG00000136688	IL36G	2	113730780	113743242	7.31976	Secreted to blood	Group enriched	Group enriched	0.0358755	0.00820848	#VALUE!	0.95586	0.973754	0.956965	16	11	11	-4.71374548640775	-0.251711335544794	1	Phenotypic diverse	0	0	0	0.692307692307692
IL3RA	Inflammation	P26951	OID20461	1.5K	ENSG00000185291	IL3RA	X	1455509	1501578	3.7225		Low tissue specificity	Cell type enriched	0.0312332	0.151579	#VALUE!	0.817369	0.861852	0.815618	16	9	9	1.16022490017433	-0.482692655490956	4	Polygenic	0	0	0	0.384615384615385
IL4	Inflammation	P05112	OID20426	1.5K	ENSG00000113520	IL4	5	132009678	132018368	3.7225	Secreted to blood	Not detected	Cell type enhanced	0.00238802	#VALUE!	#VALUE!	0.997612	0.999476	0.999559	1	1	2	-7.07152246553892	1.90827596480909	1	Phenotypic diverse	0	0	0	0.5
IL4R	Inflammation	P24394	OID20576	1.5K	ENSG00000077238	IL4R	16	27324989	27376099	2.12683	Secreted to blood	Low tissue specificity	Cell type enhanced	0.113012	0.097119	0.00955937	0.780137	0.786826	0.736954	29	19	18	-0.277164568057574	-2.36637250561362	8	Liver/Macrophages	0	0	0	0.541666666666667
IL5	Inflammation	P05113	OID20472	1.5K	ENSG00000113525	IL5	5	131877136	131892530	3.7225	Secreted to blood	Tissue enhanced	Cell type enriched	0.00450977	0.00486784	#VALUE!	0.990548	0.996729	0.999772	5	2	1	-5.64248426609811	0.679998215886465	1	Phenotypic diverse	0	0	0	0
IL5RA	Inflammation	Q01344	OID20601	1.5K	ENSG00000091181	IL5RA	3	3111233	3168297	2.12683	Intracellular and membrane	Tissue enhanced	Group enriched	0.137511	0.173145	#VALUE!	0.689005	0.704909	0.676514	22	14	14	0.567512148096323	-1.25777010440578	8	Liver/Macrophages	0	0	0	0.647058823529412
IL6	Cardiometabolic	P05231	OID20101	1.5K	ENSG00000136244	IL6	7	22765503	22771621	2.27366	Secreted to blood	Tissue enhanced	Cell type enhanced	0.227481	0.0646965	0.0300068	0.678051	0.645207	0.675764	25	21	25	0.148665039025496	-3.09280374781563	1	Phenotypic diverse	0	0	0	0.642857142857143
IL6R	Cardiometabolic	P08887	OID20385	1.5K	ENSG00000160712	IL6R	1	154377669	154441926	2.98188	Secreted to blood	Tissue enhanced	Cell type enhanced	0.0781559	0.667685	0.00341596	0.250491	0.271428	0.283075	25	16	16	5.97884593955815	-9.37231962963837	6	Monogenic	0	0	0	0.523809523809524
IL6ST	Cardiometabolic	P40189	OID20147	1.5K	ENSG00000134352	IL6ST	5	55230923	55290821	2.25855	Secreted to blood	Low tissue specificity	Cell type enhanced	0.0885768	0.0767493	#VALUE!	0.834434	0.819675	0.864399	23	19	18	-0.535285512558392	-0.685632934004928	1	Phenotypic diverse	0	0	0	0.275862068965517
IL7	Inflammation	P13232	OID20535	1.5K	ENSG00000104432	IL7	8	79587978	79717758	2.12683	Secreted to blood	Low tissue specificity	Group enriched	0.128507	0.0192925	0.025893	0.825966	0.846365	0.826318	18	14	16	6.12302217065955	5.79716314919138	2	Platelet count	0	0	0	0.764705882352941
IL7R	Neurology	P16871	OID21136	1.5K	ENSG00000168685	IL7R	5	35852797	35879705	1.89148	Intracellular and membrane	Tissue enhanced	Cell type enhanced	0.166847	0.680171	#VALUE!	0.152485	0.128466	0.178227	25	20	20	4.94067672548062	-8.02324631552512	6	Monogenic	0	0	0	0.538461538461538
IL9	Oncology_II	P15248	OID31298	3K	ENSG00000145839	IL9	5	135227935	135231516	5.78887	Secreted to blood	Not detected	Not detected	#VALUE!	#VALUE!	#VALUE!	1	1	1	NA	NA	NA	NA	NA	NA	NA	0	0	0	NA
ILKAP	Neurology	Q9H0C8	OID20855	1.5K	ENSG00000132323	ILKAP	2	239079042	239112370	4.204		Low tissue specificity	Low cell type specificity	0.0888774	0.00447061	0.0259494	0.880811	0.88951	0.864801	17	13	12	2.94120770043856	4.87116978853412	2	Platelet count	0	0	0	0.666666666666667
IMMT	Oncology_II	Q16891	OID31397	3K	ENSG00000132305	IMMT	2	86371055	86422893	4.4847		Tissue enhanced	Cell type enhanced	0.126677	0.0136628	0.000738075	0.858517	0.84932	0.841073	28	13	19	-2.55623794020854	-2.81398200761021	1	Phenotypic diverse	0	0	0	0.454545454545455
IMPA1	Neurology	P29218	OID20907	1.5K	ENSG00000133731	IMPA1	8	82570196	82598928	2.6105		Low tissue specificity	Low cell type specificity	0.123586	0.0270254	0.0342662	0.814987	0.822826	0.836891	15	11	10	6.52869420726443	4.78115808191604	2	Platelet count	0	0	0	0.615384615384615
IMPACT	Neurology_II	Q9P2X3	OID31112	3K	ENSG00000154059	IMPACT	18	22006580	22033499	4.23639		Low tissue specificity	Cell type enhanced	0.0966151	0.00112258	0.03299	0.869118	0.854271	0.85763	22	19	18	3.5324801261335	5.11898372280079	2	Platelet count	0	0	0	0.608695652173913
IMPG1	Neurology_II	Q17R60	OID30814	3K	ENSG00000112706	IMPG1	6	76630832	76782395	7.12543	Secreted in other tissues	Tissue enriched	Group enriched	0.000872346	0.0035674	#VALUE!	0.995563	0.995399	0.996746	2	2	2	-4.98516326675331	1.98123136287769	1	Phenotypic diverse	0	0	0	0.333333333333333
ING1	Neurology	Q9UK53	OID20853	1.5K	ENSG00000153487	ING1	13	111365083	111373421	4.21696		Low tissue specificity	Cell type enhanced	0.0532663	0.00703045	0.0158066	0.92395	0.935006	0.927494	20	15	11	0.419928092528822	4.13453058841491	1	Phenotypic diverse	0	0	0	0.625
INHBB	Inflammation_II	P09529	OID30625	3K	ENSG00000163083	INHBB	2	121103719	121109384	6.31356	Secreted to blood	Tissue enhanced	Group enriched	0.224255	0.115519	0.0389205	0.6214	0.635851	0.63926	26	25	22	-0.616588318053849	-4.5169064901476	3	Kidney function	0	0	0	0.46875
INHBC	Neurology	P55103	OID21093	1.5K	ENSG00000175189	INHBC	12	57828543	57844611	1.89148	Secreted to blood	Tissue enriched	Cell type enriched	0.174959	0.271514	0.002085	0.550955	0.505377	0.596122	35	28	27	3.20577877287425	-5.7865462894128	7	Omnigenic	0	0	0	0.486486486486487
INPP1	Oncology	P49441	OID21345	1.5K	ENSG00000151689	INPP1	2	191208196	191236391	2.27366		Low tissue specificity	Cell type enhanced	0.0933617	0.0197137	0.0302509	0.856758	0.866936	0.866356	19	18	14	2.56263193075013	4.5390425512469	2	Platelet count	0	0	0	0.6
INPP5D	Cardiometabolic_II	Q92835	OID30259	3K	ENSG00000168918	INPP5D	2	233924677	234116549	6.57699		Tissue enhanced	Cell type enhanced	0.102776	0.0265269	0.0504032	0.820483	0.830134	0.781839	22	14	16	3.22424192766609	4.29860114739993	2	Platelet count	0	0	0	0.666666666666667
INPP5J	Neurology_II	Q15735	OID30975	3K	ENSG00000185133	INPP5J	22	31518717	31530682	4.18025		Group enriched	Cell type enhanced	0.0398344	0.00778534	0.00139438	0.950846	0.969473	0.949746	15	11	10	-6.30680536191993	2.62498582685409	1	Phenotypic diverse	0	0	0	0.4
INPPL1	Oncology	O15357	OID21314	1.5K	ENSG00000165458	INPPL1	11	71934745	71950149	2.27366		Low tissue specificity	Low cell type specificity	0.116463	0.00638101	0.0426964	0.834378	0.838571	0.835008	12	9	10	4.5814017239062	5.0519624793562	2	Platelet count	0	0	0	0.9
INSL3	Neurology_II	P51460	OID31129	3K	ENSG00000248099	INSL3	19	17927321	17932383	4.23639	Secreted to blood	Tissue enriched	Cell type enriched	0.02152	0.0856788	#VALUE!	0.892894	0.999998	0.897361	17	1	16	-3.69854818657315	-2.66584650577161	1	Phenotypic diverse	1	0	0	0
INSL4	Oncology_II	Q14641	OID31370	3K	ENSG00000120211	INSL4	9	5231419	5235304	4.4847	Secreted to blood	Tissue enriched	Cell type enriched	0.0163627	0.0348954	#VALUE!	0.948608	0.96529	0.924151	17	7	14	-2.58979214867167	-0.269672627784664	1	Phenotypic diverse	0	0	0	0.4
INSL5	Oncology_II	Q9Y5Q6	OID31448	3K	ENSG00000172410	INSL5	1	67263424	67266939	4.44368	Secreted to blood	Tissue enriched	Cell type enriched	0.0491517	0.0511384	0.00908853	0.890443	0.92334	0.861327	24	18	25	-2.49548728767893	-0.432225380027876	1	Phenotypic diverse	0	0	0	0.433333333333333
INSR	Inflammation_II	P06213	OID30566	3K	ENSG00000171105	INSR	19	7112266	7294045	6.95485		Low tissue specificity	Low cell type specificity	0.0265968	0.0221872	#VALUE!	0.951137	0.965597	0.956213	16	9	11	-2.41795624673187	0.0297770396121841	1	Phenotypic diverse	0	0	0	0.538461538461538
IPCEF1	Neurology	Q8WWN9	OID20977	1.5K	ENSG00000074706	IPCEF1	6	154475631	154677926	2.79403		Group enriched	Cell type enhanced	0.114229	0.0124733	0.0305769	0.842702	0.83499	0.827844	18	14	13	4.36278216945415	4.60766966988981	2	Platelet count	0	0	0	0.6875
IQGAP2	Oncology	Q13576	OID21361	1.5K	ENSG00000145703	IQGAP2	5	75699074	76003957	2.27366		Tissue enhanced	Cell type enhanced	0.070625	0.0129785	0.0157595	0.900461	0.90684	0.895472	16	13	13	1.17482115921594	4.42153191612229	1	Phenotypic diverse	0	0	0	0.733333333333333
IRAG2	Cardiometabolic	Q12912	OID20085	1.5K	ENSG00000118308	LRMP	12	25173936	25261268	3.89739		Group enriched	Cell type enhanced	0.0619398	0.0031345	0.0291772	0.905788	0.910774	0.913064	11	10	11	0.827255219030317	4.278646938693	1	Phenotypic diverse	0	0	0	0.909090909090909
IRAK1	Inflammation	P51617	OID20485	1.5K	ENSG00000184216	IRAK1	X	153275951	153285431	3.7225		Low tissue specificity	Cell type enhanced	0.141006	0.00959555	0.035822	0.813387	0.81062	0.812942	13	9	8	5.69753695256419	5.10765763769272	2	Platelet count	0	0	0	0.7
IRAK4	Inflammation	Q9NWZ3	OID20577	1.5K	ENSG00000198001	IRAK4	12	44152747	44183346	2.12683		Low tissue specificity	Low cell type specificity	0.140345	0.00851426	0.0343362	0.816651	0.823994	0.807538	16	11	10	6.5607379514394	5.70311390520287	2	Platelet count	0	0	0	0.615384615384615
ISLR2	Neurology	Q6UXK2	OID20889	1.5K	ENSG00000167178	ISLR2	15	74392652	74430881	4.39833		Group enriched	Group enriched	0.0835125	0.166368	3.96193e-05	0.749998	0.781881	0.697092	21	16	16	1.41351221257771	-0.657201482540594	4	Polygenic	0	0	0	0.454545454545455
ISM1	Inflammation	B1AKI9	OID20538	1.5K	ENSG00000101230	ISM1	20	13202418	13281298	2.12683	Secreted in other tissues	Tissue enhanced	Cell type enhanced	0.156939	0.038986	0.0240092	0.779709	0.767356	0.793292	31	24	25	-2.05279511142075	-3.122673112382	1	Phenotypic diverse	0	0	0	0.4
ISM2	Cardiometabolic_II	Q6H9L7	OID30365	3K	ENSG00000100593	ISM2	14	77940740	77965210	4.04206	Secreted in female reproductive system	Tissue enriched	Cell type enhanced	#VALUE!	#VALUE!	#VALUE!	1	0.999516	1	NA	1	NA	NA	NA	NA	NA	0	0	0	0
IST1	Oncology_II	P53990	OID31497	3K	ENSG00000182149	IST1	16	71879899	71962913	5.14542		Low tissue specificity	Low cell type specificity	0.191002	0.0123118	0.0334731	0.763199	0.785519	0.781286	17	15	10	7.6330868954412	5.07325077312071	2	Platelet count	0	0	0	0.666666666666667
ITGA11	Inflammation	Q9UKX5	OID20581	1.5K	ENSG00000137809	ITGA11	15	68594050	68724501	2.12683		Tissue enhanced	Cell type enhanced	0.156094	0.0523418	#VALUE!	0.791441	0.808306	0.800883	31	30	27	-1.50593859606869	-0.885721489081989	1	Phenotypic diverse	0	0	0	0.461538461538462
ITGA2	Inflammation_II	P17301	OID30570	3K	ENSG00000164171	ITGA2	5	52285156	52390609	6.31356		Low tissue specificity	Cell type enhanced	0.11868	0.218948	0.0052675	0.656846	0.676042	0.672963	29	26	16	2.34436532942082	-4.77148629048109	7	Omnigenic	0	0	0	0.448275862068966
ITGA5	Neurology	P08648	OID21139	1.5K	ENSG00000161638	ITGA5	12	54789045	54813244	1.89148		Tissue enhanced	Cell type enriched	0.137152	0.0668687	0.00570498	0.790075	0.795145	0.810777	34	27	24	-0.397832057627328	-0.688312187013521	1	Phenotypic diverse	0	0	0	0.888888888888889
ITGA6	Inflammation	P23229	OID20528	1.5K	ENSG00000091409	ITGA6	2	173292082	173371181	2.12683		Low tissue specificity	Cell type enhanced	0.129363	0.069646	0.024777	0.776245	0.778965	0.755549	15	11	13	5.96381523543843	3.62733845339499	2	Platelet count	0	0	0	0.6
ITGAL	Inflammation_II	P20701	OID30537	3K	ENSG00000005844	ITGAL	16	30483979	30534506	6.95485		Tissue enhanced	Cell type enhanced	0.0364336	0.0285465	0.0153635	0.919594	0.921404	0.927051	20	20	19	-3.16588156686552	0.197605963591731	1	Phenotypic diverse	0	0	0	0.695652173913044
ITGAM	Neurology	P11215	OID21071	1.5K	ENSG00000169896	ITGAM	16	31271311	31344213	1.89148		Tissue enriched	Cell type enhanced	0.113285	0.0667883	0.00644661	0.813422	0.821638	0.80663	30	26	22	-1.738448621401	-0.97520239931163	1	Phenotypic diverse	0	0	0	0.454545454545455
ITGAV	Oncology	P06756	OID21416	1.5K	ENSG00000138448	ITGAV	2	187454792	187545628	1.01915		Low tissue specificity	Low cell type specificity	0.223598	0.0378583	#VALUE!	0.738082	0.725662	0.778935	32	28	25	-1.77846975103598	-0.943798499715676	1	Phenotypic diverse	0	0	0	0.606060606060606
ITGAX	Oncology_II	P20702	OID31325	3K	ENSG00000140678	ITGAX	16	31366455	31394318	5.78887		Group enriched	Cell type enhanced	0.00126268	#VALUE!	#VALUE!	0.998726	0.999987	0.996234	2	1	2	-5.50656675548077	0.17204953633496	1	Phenotypic diverse	0	0	0	0
ITGB1	Cardiometabolic	P05556	OID20376	1.5K	ENSG00000150093	ITGB1	10	33189247	33294720	2.44424		Low tissue specificity	Cell type enhanced	0.134321	0.0269899	0.00554401	0.833033	0.834406	0.847022	26	23	19	-2.06254458556385	-0.786787173300604	1	Phenotypic diverse	0	0	0	0.448275862068966
ITGB1BP1	Oncology	O14713	OID21268	1.5K	ENSG00000119185	ITGB1BP1	2	9543604	9563676	4.05286		Low tissue specificity	Cell type enhanced	0.0164011	#VALUE!	0.00114246	0.982368	0.984452	0.981437	7	5	5	-3.07901103985706	3.64282094159092	1	Phenotypic diverse	0	0	0	1
ITGB1BP2	Cardiometabolic	Q9UKP3	OID20112	1.5K	ENSG00000147166	ITGB1BP2	X	70521584	70525221	3.89739		Tissue enhanced	Cell type enriched	0.145841	0.00916098	0.0338736	0.811233	0.800302	0.811297	13	12	8	7.45804060850054	5.11700523841004	2	Platelet count	0	0	0	0.666666666666667
[truncated: 1,462 more rows]
