# Supplementary material for: Machine learning-guided deconvolution of plasma protein levels
Source: Mol Syst Biol. 2025 Oct 9;21(12):1822–44. doi: 10.1038/s44320-025-00158-6 (PMC12672695; doi:10.1038/s44320-025-00158-6)
Supplement: Supplementary file 4 — Dataset EV3 [file 44320_2025_158_MOESM4_ESM.xlsx]

## Sheet: Legend
Dataset EV3 Estimated explained variance in plasma protein levels across diverse strata in UK Biobank
p.025 - 2.5th percentile; p.50 - median; p.975 - 97.5th percentile of explained variance across 200 bootstrap samples in the testing set

## Sheet: EV3
					Explained variance [%]
Variable	id	Assay	UKB strata	n	p.025	p.50	p.975
Average total household income	Average_total_household_income	A1BG	All	41869	0.00314332	0.00377065	0.0043306
Average total household income	Average_total_household_income	A1BG	Female	22661	0.00144666	0.00207928	0.00281774
Average total household income	Average_total_household_income	A1BG	Male	19208	0.00197385	0.00292929	0.00391896
Average total household income	Average_total_household_income	A1BG	EUR	39749	0.00296599	0.00351752	0.00425992
Bread type	Bread_type	A1BG	All	41869	0.00184094	0.00232209	0.00290918
Bread type	Bread_type	A1BG	Female	22661	0.00164828	0.00236416	0.0032177
Bread type	Bread_type	A1BG	Male	19208	0.00165828	0.00238626	0.00328754
Bread type	Bread_type	A1BG	EUR	39749	0.00269213	0.00329765	0.00400722
Atorvastatin	C10AA05	A1BG	All	41869	0.000620862	0.000971261	0.00135836
Atorvastatin	C10AA05	A1BG	Female	22661	0.000540571	0.000888867	0.00137726
Coffee intake	Coffee_intake	A1BG	All	41869	0.00354857	0.00412407	0.00493362
Coffee intake	Coffee_intake	A1BG	Female	22661	0.00138817	0.00215799	0.00294718
Coffee intake	Coffee_intake	A1BG	EUR	39749	0.00153932	0.00200589	0.00262427
Diastolic blood pressure, automated reading	Diastolic_blood_pressure	A1BG	All	41869	0.000651688	0.000928065	0.00124785
Diastolic blood pressure, automated reading	Diastolic_blood_pressure	A1BG	Male	19208	0.00128048	0.00191848	0.00292142
Diastolic blood pressure, automated reading	Diastolic_blood_pressure	A1BG	EUR	39749	0.000769799	0.00112461	0.00154319
Forced expiratory volume in 1-second (FEV1)	Forced_expiratory_volume_in_1_second__FEV1_	A1BG	All	41869	1.88182e-08	1.265e-05	8.49726e-05
Forced expiratory volume in 1-second (FEV1)	Forced_expiratory_volume_in_1_second__FEV1_	A1BG	Male	19208	1.2258e-06	5.8562e-05	0.000260146
Forced expiratory volume in 1-second (FEV1)	Forced_expiratory_volume_in_1_second__FEV1_	A1BG	EUR	39749	2.90075e-08	1.99773e-05	8.65063e-05
Conjugated Estrogens	G03CA57	A1BG	All	41869	0.00331889	0.00409743	0.00481293
Conjugated Estrogens	G03CA57	A1BG	Female	22661	0.00296447	0.00410193	0.00600466
Conjugated Estrogens	G03CA57	A1BG	EUR	39749	0.0014156	0.00202096	0.00261216
Tibolone	G03CX01	A1BG	All	41869	0.00426576	0.00565016	0.00648702
Tibolone	G03CX01	A1BG	Female	22661	0.00625452	0.00771525	0.00905232
Tibolone	G03CX01	A1BG	EUR	39749	0.00394505	0.00502009	0.00583509
High light scatter reticulocyte count	High_light_scatter_reticulocyte_count	A1BG	All	41869	0.00145648	0.00188647	0.00253149
High light scatter reticulocyte count	High_light_scatter_reticulocyte_count	A1BG	Female	22661	0.000183507	0.000472881	0.000876074
High light scatter reticulocyte count	High_light_scatter_reticulocyte_count	A1BG	Male	19208	1.48676e-05	0.000190075	0.000567296
High light scatter reticulocyte count	High_light_scatter_reticulocyte_count	A1BG	EUR	39749	0.000989007	0.00132857	0.00179062
Leisure/social activities	Leisure_social_activities	A1BG	All	41869	0.000548904	0.000829274	0.00117263
Leisure/social activities	Leisure_social_activities	A1BG	Male	19208	0.00260695	0.00371413	0.0047631
Mean corpuscular volume	Mean_corpuscular_volume	A1BG	All	41869	0.00204374	0.0025514	0.00313349
Mean corpuscular volume	Mean_corpuscular_volume	A1BG	Female	22661	0.00236004	0.00318386	0.00420577
Mean corpuscular volume	Mean_corpuscular_volume	A1BG	EUR	39749	0.000974742	0.00139063	0.00198165
Mean platelet (thrombocyte) volume	Mean_platelet__thrombocyte__volume	A1BG	Male	19208	3.11526e-05	0.000149197	0.000515309
Monocyte percentage	Monocyte_percentage	A1BG	All	41869	0.000617634	0.000973006	0.0013825
Monocyte percentage	Monocyte_percentage	A1BG	EUR	39749	0.000501604	0.000801571	0.00119293
Phenytoin	N03AB02	A1BG	All	41869	0.00170038	0.00245312	0.00312058
Phenytoin	N03AB02	A1BG	Female	22661	0.0023655	0.00366609	0.00479155
Phenytoin	N03AB02	A1BG	Male	19208	0.000340585	0.00107293	0.00186601
Phenytoin	N03AB02	A1BG	EUR	39749	0.00339764	0.00439864	0.00531664
Carbamazepine	N03AF01	A1BG	All	41869	0.00287505	0.00374656	0.00455242
Carbamazepine	N03AF01	A1BG	Male	19208	0.00123069	0.00207146	0.00288583
Carbamazepine	N03AF01	A1BG	EUR	39749	0.0020363	0.00288481	0.00355313
Neutrophill percentage	Neutrophill_percentage	A1BG	Male	19208	0.000154596	0.000456833	0.000900475
Peak expiratory flow (PEF)	Peak_expiratory_flow__PEF_	A1BG	All	41869	8.97412e-09	4.85614e-06	4.4021e-05
Peak expiratory flow (PEF)	Peak_expiratory_flow__PEF_	A1BG	EUR	39749	1.61914e-05	7.45793e-05	0.000224412
Platelet crit	Platelet_crit	A1BG	All	41869	0.00114227	0.00158509	0.00208441
Platelet crit	Platelet_crit	A1BG	Female	22661	0.0012525	0.00187609	0.0026485
Platelet crit	Platelet_crit	A1BG	Male	19208	0.00243666	0.0033307	0.00433922
Platelet crit	Platelet_crit	A1BG	EUR	39749	0.00160986	0.00219804	0.00289816
Pulse rate, automated reading	Pulse_rate	A1BG	Male	19208	4.70815e-05	0.000238365	0.000589405
Qualifications	Qualifications	A1BG	All	41869	0.000595198	0.000916517	0.00125195
Qualifications	Qualifications	A1BG	Female	22661	0.00135741	0.00201122	0.00268827
Qualifications	Qualifications	A1BG	Male	19208	0.00335876	0.00432403	0.00533301
Qualifications	Qualifications	A1BG	EUR	39749	0.00198004	0.00255997	0.0031096
Systolic blood pressure, automated reading	Systolic_blood_pressure	A1BG	All	41869	9.93815e-06	7.12262e-05	0.000207507
Systolic blood pressure, automated reading	Systolic_blood_pressure	A1BG	Female	22661	0.00175667	0.00251486	0.00340467
Systolic blood pressure, automated reading	Systolic_blood_pressure	A1BG	EUR	39749	5.65361e-05	0.000149132	0.000294662
Total Lean Mass (g)	Total_Lean_Mass__g_	A1BG	All	41869	0.000159108	0.00033592	0.000561628
Total Lean Mass (g)	Total_Lean_Mass__g_	A1BG	Male	19208	0.0025324	0.00346173	0.00444463
Total Lean Mass (g)	Total_Lean_Mass__g_	A1BG	EUR	39749	0.000779659	0.00109801	0.00156586
Age	age	A1BG	All	41869	0.00479757	0.00551005	0.00640821
Age	age	A1BG	Female	22661	0.00513155	0.00632818	0.00756247
Age	age	A1BG	Male	19208	0.0026122	0.0035911	0.00482511
Age	age	A1BG	EUR	39749	0.00304741	0.00382111	0.00444095
Epilepsy, recurrent seizures, convulsions	bin_345	A1BG	All	41869	0.00011084	0.000279583	0.000462637
Epilepsy, recurrent seizures, convulsions	bin_345	A1BG	Female	22661	0.00115175	0.00202412	0.00308205
Epilepsy, recurrent seizures, convulsions	bin_345	A1BG	Male	19208	0.00134797	0.00218319	0.00298227
Epilepsy, recurrent seizures, convulsions	bin_345	A1BG	EUR	39749	0.000329734	0.000572803	0.000854265
Body mass index	bmi	A1BG	AFR	825	2.68782e-05	0.00162789	0.00683832
Calcium	ca_cleaned	A1BG	All	41869	0.000206039	0.000351133	0.000607972
Calcium	ca_cleaned	A1BG	Female	22661	0.000182201	0.000411296	0.000787785
Calcium	ca_cleaned	A1BG	EUR	39749	0.000332537	0.000614689	0.00099228
cis-pQTL score	cis.score	A1BG	All	41869	0.123798	0.128973	0.133851
cis-pQTL score	cis.score	A1BG	Female	22661	0.118231	0.127173	0.13274
cis-pQTL score	cis.score	A1BG	Male	19208	0.123423	0.13213	0.13862
cis-pQTL score	cis.score	A1BG	CSA	784	0.0415846	0.0441767	0.0503406
cis-pQTL score	cis.score	A1BG	EUR	39749	0.118513	0.123547	0.128383
Glycated haemoglobin (HbA1c)	hba1c_cleaned	A1BG	All	41869	0.00117317	0.00159809	0.0020633
Glycated haemoglobin (HbA1c)	hba1c_cleaned	A1BG	Female	22661	0.000293603	0.000611543	0.00106901
Glycated haemoglobin (HbA1c)	hba1c_cleaned	A1BG	Male	19208	0.000795607	0.0013242	0.00206862
Glycated haemoglobin (HbA1c)	hba1c_cleaned	A1BG	EUR	39749	0.00057639	0.000893072	0.00130236
HDL cholesterol	hdl_chol_cleaned	A1BG	EUR	39749	0.00166455	0.00220033	0.0028396
IGF-1	igf1_cleaned	A1BG	All	41869	0.000625599	0.000882097	0.00125741
IGF-1	igf1_cleaned	A1BG	Female	22661	0.00279438	0.003576	0.00443121
IGF-1	igf1_cleaned	A1BG	EUR	39749	0.00157411	0.00200404	0.00257535
LDL direct	ldl_chol_cleaned	A1BG	All	41869	0.00179319	0.00233681	0.00284392
LDL direct	ldl_chol_cleaned	A1BG	Male	19208	0.00386125	0.00496447	0.0065105
LDL direct	ldl_chol_cleaned	A1BG	EUR	39749	0.00118287	0.00161765	0.00216846
Alkaline phosphatase	log_alp_cleaned	A1BG	All	41869	0.0257144	0.0274763	0.0294815
Alkaline phosphatase	log_alp_cleaned	A1BG	Female	22661	0.0318309	0.0347005	0.0377593
Alkaline phosphatase	log_alp_cleaned	A1BG	Male	19208	0.0191506	0.0216037	0.0242162
Alkaline phosphatase	log_alp_cleaned	A1BG	AFR	825	0.00115169	0.00685006	0.0157123
Alkaline phosphatase	log_alp_cleaned	A1BG	CSA	784	0.0133389	0.0232416	0.0351523
Alkaline phosphatase	log_alp_cleaned	A1BG	EUR	39749	0.0290851	0.031225	0.0331409
Creatinine	log_crea_s_cleaned	A1BG	All	41869	0.000159472	0.00034287	0.000580386
Creatinine	log_crea_s_cleaned	A1BG	AFR	825	0.0174489	0.0305057	0.0449802
Creatinine	log_crea_s_cleaned	A1BG	EUR	39749	8.46061e-05	0.00023536	0.000451214
C-reactive protein	log_crp_cleaned	A1BG	All	41869	0.0281991	0.0300767	0.0321483
C-reactive protein	log_crp_cleaned	A1BG	Female	22661	0.0259844	0.0287458	0.0315235
C-reactive protein	log_crp_cleaned	A1BG	Male	19208	0.0233714	0.0259377	0.0288987
C-reactive protein	log_crp_cleaned	A1BG	AFR	825	0.03919	0.0574629	0.0796073
C-reactive protein	log_crp_cleaned	A1BG	CSA	784	0.0167066	0.0267713	0.0389058
C-reactive protein	log_crp_cleaned	A1BG	EUR	39749	0.0337966	0.0363856	0.0383707
Gamma glutamyltransferase	log_ggt_cleaned	A1BG	Male	19208	1.08805e-05	0.000165629	0.000464047
Testosterone	log_testo_cleaned	A1BG	All	41869	0.000788357	0.00116975	0.00152014
Testosterone	log_testo_cleaned	A1BG	Male	19208	0.00207219	0.00297495	0.00411124
Testosterone	log_testo_cleaned	A1BG	EUR	39749	0.000204159	0.000409711	0.000712281
Triglycerides	log_total_tg_cleaned	A1BG	All	41869	0.00306848	0.00358712	0.0042707
Triglycerides	log_total_tg_cleaned	A1BG	Female	22661	0.00285452	0.00395931	0.00514158
Triglycerides	log_total_tg_cleaned	A1BG	Male	19208	0.00193126	0.00267746	0.00376918
Triglycerides	log_total_tg_cleaned	A1BG	EUR	39749	0.00614761	0.0070896	0.00815305
Phosphate	phos_cleaned	A1BG	CSA	784	4.62473e-06	0.000914194	0.00569408
Ancestry	pop	A1BG	Female	22661	0.00190728	0.00271825	0.00356001
Sex	sex	A1BG	All	41869	0.00283245	0.00336234	0.00410234
Sex	sex	A1BG	CSA	784	0.0968024	0.11795	0.148519
Sex	sex	A1BG	EUR	39749	0.00218659	0.00285176	0.00349547
Total protein	total_prot_cleaned	A1BG	All	41869	0.00154543	0.00204204	0.00252801
Total protein	total_prot_cleaned	A1BG	Female	22661	0.00164049	0.00222174	0.00300351
Total protein	total_prot_cleaned	A1BG	Male	19208	0.00135122	0.00200829	0.00290596
Total protein	total_prot_cleaned	A1BG	EUR	39749	0.000496013	0.000791114	0.0012222
trans-pQTL score	trans.score	A1BG	All	41869	0.0163127	0.0177279	0.0192544
trans-pQTL score	trans.score	A1BG	Female	22661	0.0153753	0.0173931	0.0196349
trans-pQTL score	trans.score	A1BG	Male	19208	0.0101782	0.0118345	0.0137607
trans-pQTL score	trans.score	A1BG	EUR	39749	0.0165976	0.0182665	0.0196402
Urate	urate_cleaned	A1BG	Male	19208	0.000406182	0.000754035	0.00131257
Urea	urea_cleaned	A1BG	All	41869	0.00364914	0.00440199	0.00527386
Urea	urea_cleaned	A1BG	Female	22661	0.00460492	0.00570834	0.00698376
Urea	urea_cleaned	A1BG	Male	19208	0.00429572	0.00575795	0.00714308
Urea	urea_cleaned	A1BG	EUR	39749	0.00319985	0.0039362	0.00482749
Date of attending assessment centre	Date_of_attending_assessment_centre	AAMDC	All	40763	0.00269364	0.00354629	0.00415692
Date of attending assessment centre	Date_of_attending_assessment_centre	AAMDC	Female	22065	0.00374551	0.00476754	0.00582382
Date of attending assessment centre	Date_of_attending_assessment_centre	AAMDC	Male	18698	0.0020753	0.00294738	0.00404735
Date of attending assessment centre	Date_of_attending_assessment_centre	AAMDC	EUR	38706	0.00277641	0.00346581	0.00413655
Haemoglobin concentration	Haemoglobin_concentration	AAMDC	All	40763	0.00173939	0.00221045	0.00282179
Haemoglobin concentration	Haemoglobin_concentration	AAMDC	Female	22065	0.00248898	0.00335825	0.00444265
Haemoglobin concentration	Haemoglobin_concentration	AAMDC	Male	18698	0.00379178	0.00511065	0.00615683
Haemoglobin concentration	Haemoglobin_concentration	AAMDC	EUR	38706	0.00407379	0.00496668	0.0058137
Mean platelet (thrombocyte) volume	Mean_platelet__thrombocyte__volume	AAMDC	All	40763	0.0161348	0.0177377	0.0192113
Mean platelet (thrombocyte) volume	Mean_platelet__thrombocyte__volume	AAMDC	Female	22065	0.0165822	0.0187746	0.021201
Mean platelet (thrombocyte) volume	Mean_platelet__thrombocyte__volume	AAMDC	Male	18698	0.013826	0.0159965	0.0178246
Mean platelet (thrombocyte) volume	Mean_platelet__thrombocyte__volume	AAMDC	AFR	795	0.00105499	0.00498404	0.0120628
Mean platelet (thrombocyte) volume	Mean_platelet__thrombocyte__volume	AAMDC	CSA	768	0.0281049	0.0411123	0.0590089
Mean platelet (thrombocyte) volume	Mean_platelet__thrombocyte__volume	AAMDC	EUR	38706	0.015923	0.0177084	0.0193901
Number of draws	Number_of_draws	AAMDC	All	40763	0.000795029	0.00114261	0.00151997
Number of draws	Number_of_draws	AAMDC	Female	22065	0.00036959	0.000821807	0.00135313
Number of draws	Number_of_draws	AAMDC	Male	18698	0.000836434	0.00133893	0.00199314
Number of draws	Number_of_draws	AAMDC	EUR	38706	0.00020656	0.000418331	0.000703341
Particulate matter air pollution (pm10); 2007	Particulate_matter_air_pollution__pm10___2007	AAMDC	All	40763	0.000761592	0.00109829	0.00141949
Particulate matter air pollution (pm10); 2007	Particulate_matter_air_pollution__pm10___2007	AAMDC	EUR	38706	0.000275546	0.000507552	0.00077195
Platelet crit	Platelet_crit	AAMDC	All	40763	0.0865104	0.089382	0.0929425
Platelet crit	Platelet_crit	AAMDC	Female	22065	0.0782522	0.0822945	0.0871012
Platelet crit	Platelet_crit	AAMDC	Male	18698	0.0917421	0.0964773	0.101909
Platelet crit	Platelet_crit	AAMDC	AFR	795	0.0290374	0.0422273	0.0614126
Platelet crit	Platelet_crit	AAMDC	CSA	768	0.0138615	0.0239736	0.0376443
Platelet crit	Platelet_crit	AAMDC	EUR	38706	0.0704085	0.0733315	0.0766625
Spread type	Spread_type	AAMDC	EUR	38706	0.00099469	0.00135838	0.00179295
Time blood draw	Time_blood_draw	AAMDC	All	40763	0.0108585	0.0121369	0.0132958
Time blood draw	Time_blood_draw	AAMDC	Female	22065	0.0107204	0.0123839	0.0146284
Time blood draw	Time_blood_draw	AAMDC	Male	18698	0.00720903	0.00858265	0.0100305
Time blood draw	Time_blood_draw	AAMDC	AFR	795	0.0239261	0.0380625	0.0577252
Time blood draw	Time_blood_draw	AAMDC	EUR	38706	0.00537971	0.00632104	0.00750432
White blood cell (leukocyte) count	White_blood_cell__leukocyte__count	AAMDC	EUR	38706	2.01151e-06	6.27837e-05	0.000212838
Age	age	AAMDC	Female	22065	0.00185927	0.00261196	0.00342922
Albumin	albumin_cleaned	AAMDC	All	40763	0.00076534	0.00106647	0.00145217
Albumin	albumin_cleaned	AAMDC	Male	18698	1.77814e-08	9.91948e-06	0.000105047
Albumin	albumin_cleaned	AAMDC	EUR	38706	0.000624243	0.000914626	0.0013149
Centre	centre	AAMDC	All	40763	0.0159677	0.0171517	0.0186212
Centre	centre	AAMDC	Female	22065	0.0191493	0.021293	0.0233885
Centre	centre	AAMDC	Male	18698	0.0128965	0.0148736	0.0168483
Centre	centre	AAMDC	EUR	38706	0.0122358	0.0136861	0.0148913
cis-pQTL score	cis.score	AAMDC	All	40763	0.25885	0.265277	0.271477
cis-pQTL score	cis.score	AAMDC	Female	22065	0.259681	0.26654	0.274902
cis-pQTL score	cis.score	AAMDC	Male	18698	0.285665	0.296279	0.303047
cis-pQTL score	cis.score	AAMDC	AFR	795	0.280298	0.323798	0.351426
cis-pQTL score	cis.score	AAMDC	CSA	768	0.232705	0.283504	0.317016
cis-pQTL score	cis.score	AAMDC	EUR	38706	0.287249	0.29311	0.299765
LDL direct	ldl_chol_cleaned	AAMDC	EUR	38706	0.000198734	0.000428578	0.000670499
Aspartate aminotransferase	log_ast_cleaned	AAMDC	All	40763	0.000392616	0.000658575	0.000949329
Cystatin C	log_cysc_cleaned	AAMDC	All	40763	0.000805212	0.00122935	0.00168218
Cystatin C	log_cysc_cleaned	AAMDC	Female	22065	0.000595471	0.00105037	0.00151543
Cystatin C	log_cysc_cleaned	AAMDC	EUR	38706	0.00150619	0.00201658	0.00252037
Gamma glutamyltransferase	log_ggt_cleaned	AAMDC	EUR	38706	1.52691e-08	8.55262e-06	6.98737e-05
Triglycerides	log_total_tg_cleaned	AAMDC	All	40763	0.0396307	0.0417333	0.0443886
Triglycerides	log_total_tg_cleaned	AAMDC	Female	22065	0.0366585	0.0397408	0.0423566
Triglycerides	log_total_tg_cleaned	AAMDC	Male	18698	0.0376741	0.0406322	0.0440171
Triglycerides	log_total_tg_cleaned	AAMDC	AFR	795	0.00331819	0.0113912	0.0211586
Triglycerides	log_total_tg_cleaned	AAMDC	CSA	768	0.126917	0.153981	0.184109
Triglycerides	log_total_tg_cleaned	AAMDC	EUR	38706	0.0320367	0.0342087	0.0364118
Total protein	total_prot_cleaned	AAMDC	All	40763	0.00322312	0.00392795	0.00465364
Total protein	total_prot_cleaned	AAMDC	Female	22065	0.00649071	0.00765385	0.00898322
Total protein	total_prot_cleaned	AAMDC	Male	18698	0.00191231	0.00280685	0.00386316
Total protein	total_prot_cleaned	AAMDC	EUR	38706	0.00248586	0.00313912	0.00379812
trans-pQTL score	trans.score	AAMDC	All	40763	0.000787469	0.00114174	0.00161378
trans-pQTL score	trans.score	AAMDC	Male	18698	2.41008e-05	0.000159266	0.000463564
trans-pQTL score	trans.score	AAMDC	EUR	38706	0.000757573	0.00114458	0.0014941
Urate	urate_cleaned	AAMDC	All	40763	0.0008969	0.00125734	0.00170169
Urate	urate_cleaned	AAMDC	Female	22065	0.000193906	0.000476243	0.000885477
Urate	urate_cleaned	AAMDC	Male	18698	0.00167795	0.00244525	0.00334056
Urate	urate_cleaned	AAMDC	EUR	38706	0.000424684	0.000695109	0.000962542
Bendroflumethiazide	C03AA01	AARSD1	Female	23065	0.000183814	0.000462609	0.000869121
Bendroflumethiazide	C03AA01	AARSD1	Male	19586	8.19471e-07	7.44876e-05	0.00023321
Bendroflumethiazide	C03AA01	AARSD1	EUR	40515	0.000232774	0.00044662	0.000709446
Date of attending assessment centre	Date_of_attending_assessment_centre	AARSD1	All	42651	0.00349404	0.00412403	0.00479716
Date of attending assessment centre	Date_of_attending_assessment_centre	AARSD1	Female	23065	0.00359949	0.00468504	0.00566433
Date of attending assessment centre	Date_of_attending_assessment_centre	AARSD1	Male	19586	0.00445627	0.00550377	0.00668858
Date of attending assessment centre	Date_of_attending_assessment_centre	AARSD1	CSA	794	0.0017168	0.00612668	0.0130799
Date of attending assessment centre	Date_of_attending_assessment_centre	AARSD1	EUR	40515	0.00269315	0.00343078	0.0039845
Haemoglobin concentration	Haemoglobin_concentration	AARSD1	All	42651	0.00265711	0.00327434	0.00413025
Haemoglobin concentration	Haemoglobin_concentration	AARSD1	Female	23065	0.00857919	0.00999308	0.011521
Haemoglobin concentration	Haemoglobin_concentration	AARSD1	Male	19586	0.0109091	0.0124933	0.0149957
Haemoglobin concentration	Haemoglobin_concentration	AARSD1	EUR	40515	0.0122431	0.0136099	0.0149385
High light scatter reticulocyte count	High_light_scatter_reticulocyte_count	AARSD1	All	42651	0.000619653	0.000942177	0.00127658
High light scatter reticulocyte count	High_light_scatter_reticulocyte_count	AARSD1	Male	19586	0.000657607	0.00116366	0.00182117
Hydroxyurea	L01XX05	AARSD1	All	42651	1.91735e-05	0.000367062	0.000640639
Mean corpuscular haemoglobin concentration	Mean_corpuscular_haemoglobin_concentration	AARSD1	All	42651	1.0451e-07	2.11469e-05	0.000110928
Mean corpuscular haemoglobin concentration	Mean_corpuscular_haemoglobin_concentration	AARSD1	Female	23065	2.70629e-08	9.24629e-06	8.24858e-05
Mean platelet (thrombocyte) volume	Mean_platelet__thrombocyte__volume	AARSD1	All	42651	0.00534705	0.00614036	0.00711416
Mean platelet (thrombocyte) volume	Mean_platelet__thrombocyte__volume	AARSD1	Female	23065	0.00672304	0.00790398	0.00919449
Mean platelet (thrombocyte) volume	Mean_platelet__thrombocyte__volume	AARSD1	Male	19586	0.00116452	0.00179042	0.00251102
Mean platelet (thrombocyte) volume	Mean_platelet__thrombocyte__volume	AARSD1	EUR	40515	0.00328717	0.00402343	0.00473861
Mean sphered cell volume	Mean_sphered_cell_volume	AARSD1	All	42651	0.000418297	0.000685461	0.00101204
Mean sphered cell volume	Mean_sphered_cell_volume	AARSD1	Female	23065	0.0010862	0.00170492	0.00231484
Mean sphered cell volume	Mean_sphered_cell_volume	AARSD1	EUR	40515	0.000809459	0.00114742	0.00162556
Number of days/week of vigorous physical activity	Number_of_days_week_of_vigorous_physical_activity	AARSD1	Male	19586	5.0679e-08	2.89309e-05	0.000198476
Number of draws	Number_of_draws	AARSD1	All	42651	0.00171975	0.00228234	0.00274857
Number of draws	Number_of_draws	AARSD1	Female	23065	0.00200603	0.00285483	0.00373865
Number of draws	Number_of_draws	AARSD1	Male	19586	0.00144516	0.00220235	0.00306978
Number of draws	Number_of_draws	AARSD1	AFR	825	0.0345176	0.0483814	0.0699249
Number of draws	Number_of_draws	AARSD1	CSA	794	0.0039695	0.0100232	0.0205552
Number of draws	Number_of_draws	AARSD1	EUR	40515	0.0011335	0.00157576	0.00219166
Platelet crit	Platelet_crit	AARSD1	All	42651	0.0180711	0.0194913	0.0212737
Platelet crit	Platelet_crit	AARSD1	Female	23065	0.0160456	0.0181071	0.020677
Platelet crit	Platelet_crit	AARSD1	Male	19586	0.0171772	0.0194213	0.0216681
Platelet crit	Platelet_crit	AARSD1	EUR	40515	0.0160656	0.017505	0.0192568
Red blood cell (erythrocyte) count	Red_blood_cell__erythrocyte__count	AARSD1	All	42651	2.16523e-05	0.000116002	0.000267626
Red blood cell (erythrocyte) distribution width	Red_blood_cell__erythrocyte__distribution_width	AARSD1	All	42651	0.0025838	0.00319279	0.00386652
Red blood cell (erythrocyte) distribution width	Red_blood_cell__erythrocyte__distribution_width	AARSD1	Female	23065	0.00145548	0.00205925	0.00283434
Red blood cell (erythrocyte) distribution width	Red_blood_cell__erythrocyte__distribution_width	AARSD1	Male	19586	0.00691476	0.00838379	0.00974019
Red blood cell (erythrocyte) distribution width	Red_blood_cell__erythrocyte__distribution_width	AARSD1	EUR	40515	0.00483689	0.00558797	0.0064636
Time blood draw	Time_blood_draw	AARSD1	All	42651	0.00221734	0.00280824	0.00351499
Time blood draw	Time_blood_draw	AARSD1	Female	23065	0.00106306	0.00169488	0.00234238
Time blood draw	Time_blood_draw	AARSD1	Male	19586	0.000497606	0.00091164	0.0016326
Time blood draw	Time_blood_draw	AARSD1	EUR	40515	0.00335973	0.00396245	0.00479622
White blood cell (leukocyte) count	White_blood_cell__leukocyte__count	AARSD1	All	42651	0.00014892	0.0003103	0.000546356
White blood cell (leukocyte) count	White_blood_cell__leukocyte__count	AARSD1	Female	23065	6.53923e-05	0.000271088	0.000504873
White blood cell (leukocyte) count	White_blood_cell__leukocyte__count	AARSD1	Male	19586	0.000435294	0.000886084	0.0014536
White blood cell (leukocyte) count	White_blood_cell__leukocyte__count	AARSD1	EUR	40515	0.000761643	0.00113027	0.0015376
Age	age	AARSD1	All	42651	0.00407119	0.00496997	0.00567423
Age	age	AARSD1	Female	23065	0.00230521	0.00302604	0.00390019
Age	age	AARSD1	Male	19586	0.00463464	0.00608522	0.00745183
Age	age	AARSD1	EUR	40515	0.00312463	0.0038847	0.00457507
Lymphoid leukemia, chronic	bin_204.12	AARSD1	EUR	40515	0.000129051	0.000632667	0.00123456
Centre	centre	AARSD1	All	42651	0.0255514	0.0274293	0.0292591
Centre	centre	AARSD1	Female	23065	0.0233943	0.0256245	0.0280994
Centre	centre	AARSD1	Male	19586	0.0289378	0.0319484	0.0350646
Centre	centre	AARSD1	EUR	40515	0.0207679	0.02225	0.0241512
cis-pQTL score	cis.score	AARSD1	All	42651	0.00678336	0.00768908	0.008784
cis-pQTL score	cis.score	AARSD1	Female	23065	0.00524597	0.00644553	0.0074876
cis-pQTL score	cis.score	AARSD1	Male	19586	0.0078667	0.00946267	0.0113155
cis-pQTL score	cis.score	AARSD1	EUR	40515	0.00731737	0.00835925	0.0094476
Alkaline phosphatase	log_alp_cleaned	AARSD1	Female	23065	0.000387385	0.000718467	0.00117721
Aspartate aminotransferase	log_ast_cleaned	AARSD1	All	42651	7.61244e-05	0.000197662	0.000362654
Cystatin C	log_cysc_cleaned	AARSD1	All	42651	9.02102e-05	0.00025373	0.000472571
Cystatin C	log_cysc_cleaned	AARSD1	Female	23065	0.0010573	0.00156888	0.00216575
Cystatin C	log_cysc_cleaned	AARSD1	EUR	40515	0.000177261	0.000352653	0.000561647
Testosterone	log_testo_cleaned	AARSD1	All	42651	1.67839e-08	5.76693e-06	4.50847e-05
Triglycerides	log_total_tg_cleaned	AARSD1	All	42651	0.00325548	0.00394626	0.00476493
Triglycerides	log_total_tg_cleaned	AARSD1	Female	23065	0.00643923	0.00797444	0.00966458
Triglycerides	log_total_tg_cleaned	AARSD1	Male	19586	0.00409607	0.00552809	0.00684718
Triglycerides	log_total_tg_cleaned	AARSD1	CSA	794	0.0347782	0.0493066	0.0666708
Triglycerides	log_total_tg_cleaned	AARSD1	EUR	40515	0.00574828	0.00656678	0.00739322
Sex	sex	AARSD1	All	42651	0.000462677	0.000713377	0.00109763
Sex	sex	AARSD1	EUR	40515	0.00464953	0.00549905	0.00627185
trans-pQTL score	trans.score	AARSD1	All	42651	0.00180927	0.00230131	0.00295389
trans-pQTL score	trans.score	AARSD1	Female	23065	0.000735866	0.00124636	0.00193425
trans-pQTL score	trans.score	AARSD1	Male	19586	0.00214356	0.00300793	0.00404211
trans-pQTL score	trans.score	AARSD1	EUR	40515	0.00190197	0.0024732	0.00314697
High light scatter reticulocyte count	High_light_scatter_reticulocyte_count	ABCA2	EUR	38440	0.000502217	0.000801801	0.00118023
Colchicine	M04AC01	ABCA2	Male	18566	4.88863e-06	9.59232e-05	0.000337495
Number of draws	Number_of_draws	ABCA2	All	40497	0.000240832	0.000463365	0.000723386
Red blood cell (erythrocyte) count	Red_blood_cell__erythrocyte__count	ABCA2	All	40497	0.000751048	0.00112328	0.00153342
Systolic blood pressure, automated reading	Systolic_blood_pressure	ABCA2	CSA	757	0.000915652	0.00506619	0.0127284
Age	age	ABCA2	All	40497	0.000884004	0.00128496	0.00174796
Age	age	ABCA2	Female	21931	0.00442594	0.00540912	0.00669242
Age	age	ABCA2	Male	18566	0.000745079	0.00124997	0.00196225
Age	age	ABCA2	EUR	38440	0.00119671	0.00164918	0.00212534
Alcohol consumption	alcohol	ABCA2	All	40497	0.000587372	0.000842674	0.0012066
Alcohol consumption	alcohol	ABCA2	Male	18566	0.00122721	0.0018904	0.00267029
Type 2 diabetes	bin_250.2	ABCA2	All	40497	0.000854185	0.00122469	0.00164097
Type 2 diabetes	bin_250.2	ABCA2	EUR	38440	0.000826386	0.00122993	0.00168478
Chronic renal failure [CKD]	bin_585.3	ABCA2	All	40497	0.00114836	0.00158135	0.00196677
Chronic renal failure [CKD]	bin_585.3	ABCA2	Female	21931	0.000717739	0.00160575	0.00254662
Chronic renal failure [CKD]	bin_585.3	ABCA2	Male	18566	7.14855e-05	0.000404415	0.000906663
Chronic renal failure [CKD]	bin_585.3	ABCA2	EUR	38440	0.000567368	0.000919512	0.00120043
cis-pQTL score	cis.score	ABCA2	All	40497	0.00255919	0.00311315	0.00371296
cis-pQTL score	cis.score	ABCA2	Female	21931	0.00205755	0.00266331	0.00338196
cis-pQTL score	cis.score	ABCA2	Male	18566	0.00220312	0.00322166	0.00428289
cis-pQTL score	cis.score	ABCA2	EUR	38440	0.00275082	0.0035011	0.00409394
HDL cholesterol	hdl_chol_cleaned	ABCA2	All	40497	0.00263859	0.00322895	0.00380137
HDL cholesterol	hdl_chol_cleaned	ABCA2	EUR	38440	0.00408417	0.00499129	0.00590733
IGF-1	igf1_cleaned	ABCA2	All	40497	0.000523885	0.000793007	0.00123143
IGF-1	igf1_cleaned	ABCA2	Female	21931	0.000469355	0.000897347	0.00139172
IGF-1	igf1_cleaned	ABCA2	EUR	38440	0.000969295	0.00132495	0.00180119
Alkaline phosphatase	log_alp_cleaned	ABCA2	EUR	38440	0.000406481	0.000648013	0.000971687
Aspartate aminotransferase	log_ast_cleaned	ABCA2	All	40497	0.00223174	0.00286173	0.00347269
Aspartate aminotransferase	log_ast_cleaned	ABCA2	Female	21931	0.00105527	0.00158447	0.00215193
Aspartate aminotransferase	log_ast_cleaned	ABCA2	Male	18566	0.00246999	0.00325892	0.00412351
Aspartate aminotransferase	log_ast_cleaned	ABCA2	EUR	38440	0.00208627	0.00253565	0.00315092
Creatinine	log_crea_s_cleaned	ABCA2	All	40497	0.000930973	0.00134007	0.00176732
Creatinine	log_crea_s_cleaned	ABCA2	Female	21931	0.0013903	0.00210324	0.00267051
Creatinine	log_crea_s_cleaned	ABCA2	Male	18566	0.00424067	0.00538759	0.00674447
Creatinine	log_crea_s_cleaned	ABCA2	EUR	38440	0.000570291	0.000892779	0.00123361
C-reactive protein	log_crp_cleaned	ABCA2	Female	21931	0.00370811	0.00483666	0.00595665
C-reactive protein	log_crp_cleaned	ABCA2	EUR	38440	0.00207857	0.00265265	0.00325668
Cystatin C	log_cysc_cleaned	ABCA2	All	40497	0.0192904	0.0209187	0.0228738
Cystatin C	log_cysc_cleaned	ABCA2	Female	21931	0.0160036	0.0182869	0.0206351
Cystatin C	log_cysc_cleaned	ABCA2	Male	18566	0.0103407	0.0122465	0.0141584
Cystatin C	log_cysc_cleaned	ABCA2	AFR	804	0.0139705	0.0260982	0.0383431
Cystatin C	log_cysc_cleaned	ABCA2	CSA	757	0.0573371	0.0734468	0.0941575
Cystatin C	log_cysc_cleaned	ABCA2	EUR	38440	0.017036	0.0184801	0.020355
Gamma glutamyltransferase	log_ggt_cleaned	ABCA2	Male	18566	0.00154614	0.00220207	0.00310811
Triglycerides	log_total_tg_cleaned	ABCA2	All	40497	0.014428	0.0157821	0.0172232
Triglycerides	log_total_tg_cleaned	ABCA2	Female	21931	0.00496255	0.00597213	0.00712817
Triglycerides	log_total_tg_cleaned	ABCA2	Male	18566	0.00944835	0.0111636	0.0128915
Triglycerides	log_total_tg_cleaned	ABCA2	AFR	804	0.0179162	0.0282352	0.0450391
Triglycerides	log_total_tg_cleaned	ABCA2	EUR	38440	0.0156743	0.0172484	0.0187642
Ancestry	pop	ABCA2	All	40497	0.00177998	0.00230873	0.00295206
Ancestry	pop	ABCA2	Male	18566	0.000746781	0.0013612	0.00207116
Urate	urate_cleaned	ABCA2	Female	21931	0.000357788	0.000745975	0.00126725
Urea	urea_cleaned	ABCA2	All	40497	8.94554e-08	1.92383e-05	0.000101663
Urea	urea_cleaned	ABCA2	EUR	38440	3.44779e-09	3.90371e-06	4.01936e-05
Date of attending assessment centre	Date_of_attending_assessment_centre	ABHD14B	All	42440	0.000911444	0.00139033	0.00188904
Date of attending assessment centre	Date_of_attending_assessment_centre	ABHD14B	Female	22954	0.00127826	0.00193051	0.00268824
Date of attending assessment centre	Date_of_attending_assessment_centre	ABHD14B	Male	19486	0.000430354	0.000829467	0.00133551
Date of attending assessment centre	Date_of_attending_assessment_centre	ABHD14B	EUR	40324	0.00185172	0.00236729	0.00291934
Haemoglobin concentration	Haemoglobin_concentration	ABHD14B	All	42440	0.00185523	0.00249701	0.00320473
Haemoglobin concentration	Haemoglobin_concentration	ABHD14B	Female	22954	0.00180711	0.00256345	0.0033354
Haemoglobin concentration	Haemoglobin_concentration	ABHD14B	Male	19486	0.000853296	0.00150295	0.00232083
Haemoglobin concentration	Haemoglobin_concentration	ABHD14B	EUR	40324	0.00116148	0.00158195	0.00206104
Mean platelet (thrombocyte) volume	Mean_platelet__thrombocyte__volume	ABHD14B	All	42440	0.0183686	0.0199055	0.0217728
Mean platelet (thrombocyte) volume	Mean_platelet__thrombocyte__volume	ABHD14B	Female	22954	0.0200593	0.0218423	0.0238636
Mean platelet (thrombocyte) volume	Mean_platelet__thrombocyte__volume	ABHD14B	Male	19486	0.0125915	0.0144813	0.0167438
Mean platelet (thrombocyte) volume	Mean_platelet__thrombocyte__volume	ABHD14B	AFR	818	0.00197313	0.00798771	0.0156717
Mean platelet (thrombocyte) volume	Mean_platelet__thrombocyte__volume	ABHD14B	CSA	797	0.0309398	0.0545926	0.0705259
Mean platelet (thrombocyte) volume	Mean_platelet__thrombocyte__volume	ABHD14B	EUR	40324	0.0106235	0.0117218	0.0129364
Number of draws	Number_of_draws	ABHD14B	All	42440	0.000655449	0.00104664	0.00148598
Number of draws	Number_of_draws	ABHD14B	Female	22954	0.000782955	0.00119491	0.00178121
Number of draws	Number_of_draws	ABHD14B	Male	19486	0.000809867	0.0013422	0.0020414
Number of draws	Number_of_draws	ABHD14B	EUR	40324	0.000529496	0.000827188	0.00123066
Particulate matter air pollution (pm10); 2007	Particulate_matter_air_pollution__pm10___2007	ABHD14B	All	42440	0.000161872	0.000310934	0.000594813
Particulate matter air pollution (pm10); 2007	Particulate_matter_air_pollution__pm10___2007	ABHD14B	Female	22954	1.39783e-05	0.000129559	0.000347359
Particulate matter air pollution (pm10); 2007	Particulate_matter_air_pollution__pm10___2007	ABHD14B	EUR	40324	0.000454186	0.000813024	0.00114439
Platelet crit	Platelet_crit	ABHD14B	All	42440	0.0634467	0.0661555	0.0689914
Platelet crit	Platelet_crit	ABHD14B	Female	22954	0.068811	0.0724156	0.0765778
Platelet crit	Platelet_crit	ABHD14B	Male	19486	0.0637835	0.0679309	0.0727909
Platelet crit	Platelet_crit	ABHD14B	AFR	818	8.16016e-07	0.000292736	0.00317999
Platelet crit	Platelet_crit	ABHD14B	CSA	797	0.0599513	0.0819994	0.106225
Platelet crit	Platelet_crit	ABHD14B	EUR	40324	0.0595672	0.0621711	0.0654047
Red blood cell (erythrocyte) count	Red_blood_cell__erythrocyte__count	ABHD14B	All	42440	3.19031e-07	3.7769e-05	0.000145737
Red blood cell (erythrocyte) count	Red_blood_cell__erythrocyte__count	ABHD14B	Female	22954	4.75235e-05	0.000214402	0.000498113
Red blood cell (erythrocyte) count	Red_blood_cell__erythrocyte__count	ABHD14B	Male	19486	0.00023168	0.00068589	0.00123728
Red blood cell (erythrocyte) count	Red_blood_cell__erythrocyte__count	ABHD14B	EUR	40324	0.000142548	0.000302099	0.000543156
Time blood draw	Time_blood_draw	ABHD14B	All	42440	0.0114667	0.0126394	0.0137946
Time blood draw	Time_blood_draw	ABHD14B	Female	22954	0.00885976	0.0100755	0.0117297
Time blood draw	Time_blood_draw	ABHD14B	Male	19486	0.00963949	0.0113855	0.0133341
Time blood draw	Time_blood_draw	ABHD14B	AFR	818	0.0136564	0.0233578	0.0351851
Time blood draw	Time_blood_draw	ABHD14B	EUR	40324	0.00852739	0.00974909	0.0108631
Age	age	ABHD14B	All	42440	0.00212664	0.00266818	0.00327522
Age	age	ABHD14B	Female	22954	0.00169742	0.00256318	0.00337509
Age	age	ABHD14B	EUR	40324	0.00146601	0.00204049	0.00263579
Centre	centre	ABHD14B	All	42440	0.0121095	0.0133864	0.0147055
Centre	centre	ABHD14B	Female	22954	0.0103741	0.0119321	0.0135462
Centre	centre	ABHD14B	Male	19486	0.0112389	0.0132499	0.0152764
Centre	centre	ABHD14B	EUR	40324	0.00947555	0.0106258	0.0118554
cis-pQTL score	cis.score	ABHD14B	All	42440	0.0611008	0.0649589	0.0678494
cis-pQTL score	cis.score	ABHD14B	Female	22954	0.0558324	0.0613126	0.0653811
cis-pQTL score	cis.score	ABHD14B	Male	19486	0.0510135	0.0558712	0.0600387
cis-pQTL score	cis.score	ABHD14B	EUR	40324	0.0498289	0.0528002	0.0559761
LDL direct	ldl_chol_cleaned	ABHD14B	Female	22954	2.50601e-05	0.000157811	0.000402906
LDL direct	ldl_chol_cleaned	ABHD14B	EUR	40324	1.00973e-05	7.76691e-05	0.000197885
Alkaline phosphatase	log_alp_cleaned	ABHD14B	AFR	818	9.68556e-07	0.000319746	0.00402671
Cystatin C	log_cysc_cleaned	ABHD14B	All	42440	0.00151036	0.00194263	0.00248019
Cystatin C	log_cysc_cleaned	ABHD14B	Female	22954	0.00410353	0.00511199	0.00627616
Cystatin C	log_cysc_cleaned	ABHD14B	Male	19486	0.00240135	0.0032944	0.00433111
Cystatin C	log_cysc_cleaned	ABHD14B	EUR	40324	0.00164906	0.00213101	0.00274693
Gamma glutamyltransferase	log_ggt_cleaned	ABHD14B	All	42440	0.000230379	0.000429864	0.000709471
Gamma glutamyltransferase	log_ggt_cleaned	ABHD14B	Female	22954	1.5225e-07	5.97897e-05	0.000208607
Gamma glutamyltransferase	log_ggt_cleaned	ABHD14B	EUR	40324	0.000126449	0.000306119	0.000537886
Triglycerides	log_total_tg_cleaned	ABHD14B	All	42440	0.00408535	0.00475445	0.00558108
Triglycerides	log_total_tg_cleaned	ABHD14B	Female	22954	0.00407682	0.0050834	0.00615436
Triglycerides	log_total_tg_cleaned	ABHD14B	Male	19486	0.00329343	0.00434999	0.00563586
Triglycerides	log_total_tg_cleaned	ABHD14B	EUR	40324	0.00479644	0.0058557	0.00681243
Sex	sex	ABHD14B	All	42440	0.00121339	0.00166995	0.00211446
Sex	sex	ABHD14B	EUR	40324	0.000565437	0.000852043	0.00125081
Total protein	total_prot_cleaned	ABHD14B	All	42440	0.00263918	0.00329245	0.00390551
Total protein	total_prot_cleaned	ABHD14B	Female	22954	0.00196087	0.00281516	0.0035815
Total protein	total_prot_cleaned	ABHD14B	Male	19486	0.00177679	0.00238171	0.00329925
Total protein	total_prot_cleaned	ABHD14B	EUR	40324	0.00314336	0.00390798	0.00458119
trans-pQTL score	trans.score	ABHD14B	All	42440	0.00296749	0.00359594	0.00440559
trans-pQTL score	trans.score	ABHD14B	Female	22954	0.00155365	0.00215502	0.00297049
trans-pQTL score	trans.score	ABHD14B	Male	19486	0.00177038	0.00261215	0.00346185
trans-pQTL score	trans.score	ABHD14B	EUR	40324	0.00295476	0.00355869	0.00424434
Urate	urate_cleaned	ABHD14B	All	42440	3.87997e-05	0.000130932	0.00027634
Urate	urate_cleaned	ABHD14B	Male	19486	7.23197e-07	7.3397e-05	0.000265567
Urate	urate_cleaned	ABHD14B	EUR	40324	9.4645e-05	0.000251234	0.000483534
Amlodipine	C08CA01	ABL1	CSA	794	0.000371731	0.00345889	0.00917345
Date of attending assessment centre	Date_of_attending_assessment_centre	ABL1	All	42651	0.00547107	0.00622239	0.00721797
Date of attending assessment centre	Date_of_attending_assessment_centre	ABL1	Female	23065	0.00855393	0.00994102	0.0115803
Date of attending assessment centre	Date_of_attending_assessment_centre	ABL1	Male	19586	0.00273283	0.0037382	0.00482143
Date of attending assessment centre	Date_of_attending_assessment_centre	ABL1	EUR	40515	0.00736783	0.00831643	0.0094304
Mean platelet (thrombocyte) volume	Mean_platelet__thrombocyte__volume	ABL1	All	42651	0.0314102	0.0332566	0.0351484
Mean platelet (thrombocyte) volume	Mean_platelet__thrombocyte__volume	ABL1	Female	23065	0.0339805	0.036633	0.0394039
Mean platelet (thrombocyte) volume	Mean_platelet__thrombocyte__volume	ABL1	Male	19586	0.0152778	0.0172624	0.0198082
Mean platelet (thrombocyte) volume	Mean_platelet__thrombocyte__volume	ABL1	CSA	794	0.0451033	0.0705612	0.0910444
Mean platelet (thrombocyte) volume	Mean_platelet__thrombocyte__volume	ABL1	EUR	40515	0.0302696	0.0322567	0.0347521
Particulate matter air pollution (pm10); 2007	Particulate_matter_air_pollution__pm10___2007	ABL1	All	42651	0.000779869	0.00110027	0.00152827
Particulate matter air pollution (pm10); 2007	Particulate_matter_air_pollution__pm10___2007	ABL1	Female	23065	0.00115938	0.00174364	0.00233278
Particulate matter air pollution (pm10); 2007	Particulate_matter_air_pollution__pm10___2007	ABL1	Male	19586	9.87834e-07	5.78641e-05	0.000243227
Particulate matter air pollution (pm10); 2007	Particulate_matter_air_pollution__pm10___2007	ABL1	EUR	40515	0.000801436	0.00111686	0.00154669
Platelet crit	Platelet_crit	ABL1	All	42651	0.0641504	0.0672401	0.0705987
Platelet crit	Platelet_crit	ABL1	Female	23065	0.0501841	0.0536545	0.0569338
Platelet crit	Platelet_crit	ABL1	Male	19586	0.0656624	0.0699633	0.0736252
Platelet crit	Platelet_crit	ABL1	AFR	825	0.0332806	0.0456481	0.0720868
Platelet crit	Platelet_crit	ABL1	CSA	794	0.0778837	0.099429	0.125572
Platelet crit	Platelet_crit	ABL1	EUR	40515	0.0728849	0.0759609	0.0791033
Pulse rate, automated reading	Pulse_rate	ABL1	AFR	825	0.0179738	0.0325477	0.0510312
Spread type	Spread_type	ABL1	All	42651	0.000880432	0.00128675	0.00170833
Spread type	Spread_type	ABL1	Female	23065	0.00084435	0.00128505	0.00190022
Spread type	Spread_type	ABL1	EUR	40515	0.000776215	0.0011312	0.00148549
Time blood draw	Time_blood_draw	ABL1	All	42651	0.0044774	0.0052002	0.0059685
Time blood draw	Time_blood_draw	ABL1	Female	23065	0.00337706	0.00440779	0.00548935
Time blood draw	Time_blood_draw	ABL1	Male	19586	0.00389681	0.00507336	0.00635312
Time blood draw	Time_blood_draw	ABL1	EUR	40515	0.00683284	0.00786459	0.00911307
White blood cell (leukocyte) count	White_blood_cell__leukocyte__count	ABL1	All	42651	0.00155575	0.00193428	0.00245561
White blood cell (leukocyte) count	White_blood_cell__leukocyte__count	ABL1	Female	23065	0.00062537	0.0010643	0.0016329
White blood cell (leukocyte) count	White_blood_cell__leukocyte__count	ABL1	Male	19586	0.000862231	0.00151793	0.00217944
White blood cell (leukocyte) count	White_blood_cell__leukocyte__count	ABL1	EUR	40515	7.88842e-05	0.000221117	0.00043116
Centre	centre	ABL1	All	42651	0.0198276	0.021466	0.0231018
Centre	centre	ABL1	Female	23065	0.0216439	0.0237849	0.0260912
Centre	centre	ABL1	Male	19586	0.0194655	0.0216273	0.0242587
Centre	centre	ABL1	AFR	825	0.0414351	0.0538368	0.0712743
Centre	centre	ABL1	CSA	794	0.107821	0.131994	0.157883
Centre	centre	ABL1	EUR	40515	0.016387	0.0177237	0.0194278
cis-pQTL score	cis.score	ABL1	Female	23065	0.000100935	0.000379084	0.000701297
cis-pQTL score	cis.score	ABL1	EUR	40515	0.000345151	0.000609184	0.000991022
LDL direct	ldl_chol_cleaned	ABL1	Female	23065	1.29296e-07	1.66488e-05	0.000109852
C-reactive protein	log_crp_cleaned	ABL1	Female	23065	2.12767e-08	1.11376e-05	0.000101764
Cystatin C	log_cysc_cleaned	ABL1	All	42651	0.00507329	0.00599421	0.00680109
Cystatin C	log_cysc_cleaned	ABL1	Female	23065	0.00776566	0.00931765	0.0110687
Cystatin C	log_cysc_cleaned	ABL1	Male	19586	0.00644335	0.00750225	0.00922761
Cystatin C	log_cysc_cleaned	ABL1	EUR	40515	0.00436737	0.00509106	0.00597778
Triglycerides	log_total_tg_cleaned	ABL1	All	42651	0.0331886	0.0356006	0.0377978
Triglycerides	log_total_tg_cleaned	ABL1	Female	23065	0.022076	0.0243532	0.0263054
Triglycerides	log_total_tg_cleaned	ABL1	Male	19586	0.0457667	0.0499166	0.05435
Triglycerides	log_total_tg_cleaned	ABL1	AFR	825	0.0394459	0.0564002	0.0778888
Triglycerides	log_total_tg_cleaned	ABL1	CSA	794	0.0382178	0.0592041	0.084377
Triglycerides	log_total_tg_cleaned	ABL1	EUR	40515	0.0396751	0.0419765	0.044557
Month	month	ABL1	All	42651	0.00047474	0.000721226	0.00110967
Month	month	ABL1	EUR	40515	0.000315075	0.00058944	0.000904708
Sample age	sample_age	ABL1	CSA	794	0.000943647	0.00576286	0.0152092
Total protein	total_prot_cleaned	ABL1	All	42651	0.000542328	0.000868659	0.00127994
Total protein	total_prot_cleaned	ABL1	Female	23065	0.00253557	0.00341614	0.00447948
Total protein	total_prot_cleaned	ABL1	Male	19586	0.00174581	0.0024993	0.0032913
Total protein	total_prot_cleaned	ABL1	EUR	40515	0.0021014	0.00263474	0.00321488
trans-pQTL score	trans.score	ABL1	All	42651	0.00120482	0.00166074	0.00214037
trans-pQTL score	trans.score	ABL1	Female	23065	0.000421041	0.00084607	0.00130098
trans-pQTL score	trans.score	ABL1	Male	19586	0.000362509	0.000727781	0.00133431
trans-pQTL score	trans.score	ABL1	EUR	40515	0.00141127	0.00193895	0.00250805
Urate	urate_cleaned	ABL1	All	42651	0.000389343	0.000646489	0.000988677
Urate	urate_cleaned	ABL1	Female	23065	0.000316106	0.000581557	0.000967808
Urate	urate_cleaned	ABL1	EUR	40515	0.000425825	0.000709646	0.00104106
Waist-to-Hip ratio	whr	SSC5D	AFR	832	0.0811725	0.105842	0.129843
Waist-to-Hip ratio	whr	PGF	CSA	812	0.0727397	0.0944546	0.114686
Waist-to-Hip ratio	whr	GUSB	AFR	832	0.0591328	0.0824802	0.113763
Centre	centre	ABO	All	41838	0.00194072	0.00252773	0.00321286
Centre	centre	ABO	EUR	39729	0.00229517	0.00282747	0.00342481
cis-pQTL score	cis.score	ABO	All	41838	0.608846	0.611255	0.61433
cis-pQTL score	cis.score	ABO	Female	22623	0.612497	0.615754	0.619558
cis-pQTL score	cis.score	ABO	Male	19215	0.597383	0.600921	0.60502
cis-pQTL score	cis.score	ABO	AFR	820	0.347768	0.374994	0.408936
cis-pQTL score	cis.score	ABO	CSA	780	0.540858	0.558499	0.605808
cis-pQTL score	cis.score	ABO	EUR	39729	0.620145	0.622754	0.625747
LDL direct	ldl_chol_cleaned	ABO	All	41838	0.000205246	0.000413863	0.000668695
Alkaline phosphatase	log_alp_cleaned	ABO	Male	19215	0.000174134	0.000426971	0.000893566
C-reactive protein	log_crp_cleaned	ABO	All	41838	0.00045602	0.000738522	0.00107722
C-reactive protein	log_crp_cleaned	ABO	EUR	39729	0.00011036	0.000273022	0.000475145
trans-pQTL score	trans.score	ABO	All	41838	0.00494337	0.00657594	0.00814594
trans-pQTL score	trans.score	ABO	Female	22623	0.00320466	0.00460522	0.00683965
trans-pQTL score	trans.score	ABO	Male	19215	0.00410846	0.00791114	0.0101649
trans-pQTL score	trans.score	ABO	AFR	820	0.115346	0.148661	0.17475
trans-pQTL score	trans.score	ABO	EUR	39729	0.000469376	0.00078895	0.00115352
Date of attending assessment centre	Date_of_attending_assessment_centre	ABRAXAS2	All	40497	0.0031155	0.00392477	0.00462667
Date of attending assessment centre	Date_of_attending_assessment_centre	ABRAXAS2	Female	21931	0.00178904	0.00257075	0.0033162
Date of attending assessment centre	Date_of_attending_assessment_centre	ABRAXAS2	Male	18566	0.00448391	0.00577965	0.00705006
Date of attending assessment centre	Date_of_attending_assessment_centre	ABRAXAS2	EUR	38440	0.00267525	0.00338523	0.00422244
Mean platelet (thrombocyte) volume	Mean_platelet__thrombocyte__volume	ABRAXAS2	All	40497	0.0181079	0.0198116	0.0214075
Mean platelet (thrombocyte) volume	Mean_platelet__thrombocyte__volume	ABRAXAS2	Female	21931	0.0183694	0.0203807	0.0230945
Mean platelet (thrombocyte) volume	Mean_platelet__thrombocyte__volume	ABRAXAS2	Male	18566	0.012493	0.0146665	0.016768
Mean platelet (thrombocyte) volume	Mean_platelet__thrombocyte__volume	ABRAXAS2	EUR	38440	0.0141798	0.0155569	0.0172231
Monocyte count	Monocyte_count	ABRAXAS2	All	40497	0.00107874	0.00141884	0.0019399
Monocyte count	Monocyte_count	ABRAXAS2	EUR	38440	0.000709782	0.00107034	0.00146569
Number of draws	Number_of_draws	ABRAXAS2	All	40497	5.58923e-06	6.74087e-05	0.000159519
Number of draws	Number_of_draws	ABRAXAS2	Female	21931	3.84963e-06	0.000106476	0.000298222
Number of draws	Number_of_draws	ABRAXAS2	Male	18566	1.72389e-08	8.43833e-06	0.000122124
Number of draws	Number_of_draws	ABRAXAS2	EUR	38440	2.74352e-05	0.000129283	0.000302866
Platelet crit	Platelet_crit	ABRAXAS2	All	40497	0.0595907	0.062432	0.0655692
Platelet crit	Platelet_crit	ABRAXAS2	Female	21931	0.0547618	0.0591306	0.0626351
Platelet crit	Platelet_crit	ABRAXAS2	Male	18566	0.0666618	0.0718419	0.0764283
Platelet crit	Platelet_crit	ABRAXAS2	CSA	757	4.59277e-05	0.00408188	0.0135175
Platelet crit	Platelet_crit	ABRAXAS2	EUR	38440	0.0607256	0.063612	0.0671608
Pulse rate, automated reading	Pulse_rate	ABRAXAS2	Male	18566	2.45762e-06	0.000109999	0.000389325
Time blood draw	Time_blood_draw	ABRAXAS2	All	40497	0.00767196	0.00893802	0.0099416
Time blood draw	Time_blood_draw	ABRAXAS2	Female	21931	0.00651792	0.00791574	0.00939494
Time blood draw	Time_blood_draw	ABRAXAS2	Male	18566	0.0115453	0.0133404	0.0154542
Time blood draw	Time_blood_draw	ABRAXAS2	AFR	804	0.014921	0.0257565	0.0421119
Time blood draw	Time_blood_draw	ABRAXAS2	EUR	38440	0.00906705	0.010157	0.0112175
White blood cell (leukocyte) count	White_blood_cell__leukocyte__count	ABRAXAS2	CSA	757	0.0113238	0.0206681	0.0389142
Centre	centre	ABRAXAS2	All	40497	0.0164348	0.0180885	0.0197153
Centre	centre	ABRAXAS2	Female	21931	0.0147026	0.0166865	0.0184561
Centre	centre	ABRAXAS2	Male	18566	0.013242	0.015185	0.0172706
Centre	centre	ABRAXAS2	EUR	38440	0.0157877	0.0171578	0.0184067
HDL cholesterol	hdl_chol_cleaned	ABRAXAS2	All	40497	0.00136398	0.00184242	0.00232501
HDL cholesterol	hdl_chol_cleaned	ABRAXAS2	Female	21931	0.000655705	0.00122321	0.00177152
HDL cholesterol	hdl_chol_cleaned	ABRAXAS2	Male	18566	0.000733753	0.00123613	0.00190972
HDL cholesterol	hdl_chol_cleaned	ABRAXAS2	EUR	38440	0.000992479	0.00139567	0.00183627
Alkaline phosphatase	log_alp_cleaned	ABRAXAS2	Female	21931	0.000603054	0.000976304	0.00148521
Triglycerides	log_total_tg_cleaned	ABRAXAS2	All	40497	0.00988065	0.0110462	0.0124623
Triglycerides	log_total_tg_cleaned	ABRAXAS2	Female	21931	0.00639002	0.00777345	0.00904719
Triglycerides	log_total_tg_cleaned	ABRAXAS2	Male	18566	0.00926206	0.0111936	0.0129413
Triglycerides	log_total_tg_cleaned	ABRAXAS2	CSA	757	0.0694483	0.0925878	0.116942
Triglycerides	log_total_tg_cleaned	ABRAXAS2	EUR	38440	0.0100294	0.0111152	0.0123353
Sex	sex	ABRAXAS2	All	40497	0.00563056	0.0064543	0.00754631
Sex	sex	ABRAXAS2	EUR	38440	0.003639	0.00447869	0.00538582
Total protein	total_prot_cleaned	ABRAXAS2	All	40497	0.0138484	0.0152427	0.0166652
Total protein	total_prot_cleaned	ABRAXAS2	Female	21931	0.00785239	0.00928599	0.0109856
Total protein	total_prot_cleaned	ABRAXAS2	Male	18566	0.00866749	0.0102171	0.0120143
Total protein	total_prot_cleaned	ABRAXAS2	AFR	804	0.00120839	0.00592947	0.015064
Total protein	total_prot_cleaned	ABRAXAS2	CSA	757	0.00844312	0.0204924	0.0388036
Total protein	total_prot_cleaned	ABRAXAS2	EUR	38440	0.0120286	0.0135719	0.0149603
trans-pQTL score	trans.score	ABRAXAS2	All	40497	0.000166245	0.000359123	0.000613028
trans-pQTL score	trans.score	ABRAXAS2	Female	21931	0.000146306	0.000404784	0.000733388
trans-pQTL score	trans.score	ABRAXAS2	EUR	38440	0.000763407	0.0011804	0.00161601
Vitamin D	vitd_cleaned	ABRAXAS2	EUR	38440	0.000100426	0.000239796	0.000465781
Metformin	A10BA02	ACAA1	All	41873	8.45342e-05	0.00021915	0.000454308
Metformin	A10BA02	ACAA1	EUR	39760	0.000876939	0.00125711	0.00171358
Haemoglobin concentration	Haemoglobin_concentration	ACAA1	All	41873	0.00109072	0.00156468	0.00202366
Haemoglobin concentration	Haemoglobin_concentration	ACAA1	EUR	39760	0.00152004	0.00196226	0.00259059
Mean platelet (thrombocyte) volume	Mean_platelet__thrombocyte__volume	ACAA1	All	41873	0.00374289	0.00453265	0.00545818
Mean platelet (thrombocyte) volume	Mean_platelet__thrombocyte__volume	ACAA1	Female	22640	0.00664062	0.00780229	0.00929341
Mean platelet (thrombocyte) volume	Mean_platelet__thrombocyte__volume	ACAA1	Male	19233	0.00324692	0.00428023	0.00555201
Mean platelet (thrombocyte) volume	Mean_platelet__thrombocyte__volume	ACAA1	EUR	39760	0.00816144	0.00920385	0.0104741
Particulate matter air pollution (pm10); 2007	Particulate_matter_air_pollution__pm10___2007	ACAA1	All	41873	0.00049031	0.000792399	0.0011184
Particulate matter air pollution (pm10); 2007	Particulate_matter_air_pollution__pm10___2007	ACAA1	Female	22640	0.00038128	0.00074158	0.00121808
Particulate matter air pollution (pm10); 2007	Particulate_matter_air_pollution__pm10___2007	ACAA1	EUR	39760	0.00121304	0.00166412	0.00220306
Platelet crit	Platelet_crit	ACAA1	All	41873	0.0233326	0.0250991	0.027018
Platelet crit	Platelet_crit	ACAA1	Female	22640	0.0247197	0.0274854	0.0294833
Platelet crit	Platelet_crit	ACAA1	Male	19233	0.0177877	0.0203051	0.0228184
Platelet crit	Platelet_crit	ACAA1	EUR	39760	0.0239556	0.025815	0.0277084
Pulse rate, automated reading	Pulse_rate	ACAA1	All	41873	3.72601e-05	0.000136186	0.000327902
Pulse rate, automated reading	Pulse_rate	ACAA1	Male	19233	0.00015777	0.000465288	0.000954397
Time blood draw	Time_blood_draw	ACAA1	All	41873	0.00370998	0.004462	0.00528352
Time blood draw	Time_blood_draw	ACAA1	Female	22640	0.000242825	0.000537297	0.000925865
Time blood draw	Time_blood_draw	ACAA1	EUR	39760	0.0032107	0.00397928	0.00479019
Centre	centre	ACAA1	All	41873	0.0083431	0.00943942	0.0104766
Centre	centre	ACAA1	Female	22640	0.0071772	0.00842986	0.00947639
Centre	centre	ACAA1	EUR	39760	0.00906735	0.0100349	0.011116
cis-pQTL score	cis.score	ACAA1	All	41873	0.00700961	0.00804777	0.00919105
cis-pQTL score	cis.score	ACAA1	Female	22640	0.00454781	0.00568732	0.0069301
cis-pQTL score	cis.score	ACAA1	Male	19233	0.00486568	0.00661114	0.00817245
cis-pQTL score	cis.score	ACAA1	EUR	39760	0.0042947	0.00495367	0.00592282
Glycated haemoglobin (HbA1c)	hba1c_cleaned	ACAA1	All	41873	6.78977e-07	3.83009e-05	0.000150421
Glycated haemoglobin (HbA1c)	hba1c_cleaned	ACAA1	Male	19233	0.00209954	0.00291308	0.00386226
Glycated haemoglobin (HbA1c)	hba1c_cleaned	ACAA1	EUR	39760	8.67119e-09	4.18465e-06	5.0015e-05
IGF-1	igf1_cleaned	ACAA1	All	41873	0.00162698	0.00218262	0.00276634
IGF-1	igf1_cleaned	ACAA1	Female	22640	0.00182099	0.00275052	0.00361051
IGF-1	igf1_cleaned	ACAA1	Male	19233	0.00222486	0.00316576	0.00443529
IGF-1	igf1_cleaned	ACAA1	EUR	39760	0.00263709	0.00338155	0.00418883
Alkaline phosphatase	log_alp_cleaned	ACAA1	All	41873	0.000178305	0.000370705	0.000674775
Alkaline phosphatase	log_alp_cleaned	ACAA1	AFR	818	2.73082e-06	0.00108705	0.00616212
Alanine aminotransferase	log_alt_cleaned	ACAA1	All	41873	0.0206261	0.0225729	0.0246007
Alanine aminotransferase	log_alt_cleaned	ACAA1	Female	22640	0.0155234	0.0173955	0.0194599
Alanine aminotransferase	log_alt_cleaned	ACAA1	Male	19233	0.0292652	0.0321809	0.0355484
Alanine aminotransferase	log_alt_cleaned	ACAA1	AFR	818	0.0165074	0.0295431	0.0434401
Alanine aminotransferase	log_alt_cleaned	ACAA1	CSA	784	0.0163902	0.0307731	0.0464377
Alanine aminotransferase	log_alt_cleaned	ACAA1	EUR	39760	0.0191236	0.0211428	0.0231597
Aspartate aminotransferase	log_ast_cleaned	ACAA1	All	41873	0.0121874	0.013609	0.0152251
Aspartate aminotransferase	log_ast_cleaned	ACAA1	Female	22640	0.0139582	0.0158654	0.0177217
Aspartate aminotransferase	log_ast_cleaned	ACAA1	Male	19233	0.0105226	0.012836	0.0148132
Aspartate aminotransferase	log_ast_cleaned	ACAA1	CSA	784	0.00878272	0.017543	0.0323495
Aspartate aminotransferase	log_ast_cleaned	ACAA1	EUR	39760	0.0134707	0.0148352	0.0165702
Cystatin C	log_cysc_cleaned	ACAA1	All	41873	0.000734556	0.00105173	0.00150932
Cystatin C	log_cysc_cleaned	ACAA1	Female	22640	0.000962136	0.00146179	0.00201982
Cystatin C	log_cysc_cleaned	ACAA1	EUR	39760	0.00141438	0.0018708	0.00234758
Gamma glutamyltransferase	log_ggt_cleaned	ACAA1	All	41873	0.0551344	0.0579209	0.060687
Gamma glutamyltransferase	log_ggt_cleaned	ACAA1	Female	22640	0.0558221	0.0595257	0.0630328
Gamma glutamyltransferase	log_ggt_cleaned	ACAA1	Male	19233	0.051933	0.0558	0.0595979
Gamma glutamyltransferase	log_ggt_cleaned	ACAA1	AFR	818	0.0719337	0.0947974	0.130361
Gamma glutamyltransferase	log_ggt_cleaned	ACAA1	CSA	784	0.0584066	0.0795861	0.104027
Gamma glutamyltransferase	log_ggt_cleaned	ACAA1	EUR	39760	0.0555898	0.058142	0.061364
Testosterone	log_testo_cleaned	ACAA1	EUR	39760	0.00165621	0.00214326	0.0026435
Triglycerides	log_total_tg_cleaned	ACAA1	All	41873	0.00556001	0.00634157	0.00727383
Triglycerides	log_total_tg_cleaned	ACAA1	Female	22640	0.00738658	0.00878711	0.0101634
Triglycerides	log_total_tg_cleaned	ACAA1	Male	19233	0.00525375	0.00655422	0.00802181
Triglycerides	log_total_tg_cleaned	ACAA1	EUR	39760	0.00566357	0.00659592	0.00760212
Month	month	ACAA1	All	41873	0.00192785	0.00241303	0.00299353
Month	month	ACAA1	Female	22640	0.000717572	0.00119916	0.0017979
Month	month	ACAA1	Male	19233	0.000992555	0.00154321	0.00221415
Month	month	ACAA1	EUR	39760	0.00179669	0.00233188	0.00291841
Ancestry	pop	ACAA1	All	41873	0.00088912	0.00125303	0.00167021
Sample age	sample_age	ACAA1	All	41873	0.00184701	0.00242281	0.0031357
Sample age	sample_age	ACAA1	Female	22640	0.00308498	0.00383911	0.00490578
Sample age	sample_age	ACAA1	Male	19233	0.00494395	0.00625453	0.00752373
Sample age	sample_age	ACAA1	EUR	39760	0.00282068	0.00352759	0.00406756
Sex	sex	ACAA1	All	41873	0.000644423	0.00104471	0.00140493
Total protein	total_prot_cleaned	ACAA1	All	41873	0.000722019	0.00108457	0.00152827
Total protein	total_prot_cleaned	ACAA1	Male	19233	0.00221738	0.00309251	0.00404769
Total protein	total_prot_cleaned	ACAA1	EUR	39760	0.000393479	0.00062348	0.000933207
trans-pQTL score	trans.score	ACAA1	All	41873	0.00132921	0.0017319	0.0022044
trans-pQTL score	trans.score	ACAA1	Female	22640	0.00216727	0.00300458	0.00386704
trans-pQTL score	trans.score	ACAA1	Male	19233	0.00243252	0.00334919	0.00434715
trans-pQTL score	trans.score	ACAA1	EUR	39760	0.00161643	0.00213259	0.00276478
Vitamin D	vitd_cleaned	ACAA1	All	41873	0.00030537	0.000537166	0.00090047
Vitamin D	vitd_cleaned	ACAA1	Male	19233	4.95895e-05	0.00025495	0.000584209
Vitamin D	vitd_cleaned	ACAA1	EUR	39760	0.000900523	0.00136854	0.00187766
Date of attending assessment centre	Date_of_attending_assessment_centre	ACADM	All	41128	0.00176196	0.00223706	0.00293637
Date of attending assessment centre	Date_of_attending_assessment_centre	ACADM	Male	18886	0.00161864	0.00240006	0.00339416
Date of attending assessment centre	Date_of_attending_assessment_centre	ACADM	EUR	39053	0.00143813	0.00191187	0.00246002
Mean platelet (thrombocyte) volume	Mean_platelet__thrombocyte__volume	ACADM	All	41128	0.000523953	0.000770262	0.00115784
Mean platelet (thrombocyte) volume	Mean_platelet__thrombocyte__volume	ACADM	Female	22242	0.00129701	0.00190513	0.00266523
Mean platelet (thrombocyte) volume	Mean_platelet__thrombocyte__volume	ACADM	Male	18886	1.0943e-05	0.000161952	0.000395981
Mean platelet (thrombocyte) volume	Mean_platelet__thrombocyte__volume	ACADM	EUR	39053	0.000538581	0.000793506	0.00111003
Platelet crit	Platelet_crit	ACADM	All	41128	0.00816524	0.0093122	0.0105132
Platelet crit	Platelet_crit	ACADM	Female	22242	0.00515359	0.00633541	0.00766301
Platelet crit	Platelet_crit	ACADM	Male	18886	0.0104289	0.0121914	0.0140671
Platelet crit	Platelet_crit	ACADM	EUR	39053	0.00856671	0.00953436	0.010634
cis-pQTL score	cis.score	ACADM	All	41128	0.00689026	0.00780589	0.008941
cis-pQTL score	cis.score	ACADM	Female	22242	0.00669939	0.00790681	0.0095494
cis-pQTL score	cis.score	ACADM	Male	18886	0.00625804	0.00761089	0.00924455
cis-pQTL score	cis.score	ACADM	EUR	39053	0.00952114	0.0106123	0.011912
HDL cholesterol	hdl_chol_cleaned	ACADM	All	41128	0.000528769	0.000758805	0.00107841
HDL cholesterol	hdl_chol_cleaned	ACADM	Female	22242	0.000805986	0.00132006	0.00198592
HDL cholesterol	hdl_chol_cleaned	ACADM	Male	18886	0.00251098	0.00347827	0.00453467
HDL cholesterol	hdl_chol_cleaned	ACADM	EUR	39053	0.000816995	0.00119224	0.00161533
Alkaline phosphatase	log_alp_cleaned	ACADM	All	41128	0.00049775	0.000748926	0.00112389
Alkaline phosphatase	log_alp_cleaned	ACADM	EUR	39053	0.000161825	0.000396275	0.000630867
Alanine aminotransferase	log_alt_cleaned	ACADM	All	41128	9.4241e-05	0.00025806	0.000446317
Alanine aminotransferase	log_alt_cleaned	ACADM	Female	22242	0.000794738	0.00120975	0.00188783
Aspartate aminotransferase	log_ast_cleaned	ACADM	All	41128	0.000579671	0.000879453	0.00125648
Aspartate aminotransferase	log_ast_cleaned	ACADM	Male	18886	0.00176053	0.00238643	0.00329641
Aspartate aminotransferase	log_ast_cleaned	ACADM	EUR	39053	0.00148137	0.00190836	0.00246873
Gamma glutamyltransferase	log_ggt_cleaned	ACADM	Female	22242	2.64796e-08	1.11406e-05	9.75077e-05
Gamma glutamyltransferase	log_ggt_cleaned	ACADM	Male	18886	0.000718926	0.00118429	0.00181476
Gamma glutamyltransferase	log_ggt_cleaned	ACADM	EUR	39053	1.61966e-07	1.03598e-05	8.03198e-05
Total protein	total_prot_cleaned	ACADM	All	41128	0.0048555	0.00567313	0.00662689
Total protein	total_prot_cleaned	ACADM	Female	22242	0.00174277	0.00246473	0.00325941
Total protein	total_prot_cleaned	ACADM	Male	18886	0.00321624	0.00412663	0.0052322
Total protein	total_prot_cleaned	ACADM	EUR	39053	0.00138449	0.00181617	0.00231637
Date of attending assessment centre	Date_of_attending_assessment_centre	ACADSB	Male	19221	0.000569874	0.00107694	0.00162316
Date of attending assessment centre	Date_of_attending_assessment_centre	ACADSB	EUR	39747	2.51449e-08	9.69158e-06	6.13441e-05
Leisure/social activities	Leisure_social_activities	ACADSB	AFR	820	0.0120921	0.0205875	0.0334613
Mean platelet (thrombocyte) volume	Mean_platelet__thrombocyte__volume	ACADSB	All	41864	0.0342735	0.0362444	0.0384592
Mean platelet (thrombocyte) volume	Mean_platelet__thrombocyte__volume	ACADSB	Female	22643	0.0350543	0.0377896	0.0410204
Mean platelet (thrombocyte) volume	Mean_platelet__thrombocyte__volume	ACADSB	Male	19221	0.028898	0.0320625	0.0352241
Mean platelet (thrombocyte) volume	Mean_platelet__thrombocyte__volume	ACADSB	CSA	787	0.0440128	0.0592853	0.0785874
Mean platelet (thrombocyte) volume	Mean_platelet__thrombocyte__volume	ACADSB	EUR	39747	0.037117	0.0391474	0.0414489
Mean sphered cell volume	Mean_sphered_cell_volume	ACADSB	All	41864	0.000455411	0.000691821	0.000968132
Mean sphered cell volume	Mean_sphered_cell_volume	ACADSB	Male	19221	0.000661606	0.00111664	0.00167262
Mean sphered cell volume	Mean_sphered_cell_volume	ACADSB	EUR	39747	0.000298429	0.000525764	0.00083296
Number of draws	Number_of_draws	ACADSB	Male	19221	1.00678e-06	9.40909e-05	0.00031404
Number of draws	Number_of_draws	ACADSB	EUR	39747	2.4244e-05	0.000142897	0.000323338
Oily fish intake	Oily_fish_intake	ACADSB	All	41864	0.00188635	0.00233786	0.00299583
Oily fish intake	Oily_fish_intake	ACADSB	EUR	39747	0.00229232	0.00290943	0.00351005
Platelet crit	Platelet_crit	ACADSB	All	41864	0.065131	0.0679594	0.0708527
Platelet crit	Platelet_crit	ACADSB	Female	22643	0.0654778	0.0690925	0.073459
Platelet crit	Platelet_crit	ACADSB	Male	19221	0.0660526	0.0706281	0.0752946
Platelet crit	Platelet_crit	ACADSB	AFR	820	0.00104566	0.00709043	0.0160037
Platelet crit	Platelet_crit	ACADSB	CSA	787	0.116495	0.14098	0.172781
Platelet crit	Platelet_crit	ACADSB	EUR	39747	0.0763045	0.0791965	0.0824665
Pulse rate, automated reading	Pulse_rate	ACADSB	All	41864	0.000494441	0.000785106	0.00114516
Time blood draw	Time_blood_draw	ACADSB	All	41864	0.00415108	0.00494959	0.00568543
Time blood draw	Time_blood_draw	ACADSB	Female	22643	0.00388741	0.00485071	0.00584403
Time blood draw	Time_blood_draw	ACADSB	Male	19221	0.00291015	0.00381732	0.00484278
Time blood draw	Time_blood_draw	ACADSB	EUR	39747	0.00354703	0.0043854	0.00515612
Age	age	ACADSB	Female	22643	0.000661647	0.00106116	0.00154479
Obesity	bin_278.1	ACADSB	EUR	39747	1.16317e-06	5.14475e-05	0.000147235
Centre	centre	ACADSB	All	41864	0.0123167	0.0134975	0.0149763
Centre	centre	ACADSB	Female	22643	0.0104609	0.0119501	0.0137733
Centre	centre	ACADSB	Male	19221	0.00959837	0.0113782	0.0133906
Centre	centre	ACADSB	EUR	39747	0.00805761	0.00902965	0.0103899
cis-pQTL score	cis.score	ACADSB	All	41864	0.0248637	0.02681	0.0287553
cis-pQTL score	cis.score	ACADSB	Female	22643	0.0273625	0.029892	0.0326139
cis-pQTL score	cis.score	ACADSB	Male	19221	0.0297137	0.0330044	0.0359945
cis-pQTL score	cis.score	ACADSB	AFR	820	0.00515986	0.0126582	0.0216366
cis-pQTL score	cis.score	ACADSB	CSA	787	0.00922499	0.0167863	0.0319661
cis-pQTL score	cis.score	ACADSB	EUR	39747	0.0261594	0.0281187	0.0296261
Alanine aminotransferase	log_alt_cleaned	ACADSB	All	41864	0.000441652	0.000687049	0.00101422
Alanine aminotransferase	log_alt_cleaned	ACADSB	EUR	39747	0.000298784	0.000508567	0.000860346
Gamma glutamyltransferase	log_ggt_cleaned	ACADSB	All	41864	2.33501e-07	2.15719e-05	0.000102743
Gamma glutamyltransferase	log_ggt_cleaned	ACADSB	Female	22643	0.00071169	0.00115758	0.0017466
Gamma glutamyltransferase	log_ggt_cleaned	ACADSB	EUR	39747	0.000224134	0.000420236	0.000736925
Triglycerides	log_total_tg_cleaned	ACADSB	All	41864	0.0143204	0.0157242	0.0175266
Triglycerides	log_total_tg_cleaned	ACADSB	Female	22643	0.00785611	0.00934739	0.0110176
Triglycerides	log_total_tg_cleaned	ACADSB	Male	19221	0.0254601	0.0281393	0.0311017
Triglycerides	log_total_tg_cleaned	ACADSB	CSA	787	0.0569897	0.0765463	0.09922
Triglycerides	log_total_tg_cleaned	ACADSB	EUR	39747	0.0113278	0.0125374	0.0139537
Ancestry	pop	ACADSB	All	41864	0.000870294	0.00122198	0.00162103
Ancestry	pop	ACADSB	Male	19221	0.00233064	0.00312564	0.00414735
Sample age	sample_age	ACADSB	All	41864	0.0015437	0.00194321	0.00243402
Sample age	sample_age	ACADSB	Female	22643	0.00250558	0.00334486	0.00428236
Sample age	sample_age	ACADSB	EUR	39747	0.000100959	0.000237551	0.000444615
Sex	sex	ACADSB	All	41864	0.00137023	0.00180504	0.00227883
Sex	sex	ACADSB	EUR	39747	0.00228968	0.00282947	0.00350499
Total protein	total_prot_cleaned	ACADSB	All	41864	0.0126089	0.0139296	0.0153713
Total protein	total_prot_cleaned	ACADSB	Female	22643	0.0152217	0.0174087	0.0195705
Total protein	total_prot_cleaned	ACADSB	Male	19221	0.00811744	0.00979271	0.0117126
Total protein	total_prot_cleaned	ACADSB	EUR	39747	0.0102312	0.0116878	0.0129663
trans-pQTL score	trans.score	ACADSB	All	41864	0.00527384	0.00608483	0.00720119
trans-pQTL score	trans.score	ACADSB	Female	22643	0.00727633	0.0085746	0.00987383
trans-pQTL score	trans.score	ACADSB	Male	19221	0.00823568	0.00977735	0.0118525
trans-pQTL score	trans.score	ACADSB	EUR	39747	0.00888943	0.0102496	0.0114302
Metformin	A10BA02	ACAN	All	42364	0.00219393	0.00280552	0.00357717
Metformin	A10BA02	ACAN	Female	22911	0.00106838	0.00170415	0.0023381
Metformin	A10BA02	ACAN	Male	19453	0.00238301	0.00337759	0.00427997
Metformin	A10BA02	ACAN	CSA	793	0.00530754	0.0123997	0.0247961
Metformin	A10BA02	ACAN	EUR	40245	0.00120259	0.00167185	0.00224952
Cereal intake	Cereal_intake	ACAN	Female	22911	0.000938289	0.00148644	0.00213975
Cereal intake	Cereal_intake	ACAN	EUR	40245	1.44447e-05	0.000103648	0.000258246
Diastolic blood pressure, automated reading	Diastolic_blood_pressure	ACAN	All	42364	0.00069749	0.0010452	0.00145118
Diastolic blood pressure, automated reading	Diastolic_blood_pressure	ACAN	Female	22911	0.00133461	0.00208089	0.00293389
Diastolic blood pressure, automated reading	Diastolic_blood_pressure	ACAN	Male	19453	0.00210994	0.00292194	0.00384755
Diastolic blood pressure, automated reading	Diastolic_blood_pressure	ACAN	EUR	40245	0.0015907	0.00200773	0.00254
Forced expiratory volume in 1-second (FEV1)	Forced_expiratory_volume_in_1_second__FEV1_	ACAN	All	42364	0.00110664	0.00147747	0.00194554
Forced expiratory volume in 1-second (FEV1)	Forced_expiratory_volume_in_1_second__FEV1_	ACAN	CSA	793	5.091e-05	0.00185192	0.00601868
Forced expiratory volume in 1-second (FEV1)	Forced_expiratory_volume_in_1_second__FEV1_	ACAN	EUR	40245	0.00164364	0.00212069	0.00276908
Estradiol|Norethisterone |Estradiol	G03CA03	ACAN	Female	22911	0.0019475	0.00275058	0.00365557
Estradiol|Norethisterone |Estradiol	G03CA03	ACAN	EUR	40245	0.00129339	0.00174674	0.00226452
Conjugated Estrogens	G03CA57	ACAN	Female	22911	0.00137982	0.00199921	0.00277418
Conjugated Estrogens	G03CA57	ACAN	EUR	40245	0.000524882	0.00088272	0.00130611
Norethisterone |Estradiol	G03FA01	ACAN	Female	22911	0.00173668	0.00242169	0.00329548
Heel bone mineral density (BMD) T-score, automated	Heel_bone_mineral_density__BMD__T_score__automated	ACAN	Female	22911	0.000777363	0.00130873	0.00193394
High light scatter reticulocyte count	High_light_scatter_reticulocyte_count	ACAN	All	42364	0.00139	0.00188305	0.00236464
High light scatter reticulocyte count	High_light_scatter_reticulocyte_count	ACAN	Female	22911	0.00514458	0.00619661	0.00764827
High light scatter reticulocyte count	High_light_scatter_reticulocyte_count	ACAN	Male	19453	0.00137692	0.00207324	0.00298058
High light scatter reticulocyte count	High_light_scatter_reticulocyte_count	ACAN	EUR	40245	0.0019941	0.00257888	0.00317719
Platelet crit	Platelet_crit	ACAN	All	42364	0.000432187	0.000745595	0.00110235
Platelet crit	Platelet_crit	ACAN	Female	22911	0.000670106	0.00119118	0.00166606
Platelet crit	Platelet_crit	ACAN	AFR	815	0.00167969	0.0072024	0.0154148
Red blood cell (erythrocyte) count	Red_blood_cell__erythrocyte__count	ACAN	All	42364	0.000433325	0.000676473	0.000965593
Red blood cell (erythrocyte) count	Red_blood_cell__erythrocyte__count	ACAN	EUR	40245	0.000872936	0.00119746	0.00160259
Height	Standing_height	ACAN	All	42364	0.000441284	0.000731049	0.00107997
Height	Standing_height	ACAN	Female	22911	0.000234198	0.000500633	0.000921489
Height	Standing_height	ACAN	EUR	40245	0.000129643	0.000283278	0.000535534
Systolic blood pressure, automated reading	Systolic_blood_pressure	ACAN	All	42364	0.0012043	0.00161277	0.00209017
Systolic blood pressure, automated reading	Systolic_blood_pressure	ACAN	Female	22911	0.00132165	0.00202267	0.00280493
Systolic blood pressure, automated reading	Systolic_blood_pressure	ACAN	Male	19453	0.000378219	0.000837754	0.0013236
Systolic blood pressure, automated reading	Systolic_blood_pressure	ACAN	CSA	793	0.0172236	0.034175	0.0507893
Systolic blood pressure, automated reading	Systolic_blood_pressure	ACAN	EUR	40245	0.00071814	0.00104297	0.00140667
Tea intake	Tea_intake	ACAN	All	42364	0.0008332	0.00119736	0.00152881
Tea intake	Tea_intake	ACAN	Male	19453	0.000528718	0.00106385	0.00162333
Tea intake	Tea_intake	ACAN	EUR	40245	0.000468846	0.00075283	0.00111041
White blood cell (leukocyte) count	White_blood_cell__leukocyte__count	ACAN	All	42364	0.00981035	0.011052	0.0121557
White blood cell (leukocyte) count	White_blood_cell__leukocyte__count	ACAN	Female	22911	0.00734737	0.00862421	0.00999999
White blood cell (leukocyte) count	White_blood_cell__leukocyte__count	ACAN	Male	19453	0.00600109	0.00736612	0.0091
White blood cell (leukocyte) count	White_blood_cell__leukocyte__count	ACAN	EUR	40245	0.0101215	0.0111995	0.0124062
Age	age	ACAN	All	42364	0.0289578	0.0305495	0.0322599
Age	age	ACAN	Female	22911	0.0446347	0.0477195	0.0509593
Age	age	ACAN	Male	19453	0.00684852	0.00862145	0.0103102
Age	age	ACAN	AFR	815	0.0849198	0.110177	0.136829
Age	age	ACAN	EUR	40245	0.0295316	0.031438	0.0334616
Alcohol consumption	alcohol	ACAN	All	42364	0.00384254	0.0044649	0.0052266
Arthropathy NOS	bin_716.9	ACAN	All	42364	0.000719798	0.00105043	0.00145771
Arthropathy NOS	bin_716.9	ACAN	EUR	40245	0.000487589	0.000837719	0.00122272
Body mass index	bmi	LEP	All	42688	0.263968	0.269044	0.273973
Body mass index	bmi	ACAN	Female	22911	0.01698	0.0190099	0.0212148
Body mass index	bmi	ACAN	Male	19453	0.0144445	0.0167012	0.0188567
Body mass index	bmi	ACAN	AFR	815	0.016126	0.0308191	0.0430495
Body mass index	bmi	ACAN	CSA	793	0.0707493	0.0879295	0.115867
Body mass index	bmi	ACAN	EUR	40245	0.024738	0.0268373	0.028796
Calcium	ca_cleaned	ACAN	Female	22911	1.53836e-08	1.19827e-05	0.000109148
cis-pQTL score	cis.score	ACAN	All	42364	0.0069583	0.00783402	0.00891103
cis-pQTL score	cis.score	ACAN	Female	22911	0.00819173	0.00952675	0.0111705
cis-pQTL score	cis.score	ACAN	Male	19453	0.00822433	0.00994289	0.0116529
cis-pQTL score	cis.score	ACAN	EUR	40245	0.00557224	0.00650941	0.00741331
Glucose	glucose_cleaned	ACAN	Male	19453	0.000544104	0.00106173	0.00169688
HDL cholesterol	hdl_chol_cleaned	ACAN	All	42364	0.00501963	0.00579325	0.00676349
HDL cholesterol	hdl_chol_cleaned	ACAN	Female	22911	0.00299438	0.00391247	0.00507375
HDL cholesterol	hdl_chol_cleaned	ACAN	Male	19453	0.000577431	0.0009924	0.00161951
HDL cholesterol	hdl_chol_cleaned	ACAN	EUR	40245	0.00172319	0.00225998	0.002803
IGF-1	igf1_cleaned	ACAN	Female	22911	0.000228107	0.000571916	0.00105647
LDL direct	ldl_chol_cleaned	ACAN	All	42364	0.0143076	0.0156837	0.0171868
LDL direct	ldl_chol_cleaned	ACAN	Female	22911	0.00821381	0.00967265	0.0110106
LDL direct	ldl_chol_cleaned	ACAN	Male	19453	0.00927579	0.0108751	0.0124138
LDL direct	ldl_chol_cleaned	ACAN	EUR	40245	0.0141085	0.0155755	0.0170237
Alkaline phosphatase	log_alp_cleaned	ACAN	All	42364	0.0297267	0.0320382	0.0342559
Alkaline phosphatase	log_alp_cleaned	ACAN	Female	22911	0.0354467	0.0379549	0.0403604
Alkaline phosphatase	log_alp_cleaned	ACAN	Male	19453	0.015918	0.0181423	0.0206204
Alkaline phosphatase	log_alp_cleaned	ACAN	AFR	815	0.0346856	0.05263	0.0699625
Alkaline phosphatase	log_alp_cleaned	ACAN	EUR	40245	0.0254321	0.0274853	0.0293086
Aspartate aminotransferase	log_ast_cleaned	ACAN	All	42364	0.00972356	0.0109498	0.0121346
Aspartate aminotransferase	log_ast_cleaned	ACAN	Female	22911	0.00788379	0.00947888	0.0110376
Aspartate aminotransferase	log_ast_cleaned	ACAN	Male	19453	0.00817338	0.00989111	0.0118617
Aspartate aminotransferase	log_ast_cleaned	ACAN	EUR	40245	0.00985488	0.0109124	0.0123597
Creatinine	log_crea_s_cleaned	ACAN	All	42364	0.00656177	0.00741347	0.0083191
Creatinine	log_crea_s_cleaned	ACAN	Female	22911	0.00495469	0.00626398	0.0074139
Creatinine	log_crea_s_cleaned	ACAN	Male	19453	0.00524508	0.00631065	0.00766592
Creatinine	log_crea_s_cleaned	ACAN	AFR	815	0.0269009	0.0417765	0.0577628
Creatinine	log_crea_s_cleaned	ACAN	CSA	793	0.00341575	0.00838003	0.0179269
Creatinine	log_crea_s_cleaned	ACAN	EUR	40245	0.00461646	0.00538817	0.00627456
C-reactive protein	log_crp_cleaned	ACAN	All	42364	0.00898005	0.0100958	0.0111596
C-reactive protein	log_crp_cleaned	ACAN	Female	22911	0.00515209	0.00636451	0.00773101
C-reactive protein	log_crp_cleaned	ACAN	Male	19453	0.00462951	0.00605304	0.0074748
C-reactive protein	log_crp_cleaned	ACAN	EUR	40245	0.00713028	0.00804615	0.00920261
Cystatin C	log_cysc_cleaned	ACAN	All	42364	0.00458407	0.00542675	0.00620657
Cystatin C	log_cysc_cleaned	ACAN	Female	22911	0.00826107	0.00973121	0.0113822
Cystatin C	log_cysc_cleaned	ACAN	Male	19453	0.00385808	0.00496509	0.00612642
Cystatin C	log_cysc_cleaned	ACAN	CSA	793	0.0100135	0.019407	0.0422247
Cystatin C	log_cysc_cleaned	ACAN	EUR	40245	0.00610277	0.00706534	0.00822985
Gamma glutamyltransferase	log_ggt_cleaned	ACAN	Female	22911	0.00393997	0.00505905	0.00596138
Phosphate	phos_cleaned	ACAN	Female	22911	0.000375623	0.000682846	0.0011063
Ancestry	pop	ACAN	All	42364	0.00206915	0.00273764	0.00342255
Ancestry	pop	ACAN	Female	22911	0.00188224	0.0028527	0.00376153
Ancestry	pop	ACAN	Male	19453	0.00407376	0.00530633	0.00689531
Sex	sex	ACAN	All	42364	0.00130853	0.00176423	0.00229644
Sex	sex	ACAN	EUR	40245	0.000543814	0.000774189	0.00110834
Smoking	smoking	ACAN	All	42364	0.00704551	0.00815142	0.00905772
Smoking	smoking	ACAN	Female	22911	0.0116987	0.0135033	0.0154018
Smoking	smoking	ACAN	Male	19453	0.0104632	0.0120654	0.014369
Smoking	smoking	ACAN	EUR	40245	0.00601454	0.00704459	0.00790709
trans-pQTL score	trans.score	ACAN	All	42364	0.0615182	0.0646234	0.0677595
trans-pQTL score	trans.score	ACAN	Female	22911	0.0543948	0.058286	0.062239
trans-pQTL score	trans.score	ACAN	Male	19453	0.0662757	0.0713527	0.0754753
trans-pQTL score	trans.score	ACAN	CSA	793	0.0377126	0.0543425	0.0754882
trans-pQTL score	trans.score	ACAN	EUR	40245	0.069946	0.0734831	0.0761375
Vitamin D	vitd_cleaned	ACAN	All	42364	0.00342088	0.00418935	0.00496219
Vitamin D	vitd_cleaned	ACAN	Female	22911	0.00510351	0.00642353	0.00795371
Vitamin D	vitd_cleaned	ACAN	Male	19453	0.000817586	0.00136973	0.00204993
Vitamin D	vitd_cleaned	ACAN	EUR	40245	0.00353084	0.00433963	0.00506078
Waist-to-Hip ratio	whr	C1QL2	CSA	761	0.0620482	0.0817034	0.103921
Prednisolone	A07EA01	ACE	EUR	39729	1.20148e-06	4.13848e-05	0.000121551
Enalapril	C09AA02	ACE	All	41838	0.00823623	0.00964467	0.0107478
Enalapril	C09AA02	ACE	Female	22623	0.00824787	0.0099633	0.0113522
Enalapril	C09AA02	ACE	Male	19215	0.00840175	0.0104272	0.0123126
Enalapril	C09AA02	ACE	EUR	39729	0.0113377	0.0130561	0.0144794
Lisinopril	C09AA03	ACE	All	41838	0.0336588	0.0363545	0.0388751
Lisinopril	C09AA03	ACE	Female	22623	0.020976	0.023964	0.0266093
Lisinopril	C09AA03	ACE	Male	19215	0.0368692	0.0401774	0.0435606
Lisinopril	C09AA03	ACE	AFR	820	0.0578276	0.0964564	0.108654
Lisinopril	C09AA03	ACE	CSA	780	0.0165008	0.0411411	0.0466566
Lisinopril	C09AA03	ACE	EUR	39729	0.0316372	0.0343316	0.0365165
Perindopril	C09AA04	ACE	All	41838	0.0123788	0.013923	0.0153345
Perindopril	C09AA04	ACE	Female	22623	0.0145053	0.0173655	0.0196668
Perindopril	C09AA04	ACE	Male	19215	0.0211952	0.0246919	0.0282719
Perindopril	C09AA04	ACE	CSA	780	0.0440878	0.0703258	0.0815178
Perindopril	C09AA04	ACE	EUR	39729	0.0194324	0.0217788	0.0236181
Ramipril	C09AA05	ACE	All	41838	0.0425864	0.0451302	0.0476918
Ramipril	C09AA05	ACE	Female	22623	0.0447346	0.0484733	0.0517559
Ramipril	C09AA05	ACE	Male	19215	0.0744486	0.0797625	0.0842302
Ramipril	C09AA05	ACE	AFR	820	0.0101144	0.0291201	0.0467049
Ramipril	C09AA05	ACE	CSA	780	0.0267248	0.0522347	0.0721538
Ramipril	C09AA05	ACE	EUR	39729	0.0505844	0.0534775	0.0558068
Quinapril	C09AA06	ACE	All	41838	0.000106243	0.000500542	0.000857468
Quinapril	C09AA06	ACE	EUR	39729	0.000167922	0.000628268	0.00105145
Fosinopril	C09AA09	ACE	EUR	39729	0.000152207	0.000366026	0.000377719
Trandolapril	C09AA10	ACE	All	41838	0.000228556	0.00055412	0.000653125
Enalapril |Hydrochlorothiazide	C09BA02	ACE	EUR	39729	0.000103954	0.000541776	0.000734402
Mean sphered cell volume	Mean_sphered_cell_volume	ACE	EUR	39729	8.49309e-08	1.7589e-05	0.000118577
Neutrophill percentage	Neutrophill_percentage	ACE	All	41838	0.000529866	0.000768556	0.00106407
Neutrophill percentage	Neutrophill_percentage	ACE	Female	22623	0.001598	0.0022668	0.00306502
Neutrophill percentage	Neutrophill_percentage	ACE	EUR	39729	0.00159415	0.00215887	0.00270499
Particulate matter air pollution 2.5-10um; 2010	Particulate_matter_air_pollution_2.5_10um__2010	ACE	CSA	780	5.86273e-06	0.000922191	0.00514036
Platelet crit	Platelet_crit	ACE	EUR	39729	1.16936e-05	0.000100656	0.000234393
Age	age	ACE	Female	22623	0.000471577	0.000854902	0.00128232
Essential hypertension	bin_401.1	ACE	All	41838	3.37099e-08	7.55789e-06	6.85343e-05
Primary/intrinsic cardiomyopathies	bin_425.1	ACE	All	41838	2.05813e-08	1.25668e-05	0.000140547
cis-pQTL score	cis.score	ACE	All	41838	0.110544	0.114082	0.117115
cis-pQTL score	cis.score	ACE	Female	22623	0.10356	0.108357	0.113256
cis-pQTL score	cis.score	ACE	Male	19215	0.125033	0.129728	0.135017
cis-pQTL score	cis.score	ACE	AFR	820	0.0702649	0.0932688	0.119734
cis-pQTL score	cis.score	ACE	CSA	780	0.11602	0.143044	0.178399
cis-pQTL score	cis.score	ACE	EUR	39729	0.128945	0.132045	0.135863
Glycated haemoglobin (HbA1c)	hba1c_cleaned	ACE	All	41838	6.61678e-05	0.000234122	0.000418776
Glycated haemoglobin (HbA1c)	hba1c_cleaned	ACE	EUR	39729	6.59507e-05	0.000194242	0.000406461
Alkaline phosphatase	log_alp_cleaned	ACE	All	41838	0.00172633	0.00222451	0.00285643
Alkaline phosphatase	log_alp_cleaned	ACE	Female	22623	0.000575424	0.00106353	0.00163859
Alkaline phosphatase	log_alp_cleaned	ACE	Male	19215	0.000904117	0.0014892	0.00224472
Alkaline phosphatase	log_alp_cleaned	ACE	EUR	39729	0.00176803	0.00231267	0.0027924
Aspartate aminotransferase	log_ast_cleaned	ACE	All	41838	0.00628872	0.00723563	0.00828087
Aspartate aminotransferase	log_ast_cleaned	ACE	Female	22623	0.00279708	0.00363036	0.00463224
Aspartate aminotransferase	log_ast_cleaned	ACE	Male	19215	0.0106296	0.0124824	0.0145624
Aspartate aminotransferase	log_ast_cleaned	ACE	EUR	39729	0.0056175	0.00654225	0.00768254
C-reactive protein	log_crp_cleaned	ACE	All	41838	0.0012147	0.00169834	0.00226354
C-reactive protein	log_crp_cleaned	ACE	Female	22623	0.00342983	0.00441505	0.00544687
C-reactive protein	log_crp_cleaned	ACE	EUR	39729	0.00196205	0.00250252	0.0032611
Cystatin C	log_cysc_cleaned	ACE	All	41838	0.000179916	0.000370402	0.000615675
Cystatin C	log_cysc_cleaned	ACE	Female	22623	0.000646183	0.00100371	0.0016834
Cystatin C	log_cysc_cleaned	ACE	EUR	39729	0.000956428	0.00128329	0.00173463
Ancestry	pop	ACE	All	41838	0.000375805	0.00061231	0.000919872
Ancestry	pop	ACE	Male	19215	0.00183107	0.00262266	0.00364644
trans-pQTL score	trans.score	ACE	All	41838	0.0247626	0.0265542	0.0283709
trans-pQTL score	trans.score	ACE	Female	22623	0.0256267	0.028335	0.0307002
trans-pQTL score	trans.score	ACE	Male	19215	0.0241874	0.0267984	0.0299562
trans-pQTL score	trans.score	ACE	CSA	780	0.00612765	0.0136702	0.024168
trans-pQTL score	trans.score	ACE	EUR	39729	0.0267156	0.0282285	0.0303078
Acetylsalicylic Acid	A01AD05	ACE2	All	41921	0.0019833	0.00236513	0.00288663
Acetylsalicylic Acid	A01AD05	ACE2	Male	19261	0.000177286	0.000560972	0.000987513
Acetylsalicylic Acid	A01AD05	ACE2	EUR	39813	0.000183098	0.000367781	0.000596889
Omeprazole	A02BC01	ACE2	All	41921	5.627e-05	0.000162987	0.000350311
Omeprazole	A02BC01	ACE2	Female	22660	0.000662146	0.00116326	0.00180557
Metformin	A10BA02	ACE2	Female	22660	0.000527298	0.00109192	0.00168717
Metformin	A10BA02	ACE2	Male	19261	9.93192e-06	0.00020696	0.000525475
Metformin	A10BA02	ACE2	EUR	39813	0.000189852	0.0004051	0.000702107
Bread intake	Bread_intake	ACE2	EUR	39813	4.15101e-05	0.000153687	0.000341798
Furosemide|Amiloride |Furosemide	C03CA01	ACE2	All	41921	0.000149658	0.000346735	0.000621482
Simvastatin	C10AA01	ACE2	All	41921	0.00149095	0.00192489	0.00242867
Simvastatin	C10AA01	ACE2	Female	22660	0.000617262	0.00106202	0.001662
Simvastatin	C10AA01	ACE2	Male	19261	0.00337995	0.00451085	0.00576184
Simvastatin	C10AA01	ACE2	EUR	39813	0.00108533	0.00152649	0.00206772
Atorvastatin	C10AA05	ACE2	All	41921	0.000239159	0.000434336	0.000693356
Atorvastatin	C10AA05	ACE2	Male	19261	0.000453332	0.000859163	0.00138911
Atorvastatin	C10AA05	ACE2	EUR	39813	0.000407277	0.000667549	0.00105074
Diclofenac	D11AX18	ACE2	All	41921	1.46531e-05	0.000109405	0.000319077
Forced expiratory volume in 1-second (FEV1)	Forced_expiratory_volume_in_1_second__FEV1_	ACE2	Male	19261	1.18391e-07	4.3955e-05	0.000240962
Tibolone	G03CX01	ACE2	All	41921	0.00266417	0.00338141	0.00410897
Tibolone	G03CX01	ACE2	Female	22660	0.00348777	0.00487765	0.00623807
Tibolone	G03CX01	ACE2	EUR	39813	0.00196347	0.00267214	0.00335032
High light scatter reticulocyte count	High_light_scatter_reticulocyte_count	ACE2	All	41921	0.000831683	0.00127539	0.00172125
High light scatter reticulocyte count	High_light_scatter_reticulocyte_count	ACE2	Female	22660	0.00103748	0.00158382	0.00215955
High light scatter reticulocyte count	High_light_scatter_reticulocyte_count	ACE2	Male	19261	0.0020622	0.00269246	0.00364203
High light scatter reticulocyte count	High_light_scatter_reticulocyte_count	ACE2	EUR	39813	0.00128121	0.00176515	0.00230368
Tamoxifen	L02BA01	ACE2	Female	22660	0.000416093	0.000912401	0.00144523
Long-standing illness, disability or infirmity	Long_standing_illness__disability_or_infirmity	ACE2	All	41921	0.000625051	0.000892127	0.00120262
Long-standing illness, disability or infirmity	Long_standing_illness__disability_or_infirmity	ACE2	Female	22660	0.00163851	0.00227173	0.00321318
Long-standing illness, disability or infirmity	Long_standing_illness__disability_or_infirmity	ACE2	EUR	39813	0.000935575	0.00132671	0.00183173
Mean corpuscular volume	Mean_corpuscular_volume	ACE2	Male	19261	0.000620536	0.00108712	0.00171603
Mean sphered cell volume	Mean_sphered_cell_volume	ACE2	All	41921	0.00200065	0.00258208	0.00315639
Mean sphered cell volume	Mean_sphered_cell_volume	ACE2	Female	22660	0.00191637	0.00266607	0.00363417
Mean sphered cell volume	Mean_sphered_cell_volume	ACE2	EUR	39813	0.0017043	0.00226198	0.0028618
Monocyte count	Monocyte_count	ACE2	EUR	39813	5.47272e-05	0.000173868	0.000359531
Caffeine |Acetaminophen |Codeine|Acetaminophen |Codeine |Ketorolac|Acetaminophen |Codeine	N02AJ06	ACE2	All	41921	0.00093554	0.00138653	0.00195489
Caffeine |Acetaminophen |Codeine|Acetaminophen |Codeine |Ketorolac|Acetaminophen |Codeine	N02AJ06	ACE2	Female	22660	0.00304232	0.00395416	0.0049598
Caffeine |Acetaminophen |Codeine|Acetaminophen |Codeine |Ketorolac|Acetaminophen |Codeine	N02AJ06	ACE2	Male	19261	5.1265e-05	0.00024675	0.000658243
Caffeine |Acetaminophen |Codeine|Acetaminophen |Codeine |Ketorolac|Acetaminophen |Codeine	N02AJ06	ACE2	EUR	39813	0.00156696	0.00214247	0.00289145
Acetaminophen	N02BE01	ACE2	All	41921	0.00149489	0.00198672	0.00255704
Acetaminophen	N02BE01	ACE2	Female	22660	0.00194684	0.00267898	0.00347575
Acetaminophen	N02BE01	ACE2	EUR	39813	0.000642334	0.00102249	0.0014338
Phenytoin	N03AB02	ACE2	All	41921	0.000794145	0.00122825	0.00155125
Phenytoin	N03AB02	ACE2	Female	22660	0.00413696	0.00546077	0.00640406
Phenytoin	N03AB02	ACE2	Male	19261	0.000736342	0.0016092	0.0027357
Phenytoin	N03AB02	ACE2	EUR	39813	0.00293863	0.00366765	0.00418748
Carbamazepine	N03AF01	ACE2	All	41921	0.00196647	0.00259675	0.00330587
Carbamazepine	N03AF01	ACE2	Female	22660	0.00315527	0.00489713	0.00593945
Carbamazepine	N03AF01	ACE2	Male	19261	0.000402108	0.00112079	0.00197314
Carbamazepine	N03AF01	ACE2	EUR	39813	0.00264795	0.00312559	0.00377574
Platelet crit	Platelet_crit	ACE2	All	41921	0.000731028	0.00108593	0.00149186
Platelet crit	Platelet_crit	ACE2	Male	19261	0.00200744	0.00288741	0.00369132
Platelet crit	Platelet_crit	ACE2	EUR	39813	0.0020865	0.0026972	0.0033998
Systolic blood pressure, automated reading	Systolic_blood_pressure	ACE2	All	41921	0.00277939	0.00333206	0.00414306
Systolic blood pressure, automated reading	Systolic_blood_pressure	ACE2	Female	22660	0.00380424	0.0049925	0.00621425
Systolic blood pressure, automated reading	Systolic_blood_pressure	ACE2	EUR	39813	0.00344813	0.00420026	0.00492711
Age	age	ACE2	All	41921	0.010034	0.0110945	0.0122827
Age	age	ACE2	Female	22660	0.0048326	0.00618006	0.0074694
Age	age	ACE2	Male	19261	0.012632	0.014475	0.0166041
Age	age	ACE2	CSA	789	0.0215579	0.0335253	0.0488236
Age	age	ACE2	EUR	39813	0.0106661	0.0119369	0.0133049
Type 2 diabetes	bin_250.2	ACE2	All	41921	0.000950384	0.0013355	0.00184534
Type 2 diabetes	bin_250.2	ACE2	Male	19261	0.000252147	0.000579602	0.00108836
Type 2 diabetes	bin_250.2	ACE2	EUR	39813	0.000782897	0.00118483	0.00165075
Epilepsy, recurrent seizures, convulsions	bin_345	ACE2	All	41921	0.000309755	0.000530982	0.000812235
Epilepsy, recurrent seizures, convulsions	bin_345	ACE2	Female	22660	1.70945e-05	0.000197059	0.000536984
Epilepsy, recurrent seizures, convulsions	bin_345	ACE2	EUR	39813	0.000336884	0.000580496	0.000903532
Essential hypertension	bin_401.1	ACE2	All	41921	9.04202e-09	3.95655e-06	3.94272e-05
Essential hypertension	bin_401.1	ACE2	Female	22660	0.000533047	0.00100759	0.00148885
Essential hypertension	bin_401.1	ACE2	EUR	39813	7.1884e-05	0.000220792	0.000416423
Myocardial infarction	bin_411.2	ACE2	Male	19261	0.0006186	0.00107684	0.00164217
Body mass index	bmi	ACE2	Male	19261	0.0035412	0.00461163	0.00597076
cis-pQTL score	cis.score	ACE2	All	41921	0.0271966	0.0288399	0.0306484
cis-pQTL score	cis.score	ACE2	Female	22660	0.0251062	0.0273272	0.0300154
cis-pQTL score	cis.score	ACE2	Male	19261	0.0360561	0.0389631	0.0427882
cis-pQTL score	cis.score	ACE2	AFR	812	7.24402e-07	0.000197776	0.0024235
cis-pQTL score	cis.score	ACE2	CSA	789	0.0320793	0.0455437	0.0593635
cis-pQTL score	cis.score	ACE2	EUR	39813	0.0265672	0.0283172	0.0299517
Glycated haemoglobin (HbA1c)	hba1c_cleaned	ACE2	All	41921	0.000249488	0.000474868	0.000754791
Glycated haemoglobin (HbA1c)	hba1c_cleaned	ACE2	Female	22660	3.08642e-07	4.21949e-05	0.000233445
Glycated haemoglobin (HbA1c)	hba1c_cleaned	ACE2	Male	19261	0.00242465	0.00334562	0.00440782
Glycated haemoglobin (HbA1c)	hba1c_cleaned	ACE2	CSA	789	0.00196267	0.00735207	0.0173309
Glycated haemoglobin (HbA1c)	hba1c_cleaned	ACE2	EUR	39813	0.000358669	0.000611291	0.000972009
Alanine aminotransferase	log_alt_cleaned	ACE2	All	41921	0.00430485	0.00512965	0.00595902
Alanine aminotransferase	log_alt_cleaned	ACE2	Female	22660	0.00379296	0.00495686	0.00607397
Alanine aminotransferase	log_alt_cleaned	ACE2	Male	19261	0.00698855	0.00915707	0.0107926
Alanine aminotransferase	log_alt_cleaned	ACE2	AFR	812	0.0433094	0.0616879	0.0828303
Alanine aminotransferase	log_alt_cleaned	ACE2	EUR	39813	0.00444402	0.00526105	0.00621352
Aspartate aminotransferase	log_ast_cleaned	ACE2	All	41921	0.00855874	0.00968142	0.010806
Aspartate aminotransferase	log_ast_cleaned	ACE2	Female	22660	0.00706462	0.00828086	0.00988708
Aspartate aminotransferase	log_ast_cleaned	ACE2	Male	19261	0.00505301	0.0062825	0.00783577
Aspartate aminotransferase	log_ast_cleaned	ACE2	EUR	39813	0.00827581	0.0092955	0.0105662
Creatinine	log_crea_s_cleaned	ACE2	Female	22660	0.0012939	0.00192733	0.00274338
Creatinine	log_crea_s_cleaned	ACE2	Male	19261	0.00101553	0.00165038	0.0027352
C-reactive protein	log_crp_cleaned	ACE2	Male	19261	0.00162551	0.00243736	0.00325488
Gamma glutamyltransferase	log_ggt_cleaned	ACE2	All	41921	0.154483	0.158896	0.16325
Gamma glutamyltransferase	log_ggt_cleaned	ACE2	Female	22660	0.135923	0.141745	0.146893
Gamma glutamyltransferase	log_ggt_cleaned	ACE2	Male	19261	0.182218	0.189333	0.197106
Gamma glutamyltransferase	log_ggt_cleaned	ACE2	AFR	812	0.149246	0.173504	0.202496
Gamma glutamyltransferase	log_ggt_cleaned	ACE2	CSA	789	0.281015	0.31304	0.340334
Gamma glutamyltransferase	log_ggt_cleaned	ACE2	EUR	39813	0.148883	0.153183	0.156999
Testosterone	log_testo_cleaned	ACE2	All	41921	0.000559763	0.000837157	0.00123191
Testosterone	log_testo_cleaned	ACE2	EUR	39813	0.00181445	0.00234576	0.00305414
Triglycerides	log_total_tg_cleaned	ACE2	All	41921	0.00644896	0.00741913	0.00830376
Triglycerides	log_total_tg_cleaned	ACE2	Female	22660	0.00723398	0.00854925	0.0100111
Triglycerides	log_total_tg_cleaned	ACE2	Male	19261	0.0129278	0.0147257	0.0170616
Triglycerides	log_total_tg_cleaned	ACE2	AFR	812	0.0139738	0.0273936	0.044087
Triglycerides	log_total_tg_cleaned	ACE2	EUR	39813	0.00709825	0.00823961	0.00929938
Ancestry	pop	ACE2	Female	22660	0.00340666	0.00424796	0.00507259
Sex	sex	ACE2	All	41921	0.00189265	0.00240935	0.00299755
Sex	sex	ACE2	CSA	789	0.0964897	0.116954	0.148932
Sex	sex	ACE2	EUR	39813	0.000354449	0.000647933	0.00096358
SHBG	shbg_cleaned	ACE2	Male	19261	0.00729655	0.00852549	0.0100175
Smoking	smoking	ACE2	All	41921	0.000726606	0.00110447	0.00162181
Smoking	smoking	ACE2	Female	22660	0.00324559	0.00422636	0.00526337
Smoking	smoking	ACE2	EUR	39813	0.00141932	0.0019312	0.00248963
trans-pQTL score	trans.score	ACE2	All	41921	0.0224556	0.02407	0.0261319
trans-pQTL score	trans.score	ACE2	Female	22660	0.027661	0.0306618	0.0331669
trans-pQTL score	trans.score	ACE2	Male	19261	0.0243571	0.0267701	0.0298862
trans-pQTL score	trans.score	ACE2	CSA	789	0.00551418	0.0115879	0.0233247
trans-pQTL score	trans.score	ACE2	EUR	39813	0.0277275	0.0299517	0.0322553
Waist-to-Hip ratio	whr	PTPRS	CSA	809	0.0555124	0.0772828	0.10195
Waist-to-Hip ratio	whr	HAVCR1	AFR	838	0.0392428	0.0600573	0.0829078
Waist-to-Hip ratio	whr	BCAN	CSA	801	0.0426014	0.0583167	0.0800365
Warfarin	B01AA03	ACHE	All	40877	0.000458465	0.000719533	0.00113463
Warfarin	B01AA03	ACHE	Male	18755	0.00155864	0.00229239	0.00323736
Digoxin	C01AA05	ACHE	EUR	38819	6.97969e-05	0.000253595	0.000571898
Diastolic blood pressure, automated reading	Diastolic_blood_pressure	ACHE	Male	18755	4.6099e-07	7.54077e-05	0.000275322
Haemoglobin concentration	Haemoglobin_concentration	ACHE	All	40877	0.014	0.0153109	0.0165613
Haemoglobin concentration	Haemoglobin_concentration	ACHE	Female	22122	0.00762316	0.00889695	0.0106833
Haemoglobin concentration	Haemoglobin_concentration	ACHE	Male	18755	0.012998	0.0146538	0.016998
Haemoglobin concentration	Haemoglobin_concentration	ACHE	CSA	761	0.000739737	0.00526212	0.0143928
Haemoglobin concentration	Haemoglobin_concentration	ACHE	EUR	38819	0.0102429	0.0115531	0.0127623
High light scatter reticulocyte count	High_light_scatter_reticulocyte_count	ACHE	All	40877	0.00180217	0.00225572	0.00274375
High light scatter reticulocyte count	High_light_scatter_reticulocyte_count	ACHE	Male	18755	0.00383553	0.00501467	0.00606487
High light scatter reticulocyte count	High_light_scatter_reticulocyte_count	ACHE	EUR	38819	0.00172113	0.00222846	0.00281393
Mean platelet (thrombocyte) volume	Mean_platelet__thrombocyte__volume	ACHE	Male	18755	0.000242393	0.000593586	0.00111466
Mean reticulocyte volume	Mean_reticulocyte_volume	ACHE	All	40877	0.000339398	0.000619722	0.00095319
Mean reticulocyte volume	Mean_reticulocyte_volume	ACHE	Female	22122	0.00105848	0.00164617	0.00234215
Mean reticulocyte volume	Mean_reticulocyte_volume	ACHE	EUR	38819	0.000505383	0.00080107	0.00117925
Mean sphered cell volume	Mean_sphered_cell_volume	ACHE	All	40877	3.38281e-05	0.00012493	0.000283214
Mean sphered cell volume	Mean_sphered_cell_volume	ACHE	Female	22122	6.96583e-08	1.02649e-05	0.00012163
Mean sphered cell volume	Mean_sphered_cell_volume	ACHE	Male	18755	0.00239229	0.00345803	0.00445673
Mean sphered cell volume	Mean_sphered_cell_volume	ACHE	EUR	38819	0.000125531	0.000290127	0.000525754
Neutrophill percentage	Neutrophill_percentage	ACHE	All	40877	0.000180076	0.000338621	0.000595159
Neutrophill percentage	Neutrophill_percentage	ACHE	Female	22122	0.000152807	0.000421699	0.000824625
Never eat eggs, dairy, wheat, sugar	Never_eat_eggs__dairy__wheat__sugar	ACHE	CSA	761	0.0135491	0.0254395	0.0419595
Number of draws	Number_of_draws	ACHE	All	40877	0.00160213	0.00208382	0.00251421
Number of draws	Number_of_draws	ACHE	Female	22122	0.000498757	0.000935986	0.001506
Number of draws	Number_of_draws	ACHE	Male	18755	0.00148877	0.00217132	0.00306332
Number of draws	Number_of_draws	ACHE	EUR	38819	0.00076711	0.00115807	0.00161054
Platelet crit	Platelet_crit	ACHE	All	40877	0.00669248	0.00759829	0.00861786
Platelet crit	Platelet_crit	ACHE	Female	22122	0.00468189	0.00580598	0.00710477
Platelet crit	Platelet_crit	ACHE	Male	18755	0.00534597	0.00664095	0.00826868
Platelet crit	Platelet_crit	ACHE	EUR	38819	0.00708039	0.00789056	0.00896482
Platelet distribution width	Platelet_distribution_width	ACHE	Female	22122	0.00112284	0.00164721	0.00240409
Platelet distribution width	Platelet_distribution_width	ACHE	EUR	38819	0.00017372	0.000366243	0.000673685
Poultry intake	Poultry_intake	ACHE	All	40877	0.00228542	0.00289616	0.00357651
Poultry intake	Poultry_intake	ACHE	Female	22122	0.00346426	0.00454059	0.0056718
Poultry intake	Poultry_intake	ACHE	Male	18755	0.00216024	0.0029349	0.00408859
Poultry intake	Poultry_intake	ACHE	EUR	38819	0.00280851	0.00349471	0.00423536
Red blood cell (erythrocyte) distribution width	Red_blood_cell__erythrocyte__distribution_width	ACHE	All	40877	0.00103271	0.00148885	0.00197135
Red blood cell (erythrocyte) distribution width	Red_blood_cell__erythrocyte__distribution_width	ACHE	EUR	38819	0.00181526	0.00241357	0.0030761
Systolic blood pressure, automated reading	Systolic_blood_pressure	ACHE	All	40877	0.00312392	0.0037432	0.00440867
Systolic blood pressure, automated reading	Systolic_blood_pressure	ACHE	Female	22122	0.00176788	0.0024599	0.00328096
Systolic blood pressure, automated reading	Systolic_blood_pressure	ACHE	EUR	38819	0.00242	0.00294738	0.00355593
Time blood draw	Time_blood_draw	ACHE	All	40877	0.00416133	0.00492221	0.00587932
Time blood draw	Time_blood_draw	ACHE	Female	22122	0.00418594	0.00533086	0.00639774
Time blood draw	Time_blood_draw	ACHE	Male	18755	0.00875768	0.0105397	0.0123652
Time blood draw	Time_blood_draw	ACHE	EUR	38819	0.0044116	0.00515328	0.00607209
Total Lean Mass (g)	Total_Lean_Mass__g_	ACHE	All	40877	0.0027632	0.00346128	0.00415514
Total Lean Mass (g)	Total_Lean_Mass__g_	ACHE	EUR	38819	0.00404261	0.00500421	0.00585574
White blood cell (leukocyte) count	White_blood_cell__leukocyte__count	ACHE	Male	18755	3.49569e-08	1.84882e-05	0.000194122
Albumin	albumin_cleaned	ACHE	Female	22122	0.000356071	0.000786357	0.00127372
Albumin	albumin_cleaned	ACHE	EUR	38819	2.19283e-08	6.87171e-06	5.68104e-05
Alcohol consumption	alcohol	ACHE	All	40877	0.000955605	0.00134632	0.00191087
Alcohol consumption	alcohol	ACHE	Male	18755	0.00228589	0.00312385	0.00408786
Alcohol consumption	alcohol	ACHE	EUR	38819	0.00136574	0.00188535	0.00245469
Atrial fibrillation and flutter	bin_427.2	ACHE	All	40877	7.17384e-06	7.52374e-05	0.000203354
Atrial fibrillation and flutter	bin_427.2	ACHE	EUR	38819	0.000345067	0.000610838	0.0010141
Body mass index	bmi	CLMP	All	43212	0.106676	0.109717	0.113645
Body mass index	bmi	ACHE	Female	22122	0.000660355	0.00113053	0.00176931
Body mass index	bmi	ACHE	AFR	799	0.00629264	0.0141489	0.037446
Body mass index	bmi	ACHE	EUR	38819	0.00540186	0.00623303	0.00727657
cis-pQTL score	cis.score	ACHE	All	40877	0.078183	0.0812635	0.084528
cis-pQTL score	cis.score	ACHE	Female	22122	0.0507389	0.0539262	0.0572418
cis-pQTL score	cis.score	ACHE	Male	18755	0.0936025	0.0985028	0.103484
cis-pQTL score	cis.score	ACHE	CSA	761	0.0860263	0.102709	0.130643
cis-pQTL score	cis.score	ACHE	EUR	38819	0.0680592	0.0713001	0.0737007
HDL cholesterol	hdl_chol_cleaned	ACHE	All	40877	0.00336574	0.00399238	0.00475504
HDL cholesterol	hdl_chol_cleaned	ACHE	Female	22122	0.00532575	0.00640153	0.00779587
HDL cholesterol	hdl_chol_cleaned	ACHE	Male	18755	0.000671756	0.00109643	0.00175838
HDL cholesterol	hdl_chol_cleaned	ACHE	EUR	38819	0.00614563	0.00695262	0.00798383
IGF-1	igf1_cleaned	ACHE	All	40877	0.00764321	0.00869896	0.00993132
IGF-1	igf1_cleaned	ACHE	Female	22122	0.00903368	0.0105285	0.0123802
IGF-1	igf1_cleaned	ACHE	Male	18755	0.00825149	0.00971723	0.0114413
IGF-1	igf1_cleaned	ACHE	EUR	38819	0.00958815	0.0108446	0.0119571
Alkaline phosphatase	log_alp_cleaned	ACHE	EUR	38819	0.000721471	0.00108169	0.00152156
Aspartate aminotransferase	log_ast_cleaned	ACHE	All	40877	0.054557	0.057279	0.0602796
Aspartate aminotransferase	log_ast_cleaned	ACHE	Female	22122	0.0658242	0.0695752	0.0734967
Aspartate aminotransferase	log_ast_cleaned	ACHE	Male	18755	0.0426155	0.0463619	0.0498345
Aspartate aminotransferase	log_ast_cleaned	ACHE	AFR	799	0.0247789	0.0446929	0.0654957
Aspartate aminotransferase	log_ast_cleaned	ACHE	CSA	761	0.0985148	0.127891	0.154525
Aspartate aminotransferase	log_ast_cleaned	ACHE	EUR	38819	0.0638965	0.066368	0.069531
Creatinine	log_crea_s_cleaned	ACHE	All	40877	0.00778406	0.00887068	0.0100492
Creatinine	log_crea_s_cleaned	ACHE	Female	22122	0.00856132	0.0103295	0.0120867
Creatinine	log_crea_s_cleaned	ACHE	Male	18755	0.00136721	0.00205549	0.00295059
Creatinine	log_crea_s_cleaned	ACHE	EUR	38819	0.00391539	0.00472367	0.00572538
C-reactive protein	log_crp_cleaned	ACHE	All	40877	0.0236967	0.0259246	0.0277968
C-reactive protein	log_crp_cleaned	ACHE	Female	22122	0.0192066	0.0214976	0.0238547
C-reactive protein	log_crp_cleaned	ACHE	Male	18755	0.0233816	0.0257831	0.0289221
C-reactive protein	log_crp_cleaned	ACHE	EUR	38819	0.0240109	0.025729	0.027797
Gamma glutamyltransferase	log_ggt_cleaned	ACHE	All	40877	0.00029646	0.000533914	0.000866455
Gamma glutamyltransferase	log_ggt_cleaned	ACHE	Male	18755	0.00274086	0.00393594	0.00531179
Total bilirubin	log_tbil_cleaned	ACHE	All	40877	0.00069032	0.00101533	0.00142743
Total bilirubin	log_tbil_cleaned	ACHE	Female	22122	0.00158704	0.00227495	0.00318775
Total bilirubin	log_tbil_cleaned	ACHE	Male	18755	0.000943046	0.00154859	0.00236908
Total bilirubin	log_tbil_cleaned	ACHE	EUR	38819	0.000754476	0.00111466	0.00158089
Testosterone	log_testo_cleaned	ACHE	AFR	799	0.0434676	0.060769	0.0858438
Triglycerides	log_total_tg_cleaned	ACHE	EUR	38819	0.0019017	0.00240509	0.00305807
Sex	sex	ACHE	All	40877	2.4186e-06	4.82546e-05	0.000156626
Sex	sex	ACHE	CSA	761	0.0738264	0.0981104	0.12399
Sex	sex	ACHE	EUR	38819	8.40602e-09	5.99276e-06	5.6025e-05
Smoking	smoking	ACHE	All	40877	0.00937222	0.0107347	0.0119422
Smoking	smoking	ACHE	Female	22122	0.00889869	0.0105473	0.0125374
Smoking	smoking	ACHE	Male	18755	0.0115164	0.0136821	0.0160486
Smoking	smoking	ACHE	EUR	38819	0.0108915	0.0122306	0.0136862
trans-pQTL score	trans.score	ACHE	All	40877	0.0348955	0.036817	0.0391912
trans-pQTL score	trans.score	ACHE	Female	22122	0.0233535	0.025875	0.0282078
trans-pQTL score	trans.score	ACHE	Male	18755	0.0291445	0.0319671	0.0350453
trans-pQTL score	trans.score	ACHE	AFR	799	0.00185382	0.00685753	0.0152714
trans-pQTL score	trans.score	ACHE	EUR	38819	0.0313792	0.0335457	0.0356576
Urea	urea_cleaned	ACHE	All	40877	0.00262208	0.00325294	0.00398282
Urea	urea_cleaned	ACHE	Female	22122	0.00114959	0.0016221	0.00235813
Urea	urea_cleaned	ACHE	Male	18755	0.00319551	0.00452735	0.00569763
Urea	urea_cleaned	ACHE	EUR	38819	0.00372919	0.00443105	0.00512139
Date of attending assessment centre	Date_of_attending_assessment_centre	ACOT13	All	41706	0.00144326	0.00194711	0.00252455
Date of attending assessment centre	Date_of_attending_assessment_centre	ACOT13	Male	19162	0.000393054	0.000757132	0.00127592
Mean platelet (thrombocyte) volume	Mean_platelet__thrombocyte__volume	ACOT13	All	41706	0.0226011	0.0245705	0.0266524
Mean platelet (thrombocyte) volume	Mean_platelet__thrombocyte__volume	ACOT13	Female	22544	0.0246449	0.0275153	0.0300759
Mean platelet (thrombocyte) volume	Mean_platelet__thrombocyte__volume	ACOT13	Male	19162	0.0168874	0.0185734	0.0206636
Mean platelet (thrombocyte) volume	Mean_platelet__thrombocyte__volume	ACOT13	CSA	786	0.0264147	0.0430406	0.0577487
Mean platelet (thrombocyte) volume	Mean_platelet__thrombocyte__volume	ACOT13	EUR	39589	0.0313082	0.0333319	0.036091
Mean sphered cell volume	Mean_sphered_cell_volume	ACOT13	All	41706	0.000441408	0.000736728	0.00105056
Number of draws	Number_of_draws	ACOT13	All	41706	2.35704e-08	1.20729e-05	9.23077e-05
Number of draws	Number_of_draws	ACOT13	Female	22544	0.000164513	0.000443339	0.000817254
Number of draws	Number_of_draws	ACOT13	Male	19162	2.65954e-08	1.20534e-05	0.000114267
Number of draws	Number_of_draws	ACOT13	EUR	39589	2.11246e-06	6.28184e-05	0.000174175
Platelet crit	Platelet_crit	ACOT13	All	41706	0.0756011	0.0787742	0.0818756
Platelet crit	Platelet_crit	ACOT13	Female	22544	0.0817721	0.085735	0.090272
Platelet crit	Platelet_crit	ACOT13	Male	19162	0.0872066	0.0924359	0.097621
Platelet crit	Platelet_crit	ACOT13	AFR	822	0.0268226	0.0437303	0.0667949
Platelet crit	Platelet_crit	ACOT13	CSA	786	0.128687	0.153166	0.200729
Platelet crit	Platelet_crit	ACOT13	EUR	39589	0.089621	0.0933842	0.0971674
Pulse rate, automated reading	Pulse_rate	ACOT13	All	41706	0.000727557	0.00104192	0.00140023
Pulse rate, automated reading	Pulse_rate	ACOT13	Male	19162	0.00154773	0.00238881	0.00313324
Pulse rate, automated reading	Pulse_rate	ACOT13	EUR	39589	0.000549731	0.000868306	0.00126165
Time blood draw	Time_blood_draw	ACOT13	All	41706	0.00709309	0.00812634	0.00930936
Time blood draw	Time_blood_draw	ACOT13	Female	22544	0.00628519	0.00748686	0.008979
Time blood draw	Time_blood_draw	ACOT13	Male	19162	0.00450583	0.00570806	0.00694989
Time blood draw	Time_blood_draw	ACOT13	EUR	39589	0.00736473	0.00844796	0.00939879
Centre	centre	ACOT13	All	41706	0.0138349	0.0154227	0.0170137
Centre	centre	ACOT13	Female	22544	0.0118905	0.0135343	0.015207
Centre	centre	ACOT13	Male	19162	0.0181126	0.0202444	0.0225196
Centre	centre	ACOT13	EUR	39589	0.0123267	0.0135783	0.0150564
cis-pQTL score	cis.score	ACOT13	All	41706	0.00541308	0.00689454	0.00777439
cis-pQTL score	cis.score	ACOT13	Female	22544	0.00272045	0.00375641	0.00455221
cis-pQTL score	cis.score	ACOT13	Male	19162	0.00344179	0.00547646	0.006523
cis-pQTL score	cis.score	ACOT13	EUR	39589	0.00632666	0.00750136	0.00853188
HDL cholesterol	hdl_chol_cleaned	ACOT13	All	41706	0.00574743	0.00657474	0.00740626
HDL cholesterol	hdl_chol_cleaned	ACOT13	Female	22544	0.00417713	0.00540421	0.00635878
HDL cholesterol	hdl_chol_cleaned	ACOT13	Male	19162	0.00328274	0.00432073	0.00552476
HDL cholesterol	hdl_chol_cleaned	ACOT13	EUR	39589	0.00504878	0.00587893	0.00700337
Alkaline phosphatase	log_alp_cleaned	ACOT13	Female	22544	0.00053952	0.0010037	0.00157396
C-reactive protein	log_crp_cleaned	ACOT13	All	41706	0.000537072	0.000838614	0.00122274
C-reactive protein	log_crp_cleaned	ACOT13	Female	22544	9.88082e-05	0.00032296	0.000645366
C-reactive protein	log_crp_cleaned	ACOT13	Male	19162	0.00149096	0.00233308	0.00313486
C-reactive protein	log_crp_cleaned	ACOT13	EUR	39589	0.000145721	0.000325465	0.000618924
Gamma glutamyltransferase	log_ggt_cleaned	ACOT13	All	41706	6.02985e-05	0.000155056	0.000374179
Gamma glutamyltransferase	log_ggt_cleaned	ACOT13	EUR	39589	2.35667e-05	0.000136463	0.000296416
Triglycerides	log_total_tg_cleaned	ACOT13	All	41706	0.000204835	0.000387223	0.000642404
Triglycerides	log_total_tg_cleaned	ACOT13	Female	22544	0.000708072	0.00116214	0.00168154
Triglycerides	log_total_tg_cleaned	ACOT13	Male	19162	0.000198496	0.000510098	0.000960702
Triglycerides	log_total_tg_cleaned	ACOT13	CSA	786	0.00143178	0.00647656	0.0143314
Triglycerides	log_total_tg_cleaned	ACOT13	EUR	39589	0.000759425	0.00114415	0.00154766
Sample age	sample_age	ACOT13	Female	22544	0.000102955	0.000340289	0.000652149
Sample age	sample_age	ACOT13	EUR	39589	0.00115158	0.00164457	0.00207321
Sex	sex	ACOT13	All	41706	0.000346	0.000567266	0.000894275
Sex	sex	ACOT13	EUR	39589	0.00111397	0.00153688	0.00211812
Total protein	total_prot_cleaned	ACOT13	All	41706	0.0143304	0.0157747	0.0175505
Total protein	total_prot_cleaned	ACOT13	Female	22544	0.0136456	0.0158346	0.017859
Total protein	total_prot_cleaned	ACOT13	Male	19162	0.014377	0.0164385	0.0185828
Total protein	total_prot_cleaned	ACOT13	AFR	822	0.00332023	0.0100696	0.0193747
Total protein	total_prot_cleaned	ACOT13	CSA	786	0.0061613	0.0167556	0.0294123
Total protein	total_prot_cleaned	ACOT13	EUR	39589	0.0184888	0.0201747	0.0221393
trans-pQTL score	trans.score	ACOT13	All	41706	0.00535254	0.00621542	0.00711604
trans-pQTL score	trans.score	ACOT13	Female	22544	0.00533511	0.00636773	0.00769102
trans-pQTL score	trans.score	ACOT13	Male	19162	0.00258577	0.00342248	0.00451932
trans-pQTL score	trans.score	ACOT13	EUR	39589	0.00554064	0.00652333	0.00742493
Mean platelet (thrombocyte) volume	Mean_platelet__thrombocyte__volume	ACOX1	All	42688	0.0138157	0.0150043	0.0162439
Mean platelet (thrombocyte) volume	Mean_platelet__thrombocyte__volume	ACOX1	Female	23074	0.0172327	0.0189934	0.0208547
Mean platelet (thrombocyte) volume	Mean_platelet__thrombocyte__volume	ACOX1	Male	19614	0.0119751	0.0139377	0.0158493
Mean platelet (thrombocyte) volume	Mean_platelet__thrombocyte__volume	ACOX1	EUR	40558	0.0133628	0.0145552	0.0160385
Number of draws	Number_of_draws	ACOX1	All	42688	9.56109e-05	0.000231298	0.000407182
Number of draws	Number_of_draws	ACOX1	EUR	40558	0.000164585	0.000329751	0.000563954
Platelet crit	Platelet_crit	ACOX1	All	42688	0.0335674	0.035388	0.0379099
Platelet crit	Platelet_crit	ACOX1	Female	23074	0.0248915	0.027074	0.0300201
Platelet crit	Platelet_crit	ACOX1	Male	19614	0.0377818	0.0411674	0.0445357
Platelet crit	Platelet_crit	ACOX1	AFR	821	0.024206	0.0367102	0.0541491
Platelet crit	Platelet_crit	ACOX1	CSA	797	0.0520736	0.0731266	0.09386
Platelet crit	Platelet_crit	ACOX1	EUR	40558	0.040469	0.0429268	0.0454552
Time blood draw	Time_blood_draw	ACOX1	All	42688	0.00201094	0.00256741	0.0030081
Time blood draw	Time_blood_draw	ACOX1	Female	23074	0.00170171	0.00249286	0.00336502
Time blood draw	Time_blood_draw	ACOX1	EUR	40558	0.00319787	0.00385482	0.00461805
Centre	centre	ACOX1	All	42688	0.00570149	0.00669638	0.00773299
Centre	centre	ACOX1	Male	19614	0.0147978	0.0167612	0.0184868
Centre	centre	ACOX1	EUR	40558	0.0065798	0.00750255	0.00848043
cis-pQTL score	cis.score	ACOX1	All	42688	0.00393489	0.0044599	0.00522174
cis-pQTL score	cis.score	ACOX1	Female	23074	0.0021337	0.00299474	0.00402748
cis-pQTL score	cis.score	ACOX1	Male	19614	0.00263651	0.00343678	0.00457874
cis-pQTL score	cis.score	ACOX1	EUR	40558	0.00349619	0.0042387	0.00509463
HDL cholesterol	hdl_chol_cleaned	ACOX1	EUR	40558	0.000752563	0.00109773	0.00156249
Alkaline phosphatase	log_alp_cleaned	ACOX1	Female	23074	0.000140624	0.000444025	0.000844479
Aspartate aminotransferase	log_ast_cleaned	ACOX1	All	42688	0.000472912	0.000844694	0.00118486
Aspartate aminotransferase	log_ast_cleaned	ACOX1	Male	19614	0.00159557	0.00231527	0.00315804
Aspartate aminotransferase	log_ast_cleaned	ACOX1	EUR	40558	0.00032757	0.000563616	0.000872029
C-reactive protein	log_crp_cleaned	ACOX1	All	42688	0.0003802	0.00063684	0.0010206
C-reactive protein	log_crp_cleaned	ACOX1	Female	23074	0.000433473	0.000779308	0.00125725
C-reactive protein	log_crp_cleaned	ACOX1	EUR	40558	0.000344815	0.000639065	0.00097326
Cystatin C	log_cysc_cleaned	ACOX1	All	42688	1.5187e-07	2.21468e-05	0.00010403
Gamma glutamyltransferase	log_ggt_cleaned	ACOX1	All	42688	0.000987974	0.0013657	0.00185016
Gamma glutamyltransferase	log_ggt_cleaned	ACOX1	Female	23074	0.00124286	0.00191423	0.00250319
Gamma glutamyltransferase	log_ggt_cleaned	ACOX1	Male	19614	0.000370292	0.000710241	0.00124598
Gamma glutamyltransferase	log_ggt_cleaned	ACOX1	CSA	797	0.0169178	0.0304681	0.0450935
Gamma glutamyltransferase	log_ggt_cleaned	ACOX1	EUR	40558	0.00199673	0.00253865	0.00308786
Triglycerides	log_total_tg_cleaned	ACOX1	All	42688	0.00279763	0.0034694	0.00414211
Triglycerides	log_total_tg_cleaned	ACOX1	Female	23074	0.00147094	0.00208795	0.00281653
Triglycerides	log_total_tg_cleaned	ACOX1	Male	19614	0.00485679	0.00602882	0.00716535
Triglycerides	log_total_tg_cleaned	ACOX1	CSA	797	0.00188901	0.00799322	0.0167894
Triglycerides	log_total_tg_cleaned	ACOX1	EUR	40558	0.00161385	0.00209425	0.00268818
Sample age	sample_age	ACOX1	All	42688	0.00021748	0.000441712	0.000721026
Sample age	sample_age	ACOX1	Female	23074	0.00239841	0.00322121	0.00407441
Sample age	sample_age	ACOX1	EUR	40558	0.000317695	0.000585036	0.00092761
Total protein	total_prot_cleaned	ACOX1	All	42688	0.0070644	0.00805903	0.0090232
Total protein	total_prot_cleaned	ACOX1	Female	23074	0.00604106	0.00720221	0.00835312
Total protein	total_prot_cleaned	ACOX1	Male	19614	0.0036179	0.00461676	0.00584059
Total protein	total_prot_cleaned	ACOX1	CSA	797	0.00334355	0.0114249	0.0214639
Total protein	total_prot_cleaned	ACOX1	EUR	40558	0.00556496	0.00640066	0.00749127
Average total household income	Average_total_household_income	ACP1	CSA	761	0.00514232	0.0119489	0.0240071
Bread type	Bread_type	ACP1	All	40588	0.000732245	0.00103521	0.00147324
Bread type	Bread_type	ACP1	Female	21971	0.000513027	0.000945975	0.00139631
Bread type	Bread_type	ACP1	EUR	38534	0.000200862	0.000396631	0.000715626
Cereal intake	Cereal_intake	ACP1	Male	18617	4.46928e-05	0.00026494	0.0006888
Date of attending assessment centre	Date_of_attending_assessment_centre	ACP1	CSA	761	0.0128756	0.0214526	0.0446957
Haemoglobin concentration	Haemoglobin_concentration	ACP1	All	40588	0.0306809	0.0324288	0.0344133
Haemoglobin concentration	Haemoglobin_concentration	ACP1	Female	21971	0.0176649	0.0196241	0.0225293
Haemoglobin concentration	Haemoglobin_concentration	ACP1	Male	18617	0.015907	0.0185008	0.0212274
Haemoglobin concentration	Haemoglobin_concentration	ACP1	AFR	803	0.0193602	0.0314492	0.0434289
Haemoglobin concentration	Haemoglobin_concentration	ACP1	CSA	761	0.0113119	0.0198017	0.0322804
Haemoglobin concentration	Haemoglobin_concentration	ACP1	EUR	38534	0.0255	0.0273742	0.02908
Leisure/social activities	Leisure_social_activities	ACP1	EUR	38534	0.000421147	0.000722527	0.00106716
Mean platelet (thrombocyte) volume	Mean_platelet__thrombocyte__volume	ACP1	All	40588	0.00301057	0.00367038	0.00431897
Mean platelet (thrombocyte) volume	Mean_platelet__thrombocyte__volume	ACP1	Female	21971	0.00367367	0.00465077	0.00590969
Mean platelet (thrombocyte) volume	Mean_platelet__thrombocyte__volume	ACP1	EUR	38534	0.00163318	0.00223843	0.00282605
Number of draws	Number_of_draws	ACP1	All	40588	5.5246e-07	3.89073e-05	0.000154979
Number of draws	Number_of_draws	ACP1	Female	21971	0.000380452	0.000766711	0.00126544
Number of draws	Number_of_draws	ACP1	Male	18617	0.000559776	0.00103154	0.0016472
Number of draws	Number_of_draws	ACP1	EUR	38534	8.82133e-05	0.00020613	0.000410304
Platelet crit	Platelet_crit	ACP1	All	40588	0.00273046	0.00347185	0.0042663
Platelet crit	Platelet_crit	ACP1	Female	21971	0.00430552	0.00534792	0.0064125
Platelet crit	Platelet_crit	ACP1	Male	18617	0.00210274	0.0030998	0.00409651
Platelet crit	Platelet_crit	ACP1	EUR	38534	0.00162928	0.00210128	0.0026131
Time blood draw	Time_blood_draw	ACP1	All	40588	0.00504795	0.0058802	0.00696794
Time blood draw	Time_blood_draw	ACP1	Female	21971	0.00172044	0.00251604	0.00334589
Time blood draw	Time_blood_draw	ACP1	Male	18617	0.0040884	0.00509015	0.00657355
Time blood draw	Time_blood_draw	ACP1	EUR	38534	0.00287681	0.00351439	0.00416864
Townsend deprivation index	Townsend_deprivation_index	ACP1	All	40588	0.00097601	0.00136346	0.00178598
Townsend deprivation index	Townsend_deprivation_index	ACP1	Male	18617	0.00104416	0.00175471	0.00252373
Townsend deprivation index	Townsend_deprivation_index	ACP1	EUR	38534	0.000972936	0.00134922	0.001824
Age	age	ACP1	All	40588	0.00307984	0.00378648	0.00464362
Age	age	ACP1	Female	21971	0.00602631	0.00760741	0.00906377
Age	age	ACP1	EUR	38534	0.00136349	0.00176387	0.00233758
Centre	centre	ACP1	All	40588	0.0245726	0.0263488	0.0281772
Centre	centre	ACP1	Female	21971	0.0192348	0.021581	0.0237931
Centre	centre	ACP1	Male	18617	0.0213563	0.0234847	0.0264189
Centre	centre	ACP1	EUR	38534	0.0200725	0.0216199	0.0232644
cis-pQTL score	cis.score	ACP1	All	40588	0.0705397	0.0736868	0.0775041
cis-pQTL score	cis.score	ACP1	Female	21971	0.0764829	0.0806804	0.0850764
cis-pQTL score	cis.score	ACP1	Male	18617	0.0781818	0.0824215	0.0875419
cis-pQTL score	cis.score	ACP1	AFR	803	0.00839752	0.0199844	0.0337737
cis-pQTL score	cis.score	ACP1	CSA	761	0.0226913	0.0374981	0.0534907
cis-pQTL score	cis.score	ACP1	EUR	38534	0.0716389	0.0743909	0.0780145
LDL direct	ldl_chol_cleaned	ACP1	EUR	38534	1.04658e-07	4.02152e-05	0.000148315
C-reactive protein	log_crp_cleaned	ACP1	Male	18617	0.00103679	0.00170888	0.00247017
Triglycerides	log_total_tg_cleaned	ACP1	All	40588	0.000690023	0.00103331	0.00141565
Triglycerides	log_total_tg_cleaned	ACP1	Male	18617	0.00134726	0.00205828	0.00284196
Triglycerides	log_total_tg_cleaned	ACP1	EUR	38534	0.000774823	0.00121543	0.00164379
Sample age	sample_age	ACP1	All	40588	0.00194313	0.00250733	0.00316153
Smoking	smoking	ACP1	All	40588	0.000380377	0.000653763	0.00100885
Smoking	smoking	ACP1	EUR	38534	0.000483858	0.000806463	0.00117949
Prednisolone	A07EA01	ACP5	All	42952	0.000789605	0.00124427	0.00172959
Insulin	A10A	ACP5	All	42952	0.000256858	0.000504212	0.000819963
Metformin	A10BA02	ACP5	All	42952	0.000542409	0.000838562	0.00118574
Metformin	A10BA02	ACP5	Female	23227	0.00084446	0.00130446	0.00193423
Metformin	A10BA02	ACP5	Male	19725	0.000143381	0.000524699	0.00101762
Metformin	A10BA02	ACP5	EUR	40798	0.000487383	0.00072332	0.00111707
Warfarin	B01AA03	ACP5	All	42952	0.000417047	0.000694076	0.00109997
Warfarin	B01AA03	ACP5	Male	19725	0.000700853	0.00132914	0.00212691
Warfarin	B01AA03	ACP5	EUR	40798	0.00151555	0.0021035	0.0027657
Bread type	Bread_type	ACP5	All	42952	0.00182013	0.00232808	0.00286015
Bread type	Bread_type	ACP5	Male	19725	0.00176164	0.00239685	0.00327256
Bread type	Bread_type	ACP5	EUR	40798	0.000874484	0.00125396	0.00162923
Digoxin	C01AA05	ACP5	All	42952	0.00229548	0.00301067	0.0036295
Digoxin	C01AA05	ACP5	Female	23227	0.00234047	0.00373298	0.00492746
Digoxin	C01AA05	ACP5	Male	19725	0.00168542	0.00268459	0.00369604
Digoxin	C01AA05	ACP5	EUR	40798	0.000747012	0.00105697	0.00157906
Cereal intake	Cereal_intake	ACP5	All	42952	0.000605118	0.000971911	0.00137446
Cereal intake	Cereal_intake	ACP5	Male	19725	0.000212955	0.000523559	0.00101287
Diastolic blood pressure, automated reading	Diastolic_blood_pressure	ACP5	Female	23227	2.35981e-08	7.85485e-06	0.000104782
Haemoglobin concentration	Haemoglobin_concentration	ACP5	All	42952	0.0208395	0.0225227	0.0240907
Haemoglobin concentration	Haemoglobin_concentration	ACP5	Female	23227	0.009006	0.0108243	0.0127017
Haemoglobin concentration	Haemoglobin_concentration	ACP5	Male	19725	0.0111255	0.0131337	0.0153921
Haemoglobin concentration	Haemoglobin_concentration	ACP5	AFR	832	0.0422269	0.0631244	0.0814491
Haemoglobin concentration	Haemoglobin_concentration	ACP5	EUR	40798	0.0124326	0.0138629	0.015364
High light scatter reticulocyte count	High_light_scatter_reticulocyte_count	ACP5	Female	23227	0.000588478	0.000955818	0.00155576
High light scatter reticulocyte count	High_light_scatter_reticulocyte_count	ACP5	Male	19725	1.26596e-05	0.000114698	0.000306632
Leisure/social activities	Leisure_social_activities	ACP5	All	42952	0.00262871	0.00329215	0.00391727
Leisure/social activities	Leisure_social_activities	ACP5	Male	19725	0.00320562	0.0042183	0.0053369
Leisure/social activities	Leisure_social_activities	ACP5	EUR	40798	0.00151743	0.00197329	0.00259567
Long-standing illness, disability or infirmity	Long_standing_illness__disability_or_infirmity	ACP5	All	42952	0.000846639	0.00122908	0.00157667
Long-standing illness, disability or infirmity	Long_standing_illness__disability_or_infirmity	ACP5	Female	23227	0.002019	0.00282645	0.00379554
Long-standing illness, disability or infirmity	Long_standing_illness__disability_or_infirmity	ACP5	EUR	40798	0.00161107	0.00212307	0.0026357
Mean corpuscular haemoglobin concentration	Mean_corpuscular_haemoglobin_concentration	ACP5	All	42952	0.000328944	0.000592449	0.000925642
Mean corpuscular haemoglobin concentration	Mean_corpuscular_haemoglobin_concentration	ACP5	EUR	40798	0.0020259	0.00274492	0.00336323
Mean corpuscular volume	Mean_corpuscular_volume	ACP5	All	42952	0.00591433	0.00675764	0.00759549
Mean corpuscular volume	Mean_corpuscular_volume	ACP5	Female	23227	0.00658884	0.0080028	0.00947655
Mean corpuscular volume	Mean_corpuscular_volume	ACP5	Male	19725	0.0062316	0.00789386	0.00947463
Mean corpuscular volume	Mean_corpuscular_volume	ACP5	EUR	40798	0.0105684	0.0117085	0.0132471
Mean platelet (thrombocyte) volume	Mean_platelet__thrombocyte__volume	ACP5	EUR	40798	0.0013011	0.00165051	0.00221324
Monocyte count	Monocyte_count	ACP5	All	42952	0.00268102	0.00321728	0.00395406
Monocyte count	Monocyte_count	ACP5	Female	23227	0.00506867	0.00626706	0.00751529
Number of days/week of vigorous physical activity	Number_of_days_week_of_vigorous_physical_activity	ACP5	All	42952	0.000231781	0.000494897	0.000894975
Number of days/week of vigorous physical activity	Number_of_days_week_of_vigorous_physical_activity	ACP5	Female	23227	0.000604628	0.00109487	0.00162144
Number of days/week of vigorous physical activity	Number_of_days_week_of_vigorous_physical_activity	ACP5	Male	19725	0.00025497	0.000597999	0.00101367
Number of days/week of vigorous physical activity	Number_of_days_week_of_vigorous_physical_activity	ACP5	EUR	40798	0.000793129	0.00111596	0.00155297
Overall health rating	Overall_health_rating	ACP5	Male	19725	0.00275839	0.00355239	0.00455654
Pulse rate, automated reading	Pulse_rate	ACP5	All	42952	0.00333344	0.00392106	0.00467919
Pulse rate, automated reading	Pulse_rate	ACP5	Female	23227	0.00383251	0.00478909	0.00607777
Pulse rate, automated reading	Pulse_rate	ACP5	Male	19725	0.00512473	0.00638555	0.00763538
Pulse rate, automated reading	Pulse_rate	ACP5	EUR	40798	0.00504853	0.00576784	0.00666141
Qualifications	Qualifications	ACP5	All	42952	0.000372658	0.000593016	0.000869692
Qualifications	Qualifications	ACP5	EUR	40798	0.00308592	0.00381849	0.00448383
Red blood cell (erythrocyte) distribution width	Red_blood_cell__erythrocyte__distribution_width	ACP5	All	42952	0.001868	0.00240464	0.00308469
Red blood cell (erythrocyte) distribution width	Red_blood_cell__erythrocyte__distribution_width	ACP5	Female	23227	0.00353165	0.004376	0.00544901
Red blood cell (erythrocyte) distribution width	Red_blood_cell__erythrocyte__distribution_width	ACP5	EUR	40798	0.00238103	0.00293533	0.00371037
Systolic blood pressure, automated reading	Systolic_blood_pressure	ACP5	All	42952	0.000745449	0.00110561	0.00152907
Systolic blood pressure, automated reading	Systolic_blood_pressure	ACP5	Female	23227	0.00077249	0.00128486	0.00182405
Systolic blood pressure, automated reading	Systolic_blood_pressure	ACP5	EUR	40798	0.00050574	0.000795815	0.0012645
Total Lean Mass (g)	Total_Lean_Mass__g_	ACP5	All	42952	0.00532772	0.00615074	0.00714184
Total Lean Mass (g)	Total_Lean_Mass__g_	ACP5	Female	23227	0.013503	0.0157845	0.017934
Total Lean Mass (g)	Total_Lean_Mass__g_	ACP5	Male	19725	0.0175946	0.0196987	0.0224781
Age	age	ACP5	All	42952	0.00208381	0.00265617	0.00338693
Age	age	ACP5	Female	23227	0.00944023	0.0110543	0.0125699
Age	age	ACP5	AFR	832	0.010936	0.022371	0.0350496
Age	age	ACP5	EUR	40798	0.00331097	0.00406328	0.00470886
Albumin	albumin_cleaned	ACP5	Female	23227	2.34336e-06	8.90119e-05	0.000322409
Alcohol consumption	alcohol	ACP5	EUR	40798	0.00149084	0.0019619	0.00246453
Type 2 diabetes	bin_250.2	ACP5	All	42952	0.000512875	0.000818312	0.00118151
Type 2 diabetes	bin_250.2	ACP5	Male	19725	0.000719407	0.00145148	0.0021921
Type 2 diabetes	bin_250.2	ACP5	EUR	40798	0.000191585	0.000381646	0.000632142
Atrial fibrillation and flutter	bin_427.2	ACP5	All	42952	0.00251403	0.00316613	0.00389923
Atrial fibrillation and flutter	bin_427.2	ACP5	Male	19725	0.00413737	0.00542775	0.00690572
Atrial fibrillation and flutter	bin_427.2	ACP5	EUR	40798	0.00118071	0.001813	0.00245046
Obstetrical/birth trauma	bin_665	ACP5	All	42952	0.000644306	0.000877583	0.00121319
Obstetrical/birth trauma	bin_665	ACP5	EUR	40798	0.00119699	0.00161099	0.00207647
Centre	centre	ACP5	Female	23227	0.0038272	0.00479073	0.00597505
cis-pQTL score	cis.score	ACP5	All	42952	0.0760478	0.0794285	0.0827679
cis-pQTL score	cis.score	ACP5	Female	23227	0.0680279	0.0710055	0.0742987
cis-pQTL score	cis.score	ACP5	Male	19725	0.0743844	0.0784876	0.0824485
cis-pQTL score	cis.score	ACP5	AFR	832	0.0184037	0.0342466	0.0450068
cis-pQTL score	cis.score	ACP5	CSA	805	0.022206	0.0422967	0.0622896
cis-pQTL score	cis.score	ACP5	EUR	40798	0.0757271	0.0786067	0.0818518
Glucose	glucose_cleaned	ACP5	All	42952	2.08757e-07	2.54873e-05	0.000101629
Glucose	glucose_cleaned	ACP5	Male	19725	0.000155537	0.000464279	0.000846811
Glucose	glucose_cleaned	ACP5	EUR	40798	0.00014112	0.000305215	0.00053306
Glycated haemoglobin (HbA1c)	hba1c_cleaned	ACP5	All	42952	0.000884299	0.00125532	0.00164699
Glycated haemoglobin (HbA1c)	hba1c_cleaned	ACP5	Female	23227	0.00135288	0.00206005	0.00268277
Glycated haemoglobin (HbA1c)	hba1c_cleaned	ACP5	CSA	805	0.00770181	0.0162505	0.0339593
Glycated haemoglobin (HbA1c)	hba1c_cleaned	ACP5	EUR	40798	0.000926342	0.00131101	0.00180448
IGF-1	igf1_cleaned	ACP5	All	42952	0.00102266	0.00138074	0.00194316
IGF-1	igf1_cleaned	ACP5	Male	19725	0.0044241	0.00542419	0.00708674
IGF-1	igf1_cleaned	ACP5	EUR	40798	0.000460684	0.000714609	0.00104709
LDL direct	ldl_chol_cleaned	ACP5	All	42952	0.00310076	0.00368903	0.00445509
LDL direct	ldl_chol_cleaned	ACP5	Female	23227	0.00251264	0.00333215	0.00426407
LDL direct	ldl_chol_cleaned	ACP5	EUR	40798	0.00542224	0.00635525	0.00743094
Alkaline phosphatase	log_alp_cleaned	ACP5	All	42952	0.00824041	0.0092343	0.0104056
Alkaline phosphatase	log_alp_cleaned	ACP5	Female	23227	0.0126591	0.0143133	0.0162049
Alkaline phosphatase	log_alp_cleaned	ACP5	Male	19725	0.00142097	0.00228576	0.00303342
Alkaline phosphatase	log_alp_cleaned	ACP5	AFR	832	0.0173585	0.027246	0.0388294
Alkaline phosphatase	log_alp_cleaned	ACP5	EUR	40798	0.00899544	0.0102924	0.0114297
Alanine aminotransferase	log_alt_cleaned	ACP5	All	42952	0.0145521	0.0160217	0.017422
Alanine aminotransferase	log_alt_cleaned	ACP5	Female	23227	0.00603509	0.00705613	0.00859178
Alanine aminotransferase	log_alt_cleaned	ACP5	Male	19725	0.0209622	0.02334	0.0255778
Alanine aminotransferase	log_alt_cleaned	ACP5	CSA	805	0.00803731	0.0182186	0.031191
Alanine aminotransferase	log_alt_cleaned	ACP5	EUR	40798	0.0160775	0.0176808	0.0190858
C-reactive protein	log_crp_cleaned	ACP5	Male	19725	0.000573153	0.00107411	0.00169257
Cystatin C	log_cysc_cleaned	ACP5	All	42952	0.00967468	0.0105507	0.0118063
Cystatin C	log_cysc_cleaned	ACP5	Female	23227	0.0161238	0.0180879	0.020279
Cystatin C	log_cysc_cleaned	ACP5	Male	19725	0.0049271	0.0061715	0.00761472
Cystatin C	log_cysc_cleaned	ACP5	AFR	832	0.00935503	0.0181917	0.0299495
Cystatin C	log_cysc_cleaned	ACP5	CSA	805	0.0097183	0.0195829	0.0340111
Cystatin C	log_cysc_cleaned	ACP5	EUR	40798	0.007375	0.00837538	0.00943982
Gamma glutamyltransferase	log_ggt_cleaned	ACP5	All	42952	0.00411074	0.004888	0.00582594
Gamma glutamyltransferase	log_ggt_cleaned	ACP5	Female	23227	0.00154726	0.00225117	0.00296688
Gamma glutamyltransferase	log_ggt_cleaned	ACP5	Male	19725	0.00338375	0.0044272	0.00577268
Gamma glutamyltransferase	log_ggt_cleaned	ACP5	AFR	832	0.00143148	0.0091571	0.0184636
Gamma glutamyltransferase	log_ggt_cleaned	ACP5	CSA	805	0.000597194	0.00642395	0.0132699
Gamma glutamyltransferase	log_ggt_cleaned	ACP5	EUR	40798	0.00169637	0.00221814	0.00281604
Triglycerides	log_total_tg_cleaned	ACP5	All	42952	0.000102954	0.000270002	0.000540005
Triglycerides	log_total_tg_cleaned	ACP5	Male	19725	0.00257271	0.00346415	0.00445763
Triglycerides	log_total_tg_cleaned	ACP5	EUR	40798	4.41357e-08	2.76967e-05	0.000128362
Total protein	total_prot_cleaned	ACP5	All	42952	0.000712235	0.00107512	0.00148711
Total protein	total_prot_cleaned	ACP5	Female	23227	0.000181476	0.000420114	0.000767815
Total protein	total_prot_cleaned	ACP5	Male	19725	0.001231	0.00187349	0.00271767
Total protein	total_prot_cleaned	ACP5	EUR	40798	0.000806378	0.00115388	0.00164596
trans-pQTL score	trans.score	ACP5	All	42952	0.0226599	0.0246817	0.0262366
trans-pQTL score	trans.score	ACP5	Female	23227	0.0270794	0.0295968	0.0322655
trans-pQTL score	trans.score	ACP5	Male	19725	0.0229669	0.025283	0.0277963
trans-pQTL score	trans.score	ACP5	EUR	40798	0.0316584	0.0338601	0.036028
Vitamin D	vitd_cleaned	ACP5	Male	19725	4.37072e-05	0.000271727	0.000607912
Waist-to-Hip ratio	whr	SUOX	CSA	783	0.0407651	0.0581894	0.0798954
Waist-to-Hip ratio	whr	ROR1	CSA	797	0.0433404	0.0579513	0.0769099
Waist-to-Hip ratio	whr	MYBPC1	CSA	787	0.0396458	0.0578583	0.0839972
Bread type	Bread_type	ACP6	EUR	40965	0.000251641	0.000434507	0.00071232
Fenofibrate	C10AB05	ACP6	All	43139	0.000328581	0.000752968	0.00126263
Fenofibrate	C10AB05	ACP6	Female	23315	0.0001861	0.000692126	0.00162163
Date of attending assessment centre	Date_of_attending_assessment_centre	ACP6	All	43139	0.00378555	0.00447093	0.00516829
Date of attending assessment centre	Date_of_attending_assessment_centre	ACP6	Male	19824	0.000957472	0.00163194	0.00239156
Mean platelet (thrombocyte) volume	Mean_platelet__thrombocyte__volume	ACP6	All	43139	0.00229702	0.00298007	0.00353809
Mean platelet (thrombocyte) volume	Mean_platelet__thrombocyte__volume	ACP6	Female	23315	0.00234637	0.00315333	0.00411769
Mean platelet (thrombocyte) volume	Mean_platelet__thrombocyte__volume	ACP6	Male	19824	0.0005447	0.000974607	0.00159886
Mean platelet (thrombocyte) volume	Mean_platelet__thrombocyte__volume	ACP6	EUR	40965	0.00253407	0.0031522	0.003715
Mean sphered cell volume	Mean_sphered_cell_volume	ACP6	All	43139	0.000846666	0.00126519	0.00165983
Mean sphered cell volume	Mean_sphered_cell_volume	ACP6	Female	23315	0.00153217	0.00205065	0.00279745
Mean sphered cell volume	Mean_sphered_cell_volume	ACP6	EUR	40965	0.00138265	0.00180346	0.00230106
Milk type used	Milk_type_used	ACP6	All	43139	0.00109354	0.00154251	0.0019187
Platelet crit	Platelet_crit	ACP6	All	43139	0.0149553	0.0162394	0.017559
Platelet crit	Platelet_crit	ACP6	Female	23315	0.0148152	0.0171244	0.0194315
Platelet crit	Platelet_crit	ACP6	Male	19824	0.0126222	0.0147134	0.0168902
Platelet crit	Platelet_crit	ACP6	CSA	812	0.00256966	0.00861799	0.019211
Platelet crit	Platelet_crit	ACP6	EUR	40965	0.0177281	0.0194836	0.0210329
Red blood cell (erythrocyte) distribution width	Red_blood_cell__erythrocyte__distribution_width	ACP6	All	43139	0.00041954	0.000661138	0.000949838
Systolic blood pressure, automated reading	Systolic_blood_pressure	ACP6	EUR	40965	0.000108939	0.000242769	0.00048347
Time blood draw	Time_blood_draw	ACP6	All	43139	0.0109034	0.0120751	0.0133259
Time blood draw	Time_blood_draw	ACP6	Female	23315	0.0132244	0.0148653	0.0167951
Time blood draw	Time_blood_draw	ACP6	Male	19824	0.00757585	0.00914283	0.010781
Time blood draw	Time_blood_draw	ACP6	EUR	40965	0.0148328	0.0163269	0.0177815
Total Lean Mass (g)	Total_Lean_Mass__g_	ACP6	Female	23315	0.000267748	0.00053796	0.000934307
Alcohol consumption	alcohol	ACP6	All	43139	0.000354712	0.000647806	0.000984606
Alcohol consumption	alcohol	ACP6	Male	19824	0.00186374	0.00274174	0.00360119
Alcohol consumption	alcohol	ACP6	EUR	40965	0.000598219	0.000899049	0.00124982
Angina pectoris	bin_411.3	ACP6	Male	19824	2.13172e-07	4.49825e-05	0.000215256
Atrial fibrillation and flutter	bin_427.2	ACP6	Male	19824	0.00055733	0.00106174	0.00184266
Renal failure NOS	bin_585.2	ACP6	All	43139	3.01686e-05	0.000134952	0.000336658
Renal failure NOS	bin_585.2	ACP6	Female	23315	1.24209e-07	2.43091e-05	0.000139966
Renal failure NOS	bin_585.2	ACP6	Male	19824	0.000985043	0.00162257	0.00249245
Chronic renal failure [CKD]	bin_585.3	ACP6	All	43139	0.000491651	0.000904624	0.00130908
Chronic renal failure [CKD]	bin_585.3	ACP6	EUR	40965	0.0003153	0.000642809	0.000911396
Body mass index	bmi	FABP4	All	43187	0.0939887	0.0972468	0.10016
Body mass index	bmi	ACP6	EUR	40965	0.00201927	0.0025623	0.00315011
cis-pQTL score	cis.score	ACP6	All	43139	0.45966	0.46387	0.468502
cis-pQTL score	cis.score	ACP6	Female	23315	0.457925	0.465324	0.473216
cis-pQTL score	cis.score	ACP6	Male	19824	0.448799	0.455725	0.46282
cis-pQTL score	cis.score	ACP6	AFR	836	0.390321	0.413908	0.451043
cis-pQTL score	cis.score	ACP6	CSA	812	0.628649	0.650124	0.674095
cis-pQTL score	cis.score	ACP6	EUR	40965	0.453719	0.458237	0.462619
HDL cholesterol	hdl_chol_cleaned	ACP6	All	43139	0.00446404	0.00528844	0.00621394
HDL cholesterol	hdl_chol_cleaned	ACP6	Female	23315	0.00409258	0.0050956	0.00625242
HDL cholesterol	hdl_chol_cleaned	ACP6	Male	19824	0.00457728	0.0059809	0.00742887
HDL cholesterol	hdl_chol_cleaned	ACP6	EUR	40965	0.00445293	0.00515283	0.00589484
LDL direct	ldl_chol_cleaned	ACP6	All	43139	0.000909641	0.00129295	0.00172617
LDL direct	ldl_chol_cleaned	ACP6	Female	23315	5.73794e-05	0.000225188	0.000568121
LDL direct	ldl_chol_cleaned	ACP6	Male	19824	0.00147475	0.0021382	0.00310039
LDL direct	ldl_chol_cleaned	ACP6	EUR	40965	0.000607263	0.000966145	0.0013106
Alkaline phosphatase	log_alp_cleaned	ACP6	All	43139	0.00100611	0.00136618	0.00179497
Alkaline phosphatase	log_alp_cleaned	ACP6	EUR	40965	2.94136e-05	0.000109234	0.000265705
Aspartate aminotransferase	log_ast_cleaned	ACP6	All	43139	0.00144674	0.0018394	0.00238273
Aspartate aminotransferase	log_ast_cleaned	ACP6	Female	23315	0.00182825	0.00267238	0.00367687
Aspartate aminotransferase	log_ast_cleaned	ACP6	EUR	40965	0.000724391	0.00102548	0.0014326
Creatinine	log_crea_s_cleaned	ACP6	All	43139	3.19854e-06	6.17818e-05	0.000194986
Creatinine	log_crea_s_cleaned	ACP6	EUR	40965	2.65568e-05	0.00011579	0.000290807
Cystatin C	log_cysc_cleaned	ACP6	All	43139	0.0244038	0.0263684	0.0284776
Cystatin C	log_cysc_cleaned	ACP6	Female	23315	0.0320376	0.0356843	0.0382644
Cystatin C	log_cysc_cleaned	ACP6	Male	19824	0.0442064	0.0475081	0.0514991
Cystatin C	log_cysc_cleaned	ACP6	AFR	836	0.038404	0.0798603	0.107681
Cystatin C	log_cysc_cleaned	ACP6	CSA	812	0.13884	0.165951	0.202593
Cystatin C	log_cysc_cleaned	ACP6	EUR	40965	0.0309348	0.0333436	0.0354073
Testosterone	log_testo_cleaned	ACP6	EUR	40965	3.42774e-09	5.258e-06	5.1029e-05
Triglycerides	log_total_tg_cleaned	ACP6	All	43139	0.00806333	0.00906484	0.0101675
Triglycerides	log_total_tg_cleaned	ACP6	Female	23315	0.00760368	0.00899454	0.0104078
Triglycerides	log_total_tg_cleaned	ACP6	Male	19824	0.00427374	0.00563991	0.0068866
Triglycerides	log_total_tg_cleaned	ACP6	CSA	812	0.0014479	0.00533888	0.0144397
Triglycerides	log_total_tg_cleaned	ACP6	EUR	40965	0.00793158	0.00887695	0.00991329
Sample age	sample_age	ACP6	Female	23315	0.00506411	0.00602371	0.00739411
Sample age	sample_age	ACP6	EUR	40965	0.00387273	0.00473321	0.00557452
Sex	sex	ACP6	All	43139	0.00453947	0.00541519	0.00633285
Sex	sex	ACP6	EUR	40965	0.000803693	0.00115734	0.00153705
trans-pQTL score	trans.score	ACP6	All	43139	0.0112993	0.0127637	0.0142354
trans-pQTL score	trans.score	ACP6	Female	23315	0.0102784	0.0126565	0.0144924
trans-pQTL score	trans.score	ACP6	Male	19824	0.0111247	0.0137709	0.0160605
trans-pQTL score	trans.score	ACP6	EUR	40965	0.0101705	0.0119102	0.0131296
Urate	urate_cleaned	ACP6	All	43139	7.66969e-06	9.08444e-05	0.00026433
Urate	urate_cleaned	ACP6	Female	23315	4.14808e-05	0.000200493	0.000474914
Urate	urate_cleaned	ACP6	EUR	40965	5.81022e-06	8.28539e-05	0.00023585
Urea	urea_cleaned	ACP6	All	43139	0.00102634	0.00144521	0.00191498
Urea	urea_cleaned	ACP6	Female	23315	0.000826939	0.00144693	0.00211968
Urea	urea_cleaned	ACP6	EUR	40965	6.52451e-06	6.77057e-05	0.000196654
Cereal intake	Cereal_intake	ACRBP	Male	19152	7.60648e-08	1.77098e-05	0.00018106
Date of attending assessment centre	Date_of_attending_assessment_centre	ACRBP	All	41687	0.00101826	0.00135568	0.00179628
Date of attending assessment centre	Date_of_attending_assessment_centre	ACRBP	Female	22535	0.00171087	0.00236216	0.00320266
Date of attending assessment centre	Date_of_attending_assessment_centre	ACRBP	Male	19152	7.79326e-05	0.000311409	0.000711596
Date of attending assessment centre	Date_of_attending_assessment_centre	ACRBP	EUR	39570	0.00142665	0.00184288	0.00241541
Mean platelet (thrombocyte) volume	Mean_platelet__thrombocyte__volume	ACRBP	All	41687	0.00911977	0.0102266	0.0115341
Mean platelet (thrombocyte) volume	Mean_platelet__thrombocyte__volume	ACRBP	Female	22535	0.00845411	0.00996771	0.0117127
Mean platelet (thrombocyte) volume	Mean_platelet__thrombocyte__volume	ACRBP	Male	19152	0.0056598	0.00709398	0.0087318
Mean platelet (thrombocyte) volume	Mean_platelet__thrombocyte__volume	ACRBP	CSA	784	0.0040607	0.0108609	0.019938
Mean platelet (thrombocyte) volume	Mean_platelet__thrombocyte__volume	ACRBP	EUR	39570	0.00930354	0.0104673	0.0118014
Particulate matter air pollution (pm10); 2007	Particulate_matter_air_pollution__pm10___2007	ACRBP	All	41687	1.61969e-05	8.81968e-05	0.000239979
Particulate matter air pollution (pm10); 2007	Particulate_matter_air_pollution__pm10___2007	ACRBP	Female	22535	0.000527259	0.000853853	0.00139531
Particulate matter air pollution (pm10); 2007	Particulate_matter_air_pollution__pm10___2007	ACRBP	EUR	39570	0.000366478	0.000597873	0.000945458
Platelet crit	Platelet_crit	ACRBP	All	41687	0.0664441	0.0696508	0.0723614
Platelet crit	Platelet_crit	ACRBP	Female	22535	0.0529748	0.0564701	0.060588
Platelet crit	Platelet_crit	ACRBP	Male	19152	0.0595997	0.0631175	0.0679824
Platelet crit	Platelet_crit	ACRBP	AFR	823	0.0277464	0.0433688	0.0638742
Platelet crit	Platelet_crit	ACRBP	CSA	784	0.0580449	0.0783904	0.109659
Platelet crit	Platelet_crit	ACRBP	EUR	39570	0.0635833	0.0664602	0.0697028
Spread type	Spread_type	ACRBP	Female	22535	0.000229838	0.000502525	0.000993382
Time blood draw	Time_blood_draw	ACRBP	All	41687	0.0076383	0.00874197	0.0100301
Time blood draw	Time_blood_draw	ACRBP	Female	22535	0.00909545	0.01062	0.0124218
Time blood draw	Time_blood_draw	ACRBP	Male	19152	0.0133673	0.0153857	0.0171817
Time blood draw	Time_blood_draw	ACRBP	AFR	823	0.00029212	0.00316793	0.0122065
Time blood draw	Time_blood_draw	ACRBP	EUR	39570	0.0102148	0.0112121	0.0122965
Centre	centre	ACRBP	All	41687	0.0100151	0.0113532	0.0127966
Centre	centre	ACRBP	Female	22535	0.0115591	0.013029	0.0145613
Centre	centre	ACRBP	Male	19152	0.0212283	0.0237086	0.0262613
Centre	centre	ACRBP	EUR	39570	0.0123148	0.0135691	0.0148231
cis-pQTL score	cis.score	ACRBP	All	41687	0.0131123	0.0144728	0.0159682
cis-pQTL score	cis.score	ACRBP	Female	22535	0.00544085	0.00670312	0.00833497
cis-pQTL score	cis.score	ACRBP	Male	19152	0.0183345	0.0205104	0.0231773
cis-pQTL score	cis.score	ACRBP	EUR	39570	0.0113106	0.0124426	0.0139339
Alkaline phosphatase	log_alp_cleaned	ACRBP	All	41687	0.00050418	0.000783706	0.00109023
Alkaline phosphatase	log_alp_cleaned	ACRBP	Female	22535	0.00236871	0.00308576	0.00400835
Alkaline phosphatase	log_alp_cleaned	ACRBP	EUR	39570	0.000604228	0.000927656	0.00133024
Cystatin C	log_cysc_cleaned	ACRBP	All	41687	0.00151064	0.00200807	0.00251431
Cystatin C	log_cysc_cleaned	ACRBP	Female	22535	0.00156985	0.00234872	0.00304349
Cystatin C	log_cysc_cleaned	ACRBP	EUR	39570	0.000997162	0.00134422	0.00188002
Triglycerides	log_total_tg_cleaned	ACRBP	All	41687	0.00594565	0.00675125	0.00756456
Triglycerides	log_total_tg_cleaned	ACRBP	Female	22535	0.00815192	0.00953356	0.0110657
Triglycerides	log_total_tg_cleaned	ACRBP	Male	19152	0.01233	0.0142866	0.0165122
Triglycerides	log_total_tg_cleaned	ACRBP	CSA	784	0.0275715	0.0410476	0.0574083
Triglycerides	log_total_tg_cleaned	ACRBP	EUR	39570	0.00908995	0.0102457	0.01141
Ancestry	pop	ACRBP	All	41687	0.0015278	0.00199039	0.00253694
Ancestry	pop	ACRBP	Female	22535	0.00566958	0.00669653	0.00825886
Ancestry	pop	ACRBP	Male	19152	0.00698855	0.00846281	0.00989504
Sex	sex	ACRBP	All	41687	0.00964295	0.010528	0.0116661
Sex	sex	ACRBP	EUR	39570	0.00847288	0.0095219	0.0105964
Total protein	total_prot_cleaned	ACRBP	All	41687	0.00519205	0.00607969	0.00703185
Total protein	total_prot_cleaned	ACRBP	Female	22535	0.00380296	0.00484964	0.00607747
Total protein	total_prot_cleaned	ACRBP	Male	19152	0.00291164	0.00401534	0.00497399
Total protein	total_prot_cleaned	ACRBP	AFR	823	2.86549e-06	0.000492516	0.00303652
Total protein	total_prot_cleaned	ACRBP	EUR	39570	0.00186933	0.00240761	0.00299318
trans-pQTL score	trans.score	ACRBP	All	41687	0.00921884	0.0100389	0.011031
trans-pQTL score	trans.score	ACRBP	Female	22535	0.00473725	0.00589357	0.00710021
trans-pQTL score	trans.score	ACRBP	Male	19152	0.00660838	0.00811779	0.00959754
trans-pQTL score	trans.score	ACRBP	EUR	39570	0.00688646	0.00793534	0.00907491
Testosterone|Testosterone Undecanoate|Testosterone Propionate |Testosterone Decanoate |Testosterone Isocaproate |Testosterone Phenylpropionate	G03BA03	ACRV1	All	40588	0.000300164	0.000660473	0.000780415
Testosterone|Testosterone Undecanoate|Testosterone Propionate |Testosterone Decanoate |Testosterone Isocaproate |Testosterone Phenylpropionate	G03BA03	ACRV1	EUR	38534	0.000275119	0.000654652	0.000962453
Goserelin	L02AE03	ACRV1	Male	18617	0.00114704	0.00278749	0.00351783
Time blood draw	Time_blood_draw	ACRV1	EUR	38534	0.000157654	0.000366349	0.000637416
Age	age	ACRV1	All	40588	0.0127784	0.0138216	0.0149054
Age	age	ACRV1	Female	21971	0.000980993	0.00146427	0.00218623
Age	age	ACRV1	Male	18617	0.0321039	0.0351252	0.0379744
Age	age	ACRV1	CSA	761	0.0363696	0.0539502	0.0835649
Age	age	ACRV1	EUR	38534	0.00843393	0.00966311	0.010853
Malignant neoplasm of testis	bin_187.2	ACRV1	EUR	38534	0.000559587	0.00097876	0.00139576
Neutropenia	bin_288.11	ACRV1	Male	18617	0.000302551	0.00148496	0.00251766
Diseases of the oral soft tissues, excluding lesions specific for gingiva and tongue	bin_528	ACRV1	Female	21971	2.90453e-05	0.000190756	0.000476504
Inguinal hernia	bin_550.1	ACRV1	All	40588	1.13763e-08	5.05179e-06	4.98297e-05
Other disorders of male genital organs	bin_608	ACRV1	All	40588	0.000707781	0.00109829	0.00154531
Other disorders of male genital organs	bin_608	ACRV1	Male	18617	0.000755753	0.00163667	0.00251085
Other disorders of male genital organs	bin_608	ACRV1	EUR	38534	0.000349887	0.000619563	0.00101483
cis-pQTL score	cis.score	ACRV1	All	40588	0.0032058	0.0039613	0.00469676
cis-pQTL score	cis.score	ACRV1	Female	21971	0.00719228	0.00853924	0.00995274
cis-pQTL score	cis.score	ACRV1	EUR	38534	0.00290432	0.00358633	0.0043834
LDL direct	ldl_chol_cleaned	ACRV1	Female	21971	0.00133421	0.00197916	0.0027762
Creatinine	log_crea_s_cleaned	ACRV1	All	40588	0.000586064	0.000897968	0.00130361
Creatinine	log_crea_s_cleaned	ACRV1	Male	18617	0.00205934	0.00286541	0.00392292
Creatinine	log_crea_s_cleaned	ACRV1	CSA	761	0.00803973	0.0171084	0.027972
Creatinine	log_crea_s_cleaned	ACRV1	EUR	38534	0.00165955	0.00221939	0.00278294
Cystatin C	log_cysc_cleaned	ACRV1	All	40588	0.000578975	0.000913457	0.00137659
Cystatin C	log_cysc_cleaned	ACRV1	Female	21971	0.00232098	0.0031509	0.00391719
Cystatin C	log_cysc_cleaned	ACRV1	Male	18617	6.40517e-06	8.60095e-05	0.000318204
Cystatin C	log_cysc_cleaned	ACRV1	EUR	38534	0.000327989	0.000548017	0.000882878
Testosterone	log_testo_cleaned	ACRV1	All	40588	6.07835e-05	0.000210891	0.000414264
Testosterone	log_testo_cleaned	ACRV1	EUR	38534	0.000132491	0.00036845	0.000662054
Ancestry	pop	ACRV1	All	40588	0.000785933	0.00113982	0.00153897
Ancestry	pop	ACRV1	Male	18617	0.00375865	0.00478767	0.00614486
Sex	sex	ACRV1	All	40588	0.094813	0.097931	0.101444
Sex	sex	ACRV1	AFR	803	0.418544	0.443207	0.471366
Sex	sex	ACRV1	CSA	761	0.385302	0.413729	0.465902
Sex	sex	ACRV1	EUR	38534	0.0919902	0.0952354	0.0985075
trans-pQTL score	trans.score	ACRV1	All	40588	0.00102396	0.00142991	0.00199057
trans-pQTL score	trans.score	ACRV1	Male	18617	0.00811049	0.0100542	0.0119674
trans-pQTL score	trans.score	ACRV1	EUR	38534	0.00106301	0.00145435	0.00192676
Waist-to-Hip ratio	whr	PER3	CSA	761	0.0392211	0.057524	0.0751558
Waist-to-Hip ratio	whr	GLO1	CSA	789	0.0415226	0.0573379	0.0751682
Waist-to-Hip ratio	whr	PON3	CSA	808	0.0412481	0.0566756	0.0778887
Haemoglobin concentration	Haemoglobin_concentration	ACSL1	All	40497	0.000295171	0.000498254	0.000776979
Haemoglobin concentration	Haemoglobin_concentration	ACSL1	EUR	38440	0.000342616	0.000669505	0.000992685
Body mass index	bmi	ACSL1	Female	21931	0.00159044	0.00224919	0.0030131
Triglycerides	log_total_tg_cleaned	ACSL1	All	40497	0.00156981	0.00198069	0.00251498
Triglycerides	log_total_tg_cleaned	ACSL1	Male	18566	0.00300775	0.00403699	0.0052046
Triglycerides	log_total_tg_cleaned	ACSL1	EUR	38440	0.00134417	0.00174176	0.00225892
trans-pQTL score	trans.score	ACSL1	All	40497	0.00188399	0.00232671	0.00301933
trans-pQTL score	trans.score	ACSL1	Female	21931	0.00132926	0.00198107	0.0027337
trans-pQTL score	trans.score	ACSL1	Male	18566	0.00241312	0.00338501	0.00454774
trans-pQTL score	trans.score	ACSL1	EUR	38440	0.000980686	0.00145215	0.00205393
Warfarin	B01AA03	ACTA2	All	41953	0.000126467	0.000321659	0.000640731
Warfarin	B01AA03	ACTA2	Female	22679	0.000328566	0.000656213	0.00102291
Warfarin	B01AA03	ACTA2	Male	19274	0.00364169	0.00505463	0.00634327
Warfarin	B01AA03	ACTA2	EUR	39845	0.00154237	0.00187501	0.00224923
Furosemide|Amiloride |Furosemide	C03CA01	ACTA2	All	41953	7.57514e-05	0.00019119	0.000343751
Diastolic blood pressure, automated reading	Diastolic_blood_pressure	ACTA2	All	41953	0.00163128	0.00215843	0.00263505
Diastolic blood pressure, automated reading	Diastolic_blood_pressure	ACTA2	Female	22679	0.000712826	0.00118024	0.00167908
Diastolic blood pressure, automated reading	Diastolic_blood_pressure	ACTA2	EUR	39845	0.000195376	0.000404059	0.000666487
Haemoglobin concentration	Haemoglobin_concentration	ACTA2	All	41953	0.000751443	0.00113123	0.00157265
Haemoglobin concentration	Haemoglobin_concentration	ACTA2	Female	22679	0.0011573	0.00172478	0.00232518
Haemoglobin concentration	Haemoglobin_concentration	ACTA2	CSA	789	0.00390808	0.0110456	0.0202213
Haemoglobin concentration	Haemoglobin_concentration	ACTA2	EUR	39845	0.00166009	0.00218493	0.00271075
Long-standing illness, disability or infirmity	Long_standing_illness__disability_or_infirmity	ACTA2	All	41953	0.000416547	0.000636491	0.000917802
Long-standing illness, disability or infirmity	Long_standing_illness__disability_or_infirmity	ACTA2	EUR	39845	0.000434304	0.000689278	0.000974677
Lymphocyte percentage	Lymphocyte_percentage	ACTA2	All	41953	5.38088e-05	0.000163499	0.000338152
Lymphocyte percentage	Lymphocyte_percentage	ACTA2	Female	22679	0.00206352	0.00287829	0.00375541
Lymphocyte percentage	Lymphocyte_percentage	ACTA2	Male	19274	0.00521649	0.00645724	0.00798515
Lymphocyte percentage	Lymphocyte_percentage	ACTA2	EUR	39845	4.09583e-08	1.2596e-05	8.12811e-05
Neutrophill percentage	Neutrophill_percentage	ACTA2	All	41953	7.1022e-05	0.000194005	0.000401333
Neutrophill percentage	Neutrophill_percentage	ACTA2	EUR	39845	0.000363154	0.000628517	0.000977079
Poultry intake	Poultry_intake	ACTA2	All	41953	0.0016642	0.0022157	0.00279584
Poultry intake	Poultry_intake	ACTA2	Female	22679	0.000538327	0.000963182	0.00153397
Qualifications	Qualifications	ACTA2	All	41953	0.00185813	0.00240587	0.00302696
Qualifications	Qualifications	ACTA2	EUR	39845	0.00234875	0.00286338	0.00351464
Red blood cell (erythrocyte) count	Red_blood_cell__erythrocyte__count	ACTA2	All	41953	0.000342339	0.000631945	0.00100497
Red blood cell (erythrocyte) count	Red_blood_cell__erythrocyte__count	ACTA2	Male	19274	0.00529419	0.00638478	0.00762597
Red blood cell (erythrocyte) count	Red_blood_cell__erythrocyte__count	ACTA2	EUR	39845	2.48726e-05	0.000118488	0.000291538
Red blood cell (erythrocyte) distribution width	Red_blood_cell__erythrocyte__distribution_width	ACTA2	All	41953	0.00208791	0.0026576	0.0032902
Red blood cell (erythrocyte) distribution width	Red_blood_cell__erythrocyte__distribution_width	ACTA2	Female	22679	0.000552089	0.000990505	0.0015169
Red blood cell (erythrocyte) distribution width	Red_blood_cell__erythrocyte__distribution_width	ACTA2	Male	19274	0.00464408	0.00588165	0.00709805
Red blood cell (erythrocyte) distribution width	Red_blood_cell__erythrocyte__distribution_width	ACTA2	EUR	39845	0.000362269	0.000600129	0.000966187
Height	Standing_height	ACTA2	All	41953	0.00256713	0.00315772	0.00382971
Height	Standing_height	ACTA2	Female	22679	0.00661318	0.00789754	0.00933668
Height	Standing_height	ACTA2	Male	19274	0.00528364	0.00663599	0.00802693
Height	Standing_height	ACTA2	EUR	39845	0.00107181	0.0014739	0.00195769
Systolic blood pressure, automated reading	Systolic_blood_pressure	ACTA2	All	41953	0.00427312	0.00500948	0.0058653
Systolic blood pressure, automated reading	Systolic_blood_pressure	ACTA2	Female	22679	0.00622005	0.0075431	0.00896466
Systolic blood pressure, automated reading	Systolic_blood_pressure	ACTA2	Male	19274	0.0144808	0.0163353	0.0185959
Systolic blood pressure, automated reading	Systolic_blood_pressure	ACTA2	AFR	812	0.0188928	0.0325164	0.0514649
Systolic blood pressure, automated reading	Systolic_blood_pressure	ACTA2	CSA	789	0.0098288	0.0187056	0.0325092
Systolic blood pressure, automated reading	Systolic_blood_pressure	ACTA2	EUR	39845	0.00479149	0.00560879	0.00670864
Time blood draw	Time_blood_draw	ACTA2	All	41953	0.00227339	0.00294348	0.00375992
Time blood draw	Time_blood_draw	ACTA2	Female	22679	0.0049782	0.00627462	0.00736039
Time blood draw	Time_blood_draw	ACTA2	Male	19274	0.00442698	0.00571333	0.00712444
Time blood draw	Time_blood_draw	ACTA2	EUR	39845	0.00398507	0.00477035	0.00569863
Age	age	ACTA2	All	41953	0.0933907	0.0965551	0.100228
Age	age	ACTA2	Female	22679	0.06661	0.0710967	0.074981
Age	age	ACTA2	Male	19274	0.0942282	0.0994627	0.10475
Age	age	ACTA2	AFR	812	0.0411628	0.0636655	0.0832348
Age	age	ACTA2	CSA	789	0.106225	0.131872	0.160652
Age	age	ACTA2	EUR	39845	0.0846299	0.0880095	0.0907134
Phlebitis and thrombophlebitis of lower extremities	bin_451.2	ACTA2	Male	19274	3.34268e-06	9.30682e-05	0.000288188
Renal failure NOS	bin_585.2	ACTA2	All	41953	6.5247e-05	0.000184153	0.000383918
Renal failure NOS	bin_585.2	ACTA2	Male	19274	0.000276107	0.000661138	0.0010206
Renal failure NOS	bin_585.2	ACTA2	EUR	39845	7.54838e-05	0.000210232	0.000353259
Chronic renal failure [CKD]	bin_585.3	ACTA2	All	41953	0.000760211	0.00126785	0.00173704
Chronic renal failure [CKD]	bin_585.3	ACTA2	EUR	39845	0.000225194	0.000481345	0.000773247
Centre	centre	ACTA2	Female	22679	0.00452356	0.00583315	0.00700745
cis-pQTL score	cis.score	ACTA2	All	41953	0.00162084	0.00215032	0.00271447
cis-pQTL score	cis.score	ACTA2	Female	22679	0.00337849	0.00442771	0.0055956
cis-pQTL score	cis.score	ACTA2	Male	19274	0.00144835	0.00213193	0.00295771
cis-pQTL score	cis.score	ACTA2	EUR	39845	0.00392454	0.00454652	0.00546652
HDL cholesterol	hdl_chol_cleaned	ACTA2	All	41953	0.003375	0.00400812	0.00483812
HDL cholesterol	hdl_chol_cleaned	ACTA2	Female	22679	0.00185905	0.00268387	0.00357594
HDL cholesterol	hdl_chol_cleaned	ACTA2	Male	19274	0.00546278	0.00670523	0.00801195
HDL cholesterol	hdl_chol_cleaned	ACTA2	EUR	39845	0.00627976	0.00726856	0.00817106
IGF-1	igf1_cleaned	ACTA2	All	41953	0.000589492	0.000911924	0.00129113
IGF-1	igf1_cleaned	ACTA2	Female	22679	0.000571861	0.00102365	0.00153906
IGF-1	igf1_cleaned	ACTA2	Male	19274	0.000798979	0.00129734	0.00192758
IGF-1	igf1_cleaned	ACTA2	EUR	39845	0.0010894	0.00153622	0.00207781
Aspartate aminotransferase	log_ast_cleaned	ACTA2	All	41953	0.00241481	0.0030703	0.00365992
Aspartate aminotransferase	log_ast_cleaned	ACTA2	Female	22679	0.00174774	0.00242501	0.00342328
Aspartate aminotransferase	log_ast_cleaned	ACTA2	Male	19274	0.00248608	0.00346833	0.0044
Aspartate aminotransferase	log_ast_cleaned	ACTA2	EUR	39845	0.00157994	0.00209369	0.00271866
Creatinine	log_crea_s_cleaned	ACTA2	All	41953	0.0013972	0.00186125	0.00233914
Creatinine	log_crea_s_cleaned	ACTA2	Female	22679	0.0021006	0.00288584	0.00385683
Creatinine	log_crea_s_cleaned	ACTA2	Male	19274	0.00154595	0.00232439	0.00335476
Creatinine	log_crea_s_cleaned	ACTA2	EUR	39845	0.0011521	0.00158948	0.00210614
Cystatin C	log_cysc_cleaned	ACTA2	All	41953	0.0538976	0.0564078	0.0594417
Cystatin C	log_cysc_cleaned	ACTA2	Female	22679	0.0540902	0.0581797	0.0616542
Cystatin C	log_cysc_cleaned	ACTA2	Male	19274	0.0525997	0.0563557	0.0596768
Cystatin C	log_cysc_cleaned	ACTA2	AFR	812	0.04434	0.0712926	0.10474
Cystatin C	log_cysc_cleaned	ACTA2	CSA	789	0.0841627	0.110789	0.134307
Cystatin C	log_cysc_cleaned	ACTA2	EUR	39845	0.0589027	0.0612574	0.0643968
SHBG	shbg_cleaned	ACTA2	All	41953	0.00174748	0.00224432	0.00279539
SHBG	shbg_cleaned	ACTA2	Female	22679	0.000201197	0.000489088	0.000954951
Smoking	smoking	ACTA2	All	41953	0.0015267	0.00199034	0.00253602
Total protein	total_prot_cleaned	ACTA2	All	41953	0.00275257	0.00344421	0.00409836
Total protein	total_prot_cleaned	ACTA2	Female	22679	0.00340266	0.00430128	0.00551894
Total protein	total_prot_cleaned	ACTA2	Male	19274	0.0016351	0.00245984	0.0034237
Total protein	total_prot_cleaned	ACTA2	EUR	39845	0.00252415	0.00321652	0.00395629
Urea	urea_cleaned	ACTA2	All	41953	0.000163235	0.000356062	0.000602121
Urea	urea_cleaned	ACTA2	Female	22679	0.000165602	0.000410203	0.000704863
Urea	urea_cleaned	ACTA2	Male	19274	0.000149453	0.000426389	0.000895979
Urea	urea_cleaned	ACTA2	EUR	39845	0.000127121	0.000265621	0.000506145
Bendroflumethiazide	C03AA01	ACTN2	All	40497	0.000313596	0.000519576	0.00081661
Duration of moderate activity	Duration_of_moderate_activity	ACTN2	All	40497	0.000497318	0.000876084	0.00123389
Duration of moderate activity	Duration_of_moderate_activity	ACTN2	Female	21931	0.000323196	0.000751584	0.00130419
Duration of moderate activity	Duration_of_moderate_activity	ACTN2	CSA	757	1.9821e-06	0.000289902	0.00270931
Duration of moderate activity	Duration_of_moderate_activity	ACTN2	EUR	38440	0.000567813	0.000925607	0.00135153
Fresh fruit intake	Fresh_fruit_intake	ACTN2	Female	21931	2.37204e-08	1.51869e-05	0.000137822
Haemoglobin concentration	Haemoglobin_concentration	ACTN2	Male	18566	0.0010201	0.00165764	0.00241067
Haemoglobin concentration	Haemoglobin_concentration	ACTN2	EUR	38440	0.000445869	0.000779751	0.00108418
Lymphocyte percentage	Lymphocyte_percentage	ACTN2	EUR	38440	0.00101965	0.00146245	0.00199659
Number of days/week of moderate physical activity	Number_of_days_week_of_moderate_physical_activity	ACTN2	All	40497	0.000141615	0.000292948	0.000515167
Number of days/week of moderate physical activity	Number_of_days_week_of_moderate_physical_activity	ACTN2	Female	21931	0.00197015	0.00266254	0.00358027
Number of days/week of moderate physical activity	Number_of_days_week_of_moderate_physical_activity	ACTN2	Male	18566	0.00121676	0.00182067	0.00252411
Number of days/week of moderate physical activity	Number_of_days_week_of_moderate_physical_activity	ACTN2	EUR	38440	0.00090468	0.00131791	0.00175643
Number of days/week of vigorous physical activity	Number_of_days_week_of_vigorous_physical_activity	ACTN2	All	40497	0.000308788	0.000551655	0.00085614
Number of days/week of vigorous physical activity	Number_of_days_week_of_vigorous_physical_activity	ACTN2	Male	18566	3.24498e-05	0.000180414	0.000440033
Number of days/week of vigorous physical activity	Number_of_days_week_of_vigorous_physical_activity	ACTN2	EUR	38440	0.000246946	0.000487671	0.000748134
Salmeterol |Fluticasone Propionate	R03AK06	ACTN2	All	40497	0.0025292	0.0032536	0.00376545
Salmeterol |Fluticasone Propionate	R03AK06	ACTN2	Female	21931	0.00284376	0.00391009	0.00512119
Salmeterol |Fluticasone Propionate	R03AK06	ACTN2	Male	18566	0.00133994	0.00210558	0.00305998
Salmeterol |Fluticasone Propionate	R03AK06	ACTN2	EUR	38440	0.0011674	0.00167787	0.0022075
Formoterol |Budesonide	R03AK07	ACTN2	EUR	38440	0.000649268	0.000987593	0.00139678
Montelukast	R03DC03	ACTN2	All	40497	0.000368439	0.000757096	0.00105875
Time blood draw	Time_blood_draw	ACTN2	All	40497	0.0370958	0.0393389	0.0413895
Time blood draw	Time_blood_draw	ACTN2	Female	21931	0.0260942	0.0281065	0.0309707
Time blood draw	Time_blood_draw	ACTN2	Male	18566	0.0491283	0.0527388	0.056734
Time blood draw	Time_blood_draw	ACTN2	AFR	804	0.0425779	0.0596597	0.0799445
Time blood draw	Time_blood_draw	ACTN2	CSA	757	0.0324198	0.0482997	0.0734015
Time blood draw	Time_blood_draw	ACTN2	EUR	38440	0.0339373	0.0361292	0.0382718
Total Lean Mass (g)	Total_Lean_Mass__g_	ACTN2	All	40497	0.0193232	0.0208409	0.022483
Total Lean Mass (g)	Total_Lean_Mass__g_	ACTN2	Female	21931	0.0109564	0.0124559	0.014139
Total Lean Mass (g)	Total_Lean_Mass__g_	ACTN2	Male	18566	0.0215922	0.024742	0.0271611
Total Lean Mass (g)	Total_Lean_Mass__g_	ACTN2	AFR	804	0.00132407	0.00532428	0.012107
Total Lean Mass (g)	Total_Lean_Mass__g_	ACTN2	CSA	757	0.0542496	0.0760574	0.0964501
Total Lean Mass (g)	Total_Lean_Mass__g_	ACTN2	EUR	38440	0.0210011	0.0226778	0.0244702
Water intake	Water_intake	ACTN2	Female	21931	8.10284e-06	0.000142495	0.000442815
Age	age	ACTN2	All	40497	0.0126704	0.0140178	0.015378
Age	age	ACTN2	Female	21931	0.016359	0.0184776	0.0207084
Age	age	ACTN2	Male	18566	0.0166383	0.0187323	0.0211133
Age	age	ACTN2	CSA	757	0.0111851	0.0241753	0.0386563
Age	age	ACTN2	EUR	38440	0.0173148	0.0190358	0.0206962
Alkaline phosphatase	log_alp_cleaned	ACTN2	EUR	38440	0.00014257	0.00036466	0.00063908
Alanine aminotransferase	log_alt_cleaned	ACTN2	All	40497	0.00108235	0.00146083	0.00198058
Aspartate aminotransferase	log_ast_cleaned	ACTN2	All	40497	0.0294946	0.0319345	0.0338759
Aspartate aminotransferase	log_ast_cleaned	ACTN2	Female	21931	0.0197366	0.0219406	0.0243772
Aspartate aminotransferase	log_ast_cleaned	ACTN2	Male	18566	0.074861	0.0795222	0.0844555
Aspartate aminotransferase	log_ast_cleaned	ACTN2	AFR	804	0.0866498	0.114303	0.139891
Aspartate aminotransferase	log_ast_cleaned	ACTN2	EUR	38440	0.0446819	0.0468524	0.0491323
Creatinine	log_crea_s_cleaned	ACTN2	All	40497	0.00114918	0.00155894	0.00202759
Creatinine	log_crea_s_cleaned	ACTN2	Female	21931	0.00395958	0.00506511	0.0060995
Creatinine	log_crea_s_cleaned	ACTN2	Male	18566	0.000850741	0.00157789	0.0024653
Creatinine	log_crea_s_cleaned	ACTN2	AFR	804	3.61697e-06	0.000811988	0.00609917
Creatinine	log_crea_s_cleaned	ACTN2	EUR	38440	0.000675485	0.00103135	0.00144231
Cystatin C	log_cysc_cleaned	ACTN2	All	40497	0.00344528	0.00424403	0.00514374
Cystatin C	log_cysc_cleaned	ACTN2	Female	21931	0.000195124	0.000445384	0.000748496
Cystatin C	log_cysc_cleaned	ACTN2	Male	18566	0.00158592	0.00240742	0.0034027
Cystatin C	log_cysc_cleaned	ACTN2	EUR	38440	0.00116683	0.00162002	0.00209451
Gamma glutamyltransferase	log_ggt_cleaned	ACTN2	All	40497	0.00168408	0.00222199	0.00280203
Gamma glutamyltransferase	log_ggt_cleaned	ACTN2	Female	21931	0.00212786	0.00301032	0.00387621
Gamma glutamyltransferase	log_ggt_cleaned	ACTN2	Male	18566	0.00554448	0.00690935	0.00838016
Gamma glutamyltransferase	log_ggt_cleaned	ACTN2	EUR	38440	0.00492937	0.00581943	0.00671693
Triglycerides	log_total_tg_cleaned	ACTN2	All	40497	0.00410891	0.00500335	0.00580758
Triglycerides	log_total_tg_cleaned	ACTN2	Female	21931	0.0047209	0.0059529	0.00727042
Triglycerides	log_total_tg_cleaned	ACTN2	Male	18566	0.00814651	0.00969134	0.0114873
Triglycerides	log_total_tg_cleaned	ACTN2	EUR	38440	0.0032683	0.00401142	0.00474563
Ancestry	pop	ACTN2	All	40497	0.00610688	0.00705164	0.00790969
Ancestry	pop	ACTN2	Female	21931	0.00392659	0.00501726	0.0060394
Ancestry	pop	ACTN2	Male	18566	0.00572305	0.00716399	0.00856435
Total protein	total_prot_cleaned	ACTN2	Male	18566	0.00040879	0.000830103	0.00149267
trans-pQTL score	trans.score	ACTN2	All	40497	0.0100707	0.0113315	0.0123943
trans-pQTL score	trans.score	ACTN2	Female	21931	0.00834621	0.00967883	0.0112993
trans-pQTL score	trans.score	ACTN2	Male	18566	0.00483833	0.0061452	0.00766948
trans-pQTL score	trans.score	ACTN2	EUR	38440	0.0066677	0.00767215	0.00861979
Urea	urea_cleaned	ACTN2	All	40497	0.00249727	0.0030889	0.0036392
Urea	urea_cleaned	ACTN2	Female	21931	0.00190958	0.00246442	0.00336219
Urea	urea_cleaned	ACTN2	Male	18566	0.00105066	0.0016264	0.0023591
Urea	urea_cleaned	ACTN2	AFR	804	0.00308694	0.0089179	0.0178244
Urea	urea_cleaned	ACTN2	EUR	38440	0.00172454	0.00226456	0.00287764
Platelet crit	Platelet_crit	ACTN4	Female	22704	2.56255e-05	0.000179313	0.000450226
Age	age	ACTN4	All	42039	0.00126266	0.00165633	0.00205774
Age	age	ACTN4	Female	22704	0.00169965	0.00245199	0.00326657
Age	age	ACTN4	Male	19335	0.0030272	0.00399303	0.00523601
Age	age	ACTN4	EUR	39930	0.00116977	0.00152862	0.00206174
Chronic renal failure [CKD]	bin_585.3	ACTN4	All	42039	0.000515727	0.00081633	0.00109468
Alkaline phosphatase	log_alp_cleaned	ACTN4	All	42039	6.19574e-07	4.78283e-05	0.000151461
Alkaline phosphatase	log_alp_cleaned	ACTN4	EUR	39930	1.42572e-05	0.000104472	0.000292014
Cystatin C	log_cysc_cleaned	ACTN4	All	42039	0.00415309	0.00480381	0.00559217
Cystatin C	log_cysc_cleaned	ACTN4	Female	22704	0.00659605	0.00805066	0.00934334
Cystatin C	log_cysc_cleaned	ACTN4	Male	19335	0.00427689	0.00546223	0.00688313
Cystatin C	log_cysc_cleaned	ACTN4	EUR	39930	0.00636499	0.0071822	0.00819396
Alfacalcidol	A11CC03	ACVRL1	EUR	40317	4.63619e-05	0.000232461	0.000533228
Basophill count	Basophill_count	ACVRL1	EUR	40317	1.0629e-08	4.59956e-06	4.37748e-05
Furosemide|Amiloride |Furosemide	C03CA01	ACVRL1	EUR	40317	8.54412e-05	0.000230865	0.000442813
Date of attending assessment centre	Date_of_attending_assessment_centre	ACVRL1	All	42435	0.000758217	0.00111151	0.0015618
Date of attending assessment centre	Date_of_attending_assessment_centre	ACVRL1	Female	22960	0.00551695	0.00652978	0.00780357
Date of attending assessment centre	Date_of_attending_assessment_centre	ACVRL1	EUR	40317	0.00216016	0.0027237	0.00335171
Fasting time	Fasting_time	ACVRL1	All	42435	0.00203081	0.00259617	0.0031975
Fasting time	Fasting_time	ACVRL1	Female	22960	0.000923258	0.00136811	0.00214354
Fasting time	Fasting_time	ACVRL1	EUR	40317	0.00184963	0.00244302	0.00307678
High light scatter reticulocyte count	High_light_scatter_reticulocyte_count	ACVRL1	Male	19475	0.000536495	0.000962593	0.00147482
Mean sphered cell volume	Mean_sphered_cell_volume	ACVRL1	All	42435	0.00110588	0.00154374	0.00203002
Mean sphered cell volume	Mean_sphered_cell_volume	ACVRL1	Male	19475	0.00264356	0.00343745	0.0044958
Mean sphered cell volume	Mean_sphered_cell_volume	ACVRL1	EUR	40317	0.00328139	0.00394524	0.00484445
Oily fish intake	Oily_fish_intake	ACVRL1	All	42435	0.000941336	0.00130164	0.00175197
Platelet crit	Platelet_crit	ACVRL1	All	42435	0.00153435	0.00201417	0.00261413
Platelet crit	Platelet_crit	ACVRL1	EUR	40317	0.000613758	0.000914285	0.00130669
Pulse rate, automated reading	Pulse_rate	ACVRL1	All	42435	0.00282037	0.00346615	0.00415683
Pulse rate, automated reading	Pulse_rate	ACVRL1	Female	22960	0.000692258	0.00116498	0.00178657
Pulse rate, automated reading	Pulse_rate	ACVRL1	Male	19475	0.00482973	0.00607006	0.00733145
Pulse rate, automated reading	Pulse_rate	ACVRL1	EUR	40317	0.00293732	0.00360111	0.00441353
Qualifications	Qualifications	ACVRL1	All	42435	0.00046769	0.000726271	0.00105925
Qualifications	Qualifications	ACVRL1	Female	22960	0.000887935	0.00142377	0.00204779
Red blood cell (erythrocyte) distribution width	Red_blood_cell__erythrocyte__distribution_width	ACVRL1	All	42435	0.00182472	0.00238816	0.0030333
Red blood cell (erythrocyte) distribution width	Red_blood_cell__erythrocyte__distribution_width	ACVRL1	Male	19475	0.00131986	0.00206	0.00294564
Red blood cell (erythrocyte) distribution width	Red_blood_cell__erythrocyte__distribution_width	ACVRL1	EUR	40317	0.00106143	0.00140747	0.00186583
Systolic blood pressure, automated reading	Systolic_blood_pressure	ACVRL1	All	42435	9.94106e-05	0.000240674	0.000462457
Systolic blood pressure, automated reading	Systolic_blood_pressure	ACVRL1	Male	19475	0.000471379	0.000877212	0.00134231
Systolic blood pressure, automated reading	Systolic_blood_pressure	ACVRL1	EUR	40317	2.73777e-05	0.000116769	0.000260084
Townsend deprivation index	Townsend_deprivation_index	ACVRL1	All	42435	0.000111237	0.000275972	0.000479631
Townsend deprivation index	Townsend_deprivation_index	ACVRL1	EUR	40317	3.38896e-06	7.21245e-05	0.000238018
White blood cell (leukocyte) count	White_blood_cell__leukocyte__count	ACVRL1	All	42435	0.00296144	0.00360659	0.00425106
White blood cell (leukocyte) count	White_blood_cell__leukocyte__count	ACVRL1	Female	22960	0.00081596	0.00131825	0.0018965
White blood cell (leukocyte) count	White_blood_cell__leukocyte__count	ACVRL1	Male	19475	0.00200079	0.00292396	0.00381694
White blood cell (leukocyte) count	White_blood_cell__leukocyte__count	ACVRL1	EUR	40317	0.00195981	0.00261677	0.00332085
Age	age	ACVRL1	All	42435	0.0076722	0.00878297	0.00983531
Age	age	ACVRL1	Female	22960	0.012065	0.0139152	0.0158682
Age	age	ACVRL1	Male	19475	0.00838047	0.00979667	0.011336
Age	age	ACVRL1	EUR	40317	0.0110152	0.0120522	0.0135734
Alcohol consumption	alcohol	ACVRL1	EUR	40317	0.00106293	0.00151934	0.00194864
Tobacco use disorder	bin_318	ACVRL1	Male	19475	2.41598e-05	0.00020707	0.00054585
Hypertensive chronic kidney disease	bin_401.22	ACVRL1	All	42435	7.44429e-05	0.000480479	0.000913332
Renal failure NOS	bin_585.2	ACVRL1	All	42435	0.00194889	0.00283392	0.00335947
Renal failure NOS	bin_585.2	ACVRL1	Female	22960	0.00173557	0.00331764	0.00426174
Renal failure NOS	bin_585.2	ACVRL1	Male	19475	0.00103153	0.00183416	0.00262576
Renal failure NOS	bin_585.2	ACVRL1	EUR	40317	0.00240916	0.00308719	0.00376961
Chronic renal failure [CKD]	bin_585.3	ACVRL1	Male	19475	3.86229e-05	0.000504085	0.00125922
Body mass index	bmi	ADM	All	43212	0.0690027	0.0720481	0.0752638
Body mass index	bmi	ACVRL1	Female	22960	0.00316063	0.0039863	0.00506527
Body mass index	bmi	ACVRL1	EUR	40317	0.0012525	0.00166591	0.00218889
cis-pQTL score	cis.score	ACVRL1	All	42435	0.0756699	0.0781047	0.0810937
cis-pQTL score	cis.score	ACVRL1	Female	22960	0.0805157	0.0843511	0.0882868
cis-pQTL score	cis.score	ACVRL1	Male	19475	0.0781689	0.0823498	0.0887933
cis-pQTL score	cis.score	ACVRL1	AFR	816	0.0243072	0.0358412	0.0484354
cis-pQTL score	cis.score	ACVRL1	CSA	800	0.0149917	0.0271269	0.0404063
cis-pQTL score	cis.score	ACVRL1	EUR	40317	0.074529	0.0772681	0.0803554
HDL cholesterol	hdl_chol_cleaned	ACVRL1	All	42435	0.00228534	0.00290531	0.00359505
HDL cholesterol	hdl_chol_cleaned	ACVRL1	Female	22960	0.00147733	0.00207718	0.00265634
IGF-1	igf1_cleaned	ACVRL1	All	42435	0.00139202	0.00179357	0.00228272
IGF-1	igf1_cleaned	ACVRL1	Female	22960	0.00131387	0.00187142	0.00255356
IGF-1	igf1_cleaned	ACVRL1	Male	19475	0.000444721	0.00100183	0.00152093
IGF-1	igf1_cleaned	ACVRL1	EUR	40317	0.00192112	0.00252888	0.00323714
LDL direct	ldl_chol_cleaned	ACVRL1	All	42435	0.00317161	0.00376931	0.00455154
LDL direct	ldl_chol_cleaned	ACVRL1	Female	22960	0.00105914	0.00170355	0.00244905
LDL direct	ldl_chol_cleaned	ACVRL1	Male	19475	0.00547736	0.00676009	0.00808681
LDL direct	ldl_chol_cleaned	ACVRL1	EUR	40317	0.00463278	0.00561063	0.00670755
Alkaline phosphatase	log_alp_cleaned	ACVRL1	All	42435	0.00271516	0.00329062	0.00400482
Alkaline phosphatase	log_alp_cleaned	ACVRL1	Female	22960	0.000386153	0.000685345	0.00115754
Alkaline phosphatase	log_alp_cleaned	ACVRL1	Male	19475	0.0036747	0.00473994	0.00599559
Alkaline phosphatase	log_alp_cleaned	ACVRL1	EUR	40317	0.00209543	0.00266322	0.00333648
Aspartate aminotransferase	log_ast_cleaned	ACVRL1	All	42435	0.000904899	0.00132446	0.0017969
Aspartate aminotransferase	log_ast_cleaned	ACVRL1	Female	22960	0.00340616	0.00446189	0.00551195
Aspartate aminotransferase	log_ast_cleaned	ACVRL1	EUR	40317	0.00155209	0.0020952	0.00263604
Creatinine	log_crea_s_cleaned	ACVRL1	All	42435	0.0149985	0.0162847	0.0178511
Creatinine	log_crea_s_cleaned	ACVRL1	Female	22960	0.0131347	0.0154966	0.0174675
Creatinine	log_crea_s_cleaned	ACVRL1	Male	19475	0.0203521	0.0227389	0.026019
Creatinine	log_crea_s_cleaned	ACVRL1	CSA	800	0.00908877	0.0191431	0.0356988
Creatinine	log_crea_s_cleaned	ACVRL1	EUR	40317	0.0165882	0.0181102	0.0198351
C-reactive protein	log_crp_cleaned	ACVRL1	EUR	40317	0.000170361	0.000389528	0.000663762
Cystatin C	log_cysc_cleaned	ACVRL1	All	42435	0.154375	0.158266	0.162581
Cystatin C	log_cysc_cleaned	ACVRL1	Female	22960	0.160991	0.165513	0.171198
Cystatin C	log_cysc_cleaned	ACVRL1	Male	19475	0.140434	0.146466	0.152952
Cystatin C	log_cysc_cleaned	ACVRL1	AFR	816	0.357038	0.397643	0.423843
Cystatin C	log_cysc_cleaned	ACVRL1	CSA	800	0.214149	0.238502	0.268765
Cystatin C	log_cysc_cleaned	ACVRL1	EUR	40317	0.144584	0.148542	0.152481
Ancestry	pop	ACVRL1	All	42435	0.0014639	0.0019321	0.00232099
SHBG	shbg_cleaned	ACVRL1	Male	19475	0.00199849	0.00305625	0.00387893
Smoking	smoking	ACVRL1	All	42435	0.0494952	0.0523747	0.054732
Smoking	smoking	ACVRL1	Female	22960	0.0583544	0.0621686	0.0660635
Smoking	smoking	ACVRL1	Male	19475	0.0507149	0.0542159	0.0573452
Smoking	smoking	ACVRL1	AFR	816	0.046	0.060526	0.0768656
Smoking	smoking	ACVRL1	CSA	800	0.00195505	0.00819622	0.016529
Smoking	smoking	ACVRL1	EUR	40317	0.0506143	0.0531236	0.056093
trans-pQTL score	trans.score	ACVRL1	All	42435	0.0126281	0.0139861	0.0153896
trans-pQTL score	trans.score	ACVRL1	Female	22960	0.0165199	0.0187983	0.0207585
trans-pQTL score	trans.score	ACVRL1	Male	19475	0.0107066	0.0125332	0.0142283
trans-pQTL score	trans.score	ACVRL1	EUR	40317	0.0130712	0.0143413	0.015957
Metformin	A10BA02	ACY1	All	42688	0.00367372	0.00448647	0.00534753
Metformin	A10BA02	ACY1	Female	23074	0.00704507	0.0087445	0.0103955
Metformin	A10BA02	ACY1	Male	19614	0.00581099	0.0072255	0.00917882
Metformin	A10BA02	ACY1	EUR	40558	0.00581678	0.00658999	0.00745087
Beef intake	Beef_intake	ACY1	Female	23074	0.000534516	0.000932766	0.00136478
Bread intake	Bread_intake	ACY1	Male	19614	0.00134005	0.00205986	0.00286303
Cereal intake	Cereal_intake	ACY1	All	42688	0.00120274	0.00167035	0.00222842
Cereal intake	Cereal_intake	ACY1	Female	23074	0.00235641	0.00327081	0.00412932
Cereal intake	Cereal_intake	ACY1	Male	19614	0.000849128	0.00141364	0.00227158
Cereal intake	Cereal_intake	ACY1	EUR	40558	0.00392357	0.00468875	0.00558874
Diastolic blood pressure, automated reading	Diastolic_blood_pressure	ACY1	All	42688	0.000671098	0.00103702	0.00138419
Diastolic blood pressure, automated reading	Diastolic_blood_pressure	ACY1	Female	23074	0.000424959	0.000765033	0.00128304
Diastolic blood pressure, automated reading	Diastolic_blood_pressure	ACY1	Male	19614	0.000722899	0.0012639	0.00200894
Diastolic blood pressure, automated reading	Diastolic_blood_pressure	ACY1	EUR	40558	0.000334135	0.00054587	0.000834734
Fasting time	Fasting_time	ACY1	EUR	40558	3.76227e-08	1.31109e-05	9.01118e-05
Forced expiratory volume in 1-second (FEV1)	Forced_expiratory_volume_in_1_second__FEV1_	ACY1	Male	19614	3.95825e-07	5.73738e-05	0.000221366
Haemoglobin concentration	Haemoglobin_concentration	ACY1	All	42688	0.00580583	0.00682308	0.00784507
Haemoglobin concentration	Haemoglobin_concentration	ACY1	Female	23074	0.00303856	0.00381979	0.00484773
Haemoglobin concentration	Haemoglobin_concentration	ACY1	Male	19614	0.00752796	0.00877496	0.0106619
Haemoglobin concentration	Haemoglobin_concentration	ACY1	AFR	821	0.0158361	0.0264	0.0418091
Haemoglobin concentration	Haemoglobin_concentration	ACY1	EUR	40558	0.00540555	0.00638593	0.00740432
High light scatter reticulocyte count	High_light_scatter_reticulocyte_count	ACY1	All	42688	0.0045025	0.00539588	0.00629448
High light scatter reticulocyte count	High_light_scatter_reticulocyte_count	ACY1	Female	23074	0.00175987	0.00259522	0.0034321
High light scatter reticulocyte count	High_light_scatter_reticulocyte_count	ACY1	Male	19614	0.00440421	0.00573715	0.00715071
High light scatter reticulocyte count	High_light_scatter_reticulocyte_count	ACY1	EUR	40558	0.00441604	0.00521176	0.00618991
Lymphocyte count	Lymphocyte_count	ACY1	All	42688	0.000122534	0.000246015	0.000425349
Lymphocyte count	Lymphocyte_count	ACY1	Female	23074	8.56831e-06	0.000133366	0.000367817
Lymphocyte count	Lymphocyte_count	ACY1	EUR	40558	0.000718114	0.00103519	0.00147326
Mean corpuscular volume	Mean_corpuscular_volume	ACY1	All	42688	0.00108739	0.00160707	0.0021348
Mean corpuscular volume	Mean_corpuscular_volume	ACY1	Female	23074	0.000599476	0.000999768	0.00155796
Mean corpuscular volume	Mean_corpuscular_volume	ACY1	Male	19614	0.00232844	0.0034071	0.00437837
Mean corpuscular volume	Mean_corpuscular_volume	ACY1	EUR	40558	0.00011414	0.000271647	0.000519884
Mean platelet (thrombocyte) volume	Mean_platelet__thrombocyte__volume	ACY1	All	42688	0.00147389	0.00194849	0.00248171
Mean platelet (thrombocyte) volume	Mean_platelet__thrombocyte__volume	ACY1	Female	23074	0.00163566	0.00251526	0.00340501
Mean platelet (thrombocyte) volume	Mean_platelet__thrombocyte__volume	ACY1	EUR	40558	0.000797665	0.00108456	0.00153493
Mean sphered cell volume	Mean_sphered_cell_volume	ACY1	EUR	40558	0.000382615	0.000666998	0.00103759
Monocyte count	Monocyte_count	ACY1	Female	23074	7.71507e-08	1.10604e-05	0.000108969
Number of days/week of moderate physical activity	Number_of_days_week_of_moderate_physical_activity	ACY1	All	42688	0.000254881	0.000449432	0.000720031
Number of days/week of vigorous physical activity	Number_of_days_week_of_vigorous_physical_activity	ACY1	Male	19614	1.49946e-06	5.85641e-05	0.000242521
Platelet crit	Platelet_crit	ACY1	Female	23074	0.0015877	0.00243316	0.00340233
Pulse rate, automated reading	Pulse_rate	ACY1	All	42688	0.00514928	0.00595116	0.00666299
Pulse rate, automated reading	Pulse_rate	ACY1	Female	23074	0.00369644	0.00469784	0.00590625
Pulse rate, automated reading	Pulse_rate	ACY1	Male	19614	0.00394834	0.00505652	0.00642031
Pulse rate, automated reading	Pulse_rate	ACY1	CSA	797	0.00961624	0.022533	0.0362225
Pulse rate, automated reading	Pulse_rate	ACY1	EUR	40558	0.00373007	0.00436896	0.00524006
Spread type	Spread_type	ACY1	All	42688	0.00110699	0.00153845	0.00204324
Spread type	Spread_type	ACY1	Female	23074	0.0012789	0.00178344	0.00235967
Spread type	Spread_type	ACY1	EUR	40558	0.00123669	0.00166165	0.00229542
Height	Standing_height	ACY1	Male	19614	0.00206793	0.00310325	0.00414578
Systolic blood pressure, automated reading	Systolic_blood_pressure	ACY1	All	42688	1.1427e-08	5.36032e-06	4.97803e-05
Systolic blood pressure, automated reading	Systolic_blood_pressure	ACY1	EUR	40558	2.72968e-07	2.41437e-05	0.000111925
Alcohol consumption	alcohol	ACY1	All	42688	0.0132944	0.0144187	0.0158523
Alcohol consumption	alcohol	ACY1	Female	23074	0.0129799	0.0146761	0.0162644
Alcohol consumption	alcohol	ACY1	Male	19614	0.00726005	0.00866179	0.0104645
Alcohol consumption	alcohol	ACY1	EUR	40558	0.0110211	0.0123816	0.0136165
Type 2 diabetes	bin_250.2	ACY1	All	42688	1.04493e-07	2.06489e-05	0.000121177
Body mass index	bmi	PALM	All	41485	0.0672796	0.069868	0.07309
Body mass index	bmi	ACY1	Female	23074	0.000328013	0.000633834	0.00113566
Body mass index	bmi	ACY1	Male	19614	0.000156771	0.00045461	0.000967504
Body mass index	bmi	ACY1	EUR	40558	0.00104595	0.00141521	0.00186909
cis-pQTL score	cis.score	ACY1	All	42688	0.0540841	0.059759	0.0643199
cis-pQTL score	cis.score	ACY1	Female	23074	0.0630884	0.0702754	0.076533
cis-pQTL score	cis.score	ACY1	Male	19614	0.0688222	0.0779896	0.0856186
cis-pQTL score	cis.score	ACY1	EUR	40558	0.0815718	0.0874601	0.0928687
Glucose	glucose_cleaned	ACY1	All	42688	0.000874157	0.00120635	0.00156158
Glucose	glucose_cleaned	ACY1	Female	23074	0.000984879	0.00154957	0.00213107
Glucose	glucose_cleaned	ACY1	Male	19614	0.000493164	0.00093262	0.00158879
Glucose	glucose_cleaned	ACY1	EUR	40558	0.000869159	0.00127213	0.00169812
Glycated haemoglobin (HbA1c)	hba1c_cleaned	ACY1	All	42688	0.00119359	0.00164675	0.00215087
Glycated haemoglobin (HbA1c)	hba1c_cleaned	ACY1	Female	23074	2.88254e-07	3.73464e-05	0.000195071
Glycated haemoglobin (HbA1c)	hba1c_cleaned	ACY1	Male	19614	0.00160865	0.00227284	0.00316165
Glycated haemoglobin (HbA1c)	hba1c_cleaned	ACY1	CSA	797	0.00847747	0.0189067	0.0343299
Glycated haemoglobin (HbA1c)	hba1c_cleaned	ACY1	EUR	40558	0.00110365	0.00152644	0.00199236
IGF-1	igf1_cleaned	ACY1	All	42688	0.00255475	0.00326007	0.0039999
IGF-1	igf1_cleaned	ACY1	Female	23074	0.00282539	0.00375065	0.00466994
IGF-1	igf1_cleaned	ACY1	Male	19614	0.00196722	0.00277396	0.00381394
IGF-1	igf1_cleaned	ACY1	EUR	40558	0.00309293	0.0038231	0.00453997
Alanine aminotransferase	log_alt_cleaned	ACY1	All	42688	0.164023	0.16749	0.171827
Alanine aminotransferase	log_alt_cleaned	ACY1	Female	23074	0.170768	0.179481	0.185631
Alanine aminotransferase	log_alt_cleaned	ACY1	Male	19614	0.192312	0.198761	0.206136
Alanine aminotransferase	log_alt_cleaned	ACY1	AFR	821	0.150862	0.182114	0.214414
Alanine aminotransferase	log_alt_cleaned	ACY1	CSA	797	0.0896346	0.113249	0.150203
Alanine aminotransferase	log_alt_cleaned	ACY1	EUR	40558	0.181554	0.186568	0.190825
Aspartate aminotransferase	log_ast_cleaned	ACY1	All	42688	0.0231192	0.0250731	0.0272091
Aspartate aminotransferase	log_ast_cleaned	ACY1	Female	23074	0.0231894	0.025706	0.0285838
Aspartate aminotransferase	log_ast_cleaned	ACY1	Male	19614	0.0183084	0.0209767	0.0236606
[truncated: 203,562+ more rows]
