# Supplementary material for: Machine learning-guided deconvolution of plasma protein levels
Source: Mol Syst Biol. 2025 Oct 9;21(12):1822–44. doi: 10.1038/s44320-025-00158-6 (PMC12672695; doi:10.1038/s44320-025-00158-6)
Supplement: Supplementary file 5 — Dataset EV4 [file 44320_2025_158_MOESM5_ESM.xlsx]

## Sheet: Legend
Dataset EV4 Comparison of the explained variance from the present study (Olink) with results based on the SomaLogic platform from Carrasco-Zanini et al. Nature Metabolism 2024
Correlation coefficients between Olink and SomaLogic were obtained from Eldjarn et al. 2023 Nature

## Sheet: EV4
Olink assay	SeqId - SomaLogic	TargetFullme	UniProt.olink	OlinkID	HGNC_symbol	Correlation Olink/SomaLogic	Explained variance - Olink	Explained variance - SomaLogic
A1BG	16561-9	Alpha-1B-glycoprotein	P04217	OID30771	A1BG	0.494868	0.267649	0.232001
ABHD14B	19325-21	Protein ABHD14B	Q96IU4	OID20921	ABHD14B	0.0839137	0.200482	0.0556949
ABL1	3341-33	Tyrosine-protein kise ABL1	P00519	OID21280	ABL1	-0.307598	0.184479	0.0764861
ABO	9253-52	Histo-blood group ABO system transferase	P16442	OID30675	ABO	0.776022	0.621543	0.663943
ABRAXAS2	8945-7	BRISC complex subunit Abro1	Q15018	OID30130	FAM175B	0.517322	0.149501	0.186261
ACAA1	17782-23	3-ketoacyl-CoA thiolase, peroxisomal	P09110	OID21269	ACAA1	0.539906	0.169127	0.343151
ACADM	17333-20	Medium-chain specific acyl-CoA dehydrogese, mitochondrial	P11310	OID31277	ACADM	0.16272	0.0285038	0.301232
ACADSB	17403-14	Short/branched chain specific acyl-CoA dehydrogese, mitochondrial	P45954	OID30356	ACADSB	0.0244344	0.194958	0.26577
ACAN	3280-49	Aggrecan core protein	P16112	OID20159	ACAN	0.372476	0.259398	0.178855
ACE	10714-7	Angiotensin-converting enzyme	P12821	OID30696	ACE	0.601993	0.259826	0.414279
ACE2	2805-6	Angiotensin-converting enzyme 2	Q9BYF1	OID20105	ACE2	0.0192328	0.277462	0.157925
ACHE	15553-22	Acetylcholinesterase	P22303	OID30585	ACHE	-0.0593719	0.289293	0.0538028
ACOT13	17675-17	Acyl-coenzyme A thioesterase 13	Q9NPJ3	OID31522	ACOT13	0.574882	0.168232	0.192328
ACP1	3858-5	Low molecular weight phosphotyrosine protein phosphatase	P24666	OID30524	ACP1	0.0714577	0.156163	0.703812
ACP5	3232-28	Tartrate-resistant acid phosphatase type 5	P13686	OID20314	ACP5	0.68522	0.224699	0.329631
ACP6	5742-14	Lysophosphatidic acid phosphatase type 6	Q9NPH0	OID21432	ACP6	0.657428	0.57236	0.544838
ACRV1	10507-166	Acrosomal protein SP-10	P26436	OID30513	ACRV1	-0.0147415	0.122209	0.0144739
ACRV1	15301-24	Acrosomal protein SP-10	P26436	OID30513	ACRV1	-0.0384519	0.122209	0.0747209
ACTN2	9844-138	Alpha-actinin-2	P35609	OID30192	ACTN2	0.762067	0.148189	0.281287
ACVRL1	16318-12	Serine/threonine-protein kise receptor R3	P37023	OID20999	ACVRL1	0.331599	0.367804	0.166911
ACY1	3343-1	Aminoacylase-1	Q03154	OID20137	ACY1	0.850567	0.384174	0.673552
ADA2	6077-63	Adenosine deamise CECR1	Q9NZK5	OID20394	CECR1	0.627447	0.318598	0.125314
ADAM12	4420-7	Disintegrin and metalloproteise domain-containing protein 12	O43184	OID30491	ADAM12	-0.124753	0.112576	0.119149
ADAM15	15455-40	Disintegrin and metalloproteise domain-containing protein 15	Q13444	OID20109	ADAM15	0.0558779	0.484847	0.096395
ADAM15	9956-7	Disintegrin and metalloproteise domain-containing protein 15	Q13444	OID20109	ADAM15	-0.0207553	0.484847	0.117673
ADAM22	7933-75	Disintegrin and metalloproteise domain-containing protein 22	Q9P0K1	OID21001	ADAM22	0.181532	0.43471	0.242514
ADAM23	7049-2	Disintegrin and metalloproteise domain-containing protein 23	O75077	OID20651	ADAM23	0.410781	0.275273	0.192795
ADAM9	3795-6	Disintegrin and metalloproteise domain-containing protein 9	Q13443	OID31488	ADAM9	0.0633185	0.206219	0.121532
ADAMTS1	3174-2	A disintegrin and metalloproteise with thrombospondin motifs 1	Q9UHI8	OID30528	ADAMTS1	-0.0422051	0.0254304	0.173836
ADAMTS13	3175-51	A disintegrin and metalloproteise with thrombospondin motifs 13	Q76LX8	OID20249	ADAMTS13	0.485364	0.184685	0.227191
ADAMTS15	4533-76	A disintegrin and metalloproteise with thrombospondin motifs 15	Q8TE58	OID21275	ADAMTS15	-0.0434579	0.293098	0.124192
ADAMTS4	2809-25	A disintegrin and metalloproteise with thrombospondin motifs 4	O75173	OID30471	ADAMTS4	0.242583	0.0758212	0.0586239
ADAMTSL2	6379-62	ADAMTS-like protein 2	Q86TH1	OID30370	ADAMTSL2	0.654991	0.15779	0.295722
ADGRB3	15365-41	Adhesion G protein-coupled receptor B3	O60242	OID20974	BAI3	0.0544494	0.581606	0.0495097
ADGRE2	4546-27	Adhesion G protein-coupled receptor E2	Q9UHX3	OID20755	EMR2	0.553779	0.328901	0.309639
ADGRE5	18881-7	CD97 antigen	P48960	OID20260	CD97	0.563952	0.309239	0.223211
ADGRF5	6409-57	Adhesion G protein-coupled receptor F5	Q8IZF2	OID30349	GPR116	-0.0648118	0.154684	0.0759284
ADGRG1	18893-26	Adhesion G-protein coupled receptor G1	Q9Y653	OID21294	GPR56	0.460403	0.206473	0.175372
ADGRG2	10767-52	G-protein coupled receptor 64	Q8IZP9	OID20189	GPR64	-0.0160246	0.127506	0.0765671
ADH1B	9834-62	Alcohol dehydrogese 1B	P00325	OID30612	ADH1B	0.506413	0.228131	0.201775
ADH4	8325-37	Alcohol dehydrogese 4	P08319	OID20117	ADH4	0.907876	0.275892	0.63889
ADIPOQ	3554-24	Adiponectin	Q15848	OID30748	ADIPOQ	0.880493	0.265799	0.578885
ADM	14115-34	Adrenomedullin	P35318	OID21467	ADM	-0.244516	0.457881	0.209059
ADM	7922-5	Adrenomedullin	P35318	OID21467	ADM	0.417099	0.457881	0.0844804
AFM	4763-31	Afamin	P43652	OID30741	AFM	0.611443	0.208061	0.335354
AFP	5792-8	alpha-Fetoprotein	P02771	OID20978	AFP	0.101827	0.24626	0.107106
AGER	4125-52	Advanced glycosylation end product-specific receptor, soluble	Q15109	OID20756	AGER	0.559868	0.264344	0.251999
AGR2	4959-2	Anterior gradient protein 2 homolog	O95994	OID20896	AGR2	-0.00697239	0.120577	0.130069
AGR3	17342-13	Anterior gradient protein 3	Q8TD06	OID21243	AGR3	0.658418	0.100189	0.264479
AGRN	15483-377	Agrin	O00468	OID20786	AGRN	0.350258	0.34276	0.348149
AGRP	2813-11	Agouti-related protein	O00253	OID20658	AGRP	0.355146	0.401286	0.157074
AGT	3484-60	Angiotensinogen	P01019	OID30709	AGT	0.184138	0.179813	0.280082
AHSA1	11633-89	Activator of 90 kDa heat shock protein ATPase homolog 1	O95433	OID31379	AHSA1	0.649007	0.0538028	0.18093
AHSG	3581-53	Alpha-2-HS-glycoprotein	P02765	OID30706	AHSG	0.338501	0.28104	0.258041
AHSP	9025-5	Alpha-hemoglobin-stabilizing protein	Q9NZD4	OID21078	AHSP	-0.0128624	0.168375	0.0477405
AIDA	17347-80	Axin interactor, dorsalization-associated protein	Q96BJ3	OID30956	AIDA	0.171095	0.00982177	0.129104
AIF1	2849-49	Allograft inflammatory factor 1	P55008	OID21234	AIF1	0.492661	0.109324	0.205283
AIF1L	18871-24	Allograft inflammatory factor 1-like	Q9BQI0	OID30204	AIF1L	0.480515	0.0762602	0.537966
AIFM1	9522-3	Apoptosis-inducing factor 1, mitochondrial	O95831	OID21287	AIFM1	0.328712	0.185105	0.147498
AK1	5012-67	Adenylate kise isoenzyme 1	P00568	OID20122	AK1	0.734531	0.0805806	0.244211
AK2	11368-32	Adenylate kise 2, mitochondrial	P54819	OID31142	AK2	0.626581	0.1331	0.116044
AKR1B1	16606-85	Aldose reductase	P15121	OID21244	AKR1B1	0.587633	0.131154	0.200278
AKR1B10	16081-38	Aldo-keto reductase family 1 member B10	O60218	OID30955	AKR1B10	0.15642	0.0136491	0.244731
AKR1C4	18397-5	Aldo-keto reductase family 1 member C4	P17516	OID20062	AKR1C4	0.183802	0.0132717	0.576794
AKT2	14685-17	RAC-beta serine/threonine-protein kise	P31751	OID31052	AKT2	0.45114	0.177298	0.299775
AKT2	3392-68	RAC-alpha/beta/gamma serine/threonine-protein kise	P31751	OID31052	AKT2	0.699552	0.177298	0.159144
AKT2	5360-9	RAC-beta serine/threonine-protein kise	P31751	OID31052	AKT2	0.756355	0.177298	0.19991
AKT3	3392-68	RAC-alpha/beta/gamma serine/threonine-protein kise	Q9Y243	OID21197	AKT3	0.699552	0.147644	0.159144
ALCAM	5451-1	CD166 antigen	Q13740	OID20273	ALCAM	0.410793	0.224699	0.243802
ALDH1A1	11265-8	Retil dehydrogese 1	P00352	OID21128	ALDH1A1	0.711822	0.144391	0.376954
ALDH2	18381-16	Aldehyde dehydrogese, mitochondrial	P05091	OID31380	ALDH2	0.384839	0.0289191	0.249265
ALDH3A1	11480-1	Aldehyde dehydrogese, dimeric DP-preferring	P30838	OID20512	ALDH3A1	0.25847	0.233992	0.10621
ALDH5A1	17792-158	Succite-semialdehyde dehydrogese, mitochondrial	P51649	OID31047	ALDH5A1	0.0518247	0.0657215	0.0835098
ALPI	17441-4	Intestil-type alkaline phosphatase	P09923	OID30497	ALPI	0.43285	0.531072	0.289339
ALPP	7813-6	Alkaline phosphatase, placental type	P05187	OID21383	ALPP	0.595263	0.419387	0.509767
AMBP	15453-3	Alpha-1-microglobulin	P02760	OID21413	AMBP	0.498027	0.248012	0.17421
AMIGO1	9979-13	Amphoterin-induced protein 1	Q86WK6	OID30881	AMIGO1	-0.0229381	0.00351412	0.0207135
AMIGO2	14134-49	Amphoterin-induced protein 2	Q86SJ2	OID21370	AMIGO2	0.400599	0.200693	0.0984329
AMN	4322-28	Protein amnionless	Q9BXJ7	OID20492	AMN	-0.0821256	0.342847	0.0653786
AMY2A	18917-53	Pancreatic alpha-amylase	P04746	OID20333	AMY2A	0.748727	0.189956	0.294219
AMY2B	15556-49	Alpha-amylase 2B	P19961	OID20340	AMY2B	0.690366	0.210361	0.319505
ANG	4874-3	Angiogenin	P03950	OID20403	ANG	0.642738	0.239105	0.466261
ANGPT1	2811-27	Angiopoietin-1	Q15389	OID20740	ANGPT1	0.767591	0.252544	0.136915
ANGPT2	2602-2	Angiopoietin-2	O15123	OID21463	ANGPT2	0.748967	0.164958	0.328238
ANGPTL1	11142-11	Angiopoietin-related protein 1	O95841	OID20211	ANGPTL1	0.57059	0.266067	0.324194
ANGPTL1	9092-33	Angiopoietin-related protein 1	O95841	OID20211	ANGPTL1	0.196209	0.266067	0.0848569
ANGPTL3	10391-1	Angiopoietin-related protein 3	Q9Y5C1	OID20407	ANGPTL3	0.639935	0.333424	0.235678
ANGPTL4	3796-79	Angiopoietin-related protein 4	Q9BY76	OID20703	ANGPTL4	0.106607	0.301574	0.212148
ANGPTL7	6371-50	Angiopoietin-related protein 7	O43827	OID21412	ANGPTL7	0.0141241	0.243092	0.0558449
ANK2	7624-19	Ankyrin-2	Q01484	OID30161	ANK2	-0.033446	0.00804939	0.194082
ANKRD54	18404-22	Ankyrin repeat domain-containing protein 54	Q6NXT1	OID21162	ANKRD54	0.427715	0.0719712	0.0947204
ANPEP	15457-14	Aminopeptidase N	P15144	OID20350	ANPEP	0.0355803	0.299524	0.0600804
ANXA1	4960-72	Annexin A1	P04083	OID30617	ANXA1	0.558258	0.0820898	0.165133
ANXA10	13605-16	Annexin A10	Q9UJ72	OID20886	ANXA10	0.0416527	0.0863726	0.0695189
ANXA11	17513-11	Annexin A11	P50995	OID20583	ANXA11	0.564445	0.138777	0.141493
ANXA2	13700-10	Annexin A2	P07355	OID30263	ANXA2	0.70698	0.239423	0.391755
ANXA2	4961-17	Annexin A2	P07355	OID30263	ANXA2	0.699371	0.239423	0.319135
ANXA3	17163-117	Annexin A3	P12429	OID21036	ANXA3	-0.199248	0.200965	0.0181399
ANXA4	17164-15	Annexin A4	P09525	OID20123	ANXA4	0.734855	0.181017	0.258417
ANXA5	14158-17	Annexin A5	P08758	OID20810	ANXA5	-0.0423871	0.0393187	0.145226
AOC1	15486-126	Amiloride-sensitive amine oxidase [copper-containing]	P19801	OID20452	AOC1	0.201567	0.040068	0.455999
AP1G2	12714-38	AP-1 complex subunit gamma-like 2	O75843	OID31348	AP1G2	0.639724	0.192678	0.219193
APCS	2474-54	Serum amyloid P-component	P02743	OID30778	APCS	0.720084	0.39461	0.522106
APEX1	9849-13	D-(apurinic or apyrimidinic site) lyase	P27695	OID21434	APEX1	0.784645	0.30155	0.225122
APLP1	7210-25	Amyloid-like protein 1	P51693	OID20164	APLP1	0.793619	0.148603	0.387314
APOA1	2750-3	Apolipoprotein A-I	P02647	OID30769	APOA1	-0.00673938	0.353197	0.212207
APOA2	7127-3	Apolipoprotein A-II	P02652	OID30686	APOA2	0.00639173	0.211477	0.233765
APOA4	17685-9	Apolipoprotein A-IV	P06727	OID30733	APOA4	0.761637	0.208526	0.268803
APOB	2797-56	Apolipoprotein B	P04114	OID30673	APOB	0.297971	0.00482899	0.569887
APOC1	15364-101	Apolipoprotein C-I	P02654	OID30749	APOC1	0.381908	0.45764	0.313471
APOD	4712-28	Apolipoprotein D	P05090	OID30746	APOD	-0.127847	0.235474	0.22813
APOE	2418-55	Apolipoprotein E	P02649	OID30727	APOE	0.259477	0.533441	0.485902
APOF	12370-30	Apolipoprotein F	Q13790	OID30701	APOF	0.526568	0.285343	0.485561
APOH	8288-27	Beta-2-glycoprotein 1	P02749	OID21072	APOH	-0.036276	0.185381	0.277561
APOL1	11510-31	Apolipoprotein L1	O14791	OID30708	APOL1	0.686554	0.369819	0.167546
APOL1	9506-10	Apolipoprotein L1	O14791	OID30708	APOL1	0.0895845	0.369819	0.529828
APOM	10445-20	Apolipoprotein M	O95445	OID20374	APOM	0.508423	0.461349	0.36012
APP	3171-57	Amyloid beta A4 protein	P05067	OID21070	APP	0.752736	0.233607	0.2435
APRT	10088-37	Adenine phosphoribosyltransferase	P07741	OID20927	APRT	0.640199	0.145153	0.202758
ARAF	12583-77	Serine/threonine-protein kise A-Raf	P10398	OID31260	ARAF	0.394235	0.0851344	0.141494
AREG	2970-60	Amphiregulin	P15514	OID21357	AREG|AREGB	-0.0654244	0.120928	0.1963
ARF6	12425-104	ADP-ribosylation factor 6	P62330	OID31523	ARF6	0.531956	0.184863	0.146638
ARFIP1	13488-3	Arfaptin-1	P53367	OID31024	ARFIP1	0.707129	0.134061	0.264058
ARG1	5867-60	Argise-1	P05089	OID21445	ARG1	0.524124	0.132229	0.0583993
ARG2	17752-24	Argise-2, mitochondrial	P78540	OID31339	ARG2	-0.0108917	0.0463423	0.0859182
ARHGAP1	11955-1	Rho GTPase-activating protein 1	Q07960	OID21202	ARHGAP1	0.438498	0.11885	0.155871
ARHGAP1	9815-5	Rho GTPase-activating protein 1	Q07960	OID21202	ARHGAP1	0.472913	0.11885	0.148296
ARHGAP25	11333-82	Rho GTPase-activating protein 25	P42331	OID21255	ARHGAP25	0.491934	0.105782	0.255213
ARHGAP30	12807-89	Rho GTPase-activating protein 30	Q7Z6I6	OID31336	ARHGAP30	0.117538	0.00762533	0.286766
ARHGAP45	13544-9	Rho GTPase-activating protein 45	Q92619	OID30653	HMHA1	0.583828	0.199438	0.26559
ARHGAP5	14748-31	Rho GTPase-activating protein 5	Q13017	OID31190	ARHGAP5	0.456926	0.0456786	0.218411
ARHGEF1	13976-9	Rho guanine nucleotide exchange factor 1	Q92888	OID31133	ARHGEF1	0.608817	0.155579	0.202584
ARHGEF10	9061-3	Rho guanine nucleotide exchange factor 10	O15013	OID30994	ARHGEF10	0.350738	0.189515	0.221842
ARID3A	3875-62	AT-rich interactive domain-containing protein 3A	Q99856	OID30861	ARID3A	0.10657	0.000751041	0.19009
ARL2BP	18407-36	ADP-ribosylation factor-like protein 2-binding protein	Q9Y2Y0	OID30121	ARL2BP	0.143837	0.170929	0.128227
ARSA	3583-54	Arylsulfatase A	P15289	OID21138	ARSA	0.171845	0.46513	0.120657
ARSB	3172-28	Arylsulfatase B	P15848	OID21331	ARSB	0.0393706	0.236002	0.0879436
ART3	7970-315	Ecto-ADP-ribosyltransferase 3	Q13508	OID20346	ART3	0.662174	0.288854	0.569392
ARTN	2939-10	Artemin	Q5T4W7	OID20446	ARTN	-0.0113757	0.00653163	0.0524273
ASAH1	5748-20	Acid ceramidase	Q13510	OID30415	ASAH1	0.478747	0.227216	0.186343
ASAH2	3212-30	Neutral ceramidase	Q9NR71	OID20996	ASAH2	0.74914	0.433541	0.120157
ASGR1	5452-71	Asialoglycoprotein receptor 1	P07306	OID20990	ASGR1	0.633681	0.283383	0.276786
ASGR2	9474-22	Asialoglycoprotein receptor 2	P07307	OID30679	ASGR2	-0.0503019	0.33928	0.0267106
ASPN	6451-64	Asporin	Q9BXN1	OID30315	ASPN	0.564701	0.135537	0.386583
ASRGL1	18313-4	Isoaspartyl peptidase/L-asparagise	Q7L266	OID30283	ASRGL1	0.516695	0.273446	0.17444
ATOX1	19233-75	Copper transport protein ATOX1	O00244	OID21476	ATOX1	0.475866	0.155161	0.152182
ATP1B1	13392-13	Sodium/potassium-transporting ATPase subunit beta-1	P05026	OID30124	ATP1B1	0.0265598	0.0111378	0.210593
ATP1B2	7218-87	Sodium/potassium-transporting ATPase subunit beta-2	P14415	OID30118	ATP1B2	0.04872	0.00243054	0.32003
ATP1B3	8990-42	Sodium/potassium-transporting ATPase subunit beta-3	P54709	OID30065	ATP1B3	0.0408442	0.0015052	0.0563457
ATP5PO	9202-309	ATP synthase subunit O, mitochondrial	P48047	OID20811	ATP5O	0.10711	0.00179908	0.0957361
ATXN3	16825-20	Ataxin-3	P54252	OID31149	ATXN3	0.770994	0.172427	0.226784
AZU1	14713-46	Azurocidin	P20160	OID20309	AZU1	-0.000733232	0.127747	0.0351028
B2M	3485-28	Beta-2-microglobulin	P61769	OID30725	B2M	0.55375	0.301178	0.178188
B3GAT3	6897-38	Galactosylgalactosylxylosylprotein 3-beta-glucuronosyltransferase 3	O94766	OID30165	B3GAT3	0.0297014	0.00155146	0.190542
B4GALT1	13381-49	Beta-1,4-galactosyltransferase 1	P15291	OID20780	B4GALT1	0.391476	0.23465	0.349123
BACH1	12451-62	Transcription regulator protein BACH1	O14867	OID20505	BACH1	0.212784	0.135179	0.159645
BAG3	10078-5	BAG family molecular chaperone regulator 3	O95817	OID20972	BAG3	0.127854	0.138915	0.0225415
BAG4	12844-10	BAG family molecular chaperone regulator 4	O95429	OID30474	BAG4	0.299761	0.135109	0.192423
BAIAP2	19331-18	Brain-specific angiogenesis inhibitor 1-associated protein 2	Q9UQB8	OID21250	BAIAP2	0.137148	0.195662	0.0311056
BAMBI	8811-24	BMP and activin membrane-bound inhibitor homolog	Q13145	OID21267	BAMBI	0.34806	0.119043	0.128088
BATF	19227-18	Basic leucine zipper transcriptiol factor ATF-like	Q16520	OID30896	BATF	-0.0194595	0.0105923	0.0709572
BCAM	2816-50	Basal Cell Adhesion Molecule	P50895	OID21076	BCAM	0.384383	0.280003	0.203606
BCAN	3461-58	Brevican core protein	Q96GW7	OID20998	BCAN	0.496293	0.225702	0.321875
BCAT2	19365-11	Branched-chain-amino-acid aminotransferase, mitochondrial	O15382	OID30844	BCAT2	0.0191235	0.00169155	0.25505
BCHE	15514-26	Cholinesterase	P06276	OID30717	BCHE	0.742167	0.388142	0.436726
BCL2	3412-7	Apoptosis regulator Bcl-2	P10415	OID31454	BCL2	0.30916	0.116018	0.22424
BCL2L1	4423-77	Bcl-2-like protein 1	Q07817	OID31152	BCL2L1	0.46078	0.187252	0.120853
BDNF	14047-78	Brain-derived neurotrophic factor	P23560	OID30373	BDNF	0.789284	0.235799	0.250605
BDNF	2421-7	Brain-derived neurotrophic factor	P23560	OID30373	BDNF	0.735345	0.235799	0.247149
BECN1	13032-1	Beclin-1	Q14457	OID30220	BECN1	-0.0331249	0.157581	0.0495524
BGLAP	11067-13	Osteocalcin	P02818	OID30389	BGLAP	-0.0457188	0.323403	0.0735519
BGN	3284-75	Biglycan	P21810	OID21198	BGN	0.393794	0.217242	0.229182
BID	5798-3	BH3-interacting domain death agonist	P55957	OID20517	BID	0.516457	0.151156	0.15264
BIRC2	10046-55	Baculoviral IAP repeat-containing protein 2	Q13490	OID21217	BIRC2	0.561062	0.148598	0.300092
BLMH	14250-115	Bleomycin hydrolase	Q13867	OID20336	BLMH	-0.129526	0.39632	0.0470899
BLNK	19225-11	B-cell linker protein	Q8WV28	OID30541	BLNK	0.371463	0.100786	0.089918
BLVRB	17148-7	Flavin reductase (DPH)	P30043	OID21141	BLVRB	0.629307	0.109164	0.123913
BMP10	3587-53	Bone morphogenetic protein 10	O95393	OID30575	BMP10	0.144345	0.351373	0.171519
BMP4	15667-39	Bone morphogenetic protein 4	P12644	OID20994	BMP4	0.424787	0.120063	0.269598
BMP4	6326-20	Bone morphogenetic protein 4	P12644	OID20994	BMP4	-0.126085	0.120063	0.234852
BMP6	8459-10	Bone morphogenetic protein 6	P22004	OID20111	BMP6	0.0388429	0.153268	0.270616
BMPER	15368-3	BMP-binding endothelial regulator protein	Q8N8U9	OID30615	BMPER	0.306373	0.137486	0.154466
BNIP3L	7835-2	BCL2/adenovirus E1B 19 kDa protein-interacting protein 3-like	O60238	OID30525	BNIP3L	0.261516	0.0951649	0.127445
BOC	4328-2	Brother of CDO	Q9BWV1	OID20116	BOC	0.464981	0.149661	0.290826
BOLA1	15370-5	BolA-like protein 1	Q9Y3E2	OID30837	BOLA1	0.523022	0.133884	0.435573
BOLA2_BOLA2B	8404-102	BolA-like protein 2	Q9H3K6	OID30267	BOLA2|BOLA2B	0.24166	0.138741	0.0375167
BPIFA2	16302-11	BPI fold-containing family A member 2	Q96DR5	OID30279	BPIFA2	0.438891	0.295366	0.208157
BPIFB1	15367-38	BPI fold-containing family B member 1	Q8TDL5	OID20308	BPIFB1	0.843808	0.343183	0.414818
BRD1	11607-15	Bromodomain-containing protein 1	O95696	OID31259	BRD1	0.0048412	0.00308407	0.0693683
BRD2	10074-128	Bromodomain-containing protein 2	P25440	OID30826	BRD2	0.017102	0.00330587	0.0433148
BRD2	15372-43	Bromodomain-containing protein 2	P25440	OID30826	BRD2	0.279165	0.00330587	0.18923
BRDT	12748-6	Bromodomain testis-specific protein	Q58F21	OID30179	BRDT	0.275617	0.10097	0.140402
BRSK2	9790-28	Serine/threonine-protein kise BRSK2	Q8IWQ3	OID31042	BRSK2	0.407658	0.225012	0.200794
BSG	3585-54	Basigin	P35613	OID20626	BSG	0.154636	0.25054	0.12412
BST1	4535-50	ADP-ribosyl cyclase/cyclic ADP-ribose hydrolase 2	Q10588	OID21051	BST1	0.709001	0.633003	0.556215
BST2	8832-55	Bone marrow stromal antigen 2	Q10589	OID21029	BST2	-0.0638854	0.361566	0.101751
BTC	13088-397	Betacellulin	P35070	OID21199	BTC	0.364238	0.24892	0.226701
BTD	15644-1	Biotinidase	P43251	OID30754	BTD	0.520472	0.385127	0.104262
BTLA	16308-14	B- and T-lymphocyte attenuator	Q7Z6A9	OID31237	BTLA	0.0636568	7.15486e-05	0.0976392
BTN2A1	8869-5	Butyrophilin subfamily 2 member A1	Q7KYR7	OID20713	BTN2A1	0.0987684	0.369506	0.115684
C1GALT1C1	5735-54	C1GALT1-specific chaperone 1	Q96EU7	OID30180	C1GALT1C1	0.119341	0.0238582	0.303715
C1QA	2753-2	Complement C1q subcomponent	P02745	OID20654	C1QA	0.0554326	0.262303	0.102774
C1QBP	4967-1	Complement component 1 Q subcomponent-binding protein, mitochondrial	Q07021	OID31007	C1QBP	0.0614721	0.0595729	0.247639
C1QL2	15670-15	Complement C1q-like protein 2	Q7Z5L3	OID30515	C1QL2	0.214289	0.170394	0.174071
C1QTNF1	6304-8	Complement C1q tumor necrosis factor-related protein 1	Q9BXJ1	OID20367	C1QTNF1	0.0843073	0.107956	0.137701
C1QTNF5	7810-20	Complement C1q tumor necrosis factor-related protein 5	Q9BXJ0	OID30618	C1QTNF5	0.276117	0.208176	0.298527
C1QTNF9	16605-2	Complement C1q and tumor necrosis factor-related protein 9A	P0C862	OID30620	C1QTNF9	0.226068	0.601152	0.0360121
C1R	3285-23	Complement C1r subcomponent	P00736	OID30753	C1R	0.0118772	0.157117	0.197927
C1RL	9348-1	Complement C1r subcomponent-like protein	Q9NZP8	OID30721	C1RL	0.458981	0.340371	0.399494
C1S	8840-61	Complement C1s subcomponent	P09871	OID30731	C1S	0.396692	0.23747	0.0514522
C2	3186-2	Complement C2	P06681	OID20410	C2	0.450204	0.191683	0.159022
C3	2683-1	Complement C3b, ictivated	P01024	OID30776	C3	0.593909	0.128124	0.343061
C3	2754-50	Complement C3	P01024	OID30776	C3	0.572976	0.128124	0.233696
C3	4480-59	Complement C3b	P01024	OID30776	C3	0.607443	0.128124	0.432353
C3	4900-8	C3a aphylatoxin	P01024	OID30776	C3	0.493561	0.128124	0.228263
C3	5803-24	Complement C3d fragment	P01024	OID30776	C3	0.553107	0.128124	0.266721
C4BPB	7155-46	C4b-binding protein beta chain	P20851	OID21481	C4BPB	-0.0821958	0.273176	0.0458188
C5	2381-52	Complement C5	P01031	OID30744	C5	0.331827	0.0587603	0.263385
C5	2851-63	C5a aphylatoxin	P01031	OID30744	C5	0.281114	0.0587603	0.254426
C5	4482-66	Complement C5b-C6 complex	P01031	OID30744	C5	0.34963	0.0587603	0.211056
C7	2888-49	Complement component C7	P10643	OID30766	C7	0.401021	0.257278	0.303729
C8B	2429-27	Complement component C8	P07358	OID30719	C8B	0.22497	0.21696	0.273872
C9	3060-43	Complement component C9	P02748	OID30698	C9	0.546842	0.317359	0.374402
CA1	4969-2	Carbonic anhydrase 1	P00915	OID20409	CA1	0.797258	0.0862582	0.144346
CA11	8859-51	Carbonic anhydrase-related protein 11	O75493	OID21195	CA11	0.0634092	0.0280724	0.300714
CA12	19347-37	Carbonic anhydrase 12	O43570	OID21344	CA12	0.143999	0.171381	0.0893411
CA13	3420-21	Carbonic anhydrase 13	Q8N1Q1	OID20225	CA13	0.759148	0.236612	0.309474
CA2	4970-55	Carbonic anhydrase 2	P00918	OID21149	CA2	0.0460469	0.131983	0.0620207
CA3	3799-11	Carbonic anhydrase 3	P07451	OID20271	CA3	0.826536	0.160163	0.165308
CA4	14069-61	Carbonic anhydrase 4	P22748	OID20241	CA4	-0.0203034	0.309704	0.199052
CA5A	8791-151	Carbonic anhydrase 5A, mitochondrial	P35218	OID20075	CA5A	-0.0291298	0.560301	0.0319691
CA6	3352-80	Carbonic anhydrase 6	P23280	OID21096	CA6	0.787185	0.506099	0.575436
CA7	3356-50	Carbonic anhydrase 7	P43166	OID31265	CA7	0.0228571	0.00523539	0.0523756
CA8	11390-24	Carbonic anhydrase-related protein	P35219	OID30482	CA8	-0.00567212	0.00358143	0.128819
CA9	3798-71	Carbonic anhydrase 9	Q16790	OID21417	CA9	-0.0102282	0.170406	0.105069
CACYBP	12432-23	Calcyclin-binding protein	Q9HB71	OID30649	CACYBP	0.754054	0.215001	0.244003
CALB1	9918-23	Calbindin	P05937	OID21306	CALB1	0.0226701	0.160038	0.141227
CALB2	16803-4	Calretinin	P22676	OID20801	CALB2	0.298018	0.0702501	0.052409
CALCB	17170-15	Calcitonin gene-related peptide 2	P10092	OID31100	CALCB	0.482666	0.141085	0.151957
CALCOCO2	12534-10	Calcium-binding and coiled-coil domain-containing protein 2	Q13137	OID30249	CALCOCO2	-0.0980427	0.180094	0.224818
CALY	8924-55	Neuron-specific vesicular protein calcyon	Q9NYX4	OID30144	CALY	0.0282168	0.000574433	0.106489
CAMKK1	18860-2	Calcium/calmodulin-dependent protein kise kise 1	Q8N5S9	OID21182	CAMKK1	0.167647	0.148778	0.0845884
CANT1	6480-1	Soluble calcium-activated nucleotidase 1	Q8WVQ1	OID20181	CANT1	0.0897696	0.216443	0.114282
CAPG	4968-50	Macrophage-capping protein	P40121	OID21431	CAPG	0.594086	0.623694	0.330868
CAPN3	12385-4	Calpain-3	P20807	OID31384	CAPN3	0.308337	0.040822	0.185152
CARHSP1	12808-103	Calcium-regulated heat-stable protein 1	Q9Y2V2	OID20859	CARHSP1	0.436772	0.0751558	0.0669735
CASP10	5340-24	Caspase-10	Q92851	OID20893	CASP10	0.482946	0.135612	0.209968
CASP2	4904-7	Caspase-2	P42575	OID20555	CASP2	0.196909	0.165904	0.192305
CASP3	3593-72	Caspase-3	P42574	OID20305	CASP3	0.720807	0.206974	0.200932
CASP8	18158-45	Caspase-8	Q14790	OID21414	CASP8	-0.119886	0.178136	0.0420419
CAT	3488-64	Catalase	P04040	OID30712	CAT	0.670027	0.0896715	0.210709
CBLIF	17672-184	Gastric intrinsic factor	P27352	OID20179	GIF	0.86995	0.279163	0.285917
CBLN1	9313-27	Cerebellin-1	P23435	OID30851	CBLN1	0.0392334	0.00449371	0.494849
CBLN4	5688-65	Cerebellin-4	Q9NTU7	OID21386	CBLN4	0.659018	0.129392	0.286707
CBS	10086-39	Cystathionine beta-synthase	P35520	OID30200	CBS	0.123194	0.128734	0.0534484
CCDC134	15300-66	Coiled-coil domain-containing protein 134	Q9H6E4	OID31413	CCDC134	0.53276	0.0900635	0.228917
CCDC50	12399-194	Coiled-coil domain-containing protein 50	Q8IVM0	OID31001	CCDC50	0.439704	0.0767413	0.240319
CCDC80	3234-23	Coiled-coil domain-containing protein 80	Q76M96	OID20226	CCDC80	0.705763	0.229802	0.208032
CCL11	5301-7	Eotaxin	P51671	OID20668	CCL11	0.747067	0.271188	0.327317
CCL13	4144-13	C-C motif chemokine 13	Q99616	OID20655	CCL13	0.0716446	0.247036	0.106996
CCL14	2900-53	C-C motif chemokine 14	Q16627	OID20401	CCL14	0.640352	0.347824	0.416457
CCL15	18289-16	C-C motif chemokine 15	Q16663	OID20328	CCL15	0.64229	0.720577	0.48602
CCL16	4913-78	C-C motif chemokine 16	O15467	OID20334	CCL16	0.733966	0.837761	0.608194
CCL17	3519-3	C-C motif chemokine 17	Q92583	OID20745	CCL17	0.836253	0.328553	0.201432
CCL18	3044-3	C-C motif chemokine 18	P55774	OID20395	CCL18	0.72911	0.28296	0.406758
CCL19	4922-13	C-C motif chemokine 19	Q99731	OID21030	CCL19	0.582811	0.103779	0.112912
CCL2	2578-67	C-C motif chemokine 2	P13500	OID21004	CCL2	0.364018	0.234883	0.0397001
CCL20	2468-62	C-C motif chemokine 20	P78556	OID20671	CCL20	-0.0427636	0.114654	0.110302
CCL21	2516-57	C-C motif chemokine 21	O00585	OID20686	CCL21	0.435707	0.152103	0.12788
CCL22	3508-78	C-C motif chemokine 22	O00626	OID20765	CCL22	0.444736	0.172801	0.196545
CCL23	2913-1	C-C motif chemokine 23	P55773	OID20693	CCL23	0.638737	0.332229	0.100651
CCL23	3028-36	Ck-beta-8-1	P55773	OID20693	CCL23	0.517572	0.332229	0.14178
CCL24	4128-27	C-C motif chemokine 24	O00175	OID20772	CCL24	-0.0308061	0.462343	0.0489723
CCL25	2705-5	C-C motif chemokine 25	O15444	OID20674	CCL25	0.370234	0.580726	0.418132
CCL26	9168-31	C-C motif chemokine 26	Q9Y258	OID20546	CCL26	0.28632	0.148377	0.12749
CCL27	2192-63	C-C motif chemokine 27	Q9Y4X3	OID20121	CCL27	0.0558291	0.272761	0.206851
CCL28	2890-59	C-C motif chemokine 28	Q9NRJ3	OID20569	CCL28	0.711971	0.20685	0.150498
CCL3	3040-59	C-C motif chemokine 3	P10147	OID20610	CCL3	0.257166	0.32214	0.212022
CCL5	5480-49	C-C motif chemokine 5	P13501	OID20412	CCL5	0.699997	0.256265	0.251554
CCL7	4886-3	C-C motif chemokine 7	P80098	OID20523	CCL7	0.260403	0.240911	0.381169
CCL8	13748-4	C-C motif chemokine 8	P80075	OID21466	CCL8	0.745003	0.548912	0.493825
CCN1	6264-9	Protein CYR61	O00622	OID21368	CYR61	0.0643275	0.29919	0.102703
CCN2	2975-19	Connective tissue growth factor	P29279	OID20709	CTGF	0.502849	0.299426	0.167832
CCN3	2737-22	Protein NOV homolog	P48745	OID20299	NOV	0.032867	0.35864	0.0981204
CCN4	13692-154	WNT1-inducible-sigling pathway protein 1	O95388	OID21444	WISP1	0.515293	0.282442	0.385947
CCN4	3057-55	WNT1-inducible-sigling pathway protein 1	O95388	OID21444	WISP1	0.105013	0.282442	0.0935571
CCN5	6392-7	WNT1-inducible-sigling pathway protein 2	O76076	OID21068	WISP2	0.543044	0.196806	0.238664
CCS	13068-139	Copper chaperone for superoxide dismutase	O14618	OID20973	CCS	0.0860662	0.231156	0.0444029
CCT5	12569-25	T-complex protein 1 subunit epsilon	P48643	OID21200	CCT5	0.428246	0.11309	0.189223
CD109	3290-50	CD109 antigen	Q6YHK3	OID21108	CD109	0.578677	0.543198	0.468778
CD14	16914-104	Monocyte differentiation antigen CD14, soluble	P08571	OID20378	CD14	0.289444	0.269901	0.313805
CD14	8969-49	Monocyte differentiation antigen CD14	P08571	OID20378	CD14	0.395091	0.269901	0.197383
CD160	17677-47	CD160 antigen	O95971	OID20647	CD160	0.414086	0.403636	0.0207081
CD163	5028-59	Scavenger receptor cysteine-rich type 1 protein M130	Q86VB7	OID20360	CD163	0.717178	0.27823	0.323941
CD164L2	6915-2	CD164 sialomucin-like 2 protein	Q6UWJ8	OID30922	CD164L2	-0.00595257	0.102462	0.0362503
CD177	13116-25	CD177 antigen	Q8N6Q3	OID21119	CD177	0.872432	0.143471	0.452854
CD2	7100-31	T-cell surface antigen CD2	P06729	OID30097	CD2	0.126529	0.0205373	0.348383
CD200	5112-73	OX-2 membrane glycoprotein	P41217	OID20603	CD200	0.284833	0.202131	0.103114
CD200R1	5103-30	Cell surface glycoprotein CD200 receptor 1	Q8TD46	OID20595	CD200R1	0.223104	0.489731	0.131393
CD207	3361-26	C-type lectin domain family 4 member K	Q9UJ71	OID21298	CD207	-0.138326	0.298813	0.0456725
CD209	3029-52	CD209 antigen	Q9NNX6	OID20262	CD209	0.691814	0.519648	0.484109
CD226	5062-60	CD226 antigen	Q15762	OID30556	CD226	0.112004	0.271846	0.188614
CD244	5063-12	tural killer cell receptor 2B4	Q9BZW8	OID20628	CD244	0.0395841	0.266645	0.094407
CD248	15491-20	Endosialin	Q9HCU0	OID30394	CD248	0.760702	0.263995	0.270628
CD27	5412-53	CD27 antigen	P26842	OID21527	CD27	-0.0309552	0.451917	0.297592
CD274	5060-62	Programmed cell death 1 ligand 1	Q9NZQ7	OID20966	CD274	0.189501	0.283484	0.120294
CD300A	5630-48	CMRF35-like molecule 8	Q9UGN4	OID30576	CD300A	0.532724	0.419474	0.130595
CD300C	5066-134	CMRF35-like molecule 6	Q08708	OID21010	CD300C	0.630421	0.507691	0.311312
CD300E	10798-4	CMRF35-like molecule 2	Q496F6	OID21418	CD300E	-0.00300287	0.514968	0.0387141
CD300LF	5623-11	CMRF35-like molecule 1	Q8TDQ1	OID21469	CD300LF	-0.0462586	1.01431	0.0692081
CD33	3166-92	Myeloid cell surface antigen CD33	P20138	OID21472	CD33	0.696419	0.836993	0.0588983
CD36	2973-15	Platelet glycoprotein 4	P16671	OID30485	CD36	0.367629	0.287171	0.191653
CD38	11513-92	ADP-ribosyl cyclase/cyclic ADP-ribose hydrolase 1	P28907	OID21316	CD38	-0.0330419	0.480135	0.0533077
CD3E	18870-1	T-cell surface glycoprotein CD3 epsilon chain	P07766	OID31302	CD3E	0.021553	0.00141417	0.209202
CD3E	8069-85	T-cell surface glycoprotein CD3 epsilon chain	P07766	OID31302	CD3E	-0.0226048	0.00141417	0.156339
CD3G	7924-7	T-cell surface glycoprotein CD3 gamma chain	P09693	OID30448	CD3G	0.0165531	0.000443755	0.0504312
CD4	3143-3	T-cell surface glycoprotein CD4	P01730	OID20584	CD4	0.063771	0.330612	0.172816
CD40LG	3534-14	CD40 ligand	P29965	OID20616	CD40LG	0.629716	0.237527	0.154997
CD46	17682-1	Membrane cofactor protein	P15529	OID20380	CD46	0.281465	0.200202	0.169684
CD48	3292-75	CD48 antigen	P09326	OID20692	CD48	0.458139	0.535457	0.187974
CD5	14065-11	T-cell surface glycoprotein CD5	P06127	OID21449	CD5	-0.174913	0.299147	0.0885344
CD5	5596-75	T-cell surface glycoprotein CD5	P06127	OID21449	CD5	0.0290351	0.299147	0.183622
CD55	5069-9	Complement decay-accelerating factor	P08174	OID20377	CD55	0.414872	0.286402	0.307373
CD58	10938-13	Lymphocyte function-associated antigen 3	P19256	OID20716	CD58	0.0324568	0.267051	0.0518415
CD59	11514-196	CD59 glycoprotein	P13987	OID20339	CD59	0.365177	0.419167	0.253229
CD5L	3293-2	CD5 antigen-like	O43866	OID30775	CD5L	0.688168	0.229566	0.243644
CD63	9190-7	CD63 antigen	P08962	OID20988	CD63	-0.10725	0.204921	0.0640323
CD69	16618-7	Early activation antigen CD69	Q07108	OID20206	CD69	0.13073	0.233817	0.284038
CD7	12008-3	T-cell antigen CD7	P09564	OID30543	CD7	0.214242	0.290861	0.225984
CD70	5807-77	CD70 antigen	P32970	OID20599	CD70	-0.0425743	0.56096	0.0500703
CD72	7009-8	B-cell differentiation antigen CD72	P21854	OID30641	CD72	0.588796	0.290126	0.153428
CD74	6974-6	HLA class II histocompatibility antigen gamma chain	P04233	OID21040	CD74	-0.0944592	0.337273	0.0338556
CD74	8748-45	HLA class II histocompatibility antigen gamma chain	P04233	OID21040	CD74	-0.010518	0.337273	0.0866419
CD79B	6351-55	B-cell antigen receptor complex-associated protein beta chain	P40259	OID20635	CD79B	-0.052057	0.383924	0.0139763
CD80	13726-4	T-lymphocyte activation antigen CD80	P33681	OID30291	CD80	0.0533211	0.333138	0.0130751
CD83	5065-8	CD83 antigen	Q01151	OID20565	CD83	0.151635	0.359798	0.0747914
CD86	5337-64	T-lymphocyte activation antigen CD86	P42081	OID31500	CD86	0.347929	0.200541	0.128749
CD8A	15462-28	T-cell surface glycoprotein CD8 alpha chain	P01732	OID21018	CD8A	0.589435	0.205778	0.289176
CD93	14136-234	Complement component C1q receptor	Q9NPY3	OID20397	CD93	0.587021	0.228494	0.279935
CD99L2	10539-30	CD99 antigen-like protein 2	Q8TCZ2	OID21122	CD99L2	-0.0298586	0.335539	0.0634228
CDC37	3879-50	Hsp90 co-chaperone Cdc37	Q16543	OID21470	CDC37	0.618464	0.17389	0.148881
CDC42BPB	3629-60	Serine/threonine-protein kise MRCK beta	Q9Y5S2	OID31485	CDC42BPB	0.515409	0.166414	0.247527
CDCP1	16818-200	CUB domain-containing protein 1	Q9H5V8	OID20940	CDCP1	0.807256	0.268429	0.311195
CDCP1	8589-13	CUB domain-containing protein 1	Q9H5V8	OID20940	CDCP1	0.0839697	0.268429	0.0844435
CDH1	18429-10	Cadherin-1	P12830	OID20353	CDH1	0.165392	0.323916	0.0824974
CDH15	11215-6	Cadherin-15	P55291	OID21005	CDH15	-0.109168	0.211958	0.148882
CDH15	5410-53	Cadherin-15	P55291	OID21005	CDH15	-0.110098	0.211958	0.206524
CDH17	16613-3	Cadherin-17	Q12864	OID20134	CDH17	0.843905	0.367498	0.455728
CDH2	3797-1	Cadherin-2	P19022	OID20170	CDH2	0.0491594	0.230016	0.0815936
CDH3	2643-57	Cadherin-3	P22223	OID21008	CDH3	-0.0575788	0.246406	0.220378
CDH5	2819-23	Cadherin-5	P33151	OID20243	CDH5	0.535824	0.394192	0.419557
CDH6	16312-45	Cadherin-6	P55285	OID20157	CDH6	-0.0393018	0.291082	0.0503283
CDHR1	8372-29	Cadherin-related family member 1	Q96JP9	OID20808	CDHR1	-0.0235113	0.139362	0.073198
CDHR5	9962-1	Cadherin-related family member 5	Q9HBB8	OID20193	CDHR5	0.232456	0.338952	0.172603
CDK1	3422-4	Cyclin-dependent kise 1:G2/mitotic-specific cyclin-B1 complex	P06493	OID31164	CDK1	0.155878	0.0133782	0.206051
CDKN1A	18291-8	Cyclin-dependent kise inhibitor 1	P38936	OID21319	CDKN1A	0.704	0.2283	0.161995
CDKN2D	12376-85	Cyclin-dependent kise 4 inhibitor D	P55273	OID21295	CDKN2D	0.827099	0.185352	0.229062
CDNF	4962-52	Cerebral dopamine neurotrophic factor	Q49AH0	OID21318	CDNF	0.391805	0.333823	0.327834
CDON	4541-49	Cell adhesion molecule-related/down-regulated by oncogenes	Q4KMG0	OID20754	CDON	0.617673	0.129998	0.319765
CDSN	7085-81	Corneodesmosin	Q15517	OID20667	CDSN	-0.00954445	0.493998	0.202737
CEACAM19	7048-4	Carcinoembryonic antigen-related cell adhesion molecule 19	Q7Z692	OID31443	CEACAM19	0.0219496	0.103658	0.105037
CEACAM20	10453-7	Carcinoembryonic antigen-related cell adhesion molecule 20	Q6UY09	OID31308	CEACAM20	0.0102554	0.0757054	0.0415168
CEACAM21	7204-1	Carcinoembryonic antigen-related cell adhesion molecule 21	Q3KPI0	OID20548	CEACAM21	-0.0865194	0.656499	0.0865116
CEACAM3	8999-19	Carcinoembryonic antigen-related cell adhesion molecule 3	P40198	OID21245	CEACAM3	0.0364722	0.0390514	0.140247
CEACAM8	18873-8	Carcinoembryonic antigen-related cell adhesion molecule 8	P31997	OID20102	CEACAM8	0.510409	0.31317	0.151232
CEBPA	18874-66	CCAAT/enhancer-binding protein alpha	P49715	OID30458	CEBPA	0.180325	0.0133477	0.0422006
CEBPB	15675-3	CCAAT/enhancer-binding protein beta	P17676	OID20052	CEBPB	-0.102345	0.103289	0.137701
CELA2A	7140-1	Chymotrypsin-like elastase family member 2A	P08217	OID30411	CELA2A	0.67293	0.15667	0.125601
CEMIP2	8992-1	Transmembrane protein 2	Q9UHN6	OID30499	TMEM2	0.138267	0.0418642	0.133422
CERT	13535-2	Collagen type IV alpha-3-binding protein	Q9Y5P4	OID20857	COL4A3BP	0.501101	0.133255	0.259785
CERT	13950-9	Collagen type IV alpha-3-binding protein	Q9Y5P4	OID20857	COL4A3BP	0.324128	0.133255	0.2292
CES1	15487-164	Liver carboxylesterase 1	P23141	OID20244	CES1	0.562265	0.537839	0.344681
CETN2	13078-3	Centrin-2	P41208	OID20836	CETN2	0.423288	0.135129	0.271125
CETN3	17410-5	Centrin-3	O15182	OID31525	CETN3	0.621874	0.206842	0.175279
CFB	4129-72	Complement factor B	P00751	OID30755	CFB	0.647906	0.416523	0.383515
CFC1	3294-55	Cryptic protein	P0CG37	OID21261	CFC1	-0.0716181	0.0715242	0.211648
CFD	2946-52	Complement factor D	P00746	OID30738	CFD	0.548083	0.237753	0.342083
CFH	4159-130	Complement factor H	P08603	OID30790	CFH	0.318338	0.317033	0.307479
CFHR2	15584-9	Complement factor H-related protein 2	P36980	OID30720	CFHR2	0.815809	0.469629	0.0335001
CFHR4	6471-53	Complement factor H-related protein 4	Q92496	OID30758	CFHR4	0.906711	0.345734	0.61733
CFHR5	16055-3	Complement factor H-related protein 5	Q9BXR6	OID30716	CFHR5	0.291615	0.370833	0.0775941
CFI	2567-5	Complement factor I	P05156	OID30772	CFI	0.418463	0.257712	0.263893
CFP	2960-66	Properdin	P27918	OID30784	CFP	0.462876	0.223556	0.132909
CGA	14056-4	Glycoprotein hormones alpha chain	P01215	OID21069	CGA	0.389938	0.27306	0.151075
CGA	2953-31	Luteinizing hormone	P01215	OID21069	CGA	0.678967	0.27306	0.346559
CGA	3032-11	Follicle stimulating hormone	P01215	OID21069	CGA	0.842469	0.27306	0.418258
CGA	3521-16	Thyroid Stimulating Hormone	P01215	OID21069	CGA	0.754343	0.27306	0.558225
CGA	4914-10	Human Chorionic Godotropin	P01215	OID21069	CGA	0.640098	0.27306	0.295279
CGREF1	6257-56	Cell growth regulator with EF hand domain protein 1	Q99674	OID20152	CGREF1	-0.119994	0.498399	0.280038
CHAD	13460-4	Chondroadherin	O15335	OID30660	CHAD	0.82331	0.390191	0.261334
CHCHD10	11270-17	Coiled-coil-helix-coiled-coil-helix domain-containing protein 10, mitochondrial	Q8WYQ3	OID31116	CHCHD10	0.320723	0.2045	0.0702094
CHGA	8476-11	Chromogranin-A	P10645	OID30403	CHGA	0.62243	0.348176	0.231151
CHGB	8235-48	Secretogranin-1	P05060	OID21038	CHGB	0.658685	0.490824	0.489925
CHI3L1	11104-13	Chitise-3-like protein 1	P36222	OID20399	CHI3L1	0.507016	0.472298	0.585658
CHIT1	3600-2	Chitotriosidase-1	Q13231	OID20312	CHIT1	0.858976	0.607492	0.562101
CHL1	8958-51	Neural cell adhesion molecule L1-like protein	O00533	OID20366	CHL1	0.531329	0.154733	0.226087
CHP1	12458-79	Calcineurin B homologous protein 1	Q99653	OID30869	CHP1	0.0451541	0.00203746	0.257554
CHRDL1	3362-61	Chordin-like protein 1	Q9BU40	OID20771	CHRDL1	0.578303	0.475429	0.353126
CHRDL2	6086-15	Chordin-like protein 2	Q6WN34	OID20223	CHRDL2	0.781286	0.147724	0.34934
CILP	5717-2	Cartilage intermediate layer protein 1	O75339	OID30399	CILP	0.0102909	0.131947	0.184322
CINP	19383-131	Cyclin-dependent kise 2-interacting protein	Q9BW66	OID31328	CINP	0.0938244	0.00285103	0.0795795
CIRBP	12724-81	Cold-inducible R-binding protein	Q14011	OID31503	CIRBP	0.745564	0.204472	0.208445
CKAP4	7221-56	Cytoskeleton-associated protein 4	Q07065	OID20617	CKAP4	0.0105083	0.412241	0.0520171
CKB	3714-49	Creatine kise M-type:Creatine kise B-type heterodimer	P12277	OID30400	CKB	-0.252919	0.438618	0.289869
CKB	3800-71	Creatine kise B-type	P12277	OID30400	CKB	-0.00201785	0.438618	0.123189
CKMT1A_CKMT1B	15542-19	Creatine kise U-type, mitochondrial	P12532	OID20721	CKMT1B|CKMT1A	0.396501	0.0872183	0.102104
CLC	11094-104	Galectin-10	Q05315	OID20126	CLC	0.0277639	0.439139	0.0698466
CLEC10A	10955-4	C-type lectin domain family 10 member A	Q8IUN9	OID20928	CLEC10A	-0.0186595	0.407551	0.0736504
CLEC11A	2966-65	Stem cell growth factor-beta	Q9Y240	OID21112	CLEC11A	0.633958	0.140648	0.244685
CLEC11A	4500-50	Stem cell growth factor-alpha	Q9Y240	OID21112	CLEC11A	0.640412	0.140648	0.243637
CLEC12A	11187-11	C-type lectin domain family 12 member A	Q5QGZ9	OID30552	CLEC12A	-0.128544	0.127135	0.723685
CLEC1B	4332-6	C-type lectin domain family 1 member B	Q9P126	OID21061	CLEC1B	0.331378	0.268321	0.223137
CLEC2L	8242-9	C-type lectin domain family 2 member L	P0C7M8	OID30884	CLEC2L	0.0433945	0.0069017	0.113537
CLEC3B	5701-81	Tetranectin	P05452	OID30756	CLEC3B	0.553469	0.141221	0.202325
CLEC4A	8853-2	C-type lectin domain family 4 member A	Q9UMR7	OID20573	CLEC4A	0.0815823	0.452143	0.0828368
CLEC4C	9094-5	C-type lectin domain family 4 member C	Q8WTT0	OID20547	CLEC4C	0.757183	0.617334	0.128879
CLEC4D	7752-31	C-type lectin domain family 4 member D	Q8WXI8	OID20609	CLEC4D	0.0281853	0.575663	0.115298
CLEC4G	10781-19	C-type lectin domain family 4 member G	Q6UXB4	OID20590	CLEC4G	0.12769	0.187235	0.306375
CLEC4M	3030-3	C-type lectin domain family 4 member M	Q9H2X3	OID30405	CLEC4M	0.0330064	0.522291	0.16129
CLEC6A	6911-103	C-type lectin domain family 6 member A	Q6EIG7	OID21228	CLEC6A	-0.049792	0.345069	0.0557663
CLEC7A	3603-60	C-type lectin domain family 7 member A	Q9BXN2	OID20636	CLEC7A	-0.0318593	0.85302	0.220771
CLGN	10600-24	Calmegin	O14967	OID30957	CLGN	-0.082679	0.301601	0.0453203
CLIC5	12475-48	Chloride intracellular channel protein 5	Q9NZA1	OID30890	CLIC5	0.0161544	0.0424513	0.365345
CLINT1	11659-31	Clathrin interactor 1	Q14677	OID31182	CLINT1	0.0642908	7.54922e-05	0.236279
CLMP	10440-26	CXADR-like membrane protein	Q9H6B4	OID21419	CLMP	0.643375	0.560802	0.319016
CLMP	9585-80	CXADR-like membrane protein	Q9H6B4	OID21419	CLMP	0.0216983	0.560802	0.032955
CLPP	17196-5	ATP-dependent Clp protease proteolytic subunit, mitochondrial	Q16740	OID20910	CLPP	0.331312	0.122823	0.223325
CLPS	5749-53	Colipase	P04118	OID21156	CLPS	0.550955	0.209133	0.195768
CLSTN1	15521-4	Calsyntenin-1	O94985	OID20874	CLSTN1	0.138675	0.00969468	0.358746
CLSTN2	18882-7	Calsyntenin-2	Q9H4D0	OID20664	CLSTN2	0.66246	0.182468	0.277151
CLSTN3	6291-55	Calsyntenin-3	Q9BQT9	OID31092	CLSTN3	0.142314	0.268772	0.141628
CLTA	19257-11	Clathrin light chain A	P09496	OID20118	CLTA	0.460723	0.0690431	0.105176
CLU	4542-24	Clusterin	P10909	OID30732	CLU	0.155375	0.106643	0.0814504
CNDP1	5456-59	Beta-Ala-His dipeptidase	Q96KN2	OID20347	CNDP1	0.628351	0.280407	0.320281
CNP	6609-22	2',3'-cyclic-nucleotide 3'-phosphodiesterase	P09543	OID30285	CNP	0.799938	0.186568	0.186305
CNPY4	15465-79	Protein canopy homolog 4	Q8N129	OID21317	CNPY4	0.626546	0.190129	0.28057
CNTF	3489-9	Ciliary neurotrophic factor	P26441	OID30807	CNTF	0.00106944	1.65218e-05	0.0860201
CNTN1	2974-61	Contactin-1	Q12860	OID20307	CNTN1	0.521724	0.246313	0.385008
CNTN2	3296-92	Contactin-2	Q02246	OID21426	CNTN2	0.653552	0.586618	0.0975197
CNTN4	3298-52	Contactin-4	Q8IWV2	OID21117	CNTN4	0.455715	0.169506	0.359661
CNTN5	3299-29	Contactin-5	O94779	OID21006	CNTN5	0.507244	0.27554	0.230631
CNTNAP2	6965-19	Contactin-associated protein-like 2	Q9UHC6	OID20556	CNTNAP2	0.655487	0.26371	0.337884
COCH	7227-75	Cochlin	O43405	OID30305	COCH	0.575287	0.27143	0.271346
COL15A1	8974-172	Collagen alpha-1(XV) chain	P39059	OID30396	COL15A1	0.645517	0.381274	0.401917
COL18A1	2201-17	Endostatin	P39060	OID20332	COL18A1	0.487004	0.269639	0.312648
COL1A1	11140-56	Collagen alpha-1(I) chain	P02452	OID20335	COL1A1	0.64169	0.296215	0.209429
COL1A1	13484-69	Collagen alpha-1(I) chain	P02452	OID20335	COL1A1	-0.00513331	0.296215	0.0251529
COL28A1	10702-1	Collagen alpha-1(XXVIII) chain	Q2UY09	OID30969	COL28A1	0.08152	0.363878	0.2869
COL2A1	15569-15	Collagen Type II	P02458	OID30286	COL2A1	0.15929	0.47834	0.19923
COL2A1	18875-125	Chondrocalcin	P02458	OID30286	COL2A1	0.852433	0.47834	0.468796
COL3A1	18880-81	Collagen Type III	P02461	OID30379	COL3A1	0.594692	0.0618335	0.292311
COL6A3	10511-10	Collagen alpha-3(VI) chain	P12111	OID20292	COL6A3	0.0682587	0.368535	0.01973
COL6A3	11196-31	Collagen alpha-3(VI) chain	P12111	OID20292	COL6A3	0.685292	0.368535	0.303137
COL9A1	15466-30	Collagen alpha-1(IX) chain	P20849	OID20550	COL9A1	0.575596	0.122764	0.0469667
COL9A1	6631-17	Collagen alpha-1(IX) chain	P20849	OID20550	COL9A1	-0.114105	0.122764	0.183357
COLEC12	5457-5	Collectin-12	Q5KU26	OID20738	COLEC12	-0.00246923	0.379596	0.301058
COMMD1	12509-115	COMM domain-containing protein 1	Q8N668	OID30222	COMMD1	0.0203336	0.217895	0.0237046
COMMD9	17683-2	COMM domain-containing protein 9	Q9P000	OID31390	COMMD9	0.43977	0.0756317	0.26729
COMP	8043-153	Cartilage oligomeric matrix protein	P49747	OID20405	COMP	0.662194	0.26552	0.208863
COMT	18382-109	Catechol O-methyltransferase	P21964	OID20086	COMT	0.191974	0.273738	0.240217
COX5B	7887-57	Cytochrome c oxidase subunit 5B, mitochondrial	P10606	OID21297	COX5B	-0.0290367	0.131047	0.0349421
CPA2	9276-7	Carboxypeptidase A2	P48052	OID21060	CPA2	0.0287503	0.228888	0.0888201
CPA4	9267-2	Carboxypeptidase A4	Q9UI42	OID30606	CPA4	0.488462	0.276062	0.619802
CPB1	15375-49	Carboxypeptidase B	P15086	OID20289	CPB1	0.84683	0.145288	0.155959
CPB2	3518-54	Carboxypeptidase B2	Q96IY4	OID30734	CPB2	0.42196	0.316597	0.357774
CPE	5343-74	Carboxypeptidase E	P16870	OID21392	CPE	0.115653	0.122708	0.0856196
CPLX2	15321-8	Complexin-2	Q6PUV4	OID31186	CPLX2	0.0922331	0.00211613	0.344921
CPM	9416-77	Carboxypeptidase M	P14384	OID21054	CPM	0.702904	0.281508	0.377604
CPOX	18241-18	Oxygen-dependent coproporphyrinogen-III oxidase, mitochondrial	P36551	OID30495	CPOX	0.301257	0.0586003	0.242585
CPQ	9394-19	Carboxypeptidase Q	Q9Y646	OID30406	CPQ	0.414514	0.314572	0.121199
CPVL	8891-7	Probable serine carboxypeptidase CPVL	Q9H3G5	OID21435	CPVL	-0.000642907	0.477881	0.121887
CPXM1	6255-74	Probable carboxypeptidase X1	Q96SM3	OID21479	CPXM1	0.819531	0.260607	0.254889
CR1	19556-12	Complement receptor type 1	P17927	OID30697	CR1	0.691692	0.302457	0.180515
CR2	15570-99	Complement receptor type 2	P20023	OID20393	CR2	0.775762	0.220025	0.116397
CRADD	15322-35	Death domain-containing protein CRADD	P78560	OID20923	CRADD	0.669946	0.205128	0.145313
CREG1	9357-4	Protein CREG1	O75629	OID21515	CREG1	0.674922	0.303171	0.32626
CRELD1	7628-40	Cysteine-rich with EGF-like domain protein 1	Q96HD1	OID30619	CRELD1	0.171749	0.543568	0.598014
CRH	19637-9	Corticoliberin	P06850	OID21257	CRH	0.185565	0.217828	0.0337646
CRH	5614-44	Corticoliberin	P06850	OID21257	CRH	0.00614486	0.217828	0.0420203
CRHBP	6039-24	Corticotropin-releasing factor-binding protein	P24387	OID20747	CRHBP	0.555031	0.420984	0.0669875
CRIM1	15492-1	Cysteine-rich motor neuron 1 protein	Q9NZV1	OID20701	CRIM1	0.143034	0.178925	0.117071
CRIM1	8699-43	Cysteine-rich motor neuron 1 protein	Q9NZV1	OID20701	CRIM1	-0.0689116	0.178925	0.173901
CRIP2	9053-16	Cysteine-rich protein 2	P52943	OID20901	CRIP2	0.396912	0.154996	0.168236
CRISP2	9282-12	Cysteine-rich secretory protein 2	P16562	OID21456	CRISP2	0.88296	0.411211	0.557481
CRISP3	3187-52	Cysteine-rich secretory protein 3	P54108	OID30715	CRISP3	-0.000378699	0.40063	0.0808365
CRKL	9877-28	Crk-like protein	P46109	OID20742	CRKL	0.801802	0.205648	0.24475
CRLF1	14747-9	Cytokine receptor-like factor 1	O75462	OID20699	CRLF1	-0.0013879	0.122692	0.188609
CRLF1	2607-54	Cytokine receptor-like factor 1:Cardiotrophin-like cytokine factor 1 Complex	O75462	OID20699	CRLF1	-0.00487557	0.122692	0.0670896
CRNN	17738-7	Cornulin	Q9UBG3	OID21427	CRNN	0.196853	0.270129	0.120352
CRTAC1	5632-6	Cartilage acidic protein 1	Q9NQ79	OID20279	CRTAC1	0.704249	0.597591	0.257364
CRTAM	7968-15	Cytotoxic and regulatory T-cell molecule	O95727	OID20914	CRTAM	0.623837	0.246402	0.197589
CRYBB1	17751-68	Beta-crystallin B1	P53674	OID30319	CRYBB1	0.690846	0.23512	0.18724
CRYBB2	10000-28	Beta-crystallin B2	P43320	OID31081	CRYBB2	-0.0684303	0.156481	0.0935366
CRYGD	12366-16	Gamma-crystallin D	P07320	OID31144	CRYGD	0.139697	0.371693	0.0932242
CRYZL1	9207-60	Quinone oxidoreductase-like protein 1	O95825	OID30272	CRYZL1	0.258786	0.225847	0.577009
CSDE1	12735-39	Cold shock domain-containing protein E1	O75534	OID30183	CSDE1	0.324425	0.080526	0.156481
CSF1	3738-54	Macrophage colony-stimulating factor 1	P09603	OID20719	CSF1	0.116004	0.376204	0.102895
CSF1R	13682-47	Macrophage colony-stimulating factor 1 receptor	P07333	OID30681	CSF1R	0.74394	0.269951	0.327808
CSF2	4697-59	Granulocyte-macrophage colony-stimulating factor	P04141	OID30072	CSF2	-0.072979	0.0754865	0.132286
CSF2RA	10438-19	Granulocyte-macrophage colony-stimulating factor receptor subunit alpha	P15509	OID20915	CSF2RA	0.648364	0.0307937	0.558546
CSF2RB	10512-13	Cytokine receptor common subunit beta	P32927	OID30553	CSF2RB	0.513127	0.725921	0.350209
CSF2RB	11137-43	Cytokine receptor common subunit beta	P32927	OID30553	CSF2RB	0.0546694	0.725921	0.069959
CSF3	4840-73	Granulocyte colony-stimulating factor	P09919	OID20491	CSF3	0.265882	0.166432	0.229558
CSF3R	2719-3	Granulocyte colony-stimulating factor receptor	Q99062	OID30527	CSF3R	-0.0344923	0.17864	0.0577775
CSNK1D	11289-31	Casein kise I isoform delta	P48730	OID30492	CSNK1D	0.316196	0.0635811	0.158701
CSNK2A1	3427-63	Casein kise II subunit alpha	P68400	OID31053	CSNK2A1	0.496648	0.142024	0.213078
CSNK2A1	5224-20	Casein kise II subunit alpha	P68400	OID31053	CSNK2A1	0.141727	0.142024	0.0351831
CSNK2A1	5225-50	Casein kise II 2-alpha:2-beta heterotetramer	P68400	OID31053	CSNK2A1	0.577842	0.142024	0.203337
CSPG4	8951-162	Chondroitin sulfate proteoglycan 4	Q6UVK1	OID30397	CSPG4	-0.0742688	0.236188	0.0328368
CSRP3	9171-11	Cysteine and glycine-rich protein 3	P50461	OID30176	CSRP3	0.152835	0.0727782	0.132631
CST1	5459-33	Cystatin-SN	P01037	OID30581	CST1	0.769828	0.382412	0.319783
CST3	2609-59	Cystatin-C	P01034	OID20400	CST3	0.585753	0.532917	0.461433
CST5	3803-10	Cystatin-D	P28325	OID20995	CST5	0.82599	0.512799	0.380746
CST6	14711-27	Cystatin-M	Q15828	OID20293	CST6	0.569996	0.23649	0.176789
CST7	3302-58	Cystatin-F	O76096	OID20704	CST7	0.798616	0.473344	0.411212
CTF1	2889-37	Cardiotrophin-1	Q16619	OID20061	CTF1	0.608261	0.15169	0.100448
CTHRC1	15467-10	Collagen triple helix repeat-containing protein 1	Q96CG8	OID30393	CTHRC1	0.201514	0.1749	0.451614
CTRB1	5671-1	Chymotrypsinogen B	P17538	OID21150	CTRB1	0.785628	0.241872	0.190308
CTRC	5626-20	Chymotrypsin-C	Q99895	OID20752	CTRC	-0.0243676	0.302919	0.122636
CTRL	9229-9	Chymotrypsin-like protease CTRL-1	P40313	OID31157	CTRL	-0.03392	0.248266	0.137174
CTSB	8007-19	Cathepsin B	P07858	OID20276	CTSB	0.791273	0.455271	0.390217
CTSC	3178-5	Dipeptidyl peptidase 1	P53634	OID20679	CTSC	-0.0132256	0.275535	0.126403
CTSD	5508-62	Cathepsin D	P07339	OID20358	CTSD	0.468948	0.224658	0.151361
CTSE	15376-134	Cathepsin E	P14091	OID30628	CTSE	0.606584	0.403596	0.179867
CTSF	9212-22	Cathepsin F	Q9UBX1	OID21500	CTSF	0.738941	0.26618	0.20206
CTSH	8465-52	Cathepsin H	P09668	OID20113	CTSH	0.371975	0.464196	0.54062
CTSO	9264-11	Cathepsin O	P43234	OID20660	CTSO	0.392674	0.185947	0.183998
CTSV	3364-76	Cathepsin L2	O60911	OID21405	CTSV	0.748119	0.254739	0.243542
CTSZ	4971-1	Cathepsin Z	Q9UBR2	OID20365	CTSZ	0.712063	0.40855	0.320586
CUZD1	7943-16	CUB and zo pellucida-like domain-containing protein 1	Q86UP6	OID30914	CUZD1	0.015321	0.0765456	0.0474924
CX3CL1	2827-23	Fractalkine	P78423	OID20976	CX3CL1	0.317377	0.248633	0.216942
CXADR	11204-80	Coxsackievirus and adenovirus receptor	P78310	OID20561	CXADR	-0.109224	0.255714	0.248129
CXCL1	2985-35	Growth-regulated alpha protein	P09341	OID20762	CXCL1	0.783236	0.316887	0.0799069
CXCL10	4141-79	C-X-C motif chemokine 10	P02778	OID20697	CXCL10	0.752756	0.269498	0.152734
CXCL11	3038-9	C-X-C motif chemokine 11	O14625	OID21042	CXCL11	0.782917	0.239905	0.34211
CXCL12	3516-60	Stromal cell-derived factor 1	P48061	OID20464	CXCL12	0.342901	0.125826	0.257404
CXCL13	3487-32	C-X-C motif chemokine 13	O43927	OID21024	CXCL13	0.614036	0.182428	0.0868759
CXCL14	5730-60	C-X-C motif chemokine 14	O95715	OID20458	CXCL14	-0.0444737	0.168159	0.169997
CXCL16	2436-49	C-X-C motif chemokine 16	Q9H2A7	OID20282	CXCL16	0.532723	0.201479	0.25859
CXCL17	9495-10	C-X-C motif chemokine 17	Q6UXB2	OID20622	CXCL17	0.058041	0.451999	0.0917419
CXCL3	3148-49	Gro-beta/gamma	P19876	OID20788	CXCL3	0.737105	0.199425	0.202913
CXCL5	2979-8	C-X-C motif chemokine 5	P42830	OID20207	CXCL5	0.478123	0.364798	0.28209
CXCL6	3495-15	C-X-C motif chemokine 6	P80162	OID20613	CXCL6	0.758942	0.436441	0.443519
CXCL8	3447-64	Interleukin-8	P10145	OID20153	IL8	0.593888	0.199736	0.0824811
CXCL9	11593-21	C-X-C motif chemokine 9	Q07325	OID20675	CXCL9	-0.138482	0.217559	0.0266049
CXCL9	9188-119	C-X-C motif chemokine 9	Q07325	OID20675	CXCL9	0.705685	0.217559	0.0956123
CYB5A	11287-14	Cytochrome b5	P00167	OID31171	CYB5A	0.083768	0.00398991	0.257366
CYB5R2	19143-38	DH-cytochrome b5 reductase 2	Q6BCY4	OID31512	CYB5R2	0.740622	0.164738	0.274028
CYTL1	8402-22	Cytokine-like protein 1	Q9NRR1	OID30374	CYTL1	0.568635	0.352765	0.106246
DAG1	8369-102	Dystroglycan	Q14118	OID20774	DAG1	-0.345332	0.221363	0.0895742
DAPK2	4355-13	Death-associated protein kise 2	Q9UIK4	OID30505	DAPK2	0.576394	0.171875	0.211961
DAPP1	11615-16	Dual adapter for phosphotyrosine and 3-phosphotyrosine and 3-phosphoinositide	Q9UN19	OID20524	DAPP1	0.592096	0.16739	0.144733
DARS1	12675-14	Aspartate--tR ligase, cytoplasmic	P14868	OID20903	DARS	0.598368	0.171516	0.201532
DBI	16919-1	Acyl-CoA-binding protein	P07108	OID21143	DBI	0.771767	0.238465	0.283291
DBNL	4978-54	Drebrin-like protein	Q9UJU6	OID20681	DBNL	0.626391	0.225713	0.23969
DCN	2666-53	Decorin	P07585	OID20106	DCN	-0.0882118	0.191983	0.213104
DCTD	17756-69	Deoxycytidylate deamise	P32321	OID30657	DCTD	0.719323	0.197775	0.174571
DCTN2	5879-51	Dyctin subunit 2	Q13561	OID21334	DCTN2	-0.0396665	0.0864026	0.301934
DCTN6	18311-44	Dyctin subunit 6	O00399	OID20879	DCTN6	0.454306	0.095737	0.0799027
DCTPP1	4314-12	dCTP pyrophosphatase 1	Q9H773	OID20148	DCTPP1	0.437998	0.191495	0.18492
DCUN1D1	17366-6	DCN1-like protein 1	Q96GG9	OID30830	DCUN1D1	-0.0158969	0.0112468	0.430282
DCUN1D2	19511-8	DCN1-like protein 2	Q6PH85	OID31231	DCUN1D2	0.00119915	0.00170669	0.0263101
DCXR	17758-79	L-xylulose reductase	Q7Z4W1	OID21480	DCXR	0.722613	0.264622	0.406131
DDAH1	19392-6	N(G),N(G)-dimethylarginine dimethylaminohydrolase 1	O94760	OID21299	DDAH1	0.201421	0.188605	0.523321
DDC	3538-26	Aromatic-L-amino-acid decarboxylase	P20711	OID20215	DDC	0.228965	0.307909	0.118666
DDR1	4122-12	Epithelial discoidin domain-containing receptor 1	Q08345	OID21009	DDR1	-0.0699716	0.23124	0.0640534
DDT	19237-17	D-dopachrome decarboxylase	P30046	OID30372	DDT	0.257424	0.120168	0.129748
DDX25	13984-23	ATP-dependent R helicase DDX25	Q9UHL0	OID30892	DDX25	0.0300121	0.00404895	0.0621679
DDX58	12382-2	Probable ATP-dependent R helicase DDX58	O95786	OID21226	DDX58	0.53694	0.118715	0.195017
DECR1	12687-2	2,4-dienoyl-CoA reductase, mitochondrial	Q16698	OID20579	DECR1	0.33084	0.173545	0.145943
DEFA1_DEFA1B	19579-5	Neutrophil defensin 1	P59665	OID20344	DEFA1|DEFA1B	0.0686266	0.252054	0.0861696
DEFB103A_DEFB103B	5679-16	Beta-defensin 103	P81534	OID30534	DEFB103B|DEFB103A	0.0402422	0.020484	0.148898
DEFB104A_DEFB104B	5763-67	Beta-defensin 104	Q8WTQ1	OID30849	DEFB104B|DEFB104A	0.303314	0.0383158	0.578384
DEFB116	11144-10	Beta-defensin 116	Q30KQ4	OID30823	DEFB116	0.00822509	0.00193249	0.0354825
DEFB118	9306-7	Beta-defensin 118	Q96PH6	OID30858	DEFB118	-0.0483538	0.00354443	0.13804
DEFB4A_DEFB4B	13397-88	Beta-defensin 4A	O15263	OID21373	DEFB4B|DEFB4A	0.808401	0.134356	0.196317
DENR	19287-59	Density-regulated protein	O43583	OID30493	DENR	0.614501	0.13003	0.23863
DGCR6	9444-70	Protein DGCR6	Q14129	OID30859	DGCR6	-0.106278	0.0314142	0.0555395
DHPS	9856-22	Deoxyhypusine synthase	P49366	OID31357	DHPS	-0.0430454	0.0433279	0.0101062
DIABLO	3122-6	Diablo homolog, mitochondrial	Q9NR28	OID20184	DIABLO	-0.111535	0.188489	0.107006
DIPK1C	14341-8	Protein FAM69C	Q0P6D2	OID30932	FAM69C	-0.0307844	0.000590445	0.323219
DKK1	3535-84	Dickkopf-related protein 1	O94907	OID21066	DKK1	0.752605	0.272527	0.245166
DKK3	3607-71	Dickkopf-related protein 3	Q9UBP4	OID20264	DKK3	0.680291	0.288194	0.253794
DKK4	3365-7	Dickkopf-related protein 4	Q9UBT3	OID20934	DKK4	-0.0640805	0.213749	0.278587
DKKL1	16309-30	Dickkopf-like protein 1	Q9UK85	OID21313	DKKL1	0.112492	0.805381	0.208374
DLG4	8070-88	Disks large homolog 4	P78352	OID31071	DLG4	0.538051	0.134922	0.180439
DLK1	6496-60	Protein delta homolog 1	P80370	OID20295	DLK1	0.844452	0.311242	0.265315
DLK1	8380-244	Protein delta homolog 1	P80370	OID20295	DLK1	0.0188171	0.311242	0.051249
DLL1	5349-69	Delta-like protein 1	O00548	OID21525	DLL1	0.500249	0.324126	0.227807
DLL4	3305-6	Delta-like protein 4	Q9NR61	OID30255	DLL4	-0.0350509	0.0146605	0.207824
DNAJA2	11582-63	DJ homolog subfamily A member 2	O60884	OID20627	DNAJA2	0.551253	0.18132	0.170234
DNAJA4	9744-139	DJ homolog subfamily A member 4	Q8WW22	OID31130	DNAJA4	0.559579	0.0613646	0.0955936
DNAJB1	3852-19	DJ homolog subfamily B member 1	P25685	OID21363	DNAJB1	0.623794	0.256509	0.255521
DNAJB14	8053-16	DJ homolog subfamily B member 14	Q8TBM8	OID31434	DNAJB14	0.480259	0.157021	0.16185
DNAJB2	11438-6	DJ homolog subfamily B member 2	P25686	OID30661	DNAJB2	0.654253	0.135984	0.241895
DNAJB6	11606-22	DJ homolog subfamily B member 6	O75190	OID30613	DNAJB6	0.566745	0.236706	0.245324
DNER	11442-1	Delta and Notch-like epidermal growth factor-related receptor	Q8NFT8	OID20712	DNER	0.0168915	0.27277	0.0670507
DNER	9769-48	Delta and Notch-like epidermal growth factor-related receptor	Q8NFT8	OID20712	DNER	0.481749	0.27277	0.236219
DNPH1	17785-11	2'-deoxynucleoside 5'-phosphate N-hydrolase 1	O43598	OID20744	DNPH1	0.524595	0.165808	0.252545
DOC2B	7997-118	Double C2-like domain-containing protein beta	Q14184	OID30927	DOC2B	0.121309	0.00468955	0.0627296
DOCK9	14002-18	Dedicator of cytokinesis protein 9	Q9BZ29	OID30836	DOCK9	-0.0486114	0.0122071	0.0596723
DOK1	16831-7	Docking protein 1	Q99704	OID31111	DOK1	0.727623	0.17914	0.160308
DOK2	14246-50	Docking protein 2	O60496	OID20138	DOK2	0.676081	0.213889	0.19856
DOK2	19578-19	Docking protein 2	O60496	OID20138	DOK2	0.597793	0.213889	0.165237
DPEP1	8794-13	Dipeptidase 1	P16444	OID20897	DPEP1	0.528569	0.444864	0.288606
DPEP2	8327-26	Dipeptidase 2	Q9H4A9	OID21305	DPEP2	0.0170786	0.170594	0.304277
DPP10	7890-68	Ictive dipeptidyl peptidase 10	Q8N608	OID20527	DPP10	0.0425394	0.191267	0.0866345
DPP4	15460-9	Dipeptidyl peptidase 4	P27487	OID20406	DPP4	0.15767	0.256874	0.157534
DPP7	8346-9	Dipeptidyl peptidase 2	Q9UHL4	OID20142	DPP7	0.49366	0.2564	0.136343
DPT	4979-34	Dermatopontin	Q07507	OID20278	DPT	0.615401	0.383677	0.282558
DPY30	13943-38	Protein dpy-30 homolog	Q9C005	OID21410	DPY30	0.544402	0.17667	0.170866
DRAXIN	7084-1	Draxin	Q8NBI3	OID20917	DRAXIN	-0.0306409	0.228998	0.0731484
DSC2	13126-52	Desmocollin-2	Q02487	OID21079	DSC2	0.393807	0.359068	0.311267
DSCAM	9175-48	Down syndrome cell adhesion molecule	O60469	OID30993	DSCAM	0.511375	0.205102	0.0906043
DSG2	9484-75	Desmoglein-2	Q14126	OID21113	DSG2	0.515297	0.250836	0.448215
DSG3	16317-20	Desmoglein-3	P32926	OID21460	DSG3	-0.0728396	0.226617	0.182019
DTD1	19194-9	D-tyrosyl-tR(Tyr) deacylase 1	Q8TEA8	OID30580	DTD1	0.725861	0.206366	0.208409
DTYMK	19504-22	Thymidylate kise	P23919	OID30308	DTYMK	0.704505	0.22633	0.164633
DUSP13	6525-17	Dual specificity protein phosphatase 13 isoform A	Q6B8I1	OID31394	DUSP13	0.197856	0.111463	0.159431
DUSP3	3480-7	Dual specificity protein phosphatase 3	P51452	OID20827	DUSP3	0.434177	0.0785858	0.170343
DUT	9995-6	Deoxyuridine 5'-triphosphate nucleotidohydrolase, mitochondrial	P33316	OID31457	DUT	0.254021	0.205833	0.203598
DYNLT1	14331-262	Dynein light chain Tctex-type 1	P63172	OID30925	DYNLT1	0.0690166	0.410112	0.0700735
DYNLT3	12867-40	Dynein light chain Tctex-type 3	P51808	OID31415	DYNLT3	0.0911745	0.133919	0.116875
EBAG9	19323-1	Receptor-binding cancer antigen expressed on SiSo cells	O00559	OID20918	EBAG9	-0.0592045	0.191333	0.117639
EBI3_IL27	10851-77	Interleukin-27 subunit beta	Q14213_Q8NEV9	OID21389	EBI3|IL27	0.58566	0.349766	0.562717
EBI3_IL27	2829-19	Interleukin-27	Q14213_Q8NEV9	OID21389	EBI3|IL27	-0.00979949	0.349766	0.0429546
ECE1	8767-44	Endothelin-converting enzyme 1	P42892	OID20891	ECE1	0.0185186	0.10776	0.152557
ECHS1	17787-1	Enoyl-CoA hydratase, mitochondrial	P30084	OID30239	ECHS1	0.470421	0.213803	0.0985136
ECI2	12859-33	Enoyl-CoA delta isomerase 2, mitochondrial	O75521	OID30142	ECI2	0.486925	0.127625	0.372431
ECM1	3366-51	Extracellular matrix protein 1	Q16610	OID30736	ECM1	0.290103	0.267858	0.360266
EDA2R	3083-71	Tumor necrosis factor receptor superfamily member 27	Q9HAV5	OID21451	EDA2R	0.383305	0.615515	0.134789
EDAR	2977-7	Tumor necrosis factor receptor superfamily member EDAR	Q9UNE0	OID20525	EDAR	0.798399	0.296765	0.342253
EDDM3B	7782-34	Epididymal secretory protein E3-beta	P56851	OID31365	EDDM3B	-0.0374986	0.1443	0.0911309
EDF1	12415-122	Endothelial differentiation-related factor 1	O60869	OID31010	EDF1	0.249951	0.0789184	0.188103
EDIL3	9360-33	EGF-like repeat and discoidin I-like domain-containing protein 3	O43854	OID20081	EDIL3	0.627009	0.201491	0.456305
EDN1	6495-14	Endothelin-1	P05305	OID30224	EDN1	0.0607306	0.205789	0.133278
EEF1D	17826-341	Elongation factor 1-delta	P29692	OID30335	EEF1D	0.496448	0.195273	0.130418
EFCAB14	10830-5	EF-hand calcium-binding domain-containing protein 14	O75071	OID31460	EFCAB14	0.0127905	0.260494	0.0638345
EFEMP1	8480-29	EGF-containing fibulin-like extracellular matrix protein 1	Q12805	OID20414	EFEMP1	0.581606	0.3557	0.209228
EFHD1	19616-100	EF-hand domain-containing protein D1	Q9BUP0	OID31044	EFHD1	-0.181476	0.195031	0.256592
EFNA4	2614-28	Ephrin-A4	P52798	OID20935	EFNA4	0.45255	0.298087	0.179035
EFNB2	14131-37	Ephrin-B2	P52799	OID30954	EFNB2	0.337588	0.0475365	0.306344
EFNB2	8772-5	Ephrin-B2	P52799	OID30954	EFNB2	-0.0890719	0.0475365	0.143365
EGF	5509-7	Epidermal growth factor	P01133	OID20698	EGF	0.606326	0.206127	0.315164
EGFLAM	12338-27	Pikachurin	Q63HQ2	OID31496	EGFLAM	0.417405	0.178522	0.235367
EGFR	19567-1	Epidermal growth factor receptor variant III	P00533	OID20319	EGFR	0.0284438	0.203185	0.0577281
EGFR	2677-1	Epidermal growth factor receptor	P00533	OID20319	EGFR	0.458814	0.203185	0.25112
EGLN1	9901-28	Egl nine homolog 1	Q9GZT9	OID20572	EGLN1	0.69257	0.176736	0.132501
EHBP1	12813-18	EH domain-binding protein 1	Q8NDI1	OID30302	EHBP1	-0.0797847	0.223988	0.112549
EIF1AX	9850-38	Eukaryotic translation initiation factor 1A, X-chromosomal	P47813	OID31125	EIF1AX	0.336776	0.0390207	0.140781
EIF4B	14675-20	Eukaryotic translation initiation factor 4B	P23588	OID21000	EIF4B	0.683677	0.193114	0.173462
EIF4E	19263-147	Eukaryotic translation initiation factor 4E	P06730	OID30557	EIF4E	0.472323	0.178629	0.108324
EIF4EBP1	17372-5	Eukaryotic translation initiation factor 4E-binding protein 1	Q13541	OID20162	EIF4EBP1	-0.087645	0.116294	0.0386185
EIF4G3	13991-47	Eukaryotic translation initiation factor 4 gamma 3	O43432	OID31022	EIF4G3	0.161083	0.125249	0.111927
EIF5	2612-5	Eukaryotic translation initiation factor 5	P55010	OID30156	EIF5	0.356606	0.0470422	0.136658
ENAH	9757-29	Protein ebled homolog	Q8N8S7	OID20497	ENAH	0.231815	0.0747361	0.146136
ENDOU	5656-53	Poly(U)-specific endoribonuclease	P21128	OID31498	ENDOU	0.325451	0.233372	0.0824938
ENG	4908-6	Endoglin	P17813	OID20287	ENG	0.257601	0.26883	0.202353
ENO1	11105-171	Alpha-enolase	P06733	OID21037	ENO1	0.66314	0.185387	0.191984
ENO2	10339-48	Gamma-enolase	P09104	OID21046	ENO2	0.61277	0.182736	0.106356
ENO3	16616-137	Beta-enolase	P13929	OID30209	ENO3	0.592182	0.170609	0.384045
ENOX2	13422-66	Ecto-NOX disulfide-thiol exchanger 2	Q16206	OID30152	ENOX2	-0.120272	0.0449554	0.0650011
ENPEP	15558-63	Glutamyl aminopeptidase	Q07075	OID30135	ENPEP	0.0618846	0.0205489	0.290386
ENPP2	16892-23	Ectonucleotide pyrophosphatase/phosphodiesterase family member 2	Q13822	OID20288	ENPP2	0.480197	0.243029	0.327448
ENPP5	6556-5	Ectonucleotide pyrophosphatase/phosphodiesterase family member 5	Q9UJA9	OID20736	ENPP5	0.804328	0.477629	0.272175
ENPP6	15579-26	Ectonucleotide pyrophosphatase/phosphodiesterase family member 6	Q6UWR7	OID30273	ENPP6	0.35657	0.291392	0.0392546
ENPP7	4435-66	Ectonucleotide pyrophosphatase/phosphodiesterase family member 7	Q6UWV6	OID20689	ENPP7	0.896422	0.763695	0.158162
ENSA	17734-13	Alpha-endosulfine	O43768	OID31355	ENSA	0.524101	0.0911496	0.219441
ENTPD2	18887-7	Ectonucleoside triphosphate diphosphohydrolase 2	Q9Y5L3	OID21260	ENTPD2	0.0193241	0.252579	0.0241053
ENTPD5	4437-56	Ectonucleoside triphosphate diphosphohydrolase 5	O75356	OID20104	ENTPD5	0.384295	0.233085	0.351201
ENTPD6	8932-1	Ectonucleoside triphosphate diphosphohydrolase 6	O75354	OID20100	ENTPD6	-0.0387218	0.131632	0.193238
EPHA1	3431-54	Ephrin type-A receptor 1	P21709	OID20677	EPHA1	0.620098	0.277001	0.409612
EPHA10	5076-53	Ephrin type-A receptor 10	Q5JZY3	OID20840	EPHA10	0.0060208	0.00158904	0.190402
EPHA2	4834-61	Ephrin type-A receptor 2	P29317	OID21342	EPHA2	0.619615	0.286398	0.201735
EPHA4	16288-17	Ephrin type-A receptor 4	P54764	OID30622	EPHA4	0.463167	0.312301	0.299654
EPHB4	15530-33	Ephrin type-B receptor 4	P54760	OID20242	EPHB4	0.50334	0.326449	0.251237
EPHB6	5078-82	Ephrin type-B receptor 6	O15197	OID20982	EPHB6	0.597211	0.252094	0.440828
EPO	5813-58	Erythropoietin	P01588	OID20522	EPO	0.649706	0.226618	0.09809
ERBB2	2616-23	Receptor tyrosine-protein kise erbB-2	P04626	OID21520	ERBB2	-0.0389159	0.202562	0.0672619
ERBB3	2617-56	Receptor tyrosine-protein kise erbB-3	P21860	OID20705	ERBB3	0.341194	0.289826	0.237271
ERBB4	2618-10	Receptor tyrosine-protein kise erbB-4	Q15303	OID21510	ERBB4	-0.0161279	0.249401	0.0571493
EREG	4956-2	Epiregulin	O14944	OID20905	EREG	0.465776	0.225118	0.14403
ERMAP	8631-13	Erythroid membrane-associated protein	Q96PL5	OID30539	ERMAP	-0.0262509	0.334851	0.0546314
ERN1	11229-16	Serine/threonine-protein kise/endoribonuclease IRE1	O75460	OID31391	ERN1	0.288329	0.163804	0.193953
ERP29	13728-19	Endoplasmic reticulum resident protein 29	P30040	OID30578	ERP29	0.568483	0.213561	0.270088
ERP44	6064-4	Endoplasmic reticulum resident protein 44	Q9BS26	OID21338	ERP44	0.385438	0.267353	0.230528
ERVV-1	12531-5	Endogenous retrovirus group V member 1 Env polyprotein	B6SEH8	OID30094	ERVV-1	0.015851	0.000628453	0.064036
ESAM	7841-84	Endothelial cell-selective adhesion molecule	Q96AP7	OID20270	ESAM	0.348823	0.27686	0.258871
ESM1	3805-16	Endothelial cell-specific molecule 1	Q9NQ30	OID20758	ESM1	0.697502	0.193209	0.261449
EVPL	14019-73	Envoplakin	Q92817	OID31309	EVPL	0.0171752	0.00567397	0.0776065
EZR	9753-17	Ezrin	P15311	OID21017	EZR	0.243677	0.147827	0.259225
F10	3077-66	Coagulation factor Xa	P00742	OID30684	F10	0.569769	0.302811	0.21345
F10	4878-3	Coagulation Factor X	P00742	OID30684	F10	0.587058	0.302811	0.253528
F11	2190-55	Coagulation Factor XI	P03951	OID30773	F11	0.660139	0.37576	0.356419
F13B	16927-9	Coagulation factor XIII	P05160	OID30781	F13B	0.284704	0.245644	0.28443
F13B	5658-64	Coagulation factor XIII B chain	P05160	OID30781	F13B	0.177425	0.245644	0.107668
F2	4157-2	Thrombin	P00734	OID30723	F2	0.187008	0.0448122	0.388672
F2	5316-54	Prothrombin	P00734	OID30723	F2	0.0281485	0.0448122	0.0840155
F3	4931-59	Tissue Factor	P13726	OID21440	F3	0.185577	0.274384	0.177979
F7	3184-25	Coagulation factor VII	P08709	OID20372	F7	0.522358	0.576285	0.55228
F9	4876-32	Coagulation factor IX	P00740	OID20349	F9	0.45892	0.286237	0.322813
F9	5307-12	Coagulation factor IXab	P00740	OID20349	F9	0.483084	0.286237	0.329723
FABP1	11516-7	Fatty acid-binding protein, liver	P07148	OID20778	FABP1	0.576139	0.253178	0.206877
FABP2	15385-116	Fatty acid-binding protein, intestil	P12104	OID20200	FABP2	0.650084	0.151495	0.447715
FABP3	5437-63	Fatty acid-binding protein, heart	P05413	OID30351	FABP3	0.503137	0.244335	0.58426
FABP4	15386-7	Fatty acid-binding protein, adipocyte	P15090	OID20245	FABP4	0.737517	0.290098	0.466857
FABP5	4985-11	Fatty acid-binding protein, epidermal	Q01469	OID21043	FABP5	0.00655368	0.194795	0.0248899
FABP6	6450-8	Gastrotropin	P51161	OID20076	FABP6	0.00707835	0.128124	0.0656962
FABP9	18194-18	Fatty acid-binding protein 9	Q0Z7S8	OID20501	FABP9	0.124136	0.246796	0.198169
FADD	16593-3	FAS-associated death domain protein	Q13158	OID20151	FADD	0.295694	0.193975	0.366798
FAM171A2	13479-8	Protein FAM171A2	A8MVW0	OID31005	FAM171A2	-0.0167874	0.00916581	0.217307
FAM171B	8061-102	Protein FAM171B	Q6P995	OID31338	FAM171B	0.0302549	0.101007	0.0227023
FAM171B	8786-6	Protein FAM171B	Q6P995	OID31338	FAM171B	0.14674	0.101007	0.0914977
FAM172A	5615-62	Protein FAM172A	Q8WUF8	OID30248	FAM172A	0.414223	0.190353	0.140438
FAM20A	6433-57	Pseudokise FAM20A	Q96MK3	OID30348	FAM20A	0.465076	0.247419	0.23367
FAM3B	5618-50	Protein FAM3B	P58499	OID21372	FAM3B	0.295303	0.468782	0.11176
FAM3B	9177-6	Protein FAM3B	P58499	OID21372	FAM3B	0.584655	0.468782	0.320227
FAM3D	13102-1	Protein FAM3D	Q96BQ1	OID31514	FAM3D	0.844509	0.512604	0.0748648
FAP	5029-3	Prolyl endopeptidase FAP	Q12884	OID20330	FAP	0.612322	0.187591	0.349776
FAS	5392-73	Tumor necrosis factor receptor superfamily member 6	P25445	OID20316	FAS	0.521586	0.309479	0.184737
FAS	9459-7	Tumor necrosis factor receptor superfamily member 6	P25445	OID20316	FAS	0.625441	0.309479	0.271587
FASLG	3052-8	Tumor necrosis factor ligand superfamily member 6, soluble form	P48023	OID20665	FASLG	0.312576	0.342831	0.233399
FBP1	7206-20	Fructose-1,6-bisphosphatase 1	P09467	OID20227	FBP1	0.486712	0.179749	0.626112
FCAMR	9568-289	High affinity immunoglobulin alpha and immunoglobulin mu Fc receptor	Q8WWV6	OID30332	FCAMR	-0.0619972	0.340811	0.104678
FCAR	4987-17	Immunoglobulin alpha Fc receptor	P24071	OID20564	FCAR	-0.0632581	0.513906	0.0772366
FCER1A	9254-18	High affinity immunoglobulin epsilon receptor subunit alpha	P12319	OID30992	FCER1A	0.0180486	0.0294036	0.180023
FCER2	3291-30	Low affinity immunoglobulin epsilon Fc receptor	P06734	OID21133	FCER2	0.796788	0.289788	0.247254
FCGR2A	3309-2	Low affinity immunoglobulin gamma Fc region receptor II-a	P12318	OID20391	FCGR2A	0.422366	0.750923	0.750654
FCGR2B	3310-62	Low affinity immunoglobulin gamma Fc region receptor II-b	P31994	OID21215	FCGR2B	-0.256565	0.160869	0.703771
FCGR3B	3311-27	Low affinity immunoglobulin gamma Fc region receptor III-B	O75015	OID20387	FCGR3B	0.255399	0.637985	0.332103
FCN1	15582-25	Ficolin-1	O00602	OID30690	FCN1	0.336916	0.278942	0.0677066
FCN2	13717-15	Ficolin-2	Q15485	OID20382	FCN2	0.562714	0.418602	0.12629
FCN2	3313-21	Ficolin-2	Q15485	OID20382	FCN2	0.369883	0.418602	0.130189
FCRL1	5728-60	Fc receptor-like protein 1	Q96LA6	OID20172	FCRL1	0.737066	0.280788	0.155293
FCRL3	4440-15	Fc receptor-like protein 3	Q96P31	OID20443	FCRL3	0.60531	0.546453	0.336883
FCRL5	6103-70	Fc receptor-like protein 5	Q96RD9	OID21111	FCRL5	-0.0431821	0.585017	0.129422
FCRL6	6617-12	Fc receptor-like protein 6	Q6DN72	OID20529	FCRL6	0.30962	0.424316	0.0994898
FCRLB	15583-18	Fc receptor-like B	Q6BAA4	OID21193	FCRLB	0.435327	0.332914	0.115258
FDX2	11231-12	Adrenodoxin-like protein, mitochondrial	Q6P4F2	OID30147	FDX1L	-0.0610422	0.0616741	0.03717
FEN1	12577-100	Flap endonuclease 1	P39748	OID21192	FEN1	0.0512049	0.106299	0.0192193
FETUB	3367-8	Fetuin-B	Q9UGM5	OID20404	FETUB	0.640264	0.31433	0.361003
FGA	2796-62	Fibrinogen	P02671	OID30788	FGA	0.426246	0.244554	0.248824
FGA	4907-56	D-dimer	P02671	OID30788	FGA	0.516013	0.244554	0.242503
FGF12	4392-54	Fibroblast growth factor 12	P61328	OID30454	FGF12	-0.0771985	0.0182501	0.169843
FGF16	4393-3	Fibroblast growth factor 16	O43320	OID30535	FGF16	0.117699	0.00569214	0.18627
FGF19	13724-27	Fibroblast growth factor 19	O95750	OID20715	FGF19	0.88276	0.148659	0.0959377
FGF2	3025-50	Fibroblast growth factor 2	P09038	OID20503	FGF2	0.645446	0.421982	0.247779
FGF20	2763-66	Fibroblast growth factor 20	Q9NP95	OID30459	FGF20	-0.00162297	0.00083179	0.120926
FGF23	3807-1	Fibroblast growth factor 23	Q9GZV9	OID21411	FGF23	0.392755	0.211073	0.0474625
FGF5	3065-65	Fibroblast growth factor 5	P12034	OID20490	FGF5	0.00155698	0.37045	0.12102
FGF7	4487-1	Fibroblast growth factor 7	P21781	OID31241	FGF7	0.0156125	0.00477767	0.166352
FGF9	19584-33	Fibroblast growth factor 9	P31371	OID31193	FGF9	0.168954	0.00668983	0.145569
FGFBP1	15494-11	Fibroblast growth factor-binding protein 1	Q14512	OID21507	FGFBP1	0.509337	0.305557	0.177865
FGFBP3	11219-95	Fibroblast growth factor-binding protein 3	Q8TAT2	OID31108	FGFBP3	0.60366	0.357413	0.155816
FGFR2	3808-76	Fibroblast growth factor receptor 2	P21802	OID21478	FGFR2	-0.108503	0.205266	0.0309716
FGFR4	4988-49	Fibroblast growth factor receptor 4	P22455	OID30646	FGFR4	-0.0371766	0.777541	0.0604147
FGL1	5581-28	Fibrinogen-like protein 1	Q08830	OID30702	FGL1	0.843922	0.587496	0.538863
FGR	3810-50	Tyrosine-protein kise Fgr	P09769	OID20828	FGR	0.412442	0.141473	0.242491
FH	13384-110	Fumarate hydratase, mitochondrial	P07954	OID30839	FH	0.0164011	0.00267554	0.0920788
FHIT	9826-135	Bis(5'-adenosyl)-triphosphatase	P49789	OID20872	FHIT	0.79582	0.171687	0.211357
FIS1	17746-77	Mitochondrial fission 1 protein	Q9Y3D6	OID20722	FIS1	0.539032	0.247411	0.260581
FKBP14	9340-17	Peptidyl-prolyl cis-trans isomerase FKBP14	Q9NWM8	OID31065	FKBP14	0.588693	0.183425	0.201418
FKBP1B	11568-2	Peptidyl-prolyl cis-trans isomerase FKBP1B	P68106	OID20618	FKBP1B	0.753598	0.177099	0.211784
FKBP4	17722-5	Peptidyl-prolyl cis-trans isomerase FKBP4	Q02790	OID20960	FKBP4	0.680906	0.146559	0.150685
FKBP7	9288-7	Peptidyl-prolyl cis-trans isomerase FKBP7	Q9Y680	OID20846	FKBP7	0.440089	0.0802671	0.26079
FLRT2	13122-19	Leucine-rich repeat transmembrane protein FLRT2	O43155	OID20946	FLRT2	0.460598	0.390514	0.267273
FLT1	16315-105	Vascular endothelial growth factor receptor 1	P17948	OID21301	FLT1	0.2864	0.19395	0.154723
FLT1	8231-122	Vascular endothelial growth factor receptor 1	P17948	OID21301	FLT1	0.353981	0.19395	0.192277
FLT3	3437-80	Receptor-type tyrosine-protein kise FLT3	P36888	OID21272	FLT3	-0.0210858	0.0618378	0.163849
FLT3LG	14093-10	Fms-related tyrosine kise 3 ligand	P49771	OID20661	FLT3LG	0.286085	0.25557	0.0850355
FLT4	16035-8	Vascular endothelial growth factor receptor 3	P35916	OID21491	FLT4	0.267802	0.502647	0.106227
FMR1	7713-102	Fragile X mental retardation protein 1	Q06787	OID21233	FMR1	0.242751	0.0277252	0.258446
FN1	3434-34	Fibronectin Fragment 3	P02751	OID30787	FN1	0.0876097	0.167921	0.0993066
FN1	3435-53	Fibronectin Fragment 4	P02751	OID30787	FN1	0.0807732	0.167921	0.0738605
FN1	4131-72	Fibronectin	P02751	OID30787	FN1	0.122069	0.167921	0.0833167
FOLH1	5478-50	Glutamate carboxypeptidase 2	Q04609	OID30430	FOLH1	0.219436	0.0816818	0.24173
FOLR1	17455-42	Folate receptor alpha	P15328	OID21529	FOLR1	0.0995623	0.209187	0.11425
FOLR2	15587-20	Folate receptor beta	P14207	OID21062	FOLR2	0.578174	0.332093	0.27153
FOLR3	15495-9	Folate receptor gamma	P41439	OID21485	FOLR3	0.449138	0.664532	0.319206
FOXO3	11540-37	Forkhead box protein O3	O43524	OID21271	FOXO3	0.511864	0.090369	0.244142
FRZB	13740-51	Secreted frizzled-related protein 3	Q92765	OID20968	FRZB	0.612517	0.256016	0.345199
FSHB	3032-11	Follicle stimulating hormone	P01225	OID30233	FSHB	0.842469	0.1963	0.418258
FSHB	8036-75	Follitropin subunit beta	P01225	OID30233	FSHB	0.0439554	0.1963	0.086331
FST	4132-27	Follistatin	P19883	OID20770	FST	0.126063	0.156084	0.167209
FSTL1	13112-179	Follistatin-related protein 1	Q12841	OID30254	FSTL1	0.379983	0.156776	0.175111
FSTL3	3438-10	Follistatin-related protein 3	O95633	OID20782	FSTL3	0.752412	0.325126	0.32487
FTCD	9213-24	Formimidoyltransferase-cyclodeamise	O95954	OID31137	FTCD	0.598816	0.246919	0.378815
FURIN	6276-16	Furin	P09958	OID21514	FURIN	0.0515195	0.279996	0.133492
FUT3_FUT5	4548-4	Galactoside 3(4)-L-fucosyltransferase	P21217_Q11128	OID21013	FUT3|FUT5	0.308532	0.442009	0.295527
FUT3_FUT5	4549-78	Alpha-(1,3)-fucosyltransferase 5	P21217_Q11128	OID21013	FUT3|FUT5		0.442009	0.224343
FUT8	8244-16	Alpha-(1,6)-fucosyltransferase	Q9BYC5	OID20992	FUT8	0.773115	0.524917	0.128145
FXN	15389-1	Frataxin, mitochondrial	Q16595	OID21442	FXN	-0.181847	0.179167	0.0278239
GABARAP	17735-130	Gamma-aminobutyric acid receptor-associated protein	O95166	OID31414	GABARAP	0.117113	0.0512995	0.254735
GABARAPL1	12661-44	Gamma-aminobutyric acid receptor-associated protein-like 1	Q9H0R8	OID31253	GABARAPL1	0.033611	0.00670816	0.247398
GAD1	11280-6	Glutamate decarboxylase 1	Q99259	OID31166	GAD1	-0.0260186	0.00135226	0.0441396
GADD45GIP1	9302-90	Growth arrest and D damage-inducible proteins-interacting protein 1	Q8TAE8	OID30237	GADD45GIP1	-0.226302	0.164059	0.0309509
GAGE2A	18268-5	G antigen 2A	Q6NT46	OID31199	GAGE2A	0.0614278	0.00374714	0.173727
GAL	15390-3	Galanin	P22466	OID20727	GAL	0.0161023	0.256441	0.140501
GALNT10	7003-4	Polypeptide N-acetylgalactosaminyltransferase 10	Q86SR1	OID21371	GALNT10	-0.0159952	0.247864	0.0335317
GALNT2	5764-4	Polypeptide N-acetylgalactosaminyltransferase 2	Q10471	OID21423	GALNT2	-0.0827875	0.288	0.0749
GALNT3	6593-5	Polypeptide N-acetylgalactosaminyltransferase 3	Q14435	OID20471	GALNT3	-0.020801	0.232979	0.140505
GAPDH	3848-14	Glyceraldehyde-3-phosphate dehydrogese	P04406	OID30600	GAPDH	0.135074	0.0997624	0.224378
GAS6	15391-114	Growth arrest-specific protein 6	Q14393	OID20318	GAS6	0.540383	0.305257	0.221206
GBP1	15326-64	Guanylate-binding protein 1	P32455	OID31128	GBP1	0.535008	0.230101	0.15962
GBP2	18891-98	Guanylate-binding protein 2	P32456	OID20489	GBP2	0.340673	0.0379377	0.265775
GBP6	7818-101	Guanylate-binding protein 6	Q6ZN66	OID30139	GBP6	0.00842322	0.000826587	0.190161
GC	15589-1	Vitamin D-binding protein	P02774	OID30780	GC	0.211375	0.709097	0.196768
GCG	4891-50	Glucagon	P01275	OID21263	GCG	0.629498	0.299991	0.0935478
GCLM	18214-2	Glutamate--cysteine ligase regulatory subunit	P48507	OID30059	GCLM	0.782255	0.0743203	0.261026
GCNT1	7016-12	Beta-1,3-galactosyl-O-glycosyl-glycoprotein beta-1,6-N-acetylglucosaminyltransferase	Q02742	OID21379	GCNT1	0.0321749	0.296853	0.107059
GDF15	4374-45	Growth/differentiation factor 15	Q99988	OID20251	GDF15	0.808831	0.539035	0.461402
GDF2	4880-21	Growth/differentiation factor 2	Q9UK05	OID20202	GDF2	0.533077	0.19942	0.254712
GDNF	5822-22	Glial cell line-derived neurotrophic factor	P39905	OID20861	GDNF	-0.0462999	0.0835108	0.0645735
GET3	13620-10	ATPase AS1	O43681	OID30303	ASNA1	0.348711	0.0606347	0.245442
GFAP	3034-1	Glial fibrillary acidic protein	P14136	OID21247	GFAP	-0.0739294	0.190737	0.0944231
GFER	15398-2	FAD-linked sulfhydryl oxidase ALR	P55789	OID21259	GFER	0.610297	0.171687	0.115341
GFRA1	3314-74	GDNF family receptor alpha-1	P56159	OID21457	GFRA1	0.3381	0.364077	0.310494
GFRA2	2515-14	GDNF family receptor alpha-2	O00451	OID21330	GFRA2	0.49312	0.159272	0.280052
GFRA3	2505-49	GDNF family receptor alpha-3	O60609	OID20933	GFRA3	-0.0419427	0.20622	0.128077
GFRAL	6920-1	GDNF family receptor alpha-like	Q6UXV0	OID31091	GFRAL	0.612694	0.238206	0.249934
GGA1	13594-158	ADP-ribosylation factor-binding protein GGA1	Q9UJY5	OID20838	GGA1	0.153885	0.0107836	0.196991
GGH	9370-69	Gamma-glutamyl hydrolase	Q92820	OID20416	GGH	0.638473	0.341371	0.436
GH1	8462-18	Somatotropin	P01241	OID20220	GH1	0.00398554	0.118184	0.0675133
GH2	10978-39	Growth hormone variant	P01242	OID21168	GH2	0.0227107	0.0151748	0.325371
GHR	2948-58	Growth hormone receptor	P10912	OID30574	GHR	0.780343	0.535708	0.589151
GHRL	6518-85	Appetite-regulating hormone	Q9UBU3	OID20175	GHRL	0.0011196	0.202586	0.269441
GHRL	8447-11	Appetite-regulating hormone	Q9UBU3	OID20175	GHRL	0.591649	0.202586	0.301686
GIP	16292-288	Gastric inhibitory polypeptide	P09681	OID30288	GIP	0.657268	0.276796	0.122893
GIP	5755-29	Gastric inhibitory polypeptide	P09681	OID30288	GIP	-0.0267477	0.276796	0.0151375
GJA8	12711-19	Gap junction alpha-8 protein	P48165	OID31187	GJA8	-0.0119388	0.00065402	0.0371591
GKN1	15374-15	Gastrokine-1	Q9NS71	OID20885	GKN1	0.0170388	0.0484355	0.0482698
GLA	15588-17	Alpha-galactosidase A	P06280	OID30594	GLA	0.454524	0.313853	0.221992
GLB1	10554-23	Beta-galactosidase	P16278	OID20949	GLB1	0.115687	0.193676	0.0399495
GLO1	9883-29	Lactoylglutathione lyase	Q04760	OID20107	GLO1	0.491927	0.176278	0.146106
GLP1R	13085-18	Glucagon-like peptide 1 receptor	P43220	OID30809	GLP1R	0.0102328	0.00362559	0.157532
GLRX	18386-36	Glutaredoxin-1	P35754	OID20195	GLRX	0.214246	0.235362	0.119246
GLRX5	16597-11	Glutaredoxin-related protein 5, mitochondrial	Q86SX6	OID30663	GLRX5	0.0142348	0.177997	0.00927325
GM2A	15441-6	Ganglioside GM2 activator	P17900	OID30413	GM2A	0.549115	0.66774	0.275535
GMFG	13062-4	Glia maturation factor gamma	O60234	OID30340	GMFG	0.558552	0.193555	0.128763
GMPR	19254-125	GMP reductase 1	P36959	OID20641	GMPR	0.398267	0.166202	0.701713
GMPR2	19446-1	GMP reductase 2	Q9P2T1	OID30623	GMPR2	0.651718	0.202145	0.280905
GNAS	5757-45	Neuroendocrine secretory protein 55	O95467	OID31008	GNAS	-0.0367582	0.0667929	0.144055
GNLY	3195-50	Granulysin	P22749	OID21132	GNLY	0.755792	0.37239	0.378734
GNPDA1	8909-77	Glucosamine-6-phosphate isomerase 1	P46926	OID30197	GNPDA1	0.39322	0.0446753	0.0778071
GOLM2	10613-33	Protein CASC4	Q6P4E1	OID21044	CASC4	0.129459	0.186472	0.26115
GOLM2	8838-10	Protein CASC4	Q6P4E1	OID21044	CASC4	0.138267	0.186472	0.185318
GOT1	4912-17	Aspartate aminotransferase, cytoplasmic	P17174	OID30417	GOT1	0.135615	0.296402	0.206381
GP1BA	4990-87	Platelet glycoprotein Ib alpha chain	P07359	OID20381	GP1BA	0.323289	0.33401	0.229483
GP5	7185-29	Platelet glycoprotein V	P40197	OID30611	GP5	0.520926	0.215873	0.261683
GP6	3194-36	Platelet glycoprotein VI	Q9HCN6	OID21091	GP6	0.777679	0.275304	0.231819
GPC1	8697-38	Glypican-1	P35052	OID21438	GPC1	0.413062	0.332588	0.234446
GPC5	4991-12	Glypican-5	P78333	OID20944	GPC5	0.698086	0.523785	0.361776
GPD1	13697-51	Glycerol-3-phosphate dehydrogese [D(+)], cytoplasmic	P21695	OID31358	GPD1	0.278028	0.1522	0.503198
GPHA2	6395-58	Glycoprotein hormone alpha-2	Q96T91	OID31437	GPHA2	0.015932	0.0875396	0.0524208
GPI	4272-46	Glucose-6-phosphate isomerase	P06744	OID30680	GPI	0.733589	0.156733	0.177241
GPNMB	8289-8	Transmembrane glycoprotein NMB	Q14956	OID20173	GPNMB	0.512102	0.17136	0.182649
GPNMB	8606-39	Transmembrane glycoprotein NMB	Q14956	OID20173	GPNMB	0.234714	0.17136	0.206772
GPR101	11371-1	Probable G-protein coupled receptor 101	Q96P66	OID30819	GPR101	0.0111245	0.00159054	0.0437561
GRAP2	16074-12	GRB2-related adapter protein 2	O75791	OID20192	GRAP2	0.200291	0.184032	0.291377
GRAP2	5265-12	GRB2-related adapter protein 2	O75791	OID20192	GRAP2	-0.189069	0.184032	0.0136042
GRHPR	18295-102	Glyoxylate reductase/hydroxypyruvate reductase	Q9UBQ7	OID30289	GRHPR	0.457422	0.228962	0.193745
GRN	4992-49	Granulins	P28799	OID21159	GRN	0.503092	0.41342	0.0693605
GRP	5897-58	Gastrin-releasing peptide	P07492	OID30264	GRP	-0.00378076	0.279433	0.0888916
GRP	8400-74	Gastrin-releasing peptide	P07492	OID30264	GRP	-0.00589587	0.279433	0.0473226
GRPEL1	7113-1	GrpE protein homolog 1, mitochondrial	Q9HAV7	OID21309	GRPEL1	0.317125	0.218441	0.21694
GSN	16607-78	Gelsolin	P06396	OID30714	GSN	0.282086	0.151353	0.248463
GSN	4775-34	Gelsolin	P06396	OID30714	GSN	0.30168	0.151353	0.229029
GSR	19273-3	Glutathione reductase, mitochondrial	P00390	OID30700	GSR	0.443128	0.159456	0.282338
GSTA1	17138-8	Glutathione S-transferase A1	P08263	OID20166	GSTA1	0.807863	0.351174	0.471574
GSTA3	4993-16	Glutathione S-transferase A3	Q16772	OID21242	GSTA3	0.0120774	0.2587	0.0245837
GSTM4	18895-54	Glutathione S-transferase Mu 4	Q03013	OID30164	GSTM4	0.437695	0.0805621	0.441681
GSTP1	4911-49	Glutathione S-transferase P	P09211	OID20876	GSTP1	0.323926	0.0471163	0.141112
GSTT2B	11273-176	Glutathione S-transferase theta-2B	P0CG30	OID31097	GSTT2B	0.354443	0.627604	0.223714
GUK1	17325-10	Guanylate kise	Q16774	OID30148	GUK1	-0.0159932	0.00378523	0.188343
GUSB	15562-24	Beta-glucuronidase	P08236	OID20296	GUSB	0.746192	0.26297	0.371358
GZMA	3440-7	Granzyme A	P12544	OID20663	GZMA	0.615378	0.224566	0.0918218
GZMB	4133-54	Granzyme B	P10144	OID20604	GZMB	0.486118	0.20826	0.123079
GZMH	3373-5	Granzyme H	P20718	OID20096	GZMH	0.187702	0.150174	0.131248
HADH	17739-1	Hydroxyacyl-coenzyme A dehydrogese, mitochondrial	Q16836	OID30132	HADH	0.0952412	0.00770945	0.231574
HAGH	19267-14	Hydroxyacylglutathione hydrolase, mitochondrial	Q16775	OID21459	HAGH	0.317174	0.0978142	0.0761364
HAO1	17768-50	Hydroxyacid oxidase 1	Q9UJM8	OID21395	HAO1	0.50841	0.246719	0.162307
HARS1	17450-51	Histidine--tR ligase, cytoplasmic	P12081	OID21086	HARS	0.681439	0.193952	0.161671
HAVCR1	9021-1	Hepatitis A virus cellular receptor 1	Q96D42	OID21422	HAVCR1	0.792914	0.383648	0.281384
HAVCR2	11481-25	Hepatitis A virus cellular receptor 2	Q8TDQ0	OID21137	HAVCR2	-0.0947655	0.359404	0.0402835
HAVCR2	5134-52	Hepatitis A virus cellular receptor 2	Q8TDQ0	OID21137	HAVCR2	0.565817	0.359404	0.321984
HBEGF	14094-29	Heparin-binding EGF-like growth factor	Q99075	OID21465	HBEGF	0.816424	0.343742	0.240638
HBQ1	18198-51	Hemoglobin subunit theta-1	P09105	OID21433	HBQ1	0.244203	0.157784	0.156828
HBZ	6919-3	Hemoglobin subunit zeta	P02008	OID30307	HBZ	0.710874	0.608179	0.369268
HDAC8	2859-69	Histone deacetylase 8	Q9BY41	OID30436	HDAC8	0.02297	0.00836872	0.241318
HDGF	16758-96	Hepatoma-derived growth factor	P51858	OID21455	HDGF	0.412517	0.797098	0.266314
HDGF	8953-47	Hepatoma-derived growth factor	P51858	OID21455	HDGF	0.388015	0.797098	0.229049
HDGFL2	4553-65	Hepatoma-derived growth factor-related protein 2	Q7Z4V5	OID31136	NA	0.372861	0.135398	0.17
HEBP1	18225-13	Heme-binding protein 1	Q9NRV9	OID20063	HEBP1	0.0499092	0.0144324	0.258888
HEPACAM2	9116-28	HEPACAM family member 2	A8MVW5	OID31151	HEPACAM2	-0.0435572	0.449398	0.0552169
HEXIM1	15596-7	Protein HEXIM1	O94992	OID20589	HEXIM1	0.611797	0.194253	0.279989
HGF	2681-23	Hepatocyte growth factor	P14210	OID20656	HGF	0.57522	0.263471	0.122686
HGFAC	3617-80	Hepatocyte growth factor activator	Q04756	OID30718	HGFAC	0.404413	0.223444	0.55755
HGS	13644-30	Hepatocyte growth factor-regulated tyrosine kise substrate	O14964	OID21175	HGS	0.401092	0.161069	0.208363
HIF1A	13089-6	Hypoxia-inducible factor 1-alpha	Q16665	OID30425	HIF1A	0.00877062	0.00338217	0.0531568
HJV	3332-57	Hemojuvelin	Q6ZVN8	OID31006	HFE2	0.308742	0.140908	0.236373
HK2	13130-150	Hexokise-2	P52789	OID20065	HK2	0.0687108	0.00034023	0.110754
HMBS	11530-37	Porphobilinogen deamise	P08397	OID21385	HMBS	0.742896	0.150579	0.133028
HMGCS1	13496-19	Hydroxymethylglutaryl-CoA synthase, cytoplasmic	Q01581	OID30157	HMGCS1	0.0610582	2.18936e-05	0.519315
HMOX1	17398-55	Heme oxygese 1	P09601	OID20217	HMOX1	0.728948	0.221096	0.277744
HMOX2	2622-18	Heme oxygese 2	P30519	OID20887	HMOX2	0.251957	0.171829	0.194047
HNF1A	11193-27	Hepatocyte nuclear factor 1-alpha	P20823	OID30919	HNF1A	0.0473061	0.0012619	0.0118967
HNRNPK	19333-4	Heterogeneous nuclear ribonucleoprotein K	P61978	OID20051	HNRNPK	0.543791	0.151377	0.164795
HPCAL1	17791-25	Hippocalcin-like protein 1	P37235	OID20615	HPCAL1	0.528042	0.19383	0.200308
HPGDS	12549-33	Hematopoietic prostaglandin D synthase	O60760	OID21266	HPGDS	0.60996	0.191012	0.292427
HPSE	5604-30	Heparase	Q9Y251	OID30409	HPSE	0.580979	0.227735	0.206353
HRAS	18900-37	GTPase HRas	P01112	OID31263	HRAS	0.0334858	0.00841949	0.253756
HRC	6584-1	Sarcoplasmic reticulum histidine-rich calcium-binding protein	P23327	OID30211	HRC	-0.0253542	0.152326	0.0461304
HRG	4996-66	Histidine-rich glycoprotein	P04196	OID30770	HRG	0.408675	0.192088	0.570571
HS3ST3B1	6986-17	Heparan sulfate glucosamine 3-O-sulfotransferase 3B1	Q9Y662	OID21303	HS3ST3B1	0.157918	0.201683	0.111446
HS6ST1	5465-32	Heparan-sulfate 6-O-sulfotransferase 1	O60243	OID21441	HS6ST1	0.452222	0.213799	0.228339
HS6ST2	13524-25	Heparan-sulfate 6-O-sulfotransferase 2	Q96MM7	OID30481	HS6ST2	0.0443039	0.204776	0.340777
HSD17B14	13972-4	17-beta-hydroxysteroid dehydrogese 14	Q9BPX1	OID31098	HSD17B14	0.181378	0.345435	0.0503693
HSP90B1	6393-63	Endoplasmin	P14625	OID20829	HSP90B1	0.0111996	0.00596538	0.309322
HSPA1A	4124-24	Heat shock 70 kDa protein 1A	P0DMV8	OID20718	HSPA1A	-0.255297	0.177671	0.22343
HSPB1	11103-24	Heat shock protein beta-1	P04792	OID20230	HSPB1	0.496044	0.316368	0.300681
HSPB6	19127-1	Heat shock protein beta-6	O14558	OID21408	HSPB6	0.796013	0.296288	0.244504
HSPG2	15626-223	Basement membrane-specific heparan sulfate proteoglycan core protein	P98160	OID20383	HSPG2	0.121983	0.343755	0.294222
HTRA2	3317-33	Serine protease HTRA2, mitochondrial	O43464	OID21471	HTRA2	0.529161	0.150887	0.221039
HYAL1	8309-12	Hyaluronidase-1	Q12794	OID20357	HYAL1	0.255048	0.251301	0.233461
ICAM1	4342-10	Intercellular adhesion molecule 1	P05362	OID20411	ICAM1	-0.0188028	0.328098	0.730054
ICAM2	5486-73	Intercellular adhesion molecule 2	P13598	OID20248	ICAM2	0.0835089	0.623722	0.146491
ICAM3	2649-77	Intercellular adhesion molecule 3	P32942	OID20277	ICAM3	-0.0249529	0.341426	0.115957
ICAM4	6550-4	Intercellular adhesion molecule 4	Q14773	OID20578	ICAM4	0.780329	0.424971	0.109867
ICAM5	5124-69	Intercellular adhesion molecule 5	Q9UMF0	OID20145	ICAM5	0.636816	0.536586	0.472554
ICAM5	8245-27	Intercellular adhesion molecule 5	Q9UMF0	OID20145	ICAM5	0.677232	0.536586	0.516868
ICOSLG	5061-27	ICOS ligand	O75144	OID21351	ICOSLG	-0.0313449	0.19261	0.103114
IDI2	17832-12	Isopentenyl-diphosphate delta-isomerase 2	Q9BXS1	OID20823	IDI2	0.319111	0.112728	0.104481
IDO1	9759-13	Indoleamine 2,3-dioxygese 1	P14902	OID30230	IDO1	0.182886	0.228575	0.120737
IDS	3198-4	Idurote 2-sulfatase	P22304	OID20619	IDS	0.063431	0.0519435	0.182112
IDUA	3169-70	Alpha-L-iduronidase	P35475	OID21468	IDUA	0.712113	0.303924	0.11065
IFIT3	13642-90	Interferon-induced protein with tetratricopeptide repeats 3	O14879	OID31283	IFIT3	0.51096	0.0784166	0.144309
IFNAR1	9183-7	Interferon alpha/beta receptor 1	P17181	OID31491	IFNAR1	0.187842	0.160128	0.269361
IFNG	15346-31	Interferon gamma	P01579	OID20495	IFNG	0.0466947	0.0592608	0.078659
IFNGR1	5825-49	Interferon gamma receptor 1	P15260	OID20678	IFNGR1	0.324514	0.336758	0.155136
IFNGR2	8818-13	Interferon gamma receptor 2	P38484	OID20941	IFNGR2	-0.0344877	0.839666	0.045384
IFNGR2	9180-6	Interferon gamma receptor 2	P38484	OID20941	IFNGR2	0.174265	0.839666	0.0982347
IFNL1	4396-54	Interferon lambda-1	Q8IU54	OID20795	IFNL1	-0.00795416	0.0512996	0.177771
IFNL2	4397-26	Interferon lambda-2	Q8IZJ0	OID30791	IFNL2	0.00997455	0.0048881	0.111177
IFNLR1	7192-37	Interferon lambda receptor 1	Q8IU57	OID20506	IFNLR1	0.325528	0.197882	0.0766125
IGBP1	12358-6	Immunoglobulin-binding protein 1	P78318	OID31059	IGBP1	0.780458	0.148523	0.185533
IGDCC3	11952-1	Immunoglobulin superfamily DCC subclass member 3	Q8IVU1	OID30862	IGDCC3	-0.00684599	0.000937569	0.0929045
IGDCC3	7118-24	Immunoglobulin superfamily DCC subclass member 3	Q8IVU1	OID30862	IGDCC3	0.00698345	0.000937569	0.0657397
IGDCC4	9793-145	Immunoglobulin superfamily DCC subclass member 4	Q8TDY8	OID30402	IGDCC4	0.655072	0.19967	0.333842
IGF1R	4232-19	Insulin-like growth factor 1 receptor	P08069	OID21274	IGF1R	0.141633	0.233184	0.17485
IGF2R	16057-6	Cation-independent mannose-6-phosphate receptor	P11717	OID21146	IGF2R	0.561101	0.222862	0.1667
IGFBP1	2771-35	Insulin-like growth factor-binding protein 1	P08833	OID20246	IGFBP1	0.890732	0.263915	0.502123
IGFBP2	8469-41	Insulin-like growth factor-binding protein 2	P18065	OID20325	IGFBP2	0.844717	0.439125	0.58726
IGFBP3	2571-12	Insulin-like growth factor-binding protein 3	P17936	OID20398	IGFBP3	0.482725	0.600782	0.363081
IGFBP4	2950-57	Insulin-like growth factor-binding protein 4	P22692	OID21158	IGFBP4	0.314487	0.406413	0.357545
IGFBP6	14088-38	Insulin-like growth factor-binding protein 6	P24592	OID20413	IGFBP6	0.44247	0.290243	0.330169
IGFBP7	3320-49	Insulin-like growth factor-binding protein 7	Q16270	OID20236	IGFBP7	0.446818	0.245054	0.176548
IGFBPL1	7815-49	Insulin-like growth factor-binding protein-like 1	Q8WX77	OID20155	IGFBPL1	0.0215709	0.277512	0.0944145
IGLON5	6478-2	IgLON family member 5	A6NGN9	OID31169	IGLON5	0.0223814	0.00109886	0.320794
IGSF3	9715-15	Immunoglobulin superfamily member 3	O75054	OID21312	IGSF3	0.39755	0.258899	0.235316
IGSF8	6984-6	Immunoglobulin superfamily member 8	Q969P0	OID20167	IGSF8	-0.0990642	0.249238	0.149732
IL10	2773-50	Interleukin-10	P22301	OID20431	IL10	-0.0642296	0.0687862	0.0301995
IL10RA	10344-334	Interleukin-10 receptor subunit alpha	Q13651	OID20420	IL10RA	-0.00116839	0.0244686	0.240172
IL10RA	8104-21	Interleukin-10 receptor subunit alpha	Q13651	OID20420	IL10RA	0.0192664	0.0244686	0.0313643
IL10RB	2631-50	Interleukin-10 receptor subunit beta	Q08334	OID20696	IL10RB	0.129929	0.469298	0.108399
IL11	4493-92	Interleukin-11	P20809	OID20455	IL11	-0.0875019	0.00486338	0.167026
IL12A_IL12B	10365-132	Interleukin-23	P29459_P29460	OID21327	IL12A|IL12B	0.815271	0.609979	0.367142
IL12A_IL12B	10367-62	Interleukin-12	P29459_P29460	OID21327	IL12A|IL12B	0.00592792	0.609979	0.0285296
IL12A_IL12B	13733-5	Interleukin-12 subunit beta	P29459_P29460	OID21327	IL12A|IL12B	0.78848	0.609979	0.367594
IL12B	10365-132	Interleukin-23	P29460	OID20666	IL12B	0.815271	0.625599	0.367142
IL12B	10367-62	Interleukin-12	P29460	OID20666	IL12B	0.00592792	0.625599	0.0285296
IL12B	13733-5	Interleukin-12 subunit beta	P29460	OID20666	IL12B	0.78848	0.625599	0.367594
IL12RB1	2632-5	Interleukin-12 receptor subunit beta-1	P42701	OID20486	IL12RB1	0.0160471	0.210751	0.103413
IL12RB2	3815-14	Interleukin-12 receptor subunit beta-2	Q99665	OID30422	IL12RB2	-0.00913707	0.0182479	0.148573
IL13	3072-4	Interleukin-13	P35225	OID20430	IL13	-0.0385991	0.00731969	0.1337
IL13RA1	2633-52	Interleukin-13 receptor subunit alpha-1	P78552	OID21504	IL13RA1	0.28625	0.466932	0.208621
IL15	19568-17	Interleukin-15	P40933	OID20562	IL15	-0.22543	0.237514	0.174373
IL15RA	14054-17	Interleukin-15 receptor subunit alpha	Q13261	OID20498	IL15RA	0.526187	0.128218	0.339849
IL15RA	3445-53	Interleukin-15 receptor subunit alpha	Q13261	OID20498	IL15RA	0.163552	0.128218	0.150669
IL16	2774-10	Interleukin-16	Q14005	OID20633	IL16	0.549431	0.430136	0.238909
IL17A	9170-24	Interleukin-17A	Q16552	OID20469	IL17A	0.019882	0.0276025	0.104074
IL17C	9255-5	Interleukin-17C	Q9P0M4	OID20477	IL17C	0.0779763	0.0558793	0.0337233
IL17D	4136-40	Interleukin-17D	Q8TAD2	OID20481	IL17D	0.0249695	0.296498	0.0695984
IL17F	14026-24	Interleukin-17F	Q96PD4	OID20456	IL17F	-0.000408716	0.0270074	0.111236
IL17RA	2992-59	Interleukin-17 receptor A	Q96F46	OID21089	IL17RA	0.627738	0.470937	0.48867
IL17RB	6262-14	Interleukin-17 receptor B	Q9NRM6	OID20585	IL17RB	-0.0689824	0.610299	0.200604
IL18	5661-15	Interleukin-18	Q14116	OID20694	IL18	0.182925	0.198108	0.0758422
IL18BP	3073-51	Interleukin-18-binding protein	O95998	OID20348	IL18BP	0.534873	0.321387	0.203367
IL18R1	14079-14	Interleukin-18 receptor 1	Q13478	OID20652	IL18R1	0.61709	0.670947	0.200797
IL18RAP	2993-1	Interleukin-18 receptor accessory protein	O95256	OID20900	IL18RAP	0.0190317	0.0354054	0.145023
IL19	3035-80	Interleukin-19	Q9UHD0	OID20158	IL19	-0.113949	0.237183	0.427514
IL1A	4851-25	Interleukin-1 alpha	P01583	OID20488	IL1A	0.0239439	0.00659695	0.0917029
IL1B	3037-62	Interleukin-1 beta	P01584	OID20427	IL1B	-0.0158821	0.115421	0.141061
IL1R1	2991-9	Interleukin-1 receptor type 1	P14778	OID21116	IL1R1	0.386711	0.242334	0.237648
IL1R2	14133-93	Interleukin-1 receptor type 2	P27930	OID20757	IL1R2	0.612768	0.330608	0.281275
IL1RAP	14048-7	Interleukin-1 Receptor accessory protein	Q9NPH3	OID21126	IL1RAP	0.742501	0.743468	0.706951
IL1RL1	4234-8	Interleukin-1 receptor-like 1	Q01638	OID20250	IL1RL1	0.83091	0.445039	0.610758
IL1RL2	2994-71	Interleukin-1 receptor-like 2	Q9HB29	OID20487	IL1RL2	0.49754	0.309345	0.152337
IL1RN	5353-89	Interleukin-1 receptor antagonist protein	P18510	OID20700	IL1RN	0.707811	0.266609	0.290112
IL20	4138-25	Interleukin-20	Q9NYY1	OID20453	IL20	-0.0101507	0.0088395	0.214548
IL20RA	5085-18	Interleukin-20 receptor subunit alpha	Q9UHF4	OID20422	IL20RA	-0.00440333	0.00380349	0.108427
IL20RB	13435-31	Interleukin-20 receptor subunit beta	Q6UXL0	OID30461	IL20RB	-0.0140389	0.00868299	0.0277916
IL21R	9366-54	Interleukin-21 receptor	Q9HBE5	OID30441	IL21R	0.00772606	0.000543074	0.142044
IL22	2778-10	Interleukin-22	Q9GZX6	OID31407	IL22	0.581146	0.0569346	0.0940443
IL22RA1	3620-67	Interleukin-22 receptor subunit alpha-1	Q8N6P7	OID20449	IL22RA1	-0.0424744	0.0854971	0.166568
IL2RA	3151-6	Interleukin-2 receptor subunit alpha	P01589	OID20267	IL2RA	0.0892906	0.461089	0.0342816
IL2RB	9343-16	Interleukin-2 receptor subunit beta	P14784	OID20450	IL2RB	0.141538	0.013733	0.193306
IL2RG	2634-2	Cytokine receptor common subunit gamma	P31785	OID31361	IL2RG	0.00539568	0.0379518	0.193282
IL3	4717-55	Interleukin-3	P08700	OID31229	IL3	-0.0034588	0.000334802	0.153159
IL31	10455-196	Interleukin-31	Q6EBC2	OID30487	IL31	0.00504669	0.00307205	0.193697
IL31RA	8273-84	Interleukin-31 receptor subunit alpha	Q8NI17	OID30475	IL31RA	-0.0216578	0.237785	0.0518244
IL32	9051-13	Interleukin-32	P24001	OID20605	IL32	-0.063232	0.288427	0.0438709
IL34	4556-10	Interleukin-34	Q6ZMJ4	OID20809	IL34	0.0445861	0.289743	0.243535
IL36A	14150-7	Interleukin-36 alpha	Q9UHA7	OID30472	IL36A	-0.00249704	0.00158265	0.170928
IL36G	9117-4	Interleukin-36 gamma	Q9NZH8	OID30551	IL36G	0.0106526	0.0441398	0.054825
IL3RA	13744-37	Interleukin-3 receptor subunit alpha	P26951	OID20461	IL3RA	0.563748	0.182631	0.43764
IL4	2906-55	Interleukin-4	P05112	OID20426	IL4	-0.00332923	0.00238802	0.170336
IL4R	3055-54	Interleukin-4 receptor subunit alpha	P24394	OID20576	IL4R	-0.00364022	0.219863	0.0407939
IL5	11071-1	Interleukin-5	P05113	OID20472	IL5	0.0858279	0.00945219	0.0315895
IL5RA	13686-2	Interleukin-5 receptor subunit alpha	Q01344	OID20601	IL5RA	0.788721	0.310995	0.217307
IL6	4673-13	Interleukin-6	P05231	OID20101	IL6	0.165545	0.321949	0.21127
IL6R	15602-43	Interleukin-6 receptor subunit alpha	P08887	OID20385	IL6R	0.620375	0.749509	0.706737
IL6ST	2620-4	Interleukin-6 receptor subunit beta	P40189	OID20147	IL6ST	0.308603	0.165566	0.26495
IL7	4140-3	Interleukin-7	P13232	OID20535	IL7	0.100981	0.174034	0.0651421
IL7R	5089-11	Interleukin-7 receptor subunit alpha	P16871	OID21136	IL7R	0.107208	0.847515	0.123694
IMPA1	17796-15	Inositol monophosphatase 1	P29218	OID20907	IMPA1	-0.148396	0.185013	0.040986
ING1	3888-8	Inhibitor of growth protein 1	Q9UK53	OID20853	ING1	0.477635	0.0760501	0.211938
INHBB	13676-46	Inhibin beta B chain	P09529	OID30625	INHBB	0.71319	0.3786	0.299628
INHBB	16746-12	Inhibin beta B chain	P09529	OID30625	INHBB	-0.0522961	0.3786	0.146452
INHBB	8467-9	Inhibin beta A chain:Inhibin beta B chain heterodimer	P09529	OID30625	INHBB	0.266692	0.3786	0.0782062
INHBC	15686-49	Inhibin beta C chain	P55103	OID21093	INHBC	0.6424	0.449045	0.741289
INHBC	18814-21	Inhibin beta A chain:Inhibin beta C chain heterodimer	P55103	OID21093	INHBC	0.275179	0.449045	0.148603
INHBC	6408-2	Inhibin beta C chain	P55103	OID21093	INHBC	0.579815	0.449045	0.494689
INSL3	5723-4	Insulin-like 3	P51460	OID31129	INSL3	0.205558	0.107106	0.158194
INSL4	6410-26	Early placenta insulin-like peptide	Q14641	OID31370	INSL4	0.0965055	0.0513919	0.0266695
INSL5	10462-14	Insulin-like peptide INSL5	Q9Y5Q6	OID31448	INSL5	0.631178	0.109557	0.0721707
INSR	3448-13	Insulin receptor	P06213	OID30566	INSR	0.181424	0.0488629	0.234635
IRAG2	10704-91	Lymphoid-restricted membrane protein	Q12912	OID20085	LRMP	-0.0225614	0.094212	0.0164677
IRAK4	18162-167	Interleukin-1 receptor-associated kise 4	Q9NWZ3	OID20577	IRAK4	0.736199	0.183349	0.179911
ISLR2	13124-20	Immunoglobulin superfamily containing leucine-rich repeat protein 2	Q6UXK2	OID20889	ISLR2	0.523256	0.250002	0.268115
ISM1	8355-80	Isthmin-1	B1AKI9	OID20538	ISM1	0.0813032	0.220291	0.132093
IST1	12434-25	IST1 homolog	P53990	OID31497	IST1	0.737032	0.236801	0.217005
ITGA2	15603-20	Integrin alpha-2	P17301	OID30570	ITGA2	0.0825194	0.343154	0.0641556
ITGA5	6932-42	Integrin alpha-5	P08648	OID21139	ITGA5	0.219769	0.209925	0.148365
ITGAL	11617-1	Integrin alpha-L	P20701	OID30537	ITGAL	0.0655256	0.0804056	0.122885
ITGAV	4917-62	Integrin alpha-V: beta-5 complex	P06756	OID21416	ITGAV	0.334834	0.261918	0.161137
ITGB1	3503-4	Integrin alpha-I: beta-1 complex	P05556	OID20376	ITGB1	0.144853	0.166967	0.231729
ITGB2	12750-9	Integrin beta-2	P05107	OID20315	ITGB2	0.0151099	0.255836	0.12916
ITGB5	4917-62	Integrin alpha-V: beta-5 complex	P18084	OID21522	ITGB5	0.334834	0.175367	0.161137
ITGB5	7755-37	Integrin beta-5	P18084	OID21522	ITGB5	-0.0556176	0.175367	0.0419581
ITGB6	7737-76	Integrin beta-6	P18564	OID20493	ITGB6	0.0348218	0.20487	0.0209583
ITGB7	11205-10	Integrin beta-7	P26010	OID21393	ITGB7	-0.00793434	0.297348	0.0244603
ITIH1	7955-195	Inter-alpha-trypsin inhibitor heavy chain H1	P19827	OID30722	ITIH1	0.241169	0.0182321	0.429632
ITIH3	7145-1	Inter-alpha-trypsin inhibitor heavy chain H3	Q06033	OID20352	ITIH3	0.631994	0.300328	0.468897
ITIH4	4811-33	Inter-alpha-trypsin inhibitor heavy chain H4	Q14624	OID30762	ITIH4	0.418806	0.212569	0.227903
ITIH5	8233-2	Inter-alpha-trypsin inhibitor heavy chain H5	Q86UX2	OID31430	ITIH5	0.173015	0.00889849	0.287316
ITM2A	7765-15	Integral membrane protein 2A	O43736	OID20504	ITM2A	-0.072823	0.0967191	0.202257
ITPA	18916-25	Inosine triphosphate pyrophosphatase	Q9BY32	OID30082	ITPA	0.789431	0.372353	0.494051
IVD	17737-7	Isovaleryl-CoA dehydrogese, mitochondrial	P26440	OID20833	IVD	0.127564	0.00273163	0.224281
JAM2	2997-8	Junctiol adhesion molecule B	P57087	OID21064	JAM2	0.23509	0.294148	0.158092
JAM3	2998-53	Junctiol adhesion molecule C	Q9BX67	OID30586	JAM3	0.351313	0.246438	0.201074
JCHAIN	15306-20	Immunoglobulin J chain	P01591	OID20494	IGJ	0.0191872	0.0860984	0.0398641
JUN	10356-21	Transcription factor AP-1	P05412	OID20424	JUN	-0.0535317	0.0266973	0.149937
KAZALD1	7144-234	Kazal-type serine protease inhibitor domain-containing protein 1	Q96I82	OID21339	KAZALD1	0.110119	0.477724	0.483468
KCNIP4	7011-8	Kv channel-interacting protein 4	Q6PIL6	OID20813	KCNIP4	0.0099129	0.00450639	0.0210105
KCTD5	12473-48	BTB/POZ domain-containing protein KCTD5	Q9NXV2	OID31148	KCTD5	-0.0796023	0.092518	0.0506787
KDR	3651-50	Vascular endothelial growth factor receptor 2	P35968	OID21497	KDR	0.568469	0.411511	0.107316
KEL	7070-25	Kell blood group glycoprotein	P23276	OID20881	KEL	-0.0313628	0.330218	0.103623
KIAA1549L	11145-72	UPF0606 protein KIAA1549L	Q6ZVL6	OID31312	KIAA1549L	0.0430354	0.00218938	0.221896
KIAA2013	6538-90	Uncharacterized protein KIAA2013	Q8IYS2	OID31392	KIAA2013	0.0419478	0.00683259	0.283856
KIF1C	9899-28	Kinesin-like protein KIF1C	O43896	OID30163	KIF1C	0.0282768	0.0735634	0.0792656
KIF22	12734-112	Kinesin-like protein KIF22	Q14807	OID30175	KIF22	-0.075395	0.0953281	0.0650557
KIFBP	12956-40	KIF1-binding protein	Q96EK5	OID21320	KIAA1279	0.784071	0.177378	0.216749
KIR2DL2	7773-20	Killer cell immunoglobulin-like receptor 2DL2	P43627	OID31431	KIR2DL2	0.120428	0.447253	0.136146
KIR2DL3	17153-46	Killer cell immunoglobulin-like receptor 2DL3	P43628	OID21196	KIR2DL3	0.80472	0.279354	0.348961
KIR2DS4	17152-10	Killer cell immunoglobulin-like receptor 2DS4	P43632	OID31432	KIR2DS4	0.0051661	0.622776	0.0722622
KIR3DL1	18907-97	Killer cell immunoglobulin-like receptor 3DL1	P43629	OID21185	KIR3DL1	0.0584435	0.465626	0.304
KIR3DL2	5096-51	Killer cell immunoglobulin-like receptor 3DL2	P43630	OID31191	KIR3DL2	-0.0246711	0.0122073	0.0938142
KIRREL2	16609-106	Kin of IRRE-like protein 2	Q6UWL6	OID20873	KIRREL2	0.545335	0.183285	0.196203
KIT	2475-1	Mast/stem cell growth factor receptor Kit	P10721	OID20370	KIT	0.555983	0.300028	0.240574
KITLG	9377-25	Kit ligand	P21583	OID20196	KITLG	0.626601	0.26543	0.351144
KLB	19557-3	Beta-klotho	Q86Z14	OID20888	KLB	0.300374	0.528851	0.170117
KLF4	17850-42	Krueppel-like factor 4	O43474	OID30808	KLF4	0.0162889	0.0861094	0.056386
KLK10	6227-1	Kallikrein-10	O43240	OID21523	KLK10	0.56262	0.333387	0.244156
KLK11	2831-29	Kallikrein-11	Q9UBX7	OID21518	KLK11	0.468001	0.343939	0.103162
KLK12	3199-54	Kallikrein-12	Q9UKR0	OID21201	KLK12	0.10693	0.743144	0.231972
KLK13	11152-46	Kallikrein-13	Q9UKR3	OID21291	KLK13	0.788037	0.268329	0.249266
KLK14	15544-25	Kallikrein-14	Q9P0G3	OID21407	KLK14	0.703162	0.220489	0.313986
KLK15	6491-59	Kallikrein-15	Q9H2R5	OID31427	KLK15	-0.0512572	0.325039	0.170915
KLK3	8468-19	Prostate-specific antigen	P07288	OID30364	KLK3	0.768139	0.147391	0.626469
KLK4	2833-20	Kallikrein-4	Q9Y5K2	OID21391	KLK4	-0.0169005	0.221216	0.0505166
KLK6	3450-4	Kallikrein-6	Q92876	OID21526	KLK6	0.0573535	0.215588	0.244042
KLK7	3378-49	Kallikrein-7	P49862	OID30652	KLK7	0.627028	0.232738	0.266756
KLK8	2834-54	Kallikrein-8	O60259	OID21517	KLK8	0.67489	0.302644	0.296325
KLKB1	4152-58	Plasma kallikrein	P03952	OID30760	KLKB1	0.576259	0.306754	0.430197
KLRB1	10809-14	Killer cell lectin-like receptor subfamily B member 1	Q12918	OID20629	KLRB1	0.31083	0.266754	0.150054
KLRC1	5629-58	NKG2-A/NKG2-B type II integral membrane protein	P26715	OID30855	KLRC1	0.0366173	0.00186562	0.04885
KLRF1	5098-79	Killer cell lectin-like receptor subfamily F member 1	Q9NZS2	OID30464	KLRF1	-0.153941	0.181687	0.0609657
KLRK1	14095-1	NKG2-D type II integral membrane protein	P26718	OID31082	KLRK1	-0.0185064	0.272108	0.039312
KRT17	12923-51	Keratin, type I cytoskeletal 17	Q04695	OID30092	KRT17	0.0133624	0.000289029	0.0484594
KRT18	5354-11	Keratin, type I cytoskeletal 18	P05783	OID21296	KRT18	-0.0710292	0.270632	0.116428
KRT19	15606-19	Keratin, type I cytoskeletal 19	P08727	OID20596	KRT19	0.00344215	0.140687	0.413691
KRT5	11177-16	Keratin, type II cytoskeletal 5	P13647	OID20860	KRT5	0.401028	0.132629	0.189228
KYAT1	17365-7	Kynurenine--oxoglutarate transamise 1	Q16773	OID20232	CCBL1	-0.117283	0.183903	0.182409
KYNU	4559-64	Kynurenise	Q16719	OID20669	KYNU	0.432077	0.243453	0.378999
L1CAM	4246-40	Neural cell adhesion molecule L1	P32004	OID21484	L1CAM	0.512334	0.311253	0.212137
LACRT	7163-26	Extracellular glycoprotein lacritin	Q9GZZ8	OID31367	LACRT	0.0774911	0.0909884	0.188208
LAG3	9950-229	Lymphocyte activation gene 3 protein	P18627	OID21315	LAG3	0.700733	0.271143	0.141598
LAIR1	11284-24	Leukocyte-associated immunoglobulin-like receptor 1	Q6GTX8	OID20737	LAIR1	-0.0874075	0.602623	0.0965125
LAIR2	7130-4	Leukocyte-associated immunoglobulin-like receptor 2	Q6ISS4	OID20965	LAIR2	-0.0256356	0.349527	0.0866734
LAMA4	6577-64	Laminin subunit alpha-4	Q16363	OID20769	LAMA4	-0.0636512	0.232404	0.064538
LAMB1	18347-15	Laminin-2	P07942	OID30280	LAMB1	0.0685804	0.336719	0.300745
LAMP1	16902-17	Lysosome-associated membrane glycoprotein 1	P11279	OID30416	LAMP1	-0.0367259	0.107089	0.048791
LAP3	13959-7	Cytosol aminopeptidase	P28838	OID20436	LAP3	0.541291	0.0959553	0.147016
LAP3	15610-72	Cytosol aminopeptidase	P28838	OID20436	LAP3	0.581976	0.0959553	0.16487
LAT	10551-7	Linker for activation of T-cells family member 1	O43561	OID20640	LAT	-0.0676541	0.198728	0.0100646
LAT2	5613-75	Linker for activation of T-cells family member 2	Q9GZY6	OID21292	LAT2	-0.0875417	0.19298	0.0355611
LAYN	2635-61	Layilin	Q6UX15	OID20970	LAYN	0.232848	0.441151	0.0903298
LBP	3074-6	Lipopolysaccharide-binding protein	P18428	OID20355	LBP	0.297754	0.499974	0.328309
LCAT	15413-3	Phosphatidylcholine-sterol acyltransferase	P04180	OID30677	LCAT	0.00833862	0.253985	0.202301
LCN2	2836-68	Neutrophil gelatise-associated lipocalin	P80188	OID20392	LCN2	0.685953	0.325518	0.195673
LCP1	17231-1	Plastin-2	P13796	OID30367	LCP1	0.361222	0.507626	0.148686
LDLR	13129-40	Low-density lipoprotein receptor	P01130	OID20240	LDLR	-0.0290594	0.539406	0.0579552
LDLRAP1	18183-3	Low density lipoprotein receptor adapter protein 1	Q5SW96	OID31068	LDLRAP1	0.70146	0.20449	0.194848
LECT2	16763-11	Leukocyte cell-derived chemotaxin-2	O14960	OID30320	LECT2	0.428678	0.831909	0.655452
LEFTY2	15503-15	Left-right determition factor 2	O00292	OID21454	LEFTY2	0.370486	0.485224	0.229866
LEFTY2	15503-20	Left-right determition factor 2	O00292	OID21454	LEFTY2	0.544033	0.485224	0.123038
LEG1	7154-92	Protein LEG1 homolog	Q6P5S2	OID30608	C6orf58	0.240315	0.334962	0.203756
LEP	8484-24	Leptin	P41159	OID20187	LEP	0.90984	0.520135	0.741462
LEPR	5400-52	Leptin receptor	P48357	OID20128	LEPR	0.404654	0.183298	0.700394
LGALS1	8046-9	Galectin-1	P09382	OID20154	LGALS1	0.0619506	0.290381	0.0566717
LGALS3	3066-12	Galectin-3	P17931	OID20284	LGALS3	0.553493	0.326653	0.29948
LGALS3BP	5000-52	Galectin-3-binding protein	Q08380	OID30765	LGALS3BP	0.786926	0.184289	0.287427
LGALS4	2982-82	Galectin-4	P56470	OID20748	LGALS4	0.0658633	0.321691	0.202355
LGALS7_LGALS7B	9196-8	Galectin-7	P47929	OID21406	LGALS7|LGALS7B	0.00583164	0.209882	0.123207
LGALS8	4909-68	Galectin-8	O00214	OID21041	LGALS8	0.287961	0.314227	0.168664
LGALS9	9197-4	Galectin-9	O00182	OID20781	LGALS9	0.477921	0.553695	0.196265
LGMN	3622-33	Legumain	Q99538	OID20773	LGMN	0.652724	0.19709	0.234307
LHB	2953-31	Luteinizing hormone	P01229	OID21248	LHB	0.678967	0.0528807	0.346559
LHB	8376-25	Lutropin subunit beta	P01229	OID21248	LHB	0.296499	0.0528807	0.232191
LIF	7790-21	Leukemia inhibitory factor	P15018	OID20824	LIF	-0.0259613	0.0125656	0.1098
LIFR	5837-49	Leukemia inhibitory factor receptor	P42702	OID20606	LIFR	0.367044	0.207824	0.186549
LILRA2	15614-168	Leukocyte immunoglobulin-like receptor subfamily A member 2	Q8N149	OID21152	LILRA2	0.411126	0.434807	0.181545
LILRA3	6391-52	Leukocyte immunoglobulin-like receptor subfamily A member 3	Q8N6C8	OID30376	LILRA3	0.869499	0.657314	0.587103
LILRA4	8299-66	Leukocyte immunoglobulin-like receptor subfamily A member 4	P59901	OID30162	LILRA4	0.208761	0.00522889	0.244343
LILRA5	7787-25	Leukocyte immunoglobulin-like receptor subfamily A member 5	A6NI73	OID20209	LILRA5	0.712401	0.322855	0.324495
LILRA5	8766-29	Leukocyte immunoglobulin-like receptor subfamily A member 5	A6NI73	OID20209	LILRA5	0.494034	0.322855	0.285837
LILRA6	7059-14	Leukocyte immunoglobulin-like receptor subfamily A member 6	Q6PI73	OID30346	LILRA6	0.780363	0.352693	0.0247909
LILRB1	5090-49	Leukocyte immunoglobulin-like receptor subfamily B member 1	Q8NHL6	OID20323	LILRB1	0.333667	0.334367	0.514617
LILRB2	5091-28	Leukocyte immunoglobulin-like receptor subfamily B member 2	Q8N423	OID20301	LILRB2	0.638598	0.700758	0.542087
LILRB4	6453-70	Leukocyte immunoglobulin-like receptor subfamily B member 4	Q8NHJ6	OID20429	LILRB4	-0.118287	0.444506	0.142325
LILRB5	7015-8	Leukocyte immunoglobulin-like receptor subfamily B member 5	O75023	OID20324	LILRB5	0.85159	0.772522	0.689563
LMNB1	3889-64	Lamin-B1	P20700	OID31501	LMNB1	0.119778	0.0729744	0.173119
LMOD1	12504-26	Leiomodin-1	P29536	OID30212	LMOD1	0.211632	0.237857	0.0468087
LONP1	6398-12	Lon protease homolog, mitochondrial	P36776	OID30219	LONP1	0.480053	0.191892	0.21245
LPCAT2	11175-45	Lysophosphatidylcholine acyltransferase 2	Q7L5N7	OID21290	LPCAT2	0.190878	0.0914517	0.114729
LPO	4801-13	Lactoperoxidase	P22079	OID20963	LPO	0.73793	0.22777	0.0627086
LRCH4	11252-30	Leucine-rich repeat and calponin homology domain-containing protein 4	O75427	OID30191	LRCH4	0.35636	0.18231	0.119941
LRFN2	7200-4	Leucine-rich repeat and fibronectin type-III domain-containing protein 2	Q9ULH4	OID30895	LRFN2	-0.0334738	0.00512418	0.0781228
LRIG1	18831-6	Leucine-rich repeats and immunoglobulin-like domains protein 1	Q96JA1	OID21429	LRIG1	0.700717	0.674981	0.458241
LRIG3	3322-52	Leucine-rich repeats and immunoglobulin-like domains protein 3	Q6UXM1	OID30450	LRIG3	-0.0287361	0.0455826	0.184984
LRP1	10699-52	Prolow-density lipoprotein receptor-related protein 1	Q07954	OID21293	LRP1	0.0825366	0.373159	0.16441
LRP1	8601-167	Low-density lipoprotein receptor-related protein 1, soluble	Q07954	OID21293	LRP1	0.0299841	0.373159	0.0535085
LRP1	9182-3	Low-density lipoprotein receptor-related protein 1, soluble	Q07954	OID21293	LRP1	0.366468	0.373159	0.163356
LRP11	15472-16	Low-density lipoprotein receptor-related protein 11	Q86VZ4	OID20185	LRP11	0.61489	0.415809	0.473348
LRP11	6713-4	Low-density lipoprotein receptor-related protein 11	Q86VZ4	OID20185	LRP11	0.445511	0.415809	0.0981818
LRP2	10618-190	Low-density lipoprotein receptor-related protein 2	P98164	OID30960	LRP2	-0.0183413	0.00108912	0.107823
LRPAP1	3640-14	alpha-2-macroglobulin receptor-associated protein	P30533	OID21059	LRPAP1	0.427372	0.513774	0.342237
LRRC25	9317-4	Leucine-rich repeat-containing protein 25	Q8N386	OID21333	LRRC25	0.0769559	0.4302	0.114361
LRRC37A2	8897-3	Leucine-rich repeat-containing protein 37A2	A6NM11	OID31440	LRRC37A2	-0.0201167	0.535305	0.0565418
LRRC59	19163-26	Leucine-rich repeat-containing protein 59	Q96AG4	OID30361	LRRC59	0.274901	0.143803	0.178351
LRRN1	11293-14	Leucine-rich repeat neurol protein 1	Q6UXK5	OID20438	LRRN1	0.0529111	0.484451	0.422662
LRTM1	9368-64	Leucine-rich repeat and transmembrane domain-containing protein 1	Q9HBL6	OID30906	LRTM1	-0.016007	0.000422062	0.14306
LRTM2	8906-60	Leucine-rich repeat and transmembrane domain-containing protein 2	Q8N967	OID31020	LRTM2	0.118942	0.107833	0.136005
LSM1	17795-176	U6 snR-associated Sm-like protein LSm1	O15116	OID21210	LSM1	0.424811	0.0396159	0.113273
LTA	3505-6	Lymphotoxin alpha1:beta2	P01374	OID20586	LTA	0.49906	0.505121	0.294202
LTA	3506-49	Lymphotoxin alpha2:beta1	P01374	OID20586	LTA	0.25208	0.505121	0.160438
LTA	4703-87	Lymphotoxin-alpha	P01374	OID20586	LTA	0.00815505	0.505121	0.14896
LTA4H	3204-2	Leukotriene A-4 hydrolase	P09960	OID21452	LTA4H	0.777065	0.105414	0.256323
LTB	3505-6	Lymphotoxin alpha1:beta2	Q06643	OID31383	LTB	0.49906	0.0396397	0.294202
LTB	3506-49	Lymphotoxin alpha2:beta1	Q06643	OID31383	LTB	0.25208	0.0396397	0.160438
LTBR	2636-10	Tumor necrosis factor receptor superfamily member 3	P36941	OID20768	LTBR	0.0856889	0.411893	0.247998
LTO1	18195-3	Oral cancer-overexpressed protein 1	Q8WV07	OID20434	ORAOV1	-0.0189976	0.000751795	0.227358
LY75	16620-26	Lymphocyte antigen 75	O60449	OID20580	LY75	0.627958	0.586056	0.0891872
LY9	3324-51	T-lymphocyte surface antigen Ly-9	Q9HBG7	OID20670	LY9	0.550766	0.426002	0.271189
LY96	3647-49	Toll-like receptor 4:Lymphocyte antigen 96 complex	Q9Y6Y9	OID20945	LY96	0.104454	0.190554	0.14118
LYN	3381-24	Tyrosine-protein kise Lyn, isoform B	P07948	OID21350	LYN	0.267648	0.178399	0.193939
LYN	3453-87	Tyrosine-protein kise Lyn	P07948	OID21350	LYN	0.332731	0.178399	0.219906
LYPD1	9327-3	Ly6/PLAUR domain-containing protein 1	Q8N2G4	OID20821	LYPD1	-0.0169844	0.00374126	0.0196052
LYPD3	13107-9	Ly6/PLAUR domain-containing protein 3	O95274	OID21530	LYPD3	0.48095	0.28421	0.108408
LYSMD3	10563-13	LysM and putative peptidoglycan-binding domain-containing protein 3	Q7Z3D4	OID30950	LYSMD3	-0.0906597	0.0527817	0.0289818
LYVE1	3206-4	Lymphatic vessel endothelial hyaluronic acid receptor 1	Q9Y5Y7	OID30728	LYVE1	0.658186	0.147967	0.262046
LYZL2	6377-54	Lysozyme-like protein 2	Q7Z4W2	OID31180	LYZL2	0.162137	0.0713148	0.144044
MAD1L1	13618-15	Mitotic spindle assembly checkpoint protein MAD1	Q9Y6D9	OID20904	MAD1L1	0.0716699	0.210383	0.059453
MAMDC2	6119-14	MAM domain-containing protein 2	Q7Z304	OID30309	MAMDC2	-0.0561603	0.201444	0.20519
MAN1A2	9077-10	Mannosyl-oligosaccharide 1,2-alpha-mannosidase IB	O60476	OID30262	MAN1A2	0.442408	0.25027	0.365482
MAN2B2	9251-28	Epididymis-specific alpha-mannosidase	Q9Y2E5	OID30306	MAN2B2	0.616358	0.631311	0.513714
MANF	9223-11	Mesencephalic astrocyte-derived neurotrophic factor	P55145	OID20707	MANF	0.686398	0.207321	0.275725
MANSC1	9557-5	MANSC domain-containing protein 1	Q9H8J5	OID21492	MANSC1	0.634518	0.212363	0.329305
MANSC4	9578-263	MANSC domain-containing protein 4	A6NHS7	OID30141	MANSC4	0.484405	0.413613	0.0486701
MAP1LC3A	17781-191	Microtubule-associated proteins 1A/1B light chain 3A	Q9H492	OID30868	MAP1LC3A	0.0526543	0.00134409	0.231706
MAP2K1	2864-2	Dual specificity mitogen-activated protein kise kise 1	Q02750	OID31468	MAP2K1	0.497606	0.161556	0.132611
MAP2K6	17175-5	Dual specificity mitogen-activated protein kise kise 6	P52564	OID20552	MAP2K6	0.721075	0.174311	0.148312
MAPK13	5006-71	Mitogen-activated protein kise 13	O15264	OID31205	MAPK13	0.152368	0.0179092	0.115659
MAPK9	15604-18	Mitogen-activated protein kise 9	P45984	OID20557	MAPK9	0.523956	0.129035	0.20978
MAPKAPK2	3820-68	MAP kise-activated protein kise 2	P49137	OID31293	MAPKAPK2	0.725057	0.181783	0.27479
MAPRE3	16885-49	Microtubule-associated protein RP/EB family member 3	Q9UPY8	OID31177	MAPRE3	-0.00537465	0.0288732	0.0869354
MAPT	5854-60	Microtubule-associated protein tau	P10636	OID20830	MAPT	-0.0361431	0.00158081	0.175382
MARCO	9003-99	Macrophage receptor MARCO	Q9UEW3	OID20210	MARCO	0.0478111	0.238576	0.103659
MASP1	3605-77	Mann-binding lectin serine protease 1	P48740	OID20954	MASP1	0.185104	0.277397	0.225865
MASP1	9125-23	Mann-binding lectin serine protease 1	P48740	OID20954	MASP1	0.0239824	0.277397	0.0964405
MATN2	3325-2	Matrilin-2	O00339	OID20767	MATN2	0.277226	0.254899	0.24994
MATN3	19361-78	Matrilin-3	O15232	OID20979	MATN3	0.579365	0.293216	0.183772
MAX	12411-60	Protein max	P61244	OID20877	MAX	0.732235	0.16339	0.241874
MB	3042-7	Myoglobin	P02144	OID20263	MB	0.459295	0.245541	0.246449
MBL2	3000-66	Mannose-binding protein C	P11226	OID30759	MBL2	0.896399	0.656466	0.594879
MCEE	9388-18	Methylmalonyl-CoA epimerase, mitochondrial	Q96PE7	OID31033	MCEE	0.175691	0.0423599	0.194788
MCEMP1	6283-60	Mast cell-expressed membrane protein 1	Q8IX19	OID30501	C19orf59	0.019885	0.223029	0.206577
MCTS1	12488-9	Malignt T-cell-amplified sequence 1	Q9ULC4	OID31444	MCTS1	0.147356	0.0357527	0.195828
MDGA1	16900-29	MAM domain-containing glycosylphosphatidylinositol anchor protein 1	Q8NFP4	OID20951	MDGA1	0.844009	0.799715	0.716244
MDH1	3853-56	Malate dehydrogese, cytoplasmic	P40925	OID30669	MDH1	0.770531	0.160596	0.259308
MDK	2911-27	Midkine	P21741	OID21489	MDK	0.613542	0.221462	0.158971
MDM1	7898-29	Nuclear protein MDM1	Q8TC05	OID30945	MDM1	0.178369	0.0489029	0.153534
MEGF10	11168-3	Multiple epidermal growth factor-like domains protein 10	Q96KG7	OID20746	MEGF10	-0.0318359	0.32365	0.080797
MENT	5744-12	Protein MENT	Q9BUN1	OID30595	C1orf56	0.591941	0.398336	0.389614
MEPE	3209-69	Matrix extracellular phosphoglycoprotein	Q9NQ76	OID20753	MEPE	0.00118294	0.230357	0.0707793
MESD	15299-102	LDLR chaperone MESD	Q14696	OID21099	MESDC2	0.604624	0.193012	0.224
MET	2837-3	Hepatocyte growth factor receptor	P08581	OID20269	MET	0.510325	0.223668	0.196244
METAP1	3210-1	Methionine aminopeptidase 1	P53582	OID20815	METAP1	0.195514	0.00126364	0.385879
METAP2	3170-6	Methionine aminopeptidase 2	P50579	OID21437	METAP2	0.78101	0.194999	0.225947
MFAP3L	8837-8	Microfibrillar-associated protein 3-like	O75121	OID30933	MFAP3L	0.149078	0.00539707	0.205394
MFAP4	5636-10	Microfibril-associated glycoprotein 4	P55083	OID30598	MFAP4	0.775077	0.208972	0.232115
MFAP5	6440-31	Microfibrillar-associated protein 5	Q13361	OID20239	MFAP5	-0.0339542	0.238221	0.195203
MFGE8	4455-89	Lactadherin	Q08431	OID21134	MFGE8	0.354714	0.561307	0.338706
MIA	2687-2	Melanoma-derived growth regulatory protein	Q16674	OID21531	MIA	0.650841	0.57175	0.604055
MICALL2	12891-1	MICAL-like protein 2	Q8IY33	OID30889	MICALL2	-0.0286084	0.103391	0.182583
MICB_MICA	2730-58	MHC class I polypeptide-related sequence A	Q29980_Q29983	OID20593	MICB|MICA		0.559145	0.0456351
MICB_MICA	5102-55	MHC class I polypeptide-related sequence B	Q29980_Q29983	OID20593	MICB|MICA	-0.0408179	0.559145	0.289816
MIF	8221-19	Macrophage migration inhibitory factor	P14174	OID21073	MIF	0.192478	0.194881	0.18986
MILR1	11173-29	Allergin-1	Q7Z6M3	OID20482	MILR1	-0.0705673	0.181388	0.0435431
MLN	5631-83	Promotilin	P12872	OID20541	MLN	0.878842	0.345089	0.329837
MMP1	4924-32	Interstitial collagese	P03956	OID20672	MMP1	0.881293	0.314816	0.298664
MMP10	8479-4	Stromelysin-2	P09238	OID20687	MMP10	0.757011	0.245217	0.20876
MMP12	4496-60	Macrophage metalloelastase	P39900	OID21439	MMP12	0.862348	0.432557	0.371851
MMP13	4925-54	Collagese 3	P45452	OID20807	MMP13	0.206613	0.0704437	0.0756853
MMP3	2788-55	Stromelysin-1	P08254	OID21083	MMP3	-0.0566941	0.394781	0.238501
MMP7	2789-26	Matrilysin	P09237	OID20087	MMP7	0.741875	0.166982	0.229825
MMP8	9172-69	Neutrophil collagese	P22894	OID21019	MMP8	0.39727	0.314595	0.166475
MMP9	2579-17	Matrix metalloproteise-9	P14780	OID21103	MMP9	0.849072	0.328998	0.216367
MOG	15619-49	Myelin-oligodendrocyte glycoprotein	Q16653	OID21384	MOG	-0.0637299	0.247541	0.0471421
MORF4L1	18193-165	Mortality factor 4-like protein 1	Q9UBU8	OID31257	MORF4L1	0.312032	0.000240065	0.14342
MPIG6B	7065-1	Protein G6b	O95866	OID20779	C6orf25	0.368184	0.199241	0.192975
MPIG6B	8659-68	Protein G6b	O95866	OID20779	C6orf25	0.0468958	0.199241	0.0680066
MPO	2580-83	Myeloperoxidase	P05164	OID21100	MPO	0.565791	0.13474	0.0965371
MRC1	2637-77	Macrophage mannose receptor 1	P22897	OID30694	MRC1	0.584625	0.22049	0.346957
MRPL52	7123-25	39S ribosomal protein L52, mitochondrial	Q86TS9	OID31239	MRPL52	0.0819341	0.000367233	0.183166
MRPL58	6380-23	Peptidyl-tR hydrolase ICT1, mitochondrial	Q14197	OID31036	ICT1	-0.09914	0.0997573	0.199934
MSLN	3893-64	Mesothelin	Q13421	OID21380	MSLN	-0.0807436	0.444404	0.109877
MSMB	10620-21	Beta-microseminoprotein	P08118	OID20275	MSMB	0.817295	0.840172	0.766093
MSR1	11207-3	Macrophage scavenger receptor types I and II	P21757	OID21063	MSR1	-0.0633476	0.271896	0.120626
MSR1	15533-97	Macrophage scavenger receptor types I and II	P21757	OID21063	MSR1	0.741858	0.271896	0.227995
MSRA	7137-8	Mitochondrial peptide methionine sulfoxide reductase	Q9UJ68	OID21513	MSRA	-0.12219	0.186226	0.0129756
MST1	4407-10	Hepatocyte growth factor-like protein	P26927	OID30713	MST1	0.804707	0.56725	0.691751
MSTN	14583-49	Growth/differentiation factor 8	O14793	OID20115	MSTN	0.266908	0.156776	0.120457
MSTN	2765-4	Growth/differentiation factor 11/8	O14793	OID20115	MSTN	0.612007	0.156776	0.341358
MTHFD2	18321-38	Bifunctiol methylenetetrahydrofolate dehydrogese/cyclohydrolase, mitochondrial	P13995	OID31078	MTHFD2	0.33891	0.0356772	0.251774
MTHFSD	19129-15	Methenyltetrahydrofolate synthase domain-containing protein	Q2M296	OID31305	MTHFSD	0.68061	0.338213	0.299805
MTIF3	7852-9	Translation initiation factor IF-3, mitochondrial	Q9H2K0	OID31513	MTIF3	0.470925	0.165223	0.219106
MUC16	15565-102	Mucin-16	Q8WXI7	OID21378	MUC16	0.163498	0.0316682	0.14894
MVK	11391-69	Mevalote kise	Q03426	OID20459	MVK	0.338003	0.189872	0.185811
MXRA8	10521-10	Matrix-remodeling-associated protein 8	Q9BRK3	OID30583	MXRA8	0.686055	0.368181	0.586869
MYBPC1	7648-9	Myosin-binding protein C, slow-type	Q00872	OID30296	MYBPC1	0.725738	0.262843	0.293058
MYDGF	9248-36	Myeloid-derived growth factor	Q969H8	OID30313	C19orf10	0.5009	0.214921	0.143088
MYL3	18376-19	Myosin light chain 3	P08590	OID30251	MYL3	0.88747	0.281547	0.276491
MYL6B	14227-21	Myosin light chain 6B	P14649	OID30936	MYL6B	0.105435	0.00784563	0.150775
MYO6	9894-13	Unconventiol myosin-VI	Q9UM54	OID30989	MYO6	0.405493	0.0174141	0.215041
MYOC	16558-2	Myocilin	Q99972	OID21121	MYOC	0.514492	0.225012	0.388346
MYOM2	13534-20	Myomesin-2	P54296	OID30131	MYOM2	0.535671	0.125202	0.297353
MYOM3	13966-30	Myomesin-3	Q5VTT5	OID30633	MYOM3	0.352033	0.289041	0.151232
MZB1	16322-10	Margil zone B- and B1-cell-specific protein	Q8WU39	OID20732	MZB1	0.698448	0.398416	0.153
NAA10	17854-33	N-alpha-acetyltransferase 10	P41227	OID30188	NAA10	0.718063	0.0758069	0.143722
NAAA	3173-49	N-acylethanolamine-hydrolyzing acid amidase	Q02083	OID20931	NAAA	0.807425	0.374959	0.355325
NADK	13624-17	D kise	O95544	OID20178	NADK	0.407856	0.226161	0.111608
NAGK	3894-15	N-acetyl-D-glucosamine kise	Q9UJ70	OID30271	NAGK	0.688502	0.180898	0.277298
NAGPA	11208-15	N-acetylglucosamine-1-phosphodiester alpha-N-acetylglucosaminidase	Q9UK23	OID30643	NAGPA	0.231952	0.228919	0.194816
NAMPT	5011-11	Nicotimide phosphoribosyltransferase	P43490	OID21227	NAMPT	0.24202	0.0522249	0.0685757
NAP1L4	19188-21	nucleosome assembly protein 1-like 4	Q99733	OID31475	NAP1L4	0.650389	0.148816	0.270286
NBL1	2944-66	Neuroblastoma suppressor of tumorigenicity 1	P41271	OID21486	NBL1	0.546306	0.220295	0.146435
NCAM1	4498-62	Neural cell adhesion molecule 1, 120 kDa isoform	P13591	OID20354	NCAM1	0.477972	0.214625	0.416804
NCAM2	6507-16	Neural cell adhesion molecule 2	O15394	OID21095	NCAM2	0.461314	0.284777	0.243821
NCAN	15573-110	Neurocan core protein	O14594	OID21055	NCAN	0.688277	0.221699	0.350772
NCF2	10047-12	Neutrophil cytosol factor 2	P19878	OID20567	NCF2	0.287096	0.271524	0.377349
NCK2	13615-60	Cytoplasmic protein NCK2	O43639	OID20683	NCK2	0.744224	0.210991	0.138385
NCR1	8360-169	tural cytotoxicity triggering receptor 1	O76036	OID20566	NCR1	0.519818	0.357462	0.129373
NCR3LG1	7854-38	tural cytotoxicity triggering receptor 3 ligand 1	Q68D85	OID31490	NCR3LG1	-0.0645698	0.417339	0.0270572
NDRG1	19215-7	Protein NDRG1	Q92597	OID20792	NDRG1	-0.0467454	0.0217737	0.0456329
NDST1	6927-7	Bifunctiol heparan sulfate N-deacetylase/N-sulfotransferase 1	P52848	OID31369	NDST1	-0.0243996	0.00457221	0.157059
NDUFA5	19200-16	DH dehydrogese [ubiquinone] 1 alpha subcomplex subunit 5	Q16718	OID30520	NDUFA5	0.191879	0.0668377	0.121699
NECTIN1	8803-61	Nectin-1, isoform gamma	Q15223	OID30545	PVRL1	0.00125283	0.0340461	0.11353
NECTIN2	6245-4	Nectin-2	Q92692	OID20222	PVRL2	0.284937	0.352361	0.0691848
NECTIN4	5734-13	Nectin-4	Q96NY8	OID21490	PVRL4	0.199712	0.313593	0.0737409
NEDD9	12862-14	Enhancer of filamentation 1	Q14511	OID30503	NEDD9	-0.068554	0.0303346	0.108114
NEFL	10082-251	Neurofilament light polypeptide	P07196	OID20871	NEFL	0.0572638	0.310804	0.572617
NEK7	12703-6	Serine/threonine-protein kise Nek7	Q8TDX7	OID31250	NEK7	0.586824	0.1003	0.14756
NELL1	6544-33	Protein kise C-binding protein NELL1	Q92832	OID21494	NELL1	0.755752	0.290725	0.0910968
NELL2	6022-57	Protein kise C-binding protein NELL2	Q99435	OID20706	NELL2	0.169082	0.210023	0.176442
NENF	9219-70	Neudesin	Q9UMX5	OID31354	NENF	0.0285668	0.0172513	0.0174072
NEO1	8900-28	Neogenin	Q92859	OID31066	NEO1	0.363483	0.0683737	0.272788
NFASC	7179-69	Neurofascin	O94856	OID20634	NFASC	0.688256	0.361716	0.317352
NFATC1	14286-2	Nuclear factor of activated T-cells, cytoplasmic 1	O95644	OID20545	NFATC1	0.0493062	0.167378	0.0988614
NFKB1	9869-28	Nuclear factor NF-kappa-B p105 subunit	P19838	OID30160	NFKB1	0.550816	0.183144	0.201976
NFU1	7770-25	NFU1 iron-sulfur cluster scaffold homolog, mitochondrial	Q9UMS0	OID31510	NFU1	0.533395	0.177004	0.241104
NGF	5801-72	beta-nerve growth factor	P01138	OID20920	NGF	0.0150575	0.00332761	0.0585518
NGFR	8374-5	Tumor necrosis factor receptor superfamily member 16	P08138	OID30300	NGFR	0.0539924	0.00625672	0.171212
NGRN	7153-66	Neugrin	Q9NPE2	OID31115	NGRN	-0.0744561	0.0526775	0.0134836
NHLRC3	9087-8	NHL repeat-containing protein 3	Q5JS37	OID30614	NHLRC3	-0.167412	0.27926	0.0701621
NID1	3213-65	Nidogen-1	P14543	OID20362	NID1	0.578189	0.161601	0.268692
NID2	16060-99	Nidogen-2	Q14112	OID21085	NID2	0.563376	0.391627	0.410828
NIT2	17808-37	Omega-amidase NIT2	Q9NQR4	OID30336	NIT2	0.70101	0.175584	0.186188
NLGN1	15620-4	Neuroligin-1	Q8N2Q7	OID30900	NLGN1	-0.00917009	0.00415942	0.24038
NLGN2	9027-10	Neuroligin-2	Q8NFZ4	OID30878	NLGN2	0.000939621	0.00251438	0.0683516
NLGN2	9772-153	Neuroligin-2	Q8NFZ4	OID30878	NLGN2	0.0685389	0.00251438	0.129423
NME1	5909-51	Nucleoside diphosphate kise A	P15531	OID30451	NME1	0.0734432	0.00367566	0.227166
NMI	17512-2	N-myc-interactor	Q13287	OID31378	NMI	0.649076	0.231212	0.208071
NMNAT1	18932-84	Nicotimide/nicotinic acid mononucleotide adenylyltransferase 1	Q9HAN9	OID20913	NMNAT1	-0.0317658	0.16843	0.0335607
NMT1	5196-7	Glycylpeptide N-tetradecanoyltransferase 1	P30419	OID31021	NMT1	0.780395	0.0982698	0.208856
NOTCH1	5107-7	Neurogenic locus notch homolog protein 1	P46531	OID20311	NOTCH1	0.20574	0.212306	0.340754
NOTCH2	11297-54	Neurogenic locus notch homolog protein 2	Q04721	OID30407	NOTCH2	0.0670213	0.368007	0.0300318
NOTCH2	5106-52	Neurogenic locus notch homolog protein 2	Q04721	OID30407	NOTCH2	0.02598	0.368007	0.0249772
NOTCH3	5108-72	Neurogenic locus notch homolog protein 3	Q9UM47	OID20253	NOTCH3	0.552843	0.30386	0.368942
NPDC1	10424-31	Neural proliferation differentiation and control protein 1	Q9NQX5	OID20205	NPDC1	0.520637	0.337193	0.194684
NPL	19496-1	N-acetylneuramite lyase	Q9BXD5	OID30329	NPL	0.244496	0.296361	0.202544
NPPB	16751-15	triuretic peptides B	P16860	OID20049	NPPB	0.537141	0.111525	0.0907094
NPPB	3723-1	Brain triuretic peptide 32	P16860	OID20049	NPPB	0.0601648	0.111525	0.191972
NPPB	7655-11	N-termil pro-BNP	P16860	OID20049	NPPB	0.898581	0.111525	0.269584
NPTN	7194-36	Neuroplastin	Q9Y639	OID21235	NPTN	0.254118	0.0394778	0.280881
NPTX1	9256-78	Neurol pentraxin-1	Q15818	OID21074	NPTX1	0.573162	0.299845	0.221879
NPTX2	6521-35	Neurol pentraxin-2	P47972	OID30390	NPTX2	0.318445	0.190132	0.289603
NPTXR	15511-37	Neurol pentraxin receptor	O95502	OID20191	NPTXR	0.548484	0.341084	0.234717
NRCAM	5109-24	Neurol cell adhesion molecule	Q92823	OID20229	NRCAM	0.405877	0.176088	0.177921
NRGN	18303-39	Neurogranin	Q92686	OID30674	NRGN	0.147245	0.179416	0.13443
NRP1	5542-22	Neuropilin-1	O14786	OID20390	NRP1	0.584396	0.259249	0.301643
NRP2	15387-44	Neuropilin-2	O60462	OID21081	NRP2	0.407915	0.191933	0.206137
NRXN3	16323-8	Neurexin-3	Q9Y4C0	OID30901	NRXN3	0.0475228	0.00378333	0.246824
NSFL1C	4250-23	NSFL1 cofactor p47	Q9UNZ2	OID21022	NSFL1C	0.646826	0.162523	0.155594
NT5C	12560-9	5'(3')-deoxyribonucleotidase, cytosolic type	Q8TCD5	OID30294	NT5C	0.721735	0.375896	0.313324
NT5C3A	19615-213	Cytosolic 5'-nucleotidase 3A	Q9H0P0	OID20553	NT5C3A	0.42545	0.162535	0.21013
NT5E	15452-5	5'-Nucleotidase	P21589	OID21498	NT5E	0.436609	0.63157	0.224697
NTF3	4145-58	Neurotrophin-3	P20783	OID20591	NTF3	0.369491	0.097085	0.148945
NTF4	4146-58	Neurotrophin-4	P34130	OID21208	NTF4	-0.00992484	0.0432025	0.0475597
NTRK2	4866-59	BDNF/NT-3 growth factors receptor	Q16620	OID20136	NTRK2	0.309903	0.132535	0.213501
NTRK3	2658-27	NT-3 growth factor receptor	Q16288	OID21057	NTRK3	0.469562	0.238299	0.32862
NUDC	8887-21	Nuclear migration protein nudC	Q9Y266	OID20623	NUDC	0.74486	0.159048	0.17585
NUDT2	16583-8	Bis(5'-nucleosyl)-tetraphosphatase [asymmetrical]	P50583	OID21308	NUDT2	0.633461	0.148759	0.291735
NUDT5	17761-2	ADP-sugar pyrophosphatase	Q9UKK9	OID21115	NUDT5	0.324639	0.190913	0.11032
NXPH1	4562-1	Neurexophilin-1	P58417	OID20849	NXPH1	-0.0670855	0.054833	0.225517
NXPH3	6054-6	Neurexophilin-3	O95157	OID30565	NXPH3	-0.0322821	0.284115	0.386126
OBP2B	5680-54	Odorant-binding protein 2b	Q9NPH6	OID20980	OBP2B	0.596777	0.450617	0.465608
OGN	17224-12	Mimecan	P20774	OID21123	OGN	0.415017	0.69273	0.25867
OLFM4	4769-10	Olfactomedin-4	Q6UX06	OID30665	OLFM4	-0.0411512	0.423358	0.174462
OLR1	16049-43	Oxidized low-density lipoprotein receptor 1	P78380	OID20183	OLR1	0.410501	0.239416	0.0277294
OMD	5358-3	Osteomodulin	Q99983	OID20725	OMD	0.812278	0.314182	0.355881
OMG	16908-5	Oligodendrocyte-myelin glycoprotein	P23515	OID21352	OMG	0.881474	0.144355	0.218103
OMP	18240-6	Olfactory marker protein	P47874	OID30835	OMP	0.0914495	0.020093	0.0498947
OPHN1	12591-27	Oligophrenin-1	O60890	OID31087	OPHN1	0.4627	0.168493	0.218341
OPTC	15430-165	Opticin	Q9UBM4	OID21362	OPTC	-0.0398212	0.199322	0.178135
OSCAR	7116-31	Osteoclast-associated immunoglobulin-like receptor	Q8IYS5	OID20776	OSCAR	-0.0389784	0.355286	0.0296679
OSM	14063-17	Oncostatin-M	P13725	OID20574	OSM	0.422762	0.339033	0.054722
OSM	2693-20	Oncostatin-M	P13725	OID20574	OSM	0.0148769	0.339033	0.207569
OSMR	10892-8	Oncostatin-M-specific receptor subunit beta	Q99650	OID20356	OSMR	0.0261856	0.306805	0.123876
OSTN	7265-32	Osteocrin	P61366	OID30909	OSTN	-0.0135671	0.0125408	0.0177815
OXT	8356-88	Oxytocin-neurophysin 1	P01178	OID21047	OXT	0.805212	0.494028	0.280342
P4HB	4278-14	Protein disulfide-isomerase	P07237	OID21509	P4HB	-0.111357	0.232984	0.103014
PAEP	8867-18	Glycodelin	P09466	OID20925	PAEP	0.0290898	0.448793	0.164581
PAFAH1B3	12374-8	Platelet-activating factor acetylhydrolase IB subunit gamma	Q15102	OID30998	PAFAH1B3	0.000792593	0.0279922	0.0671816
PAFAH2	18914-188	Platelet-activating factor acetylhydrolase 2, cytoplasmic	Q99487	OID31286	PAFAH2	0.559014	0.110214	0.126751
PAK4	13719-19	Serine/threonine-protein kise PAK 4	O96013	OID20819	PAK4	0.552026	0.156517	0.216469
PALM	18306-1	Paralemmin-1	O75781	OID31515	PALM	0.0665567	0.320635	0.138726
PAM	5620-13	Peptidyl-glycine alpha-amidating monooxygese	P19021	OID20291	PAM	0.359205	0.300847	0.460879
PAPPA	4148-49	Pappalysin-1	Q13219	OID20421	PAPPA	0.334584	0.163787	0.16478
PARK7	19523-215	Protein DJ-1	Q99497	OID21160	PARK7	0.764057	0.201771	0.268577
PARK7	19545-145	Oxidized Protein deglycase DJ-1	Q99497	OID21160	PARK7	0.165039	0.201771	0.169881
PARP1	10534-40	Poly [ADP-ribose] polymerase 1	P09874	OID20500	PARP1	0.39078	0.163598	0.118985
PARP1	8893-29	Poly [ADP-ribose] polymerase 1	P09874	OID20500	PARP1	0.517094	0.163598	0.119626
PBK	17475-18	Lymphokine-activated killer T-cell-origited protein kise	Q96KB5	OID31158	PBK	-0.0483152	0.0119122	0.141975
PCBD1	11313-100	Pterin-4-alpha-carbinolamine dehydratase	P61457	OID30610	PCBD1	0.593587	0.280618	0.381438
PCDH9	10558-26	Protocadherin-9	Q9HC56	OID31516	PCDH9	0.521283	0.151006	0.253631
PCNA	19364-163	Proliferating cell nuclear antigen	P12004	OID31161	PCNA	0.047816	0.00754821	0.17516
PCSK7	4459-68	Proprotein convertase subtilisin/kexin type 7	Q16549	OID31410	PCSK7	0.199525	0.0754091	0.0872919
PCSK9	5231-79	Proprotein convertase subtilisin/kexin type 9	Q8NBP7	OID20235	PCSK9	0.654438	0.347571	0.329136
PDAP1	19240-265	28 kDa heat- and acid-stable phosphoprotein	Q13442	OID30323	PDAP1	0.770227	0.185979	0.207405
PDCD1	15623-1	Programmed cell death protein 1	Q15116	OID21396	PDCD1	0.00148404	0.250693	0.110477
PDCD1LG2	3004-67	Programmed cell death 1 ligand 2	Q9BQ51	OID21273	PDCD1LG2	0.294313	0.527215	0.268713
PDCD5	12517-52	Programmed cell death protein 5	O14737	OID21021	PDCD5	0.703829	0.25405	0.216296
PDCD6	19488-1	Programmed cell death protein 6	O75340	OID20163	PDCD6	0.327191	0.701781	0.219045
PDCL2	14192-31	Phosducin-like protein 2	Q8N4E4	OID31168	PDCL2	0.210444	0.00594648	0.115112
PDE4D	5255-22	cAMP-specific 3',5'-cyclic phosphodiesterase 4D	Q08499	OID30084	PDE4D	-0.0112788	0.00183143	0.0519335
PDE5A	16805-5	cGMP-specific 3',5'-cyclic phosphodiesterase	O76074	OID30584	PDE5A	0.61965	0.193969	0.187778
PDE5A	5256-86	cGMP-specific 3',5'-cyclic phosphodiesterase	O76074	OID30584	PDE5A	0.675605	0.193969	0.252624
PDGFA	4499-21	Platelet-derived growth factor subunit A	P04085	OID20313	PDGFA	0.776947	0.278148	0.208028
PDGFB	4149-8	Platelet-derived growth factor subunit B	P01127	OID20741	PDGFB	0.708915	0.290244	0.21287
PDGFC	13658-31	Platelet-derived growth factor C	Q9NRA1	OID21183	PDGFC	0.0496676	0.133578	0.150283
PDGFRA	10366-11	Platelet-derived growth factor receptor alpha	P16234	OID20133	PDGFRA	0.440091	0.203858	0.257983
PDGFRB	3459-49	Platelet-derived growth factor receptor beta	P09619	OID20268	PDGFRB	0.688947	0.840868	0.0362245
PDIA3	4719-58	Protein disulfide-isomerase A3	P30101	OID30573	PDIA3	0.364484	0.0492835	0.258969
PDIA4	7146-16	Protein disulfide-isomerase A4	P13667	OID30375	PDIA4	-0.153768	0.182869	0.138399
PDIA5	5593-11	Protein disulfide-isomerase A5	Q14554	OID31209	PDIA5	0.110967	0.0857922	0.463369
PDRG1	12593-33	p53 and D damage-regulated protein 1	Q9NUG6	OID30912	PDRG1	0.164398	0.00925451	0.243529
PDZK1	16852-10	(+)/H(+) exchange regulatory cofactor NHE-RF3	Q5T2W1	OID30550	PDZK1	0.0531894	0.117515	0.121626
PEAR1	8275-31	Platelet endothelial aggregation receptor 1	Q5VY43	OID20257	PEAR1	0.275155	0.194346	0.318358
PEAR1	8892-14	Platelet endothelial aggregation receptor 1	Q5VY43	OID20257	PEAR1	0.277152	0.194346	0.183565
PEBP1	4276-10	Phosphatidylethanolamine-binding protein 1	P30086	OID21087	PEBP1	0.747457	0.170194	0.290631
PECAM1	2695-25	Platelet endothelial cell adhesion molecule	P16284	OID21131	PECAM1	0.0306954	0.263114	0.123746
PECR	17776-15	Peroxisomal trans-2-enoyl-CoA reductase	Q9BY49	OID30228	PECR	0.321254	0.0953292	0.15998
PENK	9076-25	Proenkephalin-A	P01210	OID30666	PENK	0.519672	0.316938	0.138244
PF4	2697-7	Platelet factor 4	P02776	OID30764	PF4	0.737663	0.196157	0.254971
PFDN2	19243-2	Prefoldin subunit 2	Q9UHV9	OID20892	PFDN2	0.343993	0.0317629	0.202095
PGD	4187-49	6-phosphoglucote dehydrogese, decarboxylating	P52209	OID30344	PGD	0.524235	0.176628	0.269314
PGF	3078-1	Placenta growth factor	P49763	OID20673	PGF	0.0556636	0.338704	0.139024
PGLYRP1	3329-14	Peptidoglycan recognition protein 1	O75594	OID20338	PGLYRP1	0.540016	0.288744	0.0617046
PGLYRP2	5601-2	N-acetylmuramoyl-L-alanine amidase	Q96PD5	OID30742	PGLYRP2	0.400708	0.640575	0.110228
PGM2	18330-7	Phosphoglucomutase-2	Q96G03	OID30904	PGM2	0.365992	0.0170394	0.174485
PGR	15693-9	Progesterone receptor	P06401	OID30460	PGR	0.00344111	0.0242105	0.23958
PI3	4982-54	Elafin	P19957	OID20326	PI3	0.812672	0.177916	0.228588
PIGR	3216-2	Polymeric immunoglobulin receptor	P01833	OID21102	PIGR	0.48205	0.253403	0.523458
PILRA	10816-150	Paired immunoglobulin-like type 2 receptor alpha isoform FDF03-M14	Q9UKJ1	OID21129	PILRA	-0.320049	0.886823	0.703016
PILRA	6402-8	Paired immunoglobulin-like type 2 receptor alpha isoform FDF03-deltaTM	Q9UKJ1	OID21129	PILRA	-0.3156	0.886823	0.698945
PILRA	8825-4	Paired immunoglobulin-like type 2 receptor alpha	Q9UKJ1	OID21129	PILRA	0.00839302	0.886823	0.128487
PKD2	13486-9	Polycystin-2	Q13563	OID30184	PKD2	0.0225616	0.138318	0.0918428
PKD2	13745-10	Polycystin-2	Q13563	OID30184	PKD2	-0.124808	0.138318	0.0172547
PKLR	15607-56	Pyruvate kise PKLR	P30613	OID20682	PKLR	0.422069	0.0941831	0.0729481
PLA2G10	2949-6	Group 10 secretory phospholipase A2	O15496	OID21002	PLA2G10	0.0584262	0.391152	0.142196
PLA2G1B	4910-21	Phospholipase A2	P04054	OID20252	PLA2G1B	0.385622	0.165554	0.126112
PLA2G2A	2692-74	Phospholipase A2, membrane associated	P14555	OID20274	PLA2G2A	0.696327	0.368034	0.509216
PLA2G7	5015-15	Platelet-activating factor acetylhydrolase	Q13093	OID21105	PLA2G7	0.517042	0.515212	0.351933
PLAT	2212-69	Tissue-type plasminogen activator	P00750	OID20247	PLAT	0.654378	0.216004	0.349204
PLAU	4158-54	Urokise-type plasminogen activator	P00749	OID21124	PLAU	0.46414	0.249855	0.156749
PLAUR	2652-15	Urokise plasminogen activator surface receptor	Q03405	OID20764	PLAUR	0.474486	0.393679	0.315734
PLCB1	11354-21	1-phosphatidylinositol 4,5-bisphosphate phosphodiesterase beta-1	Q9NQ66	OID30484	PLCB1	-0.0122641	0.00529173	0.220913
PLG	3710-49	Angiostatin	P00747	OID30785	PLG	0.358709	0.21238	0.306607
PLG	4150-75	Plasmin	P00747	OID30785	PLG	0.0503897	0.21238	0.0802215
PLG	4151-6	Plasminogen	P00747	OID30785	PLG	0.494574	0.21238	0.0940049
PLIN3	14687-6	Perilipin-3	O60664	OID20143	PLIN3	0.0971435	0.142624	0.0451633
PLSCR3	11407-57	Phospholipid scramblase 3	Q9NRY6	OID31146	TMEM256-PLSCR3	-0.169799	0.161506	0.0338657
PLTP	15475-4	Phospholipid transfer protein	P55058	OID20238	PLTP	0.186611	0.403304	0.310607
PLXDC1	9235-3	Plexin domain-containing protein 1	Q8IUK5	OID21258	PLXDC1	-0.0704114	0.105099	0.211186
PLXDC2	11342-59	Plexin domain-containing protein 2	Q6UX71	OID31101	PLXDC2	-0.00230401	0.123622	0.217685
PLXNA4	19560-23	Plexin-A4	Q9HCM2	OID20597	PLXNA4	0.0870701	0.238029	0.194937
PLXNB2	9216-100	Plexin-B2	O15031	OID20317	PLXNB2	0.457986	0.530691	0.393524
PLXNB3	16922-53	Plexin-B3	Q9ULL4	OID20160	PLXNB3	0.0253664	0.254071	0.121039
PMM2	17794-6	Phosphomannomutase 2	O15305	OID30125	PMM2	0.626031	0.171951	0.268027
PMVK	12450-42	Phosphomevalote kise	Q15126	OID20850	PMVK	0.748412	0.204933	0.219011
PNLIP	15613-16	Pancreatic triacylglycerol lipase	P16233	OID30693	PNLIP	0.868242	0.175147	0.119065
PNLIPRP1	6627-25	Ictive pancreatic lipase-related protein 1	P54315	OID31122	PNLIPRP1	0.788139	0.187694	0.146075
PNLIPRP2	15471-29	Pancreatic lipase-related protein 2	P54317	OID20775	PNLIPRP2	0.83474	0.835915	0.514078
PODXL2	10616-67	Podocalyxin-like protein 2	Q9NZ53	OID21487	PODXL2	-0.0128226	0.240199	0.0199956
POMC	2558-51	Beta-endorphin	P01189	OID30282	POMC	0.00810899	0.174649	0.136544
POMC	4890-10	Corticotropin	P01189	OID30282	POMC	0.0470036	0.174649	0.135198
POMC	9204-33	Pro-opiomelanocortin	P01189	OID30282	POMC	0.594897	0.174649	0.162986
PON1	4261-55	Serum paraoxose/arylesterase 1	P27169	OID30704	PON1	-0.0186201	0.454173	0.171981
POSTN	3457-57	Periostin	Q15063	OID30410	POSTN	0.56278	0.147154	0.257574
PPBP	16765-52	Platelet basic protein	P02775	OID30761	PPBP	0.755199	0.256913	0.272807
PPBP	17165-1	Beta-thromboglobulin	P02775	OID30761	PPBP	0.800132	0.256913	0.252056
PPBP	2790-54	Neutrophil-activating peptide 2	P02775	OID30761	PPBP	0.81203	0.256913	0.25068
PPBP	4544-4	Connective tissue-activating peptide III	P02775	OID30761	PPBP	0.804074	0.256913	0.24873
PPCDC	13996-16	Phosphopantothenoylcysteine decarboxylase	Q96CD2	OID21027	PPCDC	0.418511	0.224813	0.121548
PPIB	4718-5	Peptidyl-prolyl cis-trans isomerase B	P23284	OID20331	PPIB	-0.166643	0.194957	0.0881434
PPIE	5238-26	Peptidyl-prolyl cis-trans isomerase E	Q9UNP9	OID31279	PPIE	0.376437	0.00744036	0.274676
PPIF	5248-68	Peptidyl-prolyl cis-trans isomerase F, mitochondrial	P30405	OID30385	PPIF	0.335006	0.127073	0.176415
PPM1A	12619-14	Protein phosphatase 1A	P35813	OID21184	PPM1A	0.105873	0.0210081	0.143964
PPME1	17852-5	Protein phosphatase methylesterase 1	Q9Y570	OID21347	PPME1	0.753415	0.12511	0.137368
PPP1CC	19295-32	Serine/threonine-protein phosphatase PP1-gamma catalytic subunit	P36873	OID31360	PPP1CC	0.582052	0.17787	0.204129
PPP1R14A	19117-3	Protein phosphatase 1 regulatory subunit 14A	Q96A00	OID31011	PPP1R14A	0.518185	0.187966	0.227927
PPP1R2	19152-4	Protein phosphatase inhibitor 2	P41236	OID20176	PPP1R2	0.661817	0.176638	0.232298
PPP2R5A	13622-16	Serine/threonine-protein phosphatase 2A 56 kDa regulatory subunit alpha isoform	Q15172	OID31502	PPP2R5A	0.67718	0.155579	0.171173
PPP3R1	15545-13	Calcineurin subunit B type 1	P63098	OID20902	PPP3R1	0.583576	0.141827	0.185662
PPP3R1	4903-72	Calcineurin	P63098	OID20902	PPP3R1	0.413689	0.141827	0.297909
PPT1	9244-27	Palmitoyl-protein thioesterase 1	P50897	OID30947	PPT1	0.0823487	0.00897289	0.276546
PPY	4588-1	Pancreatic hormone	P01298	OID21516	PPY	0.895466	0.286252	0.115112
PQBP1	11432-11	Polyglutamine-binding protein 1	O60828	OID21172	PQBP1	0.363679	0.0518705	0.052377
PRCP	5722-78	Lysosomal Pro-X carboxypeptidase	P42785	OID20337	PRCP	0.605533	0.243382	0.433445
PRDX1	3855-56	Peroxiredoxin-1	Q06830	OID20962	PRDX1	0.399156	0.0819175	0.11904
PRDX3	8358-30	Thioredoxin-dependent peroxide reductase, mitochondrial	P30048	OID20483	PRDX3	0.295759	0.142827	0.212728
PRDX5	5017-19	Peroxiredoxin-5, mitochondrial	P30044	OID20644	PRDX5	0.307998	0.157537	0.149913
PRDX6	5018-68	Peroxiredoxin-6	P30041	OID21404	PRDX6	0.318767	0.060191	0.218229
PRG2	7258-5	Bone marrow proteoglycan	P13727	OID30381	PRG2	0.475401	0.549769	0.0524591
PRG3	9015-1	Proteoglycan 3	Q9Y2Y8	OID30383	PRG3	0.637298	0.528655	0.100733
PRKAB1	5183-53	AMP Kise (alpha1beta1gamma1)	Q9Y478	OID20444	PRKAB1	0.124008	0.135552	0.137602
PRKAR2A	19125-26	cAMP-dependent protein kise type II-alpha regulatory subunit	P13861	OID31119	PRKAR2A	0.139982	0.219302	0.0485348
PRKCQ	3817-18	Protein kise C theta type	Q04759	OID20468	PRKCQ	0.292794	0.00969495	0.257381
PRKG1	13067-5	cGMP-dependent protein kise 1, beta isozyme	Q13976	OID30621	PRKG1	0.326176	0.227734	0.235421
PRL	2585-2	Prolactin	P01236	OID21033	PRL	0.802205	0.137118	0.149638
PRND	18231-147	Prion-like protein doppel	Q9UKY0	OID31124	PRND	0.0569997	0.224613	0.114574
PROC	2961-1	Vitamin K-dependent protein C	P04070	OID20402	PROC	0.220574	0.382995	0.143644
PROC	3758-68	Activated Protein C	P04070	OID20402	PROC	-0.0456818	0.382995	0.0938436
PROK1	2247-20	Prokineticin-1	P58294	OID20543	PROK1	-0.0481445	0.262567	0.102396
PROS1	2700-56	Vitamin K-dependent protein S	P07225	OID30737	PROS1	0.503128	0.294482	0.243256
PRSS2	5034-79	Trypsin-2	P07478	OID20364	PRSS2	0.777627	0.180346	0.197403
PRSS22	4534-10	Brain-specific serine protease 4	Q9GZN4	OID30483	PRSS22	0.541089	0.0929848	0.19355
PRSS27	15535-3	Serine protease 27	Q9BQR3	OID20212	PRSS27	0.605507	0.398254	0.315626
PRSS8	15513-108	Prostasin	Q16651	OID20763	PRSS8	0.557176	0.278811	0.231583
PRTN3	13720-95	Myeloblastin	P24158	OID20329	PRTN3	0.556771	0.27392	0.324992
PSAP	6207-10	Prosaposin	P07602	OID30419	PSAP	0.236953	0.231624	0.22056
PSAPL1	8814-33	Proactivator polypeptide-like 1	Q6NUJ1	OID31473	PSAPL1	0.303171	0.329015	0.378795
PSG1	15631-18	Pregncy-specific beta-1-glycoprotein 1	P11464	OID20916	PSG1	0.0587612	0.475146	0.11198
PSIP1	17176-13	PC4 and SFRS1-interacting protein	O75475	OID20534	PSIP1	0.64552	0.161427	0.248356
PSMA1	3859-50	Proteasome subunit alpha type-1	P25786	OID21221	PSMA1	0.0629784	0.000522402	0.170774
PSMA1	7880-9	Proteasome subunit alpha type-1	P25786	OID21221	PSMA1	-0.00393694	0.000522402	0.138264
PSMD5	10716-35	26S proteasome non-ATPase regulatory subunit 5	Q16401	OID30918	PSMD5	-0.0112565	0.00730129	0.0513062
PSMD9	13931-22	26S proteasome non-ATPase regulatory subunit 9	O00233	OID21304	PSMD9	0.703293	0.154368	0.0511393
PSME1	5918-5	Proteasome activator complex subunit 1	Q06323	OID20969	PSME1	0.71777	0.13161	0.214888
PSME2	17694-32	Proteasome activator complex subunit 2	Q9UL46	OID20989	PSME2	0.720548	0.1091	0.160048
PSMG3	12729-12	Proteasome assembly chaperone 3	Q9BT73	OID20549	PSMG3	0.542336	0.109148	0.164787
PSPN	2696-87	Persephin	O60542	OID20511	PSPN	0.666083	0.173213	0.26863
PTEN	3831-21	Phosphatidylinositol 3,4,5-trisphosphate 3-phosphatase and dual-specificity protein phosphatase PTEN	P60484	OID20794	PTEN	0.331587	0.026758	0.186877
PTGDS	10514-5	Prostaglandin-H2 D-isomerase	P41222	OID20408	PTGDS	0.50829	0.276091	0.340145
PTGES2	18458-4	Prostaglandin E synthase 2	Q9H7Z7	OID30561	PTGES2	0.389855	0.120259	0.206616
PTGR1	19617-5	Prostaglandin reductase 1	Q14914	OID30297	PTGR1	0.518234	0.187797	0.415185
PTH	19640-2	Parathyroid Hormone1-34	P01270	OID30963	PTH	0.157884	0.274525	0.0294481
PTH	5954-62	Parathyroid hormone	P01270	OID30963	PTH	0.58902	0.274525	0.143058
PTH1R	13470-43	Parathyroid hormone/parathyroid hormone-related peptide receptor	Q03431	OID20571	PTH1R	-0.0847719	0.112588	0.134722
PTK7	9525-1	Ictive tyrosine-protein kise 7	Q13308	OID20880	PTK7	0.181909	0.0352723	0.160469
PTN	3045-72	Pleiotrophin	P21246	OID20083	PTN	0.562951	0.135921	0.382499
PTP4A3	19231-22	Protein tyrosine phosphatase type IVA 3	O75365	OID30469	PTP4A3	0.0231695	0.102495	0.124576
PTPN1	3005-5	Tyrosine-protein phosphatase non-receptor type 1	P18031	OID20908	PTPN1	0.522891	0.156437	0.198521
PTPN6	4318-12	Tyrosine-protein phosphatase non-receptor type 6	P29350	OID20717	PTPN6	0.430154	0.151813	0.129121
PTPN9	12633-3	Tyrosine-protein phosphatase non-receptor type 9	P43378	OID30437	PTPN9	0.278353	0.00211647	0.11888
PTPRH	11988-24	Receptor-type tyrosine-protein phosphatase H	Q9HD43	OID31433	PTPRH	-0.00790681	0.485358	0.068614
PTPRR	6361-49	Receptor-type tyrosine-protein phosphatase R	Q15256	OID31099	PTPRR	0.323515	0.264133	0.0918753
PTPRS	6049-64	Receptor-type tyrosine-protein phosphatase S	Q13332	OID20306	PTPRS	0.259832	0.219597	0.278705
PTS	12014-19	6-pyruvoyl tetrahydrobiopterin synthase	Q03393	OID20847	PTS	0.108351	0.191922	0.0673268
PTX3	6447-73	Pentraxin-related protein PTX3	P26022	OID20570	PTX3	0.000245658	0.169608	0.110242
PVR	8064-125	Poliovirus receptor	P15151	OID21011	PVR	-0.0623563	0.36636	0.0827717
PXDNL	11324-3	Peroxidasin-like protein	A1KZ92	OID31405	PXDNL	-0.0331517	0.0344016	0.0671775
PYDC1	12835-101	Pyrin domain-containing protein 1	Q8WXC3	OID30202	PYDC1	-0.0936948	0.392652	0.0554853
PYY	3727-35	Peptide YY	P10082	OID30150	PYY	0.760751	0.283877	0.0755684
PZP	6580-29	Pregncy zone protein	P20742	OID30730	PZP	0.88472	0.276882	0.662177
QDPR	11257-1	Dihydropteridine reductase	P09417	OID20174	QDPR	0.77171	0.29006	0.317809
QPCT	7849-3	Glutaminyl-peptide cyclotransferase	Q16769	OID20320	QPCT	0.435279	0.329465	0.230429
RAB27B	13596-3	Ras-related protein Rab-27B	O00194	OID30354	RAB27B	0.0525585	0.211398	0.0636367
RAB2B	19253-82	Ras-related protein Rab-2B	Q8WUD1	OID31362	RAB2B	0.219066	0.183259	0.130204
RAB39B	12403-30	Ras-related protein Rab-39B	Q96DA2	OID30069	RAB39B	0.121173	0.0311865	0.149068
RAB6B	14271-23	Ras-related protein Rab-6B	Q9NRW1	OID20817	RAB6B	0.165641	0.00191225	0.250657
RABEPK	13599-15	Rab9 effector protein with kelch motifs	Q7Z6M1	OID21163	RABEPK	-0.0952869	0.0591995	0.18608
RAC3	16769-20	Ras-related C3 botulinum toxin substrate 3	P60763	OID30958	RAC3	0.123275	0.00341376	0.221822
RAD23B	12522-6	UV excision repair protein RAD23 homolog B	P54727	OID21166	RAD23B	0.677265	0.130651	0.106083
RAD51	2871-73	D repair protein RAD51 homolog 1	Q06609	OID31254	RAD51	-0.0411347	0.0169115	0.232214
RALB	18432-32	Ras-related protein Ral-B	P11234	OID30567	RALB	0.256415	0.0163981	0.132473
RANBP1	18191-23	Ran-specific GTPase-activating protein	P43487	OID30258	RANBP1	0.702339	0.0983137	0.186049
RARRES1	8398-277	Retinoic acid receptor responder protein 1	P49788	OID21177	RARRES1	0.175126	0.160532	0.620953
RARRES2	3079-62	Retinoic acid receptor responder protein 2	Q99969	OID20373	RARRES2	0.499264	0.362859	0.353562
RBKS	19467-3	Ribokise	Q9H477	OID20986	RBKS	0.207055	0.195106	0.0532105
RBM17	17391-10	Splicing factor 45	Q96I25	OID31034	RBM17	0.736092	0.162556	0.19695
RBM19	11468-15	Probable R-binding protein 19	Q9Y4C8	OID30090	RBM19	0.0984601	0.00322825	0.0605962
RBP1	19279-42	Retinol-binding protein 1	P09455	OID30913	RBP1	0.169664	0.0332302	0.0752521
RBP5	19241-31	Retinol-binding protein 5	P82980	OID21369	RBP5	0.780457	0.377652	0.449224
RBP7	14208-3	Retinoid-binding protein 7	Q96R05	OID31526	RBP7	0.554663	0.308833	0.168089
REG1A	13095-51	Lithostathine-1-alpha	P05451	OID20415	REG1A	0.760767	0.249765	0.266852
REG1B	16770-3	Lithostathine-1-beta	P48304	OID20266	REG1B	0.76719	0.22058	0.278809
REG3A	15304-1	Regenerating islet-derived protein 3-alpha	Q06141	OID20258	REG3A	0.857766	0.180423	0.213438
REG3G	15476-6	Regenerating islet-derived protein 3-gamma	Q6UW15	OID31408	REG3G	0.691626	0.0510624	0.29762
REG4	11102-22	Regenerating islet-derived protein 4	Q9BYZ8	OID20784	REG4	0.717624	0.212407	0.274291
RELB	11464-9	Transcription factor RelB	Q01201	OID30463	RELB	0.0521893	0.00425727	0.199516
RELT	14112-40	Tumor necrosis factor receptor superfamily member 19L	Q969Z4	OID21142	RELT	0.179048	0.485557	0.132773
REN	3396-54	Renin	P00797	OID20201	REN	0.866979	0.236132	0.311806
RET	3220-40	Proto-oncogene tyrosine-protein kise receptor Ret	P07949	OID21346	RET	0.771872	0.297741	0.430766
RETN	3046-31	Resistin	Q9HD89	OID20327	RETN	0.616962	0.264053	0.213479
REXO2	13590-1	Oligoribonuclease, mitochondrial	Q9Y3B8	OID30075	REXO2	0.153272	0.0070139	0.266884
RGMA	5483-1	Repulsive guidance molecule A	Q96B86	OID21065	RGMA	0.644362	0.308135	0.309255
RGMB	3331-8	RGM domain family member B	Q6NW40	OID21045	RGMB	0.516893	0.287182	0.435922
RGS10	11634-32	Regulator of G-protein sigling 10	O43665	OID30999	RGS10	0.714382	0.166855	0.131258
RGS8	11666-72	Regulator of G-protein sigling 8	P57771	OID20454	RGS8	-0.0761183	0.0143899	0.218283
RHOC	17764-108	Rho-related GTP-binding protein RhoC	P08134	OID20950	RHOC	0.416656	0.194178	0.310646
RIDA	14636-25	Ribonuclease UK114	P52758	OID30635	HRSP12	0.750551	0.275811	0.478008
RLN2	6621-10	Prorelaxin H2	P04090	OID30601	RLN2	0.0988331	0.104806	0.125369
RNASE1	7211-2	Ribonuclease pancreatic	P07998	OID30672	RNASE1	0.718194	0.250369	0.337377
RNASE10	5602-62	Ictive ribonuclease-like protein 10	Q5GAN6	OID30238	RNASE10	0.00852201	0.437416	0.124506
RNASE3	15576-158	Eosinophil cationic protein	P12724	OID20203	RNASE3	0.615021	0.296178	0.112802
RNASE4	5644-60	Ribonuclease 4	P34096	OID30705	RNASE4	0.5864	0.323284	0.229471
RNASE6	5646-20	Ribonuclease K6	Q93091	OID30689	RNASE6	0.432895	0.533579	0.625631
RNASET2	16913-8	Ribonuclease T2	O00584	OID20321	RNASET2	0.3013	0.367574	0.0914
RNF149	9773-15	E3 ubiquitin-protein ligase RNF149	Q8NC42	OID30235	RNF149	0.0330537	0.246034	0.093997
RNF41	13411-21	E3 ubiquitin-protein ligase NRDP1	Q9H4P4	OID21179	RNF41	0.448902	0.139294	0.185336
RNF43	14120-2	E3 ubiquitin-protein ligase RNF43	Q68DV7	OID31291	RNF43	0.00966566	0.0225532	0.100291
ROBO1	5740-17	Roundabout homolog 1	Q9Y6N7	OID20734	ROBO1	0.367331	0.278048	0.231787
ROBO2	5116-62	Roundabout homolog 2	Q9HCK4	OID21007	ROBO2	0.45771	0.129315	0.172738
ROBO4	16297-14	Roundabout homolog 4	Q8WZ75	OID30226	ROBO4	-0.00181861	0.130705	0.0682334
ROR1	2590-69	Ictive tyrosine-protein kise transmembrane receptor ROR1	Q01973	OID20224	ROR1	0.541227	0.30031	0.23677
RPA2	19264-6	Replication protein A 32 kDa subunit	P15927	OID30453	RPA2	0.0296702	0.0167273	0.0309862
RPE	12646-2	Ribulose-phosphate 3-epimerase	Q96AT9	OID31324	RPE	0.693993	0.119698	0.165511
RPS10	13011-20	40S ribosomal protein S10	P46783	OID30070	RPS10	-0.00781526	0.0046488	0.131323
RRAS	17742-2	Ras-related protein R-Ras	P10301	OID30961	RRAS	0.0838526	0.167308	0.117973
RRM2	17750-8	Ribonucleoside-diphosphate reductase subunit M2	P31350	OID21187	RRM2	-0.189818	0.0861848	0.172961
RRM2B	8925-25	Ribonucleoside-diphosphate reductase subunit M2 B	Q7LG56	OID21174	RRM2B	0.710711	0.127163	0.223881
RSPO1	16614-27	R-spondin-1	Q2MKA7	OID20938	RSPO1	0.490985	0.215023	0.287286
RSPO1	6240-70	R-spondin-1	Q2MKA7	OID20938	RSPO1	0.0718424	0.215023	0.0955882
RSPO3	13094-75	R-spondin-3	Q9BXY4	OID21415	RSPO3	0.450989	0.260533	0.193536
RSPO3	8427-118	R-spondin-3	Q9BXY4	OID21415	RSPO3	0.489144	0.260533	0.23355
RTN4IP1	18180-58	Reticulon-4-interacting protein 1, mitochondrial	Q8WWV3	OID31030	RTN4IP1	0.416999	0.175444	0.28584
RTN4R	5105-2	Reticulon-4 receptor	Q9BZR6	OID21424	RTN4R	0.723642	0.235205	0.40533
RUVBL1	12365-108	RuvB-like 1	Q9Y265	OID21211	RUVBL1	0.0670451	0.0300471	0.132437
S100A11	14011-17	Protein S100-A11	P31949	OID20130	S100A11	0.26115	0.196412	0.211774
S100A12	5852-6	Protein S100-A12	P80511	OID21374	S100A12	0.79594	0.171293	0.144838
S100A13	7223-60	Protein S100-A13	Q99584	OID30529	S100A13	0.0105146	0.113144	0.160297
S100A14	17828-3	Protein S100-A14	Q9HCY8	OID30987	S100A14	0.523407	0.14781	0.0847306
S100A16	17836-17	Protein S100-A16	Q96FQ6	OID20878	S100A16	0.148062	0.0391558	0.192867
S100A3	15297-3	Protein S100-A3	P33764	OID31352	S100A3	-0.0288388	0.0158717	0.0542013
S100A4	14116-129	Protein S100-A4	P26447	OID21519	S100A4	0.253456	0.197742	0.24741
S100P	9926-4	Protein S100-P	P25815	OID20103	S100P	0.0581199	0.139326	0.135437
SAA4	15516-12	Serum amyloid A-4 protein	P35542	OID30726	SAA4	0.448325	0.172283	0.527946
SAP18	12830-4	Histone deacetylase complex subunit SAP18	O00422	OID31323	SAP18	0.0325267	0.000397504	0.159746
SAT1	9859-180	Diamine acetyltransferase 1	P21673	OID30111	SAT1	-0.0324241	0.00860393	0.0568706
SAT2	12524-18	Diamine acetyltransferase 2	Q96F10	OID31306	SAT2	0.334236	0.19796	0.0461241
SATB1	13511-29	D-binding protein SATB1	Q01826	OID31038	SATB1	0.258235	0.0292981	0.168479
SBSN	5724-58	Suprabasin	Q6UWP8	OID30398	SBSN	-0.0594646	0.311786	0.0822607
SCARA5	10419-1	Scavenger receptor class A member 5	Q6ZMJ2	OID21058	SCARA5	0.274545	0.271529	0.193167
SCARB2	5100-53	Lysosome membrane protein 2	Q14108	OID20943	SCARB2	-0.102325	0.356642	0.150985
SCARF1	5129-12	Scavenger receptor class F member 1	Q14162	OID20297	SCARF1	0.532733	0.317971	0.301495
SCARF2	8956-96	Scavenger receptor class F member 2	Q96GP6	OID21048	SCARF2	0.665646	0.4303	0.320572
SCARF2	9925-56	Scavenger receptor class F member 2	Q96GP6	OID21048	SCARF2	0.0161857	0.4303	0.142008
SCG3	7957-2	Secretogranin-3	Q8WXD2	OID20728	SCG3	0.698854	0.405748	0.555178
SCGB3A1	6252-62	Secretoglobin family 3A member 1	Q96QR1	OID30577	SCGB3A1	0.76934	0.220861	0.466744
SCGN	15305-7	Secretagogin	O76038	OID20457	SCGN	0.527369	0.114346	0.128656
SCIN	12684-5	Adseverin	Q9Y6U3	OID30857	SCIN	0.00642054	0.0014772	0.205668
SCN2B	8353-15	Sodium channel subunit beta-2	O60939	OID30948	SCN2B	0.0348262	0.00131604	0.210383
SCN4B	7911-29	Sodium channel subunit beta-4	Q8IWT1	OID30277	SCN4B	-0.014063	0.497567	0.0572119
SCT	3728-52	Secretin	P09683	OID30951	SCT	0.0933843	0.134825	0.0719828
SELE	3470-1	E-selectin	P16581	OID20290	SELE	0.776713	0.568797	0.568063
SELL	4831-4	L-Selectin	P14151	OID30752	SELL	0.641245	0.238573	0.380902
SELP	4154-57	P-selectin	P16109	OID20379	SELP	0.609133	0.26651	0.243289
SELPLG	11266-8	P-selectin glycoprotein ligand 1	Q14242	OID20560	SELPLG	-0.354755	0.3377	0.279326
SEMA3G	5628-21	Semaphorin-3G	Q9NS98	OID30599	SEMA3G	-0.0566638	0.217108	0.155384
SEMA4C	7923-41	Semaphorin-4C	Q9C0C4	OID21329	SEMA4C	0.177425	0.121419	0.150831
SEMA4D	5737-61	Semaphorin-4D	Q92854	OID21020	SEMA4D	0.347153	0.181141	0.448819
SEMA6C	14597-5	Semaphorin-6C	Q9H3T2	OID30531	SEMA6C	-0.0554212	0.0130368	0.047578
SEMA6C	7202-107	Semaphorin-6C	Q9H3T2	OID30531	SEMA6C	0.139942	0.0130368	0.157682
SEMA7A	7019-13	Semaphorin-7A	O75326	OID20283	SEMA7A	0.415142	0.267741	0.139234
SEPTIN3	18316-75	Neurol-specific septin-3	Q9UH03	OID31025	SEPT3	0.0110452	0.11213	0.0888041
SERPINA1	3580-25	Alpha-1-antitrypsin	P01009	OID30750	SERPINA1	0.183081	0.0589019	0.48289
SERPINA11	9002-36	Serpin A11	Q86U17	OID20281	SERPINA11	0.592975	0.447752	0.374366
SERPINA12	6551-94	Serpin A12	Q8IW75	OID20219	SERPINA12	0.718232	0.377037	0.069941
SERPINA3	2879-9	Alpha-1-antichymotrypsin	P01011	OID30786	SERPINA3	-0.0454981	0.244775	0.180541
SERPINA3	4153-11	Alpha-1-antichymotrypsin complex	P01011	OID30786	SERPINA3	0.425829	0.244775	0.317321
SERPINA4	3449-58	Kallistatin	P29622	OID30774	SERPINA4	0.450881	0.342324	0.350807
SERPINA5	3389-7	Plasma serine protease inhibitor	P05154	OID30763	SERPINA5	0.299991	0.213155	0.164426
SERPINA6	4785-30	Corticosteroid-binding globulin	P08185	OID30743	SERPINA6	0.0231143	0.186109	0.0789968
SERPINA7	2706-69	Thyroxine-binding globulin	P05543	OID30724	SERPINA7	0.40341	0.219794	0.26423
SERPINA9	7266-4	Serpin A9	Q86WD7	OID21284	SERPINA9	0.256994	0.229656	0.196938
SERPINB1	10737-96	Leukocyte elastase inhibitor	P30740	OID21088	SERPINB1	0.278947	0.183586	0.258522
SERPINB5	15417-3	Serpin B5	P36952	OID20064	SERPINB5	-0.0894599	0.00381263	0.198188
SERPINB8	19130-81	Serpin B8	P50452	OID20630	SERPINB8	0.596376	0.508939	0.288569
SERPINC1	3344-60	Antithrombin-III	P01008	OID30789	SERPINC1	0.156725	0.116042	0.254318
SERPIND1	3316-58	Heparin cofactor 2	P05546	OID30767	SERPIND1	0.676167	0.260119	0.238648
SERPINE1	2925-9	Plasminogen activator inhibitor 1	P05121	OID20342	SERPINE1	0.765803	0.298349	0.234078
SERPINE2	19154-41	Glia-derived nexin	P07093	OID30359	SERPINE2	0.767162	0.397988	0.411234
SERPINF1	9211-19	Pigment epithelium-derived factor	P36955	OID30757	SERPINF1	0.454643	0.239431	0.296016
SERPINF2	3024-18	Alpha-2-antiplasmin	P08697	OID30779	SERPINF2	0.342892	0.110605	0.236551
SERPING1	4479-14	Plasma protease C1 inhibitor	P05155	OID30777	SERPING1	0.308966	0.225078	0.171624
SERPINH1	10800-15	Serpin H1	P50454	OID31322	SERPINH1	0.51518	0.184532	0.417824
SERPINI2	7117-21	Serpin I2	O75830	OID31504	SERPINI2	0.0170553	0.45514	0.04925
SETMAR	12462-20	Histone-lysine N-methyltransferase SETMAR	Q53H47	OID20948	SETMAR	0.0186989	0.169358	0.0682295
SEZ6L	19563-3	Seizure 6-like protein	Q9BYH1	OID21488	SEZ6L	0.585809	0.210951	0.564935
SEZ6L2	3867-49	Seizure 6-like protein 2	Q6UXD5	OID21289	SEZ6L2	-0.0679687	0.166044	0.177862
SF3B4	13449-25	Splicing factor 3B subunit 4	Q15427	OID21278	SF3B4	0.471623	0.147341	0.0974819
SFRP1	3221-54	Secreted frizzled-related protein 1	Q8N474	OID20984	SFRP1	0.653214	0.171898	0.248883
SFRP4	17447-52	Secreted frizzled-related protein 4	Q6FHJ7	OID30648	SFRP4	0.759667	0.24459	0.465432
SFTPD	19590-46	Pulmory surfactant-associated protein D	P35247	OID20214	SFTPD	0.677503	0.568739	0.473548
SH2D1A	4567-82	SH2 domain-containing protein 1A	O60880	OID20514	SH2D1A	0.194832	0.21055	0.199155
SH3BGRL2	19113-66	SH3 domain-binding glutamic acid-rich-like protein 2	Q9UJC5	OID30863	SH3BGRL2	0.518635	0.0259911	0.269626
SH3GL3	18318-98	Endophilin-A3	Q99963	OID31334	SH3GL3	0.185049	0.00474036	0.22685
SH3GLB2	18222-34	Endophilin-B2	Q9NR46	OID31145	SH3GLB2	0.661835	0.167264	0.24555
SHBG	4929-55	Sex hormone-binding globulin	P04278	OID30685	SHBG	0.889131	0.607951	0.472109
SHC1	16043-30	SHC-transforming protein 1	P29353	OID31222	SHC1	0.0318117	0.0104003	0.247134
SHC1	5272-55	SHC-transforming protein 1	P29353	OID31222	SHC1	0.0493067	0.0104003	0.218821
SHH	2743-5	Sonic hedgehog protein	Q15465	OID30516	SHH	-0.140868	0.0027417	0.231807
SHMT1	12334-25	Serine hydroxymethyltransferase, cytosolic	P34896	OID20714	SHMT1	0.7254	0.458771	0.515627
SIAE	9263-57	Sialate O-acetylesterase	Q9HAT2	OID21503	SIAE	0.523862	0.22552	0.213076
SIGLEC1	4464-10	Sialoadhesin	Q9BZZ2	OID20690	SIGLEC1	0.148888	0.356379	0.0755792
SIGLEC15	10847-1	Sialic acid-binding Ig-like lectin 15	Q6ZMC9	OID20812	SIGLEC15	0.0821626	0.00947649	0.107537
SIGLEC5	16792-4	Sialic acid-binding Ig-like lectin 5	O15389	OID21082	SIGLEC5	0.73084	0.475036	0.4846
SIGLEC6	2741-22	Sialic acid-binding Ig-like lectin 6	O43699	OID21394	SIGLEC6	0.302908	0.264052	0.332426
SIGLEC7	2742-68	Sialic acid-binding Ig-like lectin 7	Q9Y286	OID20190	SIGLEC7	0.500731	0.186742	0.381037
SIGLEC8	7864-3	Sialic acid-binding Ig-like lectin 8	Q9NYZ4	OID30261	SIGLEC8	0.072611	0.38366	0.103401
SIGLEC9	3007-7	Sialic acid-binding Ig-like lectin 9	Q9Y336	OID21390	SIGLEC9	0.604538	0.496008	0.73632
SIRPA	5430-66	Tyrosine-protein phosphatase non-receptor type substrate 1	P78324	OID20304	SIRPA	0.730187	0.980124	0.728545
SIRPB1	6247-9	Sigl-regulatory protein beta-1	O00241	OID20739	SIRPB1	0.463904	0.526363	0.582608
SIRT2	5030-52	D-dependent protein deacetylase sirtuin-2	Q8IXJ6	OID21375	SIRT2	0.388676	0.211156	0.141643
SIRT5	12461-8	D-dependent protein deacylase sirtuin-5, mitochondrial	Q9NXA8	OID20820	SIRT5	0.155005	0.0144113	0.108919
SIT1	11194-6	Sigling threshold-regulating transmembrane adapter 1	Q9Y3P8	OID20462	SIT1	-0.0304168	0.304499	0.0187204
SLAMF1	7953-20	Sigling lymphocytic activation molecule	Q13291	OID20496	SLAMF1	0.182147	0.081135	0.210125
SLAMF6	5128-53	SLAM family member 6	Q96DU3	OID21254	SLAMF6	0.102436	0.0753676	0.1532
SLAMF7	5487-7	SLAM family member 7	Q9NQ25	OID20602	SLAMF7	0.773874	0.522559	0.442413
SLAMF8	8994-65	SLAM family member 8	Q9P0V8	OID21214	SLAMF8	0.0810771	0.634592	0.0845869
SLIT2	18930-28	Slit homolog 2 protein	O94813	OID20862	SLIT2	0.0796578	0.0282372	0.209424
SLITRK1	15539-15	SLIT and NTRK-like protein 1	Q96PX8	OID30510	SLITRK1	0.584921	0.210584	0.30376
SLITRK6	16916-19	SLIT and NTRK-like protein 6	Q9H5Y7	OID20094	SLITRK6	0.538247	0.228515	0.258148
SLMAP	7191-32	Sarcolemmal membrane-associated protein	Q14BN4	OID31441	SLMAP	0.426895	0.136675	0.158701
SMAD1	9838-4	Mothers against decapentaplegic homolog 1	Q15797	OID21180	SMAD1	0.735139	0.237127	0.215049
SMAD2	10364-6	Mothers against decapentaplegic homolog 2	Q15796	OID31353	SMAD2	0.698235	0.212052	0.207711
SMAD3	10363-13	Mothers against decapentaplegic homolog 3	P84022	OID31418	SMAD3	0.630708	0.161708	0.198411
SMC3	14324-52	Structural maintence of chromosomes protein 3	Q9UQE7	OID31195	SMC3	-0.00885235	0.000642455	0.230864
SMNDC1	17805-35	Survival of motor neuron-related-splicing factor 30	O75940	OID31471	SMNDC1	0.752165	0.205355	0.164649
SMOC1	13118-5	SPARC-related modular calcium-binding protein 1	Q9H4F8	OID21461	SMOC1	0.529645	0.37911	0.385692
SMOC2	15635-4	SPARC-related modular calcium-binding protein 2	Q9H3U7	OID20730	SMOC2	0.705353	0.248994	0.257947
SMPD1	10818-36	Sphingomyelin phosphodiesterase	P17405	OID21028	SMPD1	0.792257	0.325084	0.104012
SMPDL3A	4771-10	Acid sphingomyelise-like phosphodiesterase 3a	Q92484	OID20676	SMPDL3A	0.250023	0.605956	0.221004
SMS	18179-56	Spermine synthase	P52788	OID30853	SMS	0.176924	0.0870126	0.186314
SMTN	12546-1	Smoothelin	P53814	OID31154	SMTN	0.721401	0.125288	0.170169
SNAP25	13105-7	Syptosomal-associated protein 25	P60880	OID30811	SNAP25	0.148726	0.261852	0.168625
SNAP29	12357-41	Syptosomal-associated protein 29	O95721	OID21506	SNAP29	0.52678	0.240531	0.192371
SNAPIN	6975-52	SRE-associated protein Spin	O95295	OID31019	SNAPIN	0.097287	0.12371	0.0764913
SNCA	8458-111	Alpha-synuclein	P37840	OID30645	SNCA	0.636148	0.229889	0.134319
SNRPB2	17364-8	U2 small nuclear ribonucleoprotein B''	P08579	OID31132	SNRPB2	0.506788	0.130289	0.137635
SNU13	13602-6	NHP2-like protein 1	P55769	OID30052	NHP2L1	0.381347	0.0206148	0.129241
SNX5	18327-6	Sorting nexin-5	Q9Y5X3	OID30215	SNX5	0.54497	0.0984798	0.223011
SOD1	2794-60	Superoxide dismutase [Cu-Zn]	P00441	OID20386	SOD1	0.604943	0.142914	0.239534
SOD2	5008-51	Superoxide dismutase [Mn], mitochondrial	P04179	OID21114	SOD2	0.0186385	0.236986	0.261087
SOD3	5660-51	Extracellular superoxide dismutase [Cu-Zn]	P08294	OID30683	SOD3	0.727019	0.448716	0.280549
SORCS2	4569-52	VPS10 domain-containing receptor SorCS2	Q96PQ0	OID21262	SORCS2	-0.0524593	0.391247	0.012534
SORD	15447-45	Sorbitol dehydrogese	Q00796	OID21453	SORD	0.73254	0.178196	0.395849
SORT1	11300-32	Sortilin	Q99523	OID20213	SORT1	0.0777037	0.265963	0.0465204
SOST	13101-60	Sclerostin	Q9BQB4	OID20204	SOST	0.611638	0.200185	0.317384
SPACA5_SPACA5B	6494-60	Sperm acrosome-associated protein 5	Q96QH8	OID30990	SPACA5|SPACA5B	-0.0708084	0.0368927	0.0618343
SPARC	3043-49	SPARC	P09486	OID21511	SPARC	0.705692	0.200808	0.242976
SPARCL1	4467-49	SPARC-like protein 1	Q14515	OID20361	SPARCL1	0.503951	0.403414	0.422842
SPART	11161-5	Spartin	Q8N0X7	OID30656	SPG20	0.652883	0.194557	0.235152
SPINK1	8243-55	Serine protease inhibitor Kazal-type 1	P00995	OID21097	SPINK1	0.315469	0.324079	0.0579261
SPINK2	13405-61	Serine protease inhibitor Kazal-type 2	P20155	OID30627	SPINK2	0.505551	0.427932	0.151548
SPINK4	19213-1	Serine protease inhibitor Kazal-type 4	O60575	OID20509	SPINK4	0.385848	0.564397	0.219346
SPINK5	8028-22	Serine protease inhibitor Kazal-type 5	Q9NQ38	OID21148	SPINK5	0.52947	0.30354	0.323983
SPINK6	5731-1	Serine protease inhibitor Kazal-type 6	Q6UWN8	OID21450	SPINK6	0.649823	0.178342	0.27149
SPINK8	7962-11	Serine protease inhibitor Kazal-type 8	P0C7L1	OID30153	SPINK8	-0.0107815	0.112644	0.0934351
SPINT1	2828-82	Kunitz-type protease inhibitor 1	O43278	OID21109	SPINT1	0.335441	0.204955	0.212233
SPINT2	2843-13	Kunitz-type protease inhibitor 2	O43291	OID20720	SPINT2	0.402935	0.2489	0.398747
SPINT3	7926-13	Kunitz-type protease inhibitor 3	P49223	OID31509	SPINT3	0.634075	0.138178	0.551999
SPOCK1	5490-53	Testican-1	Q08629	OID20924	SPOCK1	-0.0805307	0.19347	0.247899
SPON1	4297-62	Spondin-1	Q9HCB6	OID20759	SPON1	0.656392	0.237636	0.316816
SPON2	8099-42	Spondin-2	Q9BUD6	OID20221	SPON2	0.622786	0.414535	0.24944
SPP1	13113-7	Osteopontin	P10451	OID20322	SPP1	0.595447	0.277758	0.14703
SPTLC1	7886-26	Serine palmitoyltransferase 1	O15269	OID31086	SPTLC1	0.137097	0.0837839	0.158335
SRC	15433-4	Proto-oncogene tyrosine-protein kise Src	P12931	OID21521	SRC	0.655089	0.190244	0.287804
SRC	5488-74	Proto-oncogene tyrosine-protein kise Src	P12931	OID21521	SRC	0.598011	0.190244	0.182051
SRP14	17510-7	Sigl recognition particle 14 kDa protein	P37108	OID21324	SRP14	0.340289	0.132819	0.0943003
SSB	13526-5	Lupus La protein	P05455	OID20818	SSB	0.140799	0.00521529	0.0886344
SSB	13625-19	Lupus La protein	P05455	OID20818	SSB	0.0215602	0.00521529	0.064317
ST13	18387-7	Hsc70-interacting protein	P50502	OID30624	ST13	0.256467	0.171365	0.0542055
ST3GAL1	5657-28	CMP-N-acetylneuramite-beta-galactosamide-alpha-2,3-sialyltransferase 1	Q11201	OID21322	ST3GAL1	0.326891	0.164612	0.284614
ST6GAL1	6035-2	Beta-galactoside alpha-2,6-sialyltransferase 1	P15907	OID20302	ST6GAL1	0.106795	0.21098	0.159205
STAB2	3399-31	Stabilin-2	Q8WWQ8	OID30401	STAB2	0.0889994	0.343348	0.122702
STAMBP	19187-21	STAM-binding protein	O95630	OID20955	STAMBP	0.682707	0.191245	0.202325
STAT5B	16551-14	Sigl transducer and activator of transcription 5B	P51692	OID21277	STAT5B	-0.198447	0.200959	0.161789
STAU1	12471-47	Double-stranded R-binding protein Staufen homolog 1	O95793	OID31210	STAU1	0.303771	0.0292481	0.254757
STC1	4930-21	Stanniocalcin-1	P52823	OID21014	STC1	0.645087	0.159382	0.141112
STC2	6231-46	Stanniocalcin-2	O76061	OID21157	STC2	-0.000706473	0.123293	0.0201656
STIP1	5489-18	Stress-induced-phosphoprotein 1	P31948	OID21077	STIP1	0.674732	0.163682	0.258545
STK24	12617-2	Serine/threonine-protein kise 24	Q9Y6E0	OID20837	STK24	0.58684	0.159535	0.114634
STOML2	6555-58	Stomatin-like protein 2, mitochondrial	Q9UJZ1	OID31183	STOML2	0.0211383	0.00735598	0.160752
STX1B	6966-144	Syntaxin-1B	P61266	OID30934	STX1B	-0.131722	0.0180754	0.0125787
STX3	7186-111	Syntaxin-3	Q13277	OID31090	STX3	0.0128553	0.0393348	0.0405686
STX4	10668-5	Syntaxin-4	Q12846	OID21326	STX4	0.558465	0.130774	0.259226
STX6	10945-11	Syntaxin-6	O43752	OID21219	STX6	0.366492	0.0798737	0.137256
STX7	8274-64	Syntaxin-7	O15400	OID30560	STX7	0.541785	0.34295	0.135965
STX8	10903-50	Syntaxin-8	Q9UNK0	OID20531	STX8	0.628426	0.128012	0.238643
SUGT1	17818-22	Protein SGT1 homolog	Q9Y2Z0	OID21229	SUGT1	0.665693	0.167167	0.166466
SULT2A1	9829-91	Bile salt sulfotransferase	Q06520	OID20508	SULT2A1	0.478652	0.183832	0.276721
SUMF1	6941-11	Sulfatase-modifying factor 1	Q8NBK3	OID30486	SUMF1	0.00914257	0.0113532	0.0697303
SUMF2	6069-71	Sulfatase-modifying factor 2	Q8NBJ7	OID21032	SUMF2	-0.297376	0.364105	0.171438
SUOX	18324-61	Sulfite oxidase, mitochondrial	P51687	OID31031	SUOX	0.0649964	0.168066	0.0454166
SUSD1	9582-93	Sushi domain-containing protein 1	Q6UWL2	OID20072	SUSD1	-0.104612	0.228854	0.0306121
SV2A	12880-1	Syptic vesicle glycoprotein 2A	Q7L0J3	OID30965	SV2A	0.0223134	0.0880415	0.139151
SWAP70	13552-7	Switch-associated protein 70	Q9UH65	OID31477	SWAP70	0.526066	0.105789	0.349518
SYTL4	11563-51	Syptotagmin-like protein 4	Q96C24	OID30339	SYTL4	0.135364	0.191476	0.207417
SYTL4	9090-9	Syptotagmin-like protein 4	Q96C24	OID30339	SYTL4	0.455399	0.191476	0.214676
TACSTD2	14034-22	Tumor-associated calcium sigl transducer 2	P09758	OID21447	TACSTD2	-0.0353662	0.590893	0.078789
TACSTD2	2619-72	Tumor-associated calcium sigl transducer 2	P09758	OID21447	TACSTD2	-0.0617203	0.590893	0.0938193
TAFA5	5609-92	Protein FAM19A5	Q7Z5A7	OID21321	FAM19A5	0.391817	0.359674	0.115018
TAGLN3	17775-8	Transgelin-3	Q9UI15	OID31225	TAGLN3	0.0246949	0.000570896	0.0850492
TALDO1	11347-9	Transaldolase	P37837	OID30414	TALDO1	0.380876	0.162096	0.13922
TANK	14013-11	TRAF family member-associated NF-kappa-B activator	Q92844	OID20474	TANK	0.271786	0.113111	0.277734
TARBP2	12781-2	RISC-loading complex subunit TARBP2	Q15633	OID20870	TARBP2	0.615865	0.184134	0.13686
TARS1	18186-15	Threonine--tR ligase, cytoplasmic	P26639	OID31343	TARS	0.584278	0.0679464	0.175253
TAX1BP1	12721-4	Tax1-binding protein 1	Q86VP1	OID31075	TAX1BP1	0.068762	0.133702	0.103218
TBC1D5	9960-2	TBC1 domain family member 5	Q92609	OID20521	TBC1D5	0.392183	0.125164	0.133303
TBCA	12501-10	Tubulin-specific chaperone A	O75347	OID30616	TBCA	0.0529059	0.191644	0.562431
TBCB	17686-27	Tubulin-folding cofactor B	Q99426	OID20993	TBCB	0.709658	0.200938	0.142318
TCL1A	17210-2	T-cell leukemia/lymphoma protein 1A	P56279	OID20987	TCL1A	0.745221	0.274071	0.092402
TCL1B	18276-34	T-cell leukemia/lymphoma protein 1B	O95988	OID20058	TCL1B	-0.00935291	0.000102938	0.164755
TCN1	19614-8	Transcobalamin-1	P20061	OID30687	TCN1	0.334694	0.353317	0.268646
TCN2	15560-52	Transcobalamin-2	P20062	OID20341	TCN2	-0.00715	0.308785	0.669691
TCN2	5584-21	Holo-Transcobalamin-2	P20062	OID20341	TCN2	0.456477	0.308785	0.458476
TDGF1	5810-25	Teratocarcinoma-derived growth factor 1	P13385	OID20816	TDGF1	0.81296	0.686742	0.65901
TDO2	9880-33	Tryptophan 2,3-dioxygese	P48775	OID30910	TDO2	-0.010623	0.0182994	0.13113
TDP1	10073-22	Tyrosyl-D phosphodiesterase 1	Q9NUW8	OID31403	TDP1	0.229035	0.0548221	0.16808
TEK	3773-15	Angiopoietin-1 receptor, soluble	Q02763	OID21496	TEK	0.372708	0.331552	0.108634
TERF1	10049-112	Telomeric repeat-binding factor 1	P54274	OID30480	TERF1	0.0590678	0.00086417	0.089017
TF	4162-54	Serotransferrin	P02787	OID30783	TF	0.00966231	0.200616	0.165683
TFF1	9185-15	Trefoil factor 1	P04155	OID21154	TFF1	0.406223	0.185576	0.30363
TFF2	9191-8	Trefoil factor 2	Q03403	OID20787	TFF2	0.77677	0.20492	0.370193
TFF3	4721-54	Trefoil factor 3	Q07654	OID20371	TFF3	0.719215	0.384612	0.325562
TFF3	8323-163	Trefoil factor 3	Q07654	OID20371	TFF3	0.651436	0.384612	0.258359
TFPI	3336-50	Tissue factor pathway inhibitor	P10646	OID20388	TFPI	0.478936	0.394156	0.44062
TFPI2	9233-71	Tissue factor pathway inhibitor 2	P48307	OID21512	TFPI2	0.427532	0.201632	0.135278
TFRC	6895-1	Transferrin receptor protein 1	P02786	OID20369	TFRC	0.282805	0.379038	0.151821
TFRC	8795-48	Transferrin receptor protein 1	P02786	OID20369	TFRC	0.53221	0.379038	0.210047
TG	18839-24	Thyroglobulin	P01266	OID31359	TG	0.12644	0.101572	0.0642703
TGFB1	2333-72	Transforming growth factor beta-1	P01137	OID20621	TGFB1	0.234568	0.240484	0.213917
TGFB2	4156-74	Transforming growth factor beta-2	P61812	OID31417	TGFB2	0.00799747	0.0170397	0.139893
TGFBI	3283-21	Transforming growth factor-beta-induced protein ig-h3	Q15582	OID20417	TGFBI	0.285247	0.421772	0.366817
TGFBR2	5133-17	TGF-beta receptor type-2	P37173	OID21493	TGFBR2	-0.025589	0.322685	0.0426212
TGFBR3	3009-3	Transforming growth factor beta receptor type 3	Q03167	OID20255	TGFBR3	0.517164	0.207136	0.332738
TGM2	18934-50	Protein-glutamine gamma-glutamyltransferase 2	P21980	OID20141	TGM2	0.493348	0.0943947	0.125789
THBS2	14111-15	Thrombospondin-2	P35442	OID21104	THBS2	0.123162	0.260394	0.0710446
THBS2	3339-33	Thrombospondin-2	P35442	OID21104	THBS2	0.582637	0.260394	0.288986
THBS4	3340-53	Thrombospondin-4	P35443	OID20368	THBS4	0.605313	0.217319	0.278437
THPO	5947-90	Thrombopoietin	P40225	OID20098	THPO	0.496683	0.200514	0.184482
THPO	8059-1	Thrombopoietin	P40225	OID20098	THPO	0.459344	0.200514	0.107074
THSD1	5621-64	Thrombospondin type-1 domain-containing protein 1	Q9NS62	OID30476	THSD1	0.18079	0.0293139	0.112051
THTPA	13595-20	Thiamine-triphosphatase	Q9BU02	OID31375	THTPA	-0.168954	0.29087	0.0754502
TIE1	2844-53	Tyrosine-protein kise receptor Tie-1, soluble	P35590	OID20303	TIE1	0.484511	0.23658	0.387672
TIGAR	12476-50	Fructose-2,6-bisphosphatase TIGAR	Q9NQ88	OID20894	C12orf5	0.268721	0.051905	0.0675007
TIGIT	16299-13	T-cell immunoreceptor with Ig and ITIM domains	Q495A1	OID31320	TIGIT	0.0531227	0.056886	0.0983379
TIGIT	9638-2	T-cell immunoreceptor with Ig and ITIM domains	Q495A1	OID31320	TIGIT	0.147508	0.056886	0.0617219
TIMD4	15449-33	T-cell immunoglobulin and mucin domain-containing protein 4	Q96H15	OID20375	TIMD4	0.73207	0.288536	0.22355
TIMM8A	19148-58	Mitochondrial import inner membrane translocase subunit Tim8 A	O60220	OID31143	TIMM8A	0.526243	0.146477	0.188403
TIMP1	2211-9	Metalloproteise inhibitor 1	P01033	OID20418	TIMP1	0.0647559	0.220551	0.156582
TIMP2	2278-61	Metalloproteise inhibitor 2	P16035	OID30318	TIMP2	0.197579	0.0578266	0.308929
TIMP3	2480-58	Metalloproteise inhibitor 3	P35625	OID20684	TIMP3	0.648943	0.382764	0.47791
TIMP4	6462-12	Metalloproteise inhibitor 4	Q99727	OID21147	TIMP4	0.778043	0.312567	0.286187
TINAGL1	11192-168	Tubulointerstitial nephritis antigen-like	Q9GZM7	OID20180	TINAGL1	0.267762	0.177059	0.311915
TK1	4301-58	Thymidine kise, cytosolic	P04183	OID31294	TK1	0.034961	0.0189409	0.144387
TLR1	11149-3	Toll-like receptor 1	Q15399	OID30532	TLR1	-0.0666574	0.165492	0.0809685
TLR1	16324-38	Toll-like receptor 1	Q15399	OID30532	TLR1	0.136958	0.165492	0.0949443
TLR2	3835-11	Toll-like receptor 2	O60603	OID31290	TLR2	-0.0511048	0.00495937	0.073838
TLR3	16918-198	Toll-like receptor 3	O15455	OID20612	TLR3	0.606843	0.677947	0.0331007
TLR4	11101-18	Toll-like receptor 4	O00206	OID30428	TLR4	0.0187617	0.0186059	0.0196883
TLR4	3647-49	Toll-like receptor 4:Lymphocyte antigen 96 complex	O00206	OID30428	TLR4	0.104454	0.0186059	0.14118
TMCO5A	6907-17	Transmembrane and coiled-coil domain-containing protein 5A	Q8N6Q1	OID30940	TMCO5A	0.0537156	0.0631597	0.0785606
TMED4	9319-59	Transmembrane emp24 domain-containing protein 4	Q7Z7H5	OID30154	TMED4	-0.0178506	0.00176945	0.0385093
TMEM106A	10499-1	Transmembrane protein 106A	Q96A25	OID31411	TMEM106A	0.513298	0.210307	0.193141
TMEM132A	7871-16	Transmembrane protein 132A	Q24JP5	OID30287	TMEM132A	0.151974	0.217311	0.216123
TMEM25	9014-18	Transmembrane protein 25	Q86YD3	OID31015	TMEM25	0.0709024	0.0940108	0.043931
TMPRSS11B	10895-28	Transmembrane protease serine 11B	Q86T26	OID30852	TMPRSS11B	0.0143099	0.00110964	0.0158668
TMPRSS11D	6547-83	Transmembrane protease serine 11D	O60235	OID31103	TMPRSS11D	-0.0319769	0.103335	0.148888
TMPRSS15	3189-61	Enteropeptidase	P98073	OID21364	TMPRSS15	-0.142904	0.332551	0.131883
TMPRSS5	8002-27	Transmembrane protease serine 5	Q9H3S3	OID20947	TMPRSS5	0.0224961	0.51807	0.0969889
TNC	4155-3	Tescin	P24821	OID20359	TNC	0.369701	0.242253	0.0895811
TNF	5936-53	Tumor necrosis factor	P01375	OID20074	TNF	0.161412	0.201185	0.0609998
TNFAIP8	12563-2	Tumor necrosis factor alpha-induced protein 8	O95379	OID20433	TNFAIP8	0.534139	0.0482633	0.250406
TNFRSF10A	4832-75	Tumor necrosis factor receptor superfamily member 10A	O00220	OID20967	TNFRSF10A	-0.0844791	0.402863	0.0876488
TNFRSF10B	5534-49	Tumor necrosis factor receptor superfamily member 10B	O14763	OID20981	TNFRSF10B	-0.024277	0.469907	0.153919
TNFRSF10B	8529-1	Tumor necrosis factor receptor superfamily member 10B	O14763	OID20981	TNFRSF10B	-0.113016	0.469907	0.0526336
TNFRSF11B	8304-50	Tumor necrosis factor receptor superfamily member 11B	O00300	OID20735	TNFRSF11B	0.67183	0.296976	0.251432
TNFRSF12A	5138-50	Tumor necrosis factor receptor superfamily member 12A	Q9NP84	OID21482	TNFRSF12A	0.00579766	0.340834	0.061947
TNFRSF13B	2704-74	Tumor necrosis factor receptor superfamily member 13B	O14836	OID20702	TNFRSF13B	0.0981994	0.343034	0.0970178
TNFRSF13C	5383-14	Tumor necrosis factor receptor superfamily member 13C	Q96RJ3	OID20480	TNFRSF13C	-0.0893097	0.277236	0.243688
TNFRSF14	5352-11	Tumor necrosis factor receptor superfamily member 14	Q92956	OID20783	TNFRSF14	-0.0689244	0.258892	0.0171103
TNFRSF17	2665-26	Tumor necrosis factor receptor superfamily member 17	Q02223	OID30589	TNFRSF17	0.691112	0.339451	0.146546
TNFRSF19	5131-15	Tumor necrosis factor receptor superfamily member 19	Q9NS68	OID21446	TNFRSF19	0.554832	0.375466	0.213303
TNFRSF1A	2654-19	Tumor necrosis factor receptor superfamily member 1A	P19438	OID21155	TNFRSF1A	0.618871	0.370444	0.229992
TNFRSF1B	3152-57	Tumor necrosis factor receptor superfamily member 1B	P20333	OID21145	TNFRSF1B	0.661617	0.409781	0.222775
TNFRSF1B	8368-102	Tumor necrosis factor receptor superfamily member 1B	P20333	OID21145	TNFRSF1B	0.686742	0.409781	0.292541
TNFRSF21	5404-53	Tumor necrosis factor receptor superfamily member 21	O75509	OID21052	TNFRSF21	0.541272	0.360845	0.175539
TNFRSF4	3730-81	Tumor necrosis factor receptor superfamily member 4	P43489	OID20653	TNFRSF4	0.270794	0.365477	0.05867
TNFRSF6B	5070-76	Tumor necrosis factor receptor superfamily member 6B	O95407	OID20964	TNFRSF6B	0.158904	0.249168	0.0773291
TNFRSF8	2605-49	Tumor necrosis factor receptor superfamily member 8	P28908	OID21049	TNFRSF8	0.177618	0.257765	0.0820666
TNFRSF9	14025-18	Tumor necrosis factor receptor superfamily member 9	Q07011	OID20985	TNFRSF9	0.0953734	0.367689	0.0309019
TNFSF10	8833-20	Tumor necrosis factor ligand superfamily member 10	P50591	OID20611	TNFSF10	-0.0602875	0.376266	0.0973199
TNFSF11	14061-48	Tumor necrosis factor ligand superfamily member 11	O14788	OID20592	TNFSF11	0.0244365	0.198137	0.0671956
TNFSF12	5939-42	Tumor necrosis factor ligand superfamily member 12	O43508	OID20624	TNFSF12	0.49158	0.268912	0.360777
TNFSF13B	3059-50	Tumor necrosis factor ligand superfamily member 13B	Q9Y275	OID20272	TNFSF13B	0.467935	0.229421	0.183109
TNFSF14	5355-69	Tumor necrosis factor ligand superfamily member 14	O43557	OID20953	TNFSF14	0.594419	0.230382	0.184874
TNFSF14	5988-49	Tumor necrosis factor ligand superfamily member 14	O43557	OID20953	TNFSF14	0.00814028	0.230382	0.158474
TNFSF8	3421-54	Tumor necrosis factor ligand superfamily member 8	P32971	OID30384	TNFSF8	0.468292	0.228055	0.124565
TNNI3	5441-67	Troponin I, cardiac muscle	P19429	OID20050	TNNI3	0.0960261	0.0132599	0.088706
TNR	11302-237	Tescin-R	Q92752	OID20957	TNR	0.504437	0.318659	0.193973
TNXB	5698-60	Tescin-X	P22105	OID21107	TNXB	0.532216	0.234875	0.357544
TOP1	2876-74	D topoisomerase 1	P11387	OID31449	TOP1	0.00237926	0.316201	0.119579
TOR1AIP1	10606-34	Torsin-1A-interacting protein 1	Q5JTV8	OID30195	TOR1AIP1	0.024925	0.399397	0.259342
TOR1AIP1	9039-47	Torsin-1A-interacting protein 1	Q5JTV8	OID30195	TOR1AIP1	-0.246489	0.399397	0.0542352
TP53	6123-69	Cellular tumor antigen p53	P04637	OID21232	TP53	-0.146975	0.0533458	0.156756
TP53	6168-11	Cellular tumor antigen p53 R175H mutant	P04637	OID21232	TP53	-0.0910113	0.0533458	0.213403
TP53I3	17748-21	Quinone oxidoreductase PIG3	Q53FA7	OID30632	TP53I3	0.764042	0.288144	0.314584
TPK1	12018-84	Thiamin pyrophosphokise 1	Q9H3S4	OID30338	TPK1	0.314285	0.297817	0.164541
TPMT	11218-84	Thiopurine S-methyltransferase	P51580	OID21270	TPMT	0.374819	0.231139	0.317971
TPP1	17691-1	Tripeptidyl-peptidase 1	O14773	OID20750	TPP1	0.622353	0.240329	0.256842
TPPP2	12800-5	Tubulin polymerization-promoting protein family member 2	P59282	OID31274	TPPP2	0.00640571	0.0011385	0.239692
TPRKB	12417-46	EKC/KEOPS complex subunit TPRKB	Q9Y3C4	OID31234	TPRKB	-0.0311681	0.000905821	0.191331
TPSAB1	9409-11	Tryptase beta-1	Q15661	OID20642	TPSAB1	0.665787	0.440682	0.353347
TPSG1	3404-51	Tryptase gamma	Q9NRR2	OID30424	TPSG1	-0.0245376	0.000202389	0.0415778
TPT1	3872-2	Translatiolly-controlled tumor protein	P13693	OID20476	TPT1	0.207265	0.00283675	0.243389
TRDMT1	12635-9	tR (cytosine(38)-C(5))-methyltransferase	O14717	OID31335	TRDMT1	0.550877	0.139778	0.316759
TREM2	16300-4	Triggering receptor expressed on myeloid cells 2	Q9NZC2	OID20731	TREM2	0.767444	0.365629	0.372963
TREML1	11147-17	Trem-like transcript 1 protein	Q86YW5	OID30682	TREML1	0.514358	0.186668	0.199333
TREML1	9329-28	Trem-like transcript 1 protein	Q86YW5	OID30682	TREML1	0.677909	0.186668	0.19427
TREML2	5736-1	Trem-like transcript 2 protein	Q5T2D2	OID21120	TREML2	0.487803	0.3086	0.433602
TRIAP1	18277-28	TP53-regulated inhibitor of apoptosis 1	O43715	OID21403	TRIAP1	-0.0307813	0.188902	0.0417455
TSHB	3521-16	Thyroid Stimulating Hormone	P01222	OID20129	TSHB	0.754343	0.133072	0.558225
TSLP	3010-53	Thymic stromal lymphopoietin	Q969D9	OID20056	TSLP	-0.0239429	0.0120617	0.193234
TST	12663-1	Thiosulfate sulfurtransferase	Q16762	OID20868	TST	-0.163521	0.11805	0.0721788
TTN	11352-42	Titin	Q8WZ42	OID30108	TTN	0.403845	0.0548239	0.109865
TXLNA	15698-6	Alpha-taxilin	P40222	OID20952	TXLNA	0.544966	0.1704	0.273949
TXN	8813-160	Thioredoxin	P10599	OID30670	TXN	0.204446	0.106057	0.0432046
TXNDC15	6366-38	Thioredoxin domain-containing protein 15	Q96J42	OID21495	TXNDC15	0.460023	0.621992	0.0574505
TXNDC5	11212-7	Thioredoxin domain-containing protein 5	Q8NBS9	OID21012	TXNDC5	0.314231	0.195897	0.230012
TXNRD1	13967-14	Thioredoxin reductase 1, cytoplasmic	Q16881	OID21135	TXNRD1	0.733692	0.164374	0.272523
TYMP	11361-73	Thymidine phosphorylase	P19971	OID20234	TYMP	0.376852	0.153281	0.22829
TYRO3	2611-72	Tyrosine-protein kise receptor TYRO3	Q06418	OID20161	TYRO3	0.309824	0.372859	0.166354
UBE2B	9865-40	Ubiquitin-conjugating enzyme E2 B	P63146	OID31368	UBE2B	-0.159088	0.0446478	0.0231093
UBE2L6	19190-4	Ubiquitin/ISG15-conjugating enzyme E2 L6	O14933	OID30321	UBE2L6	0.310372	0.222137	0.158309
UFD1	17411-55	Ubiquitin recognition factor in ER-associated degradation protein 1	Q92890	OID31486	UFD1L	0.756315	0.221634	0.196683
UGDH	17755-5	UDP-glucose 6-dehydrogese	O60701	OID30081	UGDH	-0.0085513	0.00681457	0.290369
ULBP2	3082-9	NKG2D ligand 2	Q9BZM5	OID20919	ULBP2	-0.0957526	0.419451	0.0694835
UMOD	9451-20	Uromodulin	P07911	OID20237	UMOD	0.04286	0.579893	0.165939
UNC5D	16307-22	Netrin receptor UNC5D	Q6UXZ4	OID30447	UNC5D	0.511587	0.0520124	0.426322
UROD	19289-29	Uroporphyrinogen decarboxylase	P06132	OID30603	UROD	0.202662	0.298464	0.177827
UROS	11248-43	Uroporphyrinogen-III synthase	P10746	OID30964	UROS	0.331064	0.0345241	0.24
USO1	13639-101	General vesicular transport factor p115	O60763	OID21367	USO1	0.693451	0.173959	0.235956
USP25	9215-117	Ubiquitin carboxyl-termil hydrolase 25	Q9UHP3	OID31428	USP25	0.220247	0.181239	0.208054
USP28	19562-8	Ubiquitin carboxyl-termil hydrolase 28	Q96RU2	OID31084	USP28	-0.0275977	0.0620259	0.095848
USP8	13450-49	Ubiquitin carboxyl-termil hydrolase 8	P40818	OID20110	USP8	0.631171	0.197494	0.242926
UXS1	8258-22	UDP-glucuronic acid decarboxylase 1	Q8NBZ7	OID21189	UXS1	0.474901	0.0995514	0.21943
VAMP8	7064-2	Vesicle-associated membrane protein 8	Q9BV40	OID30555	VAMP8	-0.204267	0.186916	0.0797783
VASN	5682-13	Vasorin	Q6EMK4	OID20345	VASN	0.457079	0.26668	0.213568
VASP	9762-14	Vasodilator-stimulated phosphoprotein	P50552	OID30692	VASP	0.434458	0.173565	0.0880553
VAT1	18175-65	Syptic vesicle membrane protein VAT-1 homolog	Q99536	OID21382	VAT1	-0.113172	0.148968	0.234037
VAV3	9830-109	Guanine nucleotide exchange factor VAV3	Q9UKW4	OID30795	VAV3	0.481299	0.188558	0.280774
VCAM1	2967-8	Vascular cell adhesion protein 1	P19320	OID20396	VCAM1	0.511222	0.280142	0.129829
VCAN	9561-21	Versican core protein	P13611	OID21026	VCAN	-0.0420482	0.435164	0.0426501
VEGFA	19437-61	Isoform L-VEGF165	P15692	OID20650	VEGFA	0.721923	0.557601	0.43941
VEGFA	2597-8	Vascular endothelial growth factor A	P15692	OID20650	VEGFA	0.391426	0.557601	0.117589
VEGFA	4867-15	Vascular endothelial growth factor A, isoform 121	P15692	OID20650	VEGFA	0.699662	0.557601	0.420807
VEGFB	9453-12	Vascular endothelial growth factor B	P49765	OID30554	VEGFB	-0.0102861	0.207458	0.0383517
VEGFC	3132-1	Vascular endothelial growth factor C	P49767	OID21524	VEGFC	0.586039	0.223976	0.197503
VEGFD	13098-93	Vascular endothelial growth factor D	O43915	OID20662	FIGF	0.612898	0.384032	0.363717
VEGFD	14705-1	Vascular endothelial growth factor D	O43915	OID20662	FIGF	0.461132	0.384032	0.240627
VIM	15540-6	Vimentin	P08670	OID20053	VIM	0.172685	0.0125369	0.187342
VIT	6234-74	Vitrin	Q6UXI7	OID30334	VIT	0.662355	0.252662	0.270837
VNN2	15480-2	Vascular non-inflammatory molecule 2	O95498	OID21310	VNN2	0.755054	0.53471	0.462498
VPS28	17155-1	Vacuolar protein sorting-associated protein 28 homolog	Q9UK41	OID31273	VPS28	0.0173368	0.141341	0.217771
VPS4B	12668-7	Vacuolar protein sorting-associated protein 4B	O75351	OID31386	VPS4B	0.641127	0.169867	0.121195
VSIG10	10825-12	V-set and immunoglobulin domain-containing protein 10	Q8N0Z9	OID31400	VSIG10	0.0498096	0.295726	0.059274
VSIG2	8018-43	V-set and immunoglobulin domain-containing protein 2	Q96IQ7	OID31371	VSIG2	-0.0510039	0.348755	0.178042
VSIR	11531-24	V-type immunoglobulin domain-containing suppressor of T-cell activation	Q9H7M9	OID20131	C10orf54	0.242115	0.240011	0.285497
VSIR	14123-34	V-type immunoglobulin domain-containing suppressor of T-cell activation	Q9H7M9	OID20131	C10orf54	0.23859	0.240011	0.334744
VSNL1	13522-20	Visinin-like protein 1	P62760	OID31105	VSNL1	0.0735843	0.276081	0.0220649
VSTM2L	6549-60	V-set and transmembrane domain-containing protein 2-like protein	Q96N03	OID20067	VSTM2L	0.00307612	0.0545541	0.0204822
VTA1	4209-60	Vacuolar protein sorting-associated protein VTA1 homolog	Q9NP79	OID21016	VTA1	0.689956	0.172046	0.194406
VTI1A	7952-2	Vesicle transport through interaction with t-SREs homolog 1A	Q96AJ9	OID30640	VTI1A	0.431207	0.179081	0.135978
VWA1	6385-63	von Willebrand factor A domain-containing protein 1	Q6PCB0	OID21421	VWA1	0.407342	0.336916	0.228557
VWC2	15308-108	Brorin	Q2TAL6	OID20936	VWC2	0.647815	0.402691	0.243401
VWC2L	7995-16	von Willebrand factor C domain-containing protein 2-like	B2RUY7	OID31002	VWC2L	-0.0160748	0.126505	0.0428844
VWF	3050-7	von Willebrand factor	P04275	OID20256	VWF	0.187157	0.0978308	0.120961
WARS	9870-17	Tryptophan--tR ligase, cytoplasmic	P23381	OID21084	WARS	0.506871	0.123853	0.181211
WFDC1	9316-67	WAP four-disulfide core domain protein 1	Q9HC57	OID31366	WFDC1	0.356303	0.129985	0.314758
WFDC2	11388-75	WAP four-disulfide core domain protein 2	Q14508	OID21505	WFDC2	0.770823	0.409963	0.451025
WFIKKN1	3191-50	WAP, kazal, immunoglobulin, kunitz and NTR domain-containing protein 1	Q96NZ8	OID20939	WFIKKN1	0.52765	0.179101	0.172318
WFIKKN2	3235-50	WAP, Kazal, immunoglobulin, Kunitz and NTR domain-containing protein 2	Q8TEU8	OID20785	WFIKKN2	0.672111	0.509497	0.333306
WIF1	16070-7	Wnt inhibitory factor 1	Q9Y5W5	OID21464	WIF1	0.389567	0.228915	0.175441
XCL1	4143-74	Lymphotactin	P47992	OID21398	XCL1	-0.00901424	0.459936	0.146537
XG	8044-90	Glycoprotein Xg	P55808	OID20259	XG	0.315748	0.669846	0.123665
XRCC4	9886-28	D repair protein XRCC4	Q13426	OID20869	XRCC4	0.482247	0.0583194	0.194969
YARS1	19270-26	Tyrosine--tR ligase, cytoplasmic	P54577	OID31494	YARS	0.634131	0.195395	0.156646
YES1	2878-66	Tyrosine-protein kise Yes	P07947	OID21348	YES1	0.403544	0.19034	0.177534
YWHAQ	4179-57	14-3-3 protein family	P27348	OID30605	YWHAQ	-0.0401363	0.191082	0.149792
YWHAQ	4707-50	14-3-3 protein family	P27348	OID30605	YWHAQ	0.628811	0.191082	0.171968
YWHAQ	7625-27	14-3-3 protein theta	P27348	OID30605	YWHAQ	0.512358	0.191082	0.268584
YY1	17337-1	Transcriptiol repressor protein YY1	P25490	OID30446	YY1	0.119958	2.41038e-05	0.244638
ZNF174	11486-26	Zinc finger protein 174	Q15697	OID30508	ZNF174	0.0207863	0.00142732	0.0176542
ZP4	7766-25	Zo pellucida sperm-binding protein 4	Q12836	OID31185	ZP4	-0.0173804	0.00199771	0.246465
