# Supplementary material for: Machine learning-guided deconvolution of plasma protein levels
Source: Mol Syst Biol. 2025 Oct 9;21(12):1822–44. doi: 10.1038/s44320-025-00158-6 (PMC12672695; doi:10.1038/s44320-025-00158-6)
Supplement: Supplementary file 6 — Dataset EV5 [file 44320_2025_158_MOESM6_ESM.xlsx]

## Sheet: Legend
Dataset EV5 Enrichment of participant and technical characteristics among proteins assigned to clusters
Analysis were done using zero-inflated models with cluster assignment as exposure and explained variance by each factor as outcome. Two models were fit in parallel. One that modeled whehter or not cluster assignment was associated with selection of the feature ('Zero' logistic regression) and a second one modelling whehter cluster assignment was also associated with higher explained variance ('Ne…

## Sheet: EV5
Variable	Cluster	Effect - Negbin	SE - Negbin	P-value - Negbiin	Effect - Zero	SE - Zero	P-value - Zero
Acetylsalicylic Acid	1	0.741314	0.262257	0.00470343	-0.0721656	0.239144	0.76283
Acetylsalicylic Acid	2	-0.491284	1.16755	0.673915	3.00389	1.00808	0.00288431
Acetylsalicylic Acid	3	-0.485195	1.53994	0.752705	0.341921	110.428	0.997529
Acetylsalicylic Acid	4	1.27591	2.14896	0.552691	-2.33217	287.808	0.993535
Acetylsalicylic Acid	5	0.237137	1.29522	0.854731	-2.24579	313.58	0.994286
Acetylsalicylic Acid	6	-2.92657	2.2954	0.20232	0.369321	#VALUE!	#VALUE!
Acetylsalicylic Acid	7	-0.534119	1.42013	0.706839	-1.79759	273.068	0.994748
Acetylsalicylic Acid	8	-0.0690824	1.34444	0.95902	-3.23141	338.352	0.99238
Omeprazole	1	0.649215	1.1371	0.568041	-6.92988	#VALUE!	#VALUE!
Omeprazole	3	-1.65006	1.61091	0.305692	0.851041	1.01624	0.402344
Omeprazole	4	-1.03046	0.755452	0.172558	-1.64686	0.492451	0.000825163
Omeprazole	5	-2.18283	0.930774	0.0190179	0.0892967	0.604227	0.882511
Omeprazole	6	-0.281339	1.16545	0.809245	-0.744996	0.736016	0.311442
Omeprazole	7	-0.571333	1.6254	0.725211	1.04829	1.01548	0.30193
Omeprazole	8	0.468795	0.844595	0.578858	-0.294288	0.531416	0.579729
Prednisolone	1	-0.311765	0.161005	0.0528233	0.870603	0.173118	4.93174e-07
Prednisolone	2	-0.431748	0.559322	0.440166	2.86071	0.583897	9.61556e-07
Prednisolone	3	0.240608	0.206727	0.244468	-1.12398	0.233136	1.42758e-06
Prednisolone	4	-0.55385	0.398019	0.164069	-0.211822	0.4319	0.62382
Prednisolone	5	-0.211095	0.187124	0.259278	-0.996065	0.208529	1.78263e-06
Prednisolone	6	-0.605151	0.434744	0.163932	-0.158414	0.47099	0.736613
Prednisolone	7	0.456208	0.201474	0.0235528	-0.962311	0.227006	2.24376e-05
Prednisolone	8	0.125741	0.183069	0.492179	-1.18427	0.205666	8.50096e-09
Insulin	1	0.0361672	0.126277	0.774563	0.713164	0.155551	4.54519e-06
Insulin	2	-0.3495	0.422983	0.408648	2.74413	0.506931	6.18992e-08
Insulin	3	-0.269724	0.188302	0.152029	-0.76109	0.241812	0.00164705
Insulin	4	-0.0333448	0.201751	0.868726	-1.45454	0.273721	1.07271e-07
Insulin	5	-0.293229	0.174846	0.0935286	-0.519111	0.221778	0.0192485
Insulin	6	0.148795	0.322251	0.644272	-0.361519	0.405337	0.372448
Insulin	7	0.0978801	0.178604	0.583673	-0.714261	0.227831	0.00171827
Insulin	8	0.205146	0.141597	0.147394	-1.35589	0.187278	4.48705e-13
Metformin	1	0.270224	0.122724	0.0276727	0.524806	0.11601	6.07402e-06
Metformin	2	-0.262254	0.319938	0.412386	2.19101	0.286162	1.91008e-14
Metformin	3	0.058466	0.206737	0.777328	-0.591867	0.204035	0.00372194
Metformin	4	-0.423024	0.243416	0.0822352	-1.04335	0.254377	4.10339e-05
Metformin	5	0.0866991	0.151129	0.566188	-1.17455	0.156219	5.53483e-14
Metformin	6	-0.255247	0.319961	0.425019	-0.443785	0.313154	0.15644
Metformin	7	-0.397266	0.211995	0.0609386	-0.284237	0.204854	0.165286
Metformin	8	-0.151379	0.156535	0.333512	-1.14663	0.161925	1.42857e-12
Gliclazide	1	-0.424947	0.725849	0.558247	-3.89476	#VALUE!	#VALUE!
Gliclazide	3	-0.0891062	1.57773	0.954962	-1.29098	156.813	0.993431
Gliclazide	4	-0.532781	0.270066	0.0485205	-1.93276	0.363879	1.08694e-07
Gliclazide	5	0.506443	1.32634	0.702584	-2.31141	172.178	0.989289
Gliclazide	6	-0.17907	2.3546	0.939379	-0.611343	191.91	0.997458
Gliclazide	7	0.0254754	1.45527	0.986033	-0.16073	44.6049	0.997125
Gliclazide	8	0.423697	0.236485	0.0731896	-1.23364	0.309369	6.67468e-05
Alfacalcidol	1	-0.163013	0.348023	0.639501	1.08117	0.402673	0.0072536
Alfacalcidol	3	0.350755	0.289172	0.225145	-2.58456	0.348723	1.24879e-13
Alfacalcidol	5	-0.0820428	0.524631	0.875732	-0.0318912	0.60695	0.958096
Alfacalcidol	6	-0.30303	0.631844	0.631515	-0.881588	0.73806	0.232295
Alfacalcidol	7	-0.524678	1.41924	0.711613	-4.89512	#VALUE!	#VALUE!
Alfacalcidol	8	0.0264339	0.524693	0.95982	-0.120945	0.607276	0.842138
Ankle spacing width	1	1.09433	0.889236	0.218459	-2.25885	84.9775	0.978793
Ankle spacing width	2	-2.0609	1.17672	0.0798798	4.90121	#VALUE!	#VALUE!
Ankle spacing width	3	-0.67898	0.689611	0.324828	-0.527322	0.53119	0.320847
Ankle spacing width	5	-0.90852	0.618377	0.141778	-0.375959	0.480218	0.433691
Ankle spacing width	6	-0.761561	1.3385	0.569379	0.0710538	1.02013	0.944471
Ankle spacing width	7	0.465509	0.96025	0.627833	0.43572	0.727748	0.549357
Ankle spacing width	8	-0.303267	0.629039	0.629726	-0.452436	0.480376	0.346277
Average total household income	1	-0.97541	0.907341	0.282366	-1.45715	#VALUE!	#VALUE!
Average total household income	3	-0.0331203	0.302592	0.912842	-0.956265	0.445622	0.0318802
Average total household income	5	0.182403	0.282563	0.518584	-0.727409	0.416353	0.0806203
Average total household income	6	0.674333	0.488834	0.167749	-0.620671	0.733267	0.397303
Average total household income	7	-0.67329	0.25485	0.00824418	-1.11658	0.396512	0.00486258
Average total household income	8	0.460787	0.248156	0.0633332	-1.13261	0.378714	0.00278372
Warfarin	1	0.390179	0.20837	0.0611339	-0.005466	0.153932	0.971674
Warfarin	2	-0.786472	1.00118	0.432135	3.28846	0.712604	3.93632e-06
Warfarin	3	-0.595432	0.390556	0.127365	-0.377166	0.291396	0.195549
Warfarin	4	-1.22515	0.817074	0.133759	0.548846	0.594233	0.355684
Warfarin	5	-0.424272	0.297589	0.153956	-0.699103	0.22431	0.00182901
Warfarin	6	-1.06981	0.581698	0.0658992	-0.35314	0.435079	0.416981
Warfarin	7	0.352456	0.326601	0.280514	-0.66303	0.245603	0.00694236
Warfarin	8	-0.183991	0.294018	0.53146	-0.846826	0.22233	0.000139606
Clopidogrel	1	-0.998321	0.285043	0.000461164	1.94393	0.434182	7.56238e-06
Clopidogrel	2	0.378543	0.90504	0.675756	-11.4062	#VALUE!	#VALUE!
Clopidogrel	5	0.0444605	0.419531	0.915601	0.430346	0.597789	0.471589
Clopidogrel	7	0.0821722	0.27003	0.760893	-0.900594	0.390106	0.0209662
Clopidogrel	8	-0.459452	0.327007	0.160015	-0.219274	0.474552	0.644035
Beef intake	1	-0.103681	0.150888	0.491996	1.29768	0.289382	7.31429e-06
Beef intake	2	-0.994635	0.366906	0.00671068	2.39505	0.71774	0.000847094
Beef intake	3	0.0476576	0.136351	0.726698	-1.86035	0.272989	9.44329e-12
Beef intake	4	-0.366756	0.240883	0.127871	-0.902311	0.476869	0.0584697
Beef intake	5	0.0564272	0.171267	0.741801	-0.630175	0.332494	0.0580526
Beef intake	6	-0.631658	0.52762	0.231235	0.673003	1.01386	0.506817
Beef intake	7	-0.0946281	0.270458	0.726428	0.292523	0.518773	0.572839
Beef intake	8	0.21515	0.132208	0.103662	-1.5829	0.265436	2.47014e-09
Bread intake	1	0.649807	1.14683	0.570979	4.04889	#VALUE!	#VALUE!
Bread intake	3	-1.27005	0.508915	0.0125745	-0.569461	0.612128	0.352217
Bread intake	4	-1.10703	0.514913	0.03156	-1.31841	0.617534	0.0327644
Bread intake	5	-0.219391	0.535814	0.682207	-0.162596	0.6104	0.78995
Bread intake	7	0.136098	0.536326	0.799681	-0.382099	0.611228	0.531883
Bread intake	8	-0.0775708	0.400724	0.846508	-1.0696	0.458632	0.0196925
Bread type	1	-0.176596	0.129314	0.172053	0.443672	0.205107	0.0305318
Bread type	2	-0.114328	0.649487	0.860271	3.4326	1.00566	0.000641901
Bread type	3	0.475761	0.292341	0.103648	0.202444	0.46539	0.663564
Bread type	4	-0.304327	0.270379	0.260354	-0.766909	0.436513	0.0789349
Bread type	5	0.39809	0.194239	0.0404144	-0.365803	0.314192	0.244317
Bread type	6	-0.0285298	0.296062	0.923231	-0.709771	0.475086	0.13518
Bread type	7	-0.127348	0.166555	0.444509	-1.10212	0.270006	4.46838e-05
Bread type	8	0.00195837	0.151957	0.989717	-1.29166	0.246768	1.65589e-07
Digoxin	1	-0.0834968	0.736412	0.909727	-5.19789	#VALUE!	#VALUE!
Digoxin	3	-1.11679	1.59558	0.483974	-0.325909	#VALUE!	#VALUE!
Digoxin	4	-0.199816	0.864475	0.817205	0.657776	1.01396	0.51652
Digoxin	5	0.368985	0.261255	0.157845	-1.02357	0.31636	0.00121451
Digoxin	6	-0.985092	2.38789	0.679946	0.351889	302.417	0.999072
Digoxin	7	-0.413249	0.279334	0.139031	-1.03908	0.338314	0.0021309
Digoxin	8	-0.0266876	0.282623	0.924769	-0.90329	0.33733	0.0074116
Doxazosin	1	0.0253675	0.305958	0.933922	1.15154	0.399705	0.00396453
Doxazosin	3	-0.0885278	0.252309	0.725686	-2.60929	0.339591	1.54655e-14
Doxazosin	5	0.31879	0.338392	0.346155	-0.769331	0.450275	0.0875284
Doxazosin	7	-0.308306	0.460553	0.503225	-0.191886	0.606351	0.751654
Doxazosin	8	-0.0928949	0.36879	0.801125	-0.641298	0.485281	0.186335
Bendroflumethiazide	1	0.562956	0.771884	0.465802	-5.98117	#VALUE!	#VALUE!
Bendroflumethiazide	3	-2.62076	1.6713	0.116859	0.245476	129.652	0.998489
Bendroflumethiazide	4	-0.497721	0.557291	0.371799	-0.847808	0.529041	0.109037
Bendroflumethiazide	5	-0.90601	0.346853	0.0089992	-0.8485	0.337703	0.0119857
Bendroflumethiazide	6	0.699132	1.08952	0.521075	0.486449	1.01512	0.631796
Bendroflumethiazide	7	-0.0792071	0.388977	0.838643	-0.827297	0.366894	0.0241415
Bendroflumethiazide	8	0.0977893	0.408943	0.811007	-0.552377	0.384062	0.150363
Furosemide|Amiloride |Furosemide	1	0.138974	0.206938	0.501856	-0.217074	0.240415	0.366571
Furosemide|Amiloride |Furosemide	2	-0.108229	0.880279	0.902148	2.99108	1.00815	0.00300831
Furosemide|Amiloride |Furosemide	3	0.0100063	0.268205	0.970239	-1.39794	0.318427	1.13276e-05
Furosemide|Amiloride |Furosemide	4	0.00125103	2.11825	0.999529	-0.396534	1097.41	0.999712
Furosemide|Amiloride |Furosemide	5	-0.0388546	1.27428	0.975675	-0.307996	6.43915	0.96185
Furosemide|Amiloride |Furosemide	6	-0.106437	2.26269	0.962481	0.374223	241.646	0.998764
Furosemide|Amiloride |Furosemide	7	-0.0655285	1.39758	0.962603	-1.73484	164.026	0.991561
Furosemide|Amiloride |Furosemide	8	-0.0528883	1.32251	0.9681	-1.59257	165.171	0.992307
Atenolol	1	0.403762	0.872685	0.643604	-2.14028	#VALUE!	#VALUE!
Atenolol	3	0.430287	0.382044	0.260048	-0.625392	0.478133	0.190877
Atenolol	4	-0.637708	0.348819	0.0675208	-1.60636	0.450506	0.00036292
Atenolol	5	-0.712633	0.304791	0.0193818	-0.766254	0.391316	0.0502126
Atenolol	7	-0.375824	0.383856	0.327544	-0.436033	0.477031	0.360687
Atenolol	8	-0.565148	0.327197	0.0841242	-0.695594	0.413309	0.0923773
Simvastatin	1	0.219048	0.165353	0.185261	0.87508	0.146455	2.29997e-09
Simvastatin	2	-0.629592	0.377856	0.0956689	2.00539	0.326001	7.67636e-10
Simvastatin	3	-0.386788	0.246738	0.116973	-0.698232	0.228661	0.00226137
Simvastatin	4	0.137305	0.239178	0.565921	-1.76294	0.247356	1.02464e-12
Simvastatin	5	-0.501895	0.205096	0.0144001	-0.786576	0.191254	3.90998e-05
Simvastatin	6	-0.124	0.362249	0.73212	-0.685205	0.33579	0.0412927
Simvastatin	7	0.0961119	0.225261	0.669621	-0.764433	0.208601	0.000247761
Simvastatin	8	0.235484	0.196222	0.230105	-1.06871	0.185253	7.97833e-09
Atorvastatin	1	0.0708619	0.162189	0.662177	0.441215	0.176763	0.0125574
Atorvastatin	2	-0.486419	0.475771	0.306601	2.34849	0.509021	3.95486e-06
Atorvastatin	3	-0.146406	0.392	0.708788	0.342379	0.425071	0.420552
Atorvastatin	4	0.333135	0.293754	0.256768	-1.14345	0.336678	0.000683118
Atorvastatin	5	-0.536584	0.223258	0.0162422	-0.621814	0.251029	0.0132471
Atorvastatin	6	-0.347005	0.322737	0.282287	-1.0565	0.367978	0.00409066
Atorvastatin	7	0.0734081	0.226242	0.745584	-0.860376	0.253352	0.000683836
Atorvastatin	8	0.216419	0.205869	0.293146	-1.00966	0.232192	1.37151e-05
Fenofibrate	1	-0.960055	0.805708	0.233431	-3.09729	#VALUE!	#VALUE!
Fenofibrate	3	-0.0912463	0.383001	0.811695	-0.159396	0.523532	0.760776
Fenofibrate	4	0.193181	0.532207	0.716619	-0.161177	0.728026	0.824789
Fenofibrate	5	-0.239543	0.254474	0.346536	-0.804841	0.352342	0.0223562
Fenofibrate	6	0.808793	0.521515	0.120937	-0.303988	0.729349	0.67683
Fenofibrate	7	-0.190298	0.245431	0.438125	-1.1527	0.341333	0.000732701
Fenofibrate	8	0.421819	0.219169	0.0542763	-1.33474	0.312526	1.94771e-05
Cereal intake	1	0.0540369	0.110532	0.624926	-0.693074	0.135822	3.34644e-07
Cereal intake	2	-0.289159	0.384148	0.451613	2.70755	0.454135	2.4917e-09
Cereal intake	3	-0.387061	0.21894	0.0770807	-0.167108	0.272383	0.539544
Cereal intake	4	-0.0629361	0.326211	0.847013	-0.0170814	0.401592	0.966073
Cereal intake	5	0.379546	0.192627	0.048796	-0.0487569	0.239134	0.83844
Cereal intake	6	-1.14792	0.42581	0.00702077	0.449499	0.519494	0.386894
Cereal intake	7	0.138016	0.213619	0.518224	-0.0355364	0.263353	0.89266
Cereal intake	8	-0.215682	0.173024	0.212564	-0.457982	0.217572	0.0352944
Coffee intake	1	-0.0741847	0.311537	0.811784	0.840292	0.339225	0.0132456
Coffee intake	2	0.512974	0.664582	0.440189	1.79667	0.724781	0.0131784
Coffee intake	4	0.0890138	0.668721	0.894106	-0.500547	0.732539	0.494415
Coffee intake	5	-0.188135	0.359666	0.600917	-0.918777	0.396116	0.0203697
Coffee intake	6	0.728671	0.659648	0.269318	-0.643185	0.733871	0.380798
Coffee intake	7	0.423517	0.339402	0.212092	-1.29469	0.380554	0.000668663
Coffee intake	8	-0.828289	0.315268	0.00860759	-1.29937	0.365906	0.000383603
Date of attending assessment centre	1	-0.500712	0.0633892	2.81132e-15	0.955212	0.0838363	4.49107e-30
Date of attending assessment centre	2	0.553242	0.0586188	3.80128e-21	-4.00928	0.160263	4.0091e-138
Date of attending assessment centre	3	-0.343296	0.269192	0.20221	1.90295	0.302926	3.34489e-10
Date of attending assessment centre	4	-0.52545	0.415546	0.206058	2.05823	0.463803	9.09113e-06
Date of attending assessment centre	5	-0.141202	0.151513	0.351364	0.988792	0.180335	4.17937e-08
Date of attending assessment centre	6	-0.692811	0.379348	0.0678018	1.70778	0.429102	6.89505e-05
Date of attending assessment centre	7	-0.435233	0.19131	0.0229052	1.32299	0.222201	2.61626e-09
Date of attending assessment centre	8	-0.549835	0.226443	0.0151766	1.86554	0.256074	3.21256e-13
Diastolic blood pressure, automated reading	1	0.251267	0.168738	0.136461	-0.0896756	0.140369	0.522916
Diastolic blood pressure, automated reading	2	-0.46242	0.634046	0.465808	2.79973	0.506748	3.29671e-08
Diastolic blood pressure, automated reading	3	-0.0918911	0.347356	0.791361	-0.149054	0.2893	0.606396
Diastolic blood pressure, automated reading	4	0.295571	0.359179	0.410562	-0.887202	0.312281	0.00449677
Diastolic blood pressure, automated reading	5	0.0245872	0.258415	0.924199	-0.504959	0.218176	0.0206426
Diastolic blood pressure, automated reading	6	-1.00217	0.403348	0.0129683	-0.734297	0.350204	0.0360143
Diastolic blood pressure, automated reading	7	-0.394664	0.266124	0.138072	-0.655108	0.227483	0.00397919
Diastolic blood pressure, automated reading	8	-0.112522	0.277044	0.684631	-0.401734	0.233044	0.084734
Eosinophill percentage	1	0.714593	0.265173	0.00704276	0.75024	0.162691	3.99879e-06
Eosinophill percentage	2	-1.8454	0.446102	3.52313e-05	1.22449	0.273388	7.50101e-06
Eosinophill percentage	3	0.0666673	0.331214	0.840478	-1.37653	0.215518	1.69094e-10
Eosinophill percentage	4	1.40548	0.519332	0.00680326	-0.817263	0.334922	0.0146808
Eosinophill percentage	5	-0.742489	0.336028	0.0271324	-0.818636	0.213	0.000121357
Eosinophill percentage	6	-1.8847	0.645841	0.00352044	-0.484582	0.409106	0.23622
Eosinophill percentage	7	-1.3586	0.370366	0.000244206	-0.72606	0.237749	0.00225895
Eosinophill percentage	8	-0.994444	0.407778	0.0147407	-0.337155	0.254009	0.184398
Fasting time	2	0.571003	1.09161	0.600917	3.57125	1.00514	0.000380864
Fasting time	3	-0.155481	0.299653	0.603851	-0.914116	0.288566	0.00153605
Fasting time	4	0.164756	0.376598	0.661759	-1.09857	0.366832	0.00274667
Fasting time	5	-0.328515	0.318218	0.301904	-0.309051	0.301676	0.305624
Fasting time	6	-1.38002	0.770847	0.0734115	0.418616	0.723627	0.562928
Fasting time	7	-1.03729	0.417603	0.0129945	0.168058	0.396772	0.671885
Fasting time	8	-1.04898	0.290819	0.000309779	-0.575104	0.285287	0.0438129
Forced expiratory volume in 1-second (FEV1)	1	-0.173235	0.187485	0.35549	0.359862	0.127818	0.00487143
Forced expiratory volume in 1-second (FEV1)	2	-0.819352	0.496525	0.0989072	2.16	0.325931	3.42219e-11
Forced expiratory volume in 1-second (FEV1)	3	-0.172872	0.291168	0.5527	-0.866536	0.211299	4.11369e-05
Forced expiratory volume in 1-second (FEV1)	4	-1.53986	0.452959	0.000674967	-16.957	#VALUE!	#VALUE!
Forced expiratory volume in 1-second (FEV1)	5	0.353861	0.261584	0.176133	-0.704933	0.186372	0.000155321
Forced expiratory volume in 1-second (FEV1)	6	-1.7455	0.414605	2.5533e-05	-14.2777	#VALUE!	#VALUE!
Forced expiratory volume in 1-second (FEV1)	7	-0.27023	0.286892	0.346231	-0.683784	0.205024	0.00085259
Forced expiratory volume in 1-second (FEV1)	8	0.612888	0.262519	0.0195622	-0.772164	0.189253	4.50233e-05
Fresh fruit intake	1	-0.811398	0.909769	0.372461	-0.947148	#VALUE!	#VALUE!
Fresh fruit intake	3	1.08111	0.810303	0.182137	0.917237	1.01514	0.366232
Fresh fruit intake	4	0.822396	0.579798	0.156069	-0.548883	0.733311	0.454159
Fresh fruit intake	5	0.235425	0.389141	0.545188	-0.408358	0.480765	0.395664
Fresh fruit intake	7	-0.00466799	0.339215	0.989021	-1.03235	0.420133	0.0140023
Fresh fruit intake	8	-0.098779	0.278868	0.723179	-1.61435	0.34778	3.45243e-06
Levonorgestrel |Ethinyl Estradiol	1	-0.285797	0.149179	0.0553903	1.03505	0.165345	3.85067e-10
Levonorgestrel |Ethinyl Estradiol	2	-1.4533	0.934541	0.119923	4.16127	1.00342	3.36734e-05
Levonorgestrel |Ethinyl Estradiol	3	0.148039	0.224492	0.509613	-0.564537	0.255651	0.0272279
Levonorgestrel |Ethinyl Estradiol	4	-0.147856	0.250147	0.554469	-1.12039	0.296246	0.000155598
Levonorgestrel |Ethinyl Estradiol	5	0.181163	0.168703	0.282889	-0.980879	0.195719	5.3961e-07
Levonorgestrel |Ethinyl Estradiol	6	0.21356	0.302436	0.480106	-0.773083	0.349702	0.027057
Levonorgestrel |Ethinyl Estradiol	7	-0.148669	0.179056	0.406376	-1.0342	0.208758	7.2675e-07
Levonorgestrel |Ethinyl Estradiol	8	0.155897	0.154197	0.312005	-1.44621	0.183758	3.54123e-15
Conjugated Estrogens	1	-0.329881	0.129354	0.0107657	0.772126	0.161709	1.79884e-06
Conjugated Estrogens	2	-0.762221	0.591749	0.197717	3.38586	0.712193	1.993e-06
Conjugated Estrogens	3	0.143067	0.188511	0.447895	-0.831997	0.242537	0.000602727
Conjugated Estrogens	4	-0.161968	0.258786	0.531396	-0.805275	0.333722	0.0158215
Conjugated Estrogens	5	-0.00119514	0.153797	0.9938	-1.03084	0.19871	2.12933e-07
Conjugated Estrogens	6	0.363718	0.300194	0.225662	-0.582391	0.383474	0.128832
Conjugated Estrogens	7	-0.0985478	0.18865	0.601403	-0.621803	0.239847	0.00952819
Conjugated Estrogens	8	0.306273	0.146332	0.0363492	-1.28985	0.193678	2.74238e-11
Tibolone	1	-1.03646	0.70213	0.139898	-3.43095	#VALUE!	#VALUE!
Tibolone	3	-0.476958	0.902093	0.596997	1.6014	1.00941	0.112631
Tibolone	4	-0.579134	0.52531	0.270261	-0.284681	0.599471	0.634868
Tibolone	5	0.139544	0.238656	0.558745	-1.20118	0.275736	1.32306e-05
Tibolone	6	-0.232037	0.413502	0.574695	-0.997088	0.478349	0.0371206
Tibolone	7	-0.177225	0.316412	0.575405	-0.559578	0.361348	0.121482
Tibolone	8	0.579129	0.222413	0.00921841	-1.44427	0.267288	6.53758e-08
Norethisterone |Estradiol	1	-1.35129	0.725741	0.0626115	-2.03814	#VALUE!	#VALUE!
Norethisterone |Estradiol	3	0.582806	1.59243	0.714376	-1.56819	336.741	0.996284
Norethisterone |Estradiol	4	0.470839	2.2273	0.832579	-1.91692	320.126	0.995222
Norethisterone |Estradiol	5	0.923469	1.33688	0.489713	-3.38243	438.504	0.993846
Norethisterone |Estradiol	6	0.976709	2.37527	0.680926	-2.0567	335.066	0.995102
Norethisterone |Estradiol	7	0.869841	1.46717	0.553269	-2.06966	322.068	0.994873
Norethisterone |Estradiol	8	0.585242	0.240615	0.0150043	-1.10694	0.305791	0.000294689
Conjugated Estrogens |Norgestrel	1	-0.350892	0.608402	0.564112	2.47217	0.732899	0.000743175
Conjugated Estrogens |Norgestrel	3	0.806472	0.591771	0.172942	-0.19302	0.736518	0.793267
Conjugated Estrogens |Norgestrel	4	-0.0716206	2.30628	0.975226	-6.59987	#VALUE!	#VALUE!
Conjugated Estrogens |Norgestrel	5	-0.229507	0.330394	0.487277	-1.61368	0.404499	6.62565e-05
Conjugated Estrogens |Norgestrel	6	0.145463	0.848466	0.863876	-0.334366	1.02448	0.744139
Conjugated Estrogens |Norgestrel	7	-0.452597	0.40261	0.260947	-1.05376	0.495804	0.0335566
Conjugated Estrogens |Norgestrel	8	0.178888	0.331138	0.589045	-1.70514	0.404986	2.54958e-05
Levothyroxine	1	-0.225651	1.23621	0.855163	-7.82596	#VALUE!	#VALUE!
Levothyroxine	3	0.605339	0.612905	0.323321	-1.12619	0.492611	0.0222441
Levothyroxine	4	-1.16527	1.28918	0.366058	-0.102617	1.02229	0.920043
Levothyroxine	7	-0.0823905	0.933807	0.929693	0.0956504	0.73357	0.896258
Levothyroxine	8	-0.602913	0.92935	0.516501	0.222585	0.733276	0.761472
Haemoglobin concentration	1	0.612018	0.101099	1.41629e-09	0.29289	0.091781	0.00141693
Haemoglobin concentration	2	-0.334213	0.130805	0.0106175	0.271348	0.115043	0.0183406
Haemoglobin concentration	3	-0.852444	0.177644	1.59774e-06	-0.667971	0.173786	0.000121225
Haemoglobin concentration	4	-0.322827	0.30434	0.288807	-0.0386523	0.272531	0.887217
Haemoglobin concentration	5	-0.0944417	0.171531	0.581921	-0.254475	0.156827	0.104664
Haemoglobin concentration	6	-0.235403	0.356814	0.509423	0.207735	0.311589	0.504967
Haemoglobin concentration	7	-0.506201	0.176034	0.00403273	-0.453138	0.165729	0.00625291
Haemoglobin concentration	8	-0.0610835	0.171552	0.721792	-0.375208	0.15905	0.0183212
Heel bone mineral density (BMD) T-score, automated	1	0.861201	0.408556	0.0350383	0.123439	0.27315	0.651333
Heel bone mineral density (BMD) T-score, automated	2	-2.67859	1.53172	0.0803348	2.63731	1.01616	0.00944893
Heel bone mineral density (BMD) T-score, automated	3	-1.22824	1.70737	0.471909	-0.577199	82.5532	0.994421
Heel bone mineral density (BMD) T-score, automated	4	-1.50743	0.910401	0.0977654	-0.753075	0.608327	0.215737
Heel bone mineral density (BMD) T-score, automated	5	-0.587708	0.674273	0.383417	-0.331246	0.438802	0.450317
Heel bone mineral density (BMD) T-score, automated	7	0.34086	1.57581	0.828747	-1.35453	67.6354	0.984022
Heel bone mineral density (BMD) T-score, automated	8	-0.436164	0.481898	0.365415	-1.48422	0.318697	3.20606e-06
High light scatter reticulocyte count	1	-0.110928	0.0924081	0.229978	0.44627	0.0919034	1.19869e-06
High light scatter reticulocyte count	2	-0.737801	0.12516	3.74978e-09	0.619146	0.122778	4.58714e-07
High light scatter reticulocyte count	3	0.135261	0.187725	0.4712	-0.10642	0.190145	0.575698
High light scatter reticulocyte count	4	0.685084	0.221883	0.00201787	-0.586965	0.241709	0.0151659
High light scatter reticulocyte count	5	0.118942	0.130937	0.363672	-0.79778	0.144078	3.07469e-08
High light scatter reticulocyte count	6	0.164605	0.246553	0.504372	-0.478489	0.26254	0.0683727
High light scatter reticulocyte count	7	0.122061	0.147608	0.408279	-0.652369	0.159806	4.46009e-05
High light scatter reticulocyte count	8	0.158744	0.140314	0.257909	-0.650519	0.151605	1.7796e-05
Immature reticulocyte fraction	1	-0.140962	0.200834	0.482754	0.156869	0.184041	0.394015
Immature reticulocyte fraction	3	0.109173	1.14467	0.924017	-1.44748	1394.71	0.999172
Immature reticulocyte fraction	4	-0.381061	1.59974	0.811725	-0.237782	#VALUE!	#VALUE!
Immature reticulocyte fraction	5	0.424909	0.962165	0.658766	-3.33457	7128.82	0.999627
Immature reticulocyte fraction	6	-0.565164	1.12163	0.614348	1.16861	1.01153	0.247974
Immature reticulocyte fraction	7	0.178282	0.386272	0.644407	-0.0753969	0.354362	0.831508
Immature reticulocyte fraction	8	0.327331	0.337968	0.332781	-0.269884	0.312139	0.387245
Methotrexate	1	0.0338799	1.21338	0.977724	-6.92908	#VALUE!	#VALUE!
Methotrexate	2	0.112846	0.878113	0.897746	2.25266	1.01569	0.026564
Methotrexate	3	-1.22196	2.26317	0.589243	0.313633	439.648	0.999431
Methotrexate	5	-0.951761	0.86962	0.273755	1.10559	1.01692	0.276951
Methotrexate	6	-0.486257	0.626655	0.437775	-0.911713	0.738654	0.217095
Methotrexate	7	0.0545148	0.630263	0.931073	0.159358	0.732143	0.827694
Methotrexate	8	0.391282	0.518715	0.450652	-0.152074	0.608054	0.80251
Hydroxyurea	1	-0.681887	0.390949	0.0811274	0.121633	0.354265	0.731343
Hydroxyurea	2	0.250203	1.25675	0.842195	-4.20477	#VALUE!	#VALUE!
Hydroxyurea	3	0.207999	1.16743	0.858591	0.642087	1.01882	0.528548
Hydroxyurea	4	0.465839	0.691847	0.50074	-1.28278	0.616659	0.037507
Hydroxyurea	6	1.35523	1.13556	0.232695	-0.23272	1.02292	0.820031
Hydroxyurea	7	-0.0758047	0.696285	0.913305	-0.348233	0.610294	0.568272
Hydroxyurea	8	-0.514897	2.29427	0.822425	3.43433	#VALUE!	#VALUE!
Tamoxifen	1	-0.260054	0.189914	0.170898	0.829325	0.224747	0.000224217
Tamoxifen	3	-0.294912	0.264034	0.264017	-0.848045	0.318606	0.00777386
Tamoxifen	4	0.0664922	0.440396	0.879989	-0.365389	0.523267	0.485
Tamoxifen	5	0.128003	0.214807	0.551245	-1.06456	0.259194	4.00523e-05
Tamoxifen	6	0.427861	0.33564	0.202393	-1.15097	0.412038	0.00521644
Tamoxifen	7	0.136267	0.247989	0.582669	-0.839236	0.297939	0.00485035
Tamoxifen	8	0.0179624	0.224067	0.936106	-1.02053	0.269889	0.000156017
Azathioprine	1	-0.242	0.392588	0.537617	1.56676	0.385561	4.83267e-05
Azathioprine	2	-1.2011	1.02864	0.242945	2.68483	1.0106	0.00789196
Azathioprine	3	0.970537	0.394348	0.0138504	-0.974809	0.41419	0.018596
Azathioprine	4	1.54248	2.69295	0.56679	-1.39639	52.6159	0.978827
Azathioprine	5	-0.93894	0.344975	0.00649348	-0.998703	0.358013	0.00527779
Azathioprine	6	-1.18974	0.729466	0.102895	-0.470491	0.73139	0.52004
Azathioprine	7	-0.327401	0.414436	0.429533	-0.783693	0.412899	0.0576928
Azathioprine	8	-0.0461616	0.312754	0.882661	-1.64627	0.313723	1.54137e-07
Leisure/social activities	1	-0.0791513	0.096119	0.410239	0.362564	0.152787	0.0176438
Leisure/social activities	2	-1.04396	0.459848	0.0231935	3.37465	0.712229	2.15681e-06
Leisure/social activities	3	-0.314225	0.159916	0.0494209	-0.590258	0.262036	0.0242857
Leisure/social activities	4	-0.0698595	0.222309	0.753335	-0.575875	0.36212	0.11177
Leisure/social activities	5	0.168555	0.119627	0.158836	-1.04407	0.198902	1.52776e-07
Leisure/social activities	6	0.171989	0.211149	0.415335	-0.861789	0.350301	0.0138885
Leisure/social activities	7	0.0612227	0.150408	0.683976	-0.575346	0.244318	0.0185273
Leisure/social activities	8	0.0761078	0.134931	0.572721	-0.75257	0.220761	0.000652049
Long-standing illness, disability or infirmity	1	-0.116888	0.113039	0.301115	0.36674	0.146401	0.0122437
Long-standing illness, disability or infirmity	2	-0.648956	0.330635	0.0496745	2.35106	0.416578	1.664e-08
Long-standing illness, disability or infirmity	3	0.208943	0.137432	0.128427	-1.65458	0.196305	3.49659e-17
Long-standing illness, disability or infirmity	4	0.241778	0.308028	0.4325	-0.181789	0.402424	0.651459
Long-standing illness, disability or infirmity	5	0.184831	0.188092	0.325773	-0.165271	0.24552	0.500853
Long-standing illness, disability or infirmity	6	-0.750522	0.286497	0.00880195	-0.4902	0.382927	0.200496
Long-standing illness, disability or infirmity	7	0.0782606	0.170714	0.646643	-0.685573	0.227521	0.0025848
Long-standing illness, disability or infirmity	8	-0.0874262	0.165139	0.59652	-0.638345	0.219409	0.00362136
Lymphocyte count	1	0.447555	0.179064	0.0124398	0.115487	0.125143	0.356091
Lymphocyte count	2	-1.12366	0.284488	7.82304e-05	0.901684	0.196073	4.25081e-06
Lymphocyte count	3	0.220969	0.308221	0.473425	-0.632495	0.221698	0.0043314
Lymphocyte count	4	-1.44106	0.7626	0.0588031	0.756612	0.518034	0.14414
Lymphocyte count	5	-0.43553	0.267395	0.103357	-0.581411	0.191922	0.00245027
Lymphocyte count	6	1.53398	0.681028	0.0242942	0.391938	0.468881	0.40321
Lymphocyte count	7	-0.844324	0.335327	0.0118052	-0.168565	0.236546	0.476087
Lymphocyte count	8	-0.246496	0.259383	0.341951	-0.793585	0.188416	2.53254e-05
Lymphocyte percentage	1	0.0789779	0.13209	0.5499	0.438256	0.114392	0.000127532
Lymphocyte percentage	2	-1.04739	0.274095	0.000132769	1.68199	0.229477	2.30711e-13
Lymphocyte percentage	3	0.18079	0.194116	0.351673	-1.0638	0.184696	8.42513e-09
Lymphocyte percentage	4	-0.0521105	0.315482	0.868804	-0.526585	0.285851	0.0654507
Lymphocyte percentage	5	0.249467	0.193944	0.198343	-0.539132	0.175046	0.00207035
Lymphocyte percentage	6	-0.0855601	0.306463	0.780103	-0.786692	0.285395	0.00584235
Lymphocyte percentage	7	-0.00129878	0.198065	0.994768	-0.750552	0.181988	3.72032e-05
Lymphocyte percentage	8	-0.257211	0.185565	0.165717	-0.802085	0.171306	2.83831e-06
Mean corpuscular haemoglobin concentration	1	0.4743	0.617212	0.442216	-7.29562	5471.11	0.998936
Mean corpuscular haemoglobin concentration	2	-1.96973	0.736569	0.00749081	-2.87632	504.691	0.995453
Mean corpuscular haemoglobin concentration	3	-0.116956	1.34319	0.930613	-0.695516	104.497	0.994689
Mean corpuscular haemoglobin concentration	4	-0.712415	0.58517	0.223434	-0.819435	0.476525	0.0855041
Mean corpuscular haemoglobin concentration	5	0.433109	0.472667	0.359504	-0.153022	0.377958	0.685577
Mean corpuscular haemoglobin concentration	6	-1.91694	0.900573	0.0332892	0.00433666	0.727913	0.995246
Mean corpuscular haemoglobin concentration	7	0.813901	0.746121	0.275342	0.696955	0.592703	0.239638
Mean corpuscular haemoglobin concentration	8	0.791332	0.648808	0.22259	0.522491	0.517213	0.312397
Mean corpuscular volume	1	0.155469	0.147962	0.29338	0.739536	0.129616	1.15944e-08
Mean corpuscular volume	2	-2.58462	0.449707	9.0656e-09	2.60438	0.385192	1.3679e-11
Mean corpuscular volume	3	0.148386	0.230615	0.51994	-0.683715	0.212419	0.00128769
Mean corpuscular volume	4	-0.183453	0.308303	0.551816	-0.751883	0.286998	0.00879769
Mean corpuscular volume	5	-0.153219	0.178308	0.390178	-1.05364	0.168065	3.62821e-10
Mean corpuscular volume	6	0.222118	0.386063	0.565061	-0.327186	0.347594	0.346558
Mean corpuscular volume	7	-0.118386	0.199188	0.552284	-0.926762	0.186592	6.80725e-07
Mean corpuscular volume	8	0.0530765	0.173666	0.759891	-1.28178	0.166994	1.64691e-14
Mean platelet (thrombocyte) volume	1	-1.26373	0.0567753	9.34808e-110	1.04932	0.0795365	9.63077e-40
Mean platelet (thrombocyte) volume	2	1.4931	0.0461038	4.35702e-230	-4.52842	0.250458	4.5339e-73
Mean platelet (thrombocyte) volume	3	-1.62711	0.201471	6.68582e-16	1.39913	0.217925	1.36078e-10
Mean platelet (thrombocyte) volume	4	-1.24322	0.230627	7.02199e-08	0.80582	0.2616	0.00206758
Mean platelet (thrombocyte) volume	5	-0.570472	0.130558	1.2454e-05	0.693762	0.151527	4.68361e-06
Mean platelet (thrombocyte) volume	6	-1.12949	0.257934	1.19235e-05	0.921269	0.287831	0.0013708
Mean platelet (thrombocyte) volume	7	-0.894338	0.148793	1.84821e-09	0.80218	0.17053	2.55063e-06
Mean platelet (thrombocyte) volume	8	-1.36478	0.129077	3.96248e-26	0.590378	0.154538	0.000133305
Mean reticulocyte volume	1	-0.144346	0.621167	0.816244	-3.49546	#VALUE!	#VALUE!
Mean reticulocyte volume	2	-2.56081	0.7365	0.000507071	0.37636	79.951	0.996244
Mean reticulocyte volume	3	0.258863	1.34823	0.847741	-1.97054	147.321	0.989328
Mean reticulocyte volume	4	1.39674	1.88043	0.457616	-0.873627	96.9326	0.992809
Mean reticulocyte volume	5	0.488106	0.365229	0.181406	-0.665497	0.297326	0.0252032
Mean reticulocyte volume	6	-0.959096	2.01274	0.633709	0.757203	214.465	0.997183
Mean reticulocyte volume	7	-1.53624	1.23976	0.215292	-1.97206	165.851	0.990513
Mean reticulocyte volume	8	-0.113255	0.348512	0.745205	-0.930668	0.283316	0.00102012
Mean sphered cell volume	1	-0.106636	0.117539	0.364279	1.20978	0.121321	2.02695e-23
Mean sphered cell volume	2	-0.172771	0.107699	0.108671	-0.503899	0.116501	1.52344e-05
Mean sphered cell volume	3	0.101013	0.20445	0.621256	-0.130479	0.217957	0.549409
Mean sphered cell volume	4	0.289834	0.300993	0.335585	0.0103836	0.317903	0.973944
Mean sphered cell volume	5	-0.164094	0.143919	0.254211	-0.711498	0.160843	9.70921e-06
Mean sphered cell volume	6	-0.3809	0.367039	0.29938	0.328013	0.379704	0.387662
Mean sphered cell volume	7	0.232938	0.166725	0.162371	-0.495321	0.183297	0.00688632
Mean sphered cell volume	8	0.294796	0.141462	0.0371678	-0.882206	0.161513	4.70462e-08
Milk type used	1	-0.0139096	0.120746	0.908289	-0.77909	0.243568	0.00138069
Milk type used	2	-0.229977	0.2311	0.319668	1.37515	0.465168	0.0031141
Milk type used	3	0.292019	1.57065	0.852506	-0.657035	#VALUE!	#VALUE!
Milk type used	4	1.04224	2.19377	0.634722	-1.8062	167.189	0.99138
Milk type used	5	-0.872295	1.31946	0.508548	0.243088	50.1387	0.996132
Milk type used	6	-0.946648	2.34537	0.686488	0.441412	637.09	0.999447
Milk type used	7	-0.220306	1.44928	0.879179	-0.473234	161.509	0.997662
Milk type used	8	-0.188071	1.3707	0.890866	-0.758985	#VALUE!	#VALUE!
Monocyte count	1	0.212625	0.127133	0.0944326	0.39433	0.104734	0.000166514
Monocyte count	2	-1.30137	0.126581	8.589e-25	-0.476006	0.115038	3.50635e-05
Monocyte count	3	-0.133197	0.310531	0.667971	0.371333	0.250431	0.138134
Monocyte count	4	0.170531	0.404658	0.673449	0.184202	0.329655	0.576316
Monocyte count	5	0.836121	0.220917	0.000153849	-0.0151787	0.185507	0.934788
Monocyte count	6	-1.07077	0.26268	4.57504e-05	-15.0161	#VALUE!	#VALUE!
Monocyte count	7	0.407376	0.235611	0.0838064	-0.133471	0.197023	0.498127
Monocyte count	8	0.0127418	0.216938	0.953163	-0.228753	0.18228	0.209495
Monocyte percentage	1	-0.234639	0.17973	0.191719	0.738446	0.175931	2.70058e-05
Monocyte percentage	2	-0.419708	0.476787	0.378705	2.23722	0.45652	9.55511e-07
Monocyte percentage	3	0.24616	0.268741	0.359681	-0.72944	0.270323	0.00696741
Monocyte percentage	4	-0.433696	0.292412	0.13803	-1.32709	0.306431	1.48557e-05
Monocyte percentage	5	-0.1615	0.224506	0.471922	-0.82563	0.22583	0.00025621
Monocyte percentage	6	-0.0497466	0.328157	0.879507	-1.18231	0.339258	0.000492151
Monocyte percentage	7	-0.201905	0.276362	0.465035	-0.452708	0.274676	0.0993213
Monocyte percentage	8	0.598179	0.216862	0.00580973	-0.975089	0.223868	1.32683e-05
Caffeine |Acetaminophen |Codeine|Acetaminophen |Codeine |Ketorolac|Acetaminophen |Codeine	1	-0.270932	0.906587	0.765056	-2.71607	#VALUE!	#VALUE!
Caffeine |Acetaminophen |Codeine|Acetaminophen |Codeine |Ketorolac|Acetaminophen |Codeine	2	0.790342	0.857516	0.356704	2.53784	1.01208	0.012157
Caffeine |Acetaminophen |Codeine|Acetaminophen |Codeine |Ketorolac|Acetaminophen |Codeine	3	-0.306052	0.373064	0.412004	-0.956403	0.445616	0.031853
Caffeine |Acetaminophen |Codeine|Acetaminophen |Codeine |Ketorolac|Acetaminophen |Codeine	4	0.485699	0.442806	0.2727	-1.2439	0.536199	0.0203493
Caffeine |Acetaminophen |Codeine|Acetaminophen |Codeine |Ketorolac|Acetaminophen |Codeine	5	-0.0939142	0.405677	0.816927	-0.331274	0.478752	0.488967
Caffeine |Acetaminophen |Codeine|Acetaminophen |Codeine |Ketorolac|Acetaminophen |Codeine	6	-0.300767	0.404054	0.45665	-1.65384	0.490288	0.000743011
Caffeine |Acetaminophen |Codeine|Acetaminophen |Codeine |Ketorolac|Acetaminophen |Codeine	7	-0.134385	0.51135	0.792702	0.0170081	0.601953	0.977459
Caffeine |Acetaminophen |Codeine|Acetaminophen |Codeine |Ketorolac|Acetaminophen |Codeine	8	0.0529149	0.448256	0.906031	-0.168783	0.528185	0.749308
Acetaminophen	1	-0.375864	0.235922	0.111123	0.283431	0.311923	0.363531
Acetaminophen	2	-0.256948	0.46515	0.580676	1.34102	0.599841	0.0253761
Acetaminophen	3	-0.00477663	0.466355	0.991828	-0.21863	0.603747	0.717261
Acetaminophen	4	0.663334	0.396179	0.0940657	-1.29342	0.537311	0.0160747
Acetaminophen	5	-0.227414	0.407794	0.57707	-0.12879	0.528954	0.807633
Acetaminophen	6	0.604884	0.398516	0.129055	-1.44019	0.539211	0.00756419
Acetaminophen	7	-0.384354	0.3388	0.256603	-0.817913	0.445901	0.0666107
Acetaminophen	8	0.283019	0.464496	0.542324	0.0992037	0.602395	0.869194
Phenytoin	1	-0.437288	0.898123	0.626336	-1.66134	#VALUE!	#VALUE!
Phenytoin	2	-2.313	1.07027	0.0306854	-4.22422	#VALUE!	#VALUE!
Phenytoin	3	0.376637	0.580659	0.516573	0.353149	0.726199	0.626756
Phenytoin	4	-1.09402	0.570577	0.0551885	-0.38905	0.730787	0.594469
Phenytoin	5	0.454376	0.290886	0.118278	-0.936903	0.374691	0.0124029
Phenytoin	6	-0.478619	0.376402	0.203528	-1.55924	0.488073	0.00139987
Phenytoin	7	-0.522533	0.268224	0.0514007	-1.42539	0.35007	4.66638e-05
Phenytoin	8	-0.139337	0.380403	0.714149	-0.326564	0.476897	0.49349
Carbamazepine	1	-0.767186	0.774556	0.321938	-2.79088	#VALUE!	#VALUE!
Carbamazepine	3	0.30233	1.68718	0.857787	-0.869349	309.576	0.997759
Carbamazepine	4	0.77842	2.36056	0.741581	-0.48375	769.346	0.999498
Carbamazepine	5	0.759511	1.41726	0.592028	-2.00886	161.567	0.99008
Carbamazepine	6	0.63347	2.51942	0.801478	-2.16977	130.941	0.986779
Carbamazepine	7	-0.121836	0.253246	0.630446	-1.4854	0.303981	1.02646e-06
Carbamazepine	8	-0.208971	0.258958	0.419685	-1.25314	0.309959	5.27877e-05
Valproic Acid	1	-0.183616	0.277326	0.50791	1.05878	0.431221	0.0140762
Valproic Acid	3	-0.341884	0.273365	0.211063	-1.63379	0.437583	0.000188702
Valproic Acid	4	-0.186751	0.659545	0.777061	-0.159265	1.02299	0.876281
Valproic Acid	5	0.307071	0.290322	0.290197	-1.0189	0.459887	0.0267233
Valproic Acid	6	-0.141528	3.6145	0.968766	-2.83533	3377.76	0.99933
Valproic Acid	7	-0.361111	0.657838	0.583049	0.761383	1.01933	0.455097
Valproic Acid	8	0.461569	0.266857	0.0836928	-1.30938	0.435615	0.00264863
Neutrophill percentage	1	0.107956	0.133163	0.417534	0.352139	0.126686	0.00544236
Neutrophill percentage	2	-0.594668	0.55707	0.28575	3.12764	0.505523	6.13452e-10
Neutrophill percentage	3	-0.389327	0.215849	0.0712777	-0.715888	0.215388	0.000888277
Neutrophill percentage	4	-0.41985	0.268732	0.118208	-0.983187	0.27576	0.000363347
Neutrophill percentage	5	0.144288	0.18269	0.429645	-0.770316	0.181642	2.22683e-05
Neutrophill percentage	6	-0.391718	0.39669	0.323414	-0.136339	0.381254	0.720638
Neutrophill percentage	7	-0.0600523	0.202014	0.766262	-0.707354	0.200367	0.000415098
Neutrophill percentage	8	0.181208	0.17605	0.303339	-1.00906	0.178283	1.51484e-08
Never eat eggs, dairy, wheat, sugar	1	-0.22603	0.204332	0.268643	-0.0212351	0.332048	0.949009
Never eat eggs, dairy, wheat, sugar	2	-0.665758	0.630695	0.291153	2.31056	1.01482	0.0227973
Never eat eggs, dairy, wheat, sugar	3	0.0595275	0.302012	0.843747	-0.993623	0.487962	0.0417234
Never eat eggs, dairy, wheat, sugar	4	-0.825451	0.442931	0.0623764	-0.709341	0.736155	0.335259
Never eat eggs, dairy, wheat, sugar	5	0.391846	0.452139	0.386134	0.437669	0.730291	0.548968
Never eat eggs, dairy, wheat, sugar	7	0.258662	0.376091	0.491601	-0.221233	0.607046	0.715528
Never eat eggs, dairy, wheat, sugar	8	0.273136	0.260099	0.293662	-1.08394	0.425944	0.0109339
Nitrogen dioxide air pollution; 2005	1	0.131707	1.61548	0.935022	-10.3459	#VALUE!	#VALUE!
Nitrogen dioxide air pollution; 2005	2	0.460896	1.95082	0.813233	-6.75199	364449	0.999985
Nitrogen dioxide air pollution; 2005	4	-16.0688	415.512	0.969152	15.0555	#VALUE!	#VALUE!
Nitrogen dioxide air pollution; 2005	5	-1.19878	2.94216	0.683678	-5.22709	62337.1	0.999933
Nitrogen dioxide air pollution; 2005	6	-15.7684	383.557	0.967207	14.8656	#VALUE!	#VALUE!
Nitrogen dioxide air pollution; 2005	7	1.14774	3.21872	0.721405	-2.50631	86785.4	0.999977
Number of days/week of moderate physical activity	1	0.270454	0.854802	0.751704	-8.02188	#VALUE!	#VALUE!
Number of days/week of moderate physical activity	2	-2.61037	0.933979	0.00519178	0.792727	88.211	0.99283
Number of days/week of moderate physical activity	3	-0.8151	0.465951	0.0802348	-0.214055	0.524424	0.683148
Number of days/week of moderate physical activity	4	-0.119545	0.541792	0.825367	-0.650123	0.603946	0.281722
Number of days/week of moderate physical activity	5	-0.220308	0.330145	0.504576	-0.735051	0.368792	0.046247
Number of days/week of moderate physical activity	7	0.236998	0.540994	0.66133	0.286108	0.597439	0.632017
Number of days/week of moderate physical activity	8	-0.144324	0.657555	0.826271	0.844978	0.72296	0.242494
Number of days/week of vigorous physical activity	1	-0.250668	0.153262	0.101934	0.163686	0.170631	0.337406
Number of days/week of vigorous physical activity	2	-0.179593	0.931861	0.847174	3.77645	1.00442	0.00017003
Number of days/week of vigorous physical activity	3	0.47454	0.207267	0.0220495	-1.23729	0.243229	3.63855e-07
Number of days/week of vigorous physical activity	4	-0.0968772	0.386936	0.802301	-0.413992	0.433241	0.33929
Number of days/week of vigorous physical activity	5	0.00945456	0.21059	0.964191	-0.784142	0.237963	0.000983445
Number of days/week of vigorous physical activity	6	0.901481	0.65635	0.169604	0.624665	0.722536	0.387288
Number of days/week of vigorous physical activity	7	0.107086	0.26064	0.681176	-0.404591	0.291458	0.165088
Number of days/week of vigorous physical activity	8	-0.422981	0.23162	0.0678222	-0.570008	0.262147	0.0296765
Number of draws	1	0.521104	0.110704	2.51173e-06	0.576373	0.0920694	3.84484e-10
Number of draws	2	-1.21966	0.0987202	4.5952e-35	-1.64174	0.100172	2.28008e-60
Number of draws	3	1.1807	0.273296	1.55868e-05	0.491896	0.219636	0.025117
Number of draws	4	-0.903357	0.621572	0.146129	1.53609	0.465468	0.000966503
Number of draws	5	0.0108222	0.212303	0.959345	0.233739	0.171976	0.174103
Number of draws	6	0.509266	0.49438	0.302957	0.880175	0.379531	0.0203889
Number of draws	7	0.629846	0.282328	0.0256879	0.754444	0.219985	0.000604654
Number of draws	8	0.546319	0.307636	0.0757554	1.10671	0.234724	2.41767e-06
Oily fish intake	1	-0.0648612	0.134257	0.629015	0.885033	0.209356	2.36412e-05
Oily fish intake	2	-1.63819	0.681617	0.0162441	0.105587	154749	0.999999
Oily fish intake	3	1.5206	1.22787	0.215566	-4.76992	1813.88	0.997902
Oily fish intake	4	0.831305	1.72499	0.629864	-1.56008	230.002	0.994588
Oily fish intake	5	-0.156777	0.238429	0.510832	0.236861	0.3724	0.52475
Oily fish intake	6	-0.281501	1.84369	0.878648	-0.385	1387.02	0.999779
Oily fish intake	7	1.05818	1.13604	0.351614	-2.6819	126.236	0.98305
Oily fish intake	8	0.00167995	0.153737	0.991281	-1.07352	0.247151	1.4019e-05
Overall health rating	1	-0.222699	0.100214	0.0262671	0.343537	0.165336	0.0377264
Overall health rating	2	0.174047	0.449005	0.698292	3.18549	0.712919	7.88657e-06
Overall health rating	3	0.240077	0.123011	0.0509763	-1.57938	0.21687	3.2735e-13
Overall health rating	4	-0.0697963	0.286755	0.807695	-0.0988342	0.469198	0.833164
Overall health rating	5	0.299444	0.169442	0.0771892	-0.135128	0.279923	0.629286
Overall health rating	6	0.0287483	0.206017	0.889021	-1.05599	0.351824	0.00268674
Overall health rating	7	-0.249321	0.156721	0.111641	-0.589126	0.261921	0.0244967
Overall health rating	8	0.0214319	0.147493	0.884468	-0.639641	0.245301	0.00911857
Particulate matter air pollution (pm10); 2007	1	-0.305721	0.144966	0.0349518	2.19227	0.161201	4.02739e-42
Particulate matter air pollution (pm10); 2007	2	0.152846	0.112198	0.173107	-3.46412	0.13671	1.18498e-141
Particulate matter air pollution (pm10); 2007	3	0.194506	0.46835	0.677922	1.99082	0.509154	9.22767e-05
Particulate matter air pollution (pm10); 2007	4	1.02746	0.65827	0.118558	1.95562	0.718156	0.00646698
Particulate matter air pollution (pm10); 2007	5	-0.240759	0.208482	0.248165	0.619736	0.235117	0.00839239
Particulate matter air pollution (pm10); 2007	6	-0.678533	0.934533	0.467798	2.52119	1.00871	0.0124397
Particulate matter air pollution (pm10); 2007	7	0.195646	0.332669	0.556457	1.45489	0.365157	6.76827e-05
Particulate matter air pollution (pm10); 2007	8	-0.0443484	0.46862	0.924604	2.31362	0.507528	5.14949e-06
Peak expiratory flow (PEF)	1	-0.234635	0.461582	0.611223	0.860796	0.353187	0.0148006
Peak expiratory flow (PEF)	3	-0.0377964	0.546221	0.944834	-1.25388	0.42292	0.00302863
Peak expiratory flow (PEF)	4	0.837687	0.679078	0.217365	-1.33621	0.539006	0.0131741
Peak expiratory flow (PEF)	5	0.0655738	0.628685	0.916929	-0.43456	0.481879	0.367161
Peak expiratory flow (PEF)	6	0.0783401	1.33556	0.953225	0.0174685	1.02012	0.986338
Peak expiratory flow (PEF)	7	0.0723208	0.628638	0.90841	-0.656418	0.482954	0.174092
Peak expiratory flow (PEF)	8	-0.47353	0.49103	0.334865	-1.25723	0.383603	0.0010476
Platelet crit	1	-1.46409	0.058559	5.82184e-138	1.05374	0.0778833	1.04382e-41
Platelet crit	2	1.73473	0.0499499	2.8351e-264	-5.66955	0.58107	1.72033e-22
Platelet crit	3	-1.63194	0.165481	6.09477e-23	0.870809	0.172013	4.13852e-07
Platelet crit	4	-1.23884	0.200451	6.39913e-10	0.293187	0.228924	0.200292
Platelet crit	5	-0.684031	0.114444	2.27285e-09	0.088099	0.137523	0.521775
Platelet crit	6	-1.31166	0.259177	4.17364e-07	0.939844	0.261284	0.000321884
Platelet crit	7	-0.836117	0.133546	3.82729e-10	0.363509	0.151284	0.0162688
Platelet crit	8	-1.03749	0.130908	2.27549e-15	0.530126	0.144435	0.000242225
Platelet distribution width	1	-0.271696	0.157131	0.0837913	0.459975	0.157674	0.00353118
Platelet distribution width	2	0.272873	0.352929	0.439424	1.7716	0.34472	2.75829e-07
Platelet distribution width	3	-0.335184	0.255613	0.189757	-0.639812	0.262576	0.0148231
Platelet distribution width	4	-0.837344	0.304895	0.0060265	-0.973298	0.323098	0.00259194
Platelet distribution width	5	-0.126212	0.234611	0.590601	-0.443166	0.23808	0.0626851
Platelet distribution width	6	-0.63849	0.371981	0.0860786	-0.641376	0.383897	0.0947816
Platelet distribution width	7	0.759614	0.272879	0.00537413	-0.215678	0.280363	0.441727
Platelet distribution width	8	0.343484	0.18645	0.0654409	-1.28202	0.197758	9.00438e-11
Poultry intake	1	-0.657973	0.691527	0.341362	-3.42001	#VALUE!	#VALUE!
Poultry intake	3	0.0723596	0.143543	0.614193	-1.93607	0.26368	2.09652e-13
Poultry intake	4	0.131574	0.339644	0.698469	-0.28457	0.599483	0.635006
Poultry intake	5	0.290171	0.171716	0.0910608	-0.776592	0.310142	0.0122801
Poultry intake	6	0.420632	0.410971	0.306068	0.00388747	0.726391	0.99573
Poultry intake	7	-0.0267839	0.339908	0.937194	0.651928	0.592925	0.271545
Poultry intake	8	-0.600061	0.154101	9.86289e-05	-1.05271	0.294639	0.000353049
Pulse rate, automated reading	1	0.1736	0.0769139	0.0240041	0.767999	0.0854989	2.64535e-19
Pulse rate, automated reading	2	-0.983534	0.0755471	9.5645e-39	-0.516814	0.0951551	5.59523e-08
Pulse rate, automated reading	3	0.436419	0.142208	0.0021486	-0.332012	0.169567	0.0502293
Pulse rate, automated reading	4	0.417252	0.203097	0.0399329	-0.247594	0.238936	0.300091
Pulse rate, automated reading	5	0.117553	0.121001	0.331296	-0.327506	0.143078	0.0220791
Pulse rate, automated reading	6	0.228255	0.239582	0.340731	0.057572	0.26866	0.830319
Pulse rate, automated reading	7	-0.0890899	0.128807	0.489154	-0.430568	0.155089	0.00549876
Pulse rate, automated reading	8	0.555202	0.128315	1.51245e-05	-0.20458	0.15056	0.174213
Qualifications	1	-0.558839	0.654631	0.393287	-3.79449	#VALUE!	#VALUE!
Qualifications	3	0.496648	1.42327	0.727129	-2.53425	264.289	0.992349
Qualifications	4	1.50729	1.98477	0.447596	-2.15992	261.087	0.993399
Qualifications	5	0.738556	1.19573	0.5368	-2.86924	307.958	0.992566
Qualifications	6	1.08197	2.12391	0.610454	-2.58133	262.02	0.99214
Qualifications	7	0.441102	1.31284	0.736878	-2.10975	275.241	0.993884
Qualifications	8	0.798277	1.24076	0.51998	-2.7185	296.503	0.992685
Salbutamol	1	-0.112198	0.849026	0.894866	-3.44171	#VALUE!	#VALUE!
Salbutamol	3	-0.366399	0.495583	0.459707	-0.101747	0.60155	0.865686
Salbutamol	4	0.334646	0.842045	0.691057	0.317362	1.01687	0.754967
Salbutamol	5	-0.180077	0.363157	0.61999	-0.469684	0.441303	0.287188
Salbutamol	6	0.212438	0.842916	0.80102	0.17679	1.01793	0.86212
Salbutamol	7	-0.134289	0.322251	0.676883	-1.03947	0.394079	0.00834639
Salbutamol	8	0.133297	0.29538	0.651793	-1.18945	0.361874	0.00101288
Salmeterol |Fluticasone Propionate	1	0.311156	1.26095	0.805091	-8.13568	#VALUE!	#VALUE!
Salmeterol |Fluticasone Propionate	5	-0.637027	0.524249	0.224319	0.314757	0.73281	0.667544
Salmeterol |Fluticasone Propionate	7	-1.4987	2.14776	0.485306	1.04171	79.1952	0.989505
Salmeterol |Fluticasone Propionate	8	-0.0734155	0.329129	0.823489	-1.03141	0.457081	0.0240391
Beclomethasone Dipropionate	1	-0.447212	1.2159	0.713019	5.70632	#VALUE!	#VALUE!
Beclomethasone Dipropionate	3	-0.0309622	0.372238	0.93371	-1.67675	0.439648	0.000136817
Beclomethasone Dipropionate	4	-2.53286	0.829061	0.00224991	-0.195011	1.02358	0.848902
Beclomethasone Dipropionate	5	0.0116031	0.463178	0.980014	-0.564974	0.541528	0.296811
Beclomethasone Dipropionate	7	0.134488	0.524321	0.797565	-0.45441	0.613292	0.458732
Beclomethasone Dipropionate	8	0.737629	0.443257	0.0960904	-0.654461	0.541876	0.227136
Red blood cell (erythrocyte) count	1	-0.131889	0.111183	0.235531	0.186498	0.0967711	0.0539533
Red blood cell (erythrocyte) count	2	-0.863601	0.14035	7.59354e-10	0.296822	0.12327	0.0160444
Red blood cell (erythrocyte) count	3	0.213137	0.220246	0.333184	-0.234764	0.196215	0.231515
Red blood cell (erythrocyte) count	4	0.633138	0.30513	0.0379886	-0.233889	0.273018	0.391621
Red blood cell (erythrocyte) count	5	0.174665	0.1711	0.307333	-0.51753	0.156553	0.000947137
Red blood cell (erythrocyte) count	6	0.612867	0.428786	0.152916	0.460061	0.360997	0.202515
Red blood cell (erythrocyte) count	7	0.0594466	0.196915	0.762736	-0.341149	0.177098	0.0540633
Red blood cell (erythrocyte) count	8	0.471329	0.192189	0.0141895	-0.231984	0.171717	0.176707
Red blood cell (erythrocyte) distribution width	1	-0.114577	0.104389	0.272378	0.336774	0.108911	0.00198677
Red blood cell (erythrocyte) distribution width	2	-1.20788	0.197448	9.50824e-10	1.47789	0.201372	2.15056e-13
Red blood cell (erythrocyte) distribution width	3	0.148543	0.151993	0.328419	-1.1728	0.177548	3.95999e-11
Red blood cell (erythrocyte) distribution width	4	0.541059	0.290268	0.062322	-0.152894	0.308233	0.619869
Red blood cell (erythrocyte) distribution width	5	0.260569	0.158314	0.0997839	-0.480291	0.171705	0.00515498
Red blood cell (erythrocyte) distribution width	6	-0.512116	0.290751	0.0781778	-0.322383	0.312649	0.302478
Red blood cell (erythrocyte) distribution width	7	-0.109177	0.160159	0.49544	-0.728564	0.177472	4.03896e-05
Red blood cell (erythrocyte) distribution width	8	0.228064	0.151778	0.132938	-0.737667	0.16834	1.17596e-05
Spread type	1	0.319143	0.104631	0.00228718	2.00812	0.177183	8.94612e-30
Spread type	2	-0.679399	0.0624562	1.46746e-27	-2.37901	0.130091	1.04613e-74
Spread type	3	0.707631	0.230926	0.00218167	1.06328	0.391167	0.00656338
Spread type	4	0.399721	0.27595	0.147469	0.653929	0.465891	0.160435
Spread type	5	0.364046	0.172725	0.0350603	0.813988	0.291832	0.00528318
Spread type	6	0.64014	0.354272	0.0707756	1.05335	0.593301	0.0758313
Spread type	7	0.476962	0.146546	0.00113519	0.208932	0.2551	0.412775
Spread type	8	0.501915	0.129828	0.000110629	0.0611614	0.22911	0.789506
Height	1	0.319832	0.2468	0.195003	0.0945135	0.165923	0.568933
Height	2	-1.78605	0.430321	3.31723e-05	1.13688	0.293785	0.000108935
Height	3	0.47378	0.393983	0.229155	-0.777427	0.27165	0.00421146
Height	4	-1.19561	0.551213	0.030078	-0.705802	0.38431	0.0662771
Height	5	-0.388519	0.404854	0.33723	-0.275081	0.273903	0.315232
Height	6	-1.56922	0.886869	0.0768278	0.227663	0.597894	0.703371
Height	7	0.268581	0.430943	0.533126	-0.341331	0.291347	0.241374
Height	8	-0.0996007	0.385538	0.796143	-0.509609	0.262005	0.0517708
Systolic blood pressure, automated reading	1	0.166057	0.134444	0.216779	0.269329	0.127297	0.0343665
Systolic blood pressure, automated reading	2	-1.59726	0.232408	6.30193e-12	1.23225	0.222446	3.03249e-08
Systolic blood pressure, automated reading	3	0.226903	0.264198	0.39043	-0.209694	0.252902	0.407017
Systolic blood pressure, automated reading	4	-0.586891	0.376312	0.118857	-0.148942	0.359877	0.678969
Systolic blood pressure, automated reading	5	0.0265686	0.186086	0.886467	-0.772961	0.183432	2.51031e-05
Systolic blood pressure, automated reading	6	-0.00400343	0.377298	0.991534	-0.305793	0.363136	0.399738
Systolic blood pressure, automated reading	7	-0.230254	0.232917	0.322875	-0.339519	0.224457	0.130375
Systolic blood pressure, automated reading	8	0.235963	0.178831	0.187012	-1.01318	0.179827	1.75904e-08
Tea intake	1	0.483556	1.33314	0.716814	6.22108	#VALUE!	#VALUE!
Tea intake	4	1.28503	3.5937	0.720659	-1.42072	1.7433e+06	0.999999
Tea intake	6	-16.1449	104.341	0.877032	13.9419	#VALUE!	#VALUE!
Time blood draw	1	-0.488643	0.0497864	9.72503e-23	1.5458	0.0810991	5.36516e-81
Time blood draw	2	0.313086	0.0452342	4.47032e-12	-4.77506	0.338769	4.05693e-45
Time blood draw	3	0.529084	0.0974508	5.65931e-08	-0.0229662	0.163227	0.888106
Time blood draw	4	-0.309935	0.152743	0.0424458	0.38585	0.232313	0.0967324
Time blood draw	5	-0.0858111	0.0825074	0.298321	-0.0381819	0.137277	0.780906
Time blood draw	6	-0.322437	0.175901	0.0667942	0.63434	0.25559	0.0130696
Time blood draw	7	-0.35149	0.0975226	0.000313132	0.298188	0.152009	0.0498042
Time blood draw	8	0.0768932	0.0917103	0.401786	0.2655	0.143532	0.0643478
Total Lean Mass (g)	1	0.844173	0.152022	2.80861e-08	-0.150222	0.115838	0.194688
Total Lean Mass (g)	2	-1.72087	0.403909	2.03933e-05	2.06049	0.286881	6.85075e-13
Total Lean Mass (g)	3	0.00164004	0.301799	0.995664	-0.343639	0.226512	0.129244
Total Lean Mass (g)	4	-0.612925	0.333352	0.0659637	-0.963733	0.266993	0.000306697
Total Lean Mass (g)	5	-0.334219	0.261984	0.202053	-0.270365	0.195916	0.167586
Total Lean Mass (g)	6	-0.614831	0.464933	0.186032	-0.236979	0.348006	0.495895
Total Lean Mass (g)	7	-1.33701	0.275934	1.2636e-06	-0.328221	0.211455	0.120614
Total Lean Mass (g)	8	-0.463596	0.235847	0.0493376	-0.696294	0.182154	0.000132071
Townsend deprivation index	1	-0.374107	0.748062	0.617004	-3.66353	#VALUE!	#VALUE!
Townsend deprivation index	3	-0.17891	0.37083	0.629481	-0.792983	0.409886	0.0530341
Townsend deprivation index	4	-0.773876	2.27152	0.73334	-1.19555	92.038	0.989636
Townsend deprivation index	5	-0.0474323	0.30758	0.877443	-0.924604	0.339781	0.00650503
Townsend deprivation index	6	-0.952298	2.42655	0.694727	-0.708256	102.285	0.994475
Townsend deprivation index	7	-0.975608	0.385396	0.0113595	-0.424043	0.436315	0.331114
Townsend deprivation index	8	0.616869	0.2876	0.0319623	-1.12878	0.329694	0.000617735
Weight change compared with 1 year ago	1	-0.167942	0.107688	0.118872	0.544224	0.159121	0.000625761
Weight change compared with 1 year ago	2	-0.248216	0.408089	0.543029	2.92153	0.583801	5.60602e-07
Weight change compared with 1 year ago	3	0.0406724	0.148153	0.783677	-1.11037	0.229152	1.26256e-06
Weight change compared with 1 year ago	4	-0.599482	0.198239	0.0024943	-1.06731	0.313275	0.000656968
Weight change compared with 1 year ago	5	0.27615	0.138328	0.0458958	-0.838123	0.212141	7.78949e-05
Weight change compared with 1 year ago	6	-0.177184	0.498715	0.722379	0.881203	0.721794	0.222142
Weight change compared with 1 year ago	7	0.0418556	0.139642	0.76438	-1.08943	0.2152	4.13979e-07
Weight change compared with 1 year ago	8	0.182947	0.158632	0.248798	-0.533739	0.238941	0.0254982
White blood cell (leukocyte) count	1	0.608543	0.11929	3.37189e-07	0.435938	0.0847693	2.70903e-07
White blood cell (leukocyte) count	2	-1.38391	0.125348	2.4349e-28	-0.49292	0.0981246	5.07612e-07
White blood cell (leukocyte) count	3	-0.944826	0.224815	2.63777e-05	-15.5812	#VALUE!	#VALUE!
White blood cell (leukocyte) count	4	0.385791	0.449639	0.390892	0.639567	0.292678	0.0288725
White blood cell (leukocyte) count	5	0.00756926	0.205936	0.97068	-0.165789	0.149327	0.266897
White blood cell (leukocyte) count	6	-0.550193	0.398542	0.167428	0.118416	0.278498	0.670695
White blood cell (leukocyte) count	7	0.583412	0.218732	0.00764765	-0.254346	0.161115	0.114413
White blood cell (leukocyte) count	8	-0.100296	0.227205	0.658899	0.0507016	0.159799	0.751028
Age	1	-0.208784	0.0840005	0.0129368	0.126034	0.0774561	0.103702
Age	2	-1.64455	0.149215	3.01715e-28	1.6033	0.121958	1.78712e-39
Age	3	0.849951	0.14347	3.13747e-09	-1.05405	0.170509	6.33697e-10
Age	4	-0.110475	0.201976	0.5844	-1.01927	0.239274	2.04582e-05
Age	5	0.0632398	0.135382	0.640412	-0.546625	0.138499	7.92107e-05
Age	6	0.111164	0.236528	0.638368	-0.540572	0.245652	0.0277669
Age	7	-0.0335501	0.139063	0.809355	-0.878182	0.154683	1.36839e-08
Age	8	0.134138	0.132923	0.312906	-0.838283	0.145734	8.81233e-09
Albumin	1	-0.101648	0.0880708	0.248433	0.714611	0.0900389	2.07647e-15
Albumin	2	-0.937933	0.131912	1.15804e-12	1.0636	0.130417	3.48116e-16
Albumin	3	0.435031	0.112967	0.000117657	-2.14454	0.182233	5.69822e-32
Albumin	4	-0.493837	0.236365	0.0366808	-0.181806	0.251614	0.46995
Albumin	5	0.0760485	0.131686	0.563603	-0.493771	0.145188	0.00067166
Albumin	6	-0.0596621	0.211804	0.778185	-0.766061	0.247959	0.00200516
Albumin	7	0.0971345	0.131671	0.460693	-0.843536	0.15386	4.19394e-08
Albumin	8	0.124759	0.127612	0.32825	-0.761052	0.146668	2.11499e-07
Alcohol consumption	1	-0.20984	0.0813735	0.00991663	0.81839	0.100312	3.39438e-16
Alcohol consumption	2	-1.36943	0.174946	4.9687e-15	1.99615	0.206331	3.86905e-22
Alcohol consumption	3	0.0266702	0.110454	0.809198	-1.39817	0.166357	4.2921e-17
Alcohol consumption	4	-0.0682243	0.176818	0.699612	-0.751009	0.241966	0.00191063
Alcohol consumption	5	0.334992	0.106735	0.00169787	-0.84917	0.146681	7.07035e-09
Alcohol consumption	6	0.00123507	0.194983	0.994946	-0.640268	0.26267	0.0147878
Alcohol consumption	7	-0.0368838	0.111072	0.739837	-1.05134	0.156767	1.99488e-11
Alcohol consumption	8	0.22886	0.100784	0.0231589	-1.2708	0.146945	5.23395e-18
Lymphoid leukemia, chronic	1	-0.525581	0.131948	6.79779e-05	-0.028447	0.145784	0.84529
Lymphoid leukemia, chronic	2	-0.492614	0.166498	0.00308954	0.0993763	0.180957	0.582887
Lymphoid leukemia, chronic	3	0.636656	0.241161	0.00829155	-0.472989	0.267609	0.0771511
Lymphoid leukemia, chronic	4	0.670505	0.968692	0.488828	1.81803	1.00903	0.071583
Lymphoid leukemia, chronic	5	0.593271	0.264837	0.0250822	0.191527	0.285854	0.502848
Lymphoid leukemia, chronic	6	0.513973	0.43667	0.239184	-0.0146058	0.470152	0.975217
Lymphoid leukemia, chronic	7	0.493676	0.311952	0.113527	0.340809	0.333389	0.30666
Lymphoid leukemia, chronic	8	0.290286	0.217569	0.182131	-0.441792	0.237895	0.0632984
Type 1 diabetes	1	-0.655897	0.674022	0.330499	-1.76546	#VALUE!	#VALUE!
Type 1 diabetes	3	0.140711	0.329079	0.66895	-1.17865	0.325107	0.000288484
Type 1 diabetes	4	0.35463	0.414018	0.391689	-1.30826	0.413814	0.00156978
Type 1 diabetes	5	0.352348	0.353443	0.318812	-0.529841	0.345885	0.125562
Type 1 diabetes	6	-1.13984	0.610528	0.061904	-0.498891	0.601947	0.407219
Type 1 diabetes	7	0.256177	0.414895	0.536938	-0.339446	0.403529	0.400239
Type 1 diabetes	8	0.0109931	0.391736	0.977612	-0.359604	0.380226	0.344269
Type 2 diabetes	1	-0.313434	0.168048	0.0621614	1.0684	0.157883	1.31477e-11
Type 2 diabetes	2	-0.315449	0.456737	0.489781	2.46171	0.416115	3.29994e-09
Type 2 diabetes	3	0.192782	0.199699	0.334361	-1.28929	0.203346	2.29187e-10
Type 2 diabetes	4	-0.0907654	0.286127	0.751076	-1.07728	0.288854	0.000191864
Type 2 diabetes	5	-0.0517892	0.207358	0.802775	-0.6813	0.201774	0.000734022
Type 2 diabetes	6	0.24224	0.31494	0.441797	-0.975514	0.315845	0.00201111
Type 2 diabetes	7	0.203091	0.215564	0.346122	-0.806037	0.211913	0.000142598
Type 2 diabetes	8	0.0339947	0.180047	0.850241	-1.29556	0.181733	1.01152e-12
Tobacco use disorder	1	-0.107674	0.661162	0.870632	-2.0422	#VALUE!	#VALUE!
Tobacco use disorder	3	-0.537633	0.403102	0.182289	-0.658962	0.382047	0.0845597
Tobacco use disorder	4	-0.802439	0.554653	0.147969	-0.64131	0.526336	0.223056
Tobacco use disorder	5	0.277391	0.384548	0.470699	-0.375471	0.360719	0.297925
Tobacco use disorder	6	0.700232	2.13118	0.742484	-0.254173	#VALUE!	#VALUE!
Tobacco use disorder	7	-0.147971	0.368221	0.687791	-0.72818	0.346845	0.0357785
Tobacco use disorder	8	0.267911	0.340119	0.430874	-0.813967	0.321609	0.0113764
Epilepsy, recurrent seizures, convulsions	3	0.757121	0.866207	0.382083	0.431689	1.02233	0.672836
Epilepsy, recurrent seizures, convulsions	4	1.11576	0.847055	0.187766	-0.303564	1.02558	0.767237
Epilepsy, recurrent seizures, convulsions	5	-0.77852	0.450933	0.0842638	-0.68889	0.546141	0.207173
Epilepsy, recurrent seizures, convulsions	6	0.593205	0.453946	0.191289	-1.9997	0.556081	0.000323078
Epilepsy, recurrent seizures, convulsions	7	0.0570273	0.399328	0.886442	-1.41741	0.46918	0.00251911
Epilepsy, recurrent seizures, convulsions	8	-0.327317	0.525703	0.533529	-0.442924	0.616554	0.472519
Essential hypertension	1	-1.17061	0.797729	0.142261	-3.25386	#VALUE!	#VALUE!
Essential hypertension	2	-1.86238	1.49303	0.212258	2.5824	1.0143	0.0108965
Essential hypertension	3	-0.479789	0.509703	0.346546	-1.61074	0.352424	4.86649e-06
Essential hypertension	4	-0.411337	1.08677	0.705064	-0.378559	0.732396	0.605242
Essential hypertension	5	0.698969	0.649436	0.281806	-0.409997	0.440761	0.352266
Essential hypertension	7	0.167375	0.582012	0.773668	-0.988868	0.393614	0.0119955
Essential hypertension	8	1.26996	0.75928	0.0944097	-0.0340464	0.526228	0.948414
Hypertensive chronic kidney disease	3	0.039706	0.193543	0.837452	-2.30675	0.219755	8.92439e-26
Hypertensive chronic kidney disease	4	0.00298976	1.61646	0.998524	-0.717418	375.052	0.998474
Hypertensive chronic kidney disease	5	-0.0193208	0.97382	0.984171	-0.468389	51.7452	0.992778
Hypertensive chronic kidney disease	6	1.15904	1.72623	0.501949	-1.13416	139.265	0.993502
Hypertensive chronic kidney disease	7	0.13795	0.295981	0.64116	-0.511977	0.314648	0.103708
Hypertensive chronic kidney disease	8	0.053319	0.243732	0.826836	-0.942969	0.261732	0.000314804
Atrial fibrillation and flutter	1	-0.2203	0.607132	0.716714	-4.13824	#VALUE!	#VALUE!
Atrial fibrillation and flutter	3	0.980973	1.31536	0.455799	-2.16762	583.481	0.997036
Atrial fibrillation and flutter	4	-1.09203	1.837	0.552201	0.00294794	#VALUE!	#VALUE!
Atrial fibrillation and flutter	5	0.510333	1.10781	0.645038	-3.23456	767.486	0.996637
Atrial fibrillation and flutter	7	0.948515	1.21309	0.434274	-3.19889	735.253	0.996529
Atrial fibrillation and flutter	8	0.940767	1.14766	0.412371	-3.06773	708.094	0.996543
Asthma	1	-0.34432	0.852621	0.686332	-3.3214	#VALUE!	#VALUE!
Asthma	2	0.740697	0.773182	0.33807	2.64545	1.01098	0.00887799
Asthma	3	-0.276884	1.85235	0.881177	-0.690333	71.5264	0.992299
Asthma	4	-0.900502	0.549	0.100951	-0.36779	0.73059	0.614672
Asthma	5	-0.379754	0.294106	0.19663	-0.766209	0.391321	0.0502293
Asthma	7	0.112668	0.283646	0.69121	-1.13829	0.37531	0.00242194
Asthma	8	0.293526	0.281314	0.296758	-1.00393	0.374443	0.00733765
Postinflammatory pulmonary fibrosis	1	-0.732358	1.18689	0.537207	5.69775	#VALUE!	#VALUE!
Postinflammatory pulmonary fibrosis	3	0.0446547	0.580004	0.938631	-0.569411	0.612049	0.352198
Postinflammatory pulmonary fibrosis	4	-3.45601	0.911319	0.000149248	-0.131416	1.02269	0.897753
Postinflammatory pulmonary fibrosis	5	-0.113637	0.510944	0.823997	-0.490133	0.538986	0.36316
Postinflammatory pulmonary fibrosis	7	0.873415	0.487366	0.0731145	-0.710662	0.539907	0.188085
Postinflammatory pulmonary fibrosis	8	0.293587	0.406175	0.469798	-1.26811	0.433701	0.00345649
Celiac disease	1	-1.13376	0.981164	0.247875	-9.95378	#VALUE!	#VALUE!
Celiac disease	3	1.56205	0.843221	0.0639567	1.21023	1.01221	0.23184
Celiac disease	4	0.546845	0.511948	0.285446	-0.687227	0.604466	0.255574
Celiac disease	5	0.574482	1.47391	0.696708	-1.09002	226.231	0.996156
Celiac disease	6	-0.601783	2.61366	0.817901	0.144192	#VALUE!	#VALUE!
Celiac disease	7	1.31596	0.595516	0.0271202	0.678746	0.72386	0.348411
Celiac disease	8	-0.24799	1.53051	0.871281	-0.193368	16.5945	0.990703
Renal failure NOS	1	-0.322959	0.117116	0.00582293	1.08373	0.144341	5.99766e-14
Renal failure NOS	2	-0.558811	0.273067	0.0407151	2.14966	0.325221	3.84787e-11
Renal failure NOS	3	0.272735	0.104771	0.00923708	-3.09083	0.180258	6.65138e-66
Renal failure NOS	4	-0.713901	0.350188	0.0414878	0.315645	0.429347	0.462233
Renal failure NOS	5	-0.0926375	0.16685	0.578749	-0.274201	0.209126	0.189799
Renal failure NOS	6	0.29578	0.250745	0.238157	-0.652739	0.323901	0.043879
Renal failure NOS	7	-0.0108391	0.16954	0.949024	-0.479287	0.214952	0.0257643
Renal failure NOS	8	0.0911222	0.153644	0.553132	-0.622341	0.196413	0.00153207
Chronic renal failure [CKD]	1	-0.130125	0.0944804	0.168428	0.650809	0.1309	6.63381e-07
Chronic renal failure [CKD]	2	-0.467611	0.193828	0.0158431	1.6862	0.261217	1.08085e-10
Chronic renal failure [CKD]	3	0.21581	0.0990136	0.0292869	-2.41734	0.173637	4.6666e-44
Chronic renal failure [CKD]	4	-0.226284	0.215078	0.292752	-0.546366	0.309835	0.0778316
Chronic renal failure [CKD]	5	-0.145662	0.148253	0.325843	-0.231756	0.208791	0.267003
Chronic renal failure [CKD]	6	0.0993136	0.244183	0.684216	-0.388408	0.347612	0.263841
Chronic renal failure [CKD]	7	0.23666	0.15532	0.127586	-0.342526	0.220691	0.120647
Chronic renal failure [CKD]	8	-0.00975937	0.14621	0.946781	-0.376374	0.207279	0.0694039
Obstetrical/birth trauma	1	0.0818897	0.889796	0.926673	-5.4283	#VALUE!	#VALUE!
Obstetrical/birth trauma	2	-1.18233	0.960027	0.218115	2.68467	1.0106	0.00789552
Obstetrical/birth trauma	3	-0.485729	0.495019	0.326478	-0.331723	0.526542	0.528693
Obstetrical/birth trauma	4	0.294642	2.56411	0.908517	0.223773	51.0427	0.996502
Obstetrical/birth trauma	5	-0.645737	0.342564	0.059428	-0.86542	0.372473	0.0201552
Obstetrical/birth trauma	7	0.574594	0.408097	0.159136	-0.601756	0.440217	0.17164
Obstetrical/birth trauma	8	0.0275502	0.415221	0.947099	-0.469456	0.439504	0.285453
Systemic lupus erythematosus	1	-1.23183	0.815575	0.130946	-0.414078	#VALUE!	#VALUE!
Systemic lupus erythematosus	2	-0.339882	0.376972	0.367264	1.04973	0.47085	0.0257844
Systemic lupus erythematosus	3	-0.0460393	0.271961	0.865571	-1.47596	0.346794	2.08098e-05
Systemic lupus erythematosus	4	-0.43907	0.416686	0.292012	-1.02671	0.531914	0.0535802
Systemic lupus erythematosus	5	0.035287	0.378957	0.925811	-0.109123	0.473732	0.817822
Systemic lupus erythematosus	6	0.186554	0.47934	0.697136	-0.851082	0.606399	0.160467
Systemic lupus erythematosus	7	0.508762	0.342965	0.137962	-0.538928	0.438755	0.219329
Systemic lupus erythematosus	8	0.0126006	0.282169	0.964381	-1.02169	0.356442	0.00415228
Body mass index	1	-0.188151	0.094571	0.0466434	0.205883	0.0832174	0.0133597
Body mass index	2	-1.23862	0.267581	3.67493e-06	2.56158	0.205313	1.00383e-35
Body mass index	3	0.812457	0.154076	1.34145e-07	-1.02912	0.16505	4.51115e-10
Body mass index	4	-0.218667	0.227515	0.336498	-0.777117	0.230643	0.000753445
Body mass index	5	-0.0924653	0.141799	0.514344	-0.746143	0.139882	9.60161e-08
Body mass index	6	-0.0549462	0.24043	0.819232	-0.814095	0.245944	0.000932691
Body mass index	7	0.0349474	0.148194	0.813571	-0.9389	0.152585	7.58948e-10
Body mass index	8	-0.147584	0.137864	0.284392	-1.0553	0.144845	3.19893e-13
Calcium	1	0.266349	0.151046	0.0778392	0.280268	0.125726	0.0258003
Calcium	2	-1.66968	0.242364	5.61299e-12	1.03779	0.204303	3.7816e-07
Calcium	3	-0.323512	0.336877	0.336892	0.106101	0.278871	0.703601
Calcium	4	-0.00458259	0.409517	0.991072	-0.235887	0.34449	0.493507
Calcium	5	-0.0582083	0.207993	0.779587	-0.800063	0.180542	9.36005e-06
Calcium	6	0.146923	0.431094	0.733243	-0.269003	0.363359	0.459105
Calcium	7	-0.369019	0.231272	0.110577	-0.706042	0.200667	0.000434025
Calcium	8	0.443385	0.217408	0.0414086	-0.734504	0.189218	0.000103692
Centre	1	-0.089189	0.0360321	0.0133138	0.931979	0.0813713	2.26071e-30
Centre	2	0.182442	0.0334525	4.93145e-08	-5.3752	0.308956	8.55413e-68
Centre	3	-0.585163	0.182143	0.00131508	2.36819	0.345452	7.11498e-12
Centre	4	-0.548999	0.193238	0.00449655	1.69197	0.374987	6.41921e-06
Centre	5	-0.148729	0.0775361	0.0550875	0.767007	0.162568	2.38101e-06
Centre	6	-0.34529	0.18256	0.0585743	1.39854	0.359591	0.000100558
Centre	7	-0.306934	0.102462	0.00273913	1.24954	0.205703	1.24384e-09
Centre	8	-0.169119	0.141911	0.233371	2.15821	0.270662	1.53827e-15
cis-pQTL score	1	-1.93309	0.0564207	2.88979e-257	1.72374	0.0921554	4.53513e-78
cis-pQTL score	2	-1.93034	0.0694521	5.14379e-170	0.194879	0.0983501	0.0475366
cis-pQTL score	3	-0.573178	0.115392	6.79217e-07	-2.48164	0.445861	2.6071e-08
cis-pQTL score	4	-0.812282	0.166992	1.14917e-06	-1.20505	0.364417	0.000943715
cis-pQTL score	5	0.560055	0.0955966	4.67e-09	-16.7982	430.403	0.968867
cis-pQTL score	6	2.21147	0.157248	6.36357e-45	-15.7116	477.017	0.973725
cis-pQTL score	7	1.61208	0.0981303	1.20734e-60	-16.775	475.203	0.97184
cis-pQTL score	8	-0.487943	0.0996124	9.66106e-07	-5.24998	1.97794	0.00794814
Glucose	1	0.134176	0.16592	0.418699	0.324984	0.156755	0.0381533
Glucose	2	-1.51881	0.447208	0.000683263	2.17174	0.417653	1.99439e-07
Glucose	3	0.659619	0.282235	0.0194325	-0.519454	0.275422	0.0592911
Glucose	4	-0.0393455	0.421687	0.925661	-0.355324	0.403534	0.378571
Glucose	5	-0.353485	0.238491	0.138295	-0.579745	0.230599	0.0119344
Glucose	6	-0.399549	0.394814	0.311541	-0.665313	0.384124	0.0832693
Glucose	7	0.0254238	0.2863	0.92924	-0.317777	0.273235	0.244823
Glucose	8	-0.177361	0.200937	0.377413	-1.27185	0.199854	1.9668e-10
Glycated haemoglobin (HbA1c)	1	-0.0930989	0.0844253	0.270142	0.262984	0.0875755	0.00267382
Glycated haemoglobin (HbA1c)	2	-0.952334	0.162072	4.20354e-09	1.59602	0.155931	1.3759e-24
Glycated haemoglobin (HbA1c)	3	0.0190679	0.167619	0.90943	-0.237287	0.179515	0.186226
Glycated haemoglobin (HbA1c)	4	0.38087	0.189495	0.0444394	-0.945138	0.23035	4.07719e-05
Glycated haemoglobin (HbA1c)	5	-0.043205	0.115103	0.707393	-1.1054	0.139794	2.62982e-15
Glycated haemoglobin (HbA1c)	6	0.072245	0.240539	0.763913	-0.341489	0.262157	0.192706
Glycated haemoglobin (HbA1c)	7	0.138751	0.138809	0.317514	-0.631201	0.156957	5.7833e-05
Glycated haemoglobin (HbA1c)	8	0.250947	0.124327	0.043545	-0.875498	0.145984	2.00723e-09
HDL cholesterol	1	-0.055273	0.0956872	0.563505	0.674056	0.0825133	3.10814e-16
HDL cholesterol	2	-1.15075	0.121552	2.87658e-21	0.554693	0.104232	1.02804e-07
HDL cholesterol	3	-0.0640631	0.163795	0.69571	-0.759075	0.165128	4.28821e-06
HDL cholesterol	4	0.502816	0.234677	0.0321462	-0.586764	0.230216	0.0108109
HDL cholesterol	5	0.606446	0.141506	1.82199e-05	-0.638789	0.138922	4.26206e-06
HDL cholesterol	6	-0.132309	0.229216	0.563787	-0.99204	0.248722	6.64769e-05
HDL cholesterol	7	0.246804	0.153668	0.108255	-0.6949	0.152249	5.01338e-06
HDL cholesterol	8	-0.0138419	0.139465	0.92094	-0.93805	0.144928	9.63782e-11
IGF-1	1	-0.269894	0.0905054	0.002863	0.535532	0.0923507	6.67525e-09
IGF-1	2	-1.30107	0.215179	1.48062e-09	2.13598	0.202403	4.91274e-26
IGF-1	3	-0.0866652	0.127928	0.49812	-1.51703	0.166422	7.82535e-20
IGF-1	4	-0.0366369	0.193055	0.849486	-1.02338	0.231251	9.62558e-06
IGF-1	5	0.839489	0.134123	3.87225e-10	-0.488237	0.149176	0.00106449
IGF-1	6	-0.0754045	0.193042	0.696085	-1.28618	0.24537	1.59033e-07
IGF-1	7	-0.067769	0.13481	0.615176	-0.915933	0.155466	3.82638e-09
IGF-1	8	-0.0264232	0.127959	0.836403	-0.931018	0.147357	2.64809e-10
LDL direct	1	0.185633	0.0955378	0.0520126	0.298169	0.0868004	0.000592304
LDL direct	2	-0.527572	0.175359	0.00262522	1.4674	0.146502	1.29296e-23
LDL direct	3	-0.507175	0.167527	0.00246653	-0.669991	0.168644	7.10317e-05
LDL direct	4	0.367408	0.220903	0.0962708	-0.84434	0.231214	0.000260442
LDL direct	5	0.430869	0.140243	0.00212416	-0.737098	0.141656	1.95635e-07
LDL direct	6	-0.795163	0.233198	0.000650069	-0.872534	0.247096	0.000413759
LDL direct	7	-0.221808	0.150231	0.139825	-0.823576	0.154166	9.18495e-08
LDL direct	8	-0.173835	0.147921	0.239919	-0.675625	0.147641	4.73642e-06
Alkaline phosphatase	1	-0.0965214	0.0741414	0.192966	0.644143	0.0774099	8.70713e-17
Alkaline phosphatase	2	-1.83461	0.108613	5.22444e-64	1.24485	0.106353	1.20262e-31
Alkaline phosphatase	3	0.214766	0.118518	0.0699711	-1.65771	0.199374	9.20651e-17
Alkaline phosphatase	4	0.389459	0.176301	0.0271703	-1.00465	0.243734	3.75751e-05
Alkaline phosphatase	5	0.0350372	0.112516	0.755499	-0.777817	0.141285	3.68495e-08
Alkaline phosphatase	6	0.172153	0.185127	0.352414	-1.11996	0.266183	2.58216e-05
Alkaline phosphatase	7	0.0294904	0.118641	0.803695	-1.00205	0.159606	3.42374e-10
Alkaline phosphatase	8	0.442686	0.105907	2.91584e-05	-1.47689	0.164505	2.76219e-19
Alanine aminotransferase	1	0.867369	0.148406	5.07895e-09	0.337769	0.0985708	0.000611043
Alanine aminotransferase	2	-1.93724	0.231777	6.36832e-17	0.958855	0.149305	1.344e-10
Alanine aminotransferase	3	-0.433804	0.293012	0.13874	-0.298482	0.19668	0.129114
Alanine aminotransferase	4	-0.869048	0.422494	0.0396912	-0.192401	0.281973	0.495025
Alanine aminotransferase	5	0.0462142	0.211354	0.826917	-0.889574	0.151041	3.87115e-09
Alanine aminotransferase	6	-0.896625	0.410806	0.0290653	-0.456222	0.283491	0.107551
Alanine aminotransferase	7	-0.252655	0.245168	0.302757	-0.633747	0.170636	0.000203992
Alanine aminotransferase	8	-0.547674	0.226896	0.0157888	-0.722901	0.160181	6.39091e-06
Aspartate aminotransferase	1	0.289882	0.0655017	9.6193e-06	0.170468	0.0757603	0.0244423
Aspartate aminotransferase	2	-1.37369	0.102259	3.85025e-41	1.3177	0.105986	1.73551e-35
Aspartate aminotransferase	3	-0.308552	0.126352	0.0146059	-0.547846	0.16548	0.000930833
Aspartate aminotransferase	4	-0.185462	0.162563	0.253927	-0.997746	0.245471	4.81119e-05
Aspartate aminotransferase	5	0.0228783	0.105724	0.828678	-0.627254	0.139781	7.20913e-06
Aspartate aminotransferase	6	-0.253515	0.17933	0.157455	-0.784556	0.25384	0.00199651
Aspartate aminotransferase	7	-0.0351651	0.112135	0.753829	-0.806446	0.156306	2.47737e-07
Aspartate aminotransferase	8	0.327303	0.101871	0.00131399	-1.10267	0.154154	8.48702e-13
Creatinine	1	-0.405964	0.0943711	1.69432e-05	0.404058	0.0923713	1.21833e-05
Creatinine	2	-1.69068	0.300469	1.8359e-08	2.72789	0.265677	9.852e-25
Creatinine	3	0.792313	0.123156	1.24759e-10	-1.9276	0.171255	2.17087e-29
Creatinine	4	-0.32316	0.241874	0.181528	-0.439613	0.249037	0.0775216
Creatinine	5	-0.0784734	0.131772	0.551495	-0.914562	0.143122	1.65791e-10
Creatinine	6	-0.588946	0.263682	0.0255128	-0.369366	0.269421	0.170387
Creatinine	7	-0.0705776	0.161524	0.662149	-0.448335	0.165405	0.0067177
Creatinine	8	0.105308	0.134251	0.432799	-0.97415	0.147534	4.03264e-11
C-reactive protein	1	-0.294305	0.0881541	0.000842217	0.555495	0.0786321	1.61212e-12
C-reactive protein	2	-1.50125	0.125039	3.29308e-33	0.982871	0.105431	1.13707e-20
C-reactive protein	3	-0.0774356	0.154364	0.615919	-0.87208	0.16912	2.51509e-07
C-reactive protein	4	-0.398627	0.202291	0.0487743	-1.18356	0.248802	1.96469e-06
C-reactive protein	5	0.806465	0.12786	2.83798e-10	-0.926655	0.141904	6.57085e-11
C-reactive protein	6	-0.162987	0.219025	0.456788	-1.08796	0.261167	3.10332e-05
C-reactive protein	7	0.533576	0.146189	0.000262329	-0.712163	0.153389	3.43622e-06
C-reactive protein	8	0.127898	0.133787	0.339082	-0.96874	0.148662	7.20165e-11
Cystatin C	1	-1.22046	0.0673067	1.75705e-73	0.413427	0.0762491	5.89173e-08
Cystatin C	2	-1.72926	0.106016	8.19454e-60	1.38815	0.098509	4.27682e-45
Cystatin C	3	2.04361	0.103168	2.51566e-87	-16.4278	314.165	0.958297
Cystatin C	4	-0.509426	0.19697	0.00970072	-0.488386	0.244991	0.0462081
Cystatin C	5	-0.329261	0.115524	0.00436965	-0.758787	0.153227	7.34398e-07
Cystatin C	6	0.275333	0.202776	0.174521	-0.7448	0.274719	0.00670527
Cystatin C	7	0.154761	0.122904	0.207959	-1.0161	0.178611	1.27869e-08
Cystatin C	8	-0.117065	0.109826	0.286463	-1.86005	0.219483	2.35706e-17
Direct bilirubin	1	-0.201304	0.226235	0.373574	0.396282	0.183163	0.0304994
Direct bilirubin	2	-1.97894	0.728894	0.00662792	2.53208	0.585953	1.55115e-05
Gamma glutamyltransferase	1	0.795657	0.137567	7.30412e-09	0.633732	0.0877663	5.17288e-13
Gamma glutamyltransferase	2	-2.54194	0.136719	3.69853e-77	-0.37689	0.101744	0.000211972
Gamma glutamyltransferase	3	-0.650674	0.260682	0.0125585	-0.408368	0.18061	0.0237565
Gamma glutamyltransferase	4	0.93905	0.361905	0.00946621	-0.380827	0.245822	0.121334
Gamma glutamyltransferase	5	-0.729329	0.257668	0.0046475	-22.7292	#VALUE!	#VALUE!
Gamma glutamyltransferase	6	-0.164712	0.439892	0.70808	0.0199088	0.279471	0.943209
Gamma glutamyltransferase	7	-0.285479	0.265491	0.282248	-23.0471	#VALUE!	#VALUE!
Gamma glutamyltransferase	8	-0.370567	0.260908	0.155521	-26.9123	#VALUE!	#VALUE!
Lipoprotein A	1	2.23214	0.454978	9.2937e-07	0.325414	0.341187	0.340199
Lipoprotein A	2	-1.15214	0.728903	0.113958	0.344761	0.448714	0.442291
Lipoprotein A	3	-1.60281	0.859493	0.0622041	-0.755204	0.536756	0.159434
Lipoprotein A	4	-1.45991	1.67953	0.384717	0.00379501	1.02151	0.997036
Lipoprotein A	5	-1.67808	0.857496	0.0503531	-0.346753	0.534718	0.516676
Lipoprotein A	7	-2.37441	0.963537	0.0137294	-0.257638	0.608272	0.671889
Lipoprotein A	8	-1.61994	0.7755	0.0367173	-0.693952	0.487043	0.154207
Total bilirubin	1	-0.137578	0.133039	0.301081	0.340919	0.131724	0.00964978
Total bilirubin	2	-0.242798	0.380373	0.523269	2.30848	0.361917	1.78844e-10
Total bilirubin	3	-0.327006	0.290568	0.260417	0.0792975	0.287523	0.782705
Total bilirubin	4	0.360916	0.24007	0.132742	-1.30498	0.263274	7.16816e-07
Total bilirubin	5	0.355839	0.173616	0.0404065	-0.918742	0.181505	4.153e-07
Total bilirubin	6	-0.358993	0.359045	0.317381	-0.376157	0.363397	0.300616
Total bilirubin	7	-0.150182	0.211578	0.477817	-0.558876	0.215643	0.00955107
Total bilirubin	8	-0.0753118	0.176348	0.669333	-0.994066	0.184365	6.97367e-08
Testosterone	1	-0.190714	0.144202	0.185986	0.424261	0.103042	3.83215e-05
Testosterone	2	-0.456553	0.584997	0.435133	3.17461	0.383881	1.34206e-16
Testosterone	3	0.347204	0.210326	0.0987819	-1.20137	0.173886	4.8838e-12
Testosterone	4	0.572601	0.342891	0.0949345	-0.577853	0.261738	0.0272613
Testosterone	5	-0.0782495	0.199981	0.695587	-0.814097	0.15512	1.53612e-07
Testosterone	6	-0.791502	0.333668	0.0176863	-0.868088	0.267995	0.00119867
Testosterone	7	0.0899233	0.210765	0.669632	-0.921445	0.166344	3.03503e-08
Testosterone	8	-0.0187891	0.202516	0.92608	-0.89112	0.158792	2.00153e-08
Triglycerides	1	-0.719072	0.0538982	1.33144e-40	0.963047	0.0792985	6.12929e-34
Triglycerides	2	0.694981	0.054519	3.21844e-37	-4.15346	0.343322	1.08408e-33
Triglycerides	3	-0.057194	0.13316	0.66755	0.637592	0.163869	9.98869e-05
Triglycerides	4	-0.501127	0.168321	0.00290885	0.158687	0.231687	0.493393
Triglycerides	5	0.0643967	0.0966045	0.505027	-0.120061	0.143372	0.402362
Triglycerides	6	-0.245216	0.187434	0.190778	0.35036	0.244717	0.152231
Triglycerides	7	0.0370032	0.112067	0.741257	0.213737	0.152424	0.160839
Triglycerides	8	-0.267946	0.116064	0.0209651	0.660792	0.143177	3.92714e-06
Month	1	-0.249441	0.636718	0.695235	-2.51499	#VALUE!	#VALUE!
Month	2	-0.0557549	0.195511	0.77551	-0.467934	0.22709	0.0393444
Month	3	0.358178	1.38208	0.795512	-1.60208	2678.12	0.999523
Month	4	-1.67063	0.617692	0.00683818	0.300519	0.724073	0.678113
Month	5	0.222885	1.16252	0.847957	-1.5368	#VALUE!	#VALUE!
Month	7	-0.76057	1.27418	0.550569	0.231656	735.681	0.999749
Month	8	0.352239	1.20631	0.770289	-2.23674	2793.14	0.999361
Phosphate	1	0.170035	0.126562	0.179113	0.0303145	0.131514	0.8177
Phosphate	2	-1.03067	0.273697	0.000166054	1.65731	0.278719	2.74499e-09
Phosphate	3	0.483663	0.194426	0.0128591	-0.926959	0.214254	1.51531e-05
Phosphate	4	-0.963304	0.340261	0.00463918	-0.270783	0.36037	0.45241
Phosphate	5	-0.251805	0.196082	0.199078	-0.454309	0.207704	0.028721
Phosphate	6	-0.847039	0.455176	0.0627575	0.241282	0.469081	0.606993
Phosphate	7	0.0618133	0.230372	0.788453	-0.251572	0.241309	0.297166
Phosphate	8	-0.156707	0.188458	0.405679	-0.681951	0.201859	0.000729189
Ancestry	1	-0.457904	0.0521398	1.60261e-18	0.624792	0.0783241	1.49917e-15
Ancestry	2	-0.961454	0.0793696	8.94331e-34	1.19543	0.109075	5.9672e-28
Ancestry	3	0.471496	0.0867453	5.46712e-08	-1.2284	0.174468	1.91097e-12
Ancestry	4	0.233228	0.125366	0.0628323	-0.981237	0.236635	3.37418e-05
Ancestry	5	0.094267	0.0790184	0.232879	-0.857139	0.139834	8.80481e-10
Ancestry	6	0.508687	0.132631	0.000125378	-0.998692	0.253444	8.13174e-05
Ancestry	7	0.383282	0.0804334	1.88655e-06	-1.25871	0.161289	5.99244e-15
Ancestry	8	0.209055	0.0796133	0.00864262	-1.01506	0.147405	5.72942e-12
Sample age	1	0.722846	0.293016	0.0136282	0.374569	0.163049	0.0216029
Sample age	2	-1.70725	0.258185	3.77913e-11	-1.24174	0.1633	2.86984e-14
Sample age	3	1.75358	1.11985	0.117369	1.3358	0.590497	0.0236874
Sample age	4	0.957057	1.12721	0.395854	0.55965	0.59871	0.349913
Sample age	5	0.480202	0.627129	0.443846	0.420157	0.336784	0.212194
Sample age	6	0.630237	0.875894	0.471811	-0.157659	0.478212	0.741639
Sample age	7	-3.59465	0.879945	4.40616e-05	0.873537	0.532773	0.101087
Sample age	8	0.408677	0.800699	0.609771	0.883772	0.425194	0.0376619
Sex	1	0.349209	0.0811256	1.67329e-05	1.37825	0.0823879	8.09222e-63
Sex	2	-0.784094	0.0712702	3.75004e-28	-1.95353	0.10662	5.49337e-75
Sex	3	0.94947	0.155846	1.11257e-09	0.0245089	0.165777	0.882467
Sex	4	-0.0494575	0.231195	0.830608	0.173827	0.235407	0.460265
Sex	5	0.106722	0.126637	0.399374	-0.189878	0.138076	0.169079
Sex	6	-0.00823121	0.214509	0.969391	-0.360452	0.244546	0.140492
Sex	7	0.293319	0.147106	0.0461593	0.0576466	0.1534	0.707071
Sex	8	-0.177326	0.137676	0.197748	0.0101886	0.144732	0.943878
SHBG	1	-0.541195	0.110449	9.58519e-07	0.656079	0.0959324	7.97639e-12
SHBG	2	-2.21542	0.206936	9.5555e-27	1.61792	0.172581	6.92739e-21
SHBG	3	0.299739	0.161218	0.0629962	-1.25355	0.166744	5.57004e-14
SHBG	4	-0.550618	0.239454	0.0214782	-0.898314	0.236131	0.000142203
SHBG	5	-0.169496	0.156165	0.277759	-0.737612	0.146988	5.21645e-07
SHBG	6	-0.245312	0.276828	0.375535	-0.626906	0.260329	0.0160346
SHBG	7	0.0463255	0.168725	0.783653	-0.762202	0.1599	1.87228e-06
SHBG	8	0.965495	0.140241	5.79808e-12	-1.19705	0.146574	3.16556e-16
Smoking	1	-0.375673	0.0773059	1.17642e-06	0.137044	0.0818963	0.0942508
Smoking	2	-1.28047	0.203317	3.01695e-10	2.39881	0.186747	9.1484e-38
Smoking	3	0.244953	0.133068	0.0656504	-0.914092	0.164305	2.64572e-08
Smoking	4	-0.107381	0.178657	0.54781	-1.02964	0.229948	7.54502e-06
Smoking	5	0.215459	0.123997	0.0822784	-0.504205	0.140456	0.000330976
Smoking	6	0.0707994	0.22335	0.751252	-0.38717	0.250229	0.1218
Smoking	7	0.261806	0.126911	0.0391203	-0.78125	0.151827	2.6658e-07
Smoking	8	0.321486	0.108514	0.00305024	-1.36499	0.146877	1.49378e-20
Total protein	1	-0.417003	0.053623	7.45146e-15	0.997957	0.0781965	2.66712e-37
Total protein	2	0.0836327	0.0542756	0.123343	-2.90639	0.180171	1.53843e-58
Total protein	3	0.307817	0.112296	0.00612298	-0.0283638	0.165678	0.864068
Total protein	4	-0.270352	0.177537	0.12781	0.507994	0.229258	0.0267038
Total protein	5	0.247843	0.0968423	0.01049	0.107645	0.138212	0.436076
Total protein	6	-0.127847	0.200891	0.524513	0.715103	0.248233	0.00396701
Total protein	7	0.272114	0.113504	0.0165123	0.41866	0.150842	0.00551188
Total protein	8	0.299374	0.102934	0.00363276	0.230285	0.142833	0.106905
trans-pQTL score	1	-0.844658	0.0536342	7.03527e-56	2.24069	0.121433	5.02149e-76
trans-pQTL score	2	-1.3517	0.0579601	2.70193e-120	-1.0337	0.145267	1.11199e-12
trans-pQTL score	3	-0.146533	0.107721	0.173735	-1.30432	0.321746	5.03759e-05
trans-pQTL score	4	2.13586	0.134083	3.95911e-57	-15.2443	445.656	0.972712
trans-pQTL score	5	-0.0748749	0.0902765	0.406881	-1.55826	0.295638	1.35797e-07
trans-pQTL score	6	0.276716	0.158246	0.0803518	-1.77639	0.605908	0.00337029
trans-pQTL score	7	0.48478	0.0972611	6.21808e-07	-2.15695	0.429002	4.96042e-07
trans-pQTL score	8	0.806926	0.0899508	2.94515e-19	-4.23779	1.16158	0.000263989
Urate	1	0.00889911	0.13534	0.947574	0.791178	0.102137	9.46254e-15
Urate	2	-2.19497	0.132246	7.25386e-62	-0.065307	0.115156	0.570636
Urate	3	0.321751	0.222239	0.147681	-0.605327	0.181998	0.000880966
Urate	4	0.0632402	0.370205	0.864362	-0.065205	0.285504	0.819347
Urate	5	-0.0923133	0.191397	0.629583	-0.576488	0.155359	0.000206699
Urate	6	0.348915	0.359303	0.331504	-0.322362	0.285126	0.258226
Urate	7	0.378352	0.222105	0.0884784	-0.352169	0.176399	0.0458862
Urate	8	0.845594	0.186601	5.8549e-06	-0.715363	0.156786	5.05096e-06
Urea	1	0.119429	0.106655	0.262811	0.105446	0.103523	0.308405
Urea	2	-0.956266	0.233069	4.07936e-05	1.76214	0.215079	2.54832e-16
Urea	3	-0.111895	0.2356	0.63483	0.0577906	0.227794	0.79973
Urea	4	-0.26663	0.215378	0.215729	-1.17437	0.239559	9.47662e-07
Urea	5	0.0215367	0.161645	0.894008	-0.563557	0.163893	0.000584787
Urea	6	0.289069	0.263011	0.271736	-0.726888	0.274656	0.00813198
Urea	7	-0.219232	0.181799	0.227854	-0.454912	0.183116	0.0129811
Urea	8	0.183149	0.152383	0.229402	-0.891148	0.159957	2.53037e-08
Vitamin D	1	0.376694	0.124173	0.00241635	0.468378	0.115001	4.64499e-05
Vitamin D	2	-1.0464	0.123247	2.06144e-17	-0.522207	0.123118	2.22028e-05
Vitamin D	3	0.393381	0.27357	0.150446	0.119162	0.251078	0.635071
Vitamin D	4	1.15045	0.335623	0.000608462	-0.16884	0.318526	0.596066
Vitamin D	5	-0.0336918	0.190702	0.859766	-0.420441	0.180479	0.0198284
Vitamin D	6	-0.468035	0.415773	0.260293	0.148406	0.380359	0.696408
Vitamin D	7	-0.169969	0.281279	0.545662	0.387884	0.254279	0.127153
Vitamin D	8	0.161492	0.221562	0.466075	-0.0829493	0.205329	0.686226
Waist-to-Hip ratio	1	0.0570055	0.115371	0.621231	0.685929	0.0914966	6.54121e-14
Waist-to-Hip ratio	2	-1.85599	0.104339	8.72911e-71	-0.62748	0.0999546	3.43736e-10
Waist-to-Hip ratio	3	0.747868	0.236144	0.00154018	0.0213255	0.190633	0.910929
Waist-to-Hip ratio	4	0.614881	0.326896	0.059976	-0.0237691	0.26399	0.928257
Waist-to-Hip ratio	5	0.469649	0.197142	0.0172052	-0.0151758	0.159329	0.924118
Waist-to-Hip ratio	6	0.428603	0.364923	0.240193	0.0936284	0.290258	0.747021
Waist-to-Hip ratio	7	0.331827	0.211501	0.116667	-0.0925143	0.172147	0.590981
Waist-to-Hip ratio	8	0.559321	0.172057	0.00115087	-0.613359	0.150835	4.77418e-05
