# Supplementary material for: Machine learning-guided deconvolution of plasma protein levels
Source: Mol Syst Biol. 2025 Oct 9;21(12):1822–44. doi: 10.1038/s44320-025-00158-6 (PMC12672695; doi:10.1038/s44320-025-00158-6)
Supplement: Supplementary file 7 — Dataset EV6 [file 44320_2025_158_MOESM7_ESM.xlsx]

## Sheet: Legend
Dataset EV6 Enrichment results for protein signatures selected for variable across protein-coding genes with enhanced expression in certain tissues

## Sheet: EV6
Dataset EV6 Enrichment results for protein signatures selected for variable across protein-coding genes with enhanced expression in certain tissues
Variable	id	Tissue	Odds ratio	P-value	Overlap
Alanine aminotransferase	log_alt_cleaned	liver	4.60255	2.13756e-24	ACADM|ACADSB|ADAMTS13|ADH1B|ADH4|AFM|AGXT|AHSG|AKR1C4|ALDH1A1|ALDH2|ALDH5A1|APOF|ASGR1|BCHE|BTD|C9|CA5A|CBS|CDA|CEBPA|CES1|CES2|CFB|CFH|CFHR4|CFHR5|CFI|CLEC4G|CLU|CRHBP|CYB5A|DCXR|DDT|DECR1|ECHDC3|ECHS1|EFNA1|EPHX2|F7|FAM20A|FBP1|FCN2|FGL1|FN1|FTCD|FUOM|FURIN|GAS2|GBP1|GCHFR|GGH|GGT1|GHR|GPRC5C|GRHPR|GSTA1|HAO1|HMGCL|HNMT|HRG|HSD11B1|IGFBP1|IGSF9|IL1RAP|IQGAP2|ITIH3|ITIH4|KYNU|LCAT|LRG1|MARCO|MAS…
Monocyte percentage	Monocyte_percentage	lymphoid_tissue	6.4789	8.51959e-21	ADA2|ADAM8|ADGRE1|ADGRE2|CCL14|CCL19|CD163|CD1C|CD300E|CD38|CD5|CD6|CD74|CD80|CD86|CD8A|CHIT1|CLEC1A|CLEC4G|CLEC6A|CSF1R|CXCL1|CXCL10|CXCL11|CXCL9|FCER2|FCGR2A|GZMB|HLA-DRA|HMOX1|IDO1|IFI30|IL12RB1|IL18BP|ITGB2|LILRA2|LILRA5|LILRA6|LILRB1|LILRB4|MARCO|MILR1|SELPLG|SIGLEC5|SIGLEC7|SIGLEC8|SIRPB1|SKAP1|SLAMF1|SLAMF7|TNF|TNFRSF10C|TNFRSF1B|TNFSF13B|TREML2
Simvastatin	C10AA01	liver	5.34765	2.70955e-20	ADH4|AFM|AFP|AMBP|ANGPTL3|APOA2|APOC1|APOH|APOM|ASGR1|BCHE|C1RL|C3|CBS|CCL16|CD14|CFI|COL18A1|F7|F9|FAM20A|FBP1|FGA|FGL1|FTCD|FUOM|GSTA1|HGFAC|HRG|HSD11B1|HYAL1|HYOU1|IL17RB|INHBC|ITIH3|ITIH4|LBP|LCAT|LPA|LRG1|MAMDC4|MBL2|MET|MST1|MVK|PCBD1|PCSK9|PCYT2|PON3|PROC|PTGR1|RBP5|RNASE4|RTN4R|SCLY|SDC1|SERPINA4|SERPINA6|SERPIND1|SHBG|SORD|TNFSF11|TPMT|UPB1
Diastolic blood pressure, automated reading	Diastolic_blood_pressure	liver	5.7645	2.84678e-20	A1BG|ADH1B|ADH4|AFM|AHSG|APCS|APOA1|APOC1|APOL1|APOM|BCHE|BTD|C1R|C1S|CES1|CES2|CES3|CFH|CPB2|DCXR|DDT|F10|F12|F13B|F2|F7|FCN2|FGF21|FN1|FTCD|GBP1|GC|GHR|GSTA1|HNMT|IGSF9|IL17RB|KLKB1|KYNU|LCAT|MST1|PCBD1|PCSK9|PGLYRP2|PLG|PON1|PROC|PRSS53|RBP5|SAT2|SCLY|SERPINA4|SERPINA5|SERPIND1|SERPINF2|SLC39A14|SORD|SULT2A1|UPB1
Tibolone	G03CX01	liver	11.11	3.248e-20	A1BG|ADAMTS13|AFM|ANG|ANGPTL4|APCS|APOA1|APOL1|CD14|CFHR5|CHI3L1|F9|FETUB|FGL1|FST|FURIN|GC|HGFAC|HS3ST3B1|HSD11B1|IGSF9|IL17RB|ITIH3|LCAT|LRG1|MAMDC4|MBL2|MET|ORM1|PGLYRP2|PLG|SERPINA11|SERPINA4|SERPINA6|SERPING1|SHBG
Gamma glutamyltransferase	log_ggt_cleaned	liver	3.67948	3.42942e-20	ACADSB|ACOT13|ACOX1|ADAMTSL2|ADH1B|ADH4|AFM|AFP|AGXT|AKR1C4|ALDH1A1|ALDH2|ALDH5A1|ANG|APCS|APOA1|APOF|APOM|ASGR1|BCHE|BTD|C1RL|C2|C3|C9|CA5A|CAT|CBS|CCL16|CES1|CES2|CES3|CFH|CFHR4|CFI|CHAD|CHI3L1|CLEC1B|CLEC4G|CLU|COL18A1|CPB2|CYB5A|DCXR|DDT|DECR1|DHRS4L2|ECHDC3|ECHS1|ECI2|EPHX2|F10|F12|F9|FAM20A|FBP1|FGF21|FGFR4|FN1|FTCD|FUOM|FURIN|GAS2|GC|GCHFR|GGT1|GPRC5C|GRHPR|GSTA1|HAO1|HHEX|HMGCL|HSD11B1|HY…
Calcium	ca_cleaned	liver	4.71925	9.64496e-19	A1BG|ADAMTS13|AFM|AFP|AHSG|ALDH1A1|ANG|APOH|BCHE|BTD|C1R|C1S|C2|C3|C4BPB|C5|C8B|CA5A|CBS|CCL16|CES2|CFB|CFH|CFI|CHAD|CLEC4G|CLU|COL18A1|CPB2|F10|F11|F12|F2|F7|F9|FCN2|FGFR4|GC|GCHFR|GDF2|HGFAC|HRG|HS3ST3B1|HSD11B1|IL1RAP|IL6R|KLKB1|LCAT|MASP1|PGLYRP2|PON1|PROC|RARRES2|RBKS|RBP5|RNASE4|SDC4|SERPINA4|SERPINA5|SERPINA6|SERPINC1|SERPIND1|SERPINF2|SERPING1|SMOC1|TFPI|THPO
Conjugated Estrogens	G03CA57	liver	5.61969	3.30865e-18	A1BG|AFM|AGT|AHSG|ANGPTL3|ANGPTL4|APOA1|APOF|APOL1|ASGR2|C2|C4BPB|CCL16|CD4|CHAD|ENTPD5|F10|F12|F7|FAM20A|FETUB|FGA|FN1|FST|FURIN|GC|GGH|GGT1|GHR|GPRC5C|HGFAC|HYAL1|IGSF9|IL17RB|ITIH4|KLKB1|MAMDC4|MASP1|MBL2|ORM1|PGLYRP2|PLG|PON1|PON3|PZP|SERPINA4|SERPINA5|SERPINA6|SERPINA7|SHBG|SMOC1|SULT2A1|TFPI
LDL direct	ldl_chol_cleaned	liver	3.42015	1.22806e-17	A1BG|ADAMTSL2|ADH1B|AFM|AFP|AHSG|ANGPTL3|APCS|APOA1|APOC1|APOF|APOL1|APOM|ASGR2|BCHE|BTD|C1R|C1RL|C1S|C2|C3|C4BPB|C5|C8B|C9|CBS|CD14|CD302|CES1|CES2|CES3|CFB|CFH|CFHR4|CFHR5|CFI|CHAD|CHI3L1|CLEC4G|CLU|CPB2|DCXR|ENTPD5|EPO|F10|F11|F12|F13B|F2|F7|F9|FAM20A|FCN2|FGA|FGL1|FN1|FST|FUOM|FURIN|GC|GDF2|GHR|GPRC5C|HGFAC|HHEX|HNMT|HRG|HS3ST3B1|HYOU1|IGFBP1|IL17RB|IL1RAP|IL27|IL6R|ITIH1|ITIH4|KLKB1|KYNU|LBP…
Platelet distribution width	Platelet_distribution_width	lymphoid_tissue	5.01378	1.07768e-16	ADA2|ADGRE1|ADGRE2|C1QA|CCL3|CD163|CD200R1|CD244|CD300LF|CD38|CD4|CD5L|CD72|CD74|CD80|CD8A|CEACAM21|CLEC10A|CLEC4A|CPVL|CR2|CSF1R|CXCL13|FCGR2A|FCRL3|GZMB|HLA-DRA|ICAM2|IL10RA|IL12RB1|IL18BP|IL2RG|IL34|KAZALD1|KLRB1|LAG3|LILRA5|LILRB5|LY75|LY9|NOS3|PCDH17|PLA2G7|SEMA7A|SIGLEC10|SIGLEC8|SLAMF8|TCL1A|TDGF1|TLR1|TNF|VCAM1|VMO1|XCL1
cis-pQTL score	cis.score	liver	4.75219	1.20762e-16	A1BG|ACADM|ACADSB|ACOT13|ACOX1|ADAMTS13|ADAMTSL2|ADH1B|ADH4|AFM|AFP|AGT|AGXT|AHSG|AKR1C4|ALDH1A1|ALDH5A1|AMBP|ANG|ANGPTL3|ANGPTL4|APCS|APOA1|APOA2|APOC1|APOF|APOH|APOL1|APOM|ARG1|ASGR1|ASGR2|BCHE|BTD|C1R|C1RL|C1S|C2|C3|C4BPB|C5|C8B|C9|CA5A|CAT|CBS|CCL16|CD14|CD302|CD4|CDA|CES1|CES2|CES3|CFB|CFH|CFHR2|CFHR4|CFHR5|CFI|CHAD|CHI3L1|CLEC1B|CLEC4G|CLU|COL18A1|CPB2|CRHBP|DCXR|DDT|DECR1|DHRS4L2|ECHDC3|EC…
Mean corpuscular volume	Mean_corpuscular_volume	lymphoid_tissue	3.91493	1.96446e-16	ADA2|ADAM8|ADGRE1|ADGRE2|APBB1IP|C1QA|CCL14|CCL5|CD160|CD1C|CD200R1|CD22|CD244|CD300C|CD300E|CD40LG|CD72|CD74|CD86|CENPF|CLEC4A|CLEC4C|CPVL|CR1|CR2|CSF1R|CSF2RB|CXCL1|DLL1|FCER2|FCGR2A|FCGR3B|FCRL3|FCRL6|FCRLB|FLT3|GIPC2|GZMA|HMOX1|HYAL1|IDO1|IL12B|IL16|IL18R1|IL1R2|ITGAL|ITGB2|KAZALD1|KLRB1|KLRD1|KLRK1|LAG3|LCP1|LILRA2|LILRB1|LY75|MARCO|MZB1|PCDH17|PDCD1|PTPRC|SIGLEC10|SIGLEC7|SLAMF7|TCL1B|TNF|T…
Azathioprine	L04AX01	lymphoid_tissue	13.0095	2.27248e-16	CD160|CD22|CD244|CD7|CD72|CLEC10A|FASLG|FCER2|FCRL6|GNLY|GZMA|GZMB|IL10|IL2RB|ITGAL|ITGB2|KIR2DL3|KIR3DL1|KLRB1|KLRD1|KLRF1|KLRK1|LY9|NCR1|PTPRC|TCL1A|XCL1
Atorvastatin	C10AA05	liver	5.81275	1.94588e-15	A1BG|AMBP|ANGPTL3|APOA2|APOC1|BCHE|CFB|CFHR5|CLU|COL18A1|F11|FAM20A|FGA|FGL1|FST|GC|HGFAC|HS3ST3B1|HSD11B1|HYAL1|ITIH3|ITIH4|LBP|LCAT|LPA|LRG1|MAMDC4|MASP1|MBL2|MST1|MVK|PCSK9|PLG|PROC|PTGR1|RARRES2|RTN4R|SERPINC1|SERPIND1|SERPING1|SLC39A14|TNFSF11
Esomeprazole	A02BC05	stomach_1	237.101	3.95229e-15	ANXA10|CA9|CBLIF|GAST|LIPF|PGA4|PSCA|TFF2|VSIG2
Lansoprazole	A02BC03	stomach_1	71.1029	5.87481e-15	ANXA10|CA9|CBLIF|GAST|GHRL|GKN1|LIPF|PGA4|PSCA|TFF2|VSIG2
High light scatter reticulocyte count	High_light_scatter_reticulocyte_count	liver	3.12732	1.11952e-14	A1BG|ADAMTSL2|ADH4|AFM|AHSG|ANGPTL3|APOF|APOL1|ASGR1|BCHE|BTD|C1R|C1S|C2|C3|C5|C9|CA5A|CDA|CES1|CES2|CES3|CFB|CFH|CFHR4|CFI|CHAD|CLU|CRHBP|DCXR|DDT|ENTPD5|EPO|F10|F11|F12|F2|F7|F9|FAM20A|FCN2|FETUB|FGF21|FGL1|FN1|FTCD|FUOM|FURIN|GBP1|GCLM|GGT1|GHR|GSTA1|HGFAC|HNMT|HRG|IGFBP1|IGSF9|IL17RB|IL1RAP|INHBC|KLKB1|KYNU|LBP|LCAT|LECT2|LEPR|MAMDC4|MASP1|MET|MST1|MVK|NIT2|P4HB|PCBD1|PCSK9|PCYT2|PGLYRP2|PLG|…
HDL cholesterol	hdl_chol_cleaned	lymphoid_tissue	2.69448	4.00772e-14	ADA2|ADAM8|ADGRE1|AIF1|APBB1IP|ARHGAP25|ARHGEF1|BLNK|CCL19|CCL21|CCL3|CD160|CD163|CD200R1|CD22|CD244|CD27|CD300A|CD300C|CD300LF|CD33|CD38|CD4|CD5|CD5L|CD6|CD7|CD72|CD74|CD79B|CD80|CD8A|CEACAM21|CLEC10A|CLEC1A|CLEC4A|CLEC4G|CLEC6A|CLSPN|CR1|CR2|CSF1R|CSF2RB|CTSV|CXCL13|DLL1|FCAR|FCER2|FCGR2A|FCGR3B|FCRL3|FCRL5|FCRL6|FCRLB|FMNL1|GIMAP7|GIMAP8|GZMA|GZMH|HAVCR2|HCLS1|HMOX1|HYAL1|ICAM2|IDO1|IFI30|IGLC…
Direct bilirubin	log_dbil_cleaned	liver	5.6425	6.94062e-14	AMBP|APCS|APOC1|APOL1|BCHE|C1R|C1S|C4BPB|C8B|CFHR2|CFHR4|CFHR5|CLU|CPB2|F10|F11|F13B|F2|F7|FCN2|FGA|FGFR4|FURIN|GC|HYOU1|IL27|KLKB1|LCAT|LECT2|MARCO|ORM1|PROC|SERPINA5|SERPINC1|SERPIND1|SERPINF2|SERPING1|THPO
Lymphocyte percentage	Lymphocyte_percentage	bone_marrow	4.0028	1.06952e-13	ADAM8|ANXA3|AREG|AZU1|BACH1|CCL4|CD177|CD300C|CD300E|CD300LF|CEACAM21|CEACAM6|CEACAM8|CHI3L1|CHIT1|CLC|CLEC11A|CLEC4A|CLEC4D|CLEC5A|CST7|FCAR|FCRL6|FGFBP2|FLT3|GNLY|GZMH|ICOSLG|IL1B|KLRF1|KLRK1|LCN2|LILRA5|LMNB1|LPCAT2|LY9|MMP8|MPO|NCF2|OSM|PGD|PGLYRP1|PLAUR|PRG3|PRTN3|RAB44|RELT|RETN|RNASE3|S100A12|SERPINB1|SIGLEC5|SIRPB1|TK1|TNFRSF10C|VNN2|VSTM1
Carbamazepine	N03AF01	liver	8.98215	1.36666e-13	A1BG|AFP|AGXT|AMBP|C8B|CD14|CFB|CFHR2|CFHR5|ECHDC3|FAM20A|FETUB|FGA|FGFR4|GGT1|HAO1|HSD11B1|HYAL1|IL6R|ITIH3|ITIH4|LBP|PRSS53|SHBG|SMOC1|TNFSF11
Testosterone	log_testo_cleaned	liver	3.18496	1.74142e-13	A1BG|ADAMTS13|ADAMTSL2|AFM|AGT|ANG|ANGPTL3|APCS|APOM|C1R|C1RL|C1S|C2|C3|C4BPB|C8B|CA5A|CD14|CD302|CD4|CES1|CFB|CFHR2|CFHR5|CFI|CHAD|CLU|EFNA1|F11|F12|F13B|F2|F7|FBP1|FETUB|FGA|FGF21|FGFR4|FGL1|FST|FTCD|FUOM|FURIN|GBP1|GC|GDF2|GHR|GPRC5C|HGFAC|HRG|HSD11B1|HYOU1|IGSF9|IL17RB|IL1RAP|IL6R|ITIH4|KLKB1|LCAT|LECT2|LRG1|MAMDC4|MBL2|ORM1|PCSK9|PLG|PROC|PZP|RARRES2|RBP5|RNASE4|SAA4|SDC1|SERPINA11|SERPINA5|…
Levonorgestrel |Ethinyl Estradiol	G03AA07	liver	4.37231	1.85978e-13	AGT|AHSG|ANGPTL3|ANGPTL4|APCS|APOL1|ASGR1|ASGR2|BCHE|BTD|C4BPB|CD302|CFHR5|ENTPD5|F10|F12|FAM20A|FETUB|FN1|FST|FURIN|GC|GHR|HGFAC|HRG|HYAL1|IGFBP1|IL1RAP|IL6R|ITIH3|ITIH4|LBP|LEPR|LRG1|MARCO|MASP1|ORM1|PGLYRP2|PLG|PZP|RTN4R|SERPINA1|SERPINA4|SERPINA6|SERPINA7|SERPIND1|SMOC1|TFPI
Type 1 diabetes	bin_250.1	pancreas	17.4228	3.4264e-13	CELA2A|CELA3A|CFC1|CLPS|CPA1|CPB1|CTRB1|CTRC|CTRL|IGFBP2|IL32|PLA2G1B|PNLIP|PNLIPRP1|PRSS2|SCGN
Albumin	albumin_cleaned	lymphoid_tissue	2.67322	5.14207e-13	ADA2|ADAM8|ADGRE1|AIF1L|BATF|C1QA|CCL17|CCL19|CCL3|CCL5|CD160|CD163|CD1C|CD200R1|CD244|CD27|CD300A|CD300C|CD300E|CD300LF|CD5|CD5L|CD6|CD7|CD70|CD74|CD79B|CD84|CEACAM21|CHIT1|CHRDL2|CLEC10A|CLEC1A|CLEC4G|CLEC6A|CR2|CTSV|CXCL10|CXCL11|CXCL13|DLL1|EVI2B|FCAR|FCER2|FCGR2A|FCGR3B|FCRL5|FCRL6|FCRLB|FLT3|GZMA|GZMH|HAVCR2|HLA-DRA|IFI30|IGLC2|IL12RB1|IL16|IL17A|IL17F|IL18BP|IL1R2|IL2RA|ITGB2|ITM2A|KIR3DL2…
Alkaline phosphatase	log_alp_cleaned	lymphoid_tissue	2.56159	7.37216e-13	ADA2|ADAM8|ADGRE1|ADGRE2|AIF1L|APBB1IP|ARHGAP25|BLNK|BTN3A2|CCL11|CCL17|CCL19|CCL21|CCL3|CD160|CD163|CD1C|CD200R1|CD22|CD244|CD27|CD300A|CD300C|CD300E|CD300LF|CD33|CD4|CD5|CD5L|CD6|CD7|CD70|CD72|CD74|CD79B|CD80|CD86|CD8A|CEACAM21|CHIT1|CHRDL2|CLEC12A|CLEC1A|CLEC4A|CLEC4C|CLEC6A|CPVL|CR1|CR2|CSF1R|CSF2RB|CXCL1|CXCL10|CXCL11|CXCL9|DEFB103A|DLL1|DPEP2|FASLG|FCAR|FCER2|FCGR2A|FCGR3B|FCRL3|FCRLB|FLT3|…
Glycated haemoglobin (HbA1c)	hba1c_cleaned	liver	2.85026	8.41735e-13	A1BG|ADAMTS13|ADAMTSL2|ADH1B|ADH4|AFM|AGXT|AHSG|AKR1C4|ALDH1A1|AMBP|ANG|APOF|ARG1|BCHE|BTD|C2|C3|C4BPB|C5|C8B|CAT|CCL16|CES1|CES2|CFB|CFH|CFI|CLU|CPB2|CRHBP|DCXR|DDT|F10|F11|F13B|F7|F9|FAM20A|FBP1|FGA|FGF21|FGFR4|FGL1|FN1|FTCD|FUOM|FURIN|GDF2|GGH|GGT1|GSTA1|HRG|HS3ST3B1|HSD11B1|HYAL1|HYOU1|IGFBP1|IGSF9|IL17RB|IL32|INHBC|ITIH1|KLKB1|KYNU|LBP|LCAT|LECT2|MAMDC4|MARCO|MASP1|MVK|P4HB|PCBD1|PCSK9|PEBP1…
Postinflammatory pulmonary fibrosis	bin_502	lung	35.8093	1.89933e-12	CCL18|CEACAM6|FOLR1|GALNT5|ICAM1|LAMP3|SCGB1A1|SCGB3A2|SFTPA1|SFTPA2|SFTPD
Lymphocyte count	Lymphocyte_count	lymphoid_tissue	3.38759	2.60324e-12	ADGRE1|ARHGAP25|ARHGEF1|BATF|BLNK|CCL21|CCL3|CD1C|CD2|CD22|CD27|CD4|CD5|CD6|CD7|CD8A|CLEC10A|CLEC4C|CTSV|CXCL10|CXCL11|CXCL9|DLL1|FCRL3|FCRL5|FCRL6|FMNL1|GIMAP7|GIMAP8|GNLY|GZMA|GZMB|GZMH|HMOX1|ICAM2|IL10|IL16|IL18BP|IL1R2|IL34|INPP5D|ITGAL|KAZALD1|KLRF1|LSP1|LY9|NCR1|PTPRC|SATB1|SELPLG|SH2D1A|SIGLEC10|SIGLEC5|SIGLEC9|SIT1|SKAP1|SLAMF6|TCL1A|TDGF1|TNF|VCAM1|ZBP1
Rabeprazole	A02BC04	stomach_1	264.655	4.0396e-12	ANXA10|CA9|CBLIF|GAST|LIPF|PGA4|VSIG2
Omeprazole	A02BC01	stomach_1	30.7969	6.19698e-12	ANXA10|CA9|CBLIF|GAST|GHRL|GKN1|LIPF|PGA4|PSCA|TFF2|VSIG2
IGF-1	igf1_cleaned	liver	2.7488	1.09388e-11	A1BG|ADAMTS13|ADAMTSL2|ADH1B|AFP|AGXT|ALDH1A1|ALDH5A1|ANG|APCS|APOF|APOL1|C1RL|C4BPB|C5|C8B|C9|CBS|CCL16|CD14|CD302|CES1|CES2|CES3|CFHR4|CFHR5|CHI3L1|CLEC4G|CLU|CPB2|ECHDC3|ECHS1|EFNA1|F10|F11|F13B|F2|FAM20A|FBP1|FCN2|FETUB|FGA|FGF21|FGFR4|FST|FUOM|FURIN|GC|GCHFR|HAO1|HGFAC|HNMT|HRG|HSD11B1|IGFBP1|IGSF9|IL1RAP|ITIH3|KLKB1|KYNU|LCAT|LECT2|LEPR|LPA|LRG1|MARCO|MBL2|MST1|MVK|ORM1|PCBD1|PCSK9|PECR|PGL…
Eosinophill percentage	Eosinophill_percentage	lymphoid_tissue	3.86231	1.2035e-11	ADAM8|ADGRE1|CCL11|CCL17|CCL19|CCL21|CD1C|CD27|CD300A|CD300C|CD5|CD80|CHIT1|CLEC10A|CLEC12A|CLEC1A|CPVL|CR1|CR2|CSF2RB|CXCL1|CXCL10|CXCL9|FASLG|FCER2|FCGR2A|FCRLB|FLI1|IDO1|IL12B|IL16|IL18BP|IL2RA|LAIR2|LCP1|MMP12|NCF2|PDCD1|SELPLG|SERPINA9|SIGLEC10|SIGLEC8|SMPD3|TNFRSF4|TNFRSF9|TNFSF11|XCL1
Body mass index	bmi	liver	2.64117	1.2991e-11	ADAMTSL2|ADH1B|ADH4|AFM|AHSG|AKR1C4|ALDH1A1|AMBP|ANGPTL4|APCS|APOA2|APOF|APOM|ASGR1|BCHE|BTD|C1RL|C1S|C2|C3|C8B|CA5A|CD14|CD302|CDA|CEBPA|CES1|CES2|CES3|CFB|CFH|CFI|CHAD|CLEC4G|CRHBP|DCXR|DDT|F11|F12|F2|F7|F9|FAM20A|FBP1|FCN2|FETUB|FGA|FGF21|FGL1|FN1|FTCD|FUOM|FURIN|GAS2|GDF2|GGH|GGT1|GHR|GPRC5C|GSTA1|HGFAC|HNMT|HRG|HS3ST3B1|HSD11B1|IGFBP1|IGSF9|IL17RB|IL1RAP|IL27|INHBC|ITIH4|KLKB1|LBP|LCAT|LEPR|…
Tamoxifen	L02BA01	liver	5.57128	2.64067e-11	AFM|AGT|ANG|ANGPTL4|APCS|APOF|APOL1|ASGR2|C1RL|C4BPB|CFHR4|F12|FETUB|GHR|HSD11B1|IL1RAP|ITIH4|KLKB1|MAMDC4|MET|PGLYRP2|PLG|PON1|PON3|PZP|RTN4R|SERPINA5|SERPINA6|SERPINA7|SULT2A1
Lymphoid leukemia, chronic	bin_204.12	lymphoid_tissue	3.67086	3.20072e-11	ADAM8|ADGRE2|APBB1IP|BLNK|CCL3|CD22|CD27|CD5|CD6|CD70|CD72|CD74|CD79B|CD80|CR2|CXCL13|DGKA|DPEP2|FCER2|FCRL3|FCRL5|HLA-DRA|IL12RB1|IL16|IL2RA|IL2RG|INPP5D|LILRB1|LSP1|LY75|LY9|PDCD1|PIK3AP1|PTPRC|SEMA7A|SIGLEC10|SIGLEC5|SLAMF6|TCL1A|TIGIT|TLR1|TNF|TNFRSF17|TNFRSF1B|TNFRSF4|TNFRSF9|TREML2|ZBP1
Diaphragmatic hernia	bin_550.2	stomach_1	441.574	6.01357e-11	CBLIF|GAST|LIPF|PGA4|PSCA|VSIG2
Insulin	A10A	pancreas	8.13252	8.27972e-11	AMY2A|AMY2B|CELA2A|CELA3A|CFC1|CHAD|CLPS|CPA1|CPB1|CTRB1|CTRC|CTRL|OLFM4|PLA2G1B|PNLIP|PNLIPRP1|PRSS2|REG1A|SCGN|SERPINI2|SLC39A14
Body mass index	bmi	adipose_tissue	5.56458	1.01684e-10	ADAMTS15|ADH1B|ADM|ANGPTL4|AOC3|C19orf12|C1QTNF1|CALB2|CCN5|CD300LG|CD36|CEBPA|CFD|CLEC3B|CLEC4G|CLMP|COMP|CPM|CR1|CTHRC1|EDN1|FGFBP2|GHR|GPD1|GPIHBP1|IL6|LILRB5|LPL|LRP1|LYVE1|MMP3|MSLN|PTX3|RARRES1|RBP7|SRPX|THBS4|TIMP4|TNFRSF8|TNN|XG
Cystatin C	log_cysc_cleaned	lymphoid_tissue	2.40901	1.10483e-10	ADA2|ADAM8|ADGRE1|ADGRE2|AIF1|AIF1L|APBB1IP|BATF|BLNK|BTN3A2|C1QA|CASP1|CCL11|CCL14|CCL17|CCL19|CCL21|CCL3|CD160|CD163|CD1C|CD2|CD200R1|CD22|CD244|CD27|CD300A|CD300C|CD300E|CD300LF|CD33|CD38|CD3E|CD4|CD5|CD5L|CD7|CD70|CD72|CD74|CD79B|CD80|CD84|CD86|CD8A|CDK1|CEACAM21|CHIT1|CLEC10A|CLEC12A|CLEC1A|CLEC4C|CLEC4G|CLEC6A|CPVL|CR1|CR2|CSF1R|CSF2RB|CTSV|CXCL1|CXCL10|CXCL11|CXCL13|CXCL9|DEFB103A|DLL1|DPE…
Body mass index	bmi	pancreas	5.71003	1.15121e-10	AMY2A|AMY2B|CEACAM16|CELA2A|CELA3A|CFC1|CHAD|CLPS|CPA1|CPA2|CTRB1|CTRC|CTRL|CUZD1|DPP10|ERN1|FAM3B|GP2|GPHA2|IGFBP2|KIRREL2|NOMO1|NRTN|P4HB|PLA2G1B|PNLIP|PNLIPRP1|PPY|PRSS2|PTPRN2|RARRES2|REG1A|REG1B|REG3G|RNASE1|SCGN|SERPINI2|SLC39A14|SPINK1|VTCN1
Fenofibrate	C10AB05	liver	7.45237	1.34379e-10	ADAMTSL2|AFM|AGXT|ANGPTL4|APOA2|APOF|ASGR1|ASGR2|BTD|C1RL|C9|CD14|ECHDC3|F11|FGF21|FURIN|HSD11B1|IGSF9|INHBC|PCSK9|SERPINA6|SERPINF2
Acetaminophen	N02BE01	liver	9.24486	4.63794e-10	AMBP|APOF|ASGR1|BCHE|BTD|C4BPB|CFB|CLU|F10|F12|F7|FETUB|HHEX|IL1RAP|PROC|SERPINC1|SLC39A14|SMOC1
Other vitamin B12 deficiency anemia	bin_281.12	stomach_1		6.41941e-10	CBLIF|GAST|LIPF|PGA4|VSIG2
Phenytoin	N03AB02	liver	8.2102	6.75199e-10	A1BG|AFP|AMBP|BCHE|CCL16|CD14|CFB|CFHR5|DCXR|ECHDC3|FAM20A|FETUB|FGA|FGFR4|GGH|HAO1|LBP|MBL2|PGLYRP2
C-reactive protein	log_crp_cleaned	liver	2.33169	1.29504e-09	A1BG|ACOT13|ACOX1|ADAMTS13|ADAMTSL2|AFP|AMBP|ANG|ANGPTL3|ANGPTL4|APCS|APOA2|APOF|APOL1|APOM|ASGR1|ASGR2|C1R|C1RL|C1S|C2|C3|C4BPB|C5|C8B|C9|CA5A|CCL16|CD14|CD302|CDA|CEBPA|CES1|CFB|CFH|CFHR2|CFHR4|CFHR5|CFI|CHAD|CHI3L1|CLEC1B|CLEC4G|CLU|COL18A1|CPB2|CRHBP|DDT|ECHDC3|ECHS1|ECI2|EFNA1|EPO|F10|F11|F13B|F2|F7|F9|FAM20A|FBP1|FCN2|FETUB|FGA|FGFR4|FGL1|FST|FTCD|FURIN|GBP1|GC|GCHFR|GDF2|GGH|GHR|GSTA1|HGFA…
Urea	urea_cleaned	liver	2.70743	1.34308e-09	A1BG|ADH1B|ADH4|AFM|AFP|AGT|ALDH1A1|AMBP|ANGPTL3|APOF|APOH|APOL1|APOM|C4BPB|CCL16|CD302|CDA|CFHR5|CLU|CPB2|DECR1|ECHDC3|ECHS1|ENTPD5|F11|F13B|FAM20A|FGF21|FGFR4|FST|FTCD|FUOM|GBP1|GGH|GRHPR|GSTA1|HAO1|HS3ST3B1|HSD11B1|HYOU1|IGSF9|IL17RB|IL6R|INHBC|KYNU|LECT2|LEPR|LPA|MET|MVK|P4HB|PCBD1|PGLYRP2|PON3|RARRES2|RBKS|RBP5|RNASE4|SCLY|SERPINA11|SERPINA5|SERPINA7|SERPING1|SLC39A14|SORD|SULT2A1|TPMT|UPB1
Systemic lupus erythematosus	bin_695.42	lymphoid_tissue	6.94541	1.4008e-09	CD163|CD27|CD300E|CD38|CD74|CD80|CD86|CXCL10|CXCL13|HAVCR2|IL10|IL12B|LAG3|LILRA2|LILRA5|NOS3|PDCD1|TNF|TNFRSF1B|TNFRSF9|ZBP1
Acetylsalicylic Acid	A01AD05	intestine	7.60502	1.91485e-09	ACE2|AGR2|B3GNT7|CKMT1A|CKMT1B|FABP2|FOLH1|GIPC2|LGALS4|MEP1A|MMP12|POF1B|PPP1R14D|RBP2|REG4|TMPRSS15|TNFRSF11A|TSPAN1
Total bilirubin	log_tbil_cleaned	liver	3.1242	2.89024e-09	ADH4|AGXT|AMBP|ANGPTL4|APCS|APOA2|APOL1|ASGR2|C1R|C1RL|C1S|C4BPB|CD14|CFB|CFH|CFHR2|CFHR5|CFI|CPB2|CRHBP|ENTPD5|F12|F13B|F7|FETUB|GGH|GPRC5C|HHEX|HS3ST3B1|HYAL1|IGFBP1|IL17RB|ITIH4|LRG1|MASP1|MST1|ORM1|P4HB|PCSK9|PLG|PTGR1|PZP|RARRES2|SAA4|SERPINA7|SERPIND1|SERPING1|TNFSF11
Creatinine	log_crea_s_cleaned	pancreas	4.98914	2.89574e-09	AMY2A|AMY2B|CELA2A|CELA3A|CFC1|CHAD|CLPS|COCH|CPA1|CPA2|CPB1|CTRB1|CTRC|CTRL|CUZD1|ERN1|FAM3B|GCG|GP2|GPHA2|KIRREL2|NUCB2|PLA2G1B|PNLIP|PNLIPRP1|PPY|PRSS2|PTPRN2|REG1A|REG1B|REG3G|RNASE1|SPINK1
Metformin	A10BA02	intestine	3.41853	2.91386e-09	AKR1B10|APOA4|B3GNT7|CCL11|CCL13|CDH17|CES2|ENPP7|ENTPD5|EPCAM|FAM3B|FUT3|GIP|GPA33|GUCA2A|HEPH|INSL5|KRT8|LCN15|LGALS4|LY9|LYPD8|MLN|MUC13|PEPD|PIGR|PLB1|PLEKHO1|PTPRH|PYY|REG4|S100G|SCT|SIAE|SLAMF7|SLC51B|SMPD3|SPINK4|TMPRSS15|TNFRSF11A|TPK1|TREH|TSPAN8
Urate	urate_cleaned	liver	2.53093	2.93498e-09	ADAMTSL2|ADH4|AFM|AGT|ANG|ANGPTL3|ANGPTL4|APCS|ASGR1|BTD|C4BPB|C9|CA5A|CCL16|CDA|CES1|CES2|CES3|CFB|CHI3L1|CLEC4G|COL18A1|CPB2|DHRS4L2|ENTPD5|F10|F11|F12|F13B|F9|FAM20A|FBP1|FGF21|FST|FTCD|FURIN|GDF2|GGT1|GHR|GPRC5C|HHEX|HNMT|HS3ST3B1|IGSF9|IL1RAP|IL27|INHBC|IQGAP2|ITIH3|KLKB1|LACTB2|LCAT|LECT2|LRG1|MAMDC4|MBL2|MGMT|MSRA|MST1|MVK|NAPRT|NIT2|P4HB|PCBD1|PEBP1|PON3|PTGR1|RARRES2|RBP5|RNASE4|SERPINA1…
Immature reticulocyte fraction	Immature_reticulocyte_fraction	liver	4.27439	4.38336e-09	ADAMTSL2|ADH1B|ANG|APCS|ASGR1|C2|C3|CFI|EPO|F10|F7|F9|FAM20A|FBP1|FGF21|FN1|GGH|INHBC|LBP|LEPR|MMUT|MST1|ORM1|PLG|PROC|RARRES2|RNASE4|SDC4|SERPIND1|TPMT
Total Lean Mass (g)	Total_Lean_Mass__g_	pancreas	5.66379	5.16704e-09	AMY2A|AMY2B|CELA2A|CELA3A|CLPS|CPA1|CPB1|CTRB1|CTRC|DPP10|GPHA2|IL22RA1|IL32|KIRREL2|PLA2G1B|PNLIP|PNLIPRP1|PRSS2|PTPRN2|REG1B|SCGN|SERPINI2|SLC39A14|SPINK1
Urea	urea_cleaned	pancreas	5.04458	1.11615e-08	AMY2A|AMY2B|CEACAM16|CELA3A|CFC1|CLPS|CPA1|CPA2|CPB1|CTRB1|CUZD1|DPP10|FAM3B|GCG|IL22RA1|P4HB|PLA2G1B|PNLIP|PNLIPRP1|PPY|RARRES2|REG1A|REG1B|REG3G|SCGN|SLC39A14|SPINK1
SHBG	shbg_cleaned	liver	2.38905	1.29016e-08	ADH4|ANG|ANGPTL4|APCS|APOA2|APOF|APOL1|ASGR2|BCHE|BTD|C3|C8B|C9|CAT|CDA|CES1|CES2|CES3|CFB|CFH|CFI|CLEC4G|CPB2|CRHBP|F10|F11|F12|F2|F9|FAM20A|FCN2|FGF21|FGFR4|FGL1|FTCD|FURIN|GDF2|GGT1|GHR|GPRC5C|HAO1|HHEX|HSD11B1|HYAL1|IGFBP1|IGSF9|IL17RB|IL27|IL32|INHBC|ITIH3|KLKB1|LCAT|LEPR|LRG1|MAMDC4|MBL2|MET|ORM1|PCBD1|PCSK9|PON1|PROC|PRSS53|RBP5|SAA4|SDC1|SERPINA1|SERPINA11|SERPINA4|SERPINA5|SERPINA7|SERPI…
Pantoprazole	A02BC02	stomach_1	178.285	1.31784e-08	CBLIF|GAST|LIPF|PGA4|VSIG2
Date of attending assessment centre	Date_of_attending_assessment_centre	intestine	0.264128	1.33683e-08	BTC|CA13|CA2|CD6|CRACR2A|DSG2|INPP5D|LGALS3|NRP2|PDLIM7|PLEKHO1|PPP1R14A|RBPMS2|SMTN|SULT1A1|TPK1
Total bilirubin	log_tbil_cleaned	intestine	3.5934	2.23455e-08	AGR2|AGR3|ALPI|APOA4|ASAH2|CCL11|CDHR2|CEACAM20|CKMT1A|CKMT1B|DDC|ENTPD5|EPCAM|FABP6|FAM3B|GIP|GPA33|GUCA2A|HEBP1|HEPACAM2|HMCN2|LGALS4|MEP1A|MMP12|MUC13|PIGR|POF1B|PTGR1|PTPRH|PYY|REG4|SLC51B|SPINK4|TMPRSS15
Alkaline phosphatase	log_alp_cleaned	testis	0.239905	2.94189e-08	ACE|ACRBP|ASRGL1|C1orf56|CLGN|GFRA2|IL31RA|LRRC37A2|MANSC4|OBP2B|PTGDS|SDK2|SRPK2|TDRKH
Smoking	smoking	lymphoid_tissue	2.07239	5.075e-08	ADA2|ADGRE1|ADGRE2|AIF1L|APBB1IP|ARHGAP30|BLNK|BTN3A2|C1QA|CCL11|CCL14|CCL17|CCL21|CCL3|CCL5|CD160|CD163|CD1C|CD200R1|CD22|CD244|CD300A|CD300E|CD38|CD5|CD6|CD72|CD79B|CHIT1|CHRDL2|CLEC10A|CLEC12A|CLEC4A|CLEC6A|CPVL|CR1|CR2|CSF1R|CXCL1|CXCL10|CXCL11|CXCL9|DPEP2|FASLG|FCAR|FCER2|FCGR2A|FCRL3|FCRL5|FCRL6|FLT3|GIMAP7|GNLY|GP1BA|GZMA|GZMB|GZMH|HMOX1|HYAL1|ICAM2|IDO1|IFI30|IGF2BP3|IGLC2|IKZF2|IL10|IL12…
GERD	bin_530.11	stomach_1	89.6374	7.72966e-08	CBLIF|GAST|LIPF|PGA4|VSIG2
Beclomethasone Dipropionate	R03BA01	smooth_muscle	73.8996	8.12758e-08	COL6A3|FAP|HEPH|THBS4|THY1
Cystatin C	log_cysc_cleaned	testis	0.307301	1.05095e-07	ACE|ACRBP|ACRV1|C1orf56|CEP112|CHCHD6|CLGN|CYB5R2|DDX25|DKKL1|DUSP13|EPHA10|GFRA2|IL31RA|MANSC4|PHOSPHO1|PMS1|PTGDS|RAD51|SDK2|SERPINA5|SPACA5|SPACA5B|SPESP1|TEX101
Cystatin C	log_cysc_cleaned	lung	6.12526	1.18122e-07	ACP5|ACVRL1|ADGRF5|AGER|AGR3|CCL18|CCL3|CD101|CD274|CD300C|CD300LF|CD80|CEACAM6|CHIT1|CLEC6A|CSF2|CSF3|CTSH|FCAR|FGFR4|FOLR1|GALNT5|HLA-DRA|ICAM1|IFI30|IL18R1|LAIR1|LAMP3|LILRA6|LILRB4|MARCO|MATN3|MRC1|MSR1|OLR1|SCGB1A1|SCGB3A2|SFTPA1|SFTPA2|SFTPD|SIRPB1|SUSD2|TNFRSF6B|TREM2|VEGFD|VIPR1|VSIG4
Mean platelet (thrombocyte) volume	Mean_platelet__thrombocyte__volume	intestine	0.341768	1.22e-07	APOA4|BTC|CA13|CA2|CA4|CCL11|CEACAM6|CRACR2A|DSG2|FABP2|GFRA3|GUCY2C|HEPH|INPP5D|JCHAIN|MLN|NRP2|PDLIM7|PLEKHO1|PPP1R14A|RBPMS2|SIAE|SLAMF7|SMTN|SULT1A1|TNFRSF11A|TPK1
Forced expiratory volume in 1-second (FEV1)	Forced_expiratory_volume_in_1_second__FEV1_	liver	2.70917	1.47418e-07	A1BG|ADAMTSL2|ADH1B|AFM|APOM|C1S|C2|C3|C5|C8B|CBS|CFB|CFH|CFI|CHI3L1|CLU|F9|FAM20A|FBP1|FETUB|FGA|FGF21|FGL1|FTCD|FUOM|FURIN|GBP1|GGH|GSTA1|HSD11B1|HYAL1|IGSF9|IL17RB|INHBC|LECT2|MAMDC4|MARCO|PCBD1|PCSK9|PON3|PZP|RARRES2|RBP5|RNASE4|SERPINA11|SERPINA7|UPB1
Ancestry	pop	liver	2.08639	1.49415e-07	ACADSB|ADAMTS13|ADAMTSL2|ADH4|AFM|AFP|AGT|AGXT|ALDH2|AMBP|ANG|ANGPTL3|ANGPTL4|APCS|APOA2|APOC1|APOF|APOH|APOL1|APOM|ARG1|ASGR1|ASGR2|C1R|C1RL|C1S|C2|C4BPB|CA5A|CCL16|CD14|CD302|CEBPA|CES1|CES2|CES3|CFB|CFH|CFHR5|CFI|CLEC1B|CLEC4G|CLU|COL18A1|CPB2|CRHBP|DECR1|DHRS4L2|ECHDC3|ECHS1|EFNA1|F10|F13B|FCN2|FETUB|FGF21|FGFR4|FGL1|FST|FTCD|GAS2|GC|GGH|GGT1|GHR|GPRC5C|GSTA1|HAO1|HGFAC|HNMT|HRG|HYAL1|HYOU1|I…
Norethisterone |Estradiol	G03FA01	liver	4.94673	1.89966e-07	AGT|ANGPTL3|APCS|APOL1|C4BPB|FETUB|FURIN|HGFAC|HS3ST3B1|IL1RAP|IL6R|ITIH3|LEPR|MASP1|ORM1|PGLYRP2|PZP|RTN4R|SERPINA7|TFPI
Ileostomy status	bin_559	intestine		1.9527e-07	EPCAM|GPA33|GUCA2A|INSL5|SLC51B
trans-pQTL score	trans.score	testis	0.327847	2.05505e-07	ACE|ACRBP|ACRV1|ALMS1|ASRGL1|BRAP|BRDT|C1orf56|CARHSP1|CETN3|CHCHD6|CLGN|CLSPN|CRISP2|CYB5R2|DCDC2C|DCUN1D1|DDX25|DKKL1|DNAJB8|GAGE2A|GFRA2|GP6|GPC5|H2AP|IL13|IL1A|INSL3|LRRC37A2|LYAR|LYZL2|MANSC4|NAA80|OBP2B|OPLAH|PCYT2|PHOSPHO1|PRKAR2A|PTGDS|SDK2|SERPINA5|SPESP1|SRPK2|TACC3|TDRKH|TMCO5A|WASF1|ZNRF4
Hydroxocobalamin	B03BA03	stomach_1	279.807	2.28989e-07	CA9|CBLIF|LIPF|PGA4
Mean platelet (thrombocyte) volume	Mean_platelet__thrombocyte__volume	skin_1	0.175278	2.40832e-07	BLMH|EPPK1|IL18|MPIG6B|NTF4|PTPRZ1|REEP4
Body mass index	bmi	salivary_gland	4.29513	3.22411e-07	AMY1A|AMY1B|BPIFA2|BPIFB2|CCL28|CD164L2|CEACAM6|CGREF1|CNTN5|CST1|CST5|DEFB103A|FAM3B|FOLR1|FURIN|KLK15|KRT19|LACRT|LPO|MANSC1|MIA|MMP3|ODAM|PRR4|PRSS22|SLITRK6|TACSTD2|TNFRSF11A|TNFRSF19|TNFSF13|VSIG10L|WFDC2
Alcohol consumption	alcohol	liver	2.21949	3.71776e-07	ADAMTS13|AFP|AGT|AGXT|AHSG|APOA1|APOC1|APOF|APOL1|APOM|ASGR1|C1R|C1RL|C3|C4BPB|C8B|C9|CD14|CES1|CES2|CES3|CFH|CFHR2|CFHR5|CHAD|CHI3L1|EPO|F12|F7|F9|FAM20A|FETUB|FGA|FGF21|FST|GGH|GGT1|GHR|GPRC5C|GSTA1|HNMT|HRG|HS3ST3B1|HSD11B1|HYAL1|IGSF9|IL17RB|IL27|ITIH3|ITIH4|LBP|MAMDC4|MVK|PCSK9|PGLYRP2|PLG|PON1|PRSS53|PTGR1|PZP|RBP5|RNASE4|RTN4R|SCLY|SDC1|SERPINA11|SERPINA6|SERPINA7|SERPINC1|SERPINF2|SERPING…
Glycated haemoglobin (HbA1c)	hba1c_cleaned	intestine	2.53273	3.79918e-07	ACE|ACE2|AGR2|AGR3|AKR1B10|APOA4|ASAH2|B3GNT7|BCL2L15|CA2|CCL11|CCL13|CD101|CDH17|CEACAM5|CES2|CKB|CKMT1A|CKMT1B|DPP4|DPT|ENPP7|FABP2|FAM3B|FBP1|FUT3|GALNT5|GDNF|GIPC2|GPA33|HEPACAM2|HEPH|HMCN2|ITGA5|KRT8|L1CAM|LGALS3|LGALS4|LY9|MEP1A|MLN|MME|MMP12|MUC13|MUC2|OLFM4|PEPD|PIGR|POF1B|PPP1R14D|PRUNE2|PTGR1|PTPRH|RBFOX3|RBP2|REG4|SPINK4|TMPRSS15|TNFRSF11A|TREH
Pulse rate, automated reading	Pulse_rate	testis	0.194907	3.85471e-07	CETN3|DUSP13|GP6|OPLAH|PCYT2|PTGDS|SDK2
IGF-1	igf1_cleaned	lymphoid_tissue	2.06606	4.03151e-07	ADA2|CCL11|CCL14|CCL3|CD160|CD163|CD2|CD22|CD27|CD300C|CD300E|CD300LF|CD33|CD40LG|CD5|CD70|CD72|CD74|CD79B|CD80|CEACAM21|CHIT1|CLEC10A|CLEC4G|CPVL|CR2|CSF1R|CXCL11|CXCL13|CXCL9|FASLG|FCER2|FCGR2A|FCRL3|FCRL5|FCRLB|GZMA|HAVCR2|HLA-DRA|HMOX1|IGLC2|IL10RA|IL12B|IL16|IL17A|ITGAL|ITGB2|KAZALD1|KLRF1|LAIR1|LAIR2|LILRB1|LILRB4|LILRB5|LY75|LY9|MARCO|MICB|MILR1|MMP12|NFATC3|PDCD1|PPBP|PTPRC|RNASE6|SCARF1|…
Date of attending assessment centre	Date_of_attending_assessment_centre	adipose_tissue	0.108003	4.31961e-07	PLXNA4|RBP7|XG
Caffeine |Acetaminophen |Codeine|Acetaminophen |Codeine |Ketorolac|Acetaminophen |Codeine	N02AJ06	liver	6.36041	4.86113e-07	AMBP|APOH|ASGR1|C4BPB|C8B|CCL16|CD302|CD4|CFB|CFHR2|CLU|IL1RAP|PROC|SLC39A14|SMOC1
Triglycerides	log_total_tg_cleaned	liver	2.1303	5.28644e-07	A1BG|ACADSB|ACOT13|ACOX1|ACSL1|ADAMTS13|ADAMTSL2|ADH1B|ADH4|AFM|AFP|AGT|AHSG|AKR1C4|ALDH1A1|ALDH5A1|AMBP|ANG|ANGPTL3|ANGPTL4|APCS|APOA1|APOA2|APOC1|APOF|APOH|APOL1|APOM|ARG1|ASGR1|BCHE|BTD|C1R|C1S|C2|C3|C5|C9|CA5A|CAT|CCL16|CD302|CD4|CDA|CEBPA|CES1|CES2|CES3|CFH|CFHR2|CFHR4|CFI|CHI3L1|CLEC1B|CLEC4G|CLU|COL18A1|CPB2|CRHBP|DCXR|DDT|DECR1|DHRS4L2|ECHS1|ECI2|ENTPD5|EPO|F10|F11|F12|F13B|F2|F7|F9|FAM20…
Essential hypertension	bin_401.1	kidney	11.5923	6.13657e-07	ACE2|GIPC2|GPC5|NPL|PTH1R|RBP5|REN|TCN2|UMOD
Total Lean Mass (g)	Total_Lean_Mass__g_	brain	2.3364	6.23451e-07	APLP1|B4GAT1|BAG3|BCAN|C1QL2|CALB2|CAPN3|CELSR2|CEND1|CKMT1B|CNTN2|COL24A1|CPLX2|CRYBB2|DPP10|DPP6|EPHB6|FAM171B|FKBP4|GFAP|GPR158|GRP|HSPA2|ICAM5|IGDCC4|IGSF8|KCNIP4|LRTM2|LUZP2|MOG|NCAN|NELL1|NELL2|NGFR|NGRN|NPTXR|NXPH3|PADI2|PCDH7|PODXL2|PSPN|PTPRN2|PTPRR|PTPRZ1|RAB39B|RBFOX3|SCGN|SCN4B|SEZ6L|SEZ6L2|SLITRK1|SORCS2|STX1B|SUSD4|TAFA5|TMPRSS5|UNC5D|VGF
Tobacco use disorder	bin_318	salivary_gland	9.74019	6.67723e-07	ALDH3A1|CA6|CEACAM6|CST1|CST5|FUT3|ODAM|PIGR|PRSS8|WFDC2
Prednisolone	A07EA01	lymphoid_tissue	2.87782	8.74948e-07	ADAM8|C1QA|CD160|CD1C|CD200R1|CD22|CD244|CD5|CD6|CD72|CD79B|CD86|CLEC4C|CPVL|CR1|CR2|CXCL13|FCER2|FCRL3|IDO1|IL10|IL12B|KLRB1|LILRA5|LMNB1|LY75|LY9|MMP12|NCR1|NOS3|PDCD1|SIGLEC8|SLAMF7|TCL1A|TNFRSF9|TREML2
C-reactive protein	log_crp_cleaned	lung	4.06882	1.13422e-06	ADAMTS8|ADGRF5|AGER|AGR3|CCL18|CCL3|CD274|CD300C|CD300LF|CD80|CHIT1|CLEC6A|CRTAC1|CSF2|CSF3|CTSH|FCAR|FGFR4|GALNT5|HLA-DRA|ICAM1|IFI30|IL18R1|LAIR1|LAMP3|LILRA6|LILRB4|MARCO|MRC1|MSR1|OLR1|SIRPB1|SUSD2|TNFRSF6B|TREM2|VEGFD|VIPR1|VSIG4
Centre	centre	placenta	0.212926	1.18012e-06	DAB2|HGF|NPL|OLR1|PECAM1|SERPINB9|SERPINE2|SPARC
Gamma glutamyltransferase	log_ggt_cleaned	lymphoid_tissue	0.452052	1.25842e-06	CD160|CD27|CD40LG|CD5|CD79B|CLEC4A|CLEC4G|CSF2RB|CTSV|DGKA|DLL1|FASLG|FCER2|FCRLB|GIPC2|HMOX1|HYAL1|IL18R1|IL1R2|ITM2A|KLRB1|MICB|NCR1|NFATC3|NOS3|PAFAH2|PLCB2|PPBP|SCARF1|SERPINA9|SIGLEC7|SIGLEC8|SMPD3|STAB2|TMPRSS11B|TNFAIP8L2|TNFRSF17|TNFRSF9|TNFSF11|TREML2|VMO1
Creatinine	log_crea_s_cleaned	skin_1	3.56076	1.26553e-06	AHNAK2|CA12|CCL27|CD207|CDSN|COMP|CPA4|CST6|CXCL14|DSG4|EFNA4|EPHB6|FABP9|GPC1|IGSF9|IL20RA|KLK11|KLK14|KLK8|LGALS7B|LY6D|NECTIN4|NTF4|OBP2B|SBSN|SERPINB5|SPINK5|TACSTD2|TNFRSF19|WFDC12|XG
Celiac disease	bin_557.1	intestine	6.47071	1.30198e-06	AGR2|CKMT1A|CKMT1B|DDC|FABP2|FABP6|GIP|MLN|MUC2|POF1B|PPP1R14D|RBP2|TPSG1
Particulate matter air pollution (pm10); 2007	Particulate_matter_air_pollution__pm10___2007	intestine	0.125523	1.38638e-06	PDLIM7|PLEKHO1|PTGR1
Smoking	smoking	stomach_1	4.30958	1.41468e-06	AGR2|AKR1B10|ALDH3A1|ANXA10|CBLIF|CCL11|FAM3B|GALNT3|GALNT5|GAST|GHRL|GKN1|GPRC5C|IGLC2|JCHAIN|LGALS9|LIPF|MIA|MMP1|PALM3|PGA4|POSTN|PSCA|PTPRH|S100P|TFF1|TFF2|TSPAN8|VSIG2
Methotrexate	L01BA01	bone_marrow	8.22867	1.50369e-06	CCL7|CCNE1|CD300E|CENPF|CLEC5A|LMNB1|MPO|RAB44|S100A12|SIRPB1|TK1
Rheumatoid arthritis	bin_714.1	lymphoid_tissue	13.9031	1.66174e-06	CXCL13|IL12B|LILRB4|PDCD1|TIGIT|TNF|TNFRSF4|TNFSF13B|TNFSF8
Total bilirubin	log_tbil_cleaned	pancreas	4.7192	1.67472e-06	AMY2B|CFC1|CPA2|CTRL|ERN1|FAM3B|FUT1|GCG|LRIG1|NOMO1|P4HB|PNLIP|PNLIPRP1|RARRES2|REG1A|REG1B|SCGN|SPINK1
Fasting time	Fasting_time	intestine	4.25124	1.75276e-06	AGR2|ALPI|APOA4|CDH17|CEACAM20|CES2|FABP2|FABP6|FAM3B|GFRA3|GIP|LGALS4|MEP1A|PPP1R14D|PYY|RBP2|S100G|SCT|TMPRSS15
Neutrophill percentage	Neutrophill_percentage	lymphoid_tissue	2.40713	1.84898e-06	ADGRE2|CCL14|CD1C|CD2|CD200R1|CD22|CD244|CD33|CD70|CD72|CD79B|CD86|CPVL|CTSV|CXCL1|FCER2|FCGR3B|FCRL3|FCRL5|GIMAP7|GZMA|GZMB|GZMH|IDO1|IL31RA|ITGAL|ITGB2|ITGB7|KLRF1|LAG3|LY75|LY9|MARCO|PDCD1|PTPRC|SERPINA9|SH2D1A|SIGLEC7|SLAMF6|SLAMF7|SPINK6|TCL1A|TIGIT|TNFRSF10C|TNFRSF17|TNFRSF9|TNFSF11|TNFSF8|VNN2|XCL1
Centre	centre	adipose_tissue	0.162128	1.89925e-06	CXCL3|GPD1|LRP1|PLXNA4|RBP7
cis-pQTL score	cis.score	testis	0.363905	2.04777e-06	ACE|ACRBP|ACRV1|ART5|ASRGL1|C1orf56|CARHSP1|CEP112|CETN3|CHCHD6|CLGN|CRISP2|CYB5R2|DKKL1|DUSP13|GAGE2A|GFRA2|GP6|GPC5|IL31RA|INSL3|LRRC37A2|LYAR|LYZL2|MANSC4|NAA80|OBP2B|OPLAH|PCYT2|PMS1|PRKAR2A|PTGDS|SDK2|SERPINA5|SPACA5|SPACA5B|SPESP1|TACC3|TDRKH|TEX101|WASF1
Azathioprine	L04AX01	bone_marrow	6.19163	2.3358e-06	CD244|CD7|FCRL6|GNLY|GZMB|IL2RB|ITGAL|ITGB2|KLRB1|KLRF1|KLRK1|LY9|PTPRC
Weight change compared with 1 year ago	Weight_change_compared_with_1_year_ago	adipose_tissue	5.20803	2.82099e-06	ADAMTS15|ADH1B|CALB2|CD248|CLEC3B|CLMP|COMP|CTHRC1|FGFBP2|GHR|GPD1|LYVE1|PTX3|SRPX|THBS4
Monocyte percentage	Monocyte_percentage	lung	5.97466	3.11567e-06	CD274|CD80|CHIT1|CLEC6A|FGFR4|HLA-DRA|IFI30|LAMP3|LILRA6|LILRB4|MARCO|MSR1|SIRPB1
Metformin	A10BA02	stomach_1	4.73389	3.18888e-06	AKR1B10|ALDH3A1|CA9|CBLIF|CCL11|CTSE|FAM3B|GPRC5C|GRP|KRT8|MIA|MMP1|PTPRH|SLAMF7|TFF1|TFF2|TSPAN8|VSIG2
Gamma glutamyltransferase	log_ggt_cleaned	bone_marrow	0.373334	3.45021e-06	ANXA3|CEACAM3|CHI3L1|CLC|CLEC4A|CSF2RB|CXCL8|DEFA1|DEFA1B|EREG|HHEX|ITGAM|KLRB1|LCN2|NINJ1|PLCB2|PPBP|RETN|RILPL2|TFRC|TK1|TREML2
Date of attending assessment centre	Date_of_attending_assessment_centre	placenta	0.211516	4.2467e-06	DAB2|FLT1|FOLR2|JAM2|OLR1|PECAM1|SERPINB9
Metformin	A10BA02	testis	0	4.41406e-06
Mean platelet (thrombocyte) volume	Mean_platelet__thrombocyte__volume	adipose_tissue	0.220013	4.453e-06	CCN5|CD248|CD36|CXCL3|LRP1|LYVE1|PLXNA4|SRPX
Tobacco use disorder	bin_318	brain	3.76475	4.55246e-06	ADAM22|APLP1|BCAN|COL24A1|DPP6|EDIL3|EPHB6|ICAM5|KLK6|LRTM2|NCAM1|NCAN|NPTXR|NTRK3|PODXL2|PTPRR|RGMA|SLITRK1|SLITRK2|TREM2|VGF
Alkaline phosphatase	log_alp_cleaned	placenta	3.01277	4.57081e-06	ADAM12|ANGPTL1|C1QTNF6|CCNE1|CD300LG|CD93|CDH5|CEMIP2|CGB3|CGB8|CLEC1A|CNTN5|COL15A1|CRIM1|CSF1R|CSF2RA|CTHRC1|CTSL|DKK1|DPP4|EBI3|FBN2|FCGR2A|FCGR2B|FLT1|FN1|FOLR2|HGF|IDO1|IGFBP3|IL2RB|JAM2|LYVE1|NID1|NID2|NPL|OLR1|PAPPA|PCDH12|PECAM1|PGF|PRG2|PSG1|SIGLEC6|SPARC|SPP1|TEK|TFPI|TFPI2|WARS1|WFDC1
Conjugated Estrogens |Norgestrel	G03FA10	liver	7.49949	4.73979e-06	AGT|ANGPTL3|ANGPTL4|APOL1|FETUB|GHR|MASP1|PLG|PZP|RTN4R|SERPINA7
Cholecalciferol |Calcium Carbonate|Ergocalciferol |Calcium|Cholecalciferol |Niacin |Calcium Gluconate|Cholecalciferol |Calcium Phosphate	A12AX	intestine	15.1316	5.0642e-06	AGR2|GIPC2|GUCA2A|LGALS4|POF1B|RBFOX3|SPINK4
Ancestry	pop	lung	3.67559	5.68315e-06	ACVRL1|ADGRF5|AGER|AGR3|C1orf116|CCL3|CD101|CD274|CD300C|CD300LF|CEACAM6|CHIT1|CLEC6A|CSF2|CSF3|CTSH|FCAR|FGFR4|GALNT5|ICAM1|IFI30|LAIR1|LILRA6|LILRB4|MARCO|MATN3|MRC1|SCGB1A1|SCGB3A2|SFTPA1|SFTPA2|SFTPD|SIRPB1|SUSD2|TREM2|VEGFD|VSIG4
Date of attending assessment centre	Date_of_attending_assessment_centre	lymphoid_tissue	0.498182	6.1435e-06	AIF1|APBB1IP|ARHGAP25|ARHGEF1|BIN2|CCL21|CD244|CD6|CD84|CENPF|CXCL1|CXCL11|DAPP1|DGKA|DOK2|DPEP2|F2R|FGD3|FLI1|FMNL1|GP1BA|GRAP2|GZMH|HCLS1|INPP5D|ITM2A|KAZN|KIF22|LAT|LAT2|LYN|MPIG6B|NCF2|PAFAH2|PIK3AP1|PLCB2|PTPN6|RAB37|RGS10|SAMD9L|SATB1|SCARF1|SERPINB9|SIT1|SLA2|TACC3|TNFAIP8|TNFAIP8L2|TREML1|TREML2|VSIR|WAS
Processed meat intake	Processed_meat_intake	intestine	10.8775	6.61761e-06	CA4|CDH17|CDHR2|DSG2|GUCA2A|LGALS4|NCS1|PTPRR
Chronic renal failure [CKD]	bin_585.3	skin_1	3.99563	7.09499e-06	AHNAK2|CA12|CCL27|CD207|CDSN|CPA4|CST6|EPHB6|FABP9|KLK11|KLK8|LY6D|SBSN|SDC1|SPINK5|TACSTD2|TNFRSF19|WFDC12|XG
Platelet crit	Platelet_crit	pancreas	0.268069	8.31952e-06	ANXA4|BCAT1|CELA2A|COCH|EIF2AK3|EIF4EBP1|ERN1|LRIG1|NUCB2|P4HB|RARRES2|SEL1L|SLC39A14
Centre	centre	liver	0.491407	8.60643e-06	ACADSB|ACOT13|ACOX1|ALDH1A1|ALDH5A1|ARG1|C3|CAT|CDA|CES3|CLEC1B|DCXR|DDT|DECR1|DHRS4L2|ECHS1|ECI2|ENTPD5|EPHX2|F13B|FBP1|GBP1|GCHFR|GCLM|GRHPR|HHEX|HMGCL|IQGAP2|LACTB2|MGMT|MSRA|MVK|NAPRT|NIT2|P4HB|PCYT2|PEBP1|PIK3AP1|PKLR|PTGR1|RBKS|SDC4|SERPINA1|SHMT1|SOD1|SORD|SULT1A1|TPMT|TST
Atorvastatin	C10AA05	intestine	3.59869	8.86401e-06	ACE2|CDHR2|CKMT1A|CKMT1B|DDC|EPCAM|FABP2|FABP6|FAM3B|FOLH1|LGALS3|LGALS4|MEP1B|MUC13|POF1B|PPP1R14D|PTGR1|RBP2|REG4|TREH
Centre	centre	skin_1	0.219369	9.66118e-06	BLMH|EPPK1|KLF4|MPIG6B|REEP4|SBSN|SERPINB8
Systolic blood pressure, automated reading	Systolic_blood_pressure	heart_muscle	4.04821	9.89006e-06	ADAMTSL2|ADGRD1|ASPN|BSG|CDH2|CRIP2|CRLF1|ENG|GSN|MASP1|MYL3|NCAM1|NPPB|PAM|PXDNL|SLC9A3R2|THBS4|TNNI3
Triglycerides	log_total_tg_cleaned	brain	0.569041	1.07873e-05	ABCA2|AHSA1|AKT3|APLP1|ASRGL1|ATP6V1G2|B4GAT1|BAG3|BCR|BDNF|CACNB3|CACYBP|CALB2|CAMKK1|CBLN4|CELSR2|CFC1|CGREF1|CHI3L1|CHL1|CIT|CKB|CLIP2|CLU|CNDP1|CNP|CNTN3|COL9A2|CPE|CRH|CRYM|CST3|DDAH1|DGKZ|DKK4|DNAJB1|DNAJB2|DNM1|DNM3|EDIL3|EHD3|ENPP6|ENTPD2|ERBB4|ERBIN|ERC2|FGFR2|FKBP1B|FKBP4|FRMD4B|FUT8|GIT1|GLP1R|GP1BB|GPC5|GPR101|GRP|HIP1R|HPCAL1|HS6ST2|HSPA2|IGDCC4|IGSF8|IL17RB|LHPP|LRTM2|MEGF10|MTSS2|N…
Neutrophill percentage	Neutrophill_percentage	bone_marrow	2.61581	1.09683e-05	ADGRE5|AMPD3|AZU1|CD244|CD33|CD83|CDA|CLEC4D|CLEC5A|CST7|CXCL8|DEFA1|DEFA1B|FCGR3B|GZMB|GZMH|IL31RA|ITGAL|ITGAM|ITGB2|KLRF1|LCN2|LY9|MMP8|MPO|OSM|PGLYRP1|PRTN3|PTPRC|RETN|S100A12|S100P|TNFRSF10C|TNFSF8|VNN2
Rosuvastatin	C10AA07	liver	8.90305	1.27307e-05	ANGPTL3|APOA2|HSD11B1|HYAL1|MBL2|MST1|MVK|PCSK9|TNFSF11
Leisure/social activities	Leisure_social_activities	liver	2.67535	1.27714e-05	A1BG|ANG|APCS|APOC1|APOM|C4BPB|C9|CCL16|CD14|CFH|CHAD|CHI3L1|CRHBP|F9|FGF21|FUOM|GSTA1|HNMT|IL17RB|IL32|MAMDC4|MST1|ORM1|PCBD1|PGLYRP2|PLG|SCLY|SERPINA7|SERPIND1|SERPING1|SULT2A1|UPB1
White blood cell (leukocyte) count	White_blood_cell__leukocyte__count	bone_marrow	2.05265	1.39795e-05	ADAM8|AIF1|AMPD3|ANXA3|AREG|AZU1|BACH1|BID|CASP8|CD101|CD177|CD300C|CD300LF|CD7|CDA|CEACAM3|CEACAM6|CEACAM8|CEP152|CHI3L1|CLC|CLEC11A|CLEC12A|CLEC4A|CLEC4D|CLEC5A|CRACR2A|CSF2RB|CST7|CXCL8|DEFA1|DEFA1B|DNAJC9|EREG|FCAR|FCGR3B|FGD3|FMNL1|HCLS1|HHEX|ICOSLG|IL1B|IL31RA|KLRB1|LCN2|LCP1|LILRA5|LMNB1|LPCAT2|MMP8|MPO|NCF2|NINJ1|OSM|PGD|PGLYRP1|PLAUR|PPBP|PRG3|PRTN3|RAB44|RELT|RETN|RNASE3|S100A12|S100P|S…
Creatinine	log_crea_s_cleaned	salivary_gland	3.59115	1.44997e-05	AMY1A|AMY1B|CA6|CGREF1|CST1|CST5|DTNB|FAM3B|FOLR1|FURIN|LCN2|MANSC1|MIA|MMP3|NUCB2|PIK3AP1|PRR4|PRSS22|SLITRK6|SOX9|SPINK6|TACSTD2|TNFRSF19|VSIG10L|WFDC2
Time blood draw	Time_blood_draw	testis	0.373761	1.46151e-05	ACRBP|ASRGL1|BRAP|BRDT|CETN3|CLGN|CYB5R2|DNAJB8|DUSP13|GP6|GPC5|NAA80|OBP2B|OPLAH|PCYT2|PRKAR2A|PTGDS|SERPINA5|SRPK2|TACC3|TDRKH|TMCO5A|WASF1|ZNRF4
Creatinine	log_crea_s_cleaned	vagina	5.59567	1.47836e-05	CRNN|DSG3|ENDOU|FGFBP1|KLK11|KLK8|KRT6C|LY6D|NECTIN4|PPL|PRSS27|SBSN|SPINK5|SPINK6|SPRR3|VSIG10L
Long-standing illness, disability or infirmity	Long_standing_illness__disability_or_infirmity	lung	4.78335	1.49808e-05	ACP5|ADAMTS8|CCL3|CD80|CTSH|HLA-DRA|IFI30|IL18R1|LAIR1|LILRB4|MSR1|TNFRSF6B|TREM2|VSIG4
Alkaline phosphatase	log_alp_cleaned	lung	3.48728	1.65967e-05	ACP5|ACVRL1|ADGRF5|AGER|CCL18|CCL3|CD101|CD274|CD300C|CD300LF|CD80|CEACAM6|CHIT1|CLEC6A|CRTAC1|FCAR|FOLR1|GALNT5|HLA-DRA|ICAM1|IFI30|IL18R1|LAIR1|LAMP3|LILRA6|LILRB4|MARCO|MRC1|MSR1|NCF2|OLR1|RGCC|SFTPA1|SFTPA2|SFTPD|SIRPB1|SUSD2|TNFRSF6B
Vitamin D	vitd_cleaned	skin_1	3.5006	1.82412e-05	AHNAK2|BLMH|CA12|CCL27|CDSN|COMP|CPA4|CXCL14|DSG4|FABP9|GPNMB|KLK11|KLK14|KLK8|KRT14|LGALS7B|LY6D|NECTIN4|POSTN|WFDC12|XG
Qualifications	Qualifications	lung	7.23964	1.92556e-05	ACP5|ACVRL1|CD300LF|CD80|CHIT1|IFI30|LAMP3|MSR1|TREM2
HDL cholesterol	hdl_chol_cleaned	liver	1.83407	1.94848e-05	ACADM|ACOT13|ADH4|AFM|AFP|AGT|AKR1C4|ALDH1A1|ANGPTL3|APOA1|APOA2|APOC1|APOF|APOH|APOL1|APOM|BTD|C1RL|C3|C8B|C9|CA5A|CD14|CD4|CES2|CFH|CFHR5|CHI3L1|CLEC4G|CLU|CPB2|CRHBP|DDT|DECR1|ECHS1|ECI2|ENTPD5|EPO|F10|F11|F12|F13B|F2|F7|F9|FGL1|FST|GBP1|GC|GDF2|GGH|GPRC5C|HGFAC|HMGCL|HSD11B1|HSD17B3|HYAL1|HYOU1|IGFBP1|IGSF9|IL1RAP|IL32|IQGAP2|KLKB1|LBP|LCAT|LECT2|LEPR|MAMDC4|MARCO|MET|MST1|ORM1|P4HB|PCSK9|PEB…
Alanine aminotransferase	log_alt_cleaned	intestine	2.32315	1.94928e-05	ACE2|AGR3|AKR1B10|ASAH2|CD6|CDHR2|CEACAM1|CES2|CGN|CKB|CKMT1A|CKMT1B|CSPG4|DDC|DPP4|ENPP7|EPCAM|FBP1|FOLH1|GIPC2|GPA33|HEPH|INSL5|ITGA5|KRT8|LGALS4|LGALS9|MEP1A|MEP1B|MME|MUC13|OLFM4|PEPD|PIGR|PRUNE2|PTGR1|PTPRH|RBFOX3|SLC51B|TMPRSS15|TNFRSF11A|TNFRSF17|TREH|TSPAN8|WNT9A
Fasting time	Fasting_time	liver	3.09853	2.02634e-05	ANGPTL3|ANGPTL4|ASGR1|CES2|CFB|COL18A1|CRHBP|EFNA1|F7|FGF21|FST|GBP1|GCHFR|GSTA1|HNMT|HYAL1|IGFBP1|PCBD1|PCSK9|PROC|RBP5|SULT2A1|TNFSF11
Vitamin D	vitd_cleaned	liver	2.15475	2.14581e-05	ADAMTSL2|ADH1B|ADH4|AFM|AGXT|ALDH1A1|APOA2|APOF|APOH|CA5A|CD14|CES1|CES2|CFHR5|COL18A1|CPB2|DCXR|DDT|ECHDC3|F11|FGFR4|FTCD|FURIN|GC|GCLM|GGH|GRHPR|GSTA1|HAO1|HYOU1|IL17RB|IL6R|INHBC|LEPR|MET|MVK|NIT2|PCBD1|PCSK9|PEBP1|PIK3AP1|PTGR1|RBKS|SERPINA7|SERPING1|SHBG|SOD1|SORD|SULT2A1|UPB1
Mean corpuscular volume	Mean_corpuscular_volume	intestine	2.62279	2.45036e-05	AKR1B10|ALPI|BTC|CA4|CDHR2|CEACAM1|CEACAM5|CPXM2|DPT|ENPP7|FAM3B|FUT3|GALNT5|GIPC2|GPA33|HMCN2|INSL5|ITGA5|LYPD8|MEP1A|MUC13|MZB1|OLFM4|PIGR|PTGR1|SCT|SLAMF7|SLC51B|TREH|TSPAN1|TSPAN8
Smoking	smoking	testis	0.281731	2.50325e-05	CYB5R2|DCUN1D1|DDX4|DKKL1|GAGE2A|GFRA2|GPC5|PHOSPHO1|PTGDS|SERPINA5
Poultry intake	Poultry_intake	pancreas	6.94792	2.51946e-05	CELA2A|CPA1|CPB1|CTRB1|FAM3B|PRSS2|PTPRN2|REG1A|SPINK1
Albumin	albumin_cleaned	testis	0.245223	2.619e-05	C1orf56|CLGN|DUSP13|GPC5|PTGDS|SERPINA5|TACC3
Glucose	glucose_cleaned	skin_1	4.4326	2.63927e-05	CDSN|CPA4|CST6|DSG4|FABP9|IGSF9|KLF4|KLK14|KLK8|LGALS7B|LY6D|NTF4|TNFRSF19|WFDC12
Total Lean Mass (g)	Total_Lean_Mass__g_	lymphoid_tissue	0.317185	2.64971e-05	CHRDL2|CLEC6A|CXCL11|CXCL9|DPEP2|FCRL5|HMOX1|KAZALD1|PDCD1|PIK3AP1|TNF
Total protein	total_prot_cleaned	intestine	0.478009	2.73153e-05	AGR2|ALPI|APOA4|ASAH2|BTC|CA13|CCL13|CEACAM18|CKB|CKMT1A|CKMT1B|CPXM2|CRACR2A|DPT|DSG2|FAM3B|GDNF|GFRA3|GIP|GIPC2|GSTM4|GUCA2A|HEPH|IGLC2|ITGA5|JCHAIN|LGALS3|LGALS9|LMOD1|LY9|MEP1A|MME|MMP12|MZB1|NRP2|PDLIM7|PLEKHO1|PPP1R14A|PYY|RBFOX3|RBPMS2|SCIN|SIAE|SLAMF7|SLC44A4|SMPDL3B|SMTN|SPINK4|SULT1A1|TMPRSS15|TNFRSF11A|TNFRSF17
Platelet crit	Platelet_crit	intestine	0.474345	2.94156e-05	ACE2|ALPI|B3GNT7|BTC|CA13|CA2|CA4|CASP1|CCL11|CCL13|CD6|CDH17|CDHR2|CES2|CPXM2|CRACR2A|CSPG4|DDC|DPP4|ENTPD5|FUT3|GALNT5|GSTM4|HEPACAM2|HEPH|HMCN2|IL2RG|INPP5D|ITGA5|L1CAM|LGALS3|LMOD1|LY9|MZB1|PDLIM7|PLEKHO1|PPP1R14A|PTGR1|PTPRH|RBPMS2|SIAE|SMTN|SULT1A1|TNFRSF11A|TPK1|TREH|TSPAN8
Peak expiratory flow (PEF)	Peak_expiratory_flow__PEF_	stomach_1	12.2689	3.02427e-05	ANXA10|GKN1|JCHAIN|TFF1|TFF2|VSIG2
Total Lean Mass (g)	Total_Lean_Mass__g_	salivary_gland	3.92688	3.10136e-05	AMY1A|AMY1B|CEACAM6|COL28A1|DTNB|FOLR1|KLK15|LACRT|LPO|MIA|MMP7|ODAM|PIGR|PIK3AP1|PRR4|TCN1|WFDC2
Albumin	albumin_cleaned	lung	3.25555	3.10291e-05	ADGRF5|CCL3|CD274|CD300C|CD300LF|CHIT1|CLEC6A|CSF2|CSF3|FCAR|FOLR1|HLA-DRA|IFI30|LAIR1|LAMP3|LILRA6|LILRB4|MARCO|MATN3|MRC1|MSR1|SFTPA2|SIRPB1|SUSD2|TNFRSF6B|TREM2|VSIG4
Peak expiratory flow (PEF)	Peak_expiratory_flow__PEF_	lymphoid_tissue	4.89071	3.11582e-05	ADA2|CCL14|CCL3|CD4|CD80|CXCL9|IL12RB1|LILRA6|RNASE6|SIGLEC9|SLAMF8|TNF|TNFSF13B
Aspartate aminotransferase	log_ast_cleaned	testis	0.376173	3.23651e-05	ACE|C1orf56|CEP112|CHCHD6|CLGN|CYB5R2|DKKL1|DUSP13|GFRA2|IL31RA|LRRC37A2|LYAR|OPLAH|PCYT2|PHOSPHO1|PMS1|PRKAR2A|RAD51|SDK2|SPESP1|TDRKH
Gliclazide	A10BB09	pancreas	7.73939	3.35601e-05	CELA3A|CFC1|CHAD|GCG|GP2|PNLIP|PPY|SPINK1
C-reactive protein	log_crp_cleaned	testis	0.354588	3.47082e-05	ACE|CEP112|CLGN|CRISP2|DDX25|DKKL1|DUSP13|GFRA2|GPC5|HSD17B3|IL31RA|LRRC37A2|PMS1|PRAME|SERPINA5|TDRKH|ZNRF4
Mean corpuscular volume	Mean_corpuscular_volume	bone_marrow	2.42017	3.84972e-05	ADAM8|ADGRE1|ADGRE5|AHSP|CCL5|CD244|CD300C|CD300E|CDA|CENPF|CHI3L1|CLEC4A|CSF2RB|FCGR3B|FCRL6|FLT3|HMBS|ITGAL|ITGAM|ITGB2|KLRB1|KLRK1|LCP1|LILRA2|MMP8|OSM|PRG3|PRTN3|PTPRC|RETN|TCL1B|TFRC|TNF|TNFSF8|TREML2
Glycated haemoglobin (HbA1c)	hba1c_cleaned	testis	0.247952	3.90842e-05	ACE|GFRA2|GGA1|INSL3|OBP2B|SDK2|SPESP1
Cystatin C	log_cysc_cleaned	adipose_tissue	3.35652	4.09229e-05	ADAMTS15|ADAMTS4|ADH1B|ADM|ANGPTL4|ANGPTL7|C19orf12|C1QTNF1|CALB2|CCN5|CD209|CD248|CD300LG|CD36|CEBPA|CFD|CLEC3B|CLEC4G|CLMP|COMP|CR1|CTHRC1|EDN1|GPD1|GPIHBP1|IL10|IL20|IL2RA|IL6|INHBB|LILRB5|LPL|LYVE1|MMP3|MSLN|NPR1|PROCR|PTX3|RARRES1|RBP7|SEMA3G|SRPX|THBS4|TIMP4|TNFRSF8|TNN|VIT|XG
Date of attending assessment centre	Date_of_attending_assessment_centre	liver	0.509486	4.10316e-05	ACADM|ACOT13|AGT|ALDH1A1|ALDH5A1|APOH|ARG1|CAT|CLEC1B|CPB2|DCXR|DDT|DECR1|DHRS4L2|ECHS1|ECI2|GCLM|GRHPR|HHEX|HMGCL|HSD17B3|HYOU1|IQGAP2|KYNU|LACTB2|MGMT|MSRA|MVK|NAPRT|NIT2|P4HB|PCBD1|PCYT2|PEBP1|PECR|PIK3AP1|PKLR|SAT2|SCLY|SHMT1|SOD1|SORD|SULT1A1|TPMT|TST
Time blood draw	Time_blood_draw	brain	0.582196	4.27844e-05	ADAM22|ADAM23|AHSA1|AKT3|APLP1|ASRGL1|B4GAT1|BAG3|BCR|BDNF|CACNB3|CACYBP|CAMKK1|CELSR2|CIT|CLIP2|CLU|CNDP1|CNP|CRH|CRTAC1|CRYM|DDAH1|DKK4|DNAJB1|DNAJB2|DNM1|DNM3|EDIL3|EFHD1|EHD3|ENPP2|ENPP6|EPHB6|ERBIN|FGFR2|FKBP1B|FKBP4|FRMD4B|FUT8|GIT1|GP1BB|GPC5|GRP|HIP1R|HPCAL1|ICAM5|ICOSLG|IGSF21|IGSF8|LHPP|MTSS2|NDRG1|NELL2|NFASC|NRGN|NXPH3|OLR1|OPHN1|OTUD7B|PACS2|PADI2|PALM|PCDH17|PHLDB1|PLXNA4|PODXL2|PON…
Asthma	bin_495	smooth_muscle	27.9558	4.53235e-05	FAP|HEPH|THBS4|THY1
Weight change compared with 1 year ago	Weight_change_compared_with_1_year_ago	lymphoid_tissue	0.158818	4.67028e-05	CD1C|ITGB2|VCAM1
Time blood draw	Time_blood_draw	retina	0.290635	4.70067e-05	ARL13B|CABP2|CAMSAP1|CYB5R2|ENO2|FGF9|GIPC3|HS3ST3B1|NELL2|PFKFB2|STX3|VASH1
Urea	urea_cleaned	stomach_1	3.77056	4.73547e-05	AGR2|ANXA10|BCL2L15|CA9|CBLIF|CCL11|CTSE|FAM3B|GAST|GKN1|GRP|LIPF|PGA4|PSCA|S100P|TFF1|TFF2|VSIG2
Mean sphered cell volume	Mean_sphered_cell_volume	lymphoid_tissue	1.94777	4.74509e-05	ADA2|ADGRE1|ADGRE2|C1QA|CCL11|CCL17|CCL5|CD160|CD22|CD244|CD38|CD40LG|CD5|CD5L|CD72|CD74|CD8A|CEACAM21|CR1|CR2|CTSV|FASLG|FCER2|FCRL6|GNLY|GZMA|GZMB|IDO1|IGLC2|IL12B|IL12RB1|IL18BP|IL2RG|IL34|KAZALD1|KIR2DL3|KLRB1|KLRD1|KLRK1|LAG3|MPIG6B|MZB1|NCR1|PCDH17|PIK3AP1|PLCB2|PPBP|RGS10|SEMA7A|SIGLEC10|SIGLEC5|SIGLEC8|SIRPB1|SIT1|SLAMF7|TACC3|TCL1A|TDGF1|TREML1|TREML2|VCAM1|VSIR
Amitriptyline	N06AA09	pancreas	16.0541	4.78861e-05	CELA2A|CTRB1|GP2|PNLIP|PPY
Prednisolone	A07EA01	smooth_muscle	13.9951	4.8582e-05	COL6A3|FAP|ITGA11|THBS4|THY1|TNC
Waist-to-Hip ratio	whr	lymphoid_tissue	0.491117	5.02364e-05	ARHGEF1|BIN2|CD1C|CD5L|CD79B|CD86|CHRDL2|CLEC1A|CLEC4A|DGKA|DOK2|F2R|FASLG|FCGR3B|FLT3|GIMAP7|GRAP2|IGLC2|IL7R|INPP5D|ITM2A|KAZN|KIF22|KIR3DL2|LAT|LAT2|MZB1|NCR1|NOS3|PCDH17|SPINK6|STAB2|TLR1|TNFRSF4|TXK|VCAM1
Number of days/week of vigorous physical activity	Number_of_days_week_of_vigorous_physical_activity	tongue	5.68653	5.34732e-05	C19orf12|CA14|CAPN3|CDNF|DUSP13|EGFLAM|IGDCC4|ITGB6|MYL3|SCN4B
Coffee intake	Coffee_intake	liver	4.85977	5.40119e-05	A1BG|CCL16|CES2|CFHR5|DCXR|ENTPD5|GGT1|GHR|IL17RB|INHBC|MBL2|MET
Phosphate	phos_cleaned	cervix	4.93994	5.59523e-05	ADAMTSL5|AGR2|CCN5|COL1A1|COL5A1|COLEC12|ITGA11|KLK10|PAEP|PI16|SLC51B|SPINK5
Creatinine	log_crea_s_cleaned	bone_marrow	0.378736	5.89501e-05	CCL4|CCL7|CEACAM8|CHIT1|CLC|DEFA1|DEFA1B|FGFBP2|GP1BA|KLRF1|LCN2|PGLYRP1|PKLR|RELT|RETN|TFRC
Levothyroxine	H03AA01	lymphoid_tissue	5.42496	6.00503e-05	CCL19|CD22|CD72|CXCL13|CXCL9|IL12B|LILRB4|PDCD1|TIGIT|TNFRSF4|TNFRSF9
Renal failure NOS	bin_585.2	salivary_gland	3.9881	6.03721e-05	AMY1A|AMY1B|CGREF1|DTNB|FAM3B|FOLR1|LCN2|MANSC1|MMP3|NUCB2|PRSS22|TACSTD2|TNFRSF11A|TNFRSF19|WFDC2
Salbutamol	R03AC02	vagina	14.91	6.09162e-05	ENDOU|KLK10|PI16|PRSS27|SPINK5
Number of draws	Number_of_draws	adipose_tissue	0.116114	6.1926e-05	CTHRC1|RBP7
Fasting time	Fasting_time	stomach_1	6.17932	6.40275e-05	AGR2|CA9|CBLIF|CTSE|FAM3B|GAST|GHRL|GRP|MIA
Tobacco use disorder	bin_318	lung	6.91361	6.99711e-05	CEACAM6|LAMP3|SCGB1A1|SCGB3A2|SFTPA1|SFTPA2|SFTPD|TREM2
Date of attending assessment centre	Date_of_attending_assessment_centre	brain	0.553497	7.1374e-05	AHSA1|AKT3|ASRGL1|BCR|CACNB3|CACYBP|CAMKK1|CIT|CLIP2|CNDP1|CNP|DDAH1|DGKZ|DNAJA4|DNAJB1|DNAJB2|DNM1|DNM3|EDIL3|EHD3|ERBIN|ERC2|FKBP1B|FKBP4|FRMD4B|GIT1|HIP1R|HPCAL1|HSPA2|IGSF8|LHPP|MTSS2|NRGN|OLR1|OPHN1|OTUD7B|PACS2|PDZD2|PHLDB1|PLXNA4|PPP1R14A|PPP1R9B|QDPR|RAB33A|RAB37|RAB39B|RASSF2|SCRN1|SEMA4D|SEPTIN8|SPTBN2|STIP1|SV2A|TBCB|TREML1|UNC79|WASF1|WASF3
Number of days/week of vigorous physical activity	Number_of_days_week_of_vigorous_physical_activity	liver	2.69087	7.65403e-05	ADH1B|ADH4|AGXT|CA5A|CBS|CEBPA|CFH|DCXR|ECHDC3|FBP1|FTCD|FUOM|GGH|GSTA1|HNMT|IGFBP1|INHBC|PCBD1|RARRES2|RBKS|RBP5|RTN4R|SERPIND1|SULT2A1|UPB1
Date of attending assessment centre	Date_of_attending_assessment_centre	stomach_1	0.146758	7.74751e-05	C1orf116|CA2|RAB27B
Epilepsy, recurrent seizures, convulsions	bin_345	liver	6.42048	8.61223e-05	A1BG|CD14|CFB|FAM20A|FGA|GPRC5C|INHBC|PGLYRP2|TNFSF11
Pulse rate, automated reading	Pulse_rate	retina	0.183814	8.73643e-05	CA14|IGSF9|RAB39B|RASSF2
Townsend deprivation index	Townsend_deprivation_index	lung	7.90636	8.79111e-05	ACVRL1|AGR3|CHIT1|IFI30|MRC1|SCGB1A1|TNFRSF6B
Cancer of prostate	bin_185	prostate	239.996	9.72883e-05	KLK3|MSMB
Age	age	intestine	1.97159	0.000104419	ACE2|AGR2|B3GNT7|BCL2L15|BTC|CA4|CASP1|CCL11|CCL13|CDH17|CDHR2|CEACAM1|CEACAM5|CEACAM6|CKB|CPXM2|CSPG4|DDC|DPT|ENPEP|FABP2|FABP6|FBP1|FOLH1|FUT3|GALNT5|GDNF|GFRA3|GIP|GIPC2|GUCA2A|GUCY2C|HEPACAM2|HEPH|ITGA5|KLK15|L1CAM|LCN15|LGALS3|LGALS4|LGALS9|LMOD1|LYPD8|MEP1A|MEP1B|MLN|MMP12|MUC2|MZB1|NCS1|NRP2|OLFM4|PLB1|POF1B|PPP1R14D|PTPRH|PTPRR|PYY|RBFOX3|RBP2|REG4|S100G|SCT|SIAE|SIGLEC15|SMPDL3B|SMTN|SPI…
HDL cholesterol	hdl_chol_cleaned	testis	0.339889	0.000105737	C1orf56|CLSPN|DKKL1|HSD17B3|IL31RA|LRRC37A2|PTGDS|SDK2|SERPINA5|SRPK2|TDRKH|WASF1|ZNRF4
Norethisterone |Ethinyl Estradiol	G03AA05	liver	7.31347	0.000107258	ANGPTL3|BTD|GHR|HGFAC|PGLYRP2|PZP|RTN4R|SERPINA6
Conjugated Estrogens |Medroxyprogesterone Acetate|Medroxyprogesterone Acetate |Estradiol	G03FA12	liver	7.31347	0.000107258	AGT|FETUB|GHR|IL1RAP|PGLYRP2|PZP|SERPINA7|SHBG
Prednisolone	A07EA01	placenta	3.79543	0.00010743	AREG|CD93|CDH5|CNTN5|COL15A1|DPP4|EBI3|FOLR2|IDO1|MATN3|NPL|PSG1|SIGLEC6|TFPI
Triglycerides	log_total_tg_cleaned	lymphoid_tissue	0.605852	0.000111244	AIF1|APBB1IP|ARHGAP25|ARHGEF1|BIN2|BLNK|BTN3A2|C1QA|CASP1|CCL11|CCL14|CCL17|CCL19|CCL21|CCL3|CCL5|CD244|CD300LF|CD38|CD3D|CD4|CD40LG|CD5|CD6|CD74|CD84|CENPF|CLEC4A|CLEC4G|CLSPN|CSF2RB|CXCL1|CXCL10|CXCL11|CXCL13|DAPP1|DEFB103A|DGKA|DOK2|F2R|FCGR3B|FCRL3|FCRLB|FEN1|FES|FGD3|FLI1|FMNL1|GIMAP8|GNLY|GP1BA|GP5|GRAP2|GZMA|GZMB|HCLS1|HLA-DRA|HYAL1|IDO1|IFI30|IGF2BP3|IL10RA|IL12B|IL16|IL18R1|IL1R2|IL2RA|I…
Red blood cell (erythrocyte) count	Red_blood_cell__erythrocyte__count	bone_marrow	2.03099	0.000111673	ADAM8|ADGRE5|AMPD3|ANXA3|AREG|AZU1|BID|BLVRB|CCL4|CCL5|CD101|CD244|CDA|CEACAM8|CHI3L1|CLEC11A|CLEC4D|DNAJC9|DPEP2|FLT3|FMNL1|GP1BA|GZMB|GZMH|HBQ1|ITGAM|ITGB2|KLRF1|LCN2|LILRA2|LILRA5|LMNB1|MPO|NCF2|PGD|PGLYRP1|PKLR|PRG3|PRTN3|PTPRC|RAB44|RELT|RNASE3|S100A12|SIRPB1|SLC4A1|TFRC|TNFRSF10C|YOD1|ZBP1
Cereal intake	Cereal_intake	parathyroid_gland	4.89979	0.000113759	ALCAM|ATP6AP2|CA8|CD109|CLEC2L|CNTN4|NCR3LG1|PDGFC|PTN|RALB|ROR1
Smoking	smoking	lung	2.92004	0.000115168	ACVRL1|AGER|CCL18|CCL3|CD101|CEACAM6|CHIT1|CLEC6A|CRTAC1|CTSH|FCAR|GALNT5|ICAM1|IFI30|LAIR1|LAMP3|LILRB4|MARCO|MSR1|OLR1|SCGB1A1|SCGB3A2|SFTPA1|SFTPA2|SFTPD|SUSD2|TNFRSF6B|TREM2|VEGFD
Falls in the last year	Falls_in_the_last_year	skeletal_muscle	13.5507	0.000116502	CA3|CSRP3|HSPB6|MSTN|MYL3
Forced expiratory volume in 1-second (FEV1)	Forced_expiratory_volume_in_1_second__FEV1_	lung	3.70604	0.000118922	AGER|CCL3|CD101|HLA-DRA|ICAM1|IFI30|LAIR1|LILRB4|MARCO|MRC1|MSR1|SCGB1A1|SIRPB1|TNFRSF6B|TREM2
Age	age	salivary_gland	3.01363	0.000119448	AMY1A|AMY1B|BPIFA2|CA6|CCL28|CEACAM6|CNTN5|COL28A1|CST1|CST5|DTNB|FOLR1|FURIN|FUT3|KLK15|KRT19|LACRT|LPO|MANSC1|MELTF|MMP7|ODAM|PRR4|PRSS22|PRSS8|SOX9|SPINK6|TCN1|TNFRSF11A|TNFRSF19|TNFSF13|VSIG10L|WFDC2
Falls in the last year	Falls_in_the_last_year	tongue	20.1364	0.000121255	CSRP3|HSPB6|MSTN|MYL3
cis-pQTL score	cis.score	lymphoid_tissue	1.76307	0.000122441	ADA2|ADAM8|ADGRE1|ADGRE2|AIF1|AIF1L|APBB1IP|ARHGAP25|BIN2|BLNK|BTN3A2|C1QA|CASP1|CCL11|CCL14|CCL17|CCL19|CCL21|CCL3|CCL5|CD160|CD163|CD1C|CD2|CD200R1|CD22|CD244|CD27|CD300A|CD300C|CD300E|CD300LF|CD33|CD38|CD4|CD40LG|CD5|CD5L|CD6|CD7|CD70|CD72|CD74|CD79B|CD80|CD84|CD86|CD8A|CEACAM21|CENPF|CHIT1|CHRDL2|CLEC10A|CLEC12A|CLEC1A|CLEC4A|CLEC4C|CLEC4G|CLEC6A|CPVL|CR1|CR2|CSF1R|CSF2RB|CTSV|CXCL1|CXCL10|CX…
Phosphate	phos_cleaned	intestine	2.60354	0.000127035	AGR2|B3GNT7|CD6|CKB|CPXM2|DPP4|DPT|ENTPD5|EPCAM|FABP2|FABP6|FAM3B|GPA33|GUCA2A|LGALS4|MLN|MMP12|PPP1R14D|RBP2|REG4|S100G|SLC51B|SMPD3|SPINK4|TSPAN1|WNT9A
Particulate matter air pollution (pm10); 2007	Particulate_matter_air_pollution__pm10___2007	adipose_tissue	0	0.000127553
Weight change compared with 1 year ago	Weight_change_compared_with_1_year_ago	skin_1	3.94068	0.000137892	AHNAK2|BLMH|COMP|CPA4|CST6|DSG4|FABP9|GPC1|KLK11|KLK8|SBSN|SPINK5|TACSTD2
Platelet crit	Platelet_crit	pituitary_gland	0.166639	0.00014038	CCL26|PKD1|SYNGAP1|UNC79
Number of days/week of moderate physical activity	Number_of_days_week_of_moderate_physical_activity	adipose_tissue	7.2704	0.000140768	CD209|CD248|CFD|CLMP|COMP|FGFBP2|LPL
Mean platelet (thrombocyte) volume	Mean_platelet__thrombocyte__volume	pancreas	0.298621	0.000142973	ANXA4|BCAT1|EIF2AK3|EIF4EBP1|ERN1|FUT1|GLP1R|NUCB2|P4HB|RARRES2
Estradiol|Norethisterone |Estradiol	G03CA03	cervix	18.8101	0.000144499	CCN5|COL1A1|COL5A1|SPRR3
Height	Standing_height	brain	2.41525	0.000149373	ACAN|BCAN|CEND1|CLU|CNDP1|CRYBB2|DNER|EHD3|ENPP6|GRP|KLK6|LRTM2|MEPE|MOG|NEFL|NELL2|NPPC|NPTXR|NRCAM|NTRK3|PCDH17|PODXL2|PTPRN2|PTPRR|SEZ6L|SEZ6L2|TAFA5|TGFA|VGF
Type 2 diabetes	bin_250.2	stomach_1	4.28935	0.000150191	AKR1B10|ALDH3A1|CA9|CBLIF|FAM3B|GALNT3|IGLC2|KRT8|PTPRH|TFF1|TFF2|VSIG2
Cystatin C	log_cysc_cleaned	urinary_bladder	3.95809	0.000151492	AREG|CCL11|CCL13|CCL2|CSF3|CTHRC1|GDF15|ICAM1|IL17C|IL1B|IL22|IL2RA|IL33|IL6|ITGA5|KRT19|KYNU|LIF|MMP1|MMP12|MMP13|MMP7|PLAT|PLAU|PTX3|RBFOX3|S100P|SELE|SIGLEC15|SLITRK6|SMTN|THY1|TIMP1|TNFAIP2|TNFRSF21
Lymphoid leukemia, chronic	bin_204.12	liver	0.172688	0.000152808	PEBP1|PIK3AP1|SCLY
Haemoglobin concentration	Haemoglobin_concentration	testis	0.248156	0.000153146	CARHSP1|CLGN|CYB5R2|IL31RA|LYAR|SPESP1
Triglycerides	log_total_tg_cleaned	prostate	0	0.000155493
Qualifications	Qualifications	lymphoid_tissue	2.98986	0.000156821	CCL21|CD300LF|CD80|CHIT1|CLEC4A|FCRL6|GNLY|HAVCR2|IFI30|IGLC2|IL17A|LY9|MMP12|MZB1|NOS3|RNASE6|SIGLEC7|SLAMF8|SPINK6
Month	month	vagina	9.13658	0.00015711	DSG3|KLK8|LY6D|NECTIN4|SBSN|SPINK5
Waist-to-Hip ratio	whr	bone_marrow	0.423198	0.000161653	BID|BIN2|BNIP2|CCL7|CLEC4A|CLEC5A|CXCL8|DEFA1|DEFA1B|EREG|FCGR3B|FLT3|HHEX|ICOSLG|KIF22|LAT2|RETN|STAM|STK4|TLR1
Gamma glutamyltransferase	log_ggt_cleaned	testis	0.332298	0.000165343	C1orf56|CETN3|CHCHD6|CRISP2|CYB5R2|GP6|GPC5|OPLAH|PCYT2|PRKAR2A|SERPINA5
Body mass index	bmi	lung	2.8693	0.000167471	ACVRL1|ADAMTS8|AGER|CCL18|CCL3|CD274|CD300C|CEACAM6|CHIT1|CRTAC1|CSF2|CSF3|FCAR|FOLR1|GALNT5|IL18R1|LAIR1|LILRB4|MARCO|MATN3|MRC1|MSR1|SCGB1A1|SCGB3A2|SFTPD|SUSD2|VEGFD|VSIG4
Conjugated Estrogens	G03CA57	bone_marrow	0.0806414	0.000171331	ADGRE5
Postinflammatory pulmonary fibrosis	bin_502	salivary_gland	11.6099	0.000172559	CEACAM6|FOLR1|KRT19|PRSS8|WFDC2
Ancestry	pop	stomach_1	3.14843	0.000172585	ALDH3A1|ANXA10|C1orf116|CA9|CBLIF|CCL11|CTSE|FAM3B|GALNT3|GALNT5|GAST|GHRL|GKN1|GPRC5C|IGLC2|JCHAIN|KRT8|LGALS9|LIPF|MIA|PALM3|POSTN|PSCA|PTPRH|RAB27B|SLAMF7|TFF1|TNFRSF17|TPSD1|TSPAN8
Month	month	skin_1	5.25539	0.000174297	CDSN|FABP9|KLK14|KLK8|LY6D|MPIG6B|NECTIN4|SBSN|SPINK5
Metformin	A10BA02	vagina	4.98765	0.000182984	CRNN|DEFB103A|DSC2|DSG3|ENDOU|FGFBP1|KLK10|LY6D|LYPD3|PI16|SBSN
Body mass index	bmi	adrenal_gland	4.95683	0.000185259	CBLN4|CCN3|DNER|DPP10|ERN1|FDX1|FGF12|GSTA1|LDLR|LSP1|NCAM2|RARRES2|SCARB1|SERPINA5|SNCG
Eosinophill percentage	Eosinophill_percentage	vagina	6.37767	0.000186878	CRNN|DSC2|DSG3|KLK11|KLK8|KRT6C|LY6D|NECTIN4
Triglycerides	log_total_tg_cleaned	skin_1	0.383705	0.000191113	AHNAK2|BLMH|CCL27|CD207|CEBPA|CXCL14|EFNA4|EPPK1|IGSF9|IL18|IL1RL2|IL34|KLF4|KLK14|LGALS7B|MPIG6B|OBP2B|POSTN|REEP4|SBSN|SERPINA12|SERPINB8|TNFRSF19
Weight change compared with 1 year ago	Weight_change_compared_with_1_year_ago	placenta	3.56674	0.000192774	ADAM12|CD93|CNTN5|COL15A1|CTHRC1|CYTL1|FN1|HPGDS|JAM2|LYVE1|PAPPA|PSG1|SPP1|TGFBI
Mean corpuscular haemoglobin concentration	Mean_corpuscular_haemoglobin_concentration	bone_marrow	3.50132	0.000215943	AHSP|CD300E|CDA|CLC|CLEC4A|CLEC5A|GZMB|IL1B|ITGAM|LILRA5|MMP8|OSM|PKLR|TFRC
Platelet crit	Platelet_crit	skin_1	0.36422	0.000219545	BLMH|CCL27|COMP|EPPK1|GPNMB|IL18|IL34|LYPD3|MPIG6B|POSTN|PTPRZ1|REEP4|SDC1|SERPINA12|SERPINB8|SPINK5|TACSTD2|TNFRSF19
SHBG	shbg_cleaned	testis	0.259073	0.000224718	ART5|CBX2|LRRC37A2|OBP2B|SDK2|SERPINA5
Sex	sex	pancreas	0.304514	0.00022489	ANXA4|CEACAM16|CTRC|EIF4EBP1|GP2|GPHA2|IL22RA1|REG3G|RNASE1|SERPINI2
cis-pQTL score	cis.score	lung	4.03883	0.000225153	ACP5|ACVRL1|ADAMTS8|AGER|C1orf116|CCL18|CCL3|CD101|CD274|CD300C|CD300LF|CD80|CEACAM6|CHIT1|CLEC6A|CRTAC1|CSF2|CSF3|CTSH|DOK2|FCAR|FGFR4|FOLR1|GALNT5|ICAM1|IFI30|IL18R1|LAIR1|LAMP3|LILRA6|LILRB4|MARCO|MATN3|MRC1|MSR1|NCF2|OLR1|SCGB1A1|SCGB3A2|SFTPA1|SFTPA2|SFTPD|SIRPB1|SUSD2|TNFRSF6B|TREM2|VEGFD|VSIG4
Alanine aminotransferase	log_alt_cleaned	bone_marrow	0.374123	0.00024092	ADGRE1|BACH1|CCL3|CCL4|CD244|CD300C|CD83|CDA|CLEC5A|LCN2|LILRA2|PGLYRP1|TK1
Salmeterol |Fluticasone Propionate	R03AK06	skeletal_muscle	8.20257	0.000247818	CAPN3|DUSP29|IDI2|MYL3|NTF4|TTN
Centre	centre	intestine	0.471488	0.0002553	ABO|BCL2L15|BTC|CA13|CA2|CASP1|CCL11|CCL13|CD6|CES3|CRACR2A|ENTPD5|FBP1|GIP|GIPC2|HEBP1|HEPACAM2|INPP5D|OLFM4|OMP|PDLIM7|PLEKHO1|PPP1R14A|PTGR1|PTPRR|RBPMS2|SIAE|SMTN|SULT1A1
Vitamin D	vitd_cleaned	lymphoid_tissue	0.400804	0.000267356	ARHGAP25|BIN2|CCL19|CLEC1A|CPVL|FMNL1|HMOX1|IL18R1|IL31RA|INPP5D|KAZN|PDCD1LG2|PIK3AP1|SPINK6|WAS
Centre	centre	breast	0.0735419	0.000276804	RBP7
Glucose	glucose_cleaned	brain	2.24179	0.000277905	ADAM22|APLP1|BCAN|C1QL2|CEND1|CGREF1|CPE|GFAP|GPR158|HS6ST2|KLK6|LRTM2|LUZP2|MOG|NCAN|NELL2|NFASC|NPPC|NPTXR|NXPH3|PTPRN2|PTPRR|SCRG1|SEZ6L|SEZ6L2|SLITRK1|SORCS2|SPOCK1|TAFA5|THY1|UNC5D|VGF
Psoriasis	bin_696.4	skin_1	16.102	0.00028792	CDSN|IL20|KLK8|WFDC12
Basophill percentage	Basophill_percentage	bone_marrow	12.4222	0.00029087	CDA|DEFA1|DEFA1B|MMP8|OSM
Type 2 diabetes	bin_250.2	lymphoid_tissue	2.07151	0.000303152	ADA2|ADGRE2|CD163|CD27|CD74|CD80|CD8A|CSF1R|DLL1|HAVCR2|HLA-DRA|HYAL1|ICAM2|IGLC2|IL12RB1|IL18BP|IL18R1|IL1R2|KLRB1|KLRF1|LAG3|LAIR1|LCP1|MICB|MILR1|NFATC3|PCDH17|PDCD1LG2|RNASE6|SEMA7A|SIGLEC10|SIGLEC7|SLAMF1|SLAMF8|TLR1|TNFRSF1B|VCAM1
Phosphate	phos_cleaned	pancreas	3.46438	0.000305433	CELA3A|CHAD|CPA2|CPB1|CTRB1|CTRC|FAM3B|GPHA2|IGFBP2|IL32|KIRREL2|PLA2G1B|RARRES2|SPINK1
Alcohol consumption	alcohol	pancreas	2.7784	0.000314267	AMY2A|AMY2B|CEACAM16|CELA2A|CFC1|CHAD|CLPS|CPA1|CPB1|CTRC|CTRL|DPP10|GCG|IL22RA1|KIRREL2|LRIG1|NRTN|PLA2G1B|PPY|PRSS2|REG1B|SEL1L|SERPINI2
Hydroxychloroquine	P01BA02	lymphoid_tissue	6.14445	0.0003208	CR2|GZMH|ICAM2|IL10|NOS3|PDCD1|PDCD1LG2|TNFRSF4
Monocyte percentage	Monocyte_percentage	brain	0.181421	0.000322557	CNTNAP4|SIGLEC8|TGFA
Month	month	esophagus	4.32246	0.000329849	DEFB4A|DSG3|IL1A|KLK6|KLK8|LY6D|NECTIN4|SBSN|SPINK5|SPINT1
Monocyte percentage	Monocyte_percentage	liver	2.40548	0.000341339	A1BG|ANGPTL4|CFHR2|CLEC4G|CPB2|EFNA1|ENTPD5|F10|F11|F12|F7|FGFR4|FST|GBP1|GC|HYOU1|IGFBP1|ITIH4|MARCO|PLG|PROC|PZP|SERPINA4|SERPINC1|SERPIND1
Hyperplasia of prostate	bin_600	prostate	105.428	0.00034778	KLK3|KLK4
Bendroflumethiazide	C03AA01	kidney	6.16068	0.000352667	CA12|NELL1|NPL|PTH1R|REN|SPP1|TCN2
trans-pQTL score	trans.score	lung	5.79734	0.000353721	ACP5|ACVRL1|ADAMTS8|ADGRF5|AGER|AGR3|C1orf116|CCL18|CCL3|CD101|CD274|CD300C|CD300LF|CD80|CEACAM6|CHIT1|CLEC6A|CRTAC1|CSF2|CSF3|CTSH|DOK2|FCAR|FGFR4|FOLR1|GALNT5|ICAM1|IFI30|IL18R1|LAIR1|LAMP3|LILRA6|LILRB4|MARCO|MATN3|MRC1|MSR1|NCF2|OLR1|RGCC|SCGB1A1|SCGB3A2|SFTPA2|SFTPD|SIRPB1|SUSD2|TNFRSF6B|TREM2|VEGFD|VIPR1|VSIG4
Time blood draw	Time_blood_draw	intestine	0.523401	0.000356321	AGR3|ALPI|APOA4|B3GNT7|BTC|CA13|CA2|CASP1|CCL13|CD6|CDH17|CEACAM20|CRACR2A|FABP2|FABP6|FAM3B|GIP|GUCA2A|INPP5D|INSL5|ITGA5|KLK15|KRT8|LGALS9|LMOD1|MEP1A|MLN|MUC13|MZB1|NRP2|OLFM4|PDLIM7|PLEKHO1|PPP1R14A|PYY|RBPMS2|REG4|SIAE|SMPD3|SMTN|SULT1A1|TMPRSS15|TNFRSF11A|TPK1|UNC5D
Mean platelet (thrombocyte) volume	Mean_platelet__thrombocyte__volume	stomach_1	0.26347	0.000375503	C1orf116|CA2|CA9|CCL11|JCHAIN|RAB27B|SLAMF7
Total Lean Mass (g)	Total_Lean_Mass__g_	bone_marrow	0.274356	0.000396553	CDA|CEACAM6|CLEC5A|DPEP2|FGFBP2|TNF
Centre	centre	brain	0.606571	0.000406478	AHSA1|AKT3|ASRGL1|ATP6V1G2|BCR|BDNF|CACNB3|CACYBP|CAMKK1|CIT|CLIP2|CNP|CPE|CRYM|DDAH1|DNAJA4|DNAJB1|DNAJB2|DNM1|DNM3|DPP6|EHD3|ERBIN|FKBP1B|FKBP4|FRMD4B|FUT8|GIT1|GP1BB|GPR158|HIP1R|HPCAL1|IGSF8|KLK6|LHPP|LRTM2|MOG|MTSS2|NPTXR|NRGN|OLR1|OPHN1|OTUD7B|PACS2|PAIP2B|PDZD2|PHLDB1|PLXNA4|PPP1R14A|PPP1R9B|PTPRN2|PTPRR|QDPR|RAB33A|RAB37|RASSF2|SCRN1|SEMA4D|SEPTIN8|STIP1|SV2A|TBCB|TGFA|THY1|TREML1|UNC79|V…
Asthma	bin_495	cervix	9.40606	0.000411068	KLK10|LEFTY2|OGN|PI16|PRSS27
trans-pQTL score	trans.score	liver	1.90258	0.000420493	A1BG|ACADSB|ACOT13|ACSL1|ADAMTS13|ADAMTSL2|ADH1B|ADH4|AFM|AFP|AGT|AGXT|AHSG|ALDH1A1|AMBP|ANG|ANGPTL3|ANGPTL4|APCS|APOA1|APOA2|APOC1|APOF|APOL1|APOM|ARG1|ASGR1|ASGR2|BCHE|BTD|C1R|C1RL|C1S|C2|C3|C4BPB|C5|C8B|CA5A|CBS|CCL16|CD14|CD302|CD4|CDA|CEBPA|CES1|CES2|CES3|CFB|CFH|CFHR4|CFHR5|CFI|CHAD|CHI3L1|CLEC1B|CLEC4G|CLU|COL18A1|CPB2|CRHBP|DCXR|DECR1|DHRS4L2|ECHDC3|ECHS1|ECI2|EFNA1|ENTPD5|EPO|F10|F11|F12…
Asthma	bin_495	adipose_tissue	7.0878	0.000458281	AOC3|CD248|MMP3|THBS4|TIMP4|XG
Alcohol consumption	alcohol	testis	0.278444	0.000502509	C1orf56|CLGN|GFRA2|MANSC4|NUDT10|PTGDS
Mean platelet (thrombocyte) volume	Mean_platelet__thrombocyte__volume	liver	0.593066	0.000523006	ACADM|ACADSB|ACOT13|ACOX1|ALDH5A1|AMBP|APOM|CAT|CFHR5|CLEC1B|CPB2|DCXR|DDT|DECR1|DHRS4L2|ECHS1|ECI2|F10|F7|F9|FCN2|FGFR4|GBP1|GCLM|GGT1|GRHPR|HHEX|HMGCL|HSD17B3|HYOU1|IL27|IQGAP2|KYNU|LACTB2|LCAT|MBL2|MGMT|MMUT|MSRA|MVK|NAPRT|NIT2|ORM1|P4HB|PCBD1|PCYT2|PEBP1|PECR|PIK3AP1|PKLR|PLG|PROC|RARRES2|SAT2|SCLY|SDC4|SERPINC1|SERPIND1|SERPINF2|SHMT1|SOD1|SORD|SULT1A1|THPO|TPMT|TST
Mean corpuscular volume	Mean_corpuscular_volume	stomach_1	3.51437	0.00052348	AKR1B10|ALDH3A1|CTSE|FAM3B|GALNT3|GALNT5|GHRL|LIPF|MIA|MMP1|PGA4|SLAMF7|TSPAN8
SHBG	shbg_cleaned	adipose_tissue	2.62437	0.000535719	ADAMTS15|ANGPTL4|AOC3|CD300LG|CLEC3B|CLEC4G|COMP|CPM|FGFBP2|GHR|GPD1|IL2RA|LPL|LRP1|LYVE1|MSLN|PLXNA4|PROCR|PTX3|SEMA3G|SRPX|TIMP4|TNFRSF8|VIT
Type 2 diabetes	bin_250.2	intestine	2.43625	0.000546014	ACE2|AKR1B10|B3GNT7|CDH17|DSG2|FAM3B|FUT3|HEPH|IGLC2|KRT8|LCN15|LGALS4|LYPD8|MME|MUC13|OLFM4|PIGR|PLB1|PTPRH|SPINK4|TNFRSF11A|TPK1|TSPAN1
Date of attending assessment centre	Date_of_attending_assessment_centre	lung	0.263123	0.000567843	ACVRL1|C1orf116|DOK2|NCF2|OLR1|RGCC
Date of attending assessment centre	Date_of_attending_assessment_centre	pancreas	0.283083	0.000573381	ANXA4|BCAT1|EIF2AK3|EIF4EBP1|ERN1|NUCB2|P4HB
Lymphocyte percentage	Lymphocyte_percentage	lymphoid_tissue	1.82564	0.000595581	ADAM8|C1QA|CCL17|CD22|CD300A|CD300C|CD300E|CD300LF|CD5L|CD6|CD84|CD8A|CEACAM21|CHIT1|CLEC4A|CLEC4G|CLEC6A|CXCL13|DLL1|FCAR|FCER2|FCRL3|FCRL6|FCRLB|FLT3|GNLY|GZMH|HAVCR2|HYAL1|IL10|IL17A|IL2RA|KIR2DL3|KLRD1|KLRF1|KLRK1|LILRA5|LILRB4|LMNB1|LY9|NCF2|PLA2G7|SCARF1|SELPLG|SIGLEC5|SIGLEC8|SIRPB1|SLAMF8|TNFRSF10C|TNFRSF1B|TNFSF13B|VNN2
Beclomethasone Dipropionate	R01AD01	smooth_muscle	76.7984	0.000600038	COL6A3|FAP
Lymphocyte percentage	Lymphocyte_percentage	lung	3.02444	0.00061211	ADAMTS8|ADGRF5|CCL18|CD274|CD300C|CD300LF|CEACAM6|CHIT1|CLEC6A|FCAR|LILRB4|MATN3|NCF2|OLR1|SIRPB1|VSIG4
Particulate matter air pollution (pm10); 2007	Particulate_matter_air_pollution__pm10___2007	lymphoid_tissue	0.467893	0.000628932	AIF1|APBB1IP|ARHGEF1|CD40LG|DAPP1|DGKA|DOK2|FGD3|FLI1|GRAP2|HCLS1|LAT|LAT2|LYN|PAFAH2|PTPN6|RGS10|SAMD9L|SLA2|TREML1
Systolic blood pressure, automated reading	Systolic_blood_pressure	smooth_muscle	8.41185	0.000633494	ACTA2|ASPN|FAP|HEPH|ITGA5|THBS4
Atrial fibrillation and flutter	bin_427.2	adipose_tissue	4.83018	0.000636668	ADM|AOC3|CD209|CTHRC1|EDN1|IL2RA|SRPX|TNN
Glycated haemoglobin (HbA1c)	hba1c_cleaned	smooth_muscle	7.29062	0.000644447	ASPN|COL3A1|COL6A3|FAP|HEPH|ITGA11|ITGA5|THBS4|TNC
Chronic renal failure [CKD]	bin_585.3	vagina	4.71637	0.000697948	ENDOU|KLK11|KLK8|LY6D|PPL|PRSS27|SBSN|SPINK5|SPRR3
Ancestry	pop	salivary_gland	2.68588	0.000727508	ALDH3A1|AMY1A|AMY1B|BPIFA2|CA6|CCL28|CEACAM6|CNTN5|COL28A1|CRACR2A|CST1|CST5|DTNB|FAM3B|FUT3|LACRT|LCN2|LPO|MANSC1|MELTF|MIA|MMP3|ODAM|PRR4|PRSS8|SLITRK6|SPINK6|TACSTD2|TCN1|TNFRSF19|TNFSF13|WFDC2
Quinine	P01BC01	lymphoid_tissue	21.2415	0.000730648	IL12B|KIR3DL2|TNFRSF17|TNFRSF4
Monocyte count	Monocyte_count	brain	0.487568	0.000732435	ADAM22|B4GAT1|BCAN|CFC1|CHI3L1|CIT|CLU|FKBP4|HIP1R|NDRG1|NELL1|NGRN|NPPC|NXPH3|PLXNA4|PPP1R14A|PTPRR|RASSF2|SEMA4D|SEPTIN3|SEPTIN8|SLITRK2|TYRO3
Neutrophill percentage	Neutrophill_percentage	smooth_muscle	8.0922	0.000764081	ACTA2|COL3A1|FAP|ITGA11|THBS4|THY1
Chronic renal failure [CKD]	bin_585.3	bone_marrow	0.26872	0.00077872	CD300E|CD300LF|CD7|KLRK1|RELT
Date of attending assessment centre	Date_of_attending_assessment_centre	urinary_bladder	0.216375	0.000779026	IL1B|KYNU|SMTN|TNFAIP2
Urea	urea_cleaned	bone_marrow	0.381736	0.000796683	CCL4|CDA|CLEC4A|CST7|FCAR|ITGAM|KLRB1|MPO|S100A12|S100P|VNN2
Type 1 diabetes	bin_250.1	adipose_tissue	5.29187	0.000808295	AOC3|CTHRC1|GHR|LRP1|SEMA3G|THBS4|XG
Cystatin C	log_cysc_cleaned	retina	0.393972	0.000808631	CA14|CYB5R2|DDC|FRZB|FUT3|HS3ST3B1|MEGF11|NRCAM|NT5E|PLXDC1|PNMA2|PPP3R1|RASSF2|ROBO2|RTBDN|SEMA7A|SLITRK2|WIF1
Warfarin	B01AA03	ovary	5.62356	0.000818904	C7|FLRT2|LAG3|PDGFRA|RBP1|TIMP2|TYRO3
Sicca syndrome	bin_709.2	lymphoid_tissue	10.6574	0.000840156	CLEC6A|IL10|IL12B|PDCD1|TIGIT
Centre	centre	pancreas	0.329128	0.000858193	ANXA4|BCAT1|EIF2AK3|EIF4EBP1|GCG|NUCB2|OLFM4|P4HB|PTPRN2
High light scatter reticulocyte count	High_light_scatter_reticulocyte_count	testis	0.329077	0.000866937	C1orf56|CLGN|OPLAH|PCYT2|RAD51|SDK2|SERPINA5|SPESP1
Renal failure NOS	bin_585.2	skin_1	2.93726	0.000882784	ARHGEF5|CA12|CD207|CDSN|EFNA4|EPHB6|KLK11|KLK8|NECTIN4|SBSN|SDC1|TACSTD2|TNFRSF19|WFDC12|XG
Platelet crit	Platelet_crit	stomach_1	0.337346	0.000884281	C1orf116|CA2|CA9|CCL11|GALNT3|GALNT5|MMP1|POSTN|PTPRH|RAB27B|SHH|TSPAN8
Age	age	lung	2.51766	0.000931516	ACP5|ACVRL1|ADAMTS8|ADGRF5|CCL18|CCL3|CD80|CEACAM6|CHIT1|CRTAC1|CSF3|CTSH|FOLR1|GALNT5|HLA-DRA|ICAM1|IFI30|LAIR1|LAMP3|LILRB4|MARCO|MRC1|MSR1|OLR1|SCGB1A1|SCGB3A2|SFTPA1|SFTPA2|SFTPD|SUSD2|TREM2|VSIG4
Asthma	bin_495	vagina	10.9218	0.000934731	ENDOU|KLK10|PI16|PRSS27
Postinflammatory pulmonary fibrosis	bin_502	urinary_bladder	10.8243	0.000943209	AREG|ICAM1|KRT19|SELE
Glycated haemoglobin (HbA1c)	hba1c_cleaned	urinary_bladder	2.83945	0.000958003	CCL11|CCL13|CSF3|CTHRC1|GDF15|ICAM1|IL22|IL6|ITGA5|KRT19|KYNU|LXN|MMP12|MMP7|PLAT|PTX3|RBFOX3|S100P|SELE|TIMP1
Oily fish intake	Oily_fish_intake	skin_1	4.05851	0.000973297	CST6|DSG4|EFNA4|EPHB6|IGSF9|NECTIN4|POF1B|SPINK5|SPTBN2
Renal failure NOS	bin_585.2	pancreas	3.04044	0.000974767	COCH|CTRB1|FAM3B|KIRREL2|NUCB2|PLA2G1B|PNLIPRP1|PRSS2|PTPRN2|RARRES2|REG1A|REG1B|SEL1L|SPINK1
Rosiglitazone	A10BG02	liver	6.92538	0.000983746	BTD|CDA|CES2|CRHBP|GDF2|IL1RAP
Bread type	Bread_type	liver	2.61225	0.0010172	A1BG|ANG|ASGR1|C1R|CCL16|CDA|CFH|CHI3L1|DDT|FGF21|GGH|HSD11B1|IL1RAP|INHBC|MST1|RARRES2|SCLY|SERPINA11
Date of attending assessment centre	Date_of_attending_assessment_centre	breast	0.0847194	0.0010232	RBP7
Weight change compared with 1 year ago	Weight_change_compared_with_1_year_ago	vagina	5.39474	0.00102564	DSG3|KLK11|KLK8|PI16|PRSS27|SBSN|SPINK5
Omeprazole	A02BC01	pancreas	7.54625	0.00102673	CFC1|GP2|PPY|REG1B|REG3G
Mean platelet (thrombocyte) volume	Mean_platelet__thrombocyte__volume	lung	0.333489	0.00106934	ADGRF5|C1orf116|CD274|CD300C|CEACAM6|CLEC6A|DOK2|FGFR4|OLR1|RGCC
Never eat eggs, dairy, wheat, sugar	Never_eat_eggs__dairy__wheat__sugar	brain	3.86306	0.00111116	BCAN|CNDP1|DPP10|EPHB6|LRRN1|LRTM2|NELL2|NPPC|PODXL2|RGMA
Desogestrel |Ethinyl Estradiol	G03AA09	liver	9.03857	0.00112598	F12|IL17RB|PGLYRP2|SERPINA6|SHBG
Pulse rate, automated reading	Pulse_rate	skin_1	0.3	0.00114947	CDSN|IGSF9|IL18|IL34|KLK8|SERPINB8|XG
Urea	urea_cleaned	testis	0.243835	0.00116779	AGBL2|PHOSPHO1|SDK2|SERPINA5
Aspartate aminotransferase	log_ast_cleaned	intestine	1.75799	0.00116917	ACE|ACE2|AGR2|AGR3|AKR1B10|ALPI|B3GNT7|BCL2L15|CCL11|CCL13|CD101|CDH17|CEACAM1|CEACAM20|CEACAM5|CEACAM6|CES2|CES3|CGN|CKMT1A|CKMT1B|CPXM2|CSPG4|DDC|DPP4|DPT|ENPEP|ENPP7|ENTPD5|EPCAM|FABP2|FAM3B|FBP1|FOLH1|FUT3|GALNT5|GDNF|GFRA3|GIPC2|HEPACAM2|HEPH|HMCN2|IL2RG|ITGA5|KRT8|L1CAM|LGALS3|LGALS4|LGALS9|LMOD1|LY9|LYPD8|MEP1A|MME|MMP12|MUC13|MUC2|NCS1|NRP2|OLFM4|PEPD|PIGR|PLB1|POF1B|PPP1R14D|PRUNE2|PTGR1…
Centre	centre	bone_marrow	1.68291	0.00117936	AHSP|AIF1|AMPD3|ANXA3|AZU1|BACH1|BID|BIN2|BLVRB|BNIP2|CASP8|CCL3|CCL5|CD7|CDA|CDKN2D|CEACAM8|CENPF|CHIT1|CLC|CLEC4D|CRACR2A|CXCL8|DNAJC9|DPEP2|EREG|FCAR|FES|FGD3|FMNL1|GP1BA|GZMB|GZMH|HBQ1|HCLS1|HHEX|HMBS|IL1B|ITGAL|ITGAM|KIF22|LAT2|LCN2|LMNB1|LPCAT2|LYN|MMP8|MPO|NCF2|OSM|PGD|PGLYRP1|PKLR|PLCB2|PPBP|PRTN3|PTPN6|RAB37|RAB44|RGCC|RILPL2|RNASE3|RP2|S100A12|S100P|SERPINB1|SH2B3|SLA2|SLC4A1|SNX18|STAM…
Number of days/week of moderate physical activity	Number_of_days_week_of_moderate_physical_activity	heart_muscle	5.78761	0.00120134	COMP|CSRP3|GSN|LPL|MYL3|PTGDS
Alkaline phosphatase	log_alp_cleaned	bone_marrow	1.68632	0.00122675	ADAM8|ADGRE1|ADGRE5|AZU1|BID|CCL3|CCL4|CCL7|CCNE1|CD101|CD177|CD244|CD300C|CD300E|CD300LF|CD33|CD7|CD83|CDA|CEACAM21|CEACAM3|CEACAM6|CEACAM8|CHI3L1|CHIT1|CLC|CLEC11A|CLEC12A|CLEC4A|CLEC4D|CLEC5A|CSF2RB|CST7|CXCL8|DEFA1|DEFA1B|DPEP2|EREG|FCAR|FCGR3B|FLT3|FMNL1|GNLY|GP1BA|HIF1A|IL10RA|IL17RA|IL2RB|IL31RA|ITGAL|ITGAM|ITGB2|KLRB1|KLRF1|KLRK1|LCN2|LCP1|LILRA2|LILRA5|LMNB1|LPCAT2|LY9|LYN|MPO|NCF2|NINJ1…
Creatinine	log_crea_s_cleaned	cervix	2.96469	0.00122937	ADAMTSL5|CCN5|COL5A1|COLEC12|FGFBP1|KRT6C|LEFTY2|MASP1|NBL1|OGN|PRSS27|SORD|SPINK5|SPINK6|SPRR3|VSIG10L|WFDC2
Particulate matter air pollution (pm10); 2007	Particulate_matter_air_pollution__pm10___2007	placenta	0.158513	0.00129285	DAB2|FOLR2
Mean platelet (thrombocyte) volume	Mean_platelet__thrombocyte__volume	vagina	0.184437	0.00132206	DSC2|FABP5|PRSS27
Eosinophill percentage	Eosinophill_percentage	salivary_gland	3.61794	0.00134502	ALDH3A1|COL28A1|CST1|LPO|PRR4|PRSS22|TACSTD2|TCN1|TNFRSF19|WFDC2
trans-pQTL score	trans.score	lymphoid_tissue	1.6962	0.00135722	ADA2|ADAM8|ADGRE1|ADGRE2|AIF1|AIF1L|APBB1IP|ARHGAP25|ARHGEF1|BIN2|BLNK|BTN3A2|C1QA|CASP1|CCL11|CCL14|CCL17|CCL19|CCL21|CCL3|CCL5|CD160|CD163|CD1C|CD200R1|CD22|CD244|CD27|CD300A|CD300C|CD300E|CD300LF|CD33|CD4|CD40LG|CD5|CD5L|CD6|CD7|CD70|CD72|CD74|CD79B|CD80|CD84|CD86|CD8A|CDK1|CEACAM21|CHIT1|CHRDL2|CLEC10A|CLEC12A|CLEC1A|CLEC4A|CLEC4C|CLEC4G|CLEC6A|CLSPN|CPVL|CR1|CR2|CSF1R|CSF2RB|CTSV|CXCL1|CXCL1…
Levothyroxine	H03AA01	stomach_1	9.69195	0.00137275	CA9|LIPF|PALM3|PGA4
Body mass index	bmi	bone_marrow	0.523821	0.00137739	AZU1|CCL3|CCL7|CD300C|CD300E|CDA|CEACAM6|CHIT1|CLEC4A|CLEC5A|CST7|FCAR|FGFBP2|FMNL1|GP1BA|ICOSLG|ITGAL|KIF22|KLRF1|LCP1|LILRA2|LILRA5|MMP8|MPO|OSM|PTPRC|SLC4A1|TNFRSF10C|VNN2
Immature reticulocyte fraction	Immature_reticulocyte_fraction	endometrium_1	7.39164	0.00140745	ITGA11|MAMDC2|RSPO1|SPON2|SSC5D
Urea	urea_cleaned	intestine	1.97399	0.00141686	AGR2|AGR3|ALPI|APOA4|BCL2L15|CCL11|CDHR2|CEACAM1|CSPG4|DDC|DPT|ENTPD5|FABP6|FAM3B|GFRA3|GIP|GIPC2|GUCA2A|L1CAM|LMOD1|MEP1A|MEP1B|MME|MUC13|MZB1|NCS1|PEPD|POF1B|PYY|RBFOX3|REG4|SCT|SLC51B|SPINK4|TMPRSS15
Body mass index	bmi	breast	3.60044	0.0014214	ANGPTL4|APOD|CALB2|CD300LG|CFD|GPIHBP1|JCHAIN|MIA|RBP7|SFRP1|STC2|TIMP4|TNFSF11|TNN|VTCN1
Number of draws	Number_of_draws	testis	0.357935	0.00155022	ASRGL1|CARHSP1|CYB5R2|GP6|PCYT2|PRKAR2A|RAD51|TMCO5A|ZNRF4
Number of draws	Number_of_draws	bone_marrow	1.75018	0.0015685	ADAM8|AHSP|AIF1|AMPD3|ANXA3|AZU1|BID|BLVRB|CASP8|CCL5|CD300E|CD300LF|CDA|CDKN2D|CEACAM8|CENPF|CLC|CLEC4D|CLEC5A|CST7|CXCL8|DEFA1|DEFA1B|DNAJC9|EREG|FMNL1|GZMB|GZMH|HBQ1|HCLS1|HMBS|KIF22|LCN2|LMNB1|LPCAT2|MMP8|MPO|NCF2|OSM|PGD|PGLYRP1|PKLR|PRTN3|RAB44|RNASE3|RP2|S100A12|S100P|SERPINB1|SLC4A1|TFRC|TREML1|TREML2|YOD1|ZBP1
HIV infection, symptomatic	bin_71.1	lymphoid_tissue	14.161	0.00158847	CD8A|CXCL11|FCRL6|KLRD1
HDL cholesterol	hdl_chol_cleaned	lung	2.41061	0.00163326	ACVRL1|ADAMTS8|CCL18|CCL3|CD300C|CD300LF|CD80|CLEC6A|CRTAC1|CSF3|FCAR|ICAM1|IFI30|IL18R1|LAIR1|LAMP3|LILRA6|LILRB4|MARCO|MATN3|MRC1|MSR1|SCGB3A2|SIRPB1|SUSD2|TREM2|VEGFD|VSIG4
C-reactive protein	log_crp_cleaned	pancreas	2.31086	0.00163468	AMY2A|AMY2B|BCAT1|CEACAM16|CHAD|COCH|CPA2|CTRB1|CTRC|CUZD1|DPP10|ERN1|FAM3B|FUT1|GCG|GP2|IGFBP2|IL32|KIRREL2|LRIG1|NOMO1|NRTN|NUCB2|OLFM4|P4HB|PLA2G1B|PNLIP|PTPRN2|RARRES2|RNASE1|SCGN|SEL1L|SERPINI2|VTCN1
Forced expiratory volume in 1-second (FEV1)	Forced_expiratory_volume_in_1_second__FEV1_	adipose_tissue	2.85215	0.00163485	ADH1B|ADM|C1QTNF1|CALB2|CD36|CFD|CLMP|CTHRC1|EDN1|GPD1|IL6|NPR1|THBS4|TIMP4
Insulin	A10A	intestine	2.37099	0.00164188	AGR2|APOA4|B3GNT7|CDH17|CKB|FABP2|GFRA3|HEPH|HMCN2|L1CAM|LCN15|MUC2|OLFM4|POF1B|RBFOX3|RBP2|SLAMF7|SPINK4|TNFRSF11A|WNT9A
Digoxin	C01AA05	thyroid_gland	9.3344	0.00165507	ADGRG1|ESM1|IGFBPL1|PRTG
Overall health rating	Overall_health_rating	salivary_gland	3.76283	0.00169649	ALDH3A1|CA6|EIF4EBP1|LACRT|MMP7|PIGR|PRSS8|TNFSF13|WFDC2
Number of days/week of vigorous physical activity	Number_of_days_week_of_vigorous_physical_activity	brain	2.15254	0.00170229	ADAM22|ADAMTS16|CALB2|CAPN3|CBLN4|CFC1|CKB|CRYBB2|DNER|EPHB6|HS6ST2|IGDCC4|IGSF21|MEGF10|NELL2|NRCAM|NTRK2|PSPN|RGMA|RTN4R|SCN4B|SLITRK1|SUSD4|TAFA5|TMPRSS5
LDL direct	ldl_chol_cleaned	bone_marrow	0.514445	0.00171745	AREG|BID|CD101|CD177|CD300LF|CEACAM21|CEACAM3|CHI3L1|DPEP2|FCRL6|FGFBP2|GP1BA|HHEX|ICOSLG|IL31RA|LCN2|LCP1|LMNB1|NINJ1|PPM1A|RILPL2|RNASE3|S100A12|SIGLEC5|SIRPB1
Osteoarthrosis, localized, primary	bin_740.11	smooth_muscle	41.6229	0.00172488	COL6A3|THBS4
Number of days/week of moderate physical activity	Number_of_days_week_of_moderate_physical_activity	smooth_muscle	15.8279	0.00173977	FAP|ITGA11|THY1
Caffeine |Acetaminophen |Codeine|Acetaminophen |Codeine |Ketorolac|Acetaminophen |Codeine	N02AJ06	pancreas	6.61541	0.00174352	CELA2A|CELA3A|PNLIP|PPY|SLC39A14
Centre	centre	pituitary_gland	0.147205	0.00176046	GH1|UNC79
Diclofenac	D11AX18	choroid_plexus	44.0079	0.00179875	COL9A1|TTR
Total Lean Mass (g)	Total_Lean_Mass__g_	skeletal_muscle	2.37102	0.00180987	BAG3|C1QTNF9|CA3|CAPN3|CHCHD10|CSRP3|DUSP29|ECHDC3|HSPA2|HSPB6|IDI2|IGDCC4|MSTN|MYL3|NDUFS6|NGRN|NTF4|PADI2|SDHB|TTN
Eosinophill percentage	Eosinophill_percentage	lung	3.45118	0.00181842	CCL18|CD101|CD300C|CD80|CHIT1|CSF2|LAMP3|NCF2|SCGB1A1|TNFRSF6B
Mean corpuscular volume	Mean_corpuscular_volume	salivary_gland	2.96735	0.00183865	ALDH3A1|BPIFA2|BPIFB2|CCL28|CNTN5|FAM3B|FOLR1|FUT3|MELTF|MIA|PIGR|PRSS8|WFDC2
Pork intake	Pork_intake	brain	4.37129	0.00184035	CNTN3|GPC5|ICOSLG|IGDCC4|IGSF21|PTPRN2|PTPRR|SLITRK1
Leisure/social activities	Leisure_social_activities	kidney	3.20212	0.00186365	BCAM|CALB1|CDH6|GSTA1|HS6ST2|IL17RB|ITGB6|MME|PDZK1|PODXL|SSC4D
Bezafibrate	C10AB02	salivary_gland	15.1015	0.0018688	BPIFB2|CGREF1|FURIN
Overall health rating	Overall_health_rating	urinary_bladder	4.09502	0.00189731	AREG|GDF15|ICAM1|IL2RA|IL6|KYNU|MMP7|RBFOX3
Coffee intake	Coffee_intake	kidney	6.47099	0.00191375	ENTPD5|GGT1|IL17RB|NELL1|SSC4D
Pulse rate, automated reading	Pulse_rate	lung	2.39256	0.00199426	ACP5|ACVRL1|ADGRF5|CD101|CD274|CD300C|CD80|CLEC6A|CRTAC1|CTSH|FCAR|ICAM1|IFI30|IL18R1|LAMP3|LILRA6|LILRB4|MARCO|MRC1|MSR1|SCGB1A1|SCGB3A2|SIRPB1|TNFRSF6B|TREM2|VSIG4
Smoking	smoking	brain	1.51411	0.00200927	ACAN|ADAM22|ADAM23|AIF1L|APLP1|B4GAT1|BAG3|BCAN|BDNF|C1QL2|CALB2|CBLN4|CD22|CDH23|CELSR2|CEND1|CKB|CLEC2L|CNTN1|CNTN2|CNTN3|CNTN5|CNTNAP4|COL24A1|CPE|CRH|CRTAC1|CRTAM|CST3|DKK4|DNM1|DPP10|DPP6|DRAXIN|EDIL3|EFHD1|ENPP6|ENTPD2|EPHB6|FAM171B|FGFR2|FLT3|GFAP|GPC5|GPR158|GRIK2|ICAM5|IGDCC4|IGSF21|IL12RB2|KLK6|L1CAM|LRRN1|LRTM2|LUZP2|MDGA1|MEPE|MOG|NAGPA|NCAM1|NCAN|NELL2|NPPC|NPTXR|NRCAM|NRXN3|NTRK2|NT…
Monocyte percentage	Monocyte_percentage	bone_marrow	2.39234	0.00216517	ADAM8|ADGRE1|ADGRE5|CD300E|CEACAM8|CHIT1|CLC|CXCL8|GZMB|ITGB2|LILRA2|LILRA5|PRG3|S100P|SIGLEC5|SIRPB1|TNF|TNFRSF10C|TREML2
Testosterone	log_testo_cleaned	lymphoid_tissue	1.63044	0.00217165	CCL14|CCL19|CCL3|CD2|CD200R1|CD22|CD244|CD300A|CD300C|CD300E|CD4|CD5|CD6|CD72|CD74|CD80|CD8A|CLEC12A|CR1|CR2|CSF1R|CXCL11|CXCL13|CXCL9|FASLG|FCER2|FCRL3|FCRL5|FCRL6|GZMA|GZMH|IDO1|IL10|IL12B|IL12RB1|IL2RB|IL34|KLRB1|LAG3|LAIR1|LAIR2|LCP1|LILRA2|LILRB1|LY9|MILR1|NCR1|PLA2G7|PTPRC|RNASE6|SERPINA9|SIGLEC7|SIGLEC9|SIT1|SLAMF6|TNF|TNFRSF1B|TNFRSF9|TNFSF13B|TREML2|VMO1
Townsend deprivation index	Townsend_deprivation_index	stomach_1	6.26152	0.00217849	AGR2|ANXA10|GAST|TFF1|TFF2
Lymphoid leukemia, chronic	bin_204.12	brain	0.340292	0.00220032	CD22|COL9A2|CRH|CRTAM|SDK2|SEMA4D|TCOF1
Clopidogrel	B01AC04	placenta	5.08269	0.00221381	DKK1|NID1|NID2|SERPINE1|SERPINE2|SPARC
Salmeterol |Fluticasone Propionate	R03AK06	lung	8.41698	0.00222805	ADAMTS8|AGER|CEACAM6|SCGB1A1
Overall health rating	Overall_health_rating	lung	3.59352	0.00223131	CD300LF|CRTAC1|GALNT5|ICAM1|IFI30|IL18R1|MSR1|TNFRSF6B|TREM2
Weight change compared with 1 year ago	Weight_change_compared_with_1_year_ago	adrenal_gland	5.41619	0.00229156	CBLN4|CCN3|DNER|GSTA1|LDLR|TNXB
Eosinophill percentage	Eosinophill_percentage	skin_1	3.09934	0.00232104	CCL27|KLK11|KLK14|KLK8|LY6D|NECTIN4|POF1B|POSTN|SDC1|TACSTD2|TNFRSF19
Age	age	testis	0.473164	0.0023257	ACRV1|ARID3A|C1orf56|CENPJ|CHCHD6|CRISP2|CYB5R2|DKKL1|DUSP13|GGA1|HSD17B3|IL5|INSL3|LRRC37A2|MANSC4|OBP2B|PHOSPHO1|PTGDS|SDK2|SPACA5|SPACA5B
Digoxin	C01AA05	heart_muscle	5.01578	0.00233777	ADAMTSL2|BMP10|C1QTNF1|CDH2|ENG|NPPB
Alkaline phosphatase	log_alp_cleaned	tongue	0.3449	0.0023612	ACADM|AMOT|CAPN3|MYOC|SCN4B|SDHB|THBS4|USP28|VIT
Lymphocyte percentage	Lymphocyte_percentage	testis	0.221665	0.00243627	IL13|OPLAH|SERPINA5
Vitamin D	vitd_cleaned	testis	0.223705	0.00244295	BRAP|IL31RA|PRKAR2A
Chronic renal failure [CKD]	bin_585.3	seminal_vesicle	12.4194	0.00248047	ACTA2|CHRDL1|LCN15|WFDC1
Metformin	A10BA02	adipose_tissue	2.58784	0.00252067	ADAMTS15|ANGPTL4|AOC3|C19orf12|CD248|CD36|CFD|CLEC3B|CLEC4G|COMP|FGFBP2|LPL|RARRES1|THBS4|TIMP4|VIT
Salbutamol	R03AC02	esophagus	4.94492	0.00254265	CEACAM6|DEFB4A|ENDOU|KLK10|PRSS27|SPINK5
Glucose	glucose_cleaned	bone_marrow	0.173543	0.00255369	ADGRE5|FCRL6
LDL direct	ldl_chol_cleaned	intestine	1.74747	0.00255411	ABO|AGR2|AGR3|ALPI|CA7|CCL13|CD101|CD177|CD6|CDH17|CDHR2|CEACAM1|CEACAM20|CEACAM5|CES2|CES3|CKMT1A|CKMT1B|DDC|DPP4|DPT|ENTPD5|EPCAM|FABP6|GIP|GPA33|HMCN2|IGLC2|ITGA5|KLK15|KRT8|L1CAM|LGALS3|LGALS4|MEP1A|MEP1B|MLN|MZB1|PEPD|PLB1|POF1B|PTPRR|PYY|SCT|SLAMF7|SLC51B|SULT1A1|TNFRSF11A|TPK1|TSPAN8
Leisure/social activities	Leisure_social_activities	brain	1.95065	0.00258503	ADAM22|ADAM23|ADAMTS16|APLP1|CBLN4|CDH23|CHI3L1|CNTN2|CNTN5|DPP6|DRAXIN|ERBB4|HS6ST2|IGDCC4|IL17RB|MDGA1|MEGF10|MEPE|NCAM1|NCAM2|NELL2|NRCAM|NTRK2|OXT|PCDH17|PCDH9|RGMA|SEZ6L|SLITRK1|TREM2
Lymphocyte percentage	Lymphocyte_percentage	endometrium_1	4.36581	0.00259906	ACTA2|DPP6|FAP|GNLY|IL17C|MMP10|PAEP|PTPRR
Mean corpuscular haemoglobin concentration	Mean_corpuscular_haemoglobin_concentration	esophagus	3.771	0.00262338	ANXA1|CDA|FGFBP1|GSTP1|LY6D|NECTIN4|S100A11|SBSN
Levonorgestrel |Ethinyl Estradiol	G03AA07	adipose_tissue	3.04853	0.00268085	ADAMTS15|ANGPTL4|ANGPTL7|AOC3|CCN5|CLEC3B|COMP|CPM|CR1|GHR|LILRB5
Atrial fibrillation and flutter	bin_427.2	placenta	3.74631	0.00273447	ANGPTL1|CD209|COL4A1|CRIM1|CTHRC1|CTSL|INSL4|PSG1
Eosinophill percentage	Eosinophill_percentage	esophagus	2.7209	0.00273594	ALDH3A1|CRNN|DSC2|DSG3|IL12A|KLK11|KLK8|KRT6C|LY6D|NECTIN4|PRSS22|SDC1|TACSTD2
Renal failure NOS	bin_585.2	vagina	4.06595	0.00277931	DSC2|DSG3|KLK11|KLK8|NECTIN4|PI16|PPL|SBSN
Bronchiectasis	bin_496.3	salivary_gland	39.4213	0.00278804	PRR4|WFDC2
Urea	urea_cleaned	salivary_gland	2.58722	0.00287825	AMY1A|AMY1B|BPIFA2|BPIFB2|CCL28|CGREF1|COL28A1|CST1|CST5|DTNB|FAM3B|KRT19|LPO|SLITRK6|SOX9|SPINK6
Bread intake	Bread_intake	intestine	4.93364	0.00290768	ALPI|EPCAM|GPA33|HMCN2|PTGR1|SLC51B
Creatinine	log_crea_s_cleaned	brain	1.55592	0.00290919	ABCA2|ACAN|ADAM22|ADAM23|APLP1|B4GAT1|BAG3|BCAN|BDNF|CALB2|CELSR2|CEND1|CFC1|CGREF1|CPE|CRYBB2|CST3|DKK4|EFHD1|ENPP2|EPHB6|FAM171B|GPR158|GRP|HS6ST2|HSPA2|IGDCC4|IGSF21|IL17RB|KLK6|LRRN1|LRTM2|LUZP2|MEGF10|MEPE|MOG|NAGPA|NCAM1|NCAM2|NCAN|NCS1|NDRG1|NEFL|NFASC|NGFR|NPPC|NPTXR|NTRK3|NXPH3|PADI2|PALM|PCDH7|PHLDB1|PODXL2|PON2|PTN|PTPRN2|PTPRR|RBFOX3|RGMA|RNASE10|RTN4R|SCN4B|SCRG1|SEZ6L|SLITRK1|SNCG|S…
Diastolic blood pressure, automated reading	Diastolic_blood_pressure	pancreas	3.01564	0.0029385	CTRL|FAM3B|GCG|IGFBP2|NOMO1|PPY|REG1A|REG1B|SCGN|SLC39A14|SPINK1
Date of attending assessment centre	Date_of_attending_assessment_centre	skin_1	0.382944	0.00294876	BLMH|CA12|EPPK1|IL18|KLF4|MPIG6B|REEP4|SERPINB8|SPTBN2|XG
Smoking	smoking	placenta	2.03392	0.00299146	ADAM12|AREG|CD300LG|CD93|CDH5|CEMIP2|CNTN5|COL15A1|CRIM1|CSF1R|CSF2RA|EBI3|EDNRB|FCGR2A|FLT1|HPGDS|IDO1|IGF2BP3|IL12RB2|IL2RB|JAM2|LYVE1|OLR1|PCDH12|PECAM1|PLA2G7|SERPINE1|SERPINE2|SIGLEC6|SPP1|TEK|TGFBI|WARS1|WFDC1
cis-pQTL score	cis.score	pancreas	2.79948	0.00299235	AMY2A|AMY2B|ANXA4|BCAT1|CBS|CEACAM16|CELA2A|CELA3A|CFC1|CHAD|CLPS|COCH|CPA1|CPA2|CPB1|CTRB1|CTRC|CTRL|DPP10|EIF2AK3|ERN1|FAM3B|FUT1|GP2|GPHA2|IL22RA1|IL32|KIRREL2|LRIG1|NOMO1|NRTN|NUCB2|OLFM4|P4HB|PLA2G1B|PNLIPRP1|PRSS2|PTPRN2|RARRES2|RBP1|REG1A|REG1B|REG3G|RNASE1|SCGN|SEL1L|SERPINI2|SLC39A14|SPINK1|VTCN1
Aspartate aminotransferase	log_ast_cleaned	smooth_muscle	7.53696	0.00302181	ACTA2|ASPN|CHRDL2|COL3A1|COL6A3|FAP|HEPH|ITGA11|ITGA5|THBS4|THY1
Ancestry	pop	intestine	1.69171	0.00308461	ACE|AGR3|ALPI|APOA4|ASAH2|B3GNT7|BTC|CA4|CCL11|CCL13|CD101|CD177|CDH17|CEACAM1|CEACAM5|CEACAM6|CES2|CES3|CKB|CRACR2A|CSPG4|DSG2|FAM3B|FOLH1|FUT3|GALNT5|GDNF|GIPC2|GPA33|GUCA2A|GUCY2C|HEPACAM2|HMCN2|IGLC2|IL2RG|INSL5|JCHAIN|KRT8|L1CAM|LCN15|LGALS3|LGALS9|LYPD8|MEP1B|MLN|MME|MUC13|MUC2|NRP2|PEPD|PLB1|PLEKHO1|POF1B|PTGR1|PTPRH|PTPRR|RBP2|RNF43|S100G|SCT|SIGLEC15|SLAMF7|SLC51B|SMPD3|SULT1A1|TNFRSF17|…
Platelet crit	Platelet_crit	kidney	0.444115	0.00309582	ACE2|BCAM|DAB2|DDAH1|DDC|ENTPD5|GGACT|GPC5|ITGB6|MSRA|NPL|PLAU|PODXL|RAB11FIP3|SHMT1|SLC13A1|TMEM106A|TPMT|VAV3|WFIKKN1
Long-standing illness, disability or infirmity	Long_standing_illness__disability_or_infirmity	salivary_gland	3.18989	0.00312735	ALDH3A1|CA6|CNTN5|DTNB|FUT3|KRT19|MMP7|PIGR|TNFSF13|WFDC2
Furosemide|Amiloride |Furosemide	C03CA01	kidney	4.70121	0.00314494	ACE2|GIPC2|PTH1R|REN|SPP1|UMOD
Duration of moderate activity	Duration_of_moderate_activity	skeletal_muscle	7.73314	0.00324089	BAG3|CSRP3|HSPB6|MYL3
Creatinine	log_crea_s_cleaned	lymphoid_tissue	0.590822	0.00331785	ADA2|CCL14|CCL19|CD160|CD163|CD38|CD79B|CD80|CD86|CHIT1|CHRDL2|CLEC1A|CLEC4G|CPVL|CSF1R|CTSV|CXCL10|CXCL11|DLL1|GP1BA|IDO1|IFI30|IL18R1|ITM2A|KAZALD1|KLRF1|MARCO|PIK3AP1|SELPLG|SEMA7A|SIGLEC7|SLAMF8|SMPD3|SPINK6|TDGF1|TNFRSF17|VCAM1
Urate	urate_cleaned	pancreas	2.34871	0.00333362	AMY2A|AMY2B|BCAT1|CLPS|COCH|CPA1|CPB1|CTRC|CTRL|DPP10|EIF4EBP1|IGFBP2|KIRREL2|LRIG1|NOMO1|NUCB2|P4HB|PRSS2|RARRES2|RNASE1
Platelet crit	Platelet_crit	testis	0.530472	0.00336646	ACRBP|ASRGL1|BRAP|BRDT|C1orf56|CARHSP1|CENPJ|CETN3|CHCHD6|CLGN|CLSPN|CYB5R2|DKKL1|DNAJB8|GGA1|GP6|GPC5|HSD17B3|LYZL2|NAA80|OPLAH|PCYT2|PDCL2|PMS1|PRKAR2A|RAD51|SDK2|SPESP1|SRPK2|TACC3|TDRKH|TMCO5A|WASF1|ZNRF4
Cystatin C	log_cysc_cleaned	placenta	2.08709	0.00337949	ADAM12|ANGPTL1|AREG|C1QTNF6|CCNE1|CD209|CD300LG|CD93|CDH5|CGB3|CGB8|CLEC1A|COL15A1|COL3A1|COL4A1|CRIM1|CSF1R|CSF2RA|CTHRC1|CTSL|CYTL1|DKK1|EBI3|EDNRB|FBN2|FCGR2A|FLT1|FOLR2|HGF|IDO1|IL2RB|INSL4|JAM2|LYVE1|MATN3|NID1|NPL|OLR1|PAPPA|PCDH12|PECAM1|PGF|PLA2G7|PRG2|PSG1|SIGLEC6|SPP1|TEK|TFPI|TFPI2|TGFBI|WARS1|WFDC1
Albumin	albumin_cleaned	liver	1.57119	0.00342606	ADAMTS13|AFM|AFP|AGXT|AHSG|ALDH2|AMBP|ANGPTL3|ANGPTL4|APOC1|APOH|APOM|ASGR2|BCHE|BTD|C9|CA5A|CBS|CES2|CES3|CFHR5|CHAD|CHI3L1|CLEC4G|CLU|ECHDC3|ECHS1|EFNA1|EPO|F11|F12|F13B|F2|FGA|FGL1|GBP1|GC|GGT1|GHR|GPRC5C|GRHPR|HGFAC|HNMT|HRG|HS3ST3B1|HYOU1|IL1RAP|ITIH3|KLKB1|LCAT|LPA|LRG1|MARCO|MASP1|MBL2|MGMT|PGLYRP2|PON1|PON3|PROC|PRSS53|PZP|RBP5|SDC1|SERPINA11|SERPINA4|SERPINA5|SERPINA6|SERPINC1|SERPINF2|S…
Beef intake	Beef_intake	placenta	4.00587	0.00343441	CD93|CTSL|EBI3|FBN2|FOLR2|JAM2|LYVE1
Salbutamol	R03AC02	cervix	7.31466	0.00351178	KLK10|PI16|PRSS27|SPINK5
Red blood cell (erythrocyte) distribution width	Red_blood_cell__erythrocyte__distribution_width	testis	0.27044	0.00359869	CARHSP1|CLGN|GPC5|SERPINA5
Haemoglobin concentration	Haemoglobin_concentration	liver	1.58838	0.00370627	ACSL1|AFM|AGXT|ALDH1A1|ALDH5A1|ANGPTL3|APCS|APOA2|ARG1|ASGR2|BCHE|BTD|C4BPB|C9|CAT|CES1|CES2|CES3|CFHR2|CLEC4G|COL18A1|DCXR|DDT|ECHDC3|EFNA1|ENTPD5|EPO|FCN2|FGL1|GCHFR|GCLM|GDF2|GGT1|GPRC5C|GRHPR|HS3ST3B1|IGFBP1|IL27|IL32|ITIH3|KYNU|LBP|LRG1|MARCO|MASP1|NAPRT|ORM1|PDIA5|PEBP1|PIK3AP1|PKLR|PON1|PRSS53|PZP|RARRES2|RBKS|SCLY|SDC1|SDC4|SERPINA11|SERPINA4|SOD1|SORD|TFPI|TPMT
Centre	centre	lung	0.366641	0.00371092	C1orf116|CCL3|CHIT1|CSF3|DOK2|FCAR|NCF2|OLR1|RGCC
Duration of moderate activity	Duration_of_moderate_activity	smooth_muscle	27.0799	0.00373101	FAP|ITGA11
SHBG	shbg_cleaned	lymphoid_tissue	1.54481	0.0037897	ADA2|ADAM8|ADGRE1|ADGRE2|C1QA|CBX2|CD160|CD27|CD300A|CD300C|CD300LF|CD5L|CD7|CD70|CD72|CD74|CD79B|CD80|CLEC10A|CLEC4G|CLEC6A|CPVL|CSF2RB|CXCL13|DLL1|DPEP2|FCGR3B|FCRL6|GIMAP7|HAVCR2|HLA-DRA|HYAL1|ICAM2|IFI30|IL17A|IL18BP|IL18R1|IL1R2|IL2RA|ITGB7|ITM2A|KIR2DL3|KLRK1|LILRA4|LY9|MILR1|MMP12|NCR1|PCDH17|PDCD1|PDCD1LG2|PLA2G7|SELPLG|SEMA7A|SIGLEC10|SIGLEC5|SIRPB1|SLAMF8|SPINK6|STAB2|TLR1|TNFAIP8|TNFRS…
IGF-1	igf1_cleaned	lung	2.3634	0.00381644	ACP5|ACVRL1|AGR3|CCL3|CD300C|CD300LF|CD80|CHIT1|CRTAC1|CSF2|FGFR4|HLA-DRA|ICAM1|LAIR1|LILRB4|MARCO|MRC1|MSR1|TNFRSF6B|TREM2|VSIG4
Date of attending assessment centre	Date_of_attending_assessment_centre	salivary_gland	0.328237	0.00383466	CRACR2A|DTNB|EIF4EBP1|MANSC1|NUCB2|PIK3AP1|SH3BGRL2
Warfarin	B01AA03	testis	0	0.00384428
Vitamin D	vitd_cleaned	vagina	3.58363	0.00385093	CRNN|FGFBP1|KLK11|KLK8|KRT6C|LY6D|NECTIN4|PI16|SPINK6
Type 1 diabetes	bin_250.1	smooth_muscle	11.7519	0.00388301	COL6A3|FAP|THBS4
Total bilirubin	log_tbil_cleaned	skeletal_muscle	0.113958	0.00389938	GPD1
Tamoxifen	L02BA01	bone_marrow	0	0.00390047
Particulate matter air pollution (pm10); 2007	Particulate_matter_air_pollution__pm10___2007	liver	0.499104	0.00395579	DCXR|GRHPR|HHEX|HMGCL|KYNU|LACTB2|MGMT|MSRA|MVK|NIT2|P4HB|PCYT2|PEBP1|PTGR1|SAT2|SHMT1|SOD1|TPMT
Hypertensive chronic kidney disease	bin_401.22	lung	3.91976	0.00397193	ACVRL1|CD300LF|FOLR1|LAIR1|LILRB4|SCGB1A1|SIRPB1
Phosphate	phos_cleaned	liver	1.87505	0.00403486	APCS|APOF|C9|CD4|CFHR4|CHAD|COL18A1|ENTPD5|F13B|FGA|FGF21|FGL1|FURIN|HGFAC|HRG|HS3ST3B1|IL1RAP|IL32|IL6R|ITIH3|KYNU|LCAT|LPA|MET|NAPRT|RARRES2|RTN4R|SERPINA11|SERPINC1|SERPINF2|SERPING1|THPO
Alkaline phosphatase	log_alp_cleaned	skeletal_muscle	0.499315	0.00404358	ACADM|C1QTNF9|CAPN3|CD99L2|CHCHD10|COX5B|CSDE1|ECHDC3|EGLN1|GDNF|GLRX|GPD1|IGF2R|IL6R|MECR|NDUFS6|NFIC|NGRN|PDGFA|SDHB|USO1|USP28|WNT9A
Lansoprazole	A02BC03	intestine	5.59663	0.00406701	APOA4|EPCAM|REG4|S100G|SCT
Testosterone	log_testo_cleaned	adipose_tissue	2.39015	0.00409406	ADM|CALB2|CCN5|CLEC3B|CLMP|CR1|CTHRC1|EDN1|GHR|GPD1|IL10|IL20|INHBB|LPL|MMP3|SEMA3G|SRPX|TNN|VIT
Fasting time	Fasting_time	cervix	4.50796	0.00410002	AGR2|COLEC12|KLK10|OGN|RSPO1|SPRR3
Duration of moderate activity	Duration_of_moderate_activity	tongue	10.8723	0.00410613	CSRP3|HSPB6|MYL3
Monocyte count	Monocyte_count	urinary_bladder	2.73168	0.00411805	AREG|CCL11|CCL2|GDF15|HBEGF|IL22|IL6|ITGA5|KYNU|LIF|PLAT|SELE|TIMP1|TNFAIP2
Ancestry	pop	skin_1	2.08153	0.00413035	AHNAK2|BLMH|CA12|CCL27|CD207|CDSN|CEBPA|CPA4|CST6|CXCL14|DSG4|EFNA4|EPPK1|EVPL|FABP9|GPNMB|IGSF9|IL18|IL34|KLK11|KLK14|KLK8|LGALS7B|LY6D|LYPD3|NECTIN4|OBP2B|POF1B|POSTN|SBSN|SERPINA12|SPINK5|TACSTD2|TNFRSF19|WFDC12|XG
Urate	urate_cleaned	testis	0.348712	0.00414306	C1orf56|CHCHD6|CYB5R2|DCUN1D1|DKKL1|SERPINA5|SRPK2
Albumin	albumin_cleaned	smooth_muscle	5.11969	0.00418307	CHRDL2|COL3A1|COL6A3|FAP|ITGA5|THBS4|THY1|TNC
Smoking	smoking	adipose_tissue	2.12567	0.00418688	ADAMTS15|ADRA2A|AOC3|CALB2|CCN5|CD248|CD300LG|CFD|CLMP|COMP|CR1|CXCL3|EDN1|FGFBP2|GHR|GPD1|GPIHBP1|IL10|IL2RA|LYVE1|MSLN|NPR1|RARRES1|RBP7|THBS4|TNFRSF8|TNN|XG
Mean platelet (thrombocyte) volume	Mean_platelet__thrombocyte__volume	urinary_bladder	0.33654	0.00422018	CCL11|IL1B|KYNU|PLAU|SMTN|THY1|TIMP1|TNFAIP2
Urate	urate_cleaned	kidney	2.29151	0.00428008	BCAM|CA12|CALB1|CDH6|DAB2|DDC|ENPP6|ENTPD5|FBP1|GGACT|GGT1|GIPC2|HS6ST2|MSRA|NELL1|NPL|PEPD|RBP5|REN|SHMT1|UMOD
Cereal intake	Cereal_intake	kidney	2.71297	0.00432182	ATP1B1|CALB1|CDH6|DDC|ESM1|FBP1|HS6ST2|NELL1|PALM3|PLAU|SCIN|UMOD
Aspartate aminotransferase	log_ast_cleaned	heart_muscle	2.10093	0.00434217	ADAMTSL2|ADGRD1|ASAH1|ASPN|BMP10|BSG|C1QTNF1|CDH2|CHCHD10|CLGN|CLIC5|COMP|COX5B|CRIP2|CRLF1|CRYM|CSRP3|DKK3|ENG|FBLN2|GSN|MASP1|MDH1|MYL3|MYL4|NCAM1|NRTN|OXCT1|PAM|PDCD1|PXDNL|RABGAP1L|SCARA5|SLC9A3R2|THBS4|TNNI3|TTN|USP28
Waist-to-Hip ratio	whr	stomach_1	0.225158	0.00435925	GHRL|IGLC2|POSTN
Particulate matter air pollution (pm10); 2007	Particulate_matter_air_pollution__pm10___2007	cervix	0	0.00436802
cis-pQTL score	cis.score	retina	0.455588	0.00437083	CA14|CLUL1|CPE|CYB5R2|DDC|DOC2B|ENO2|FRZB|FUT3|GIPC3|HS3ST3B1|IGSF9|MEGF11|MEGF9|NELL2|NRCAM|NT5E|PFKFB2|PLXDC1|PRTG|RASSF2|ROBO2|RTBDN|SEMA7A|SLITRK2|VASH1|WASF3|WIF1
Number of days/week of vigorous physical activity	Number_of_days_week_of_vigorous_physical_activity	adrenal_gland	5.52383	0.00437968	CBLN4|DNER|GSTA1|NRCAM|RARRES2
Date of attending assessment centre	Date_of_attending_assessment_centre	endometrium_1	0.106156	0.00443289	MAMDC2
Acetylsalicylic Acid	A01AD05	stomach_1	5.23025	0.00446619	AGR2|ANXA10|CTSE|GHRL|MMP1
Triglycerides	log_total_tg_cleaned	retina	0.46305	0.00448161	ARL13B|CA14|CABP2|CAMSAP1|CLSPN|CLUL1|CPE|CYB5R2|ENO2|FUT3|GIPC3|HS3ST3B1|IGSF9|MEGF9|PFKFB2|PPP3R1|PRTG|RAB39B|RASSF2|RTBDN|STX3|VASH1|WASF3
Ankle spacing width	Ankle_spacing_width	brain	3.06083	0.00450303	APLP1|BCAN|CELSR2|ENPP6|NCAN|PODXL2|PSPN|SCRG1|TCOF1|VGF
Metformin	A10BA02	urinary_bladder	2.8011	0.00451332	AREG|CCL11|CCL13|GDF15|IL17C|KRT19|MMP1|PLAT|PLAU|SELE|SLITRK6|TIMP1
Albumin	albumin_cleaned	retina	0.29459	0.00458545	HS3ST3B1|NELL2|PFKFB2|RAB39B|SLITRK2
Metformin	A10BA02	pancreas	2.47525	0.00458641	CELA2A|CFC1|CHAD|COCH|CPA2|FAM3B|GCG|GP2|PNLIP|PPY|REG1A|REG1B|SCGN|SEL1L|SPINK1
Gamma glutamyltransferase	log_ggt_cleaned	skin_1	0.359404	0.00461214	BLMH|COMP|EPHB6|IGSF9|NECTIN4|PTPRZ1|SERPINA12|TNFRSF19
Chronic renal failure [CKD]	bin_585.3	esophagus	2.34666	0.00461365	CPA4|CSTB|ENDOU|EPHA2|EPS8L2|KLK11|KLK8|LY6D|PPL|PRSS27|SBSN|SDC1|SEMA3F|SPINK5|SPRR3|SUSD4|TACSTD2
cis-pQTL score	cis.score	salivary_gland	2.76588	0.00464245	ALDH3A1|AMY1A|AMY1B|BPIFA2|BPIFB2|CA6|CCL28|CD164L2|CEACAM6|CGREF1|CNTN5|COL28A1|CRACR2A|CST1|CST5|FAM3B|FOLR1|FURIN|FUT3|KLK15|KRT19|LACRT|LCN2|LPO|MELTF|MIA|MMP3|MMP7|NUCB2|ODAM|PIGR|PIK3AP1|PRR4|PRSS22|PRSS8|SLITRK6|SPINK6|TACSTD2|TCN1|TNFRSF11A|TNFRSF19|TNFSF13|VSIG10L|WFDC2
Spread type	Spread_type	lymphoid_tissue	0.479879	0.00464536	ARHGEF1|CD8A|CHRDL2|DAPP1|DGKA|DOK2|FGD3|FLI1|GRAP2|HCLS1|LAT2|LYN|SAMD9L|SELPLG|VNN2
Waist-to-Hip ratio	whr	retina	0.303968	0.00467089	CA14|CLUL1|IGSF9|VASH1|WIF1
Asthma	bin_495	endometrium_1	10.2698	0.0048085	FAP|HMCN2|LEFTY2
Alendronic Acid	M05BA04	gallbladder	23.288	0.00480919	COL1A1|SPP1
Norethisterone |Estradiol	G03FA01	choroid_plexus	6.69782	0.00487994	COL9A1|ENPP2|SCRG1|TTR
Never eat eggs, dairy, wheat, sugar	Never_eat_eggs__dairy__wheat__sugar	choroid_plexus	10.0591	0.00490572	CDH3|EPHA4|NELL2
Beef intake	Beef_intake	vagina	6.69643	0.00495774	DSC2|LY6D|PRSS27|SPINK5
Warfarin	B01AA03	placenta	2.73997	0.00516921	ANGPTL1|COL4A1|CRIM1|CTHRC1|EBI3|INSL4|MATN3|NPL|PSG1|TFPI|WARS1
White blood cell (leukocyte) count	White_blood_cell__leukocyte__count	testis	0.463203	0.00523227	CARHSP1|CETN3|CYB5R2|DKKL1|DUSP13|GP6|IL31RA|MANSC4|PMS1|PRKAR2A|RAD51|SDK2|SRPK2|TDRKH|ZNRF4
Cereal intake	Cereal_intake	brain	1.75794	0.00525024	ADAM22|CA8|CD22|CFC1|CGREF1|CLEC2L|CNTN1|CNTNAP4|ENTPD2|FAM171B|GFAP|HS6ST2|IGLON5|IL12RB2|LRTM2|LUZP2|MEGF10|NCAM1|NELL1|NRCAM|NTRK3|OXT|PAIP2B|PCDH17|PCDH7|PCDH9|PTN|RGMA|SLITRK1|ST8SIA1|SUSD4|TMPRSS5|TSPAN7|UNC5D|VSTM2B
Total protein	total_prot_cleaned	skin_1	0.482282	0.00526259	AHNAK2|BLMH|CA12|CCL27|CDSN|EFNA4|EPHB6|EVPL|FCER1A|GPC1|IL18|IL20|KLK14|KLK8|MPIG6B|NECTIN4|NTF4|OBP2B|REEP4|SDC1|SPINK5|TFAP2A|TNFRSF19|WFDC12
Renal failure NOS	bin_585.2	retina	0	0.00534052
Omeprazole	A02BC01	vagina	9.74293	0.00535038	KLK11|PRSS27|SPINK5
Conjugated Estrogens	G03CA57	adipose_tissue	2.90308	0.00535422	ADAMTS15|ANGPTL4|ANGPTL7|CCN5|CLEC3B|CR1|GHR|SRPX|TNFRSF8|VIT
Malignant neoplasm of female breast	bin_174.11	gallbladder	21.9259	0.00535613	COL1A1|SPP1
Alkaline phosphatase	log_alp_cleaned	adipose_tissue	2.10054	0.00536247	ADAMTS15|ADAMTS4|ADH1B|AOC3|C1QTNF1|CALB2|CD248|CD300LG|CD36|CEBPA|CLEC3B|CLMP|COMP|CPM|CR1|CTHRC1|EDN1|GPD1|IL2RA|IL6|INHBB|LILRB5|LPL|LRP1|LYVE1|MSLN|RARRES1|RBP7|SEMA3G|SRPX|THBS4|TIMP4|TNFRSF8|TNN|VIT|XG
Aspartate aminotransferase	log_ast_cleaned	lung	2.16833	0.00539797	ACVRL1|ADAMTS8|ADGRF5|AGER|AGR3|CCL3|CD101|CD274|CD300C|CD80|CEACAM6|CRTAC1|CSF2|CTSH|FCAR|FGFR4|GALNT5|HLA-DRA|ICAM1|IFI30|IL18R1|LAMP3|LILRA6|MARCO|MATN3|MRC1|MSR1|SFTPA2|SFTPD|SUSD2|TNFRSF6B|TREM2|VEGFD
Creatinine	log_crea_s_cleaned	breast	3.27288	0.00555221	ANGPTL4|APOD|CALB2|CD300LG|CFD|CX3CL1|GPIHBP1|IL20RA|INHBB|MIA|SEMA3G|STC2
Eosinophill percentage	Eosinophill_percentage	bone_marrow	2.07525	0.00555825	ADAM8|ADGRE1|CD101|CD300C|CD83|CHIT1|CLC|CLEC12A|CLEC4D|CSF2RB|ITGAM|LCP1|LPCAT2|NCF2|PRG3|PRTN3|RAB44|RNASE3|RP2|VSTM1
Forced expiratory volume in 1-second (FEV1)	Forced_expiratory_volume_in_1_second__FEV1_	smooth_muscle	5.87937	0.00560761	ASPN|HEPH|ITGA5|THBS4|THY1
Date of attending assessment centre	Date_of_attending_assessment_centre	pituitary_gland	0.169597	0.00568524	CCL26|UNC79
Conjugated Estrogens	G03CA57	lymphoid_tissue	0.367859	0.00569386	ADGRE2|CD4|CR1|HYAL1|KAZALD1|MILR1|PLA2G7
Creatinine	log_crea_s_cleaned	seminal_vesicle	9.48327	0.00574008	ACAN|ACTA2|CHRDL1|LCN15|WFDC1
Triglycerides	log_total_tg_cleaned	testis	0.556264	0.00576198	ACRBP|ART5|ASRGL1|BRAP|BRDT|CARHSP1|CEP112|CETN3|CHCHD6|CLGN|CLSPN|CYB5R2|DCUN1D1|DDX25|DKKL1|DNAJB8|DUSP13|GP6|GPC5|HSD17B3|IL13RA2|INSL3|LAMA1|LRRC37A2|LYAR|LYZL2|NAA80|NUDT10|OBP2B|OPLAH|PCYT2|PHOSPHO1|PMS1|PRKAR2A|RAD51|SERPINA5|SRPK2|TACC3|TDRKH|TMCO5A|WASF1|ZNRF4
Lipoprotein A	log_lipo_a_cleaned	liver	3.39591	0.00578171	APOH|C4BPB|CD4|F13B|FGA|HHEX|LPA|SMOC1
trans-pQTL score	trans.score	pancreas	3.0035	0.00590189	AMY2A|AMY2B|ANXA4|BCAT1|CBS|CEACAM16|CELA2A|CELA3A|CFC1|CHAD|CLPS|COCH|CPA1|CPA2|CPB1|CTRB1|CTRC|CTRL|CUZD1|DPP10|EIF2AK3|ERN1|FAM3B|FUT1|GCG|GP2|GPHA2|IGFBP2|IL22RA1|IL32|KIRREL2|LRIG1|NOMO1|NUCB2|OLFM4|P4HB|PLA2G1B|PNLIP|PNLIPRP1|PPY|PRSS2|RARRES2|RBP1|REG1A|REG1B|REG3G|RNASE1|SCGN|SEL1L|SERPINI2|SLC39A14|SPINK1|VTCN1
Centre	centre	epididymis	0.108589	0.00591251	CRYBB1
Alcoholic liver damage	bin_317.11	stomach_1	22.4709	0.00594252	PTPRH|TSPAN8
Albumin	albumin_cleaned	placenta	1.99736	0.00594725	ADAM12|ANGPTL1|AREG|C1QTNF6|CD209|CD300LG|CD93|CEMIP2|CLEC1A|CNTN5|COL3A1|CTHRC1|CTSL|DPP4|FCGR2A|FCGR2B|FOLR2|IGFBP3|LYVE1|MATN3|NID1|NID2|PECAM1|PGF|PRG2|SERPINB9|SPP1|TEK|TFPI2
Heart failure NOS	bin_428.2	heart_muscle	24.1888	0.00603295	NPPB|TNNI3
Centre	centre	fallopian_tube	0.102504	0.00606998	CETN2
Total bilirubin	log_tbil_cleaned	stomach_1	2.90065	0.0061386	AGR2|ANXA10|CA9|CCL11|CTSE|FAM3B|GAST|GPRC5C|PTPRH|TFF1
Creatinine	log_crea_s_cleaned	adipose_tissue	2.16665	0.00620017	ADAMTS15|ANGPTL4|ANGPTL7|C1QTNF1|CALB2|CCN5|CD300LG|CFD|CLEC4G|CLMP|COMP|EDN1|FGFBP2|GPIHBP1|INHBB|MMP3|MSLN|PROCR|RARRES1|SEMA3G|VIT|XG
Forced expiratory volume in 1-second (FEV1)	Forced_expiratory_volume_in_1_second__FEV1_	lymphoid_tissue	1.70183	0.00623415	CCL19|CCL3|CCL5|CD163|CD38|CPVL|CXCL10|CXCL11|CXCL13|FCGR2A|GNLY|GP1BA|HLA-DRA|HYAL1|IFI30|IL7R|ITGAL|ITGB2|KAZALD1|LAIR1|LAIR2|LILRA2|LILRB1|LILRB4|MARCO|MICB|MMP12|PLA2G7|PTPRC|RNASE6|SELPLG|SIGLEC7|SIGLEC8|SIGLEC9|SIRPB1|SMPD3|TNFSF13B|TNFSF8|VMO1
Obstetrical/birth trauma	bin_665	liver	2.84087	0.00638347	APOM|C1R|C8B|CLU|CPB2|PROC|PZP|SERPINF2|SERPING1|TFPI
Monocyte count	Monocyte_count	lung	2.38497	0.00640158	ACP5|ADGRF5|AGER|CD300C|CD300LF|CLEC6A|CTSH|FCAR|IFI30|LAIR1|LILRA6|LILRB4|MATN3|NCF2|SIRPB1|VEGFD
Mean platelet (thrombocyte) volume	Mean_platelet__thrombocyte__volume	brain	0.69081	0.00640166	AHSA1|AKT3|ASRGL1|BCR|BDNF|C1QL2|CACNB3|CACYBP|CAMKK1|CIT|CLIP2|CNP|CNTN1|CNTN5|CRYM|DDAH1|DGKZ|DNAJB1|DNAJB2|DNM1|DNM3|DPP6|EDIL3|EFHD1|EHD3|ENPP2|ENPP6|ERBB4|ERBIN|ERC2|FKBP1B|FKBP4|FLT3|FRMD4B|GIT1|GLP1R|GP1BB|HPCAL1|HSPA2|ICAM5|ICOSLG|IGDCC3|IGSF8|IL5|LHPP|MDGA1|MTSS2|NCAM2|NCAN|NGRN|NRGN|NTRK2|NXPH3|OLR1|OPHN1|OTUD7B|PACS2|PAIP2B|PCDH17|PDZD2|PHLDB1|PLXNA4|PPP1R14A|PPP1R9B|PTPRZ1|QDPR|RAB33A…
Mean corpuscular haemoglobin concentration	Mean_corpuscular_haemoglobin_concentration	vagina	6.19457	0.00641781	FGFBP1|LY6D|NECTIN4|SBSN
Rosiglitazone	A10BG02	intestine	6.5078	0.0064616	AGR3|CA4|CES2|DSG2
Total Lean Mass (g)	Total_Lean_Mass__g_	endometrium_1	3.95379	0.00651851	C1QTNF6|CHRDL2|DPP6|FAP|HMCN2|MFAP5|PTPRR
Alanine aminotransferase	log_alt_cleaned	kidney	2.21739	0.00652829	ACE2|BCAM|CYB5A|DDAH1|DDC|FBP1|GGH|GGT1|GIPC2|GSTA1|MELTF|MME|NPL|PALM3|PDZK1|PEPD|RBP5|SHMT1|SSC4D|WFIKKN1
Hypertensive chronic kidney disease	bin_401.22	pancreas	3.53688	0.00653597	FAM3B|KIRREL2|NUCB2|PNLIPRP1|PTPRN2|REG1A|REG1B
Phosphate	phos_cleaned	endometrium_1	4.36009	0.00660668	CHRDL2|FAP|IL17C|ITGA11|MMP10|PAEP
Aspartate aminotransferase	log_ast_cleaned	placenta	1.90194	0.00660687	ANGPTL1|AREG|C1QTNF6|CCNE1|CD93|CDH5|CEMIP2|CLEC1A|CNTN5|COL15A1|COL3A1|COL4A1|CRIM1|CSF1R|CSF2RA|CTHRC1|CTSL|DKK1|DPP4|EBI3|EDNRB|FCGR2A|FLT1|FN1|HGF|HPGDS|IDO1|JAM2|MATN3|NID1|NID2|NPL|PCDH12|PECAM1|PGF|SERPINE1|SIGLEC6|SPARC|SPP1|TEK|TFPI|TFPI2|TGFBI|WARS1
Beef intake	Beef_intake	skin_1	3.97505	0.00665297	CD207|EPHB6|GPC1|LY6D|SPINK5|TNFRSF19
Lymphocyte percentage	Lymphocyte_percentage	thyroid_gland	3.54311	0.00668881	CALCA|CNTN5|CPQ|DAPK2|ESM1|LPCAT2|NTRK2|PGF
Conjugated Estrogens	G03CA57	kidney	2.79179	0.00676925	ENTPD5|GGH|GGT1|GPC5|IL17RB|NELL1|PLAU|SPP1|SSC4D|WFIKKN1
Weight change compared with 1 year ago	Weight_change_compared_with_1_year_ago	smooth_muscle	6.76486	0.00680868	FAP|ITGA11|THBS4|THY1
Body mass index	bmi	brain	1.45026	0.00687168	ACAN|ADAMTS16|APLP1|B4GAT1|BAG3|BCAN|CALB2|CBLN4|CD22|CDH22|CDH23|CELSR2|CEND1|CFC1|CGREF1|CHL1|CKB|CNDP1|CNTN3|CNTN5|COL24A1|CPE|CPLX2|CRH|CRTAC1|CRYBB2|CST3|DNER|DNM3|DPP10|DPP6|EDIL3|ENPP2|ENPP6|ENTPD2|ERBB4|FAM171B|FGF20|GFAP|GPR158|GRP|HS6ST2|ICAM5|ICOSLG|IDS|IGDCC4|IL17RB|KLK6|LRRN1|LRTM2|LUZP2|MAG|MEGF10|MOG|NAGPA|NCAM1|NCAM2|NCAN|NCS1|NEFL|NPPC|NPTXR|NTRK2|NTRK3|NXPH3|OXT|PALM|PCDH7|PCDH9…
Age	age	adipose_tissue	2.03555	0.00699185	ADAMTS15|ADAMTS4|ADH1B|ADM|ANGPTL4|ANGPTL7|AOC3|C1QTNF1|CCN5|CD248|CD36|CFD|CLEC4G|CLMP|COMP|CTHRC1|EDN1|FGFBP2|GHR|IL20|IL6|LILRB5|LPL|LRP1|MSLN|PROCR|RARRES1|RBP7|SRPX|THBS4|TIMP4|TNN|XG
Cystatin C	log_cysc_cleaned	intestine	1.63815	0.00701008	ACE|AGR2|AGR3|AKR1B10|ALPI|APOA4|ASAH2|B3GNT7|BCL2L15|BTC|CA2|CA4|CASP1|CCL11|CCL13|CD101|CD177|CDHR2|CEACAM20|CEACAM6|CES2|CGN|CKB|CPXM2|CSPG4|DDC|DPT|DSG2|ENTPD5|EPHA10|FABP2|FABP6|FAM3B|FBP1|FOLH1|FUT3|GALNT5|GDNF|GFRA3|GIPC2|GUCA2A|HEBP1|HEPH|HMCN2|IGLC2|IL2RG|INPP5D|INSL5|ITGA5|JCHAIN|KLK15|KRT8|L1CAM|LCN15|LGALS3|LGALS4|LGALS9|LMOD1|LY9|MEP1B|MLN|MMP12|MUC13|MZB1|NCS1|NRP2|PIGR|PLB1|POF1B|P…
Particulate matter air pollution (pm10); 2007	Particulate_matter_air_pollution__pm10___2007	testis	0.326015	0.00705995	ACRBP|GP6|PCYT2|PRKAR2A|SRPK2
Asthma	bin_495	thyroid_gland	8.79822	0.00706268	CNTN5|FNDC1|TG
Renal failure NOS	bin_585.2	testis	0.198012	0.007093	CHCHD6|PHOSPHO1
Estradiol|Norethisterone |Estradiol	G03CA03	gallbladder	18.6341	0.00715966	COL1A1|SPP1
Red blood cell (erythrocyte) distribution width	Red_blood_cell__erythrocyte__distribution_width	brain	0.558557	0.00719366	CBLN4|CFC1|CIT|CKB|CNTN3|CRH|DKK4|DNAJA4|DPP10|FUT8|GPC5|ICAM5|IGSF21|NELL2|OXT|RBFOX3|SEPTIN8|SEZ6L2|SMOC1|SORCS2|SORT1|TAFA5|TREM2
Body mass index	bmi	testis	0.479743	0.00720154	CEP112|CLGN|CRISP2|DDX25|INSL3|LRRC37A2|MANSC4|NUDT10|OBP2B|PHOSPHO1|PTGDS|SDK2|SERPINA5|SPACA5|SPACA5B
Lymphocyte percentage	Lymphocyte_percentage	placenta	2.2248	0.00720693	ADAM12|ANGPTL1|AREG|CGB3|CGB8|CNTN5|COL15A1|DPP4|EBI3|HGF|HPGDS|JAM2|MATN3|OLR1|PAPPA|PGF|PLA2G7|PRG2
Number of days/week of moderate physical activity	Number_of_days_week_of_moderate_physical_activity	endometrium_1	8.7816	0.00724366	FAP|ITGA11|MAMDC2
IGF-1	igf1_cleaned	testis	0.420166	0.00725557	C1orf56|CHCHD6|CLGN|GPC5|INSL3|MANSC4|OBP2B|PHOSPHO1|PTGDS|SDK2
Tramadol|Morphine	N02AX02	pancreas	20.7453	0.00733328	CELA2A|GP2
Time blood draw	Time_blood_draw	kidney	0.484033	0.00733673	CA12|CALB1|DAB2|DDAH1|ENPP6|FGF9|GDF15|GGACT|GPC5|MSRA|RAB11FIP3|RBP5|SHMT1|SLC13A1|SOST|SPP1|TMEM106A|TPMT|VAV3
Doxazosin	C02CA04	kidney	5.84825	0.0073441	CA12|CDH6|NELL1|PTH1R
Average total household income	Average_total_household_income	salivary_gland	5.82518	0.00736142	CA6|ODAM|PIGR|SPINK6
Alcohol consumption	alcohol	placenta	1.99786	0.00749966	ADAM12|CD93|CDH5|CNTN5|CRIM1|CSF1R|CTSL|EBI3|FCGR2A|FLT1|FOLR2|IGFBP3|IL2RB|JAM2|LYVE1|NID1|PCDH12|SERPINE1|SERPINE2|SIGLEC6|SPARC|TFPI|TFPI2|TGFBI
Albumin	albumin_cleaned	endometrium_1	3.52701	0.00751099	C1QTNF6|CHRDL2|FAP|IL17C|MAMDC2|MFAP5|MMP10|PAEP|PTPRR|RSPO1|SPON2
Alkaline phosphatase	log_alp_cleaned	liver	1.45222	0.00751526	A1BG|ACADM|ADH1B|AFM|AHSG|ALDH5A1|AMBP|ANG|ANGPTL3|APCS|APOF|APOL1|BCHE|C1R|C1RL|C1S|C2|C3|C4BPB|C5|C8B|C9|CCL16|CD14|CD302|CD4|CDA|CEBPA|CFB|CFH|CFHR2|CFHR4|CFHR5|CFI|CHAD|CHI3L1|CLU|COL18A1|CPB2|CRHBP|DDT|DHODH|ECHDC3|ECHS1|ECI2|EFNA1|F11|F13B|F7|F9|FAM20A|FCN2|FETUB|FGA|FGL1|FN1|FUOM|FURIN|GBP1|GCHFR|GDF2|GGH|GPRC5C|HMGCL|HSD11B1|HYAL1|HYOU1|IL1RAP|IL27|IL32|IL6R|ITIH1|ITIH3|ITIH4|KLKB1|LACTB2…
Alcoholic liver damage	bin_317.11	salivary_gland	19.7487	0.00755302	PRSS22|TACSTD2
HDL cholesterol	hdl_chol_cleaned	adipose_tissue	2.02505	0.00762851	ADM|ANGPTL7|AOC3|CALB2|CD209|CD248|CD300LG|CD36|CLEC4G|CLMP|COMP|CR1|EDN1|FGFBP2|GPIHBP1|IL20|IL2RA|IL6|INHBB|LPL|LRP1|MMP3|PROCR|SEMA3G|SRPX|TIMP4|TNFRSF8|TNN|XG
Centre	centre	salivary_gland	0.384088	0.0076292	CRACR2A|DTNB|EIF4EBP1|LACRT|LCN2|NUCB2|PIK3AP1|PRR4|SPINK6
Centre	centre	vagina	0.230363	0.00766822	FABP5|SBSN|SPINK6
Furosemide|Amiloride |Furosemide	C03CA01	gallbladder	8.65255	0.00778822	ACE2|CTHRC1|SPP1
Leisure/social activities	Leisure_social_activities	tongue	3.15145	0.00791754	C19orf12|CA14|CDNF|DUSP13|EGFLAM|IGDCC4|ITGB6|MSTN
Number of days/week of moderate physical activity	Number_of_days_week_of_moderate_physical_activity	skin_1	4.49355	0.00792779	COMP|CPA4|CXCL14|SPINK5|WFDC12
Renal failure NOS	bin_585.2	esophagus	2.22985	0.00793895	CSTB|DSC2|DSG3|EPHA2|EPS8L2|KLK11|KLK8|NECTIN4|PPL|PRSS22|SBSN|SDC1|SEMA3F|SUSD4|TACSTD2|ULBP2
Furosemide|Amiloride |Furosemide	C03CA01	placenta	3.81193	0.00796863	ADAM12|CRIM1|CTHRC1|FLT1|INSL4|SPP1
Lymphocyte percentage	Lymphocyte_percentage	urinary_bladder	2.75782	0.00807196	AREG|IL17C|IL1B|IL22|IL2RA|IL6|LIF|MMP1|RBFOX3|SELE|TIMP1|TNFAIP2
LDL direct	ldl_chol_cleaned	endometrium_1	3.39531	0.00813733	FAP|HMCN2|IL17C|ITGA11|LEFTY2|MFAP5|MMP10|PAEP|PTPRR|SPON2|SSC5D
Smoking	smoking	salivary_gland	2.1423	0.00813749	ALDH3A1|AMY1A|AMY1B|BPIFA2|CA6|CEACAM6|CNTN5|CST1|CST5|FAM3B|FUT3|KRT19|LACRT|MANSC1|MIA|MMP7|ODAM|PIGR|PRSS22|PRSS8|SPINK6|TNFRSF11A|TNFSF13|WFDC2
Total Lean Mass (g)	Total_Lean_Mass__g_	pituitary_gland	3.3336	0.00815124	CGA|CPLX2|FSHB|LHB|MIA|PODXL2|SCGN|SEZ6L2
Weight change compared with 1 year ago	Weight_change_compared_with_1_year_ago	endometrium_1	4.77227	0.00815426	FAP|HMCN2|ITGA11|MFAP5|SSC5D
Systemic lupus erythematosus	bin_695.42	brain	0	0.00819252
Triglycerides	log_total_tg_cleaned	fallopian_tube	0.253391	0.00825048	AGR3|CETN2|ERBB4|RARRES1|RLN2
Insulin	A10A	salivary_gland	2.8943	0.00825931	CGREF1|FURIN|KRT19|LPO|MIA|SLITRK6|TACSTD2|TNFRSF11A|TNFSF13
Long-standing illness, disability or infirmity	Long_standing_illness__disability_or_infirmity	lymphoid_tissue	1.77045	0.00833049	ADA2|CCL19|CCL21|CCL3|CD74|CD80|CLEC4A|CXCL9|GIPC2|HAVCR2|HLA-DRA|HYAL1|IFI30|IL10|IL18BP|IL18R1|IL2RA|LAIR1|LILRB4|MICB|MMP12|NOS3|PDCD1LG2|RNASE6|SIGLEC10|SLAMF8|TNFRSF1B|TNFRSF4|TNFSF13B|TNFSF8
Atenolol	C07AB03	breast	8.20073	0.00838718	KIT|SFRP1|STC2
Average total household income	Average_total_household_income	lung	5.58873	0.00841182	CHIT1|ICAM1|LAMP3|MSR1
Acetylsalicylic Acid	A01AD05	epididymis	8.40032	0.00841233	ADGRG2|ENPP5|SPINK2
Poultry intake	Poultry_intake	skin_1	3.76638	0.00841857	CDSN|CST6|EPHB6|EPPK1|KLK11|NECTIN4
Psoriasis	bin_696.4	vagina	17.0278	0.00847646	DEFB103A|KLK8
Platelet crit	Platelet_crit	liver	1.45219	0.00849678	A1BG|ACADM|ACADSB|ACOT13|ACOX1|ADH1B|ALDH5A1|ANG|APCS|APOC1|APOF|APOL1|APOM|ASGR1|ASGR2|BCHE|BTD|C1R|C1RL|C1S|C2|C3|C4BPB|C5|C8B|C9|CCL16|CD4|CDA|CES2|CFB|CFH|CFHR2|CFHR4|CFHR5|CFI|CLEC1B|CLEC4G|CLU|COL18A1|CPB2|DCXR|DDT|DECR1|DHRS4L2|ECHDC3|ECHS1|ECI2|EFNA1|ENTPD5|EPHX2|EPO|F10|F11|F12|F13B|F2|F7|F9|FCN2|FETUB|FGA|FGF21|FN1|FURIN|GAMT|GCLM|GDF2|GRHPR|HHEX|HMGCL|HRG|HS3ST3B1|HSD17B3|HYOU1|IL1RAP|…
Fasting time	Fasting_time	pancreas	3.34551	0.00857418	CELA3A|CPA2|FAM3B|GCG|PNLIP|PPY|SCGN
Osteoarthrosis, localized, primary	bin_740.11	choroid_plexus	16.9742	0.00857714	COL9A1|SCRG1
Cereal intake	Cereal_intake	bone_marrow	0.327574	0.00860099	ADGRE5|ARHGAP30|LILRA2|OSM|PCNA
Mean platelet (thrombocyte) volume	Mean_platelet__thrombocyte__volume	breast	0.268778	0.00866795	CD248|JCHAIN|KIT|SFRP1
Sertraline	N06AB06	placenta	19.8763	0.0087028	CTSL|PLA2G7
Norethisterone |Estradiol	G03FA01	gallbladder	8.27956	0.00873523	CHRDL2|COL1A1|SPP1
Metformin |Rosiglitazone	A10BD03	parathyroid_gland	16.996	0.00884544	CDH1|DSG2
Insulin	A10A	ovary	3.9231	0.00885197	C7|ENPP6|FLRT2|GALNT10|HS6ST2|PDGFRA
Rosiglitazone	A10BG02	breast	16.5567	0.00887562	GPIHBP1|RBP7
Date of attending assessment centre	Date_of_attending_assessment_centre	cervix	0.311348	0.00891351	ASRGL1|COLEC12|CXCL1|FGFBP1|SORD
Mean platelet (thrombocyte) volume	Mean_platelet__thrombocyte__volume	pituitary_gland	0.25695	0.00895376	CCL26|IL13RA2|KCNH2|UNC79
Poultry intake	Poultry_intake	lymphoid_tissue	0.123133	0.00897888	C1QA
Number of days/week of vigorous physical activity	Number_of_days_week_of_vigorous_physical_activity	adipose_tissue	3.0299	0.00899997	ADH1B|ADM|C19orf12|CALB2|CD209|CEBPA|CFD|CLMP
Alkaline phosphatase	log_alp_cleaned	adrenal_gland	3.31289	0.00901085	CBLN4|CCN3|DNER|DPP10|ERN1|FDX1|LDLR|LONP1|LSP1|NCAM2|NRCAM|QPCT|RARRES2|SCARB1|SNCG|TNXB
Height	Standing_height	testis	0	0.00901216
Glucose	glucose_cleaned	pancreas	2.82693	0.00906118	AMY2A|AMY2B|CHAD|CLPS|CTRC|ERN1|OLFM4|PLA2G1B|PTPRN2
Salad / raw vegetable intake	Salad___raw_vegetable_intake	intestine	9.01454	0.00908694	FABP6|PTGR1|SMPD3
Monocyte percentage	Monocyte_percentage	testis	0	0.00910614
Albumin	albumin_cleaned	adipose_tissue	2.09396	0.00912179	ANGPTL4|AOC3|C1QTNF1|CCN5|CD209|CD248|CD300LG|CLEC3B|CLEC4G|CLMP|CPM|CTHRC1|GHR|GPIHBP1|IL2RA|IL6|INHBB|LPL|LYVE1|MMP3|MSLN|THBS4|TIMP4|TNFRSF8
Lymphocyte percentage	Lymphocyte_percentage	adipose_tissue	2.32908	0.00926121	ADH1B|ANGPTL7|CEBPA|CLEC3B|CLEC4G|COMP|FGFBP2|GHR|IL10|IL2RA|IL6|INHBB|MMP3|MSLN|XG
Psoriasis	bin_696.4	esophagus	8.14526	0.00942834	DEFB4A|KLK13|KLK8
Cholecalciferol |Calcium Carbonate|Ergocalciferol |Calcium|Cholecalciferol |Niacin |Calcium Gluconate|Cholecalciferol |Calcium Phosphate	A12AX	pituitary_gland	15.8923	0.00955418	FSHB|SCGN
Known or suspected fetal abnormality affecting management of mother	bin_655	pituitary_gland	15.8923	0.00955418	CGA|FSHB
Conjugated Estrogens	G03CA57	choroid_plexus	3.8187	0.00958891	CDH3|COL9A1|CPXM2|ENPP2|SCRG1|SOD3
Warfarin	B01AA03	skeletal_muscle	0	0.00965841
Duration of moderate activity	Duration_of_moderate_activity	endometrium_1	15.6888	0.00969859	FAP|ITGA11
Direct bilirubin	log_dbil_cleaned	intestine	2.325	0.00980515	APOA4|ASAH2|CCL11|CKB|GPA33|KRT8|LY9|MEP1B|MLN|PTPRH|REG4|SCT|SLAMF7
Warfarin	B01AA03	adipose_tissue	2.78278	0.00981707	ADM|CD248|CTHRC1|EDN1|PTX3|RBP7|SRPX|TIMP4|TNN
Long-standing illness, disability or infirmity	Long_standing_illness__disability_or_infirmity	urinary_bladder	3.04075	0.00981732	AREG|CTHRC1|GDF15|IL2RA|KRT19|MMP12|MMP7|RBFOX3
Asthma	bin_495	ovary	7.69158	0.00985177	ADAMTS16|CCL26|ENPP6
Asthma	bin_495	pituitary_gland	7.69158	0.00985177	CCL26|PKD1|POMC
Salbutamol	R03AC02	salivary_gland	5.31134	0.00987908	CEACAM6|CNTN5|ODAM|PRR4
Duration of moderate activity	Duration_of_moderate_activity	heart_muscle	7.75439	0.00991741	COMP|CSRP3|MYL3
Hydroxychloroquine	P01BA02	heart_muscle	7.75439	0.00991741	BMP10|PDCD1|TNFRSF4
Coronary atherosclerosis	bin_411.4	urinary_bladder	16.0997	0.00995232	MMP12|TNFRSF21
Number of days/week of vigorous physical activity	Number_of_days_week_of_vigorous_physical_activity	skeletal_muscle	2.5877	0.0100158	C1QTNF9|CA14|CAPN3|CDNF|DUSP13|ECHDC3|IGDCC4|ITGB6|MYL3|RGMA
Systemic lupus erythematosus	bin_695.42	bone_marrow	2.97753	0.0100998	CCL4|CCL7|CD300E|LILRA2|LILRA5|MPO|TNF|ZBP1
Mean platelet (thrombocyte) volume	Mean_platelet__thrombocyte__volume	esophagus	0.535656	0.0101069	ANXA1|ANXA2|C1orf116|CEACAM6|CSTB|DAPP1|DGKA|DSC2|EDAR|EHD3|FABP5|GSTP1|HSPB1|IL18|PGD|PRSS27|REEP4|SCRIB|SERPINB1|SH3BP1|SLC9A3R1|TP53I3|TXN
Triglycerides	log_total_tg_cleaned	vagina	0.354382	0.0101889	DEFB103A|FABP5|FGFBP1|KLK10|PPL|PRSS27|SBSN|SPINK6|SPRR3
Omeprazole	A02BC01	intestine	3.65459	0.0102572	ACE2|APOA4|CES2|REG4|S100G|SCT
Digoxin	C01AA05	endometrium_1	7.66628	0.0103009	CHRDL2|LEFTY2|MAMDC2
Qualifications	Qualifications	stomach_1	4.21208	0.0103058	ANXA10|GAST|IGLC2|LGALS9|TFF1
Centre	centre	cervix	0.334436	0.0103195	ASRGL1|CXCL1|CXCL3|SORD|SPINK6|TGM2
Myocardial infarction	bin_411.2	lung	16.2739	0.0103336	SFTPA2|SFTPD
Digoxin	C01AA05	adipose_tissue	4.18839	0.0103378	ANGPTL4|AOC3|C1QTNF1|SRPX|TNN
Metformin	A10BA02	heart_muscle	2.26572	0.0103413	ADAMTSL2|ASAH1|BMP10|CHCHD10|CLIC5|COMP|GSN|LPL|MYL4|NCAM1|PAM|PI16|PXDNL|THBS4|VSTM2L
Total protein	total_prot_cleaned	stomach_1	0.440864	0.0104209	AGR2|C1orf116|CTSE|FAM3B|GKN1|GPRC5C|IGLC2|JCHAIN|LGALS9|MIA|MUCL3|PGA4|RAB27B|SLAMF7|SLC44A4|TNFRSF17
Mean platelet (thrombocyte) volume	Mean_platelet__thrombocyte__volume	testis	0.552359	0.0104444	ACRBP|ASRGL1|BRAP|BRDT|CENPJ|CETN3|CHCHD6|CLSPN|CYB5R2|DNAJB8|GFRA2|GP6|HSD17B3|IL13RA2|IL5|NAA80|OPLAH|PCYT2|PRKAR2A|SDK2|SRPK2|TACC3|TDRKH|TMCO5A|WASF1|ZNRF4
Creatinine	log_crea_s_cleaned	tongue	2.24279	0.0104787	CA14|CDNF|CSRP3|DUSP13|EGFLAM|HSDL2|HSPB6|IGDCC4|ITGB6|MSTN|MYL3|MYOC|NDUFA5|PADI2|SCN4B|TTN|VIT
Alkaline phosphatase	log_alp_cleaned	smooth_muscle	4.81814	0.0105217	ASPN|CHRDL2|COL6A3|FAP|HEPH|ITGA11|ITGA5|THBS4|THY1|TNC
Neutrophill percentage	Neutrophill_percentage	cervix	2.84013	0.010551	COL1A1|COL3A1|CXCL1|CXCL3|FGFBP1|ITGA11|KLK10|SPINK6|SPRR3
Lansoprazole	A02BC03	pancreas	7.52277	0.0105775	CFC1|GP2|PPY
Ancestry	pop	adipose_tissue	1.97199	0.010673	ADAMTS15|ADM|ANGPTL4|ANGPTL7|AOC3|C19orf12|C1QTNF1|CD248|CD36|CEBPA|CFD|CLEC3B|CLEC4G|CLMP|CPM|CTHRC1|CXCL3|EDN1|FGFBP2|GHR|GPD1|IL2RA|LILRB5|LRP1|LYVE1|MMP3|MSLN|NPR1|PTX3|SEMA3G|TIMP4|VIT|XG
Total protein	total_prot_cleaned	brain	0.722163	0.0107196	ADAM22|ADAM23|ADAMTS16|AHSA1|AIF1L|AKT3|ANK2|ASRGL1|B4GAT1|BAG3|BCR|BDNF|C1QL2|CA8|CACNB3|CACYBP|CAMKK1|CELSR2|CGREF1|CHL1|CKB|CKMT1B|CLEC2L|CLIP2|CNP|CNTN1|CNTN2|CNTN5|CNTNAP4|CRH|CRYBB2|CRYM|DGKZ|DKK4|DNAJB1|DNAJB2|DNM1|DOC2B|DPP10|DPP6|EDIL3|EFHD1|EHD3|ELAVL4|ENPP6|EPHB6|ERBB4|ERBIN|ERC2|FAM171A2|FKBP1B|FKBP4|FRMD4B|FUT8|GFAP|GIT1|GP1BB|GPR101|GRIN2B|HIP1|HPCAL1|HS6ST2|HTR1A|IGLON5|IL17RB|IL5|…
Leisure/social activities	Leisure_social_activities	cervix	3.26402	0.0107483	ADAMTSL5|COL1A1|FGFBP1|ITGA11|NT5E|VSIG10L|WFDC2
Systolic blood pressure, automated reading	Systolic_blood_pressure	testis	0.20189	0.0107798	PHOSPHO1|SERPINA5
Particulate matter air pollution (pm10); 2007	Particulate_matter_air_pollution__pm10___2007	brain	0.584066	0.0108013	AKT3|BDNF|CACNB3|CACYBP|CAMKK1|CNP|DDAH1|DNAJB1|DNAJB2|ERBIN|FKBP4|FUT8|OPHN1|OTUD7B|PACS2|PSPN|QDPR|RAB33A|SCRN1|SERPINI1|STIP1|TBCB|THY1|TREML1|WASF3
Monocyte count	Monocyte_count	bone_marrow	1.66505	0.0108917	AIF1|AREG|AZU1|BACH1|CD300C|CD300E|CD300LF|CDK1|CHI3L1|CLEC11A|CLEC4A|CLEC5A|DEFA1|DEFA1B|EREG|FCAR|FMNL1|GZMB|GZMH|HCLS1|HHEX|LILRA2|LILRA5|MPO|NCF2|NINJ1|PPBP|PRTN3|PTPN6|RELT|RETN|RP2|SIRPB1|TK1|TLR2|VSTM1|ZBP1|ZCCHC8
Number of days/week of vigorous physical activity	Number_of_days_week_of_vigorous_physical_activity	kidney	2.91775	0.0108952	FBP1|GGH|GSTA1|HS6ST2|ITGB6|PODXL|RBP5|SSC4D
Total protein	total_prot_cleaned	pituitary_gland	0.349201	0.0109983	CCL26|FAM171A2|MIA|POMC|SCGN|SCN3B|TSHB|UNC79
Salbutamol	R03AC02	prostate	15.4447	0.0110095	DPP4|NTF4
Alanine aminotransferase	log_alt_cleaned	lung	2.18308	0.0110217	ACP5|AGR3|CCL3|CD274|CD300C|CD80|CSF2|ICAM1|IFI30|IL18R1|MARCO|MATN3|MRC1|MSR1|SCGB3A2|TREM2|VEGFD
Pulse rate, automated reading	Pulse_rate	liver	1.45739	0.0111693	ACADSB|ACOT13|ADAMTSL2|ADH4|AHSG|ALDH1A1|ANG|ANGPTL4|APCS|APOF|ASGR1|ASGR2|C1RL|C2|C3|C5|CAT|CD14|CD302|CD4|CES1|CFB|CFH|CFI|CHI3L1|CLEC1B|CLEC4G|DCXR|DDT|DECR1|ECHDC3|ECHS1|ENTPD5|F10|F7|F9|FAM20A|FGF21|FN1|FST|FUOM|FURIN|GBP1|GDF2|GGH|GGT1|GRHPR|HHEX|HMGCL|HNMT|IGFBP1|IGSF9|INHBC|KYNU|LBP|LCAT|MARCO|MASP1|MBL2|MVK|NIT2|ORM1|PCBD1|PCYT2|PEBP1|PECR|RARRES2|RBKS|RNASE4|SAA4|SCLY|SERPINA11|SERPINA7…
Tobacco use disorder	bin_318	intestine	2.69141	0.0112228	CEACAM5|CEACAM6|FUT3|HEPACAM2|MLN|MMP12|PIGR|PTPRR|S100G
Renal failure NOS	bin_585.2	ovary	3.36677	0.0112328	ADAMTS4|BAMBI|CDH3|FLRT2|HS6ST2|MDK|TIMP2
Metformin	A10BA02	esophagus	2.06412	0.0112714	AKR1B10|ALDH3A1|CDA|CPA4|CRNN|DKK4|DSC2|DSG3|ENDOU|FGFBP1|FUT3|KLK10|KLK13|KRT19|LY6D|LYPD3|S100A11|S100A16|SBSN
Overall health rating	Overall_health_rating	stomach_1	3.19148	0.0113364	AKR1B10|ALDH3A1|GALNT5|KRT8|LGALS9|TFF1|TSPAN8
Nitrogen dioxide air pollution; 2005	Nitrogen_dioxide_air_pollution__2005	tongue	14.9931	0.0113396	DCUN1D2|HSDL2
Total Lean Mass (g)	Total_Lean_Mass__g_	gallbladder	3.94509	0.0116747	CHRDL2|COL3A1|CTHRC1|FGF19|MMP7|PTPRH
Leisure/social activities	Leisure_social_activities	pancreas	2.69758	0.0117888	AMY2A|AMY2B|CEACAM16|CHAD|CLPS|CPA1|IL32|PLA2G1B|PRSS2
Spread type	Spread_type	urinary_bladder	0	0.0118079
Postinflammatory pulmonary fibrosis	bin_502	esophagus	5.08074	0.0118103	CDCP1|CEACAM6|KRT19|SPINT1
Monocyte count	Monocyte_count	lymphoid_tissue	1.52324	0.0118429	AIF1|ARHGEF1|BLNK|CASP1|CCL11|CD300C|CD300E|CD300LF|CDK1|CHRDL2|CLEC10A|CLEC4A|CLEC4C|CLEC6A|FCAR|FCRL5|FCRLB|FEN1|FLI1|FMNL1|GIMAP7|GIMAP8|GP5|GZMB|GZMH|HCLS1|IFI30|IGLC2|INPP5D|KAZALD1|KIR3DL1|LAIR1|LAT|LILRA2|LILRA5|LILRA6|LILRB1|LILRB4|MZB1|NCF2|NOS3|PIK3AP1|PPBP|PTPN6|RAD51|RNASE6|SAMD9L|SH2D1A|SIGLEC7|SIRPB1|TDGF1|TLR2|VSIR|XCL1|ZBP1
Salmeterol |Fluticasone Propionate	R03AK06	tongue	7.10763	0.0118978	CAPN3|MYL3|TTN
Centre	centre	stomach_1	0.386967	0.0119927	BCL2L15|C1orf116|CA2|CCL11|CTSE|MMP1|RAB27B|S100P
Mean reticulocyte volume	Mean_reticulocyte_volume	urinary_bladder	4.05159	0.0120336	AREG|GDF15|IL2RA|MMP1|PLAT
Warfarin	B01AA03	heart_muscle	2.67768	0.0120754	ADAMTSL2|ADGRD1|ASPN|BMP10|CRIP2|CRLF1|DKK3|ENG|NPPB
Testosterone	log_testo_cleaned	pancreas	2.12968	0.0120827	CEACAM16|CFC1|CHAD|CLPS|CTRB1|ERN1|GP2|IGFBP2|IL22RA1|KIRREL2|PLA2G1B|PNLIP|PNLIPRP1|PRSS2|RARRES2|SERPINI2|SPINK1
Obstetrical/birth trauma	bin_665	pituitary_gland	7.08966	0.0121212	CGA|FSHB|LHB
Number of days/week of vigorous physical activity	Number_of_days_week_of_vigorous_physical_activity	choroid_plexus	4.13562	0.0121905	CA14|DNER|NELL2|SFRP1|TMPRSS5
Age	age	seminal_vesicle	10.2511	0.0122055	ACAN|ACTA2|ANGPT1|CHRDL1|LCN15|WFDC1
Hypertensive chronic kidney disease	bin_401.22	parathyroid_gland	4.05898	0.0122676	ADAM23|ATP6AP2|DSG2|EFCAB14|PTH
Sex	sex	lymphoid_tissue	1.38579	0.0123335	ADA2|ADAM8|ADGRE1|ADGRE2|AIF1|ARHGAP25|ARHGEF1|BIN2|CBX2|CCL11|CCL14|CCL17|CD160|CD163|CD2|CD200R1|CD22|CD244|CD300C|CD300E|CD33|CD38|CD5|CD5L|CD6|CD7|CD70|CD72|CD80|CD84|CD86|CLEC10A|CLEC4C|CLEC6A|CPVL|CR1|CSF1R|CSF2RB|CXCL10|DAPP1|DGKA|DOK2|DPEP2|F2R|FASLG|FCER2|FCGR2A|FCGR3B|FCRL3|FCRL5|FCRL6|FCRLB|FGD3|FLI1|FLT3|GIMAP7|GNLY|GP5|GRAP2|GZMA|GZMB|GZMH|HAVCR2|HCLS1|IDO1|IL10RA|IL12B|IL2RG|INPP5D|…
Chronic renal failure [CKD]	bin_585.3	pancreas	2.40906	0.0123458	CFC1|COCH|CTRL|IGFBP2|NUCB2|PNLIP|PNLIPRP1|PRSS2|PTPRN2|RNASE1|SEL1L|SLC39A14
Type 1 diabetes	bin_250.1	lymphoid_tissue	0.133023	0.0128189	PDCD1LG2
cis-pQTL score	cis.score	placenta	2.04842	0.0130372	ADAM12|ANGPTL1|AREG|C1QTNF6|CD209|CD300LG|CD93|CDH5|CEMIP2|CGB3|CGB8|CLEC1A|CNTN5|COL15A1|COL3A1|COL4A1|CRIM1|CSF1R|CTHRC1|CTSL|CYTL1|DKK1|DPP4|EBI3|FBN2|FCGR2A|FCGR2B|FLT1|FN1|FOLR2|HGF|HPGDS|IDO1|IGFBP3|INSL4|JAM2|LYVE1|MATN3|NID1|NID2|NPL|OLR1|PAPPA|PCDH12|PECAM1|PGF|PLA2G7|PRG2|PSG1|SERPINB9|SERPINE1|SERPINE2|SIGLEC6|SPARC|SPP1|TEK|TFPI|TFPI2|TGFBI|WARS1|WFDC1
cis-pQTL score	cis.score	intestine	1.64206	0.01304	ABO|ACE|ACE2|AGR2|APOA4|ASAH2|B3GNT7|BCL2L15|BTC|CA13|CA2|CA4|CASP1|CCL11|CCL13|CD101|CD177|CD6|CDH17|CDHR2|CEACAM1|CEACAM20|CEACAM5|CEACAM6|CES2|CES3|CKMT1A|CKMT1B|CPXM2|CRACR2A|CSPG4|DDC|DPP4|DPT|DSG2|ENPEP|ENPP7|ENTPD5|FABP2|FABP6|FAM3B|FBP1|FUT3|GALNT5|GDNF|GFRA3|GIP|GIPC2|GPA33|GSTM4|GUCA2A|HEBP1|HEPACAM2|HEPH|HMCN2|IGLC2|INPP5D|INSL5|ITGA5|KLK15|L1CAM|LCN15|LGALS3|LGALS4|LGALS9|LMOD1|LY9|ME…
Atrial fibrillation and flutter	bin_427.2	choroid_plexus	4.94954	0.0130738	CA14|SERPINF1|SFRP1|SOD3
Obstetrical/birth trauma	bin_665	prostate	13.971	0.0132292	DPP4|RLN1
Hypertensive chronic kidney disease	bin_401.22	salivary_gland	3.40311	0.0132787	FAM3B|FOLR1|NUCB2|PRSS22|TNFRSF11A|TNFSF13
Lithium	N05AN01	cervix	13.3923	0.0132928	SPINK5|WFDC2
Long-standing illness, disability or infirmity	Long_standing_illness__disability_or_infirmity	testis	0.134153	0.0133431	MANSC4
Chronic renal failure [CKD]	bin_585.3	brain	1.62421	0.0133749	ABCA2|ADAM23|CELSR2|CFC1|CGREF1|CKB|EFHD1|EPHB6|FAM171B|GPR158|GRP|HIP1R|HSPA2|IGSF8|MOG|NCS1|NEFL|NGRN|NPPC|NPTXR|NXPH3|PALM|PHLDB1|PTPRN2|PTPRR|RNASE10|SCN4B|SCRG1|SEPTIN8|SEZ6L|SLITRK1|SNCG|SORCS2|SOX9|STX1B|SUSD4|TAFA5|UNC5D|VGF
Cholelithiasis	bin_574.1	stomach_1	13.4932	0.013477	AGR2|ANXA10
Leisure/social activities	Leisure_social_activities	adrenal_gland	4.12099	0.0135362	CBLN4|GSTA1|NCAM2|NRCAM|TNXB
Red blood cell (erythrocyte) count	Red_blood_cell__erythrocyte__count	testis	0.415171	0.0135663	CARHSP1|CHCHD6|CRISP2|DDX25|DUSP13|INSL3|LYAR|SDK2
Mean platelet (thrombocyte) volume	Mean_platelet__thrombocyte__volume	gallbladder	0.185108	0.0136587	ANXA4|LCN2
Diastolic blood pressure, automated reading	Diastolic_blood_pressure	testis	0.131521	0.013756	SERPINA5
Arthropathy NOS	bin_716.9	seminal_vesicle	98.5763	0.0137748	ACAN
Atorvastatin	C10AA05	testis	0	0.0137859
Monocyte percentage	Monocyte_percentage	skeletal_muscle	0	0.0138753
Myocardial infarction	bin_411.2	heart_muscle	13.8314	0.0139084	NPPB|TNNI3
Overall health rating	Overall_health_rating	liver	1.88091	0.014001	ADAMTSL2|APOF|ASGR1|ASGR2|C3|CCL16|CD302|CFH|CHI3L1|COL18A1|DDT|FUOM|GCHFR|KYNU|MBL2|PON1|RBP5|SDC1|SDC4|SERPINA1|UPB1
Triglycerides	log_total_tg_cleaned	epididymis	0.273096	0.0140218	AMOT|CBLN4|CRYBB1|NPC2|SPINK2
Eosinophill percentage	Eosinophill_percentage	adipose_tissue	2.60705	0.0141089	ANGPTL4|CD209|CLMP|CR1|CXCL3|IL2RA|PTX3|TNFRSF8|VIT
Smoking	smoking	smooth_muscle	3.96656	0.0141481	ACTA2|ATP2B4|CHRDL2|FAP|HEPH|ITGA5|THBS4|THY1
Glycated haemoglobin (HbA1c)	hba1c_cleaned	lung	2.07221	0.0143134	ACP5|AGR3|CD101|CD300LF|CD80|CSF2|CSF3|CTSH|FGFR4|GALNT5|ICAM1|IFI30|IL18R1|MARCO|MATN3|MRC1|MSR1|SFTPD|SUSD2|TREM2|VEGFD
Alcohol consumption	alcohol	kidney	2.00642	0.0143343	BCAM|CALB1|CDH6|DDC|ESM1|GGH|GGT1|GSTA1|HS6ST2|IL17RB|ITGB6|MME|NELL1|PEPD|PLAU|RBP5|SSC4D|TCN2|UMOD|WFIKKN1
Coffee intake	Coffee_intake	intestine	3.36294	0.0143803	CEACAM1|CEACAM5|CES2|ENTPD5|HEPH|TREH
Time blood draw	Time_blood_draw	placenta	0.549337	0.0144089	ANGPTL1|CLEC1A|CTHRC1|DAB2|DKK1|EBI3|FCGR2B|FLT1|FN1|IDO1|JAM2|MATN3|NID1|NID2|OLR1|PECAM1|PGF|PSG1|SERPINB9|SERPINE1|SERPINE2|SPARC|SPP1|TFPI|TFPI2
Neutrophill percentage	Neutrophill_percentage	adipose_tissue	2.32691	0.0144429	ADAMTS15|ADM|ANGPTL4|AOC3|CFD|COMP|CXCL3|LPL|MMP3|PTX3|RBP7|THBS4
Body mass index	bmi	epididymis	3.28516	0.0144438	ADGRG2|AMOT|CBLN4|CPLX2|ECM1|EDDM3B|ENPP5|LCP1|NPC2|SPINK2
IGF-1	igf1_cleaned	retina	0.339002	0.0145637	FRZB|IGSF9|PPP3R1|RTBDN|SLITRK2
Phosphate	phos_cleaned	gallbladder	4.1792	0.0147896	CHRDL2|COL1A1|FGF19|FNDC1|SPP1
Platelet crit	Platelet_crit	cervix	0.426814	0.0147902	ASRGL1|COL5A1|CXCL1|CXCL3|DKK1|ITGA11|PRSS27|RSPO1|SDK2|SORD|SPINK5|VSIG10L
LDL direct	ldl_chol_cleaned	brain	1.41158	0.0148459	ACAN|ADAM22|ADAM23|APLP1|B4GAT1|BAG3|BCAN|C1QL2|CALB2|CBLN4|CD22|CHI3L1|CHL1|CKMT1B|CLU|CNDP1|CNTN2|CNTN3|CNTN5|COL24A1|CPE|CRH|CRTAC1|DNER|EFHD1|ENPP6|ENTPD2|FAM171B|GFAP|GPC5|GPR158|GRP|ICAM5|ICOSLG|IDS|IGSF21|IL17RB|KLK6|L1CAM|LRRN1|LRTM2|MDGA1|MEGF10|MOG|NAGPA|NCAM1|NCAN|NELL1|NFASC|NGFR|NPTXR|NTRK2|NTRK3|NXPH3|OXT|PALM|PCDH17|PCDH7|PHLDB1|PON2|PRSS53|PTPRR|PTPRZ1|RNASE10|ROBO2|SCRG1|SCRN1|SE…
Centre	centre	parathyroid_gland	0.356375	0.0149362	PLA2G4A|PVALB|RALB|SCPEP1|SV2A|TDRKH
Direct bilirubin	log_dbil_cleaned	stomach_1	3.32214	0.0150003	CCL11|KRT8|PGA4|PTPRH|SLAMF7|VSIG2
Phosphate	phos_cleaned	testis	0.224489	0.0150657	IL31RA|TACC3
Phosphate	phos_cleaned	bone_marrow	0.380113	0.0150924	AMPD3|AREG|DPEP2|IL31RA|TACC3|TNF
IGF-1	igf1_cleaned	pancreas	2.04825	0.0151215	AMY2A|AMY2B|CBS|CEACAM16|CELA2A|CELA3A|CLPS|CTRB1|CTRC|CTRL|GP2|IGFBP2|LRIG1|NRTN|PLA2G1B|PNLIP|PNLIPRP1|PTPRN2|RNASE1|SEL1L|SERPINI2
SHBG	shbg_cleaned	skeletal_muscle	0.441848	0.015174	ART5|CEP85|CES3|CLIC5|GPD1|HSPB6|MSTN|PLA2G15|WNT9A
trans-pQTL score	trans.score	placenta	2.24544	0.0151885	ANGPTL1|AREG|C1QTNF6|CCNE1|CD209|CD300LG|CD93|CDH5|CEMIP2|CGB3|CGB8|CLEC1A|CNTN5|COL3A1|COL4A1|CRIM1|CSF1R|CSF2RA|CTHRC1|CTSL|CYTL1|DAB2|DKK1|DPP4|EBI3|EDNRB|FCGR2A|FCGR2B|FLT1|FN1|FOLR2|HGF|HPGDS|IDO1|IGDCC3|IGF2BP3|IGFBP3|IL12RB2|IL2RB|INSL4|JAM2|LYVE1|MATN3|NID1|NID2|NPL|OLR1|PAPPA|PCDH12|PECAM1|PGF|PLA2G7|PRG2|PSG1|SERPINB9|SERPINE1|SERPINE2|SIGLEC6|SPARC|SPP1|TEK|TFPI|TFPI2|TGFBI|WARS1|WFDC1
Valproic Acid	N03AG01	salivary_gland	6.44891	0.0152226	MANSC1|MELTF|TCN1
Lymphocyte percentage	Lymphocyte_percentage	pancreas	2.21697	0.0152554	CEACAM16|CHAD|GCG|GP2|IGFBP2|NUCB2|OLFM4|PPY|RBP1|REG1A|REG1B|SEL1L|SLC39A14|SPINK1
Body mass index	bmi	intestine	1.57625	0.0152713	AGR2|APOA4|ASAH2|B3GNT7|CCL11|CD6|CDHR2|CEACAM1|CEACAM6|CES2|CES3|CKB|CPXM2|CSPG4|DDC|DPT|ENPP7|FABP6|FAM3B|FBP1|GALNT5|GFRA3|GIP|GUCA2A|HEPH|ITGA5|JCHAIN|KLK15|LCN15|LGALS9|LMOD1|MEP1B|MMP12|MUC2|NCS1|PEPD|PLB1|PPP1R14D|PTGR1|PTPRR|PYY|REG4|RNF43|SCT|SMPD3|SPINK4|TNFRSF11A|TNFRSF17|TPK1|TREH|UNC5D|WNT9A
Time blood draw	Time_blood_draw	epididymis	0.225785	0.0153245	AMOT|CRYBB1|QPCT
Chronic airway obstruction	bin_496	lung	12.6616	0.0154318	CEACAM6|SFTPA2
Total Lean Mass (g)	Total_Lean_Mass__g_	stomach_1	2.49647	0.0155309	GAST|GHRL|GKN1|GRP|LIPF|MIA|PSCA|PTPRH|TFF1|TFF2|VSIG2
Total Lean Mass (g)	Total_Lean_Mass__g_	tongue	2.49647	0.0155309	CAPN3|CSRP3|HSPB6|IGDCC4|MSTN|MYL3|PADI2|SCN4B|SDHB|TTN|VIT
Metformin |Rosiglitazone	A10BD03	intestine	7.00912	0.0155666	AGR3|DSG2|MUC13
Cholelithiasis	bin_574.1	intestine	7.00912	0.0155666	AGR2|GIPC2|POF1B
Other chronic ischemic heart disease, unspecified	bin_411.8	placenta	13.2558	0.0157252	CD209|IGFBP3
Vitamin D	vitd_cleaned	bone_marrow	0.475452	0.0157471	AREG|BACH1|BIN2|CLC|CRACR2A|FMNL1|IL31RA|LCN2|PGLYRP1|SH2B3|WAS
Centre	centre	testis	0.551208	0.0157493	ACRBP|ASRGL1|BRAP|BRDT|CARHSP1|CETN3|CYB5R2|DNAJB8|GP6|LYAR|NAA80|OPLAH|PCYT2|PHOSPHO1|PRKAR2A|RAD51|SRPK2|TACC3|TDRKH|TMCO5A|WASF1|ZNRF4
Platelet crit	Platelet_crit	brain	0.734069	0.0157663	ACAN|ADAM22|ADAM23|AHSA1|AKT3|APLP1|ASRGL1|ATP6V1G2|BCR|BDNF|CACNB3|CACYBP|CALB2|CAMKK1|CBLN4|CD22|CDH23|CHL1|CIT|CLEC2L|CLIP2|CLU|CNP|CNTN1|CNTN2|COL24A1|CPE|CRTAM|CRYM|DDAH1|DGKZ|DKK4|DNAJB1|DNAJB2|DNM1|DNM3|DPP6|EDIL3|EFHD1|EHD3|ENPP2|ERBB4|ERBIN|ERC2|FGFR2|FKBP1B|FKBP4|FRMD4B|FUT8|GIT1|GP1BB|GPC5|HIP1|HPCAL1|HSPA2|ICOSLG|IGDCC4|IGSF8|L1CAM|LHPP|LRRN1|MDGA1|MEGF10|MFAP3L|MTSS2|NCAM1|NCAM2|NCAN…
Estradiol|Norethisterone |Estradiol	G03CA03	pituitary_gland	11.9111	0.0157903	POMC|SEZ6L2
Hypertensive chronic kidney disease	bin_401.22	breast	4.69631	0.0158137	CALB2|CD300LG|CX3CL1|STC2
Age	age	urinary_bladder	2.17405	0.0159273	CCL11|CCL13|CCL2|CSF3|CTHRC1|GDF15|ICAM1|IL6|ITGA5|KRT19|KYNU|MMP1|MMP12|MMP13|MMP7|PLAT|PLAU|RBFOX3|S100P|SELE|SIGLEC15|SMTN|TIMP1|TNFAIP2
Fresh fruit intake	Fresh_fruit_intake	intestine	3.27564	0.0159795	DDC|DSG2|GUCA2A|HEPACAM2|INSL5|LGALS3
Pulse rate, automated reading	Pulse_rate	vagina	0.200761	0.0161532	FABP5|KLK8
Gamma glutamyltransferase	log_ggt_cleaned	pituitary_gland	0.206443	0.0161558	SCGN|VMO1
HDL cholesterol	hdl_chol_cleaned	tongue	0.390545	0.0161849	ACADM|CAPN3|COX6B1|EGFLAM|ITGB6|MYOC|SIRT2
Triglycerides	log_total_tg_cleaned	breast	0.375522	0.0163278	ANGPTL4|APOD|CALB2|CD300LG|KIT|MIA|RBP7|TIMP4|TNFSF11
C-reactive protein	log_crp_cleaned	urinary_bladder	2.13389	0.0164424	CCL11|CSF3|GDF15|ICAM1|IL17C|IL1B|IL22|IL2RA|IL6|ITGA5|KYNU|LIF|LXN|MMP1|MMP12|MMP13|MMP7|PLAT|PTX3|RBFOX3|SELE|SLITRK6|TIMP1|TNFAIP2
Height	Standing_height	placenta	2.51347	0.0164769	CD209|CD93|COL4A1|MATN3|PAPPA|PLA2G7|PRG2|TGFBI|WARS1
Postinflammatory pulmonary fibrosis	bin_502	fallopian_tube	11.6721	0.0164813	FOLR1|MSLN
Body mass index	bmi	skin_1	1.88052	0.0165322	AHNAK2|CCL27|CD207|CEBPA|COMP|CST6|DSG4|EPPK1|FABP9|IGSF9|IL1RL2|KLF4|KLK11|KLK14|LYPD3|NECTIN4|OBP2B|PTPRZ1|S100A3|SBSN|SERPINA12|SERPINB8|SPINK5|TACSTD2|TNFRSF19|WFDC12|XG
Salmeterol |Fluticasone Propionate	R03AK06	salivary_gland	6.22482	0.0165971	CEACAM6|CNTN5|PRR4
Ancestry	pop	lymphoid_tissue	1.3715	0.0166586	ADGRE2|APBB1IP|ARHGAP30|BLNK|BTN3A2|C1QA|CCL11|CCL14|CCL3|CCL5|CD160|CD163|CD1C|CD300A|CD300C|CD300LF|CD33|CD5L|CD70|CD72|CD74|CD84|CD8A|CEACAM21|CHIT1|CHRDL2|CLEC1A|CLEC4A|CLEC4C|CLEC4G|CLEC6A|CR2|CSF2RB|CTSV|CXCL1|CXCL11|CXCL9|DLL1|DPEP2|FCAR|FCER2|FCGR2A|FCGR3B|FCRL5|FCRL6|FCRLB|GIPC2|GNLY|GP1BA|GZMH|HYAL1|ICAM2|IFI30|IGF2BP3|IGLC2|IL12B|IL12RB1|IL18BP|IL2RA|IL2RB|IL2RG|IL31RA|IL34|ITGB2|KIR2D…
Fresh fruit intake	Fresh_fruit_intake	parathyroid_gland	6.19851	0.0166672	CD109|CNTN4|DSG2
Particulate matter air pollution (pm10); 2007	Particulate_matter_air_pollution__pm10___2007	stomach_1	0.131525	0.0166989	C1orf116
Cystatin C	log_cysc_cleaned	skin_1	1.88949	0.0168238	AHNAK2|ARHGEF5|CA12|CCL27|CD207|CDSN|CEBPA|COMP|CPA4|CST6|CXCL14|DSG4|EFNA4|EPHB6|EPPK1|EVPL|FABP9|FCER1A|GPC1|GPNMB|IL18|IL20|IL20RA|IL34|KLF4|KLK11|KLK14|KLK8|LGALS7B|LY6D|NECTIN1|NECTIN4|NTF4|POF1B|PTPRZ1|S100A3|SBSN|SDC1|SERPINB8|SPINK5|SPTBN2|TNFRSF19|WFDC12|XG
Aspartate aminotransferase	log_ast_cleaned	ovary	2.74574	0.0171533	ADAMTS1|ADAMTS16|ADAMTS4|BST2|C7|CCL26|CD22|CDH3|ENPP6|FLRT2|GALNT10|LAG3|MDK|PAGR1|PDGFRA|RBP1|TIMP2|TYRO3
Metformin	A10BA02	gallbladder	3.58474	0.017311	COL1A1|FGF19|FNDC1|MMP1|PTPRH|SPP1
Cystatin C	log_cysc_cleaned	salivary_gland	2.02584	0.0174294	ALDH3A1|AMY1A|AMY1B|BPIFB2|CA6|CEACAM6|CGREF1|CST1|CST5|DEFB103A|DTNB|EIF4EBP1|FAM3B|FOLR1|FURIN|FUT3|KLK15|KRT19|LCN2|MANSC1|MIA|MMP3|MMP7|NUCB2|PIGR|PRR4|PRSS22|PRSS8|SLITRK6|SOX9|SPINK6|TNFRSF11A|TNFRSF19|TNFSF13|VSIG10L|WFDC2
Tea intake	Tea_intake	kidney	6.13044	0.0175011	DDC|PLAU|SOST
Centre	centre	choroid_plexus	0.294964	0.0175282	FHIT|LHPP|QDPR|RAB33A
Mean sphered cell volume	Mean_sphered_cell_volume	testis	0.390256	0.0175641	CYB5R2|DKKL1|GP6|PTGDS|SDK2|TACC3
Testosterone	log_testo_cleaned	epididymis	3.31906	0.0175813	ADGRG2|CBLN4|DEFB104A|ECM1|EDDM3B|ENPP5|LCP1
Red blood cell (erythrocyte) distribution width	Red_blood_cell__erythrocyte__distribution_width	endometrium_1	3.19065	0.0176384	ACTA2|CHRDL2|IL17C|ITGA11|MAMDC2|PAEP|SPON2
Number of draws	Number_of_draws	breast	0.13883	0.0176607	RBP7
Caffeine |Acetaminophen |Codeine|Acetaminophen |Codeine |Ketorolac|Acetaminophen |Codeine	N02AJ06	parathyroid_gland	6.05256	0.0176821	CD4|PDGFC|PTN
Caffeine |Acetaminophen |Codeine|Acetaminophen |Codeine |Ketorolac|Acetaminophen |Codeine	N02AJ06	intestine	3.1927	0.017698	ACE2|AGR2|AGR3|MEP1B|NCS1|POF1B
Total Lean Mass (g)	Total_Lean_Mass__g_	parathyroid_gland	0	0.0177428
Total bilirubin	log_tbil_cleaned	gallbladder	3.97276	0.0177651	COL3A1|FGF19|PTPRH|SPON1|SPP1
Vitamin D	vitd_cleaned	adrenal_gland	3.12111	0.0179357	CBLN4|DNER|DPP10|ERN1|GSTA1|MAP3K5|QPCT
Milk type used	Milk_type_used	adrenal_gland	6.11394	0.0180115	ERN1|LDLR|TNXB
Hypertensive chronic kidney disease	bin_401.22	vagina	4.49076	0.0180282	ENDOU|LY6D|PPL|SPRR3
Estradiol|Norethisterone |Estradiol	G03CA03	choroid_plexus	11.0209	0.0181056	COL9A1|SCRG1
Centre	centre	prostate	0	0.0181472
Norethisterone |Estradiol|Levonorgestrel |Estradiol	G03FB05	skin_1	11.7149	0.018206	IL1RL2|SERPINA12
Particulate matter air pollution (pm10); 2007	Particulate_matter_air_pollution__pm10___2007	lung	0.227533	0.0183521	C1orf116|DOK2
Salbutamol	R03AC02	smooth_muscle	11.2293	0.0184912	FAP|THBS4
Simvastatin	C10AA01	kidney	2.3422	0.0186207	ACE2|FBP1|GSTA1|IL17RB|ITGB6|MME|PLAU|PODXL|RBP5|REN|TPMT
Processed meat intake	Processed_meat_intake	vagina	10.8219	0.0186614	LY6D|PPL
Tea intake	Tea_intake	thyroid_gland	10.8219	0.0186614	CPQ|STC1
Fasting time	Fasting_time	breast	4.44873	0.0187321	ANGPTL4|MIA|SFRP1|TNFSF11
Acetylsalicylic Acid	A01AD05	urinary_bladder	4.33889	0.0187515	AREG|KRT19|MMP1|MMP12
Chronic renal failure [CKD]	bin_585.3	choroid_plexus	2.97712	0.0188965	CDH3|CPXM2|EPHA4|FOLR1|FZD8|SCRG1|SERPINF1
Gout	bin_274.1	brain	7.67901	0.0189906	CHI3L1|ERBB4|ICOSLG
Date of attending assessment centre	Date_of_attending_assessment_centre	epididymis	0.12507	0.0190936	CRYBB1
Date of attending assessment centre	Date_of_attending_assessment_centre	gallbladder	0.12507	0.0190936	ANXA4
Chronic renal failure [CKD]	bin_585.3	liver	0.496501	0.0192062	AMBP|APOA2|ASGR2|CD4|CFHR2|COL18A1|GCHFR|HYOU1|LECT2|RNASE4|SDC1|SLC39A14
Phosphate	phos_cleaned	kidney	2.32168	0.0192969	DDAH1|ENPP6|ENTPD5|FGF9|MELTF|PLAU|PTH1R|SOST|SPP1|TCN2|TSPAN1
Known or suspected fetal abnormality affecting management of mother	bin_655	cervix	10.7089	0.0193901	PAEP|SDK2
Alanine aminotransferase	log_alt_cleaned	prostate	4.70223	0.0193947	DPP4|FOLH1|KLK4|MSMB|RLN1
cis-pQTL score	cis.score	endometrium_1	4.74652	0.0194408	ACTA2|C1QTNF6|CHRDL2|DPP6|FAP|GNLY|HMCN2|IL17C|ITGA11|LEFTY2|MAMDC2|MFAP5|MMP10|PAEP|PTPRR|RSPO1|RSPO3|SPON2|SSC5D
SHBG	shbg_cleaned	placenta	1.85584	0.0194907	ANGPTL1|AREG|CD300LG|CD93|CDH5|CEMIP2|CNTN5|COL4A1|CRIM1|EBI3|FLT1|FOLR2|IGFBP3|IL12RB2|LYVE1|MATN3|PCDH12|PLA2G7|PRG2|PSG1|SIGLEC6|SPP1|TFPI|TFPI2
Neutrophill percentage	Neutrophill_percentage	adrenal_gland	3.32218	0.0194942	CCN3|DNER|DPP10|GSTA1|SNCG|TNXB
Number of draws	Number_of_draws	lung	0.352569	0.0197998	CD300LF|CSF3|IFI30|NCF2|OLR1
Hyperplasia of prostate	bin_600	placenta	11.3633	0.0198928	CGB3|CGB8
Alcoholic liver damage	bin_317.11	esophagus	11.6459	0.0199008	PRSS22|TACSTD2
Age	age	stomach_1	2.04871	0.0199841	AGR2|ANXA10|BCL2L15|CA9|CBLIF|CCL11|GALNT3|GALNT5|GAST|GKN1|GPRC5C|LGALS9|LIPF|MMP1|PGA4|POSTN|PSCA|PTPRH|S100P|TFF1|TFF2|TNFRSF17|TPSD1|TSPAN8|VSIG2
Phosphate	phos_cleaned	smooth_muscle	4.81639	0.0199978	CHRDL2|COL6A3|FAP|ITGA11
Celiac disease	bin_557.1	liver	0	0.0200866
High light scatter reticulocyte count	High_light_scatter_reticulocyte_count	bone_marrow	0.592115	0.0201509	ADGRE1|AHSP|AMPD3|BID|CCL3|CCL4|CCL7|CDA|CDK1|CEACAM21|CENPF|CLEC4A|CST7|HMBS|ITGAL|KLRF1|LCN2|LCP1|MMP8|OSM|PRG3|PTPRC|TFRC|TK1
Haemoglobin concentration	Haemoglobin_concentration	epididymis	0	0.0201557
White blood cell (leukocyte) count	White_blood_cell__leukocyte__count	stomach_1	0.373706	0.0201733	BCL2L15|CA2|GALNT5|IGLC2|JCHAIN|S100P
Lymphoid leukemia, chronic	bin_204.12	kidney	0	0.0202655
Leisure/social activities	Leisure_social_activities	lung	2.59629	0.02033	ACP5|ADAMTS8|CD101|IL18R1|MRC1|SFTPD|TNFRSF6B|TREM2
Fenofibrate	C10AB05	salivary_gland	4.19677	0.0205852	BPIFA2|BPIFB2|CGREF1|FURIN
Townsend deprivation index	Townsend_deprivation_index	salivary_gland	4.19677	0.0205852	LPO|ODAM|PRR4|SPINK6
Nitrogen dioxide air pollution; 2005	Nitrogen_dioxide_air_pollution__2005	heart_muscle	10.7621	0.020689	DCUN1D2|RILP
Total protein	total_prot_cleaned	esophagus	0.593576	0.0206985	ANXA2|C1orf116|CKMT1A|CKMT1B|CSTB|DAPP1|DEFB4A|DGKA|DKK4|DSG3|EDAR|EHD3|EPHA2|EPS8L2|EVPL|FABP5|HSPB1|IL18|KLK10|KLK8|KRT19|NECTIN4|PGD|REEP4|RIPK4|S100A11|SDC1|SERPINB1|SH3BP1|SLC9A3R1|SPINK5|SPINT1|TMPRSS11B|TP53I3|TXN|ULBP2
Total Lean Mass (g)	Total_Lean_Mass__g_	testis	0.334972	0.0209574	C1orf56|LRRC37A2|PHOSPHO1|SPESP1
Date of attending assessment centre	Date_of_attending_assessment_centre	vagina	0.265424	0.021004	FABP5|FGFBP1|PPL
Beclomethasone Dipropionate	R03BA01	adrenal_gland	10.1188	0.0210249	CCN3|TNXB
Type 1 diabetes	bin_250.1	bone_marrow	0	0.0210345
Alanine aminotransferase	log_alt_cleaned	endometrium_1	2.90141	0.021131	C1QTNF6|DPP6|FAP|LEFTY2|PAEP|RSPO1|RSPO3|SSC5D
Bezafibrate	C10AB02	liver	4.5773	0.0212737	ANGPTL4|APOA2|FGF21|FURIN
Conjugated Estrogens |Norgestrel	G03FA10	adipose_tissue	5.63602	0.0213494	ANGPTL4|CR1|GHR
Pulse rate, automated reading	Pulse_rate	fallopian_tube	0.139716	0.0214313	CRTAC1
Total Lean Mass (g)	Total_Lean_Mass__g_	liver	1.58873	0.0214956	A1BG|AGT|AGXT|APOA2|APOC1|ARG1|C2|C4BPB|CD14|CDA|CFB|CFI|COL18A1|ECHDC3|F11|FGL1|GC|GDF2|IL27|IL32|INHBC|ITIH3|ITIH4|LCAT|LRG1|MST1|NAPRT|PIK3AP1|PROC|SERPINA11|SERPINA6|SERPINC1|SERPIND1|SERPING1|SHBG|SLC39A14|TP53INP1
Smoking	smoking	intestine	1.53275	0.0215138	ACE2|AGR2|AKR1B10|B3GNT7|CA4|CCL11|CD101|CD6|CDH17|CEACAM1|CEACAM5|CEACAM6|CES2|CKB|CSPG4|DPT|DSG2|EPCAM|FABP2|FAM3B|FBP1|FOLH1|FUT3|GALNT5|GFRA3|HEPACAM2|HEPH|IGLC2|ITGA5|JCHAIN|L1CAM|LGALS9|LY9|MEP1B|MLN|MMP12|NRP2|PIGR|PLB1|PTGR1|PTPRH|PTPRR|RBP2|REG4|S100G|SCT|SMPD3|TNFRSF11A|TPK1|TREH|TSPAN1|TSPAN8|UNC5D
Red blood cell (erythrocyte) distribution width	Red_blood_cell__erythrocyte__distribution_width	adipose_tissue	2.09692	0.0215528	ADM|ANGPTL4|CCN5|CD248|CLEC3B|CLEC4G|CTHRC1|EDN1|GHR|INHBB|MMP3|MSLN|SEMA3G|SRPX|TNFRSF8
Systolic blood pressure, automated reading	Systolic_blood_pressure	seminal_vesicle	7.28961	0.0215617	ACAN|ACTA2|WFDC1
Lymphocyte count	Lymphocyte_count	parathyroid_gland	2.63405	0.0216233	CD4|CEMIP2|DSG2|GATA3|NCR3LG1|PLAT|SSC4D|TDRKH
Glycated haemoglobin (HbA1c)	hba1c_cleaned	stomach_1	2.08898	0.0216265	AGR2|AKR1B10|ALDH3A1|BCL2L15|CA2|CA9|CBLIF|CCL11|FAM3B|GALNT5|KRT8|LIPF|PSCA|PTPRH|S100P|TFF1|TFF2|VSIG2
Alendronic Acid	M05BA04	cervix	10.0399	0.0216385	COL1A1|COL5A1
Metformin |Rosiglitazone	A10BD03	pancreas	10.3785	0.021652	CPA2|SPINK1
Ancestry	pop	brain	0.729919	0.0216979	ABCA2|ACAN|ADAM22|ADAMTS16|ANK2|APLP1|B4GAT1|BAG3|BDNF|C1QL2|CKB|CLIP2|CLU|CNTN1|CNTN2|CNTN3|CNTN5|COL24A1|CRH|CRYBB2|DDAH1|DKK4|DNAJA4|DNAJB1|DNAJB2|DNER|DNM1|DOCK9|DPP10|DPP6|DRAXIN|EFHD1|ERBB4|FRMD4B|FUT8|GPC5|GPR158|ICAM5|IGDCC4|IGSF8|IL12RB2|IL17RB|KLK6|L1CAM|LHPP|LRRN1|MEGF10|MEPE|MFAP3L|MOG|NAGPA|NCAM1|NCAN|NEFL|NELL1|NELL2|NPPC|NPTXR|NRXN3|NTRK3|OXT|PALM|PCDH7|PDZD2|PODXL2|PRSS53|PSPN|PTP…
Alkaline phosphatase	log_alp_cleaned	intestine	1.5073	0.0218698	ACE|AGR2|ALPI|APOA4|ASAH2|B3GNT7|BCL2L15|CCL11|CD101|CD177|CD6|CDH17|CEACAM1|CEACAM20|CEACAM5|CEACAM6|CKB|CKMT1A|CKMT1B|CPXM2|CSPG4|DPP4|DPT|ENPP7|EPCAM|FAM3B|FOLH1|FUT3|GALNT5|GDNF|GFRA3|GIP|GIPC2|GPA33|GUCA2A|HEPACAM2|HEPH|HMCN2|IGLC2|IL2RG|ITGA5|L1CAM|LGALS3|LGALS4|LGALS9|LY9|LYPD8|MEP1A|MLN|MMP12|MUC13|NCS1|NRP2|OLFM4|PIGR|POF1B|PTPRH|RBFOX3|REG4|SIAE|SIGLEC15|SLC51B|SMPD3|SPINK4|TMPRSS15|TNF…
Forced expiratory volume in 1-second (FEV1)	Forced_expiratory_volume_in_1_second__FEV1_	testis	0.295675	0.021928	CRISP2|DUSP13|INSL3
Neutrophill percentage	Neutrophill_percentage	testis	0.295675	0.021928	ACE|IL31RA|LRRC37A2
Atenolol	C07AB03	parathyroid_gland	5.53077	0.0220833	PLAT|PTH|PTN
Qualifications	Qualifications	endometrium_1	5.66424	0.0221442	ACTA2|GNLY|MFAP5
Albumin	albumin_cleaned	stomach_1	2.06588	0.0222775	ANXA10|CA9|GAST|GHRL|GPRC5C|IGLC2|JCHAIN|LGALS9|LIPF|MMP1|PGA4|POSTN|PTPRH|SLAMF7|TFF1|TFF2|TNFRSF17|TPSD1
Diastolic blood pressure, automated reading	Diastolic_blood_pressure	adrenal_gland	3.59182	0.0223133	GSTA1|LDLR|LSP1|SERPINA5|SNCG
Townsend deprivation index	Townsend_deprivation_index	intestine	2.71536	0.022513	AGR2|AGR3|CEACAM5|ENTPD5|MEP1B|MZB1|SCT
High light scatter reticulocyte count	High_light_scatter_reticulocyte_count	lymphoid_tissue	0.672847	0.022647	ADGRE1|APBB1IP|CCL3|CD163|CD200R1|CD27|CD72|CD8A|CDK1|CEACAM21|CENPF|CHRDL2|CLEC4A|CLEC4C|CR1|CSF1R|HMOX1|IFI30|IL18R1|IL1R2|IL7R|ITGAL|ITM2A|KLRF1|LCP1|LILRB5|MICB|NFATC3|NOS3|PCDH17|PTPRC|RAD51|SCARF1|SELPLG|SEMA7A|SIGLEC10|SIGLEC7|SIGLEC8|SIGLEC9|SMPD3|STAB2|TNFRSF17
Glucose	glucose_cleaned	lymphoid_tissue	0.452427	0.0226699	ADGRE2|BLNK|FCRL6|IL18R1|IL1R2|SELPLG|SEMA7A|SIGLEC7
Age	age	endometrium_1	2.78494	0.0226947	ACTA2|CHRDL2|DPP6|FAP|GNLY|LEFTY2|MAMDC2|MMP10|PAEP|PTPRR|RSPO1|RSPO3|SSC5D
Immature reticulocyte fraction	Immature_reticulocyte_fraction	lymphoid_tissue	0.331161	0.0227096	FLT3|GP5|SLA2|SMPD3
IGF-1	igf1_cleaned	urinary_bladder	2.18924	0.0227658	CCL11|CCL13|CCL2|CTHRC1|FGF7|GDF15|ICAM1|IL6|ITGA5|KYNU|MMP12|PLAT|PTX3|SELE|TIMP1|TNFRSF21
Heel bone mineral density (BMD) T-score, automated	Heel_bone_mineral_density__BMD__T_score__automated	smooth_muscle	9.96334	0.0229119	ITGA5|TNC
Lithium	N05AN01	salivary_gland	9.87335	0.0229871	MMP7|WFDC2
Mean reticulocyte volume	Mean_reticulocyte_volume	intestine	2.42333	0.0232042	CA2|FABP2|FUT3|GALNT5|HEPACAM2|IGLC2|LYPD8|OLFM4|RBP2|S100G
Atorvastatin	C10AA05	adrenal_gland	4.18782	0.0233209	ERN1|LDLR|RARRES2|SNCG
LDL direct	ldl_chol_cleaned	cervix	2.15004	0.0236478	AGR2|COL3A1|COL5A1|CXCL3|DEFB103B|FGFBP1|ITGA11|KLK10|LEFTY2|MASP1|NT5E|PAEP|PI16|PRSS27|SLC51B|SORD
Glycated haemoglobin (HbA1c)	hba1c_cleaned	kidney	1.87193	0.0237104	ACE2|DDAH1|ENPP6|ESM1|FBP1|GDF15|GGH|GGT1|GIPC2|GSTA1|IL17RB|ITGB6|MELTF|MME|PDZK1|PEPD|RBP5|REN|SOST|SSC4D|TCN2|TDGF1|WFIKKN1
Calcium	ca_cleaned	parathyroid_gland	2.58374	0.0237255	ALCAM|CEMIP2|CNTN4|DPP4|PDGFC|PTH|PVALB|SSC4D
Body mass index	bmi	endometrium_1	2.89195	0.0239789	C1QTNF6|DPP6|ITGA11|LEFTY2|MFAP5|MMP10|PTPRR|RSPO1|RSPO3|SPON2|SSC5D
Bendroflumethiazide	C03AA01	choroid_plexus	5.38077	0.0240016	CPXM2|DNER|SOD3
Furosemide|Amiloride |Furosemide	C03CA01	ovary	5.39518	0.0240287	BAMBI|C7|TIMP2
Urate	urate_cleaned	bone_marrow	0.58738	0.0242539	BID|CASP8|CCL3|CDA|CEACAM6|CEACAM8|CHI3L1|CLEC5A|FES|FLT3|GZMH|HHEX|ICOSLG|IL1B|KLRF1|PGD|PRTN3|RELT|TLR1|TNFSF8
Triglycerides	log_total_tg_cleaned	bone_marrow	0.692158	0.0243252	AHSP|AIF1|AMPD3|ANXA3|AREG|AZU1|BACH1|BID|BIN2|BLVRB|BNIP2|CASP8|CCL3|CCL4|CCL5|CCL7|CD101|CD244|CD300LF|CDA|CDKN2D|CEACAM3|CEACAM6|CENPF|CEP152|CHI3L1|CLEC4A|CLSPN|CRACR2A|CSF2RB|CST7|CXCL8|DNAJC9|EREG|FCGR3B|FES|FGD3|FGFBP2|FMNL1|GNLY|GP1BA|GZMB|HCLS1|HHEX|HMBS|IL10RA|IL1B|ITGAL|ITGAM|KIF22|KLRB1|KLRF1|LAT2|LPCAT2|LYN|NCF2|PGD|PLCB2|PPBP|PPM1A|PRG3|PRTN3|RAB37|RAB44|RELT|RGCC|RILPL2|RP2|S100A12…
Systolic blood pressure, automated reading	Systolic_blood_pressure	liver	1.59821	0.0243398	A1BG|ADAMTSL2|AFM|AMBP|APOA1|APOH|C1S|CCL16|CDA|CES1|CFI|CHI3L1|CPB2|CRHBP|EFNA1|F13B|F9|FAM20A|FGF21|GDF2|GGT1|HYAL1|IGSF9|KYNU|MAMDC4|MASP1|PGLYRP2|SERPINA4|SERPINA5|SERPING1|TFPI
Cereal intake	Cereal_intake	retina	2.38485	0.0244274	CLEC2L|CLUL1|DDC|HS3ST3B1|IGLON5|LRP2BP|NRCAM|PLXDC1|PRTG|SEMA7A
Type 1 diabetes	bin_250.1	skin_1	3.30363	0.0244995	CA12|GPC1|GPNMB|POSTN|XG
SHBG	shbg_cleaned	cervix	2.23929	0.0246282	ADAMTSL5|COL1A1|COL5A1|KLK10|LEFTY2|NBL1|OGN|PAEP|RSPO1|SDK2|SORD|SPINK6|SPRR3|WFDC2
Long-standing illness, disability or infirmity	Long_standing_illness__disability_or_infirmity	thyroid_gland	3.47079	0.0247488	ADGRG1|CNTN5|LPCAT2|OCLN|PGF
Neutrophill percentage	Neutrophill_percentage	gallbladder	3.61291	0.0248927	COL1A1|COL3A1|FNDC1|LCN2|PTPRH
Mean corpuscular volume	Mean_corpuscular_volume	choroid_plexus	2.79489	0.0249935	CDH3|CPXM2|EPHA4|FOLR1|NELL2|SERPINF1|TTR
Platelet distribution width	Platelet_distribution_width	placenta	2.35135	0.0250615	CD209|CSF1R|CTSL|DKK1|EBI3|FCGR2A|INSL4|OLR1|PLA2G7|TGFBI
Aspartate aminotransferase	log_ast_cleaned	liver	1.36924	0.0250633	ACADM|ACOX1|ADAMTS13|ADAMTSL2|ADH1B|ADH4|AFP|AGXT|AKR1C4|ALDH1A1|ALDH2|ALDH5A1|AMBP|ANGPTL4|APCS|ASGR2|C1RL|C2|C9|CA5A|CAT|CBS|CD14|CDA|CEBPA|CES1|CES2|CES3|CFHR2|CFHR4|CFHR5|CHI3L1|CLEC4G|CYB5A|DCXR|DDT|DHODH|DHRS4L2|ECHDC3|ECHS1|ECI2|ENTPD5|EPHX2|F13B|FAM20A|FBP1|FCN2|FGFR4|FGL1|FN1|FST|FTCD|FUOM|FURIN|GAS2|GBP1|GCHFR|GDF2|GPRC5C|GRHPR|GSTA1|HAO1|HMGCL|HNMT|HRG|HS3ST3B1|HYAL1|HYOU1|IGFBP1|IGSF9…
Particulate matter air pollution (pm10); 2007	Particulate_matter_air_pollution__pm10___2007	pituitary_gland	0	0.02509
Cystatin C	log_cysc_cleaned	stomach_1	2.0556	0.0251933	AGR2|AKR1B10|ALDH3A1|ANXA10|BCL2L15|CA2|CBLIF|CCL11|CTSE|FAM3B|GALNT3|GALNT5|GAST|GHRL|GKN1|GRP|IGLC2|JCHAIN|KRT8|LGALS9|MIA|MMP1|PGA4|PSCA|PTPRH|S100P|SLAMF7|TFF1|TFF2|TNFRSF17|TPSD1|VSIG2
Triglycerides	log_total_tg_cleaned	endometrium_1	0.355115	0.0253153	CACNA1C|GNLY|LEFTY2|MFAP5|MMP10|SPON2|SSC5D
Number of draws	Number_of_draws	placenta	0.463299	0.0253267	CTHRC1|DKK1|IDO1|JAM2|NPL|OLR1|SERPINB9|SERPINE2|WARS1
White blood cell (leukocyte) count	White_blood_cell__leukocyte__count	endometrium_1	2.7935	0.0254232	CHRDL2|DPP6|FAP|IL17C|ITGA11|MFAP5|MMP10|PAEP|PTPRR|RSPO1|SSC5D
Testosterone	log_testo_cleaned	lung	2.0177	0.0254971	ADGRF5|AGER|CCL3|CD300C|CD80|CRTAC1|CSF2|CTSH|FGFR4|FOLR1|ICAM1|LAIR1|MATN3|TREM2|VEGFD
Mean reticulocyte volume	Mean_reticulocyte_volume	salivary_gland	3.26621	0.0258165	CCL28|COL28A1|FUT3|MMP3|WFDC2
Cereal intake	Cereal_intake	intestine	1.81824	0.025875	AGR3|CES2|CSPG4|DDC|FABP2|FBP1|FOLH1|GFRA3|HEPACAM2|MUC13|POF1B|PTGR1|RBP2|REG4|SCIN|SMPD3|TMPRSS15|UNC5D|WNT9A
Prednisolone	A07EA01	adipose_tissue	2.45702	0.025885	ANGPTL7|CR1|IL10|MMP3|PTX3|SRPX|THBS4|XG
Desogestrel |Ethinyl Estradiol	G03AA09	skin_1	9.372	0.025977	IL1RL2|SERPINA12
Alendronic Acid	M05BA04	urinary_bladder	9.04674	0.0260031	ITGA5|MMP13
Creatinine	log_crea_s_cleaned	endometrium_1	2.85281	0.0261152	ACTA2|CHRDL2|HMCN2|IL17C|LEFTY2|MFAP5|MMP10|PTPRR|RSPO3
SHBG	shbg_cleaned	kidney	1.86466	0.0262065	ATP1B1|BCAM|CA12|CDH6|DDC|ENPEP|ESM1|GDF15|GGT1|IL17RB|MME|PLAU|PODXL|RBP5|SOST|SPP1|SSC4D|TCN2|UMOD|WFIKKN1
Leisure/social activities	Leisure_social_activities	ovary	3.36735	0.0263675	ADAMTS16|CDH23|FLRT2|HS6ST2|MDK
Particulate matter air pollution (pm10); 2007	Particulate_matter_air_pollution__pm10___2007	salivary_gland	0.236819	0.0264933	DTNB|NUCB2
Triglycerides	log_total_tg_cleaned	esophagus	0.613188	0.0265512	ALDH3A1|ANXA1|ANXA2|C1orf116|CDA|CEACAM6|CSTB|DAPP1|DEFB4A|DGKA|DKK4|EDAR|EHD3|EPS8L2|FABP5|FGFBP1|FUT3|GSTP1|HSPB1|IL12A|IL18|IL1RN|KLK10|KLK13|MAPK13|PGD|PPL|PRSS22|PRSS27|REEP4|S100A11|SBSN|SCRIB|SEMA3F|SERPINB1|SH3BP1|SLC9A3R1|SPRR3|TP53I3|TXN
SHBG	shbg_cleaned	brain	0.679646	0.0266661	ADAMTS16|B4GAT1|CBLN4|CHL1|CKB|CLIP2|CNDP1|CNTN3|CNTN5|CPE|CRTAM|DPP10|DRAXIN|EDIL3|ENPP2|EPHB6|ERBB4|ICAM5|IL12RB2|IL17RB|KLK6|LUZP2|NAGPA|NCAM2|NELL2|PCDH17|PCDH7|PLCB1|PLXNA4|PRSS53|PTPRZ1|RNASE10|SDK2|SERPINI1|SEZ6L|SEZ6L2|SIRPA|SUSD4|TREM2|VSNL1|VSTM2L
Metformin	A10BA02	liver	1.53413	0.0267462	ADAMTSL2|AFP|AGXT|ANGPTL3|ANGPTL4|APOC1|BTD|C1RL|C2|CDA|CES2|CHAD|CLEC4G|CLU|CRHBP|ENTPD5|EPO|F13B|FCN2|FGFR4|FN1|GC|GDF2|GPRC5C|HAO1|HGFAC|HRG|HSD11B1|HYAL1|ITIH3|LBP|MVK|ORM1|PLG|PRSS53|RTN4R|SAA4|SHBG|SULT2A1
Smoking	smoking	endometrium_1	2.73052	0.0267764	ACTA2|CHRDL2|DPP6|ESR1|FAP|GNLY|LEFTY2|MAMDC2|MFAP5|MMP10|PTPRR
Total bilirubin	log_tbil_cleaned	skin_1	0.15624	0.0269886	POF1B
Sex	sex	intestine	0.66179	0.0270398	ACE2|ALPI|APOA4|ASAH2|BTC|CA13|CA2|CCL11|CD177|CD6|CDHR2|DSG2|ENPEP|ENPP7|ENTPD5|FBP1|GDNF|GFRA3|GPA33|GUCY2C|HEPH|IL2RG|INPP5D|INSL5|ITGA5|JCHAIN|LCN15|LGALS3|LGALS9|LY9|MEP1A|MEP1B|NCS1|NRP2|PIGR|PLB1|PLEKHO1|SIAE|SIGLEC15|SULT1A1|TNFRSF11A|TSPAN1|TSPAN8
Platelet crit	Platelet_crit	adipose_tissue	0.540803	0.0270838	ADAMTS4|ADH1B|ANGPTL7|AOC3|CALB2|CD209|CD248|CD300LG|CD36|CLEC3B|CLEC4G|COMP|CR1|CXCL3|EDN1|GPD1|PLXNA4|PTX3|RARRES1|SRPX|THBS4|TIMP4
Waist-to-Hip ratio	whr	liver	1.41863	0.0271288	ADH4|AFM|ANG|ANGPTL3|APCS|APOF|ARG1|ASGR1|BCHE|C3|CA5A|CCL16|CES1|CES2|CES3|CFH|CFHR4|CHAD|CLEC1B|CRHBP|DCXR|F9|FAM20A|FGF21|FGFR4|FGL1|FN1|FURIN|GGT1|GHR|HHEX|HSD17B3|IGFBP1|IGSF9|IL17RB|IL1RAP|IL27|IL32|INHBC|IQGAP2|ITIH3|KYNU|LACTB2|LCAT|LEPR|LRG1|MET|MSRA|MVK|NIT2|P4HB|PCYT2|PECR|PON3|PTGR1|RARRES2|RTN4R|SCLY|SERPINA11|SERPINA6|SHBG|SHMT1|SLC39A14|SULT2A1|TDO2|TFPI|UPB1
cis-pQTL score	cis.score	adipose_tissue	2.05053	0.0271299	ADAMTS15|ADAMTS4|ADH1B|ADM|ANGPTL4|ANGPTL7|AOC3|C19orf12|C1QTNF1|CALB2|CCN5|CD209|CD248|CD300LG|CD36|CFD|CLEC3B|CLEC4G|CLMP|COMP|CPM|CR1|CTHRC1|EDN1|FGFBP2|GHR|GPD1|GPIHBP1|IL10|IL2RA|INHBB|ITIH5|LILRB5|LPL|LYVE1|MMP3|MSLN|PLXNA4|PROCR|PTX3|RARRES1|RBP7|SRPX|THBS4|TIMP4|TNFRSF8|TNN|VIT|XG
Platelet crit	Platelet_crit	lung	0.520842	0.0271526	ACVRL1|ADAMTS8|ADGRF5|C1orf116|CCL18|CCL3|CD274|CD80|CSF2|CSF3|DOK2|GALNT5|HLA-DRA|ICAM1|MARCO|RGCC|SFTPD|SUSD2|VEGFD
Levothyroxine	H03AA01	thyroid_gland	8.71587	0.0272752	CALCA|TG
Eosinophill percentage	Eosinophill_percentage	placenta	2.28349	0.0274176	CD209|CLEC1A|FCGR2A|FLT1|IDO1|PAPPA|PRG2|SIGLEC6|TFPI2|WARS1
Omeprazole	A02BC01	esophagus	3.83477	0.0274418	KLK11|KRT19|PRSS27|SPINK5
Hypertensive chronic kidney disease	bin_401.22	adipose_tissue	2.83776	0.0274469	ADAMTS4|CALB2|CD300LG|CLMP|VIT|XG
Urea	urea_cleaned	endometrium_1	2.87642	0.0276213	ACTA2|CHRDL2|ITGA11|MAMDC2|PAEP|RSPO1|SPON2
Total protein	total_prot_cleaned	testis	0.625988	0.0277641	ACRBP|ALMS1|ASRGL1|BRAP|BRDT|CENPJ|CEP112|CETN3|CLSPN|CTAG1A|CTAG1B|CYB5R2|DCUN1D1|DNAJB8|DUSP13|GFRA2|GJA8|GP6|H2AP|HSD17B3|IL13|IL31RA|IL5|KHDC3L|LELP1|LRRC37A2|LYZL2|NAA80|OBP2B|OPLAH|PCYT2|PDCL2|PHOSPHO1|PRKAR2A|SDK2|SRPK2|TACC3|TDRKH|TMCO5A|WASF1|ZNRF4
Mean corpuscular volume	Mean_corpuscular_volume	parathyroid_gland	0	0.0281154
Essential hypertension	bin_401.1	intestine	2.83327	0.0282074	ACE|ACE2|GIPC2|LGALS4|RBFOX3|TNFRSF11A
Conjugated Estrogens	G03CA57	skeletal_muscle	0.160443	0.0284005	CD99L2
Date of attending assessment centre	Date_of_attending_assessment_centre	kidney	0.497571	0.0284577	CA12|DAB2|DDAH1|GGACT|MSRA|PKLR|RAB11FIP3|SHMT1|SLC13A1|TMEM106A|TPMT|VAV3
Leisure/social activities	Leisure_social_activities	parathyroid_gland	2.87401	0.0284754	ADAM23|CNTN4|DPP4|DSG2|PLAT|SSC4D
Atrial fibrillation and flutter	bin_427.2	endometrium_1	5.11403	0.0284961	GNLY|MAMDC2|RSPO1
IGF-1	igf1_cleaned	endometrium_1	2.75776	0.0286012	ACTA2|HMCN2|MAMDC2|MFAP5|MMP10|PTPRR|RSPO1|SPON2|SSC5D
Tobacco use disorder	bin_318	liver	0.151602	0.0286862	GCHFR
Pork intake	Pork_intake	placenta	5.01785	0.0286978	CSF1R|EBI3|LYVE1
Albumin	albumin_cleaned	urinary_bladder	2.10005	0.0287835	AREG|CSF3|CTHRC1|GDF15|IL17C|IL22|IL2RA|IL6|ITGA5|KRT19|MMP1|RBFOX3|SLITRK6|THY1|TIMP1|TNFRSF21|TSLP
Amlodipine	C08CA01	urinary_bladder	8.5152	0.0288041	CTHRC1|SELE
Coronary atherosclerosis	bin_411.4	placenta	8.83705	0.0294243	IGFBP3|TEK
Glucose	glucose_cleaned	intestine	1.8986	0.029596	ALPI|ENPP7|GIP|MEP1A|MLN|MUC13|OLFM4|PTPRR|S100G|SCT|SIAE|TMPRSS15|TPK1|TREH|UNC5D
Tramadol|Morphine	N02AX02	smooth_muscle	41.4246	0.0296395	COL6A3
Levonorgestrel |Ethinyl Estradiol	G03AA07	skeletal_muscle	0.149799	0.0296583	IL6R
Conjugated Estrogens	G03CA57	placenta	2.23156	0.029681	COL15A1|COL4A1|DPP4|FN1|NID1|PAPPA|PLA2G7|PRG2|SPP1|TFPI
Urea	urea_cleaned	heart_muscle	1.97352	0.0297447	CHCHD10|COMP|CRLF1|CSRP3|DECR1|DKK3|GP1BB|GSN|LPL|MYL3|PAM|PI16|SCARA5|TNNI3|TTN|VSTM2L
Mean reticulocyte volume	Mean_reticulocyte_volume	lung	3.13084	0.029856	ADGRF5|GALNT5|MRC1|RGCC|TNFRSF6B
Metformin	A10BA02	salivary_gland	2.16375	0.0300287	ALDH3A1|CGREF1|CNTN5|DEFB103A|DTNB|FAM3B|FUT3|KRT19|MIA|PIGR|SLITRK6|TNFRSF11A
Qualifications	Qualifications	bone_marrow	2.21709	0.0300791	CD300LF|CD83|CHI3L1|CHIT1|CLEC4A|CXCL8|FCRL6|GNLY|LY9|PLAUR
Asthma	bin_495	liver	0	0.0302135
Chronic renal failure [CKD]	bin_585.3	lymphoid_tissue	0.571552	0.0302433	BTN3A2|CCL14|CD300A|CD300E|CD300LF|CD38|CD4|CD7|CLEC1A|GIPC2|KLRK1|LILRB4|NCR1|SMPD3|TNFRSF17|VMO1
Conjugated Estrogens	G03CA57	parathyroid_gland	2.82617	0.0304206	CALCA|CD109|CD4|DPP4|PDGFC|SSC4D
Haemoglobin concentration	Haemoglobin_concentration	placenta	1.77615	0.0307676	CD300LG|CD93|CLEC1A|DKK1|EBI3|FBN2|FCGR2B|FOLR2|HGF|HPGDS|JAM2|NID1|NPL|OLR1|PAPPA|PECAM1|PLA2G7|SERPINE1|SERPINE2|SPARC|TEK|TFPI|TFPI2|TGFBI
Mean corpuscular volume	Mean_corpuscular_volume	skeletal_muscle	0.299111	0.0308694	BAG3|MSTN|RGMA
Tranexamic Acid	B02AA02	fallopian_tube	41.3496	0.0309422	RLN2
Number of days/week of vigorous physical activity	Number_of_days_week_of_vigorous_physical_activity	placenta	2.34963	0.0310333	ADAM12|CD209|CD93|CDH5|CLEC1A|CYTL1|FOLR2|HPGDS
Chronic renal failure [CKD]	bin_585.3	salivary_gland	2.23497	0.031053	CGREF1|DTNB|FOLR1|NUCB2|PRR4|SOX9|TACSTD2|TNFRSF11A|TNFRSF19|TNFSF13
Type 2 diabetes	bin_250.2	testis	0.245246	0.0312436	C1orf56|GPC5
Total bilirubin	log_tbil_cleaned	tongue	0	0.0312992
Sex	sex	salivary_gland	0.501365	0.0316337	ALDH3A1|BPIFB2|CA6|CNTN5|EIF4EBP1|FOLR1|LACRT|MELTF|MMP3|PIGR|PRSS8|SPINK6|TNFRSF11A
Duration of moderate activity	Duration_of_moderate_activity	cervix	8.02416	0.0316343	ITGA11|SPINK6
Forced expiratory volume in 1-second (FEV1)	Forced_expiratory_volume_in_1_second__FEV1_	urinary_bladder	2.50253	0.0317858	CTHRC1|GDF15|ICAM1|IL6|ITGA5|MMP12|MMP7|PLAT|THY1
Fasting time	Fasting_time	testis	0	0.0319884
Digoxin	C01AA05	smooth_muscle	8.25204	0.0320337	CHRDL2|HEPH
Fluoxetine	N06AB03	skeletal_muscle	8.52383	0.0321745	CES3|MSTN
Cystatin C	log_cysc_cleaned	ovary	2.56246	0.0321893	ADAMTS1|ADAMTS16|ADAMTS4|BAMBI|BST2|C7|CD22|CDH3|FKBP7|FLRT2|GALNT10|HS6ST2|LAG3|MDK|NGF|PAGR1|PDGFRA|RBP1|TIMP2|TYRO3
Cystatin C	log_cysc_cleaned	vagina	2.56246	0.0321893	CRNN|DEFB103A|DSC2|DSG3|ENDOU|EVPL|FABP5|KLK10|KLK11|KLK8|LY6D|NECTIN4|PI16|PPL|PRSS27|SBSN|SPINK5|SPINK6|SPRR3|VSIG10L
Renal failure NOS	bin_585.2	breast	2.87591	0.0322541	CALB2|CD300LG|CFD|CX3CL1|GPIHBP1|SEMA3G
Prednisolone	A07EA01	endometrium_1	3.7895	0.0323953	FAP|HMCN2|ITGA11|SSC5D
Never eat eggs, dairy, wheat, sugar	Never_eat_eggs__dairy__wheat__sugar	retina	4.71493	0.0325318	DDC|NELL2|NT5E
Immature reticulocyte fraction	Immature_reticulocyte_fraction	testis	0	0.0326774
Platelet crit	Platelet_crit	vagina	0.405491	0.0327177	DSG3|ENDOU|FABP5|LYPD3|PPL|PRSS27|SPINK5|VSIG10L
Glycated haemoglobin (HbA1c)	hba1c_cleaned	salivary_gland	1.86946	0.0332416	ALDH3A1|BPIFA2|BPIFB2|CCL28|DEFB103A|DTNB|FAM3B|FURIN|FUT3|KRT19|LCN2|LPO|MANSC1|MELTF|MMP7|PIGR|PRSS8|SPINK6|TNFRSF11A
C-reactive protein	log_crp_cleaned	lymphoid_tissue	1.32198	0.0332807	ADAM8|ADGRE1|AIF1|APBB1IP|BTN3A2|CASP1|CCL11|CCL14|CCL17|CCL19|CCL21|CCL3|CCL5|CD163|CD22|CD300A|CD300C|CD300E|CD300LF|CD5L|CD6|CD72|CD74|CD80|CD84|CD8A|CDK1|CEACAM21|CHIT1|CLEC4A|CLEC4C|CLEC4G|CLEC6A|CR1|CSF2RB|CTSV|CXCL1|CXCL10|CXCL11|CXCL13|CXCL9|DLL1|FCAR|FCER2|FCGR3B|FCRLB|FLT3|FMNL1|GIMAP7|GIMAP8|GNLY|GZMA|GZMH|HAVCR2|HLA-DRA|HMOX1|IDO1|IFI30|IGLC2|IL10|IL12B|IL12RB1|IL16|IL17A|IL18BP|IL18R…
Tea intake	Tea_intake	intestine	3.66834	0.033358	CDHR2|CEACAM1|DDC|INSL5
Heel bone mineral density (BMD) T-score, automated	Heel_bone_mineral_density__BMD__T_score__automated	liver	2.43539	0.0333946	AFP|ANGPTL3|CD14|CFH|CFI|CHAD|CPB2|LRG1|RARRES2
Poultry intake	Poultry_intake	breast	4.70867	0.0336425	CFD|CX3CL1|INHBB
Formoterol |Budesonide	R03AK07	smooth_muscle	35.5296	0.0338069	FAP
Norethisterone |Estradiol	G03FA01	bone_marrow	0	0.0338116
Levothyroxine	H03AA01	ovary	7.66523	0.0339926	BAMBI|CD22
Tamoxifen	L02BA01	endometrium_1	4.75106	0.0340478	MAMDC2|MFAP5|SPON2
Heel bone mineral density (BMD) T-score, automated	Heel_bone_mineral_density__BMD__T_score__automated	cervix	4.62095	0.0340602	CCN5|PAEP|PI16
Aspartate aminotransferase	log_ast_cleaned	tongue	1.95382	0.0341346	ACADM|AMOT|C19orf12|CA14|CAPN3|CLIC5|CSRP3|DUSP13|EGFLAM|HSDL2|HSPB6|IGDCC4|IMMT|ITGB6|MDH1|MSTN|MYL3|MYL6B|MYOC|NDUFA5|PADI2|SDHB|THBS4|TTN|UBAC1|USP28|VIT
Tranexamic Acid	B02AA02	endometrium_1	37.2697	0.0341542	PAEP
Bronchiectasis	bin_496.3	endometrium_1	37.2697	0.0341542	MMP10
Warfarin	B01AA03	endometrium_1	3.72226	0.0341599	ACTA2|LEFTY2|MAMDC2|RSPO1
Pulse rate, automated reading	Pulse_rate	brain	0.727971	0.0344032	AHSA1|APLP1|BCAN|CACNB3|CACYBP|CAMKK1|CD22|CFC1|CGREF1|CHI3L1|CIT|CNP|CRTAC1|CRYM|DDAH1|DNAJA4|DNAJB1|DNAJB2|DNM3|DPP6|FKBP4|GFAP|GPR158|HIP1R|KLK6|LHPP|LRTM2|MEPE|MOG|NCAN|NPPC|NPTXR|NTRK3|NXPH3|OTUD7B|PADI2|PDZD2|PHLDB1|PON2|PPP1R14A|PTPRN2|PTPRR|QDPR|RAB39B|RASSF2|SCN4B|SDK2|SEPTIN8|SEZ6L|SIGLEC8|SLITRK1|SNCG|SORCS2|SORT1|SPOCK1|STIP1|TBCB|TCOF1|TREM2|TREML1|VGF|VSTM2L
Salbutamol	R03AC02	epididymis	7.71471	0.0344237	CBLN4|QPCT
SHBG	shbg_cleaned	salivary_gland	1.94409	0.0346419	AMY1A|AMY1B|CA6|CEACAM6|CNTN5|COL28A1|FOLR1|FURIN|FUT3|KRT19|MANSC1|PIGR|PRSS8|SLITRK6|SPINK6|TNFSF13|WFDC2
Lithium	N05AN01	skin_1	7.80842	0.0348472	EFNA4|SPINK5
Mean sphered cell volume	Mean_sphered_cell_volume	gallbladder	2.98117	0.0353798	ACE2|ANXA4|CPXM1|CTHRC1|MMP1|PTPRH
Triglycerides	log_total_tg_cleaned	choroid_plexus	0.433596	0.0356814	CA14|CPXM2|FGF16|FGFR2|FHIT|LHPP|QDPR|RAB33A|SCRG1|SERPINF1|TTR
Essential hypertension	bin_401.1	epididymis	7.55534	0.035704	ENPP5|NPC2
Essential hypertension	bin_401.1	gallbladder	7.55534	0.035704	ACE2|MMP7
Asthma	bin_495	epididymis	7.55534	0.035704	CBLN4|SPINK2
Qualifications	Qualifications	urinary_bladder	3.50385	0.0357432	GDF15|ITGA5|MMP12|PLAT
Date of attending assessment centre	Date_of_attending_assessment_centre	prostate	0	0.0364038
Bread type	Bread_type	endometrium_1	4.61105	0.0365902	DPP6|IL17C|RSPO1
Metformin	A10BA02	endometrium_1	2.8647	0.0367588	IL17C|ITGA11|MFAP5|MMP10|RSPO1|RSPO3
High light scatter reticulocyte count	High_light_scatter_reticulocyte_count	gallbladder	2.9569	0.0368011	ACE2|CHRDL2|COL1A1|FGF19|LCN2|MMP1|PTPRH|SPP1
Prednisone	A07EA03	lymphoid_tissue	5.28958	0.0368598	CLEC4C|IL12B|TCL1A
Basophill count	Basophill_count	lymphoid_tissue	5.28958	0.0368598	KLRD1|PPBP|TNFRSF10C
Rosuvastatin	C10AA07	lymphoid_tissue	3.12444	0.0369062	CD86|CR1|HYAL1|PLA2G7|TNFSF11
Aspartate aminotransferase	log_ast_cleaned	lymphoid_tissue	1.31198	0.0370156	ADA2|ADAM8|ADGRE1|ADGRE2|APBB1IP|BLNK|BTN3A2|CCL11|CCL17|CCL19|CCL3|CCL5|CD163|CD200R1|CD22|CD244|CD300C|CD33|CD38|CD70|CD72|CD74|CD80|CD86|CHRDL2|CLEC10A|CLEC1A|CLEC4G|CPVL|CR1|CR2|CSF1R|CSF2RB|CTSV|CXCL10|CXCL11|CXCL9|DLL1|DPEP2|FCAR|FCGR2A|FCGR3B|FCRL3|FCRL5|FCRLB|FLT3|FMNL1|GIMAP7|GIMAP8|GIPC2|GNLY|GZMA|GZMB|GZMH|HLA-DRA|HMOX1|HYAL1|ICAM2|IDO1|IFI30|IL10|IL12B|IL12RB1|IL16|IL18BP|IL18R1|IL1R2…
Arthropathy NOS	bin_716.9	fallopian_tube	33.1597	0.0370208	CRTAC1
Number of draws	Number_of_draws	intestine	0.605732	0.0370214	BCL2L15|BTC|CA2|CCL11|CCL13|CD6|FABP2|GIP|GIPC2|HEBP1|INPP5D|LGALS3|OMP|PPP1R14A|PTPRR|PYY|RBP2|S100G|SIAE|TMPRSS15|TPK1
Poultry intake	Poultry_intake	vagina	4.5107	0.03711	ENDOU|KLK11|NECTIN4
Peak expiratory flow (PEF)	Peak_expiratory_flow__PEF_	lung	4.43104	0.0375397	CCL3|CD80|LILRA6
Gamma glutamyltransferase	log_ggt_cleaned	retina	0.472621	0.0376607	CYB5R2|IGSF9|MEGF9|NELL2|NT5E|PLXDC1|STX3|VASH1|WIF1
Cystatin C	log_cysc_cleaned	esophagus	1.59996	0.0378241	AKR1B10|ALDH3A1|ANXA1|ANXA2|CDA|CDCP1|CEACAM6|CPA4|CRNN|CSTB|DEFB4A|DKK4|DSC2|DSG3|ENDOU|EPGN|EPHA2|EPS8L2|EVPL|FABP5|FUT3|IL12A|IL18|IL1RN|KLK10|KLK11|KLK13|KLK6|KLK8|KRT19|LY6D|MAPK13|NECTIN1|NECTIN4|PGD|PPL|PRSS22|PRSS27|S100A11|S100A16|SBSN|SCRIB|SDC1|SEMA3F|SERPINB1|SH3BP1|SLC9A3R1|SPINK5|SPINT1|SPRR3|SUSD4|TP53I3|TXN|ULBP2|VSIG10L
Diclofenac	D11AX18	intestine	8.35989	0.0381125	ACE2|ASAH2
Citalopram	N06AB04	intestine	8.35989	0.0381125	EPCAM|GPA33
Milk type used	Milk_type_used	placenta	2.90373	0.0381902	AREG|CCNE1|IL12RB2|PLA2G7|WFDC1
Total protein	total_prot_cleaned	choroid_plexus	0.437002	0.0381949	CDH3|CPXM2|FHIT|FOLR1|HDAC9|IL5RA|NELL2|QDPR|RAB33A|SFRP1
Conjugated Estrogens	G03CA57	cervix	2.653	0.0383377	CCN5|COL1A1|COL5A1|MASP1|NT5E|SPRR3
Testosterone	log_testo_cleaned	skeletal_muscle	0.4386	0.0383416	CA14|GDNF|GPD1|IGDCC4|IL6R|ITGB6|WNT9A
Particulate matter air pollution (pm10); 2007	Particulate_matter_air_pollution__pm10___2007	pancreas	0.317147	0.0383909	ANXA4|NUCB2|P4HB
Nitrogen dioxide air pollution; 2005	Nitrogen_dioxide_air_pollution__2005	skeletal_muscle	7.57702	0.0385939	DCUN1D2|RILP
Alanine aminotransferase	log_alt_cleaned	testis	0.480183	0.0389388	C1orf56|CHCHD6|CYB5R2|OBP2B|OPLAH|PCYT2|PMS1|PRKAR2A|SERPINA5
Cooked vegetable intake	Cooked_vegetable_intake	thyroid_gland	32.4126	0.0389562	STC1
Ancestry	pop	retina	0.519152	0.0392416	ANK2|CLUL1|CYB5R2|FRZB|FUT3|IGSF9|NELL2|NRXN3|NT5E|PRTG|ROBO2|RTBDN|SLITRK2|WIF1
Testosterone	log_testo_cleaned	skin_1	1.85905	0.0392746	CST6|EFNA4|FABP9|IGSF9|IL1RL2|IL20|IL34|KLK8|KRT14|LGALS7B|OBP2B|POF1B|PTPRZ1|SDC1|SERPINA12|SPINK5|WFDC12
Warfarin	B01AA03	smooth_muscle	4.73028	0.0394235	ACTA2|ASPN|TNC
Asthma	bin_495	fallopian_tube	7.10727	0.0394824	CAPS|IL5RA
IGF-1	igf1_cleaned	adipose_tissue	1.80284	0.0396001	ADAMTS4|ADH1B|ADM|C19orf12|CD209|CD300LG|CD36|CFD|CLEC4G|CLMP|CTHRC1|EDN1|GPD1|IL6|INHBB|LILRB5|LYVE1|PTX3|TIMP4|TNN
Fenofibrate	C10AB05	lymphoid_tissue	0.168909	0.0396386	CTSV
Simvastatin	C10AA01	adrenal_gland	3.03952	0.0397566	ERN1|GSTA1|LDLR|NCAM2|TNXB
Insulin	A10A	liver	0.47352	0.0397796	AFM|C2|CHAD|FGL1|FURIN|GHR|LEPR|SLC39A14
Red blood cell (erythrocyte) distribution width	Red_blood_cell__erythrocyte__distribution_width	placenta	1.85282	0.0400746	ADAM12|ANGPTL1|AREG|CRIM1|CTHRC1|CTSL|DPP4|EBI3|FCGR2A|HGF|IGFBP3|MATN3|PRG2|PSG1|TFPI2|WARS1|WFDC1
Never eat eggs, dairy, wheat, sugar	Never_eat_eggs__dairy__wheat__sugar	kidney	4.31436	0.0401699	DDC|GGH|ITGB6
LDL direct	ldl_chol_cleaned	testis	0.564358	0.0402196	AGBL2|C1orf56|CRISP2|DDX25|DUSP13|GPC5|IL31RA|INSL3|LRRC37A2|NAA80|NUDT10|OBP2B|SERPINA5|SPACA5|SPACA5B
Atrial fibrillation and flutter	bin_427.2	thyroid_gland	4.37881	0.0404583	ESM1|FNDC1|PRTG
Fresh fruit intake	Fresh_fruit_intake	salivary_gland	4.28173	0.0406577	AMY1A|AMY1B|CGREF1
Alcohol consumption	alcohol	lymphoid_tissue	1.36899	0.0406864	ADA2|ADAM8|CD160|CD163|CD1C|CD22|CD300C|CD300E|CD33|CD40LG|CD5|CD72|CD74|CD79B|CD86|CR1|CR2|CSF1R|CSF2RB|DLL1|FASLG|FCER2|FCGR2A|FCGR3B|GZMB|HAVCR2|HMOX1|HYAL1|IL12B|IL18BP|IL18R1|IL1R2|IL2RB|ITM2A|KAZALD1|KLRK1|LILRA2|LILRA5|LILRB1|MICB|MILR1|NCR1|NFATC3|PCDH17|PDCD1|PDCD1LG2|PPBP|SELPLG|SERPINA9|SIGLEC9|SIRPB1|SIT1|SKAP1|SLAMF7|TCL1A|TNFRSF10C|TNFRSF1B|TNFRSF4|TNFRSF9|TNFSF8|TREML2|VCAM1|VMO1
High light scatter reticulocyte count	High_light_scatter_reticulocyte_count	smooth_muscle	3.16211	0.0407086	CHRDL2|COL6A3|HEPH|ITGA11|ITGA5|TNC
Calcium	ca_cleaned	intestine	1.67357	0.0407559	AGR2|CD101|CEACAM1|CES2|DPP4|DPT|FABP6|IGLC2|LGALS3|LY9|MLN|MUC13|MZB1|NCS1|REG4|S100G|SCT|SLAMF7|SMTN|TNFRSF17|WNT9A
Spread type	Spread_type	testis	0.359835	0.0408271	BRAP|NAA80|SRPK2|WASF1
Diclofenac	D11AX18	gallbladder	29.2895	0.0408371	ACE2
Ulcerative colitis	bin_555.2	endometrium_1	29.8551	0.0408504	MMP10
Albumin	albumin_cleaned	bone_marrow	1.44179	0.040856	ADAM8|ADGRE1|AREG|BATF|CCL3|CCL5|CCL7|CD177|CD244|CD300C|CD300E|CD300LF|CD7|CD83|CDKN2D|CEACAM21|CHI3L1|CHIT1|CLC|CLEC11A|CLEC4D|CLEC5A|CST7|EVI2B|FCAR|FCGR3B|FCRL6|FLT3|GZMH|ICOSLG|IL17RA|ITGB2|KLRB1|LCN2|LILRA2|LILRA5|LY9|MMP8|OSM|PGD|PLAUR|PRTN3|PTPRC|RELT|RETN|SIGLEC5|SIRPB1|SLA2|SLC4A1|TACC3|TNF|TNFRSF10C
Clopidogrel	B01AC04	gallbladder	6.97531	0.0410088	CPXM1|MMP1
Neutrophill percentage	Neutrophill_percentage	vagina	2.68583	0.0411382	FGFBP1|KLK10|KLK11|KLK8|SPINK6|SPRR3
Creatinine	log_crea_s_cleaned	heart_muscle	1.77777	0.0412705	ADAMTSL2|BSG|C1QTNF1|CDH2|CHCHD10|COMP|CRIP2|CRLF1|CSRP3|DKK3|FBLN2|FGF12|GSN|MASP1|MYL3|NCAM1|PAM|PTGDS|SCARA5|TTN
cis-pQTL score	cis.score	ovary	2.87277	0.0415085	ADAMTS1|ADAMTS16|ADAMTS4|BAMBI|BST2|C7|CCL26|CD22|CDH23|CDH3|CRYGD|ENPP6|FKBP7|FLRT2|GALNT10|HS6ST2|LAG3|MDK|PDGFRA|RBP1|SYTL4|TIMP2|TYRO3
Testosterone	log_testo_cleaned	bone_marrow	0.601401	0.0415812	CCL3|CD244|CD300C|CD300E|CLEC12A|CLEC5A|FCRL6|GZMH|IL2RB|KLRB1|LCP1|LILRA2|LY9|PGD|PTPRC|RELT|TNF|TREML2
Calcium	ca_cleaned	pancreas	2.15392	0.0416661	CBS|CEACAM16|CELA3A|CHAD|CPA1|CTRB1|PLA2G1B|PNLIPRP1|RARRES2|SCGN|SERPINI2
Clopidogrel	B01AC04	urinary_bladder	4.23479	0.041751	CCL13|HBEGF|MMP1
Centre	centre	smooth_muscle	0.154215	0.0418035	THY1
Particulate matter air pollution (pm10); 2007	Particulate_matter_air_pollution__pm10___2007	breast	0	0.0418749
Never eat eggs, dairy, wheat, sugar	Never_eat_eggs__dairy__wheat__sugar	pituitary_gland	6.78095	0.0419561	MIA|PODXL2
Red blood cell (erythrocyte) distribution width	Red_blood_cell__erythrocyte__distribution_width	lung	2.0328	0.0420783	ACP5|ACVRL1|CCL3|CD300LF|CHIT1|FGFR4|IFI30|LAIR1|MATN3|MSR1|SCGB3A2|SFTPA2|TREM2
Rheumatoid arthritis	bin_714.1	heart_muscle	6.91286	0.0422395	PDCD1|TNFRSF4
Townsend deprivation index	Townsend_deprivation_index	skin_1	3.28882	0.042333	EFNA4|IL1RL2|KLK8|WFDC12
Eosinophill percentage	Eosinophill_percentage	skeletal_muscle	0.164006	0.0425096	CDNF
Creatinine	log_crea_s_cleaned	esophagus	1.66056	0.0426631	CPA4|CRNN|DKK4|DSG3|ENDOU|EPHA2|FGFBP1|KLK11|KLK13|KLK6|KLK8|KRT6C|LY6D|NECTIN4|PPL|PRSS22|PRSS27|SBSN|SEMA3F|SERPINB5|SPINK5|SPRR3|SUSD4|TACSTD2|ULBP2|VSIG10L
Asthma	bin_495	brain	2.21539	0.0427	ADAMTS16|CBLN4|CNTN1|CNTN5|ENPP6|GRIK2|NXPH3|ROBO2|THY1
Prednisolone	A07EA01	testis	0.164081	0.0428664	SDK2
Acetaminophen	N02BE01	adrenal_gland	6.72094	0.0428882	ERN1|LDLR
Doxazosin	C02CA04	heart_muscle	4.19066	0.0429836	BSG|NPPB|PTGDS
Calcium	ca_cleaned	skeletal_muscle	0.318445	0.0430259	CDNF|IL6R|WNT9A
Coronary atherosclerosis	bin_411.4	liver	4.70406	0.0430383	CES1|HYOU1|LPA
Gout	bin_274.1	fallopian_tube	27.6688	0.0430633	ERBB4
HIV infection, symptomatic	bin_71.1	fallopian_tube	27.6688	0.0430633	AGR3
Beef intake	Beef_intake	lymphoid_tissue	0.263526	0.0432693	C1QA|ICAM2
Total bilirubin	log_tbil_cleaned	testis	0.32507	0.0432749	C1orf56|SDK2|SPESP1
Red blood cell (erythrocyte) count	Red_blood_cell__erythrocyte__count	adipose_tissue	1.80532	0.0433278	ADAMTS15|ADM|AOC3|C1QTNF1|CD300LG|CLEC3B|CLEC4G|CLMP|CR1|EDN1|GHR|LPL|LRP1|MMP3|PROCR|SRPX|TIMP4
Monocyte count	Monocyte_count	liver	0.64124	0.0434792	ADAMTSL2|APOA2|APOM|CHI3L1|CLEC1B|CLU|FURIN|GDF2|HHEX|HNMT|HYOU1|IL1RAP|KLKB1|KYNU|LBP|MET|MVK|PIK3AP1|PROC|SDC4|SERPINC1|SERPINF2|SHMT1|TDO2
Gliclazide	A10BB09	lymphoid_tissue	2.10645	0.0435319	ADA2|ADGRE2|CD80|DLL1|IL1R2|ITGB7|KLRB1|LY9|SEMA7A|SIGLEC10|SIT1
Atrial fibrillation and flutter	bin_427.2	lymphoid_tissue	0.323732	0.0435413	GNLY|IL2RA|LILRA5
Cholelithiasis	bin_574.1	esophagus	6.98317	0.043591	KRT19|S100A16
Prednisolone	A07EA01	adrenal_gland	3.38881	0.0437248	CBLN4|CCN3|QPCT|TNXB
Tranexamic Acid	B02AA02	pituitary_gland	28.6513	0.0437391	CGA
Type 2 diabetes	bin_250.2	skeletal_muscle	0.265893	0.0438809	CHCHD10|PLA2G15
Red blood cell (erythrocyte) count	Red_blood_cell__erythrocyte__count	esophagus	0.464814	0.0438815	CDA|CRNN|EPS8L2|KLK11|NECTIN1|PGD|TP53I3|TXN
HDL cholesterol	hdl_chol_cleaned	choroid_plexus	0.349417	0.0440186	DNER|SOD3|TMPRSS5|TTR
Hypertensive chronic kidney disease	bin_401.22	esophagus	2.30709	0.0442662	ENDOU|EPS8L2|LY6D|PPL|PRSS22|SPRR3|ULBP2
Lansoprazole	A02BC03	urinary_bladder	6.57223	0.044468	GDF15|KRT19
Glycated haemoglobin (HbA1c)	hba1c_cleaned	adrenal_gland	2.48747	0.0445139	CBLN4|DNER|DPP10|ERN1|GSTA1|LDLR|NRCAM|RARRES2|SNCG|TNXB
Rosiglitazone	A10BG02	adipose_tissue	6.67369	0.0445576	GPIHBP1|RBP7
Duration of vigorous activity	Duration_of_vigorous_activity	adrenal_gland	27.118	0.0446673	GSTA1
Metformin	A10BA02	seminal_vesicle	5.34788	0.0447771	ACAN|LCN15|WFDC1
Hypertensive chronic kidney disease	bin_401.22	liver	0.320924	0.0448742	ASGR2|EFNA1|HNMT
Type 2 diabetes	bin_250.2	brain	0.563317	0.0450385	ABCA2|CGREF1|CHI3L1|CRTAC1|DPP6|FGFR2|GPC5|NEFL|NFASC|NRCAM|PCDH17|RTN4R|SERPINI1
Gamma glutamyltransferase	log_ggt_cleaned	kidney	1.73414	0.0452657	ACE2|CDH6|CYB5A|DDAH1|ENPEP|ESM1|FBP1|GDF15|GGT1|GIPC2|GPC5|GSTA1|IL17RB|MELTF|MME|MSRA|NPL|PALM3|PDZK1|RBP5|REN|SHMT1|SOST|SPP1|UMOD
Mean corpuscular volume	Mean_corpuscular_volume	breast	2.62867	0.045279	CD248|INHBB|MIA|TIMP4|TNFSF11|TNN
Albumin	albumin_cleaned	adrenal_gland	2.46024	0.0453698	CBLN4|CCN3|DNER|ERN1|FDX1|LONP1|LSP1|NCAM2|QPCT|SERPINA5
Chronic renal failure [CKD]	bin_585.3	adipose_tissue	2.06628	0.0454206	ADAMTS4|ADM|CD300LG|CFD|CLMP|EDN1|INHBB|RARRES1|SEMA3G|VIT|XG
trans-pQTL score	trans.score	intestine	1.56871	0.0456966	ABO|ACE|ACE2|AGR2|AGR3|ALPI|APOA4|ASAH2|B3GNT7|BCL2L15|BTC|CA13|CA4|CASP1|CCL11|CCL13|CD101|CD177|CD6|CDH17|CDHR2|CEACAM1|CEACAM20|CEACAM5|CEACAM6|CES2|CES3|CKB|CKMT1A|CKMT1B|CRACR2A|CSPG4|DDC|DPP4|DPT|DSG2|ENPP7|ENTPD5|EPCAM|FABP2|FABP6|FAM3B|FBP1|FOLH1|FUT3|GALNT5|GDNF|GFRA3|GIP|GPA33|GSTM4|GUCA2A|GUCY2C|HEPACAM2|HEPH|HMCN2|IGLC2|IL2RG|INPP5D|INSL5|ITGA5|JCHAIN|KLK15|L1CAM|LCN15|LGALS3|LGALS4|L…
Omeprazole	A02BC01	lymphoid_tissue	0	0.0457391
Salbutamol	R03AC02	endometrium_1	6.49161	0.0457959	FAP|HMCN2
Body mass index	bmi	stomach_1	1.85377	0.0458609	AGR2|ANXA10|CA9|CBLIF|CCL11|FAM3B|GALNT5|GHRL|GKN1|GPRC5C|GRP|JCHAIN|LGALS9|MIA|PGA4|PSCA|TFF2|TNFRSF17|VSIG2
Tea intake	Tea_intake	liver	2.86375	0.0458813	AHSG|APOC1|CES1|F13B|SDC1
White blood cell (leukocyte) count	White_blood_cell__leukocyte__count	liver	0.717674	0.0460677	AGT|AKR1C4|ANG|ANGPTL4|APOC1|APOM|ARG1|ASGR1|C1R|C1RL|C1S|C9|CD302|CDA|CEBPA|CFH|CFHR5|CHAD|CHI3L1|CLEC4G|DDT|EFNA1|EPO|F9|FGL1|FST|GCHFR|GDF2|GRHPR|HHEX|HNMT|IL32|IL6R|MET|MSRA|MVK|NIT2|PDIA5|PEBP1|PIK3AP1|PON3|RARRES2|RBKS|SAT2|SDC4|SERPINA1|SERPINA11|SERPINA7|SERPIND1|SOD1|TPMT
Neutrophill percentage	Neutrophill_percentage	liver	1.53168	0.0461866	ADH4|ANG|ANGPTL4|APCS|ASGR2|C1RL|CD302|CDA|CFHR2|COL18A1|CRHBP|DCXR|EFNA1|F9|FBP1|FST|FUOM|GBP1|GGH|GSTA1|HS3ST3B1|IGFBP1|IL32|ITIH3|ITIH4|MARCO|ORM1|P4HB|PCSK9|RNASE4|TNFSF11
Leisure/social activities	Leisure_social_activities	salivary_gland	2.31091	0.0463068	BPIFA2|CA6|CNTN5|MIA|PRSS8|VSIG10L|WFDC2
Alcoholic liver damage	bin_317.11	gallbladder	25.0987	0.0465408	PTPRH
Sertraline	N06AB06	thyroid_gland	25.9408	0.046571	GFRA2
Viral hepatitis C	bin_70.3	thyroid_gland	25.9408	0.046571	ADGRG1
Date of attending assessment centre	Date_of_attending_assessment_centre	thyroid_gland	0.303762	0.046662	DAPK2|HHEX|TPMT
Sodium Bicarbonate	B05CB04	choroid_plexus	26.6044	0.0469171	SCRG1
Ethinyl Estradiol |Drospirenone	G03AA12	choroid_plexus	26.6044	0.0469171	ENPP2
Allopurinol	M04AA01	kidney	6.45092	0.0472428	RBP5|UMOD
Albumin	albumin_cleaned	salivary_gland	1.84876	0.0473473	BPIFB2|CA6|CGREF1|CNTN5|DTNB|FOLR1|KRT19|LACRT|LCN2|MANSC1|MMP3|PIGR|PRR4|SLITRK6|SPINK6|TNFRSF11A|TNFRSF19|TNFSF13|WFDC2
Obstetrical/birth trauma	bin_665	placenta	3.16455	0.0473659	CGB3|CGB8|DPP4|TFPI
Conjugated Estrogens	G03CA57	lung	0	0.0473729
Mean sphered cell volume	Mean_sphered_cell_volume	urinary_bladder	2.0579	0.0474616	AREG|CCL11|CCL13|CCL2|CTHRC1|GDF15|IL1B|MMP1|S100P|TIMP1|TNFAIP2
Cystatin C	log_cysc_cleaned	breast	2.43284	0.0474701	ANGPTL4|CALB2|CD248|CD300LG|CFD|CX3CL1|GPIHBP1|IL20RA|INHBB|JCHAIN|MIA|RBP7|SEMA3G|SFRP1|SIGLEC15|STC2|TIMP4|TNFSF11|TNN
Diclofenac	D11AX18	endometrium_1	24.8797	0.0475024	MMP10
Cooked vegetable intake	Cooked_vegetable_intake	liver	8.33534	0.0475358	HSD11B1|INHBC
Ethinyl Estradiol |Drospirenone	G03AA12	liver	8.33534	0.0475358	FETUB|SHBG
Cystatin C	log_cysc_cleaned	pancreas	1.75418	0.0476436	AMY2A|AMY2B|BCAT1|CEACAM16|CFC1|CHAD|CLPS|COCH|CPA1|CPA2|CPB1|CTRB1|EIF4EBP1|FAM3B|GP2|GPHA2|IGFBP2|IL22RA1|IL32|KIRREL2|LRIG1|NOMO1|NRTN|NUCB2|P4HB|PLA2G1B|PNLIPRP1|PRSS2|PTPRN2|RARRES2|RBP1|REG1A|REG1B|REG3G|RNASE1|SCGN|SEL1L|SLC39A14|SPINK1
Age	age	gallbladder	2.68973	0.047662	ACE2|CHRDL2|COL3A1|CPXM1|CTHRC1|FGF19|MMP1|MMP7|PTPRH|SPON1|SPP1
trans-pQTL score	trans.score	brain	0.755375	0.0477011	ACAN|ADAM22|ADAM23|ADAMTS16|ADCYAP1R1|AHSA1|AIF1L|AKT3|ANK2|APLP1|ASRGL1|B4GAT1|BAG3|BCAN|BDNF|C1QL2|CACNB3|CACYBP|CADPS|CAMKK1|CAPN3|CBLN4|CD22|CDH23|CELSR2|CEND1|CFC1|CGREF1|CHI3L1|CHL1|CIT|CKB|CKMT1B|CLEC2L|CLIP2|CLU|CNDP1|CNP|CNTN1|CNTN2|CNTN3|CNTN5|CNTNAP4|COL24A1|CPE|CRH|CRTAC1|CRTAM|CRYBB2|DDAH1|DKK4|DNAJA4|DNAJB1|DNAJB2|DNER|DNM1|DNM3|DOCK9|DPP10|DPP6|DRAXIN|EDIL3|EFHD1|EHD3|ENPP2|ENPP6|E…
Type 2 diabetes	bin_250.2	epididymis	3.37893	0.0477129	ADGRG2|LCP1|NPC2|NRCAM
Fenofibrate	C10AB05	bone_marrow	0	0.047729
Lymphocyte count	Lymphocyte_count	kidney	2.02445	0.0478647	ATP1B1|FGF9|GSTA1|IL17RB|MME|NELL1|SOST|SPP1|SSC4D|TDGF1|WFIKKN1
White blood cell (leukocyte) count	White_blood_cell__leukocyte__count	lung	1.75109	0.0480347	ACVRL1|ADAMTS8|ADGRF5|AGER|CCL18|CD101|CD300C|CD300LF|CD80|CEACAM6|CLEC6A|CRTAC1|CSF2|CSF3|FCAR|GALNT5|LAIR1|MATN3|NCF2|OLR1|SCGB1A1|SFTPA2
Alanine aminotransferase	log_alt_cleaned	adrenal_gland	2.51284	0.0481559	CBLN4|ERN1|FDX1|GSTA1|LDLR|LONP1|SCARB1|SERPINA5
Height	Standing_height	seminal_vesicle	7.30185	0.0481684	ACAN|ACTA2
Osteoarthrosis, localized, primary	bin_740.11	prostate	23.7201	0.0484244	KLK4
Date of attending assessment centre	Date_of_attending_assessment_centre	fallopian_tube	0.250417	0.0486508	CAPS|CETN2
Bread type	Bread_type	testis	0	0.048679
Mean sphered cell volume	Mean_sphered_cell_volume	liver	1.43101	0.0489994	ACADSB|ACOT13|ADAMTS13|ADH4|ARG1|C1R|C1RL|C3|CA5A|CDA|CES1|CES2|CFB|CFH|CFHR2|CFI|CHI3L1|DECR1|ECHS1|EPO|FGL1|FST|GGH|HRG|HSD11B1|IGFBP1|INHBC|LCAT|LEPR|MET|ORM1|P4HB|PIK3AP1|PZP|RTN4R|SDC4|SERPINA7|SERPINC1|SERPINF2|SHBG|SHMT1|TFPI|THPO
SHBG	shbg_cleaned	ovary	2.34433	0.049163	ADAMTS16|BAMBI|BST2|C7|CDH3|FLRT2|MDK|PDGFRA|RBP1|TIMP2
Water intake	Water_intake	intestine	6.96559	0.0493034	GUCA2A|PTGR1
Alcoholic liver damage	bin_317.11	intestine	6.96559	0.0493034	PTPRH|TSPAN8
Creatinine	log_crea_s_cleaned	retina	0.429751	0.0494861	CA14|CPE|DDC|IGSF9|RTBDN|SEMA7A
Neutrophill percentage	Neutrophill_percentage	heart_muscle	2.00085	0.0495115	BGN|BSG|COMP|CRLF1|CSRP3|DKK3|FBLN2|LPL|NPPB|PDCD1|THBS4
Salbutamol	R03AC02	liver	0	0.0495148
Height	Standing_height	pituitary_gland	3.19793	0.0497107	LAIR2|MIA|PODXL2|SEZ6L2
Malignant neoplasm of female breast	bin_174.11	retina	6.20685	0.0498799	FUT3|ROBO2
Known or suspected fetal abnormality affecting management of mother	bin_655	skin_1	6.24228	0.0499873	CCL27|PTPRZ1
Prednisolone	A07EA01	thyroid_gland	3.21838	0.0501232	CNTN5|FNDC1|LPCAT2|NTRK2
Carbamazepine	N03AF01	bone_marrow	0	0.0501774
cis-pQTL score	cis.score	skeletal_muscle	0.64401	0.0503301	AAMDC|ACADM|AK1|AMPD3|ART5|BAG3|C1QTNF9|CA14|CA3|CD99L2|CDNF|CEP85|CES3|CHCHD10|CLIC5|DAPK2|DUSP13|DUSP29|ECHDC3|EGLN1|FKBP5|FOXO1|GDNF|GLRX|GLRX5|GMPR|GPD1|HSPA2|IDI2|IGDCC4|IGF2R|IL6R|ITGB6|MECR|MSTN|NGRN|NT5C3A|PACS2|PADI2|PDGFA|PLA2G15|PRKAR2A|RGMA|RILP|SIRT2|TBC1D17|TWF2|UBAC1|USP28|WNT9A
Glycated haemoglobin (HbA1c)	hba1c_cleaned	gallbladder	2.58303	0.0503528	ACE2|COL3A1|CTHRC1|FNDC1|LCN2|MMP7|PTPRH|SPON1
Hypertensive chronic kidney disease	bin_401.22	testis	0	0.0503551
Haemoglobin concentration	Haemoglobin_concentration	brain	0.710529	0.0503668	BDNF|C1QL2|CALB2|CHL1|CIT|CKB|CNP|CNTN3|DNAJA4|DNAJB1|DNAJB2|DNER|DRAXIN|EPHB6|ERBB4|FGFR2|ICOSLG|IGSF21|L1CAM|LHPP|NAGPA|NELL1|NPPC|OLR1|PCDH7|PDZD2|PHLDB1|PRSS53|QDPR|RNASE10|SCGN|SCRN1|SEPTIN3|SEPTIN8|SERPINI1|SEZ6L2|SIRPA|SORCS2|SPOCK1|ST8SIA1|STIP1|SUSD4|TGFA|TYRO3
Heart failure NOS	bin_428.2	breast	23.8732	0.0503689	SFRP1
Red blood cell (erythrocyte) distribution width	Red_blood_cell__erythrocyte__distribution_width	stomach_1	2.00965	0.0507115	AGR2|ANXA10|CA2|CCL11|GALNT3|GAST|LIPF|MMP1|PALM3|TFF1|TFF2
Centre	centre	retina	0.531567	0.0508021	ARL13B|CABP2|CAMSAP1|CPE|CYB5R2|ENO2|GIPC3|PFKFB2|PPP3R1|RASSF2|RTBDN|VASH1|WASF3
Total bilirubin	log_tbil_cleaned	urinary_bladder	2.36978	0.0509468	CCL11|CSF3|KRT19|LXN|MMP12|MMP13|PTX3|SLITRK6
Triglycerides	log_total_tg_cleaned	smooth_muscle	0.316392	0.0512594	ASPN|COL3A1|HEPH|ITGA5
Glycated haemoglobin (HbA1c)	hba1c_cleaned	thyroid_gland	2.30888	0.0516283	CPQ|ESM1|FNDC1|GFRA2|IGFBPL1|LPCAT2|NTRK2|OCLN|PRTG|STC1
Conjugated Estrogens	G03CA57	retina	2.34516	0.0517865	CPE|FRZB|FUT3|IGSF9|MEGF9|NT5E|SLITRK2|WIF1
Lymphocyte count	Lymphocyte_count	brain	0.602997	0.0518063	ADAMTS16|BDNF|C1QL2|CD22|CKB|EDIL3|ENPP2|HIP1R|IGSF8|IL12RB2|IL17RB|NDRG1|NELL1|NPPC|OXT|SEMA4D|TCOF1
Time blood draw	Time_blood_draw	cervix	0.501068	0.0519519	ASRGL1|COL5A1|CXCL1|CXCL3|DKK1|LEFTY2|MASP1|PRSS27|RSPO1|SORD|SPINK5|SPRR3
Mean platelet (thrombocyte) volume	Mean_platelet__thrombocyte__volume	epididymis	0.29656	0.0521381	CRYBB1|QPCT|SPINK2
Height	Standing_height	salivary_gland	2.41072	0.0521874	AMY1A|AMY1B|CCL28|LCN2|MIA|PIGR
Beclomethasone Dipropionate	R01AD01	gallbladder	21.9847	0.0522124	FNDC1
Chemotherapy	bin_197	epididymis	21.9847	0.0522124	SPINK2
Body mass index	bmi	skeletal_muscle	0.571406	0.0522536	BAG3|CA14|CD99L2|CDNF|CES3|CLIC5|GMPR|GPD1|HSPB6|IGDCC4|IGF2R|ITGB6|PLA2G15|RGMA|SDHB|WNT9A
Time blood draw	Time_blood_draw	liver	1.31308	0.0523505	ACADSB|ACOT13|ACOX1|ADAMTS13|ADAMTSL2|ADH1B|ADH4|ALDH1A1|ALDH2|AMBP|ANGPTL3|ANGPTL4|APCS|APOA1|APOA2|APOH|ASGR2|BCHE|C1R|C1S|C2|C3|CA5A|CBS|CCL16|CD14|CD302|CD4|CDA|CES1|CFH|CFI|CLEC1B|CLU|CRHBP|DCXR|DDT|DECR1|DHRS4L2|ECHS1|ECI2|EFNA1|EPO|F11|F12|F13B|F7|F9|FAM20A|FCN2|FGA|FGFR4|FN1|FST|FURIN|GCHFR|GCLM|GDF2|GRHPR|HAO1|HGFAC|HHEX|HMGCL|HNMT|HS3ST3B1|HYAL1|HYOU1|IL27|IL6R|INHBC|IQGAP2|ITIH4|KYNU|L…
Falls in the last year	Falls_in_the_last_year	heart_muscle	6.04635	0.0524513	CSRP3|MYL3
Mean reticulocyte volume	Mean_reticulocyte_volume	kidney	2.63716	0.0528297	BCAM|CA12|GDF15|GPC5|TCN2
Furosemide|Amiloride |Furosemide	C03CA01	adipose_tissue	3.04181	0.0528559	ADM|CTHRC1|EDN1|TNN
Eosinophill percentage	Eosinophill_percentage	urinary_bladder	2.41691	0.0532751	CCL11|CCL13|IL2RA|MMP12|PTX3|SELE
Mean corpuscular volume	Mean_corpuscular_volume	ovary	2.50264	0.0533533	CD22|CDH3|CRYGD|FLRT2|LAG3|MDK
SHBG	shbg_cleaned	endometrium_1	2.44843	0.0534461	ACTA2|FAP|LEFTY2|PAEP|RSPO1|RSPO3|SPON2|SSC5D
HDL cholesterol	hdl_chol_cleaned	breast	2.2165	0.0534686	APOD|CALB2|CD248|CD300LG|CX3CL1|GPIHBP1|INHBB|KIT|SEMA3G|STC2|TIMP4|TNFSF11|TNN
Particulate matter air pollution (pm10); 2007	Particulate_matter_air_pollution__pm10___2007	parathyroid_gland	0.164983	0.0535405	PLA2G4A
Qualifications	Qualifications	smooth_muscle	6.12275	0.053808	ACTA2|ITGA5
Gout	bin_274.1	bone_marrow	6.83997	0.0538327	CHI3L1|ICOSLG
Primary biliary cirrhosis	bin_571.6	bone_marrow	6.83997	0.0538327	SIGLEC5|TLR1
Mean corpuscular volume	Mean_corpuscular_volume	liver	1.4773	0.0539547	A1BG|AGXT|AHSG|ARG1|C1RL|C3|C4BPB|CDA|CES1|CHAD|CHI3L1|EFNA1|F2|FETUB|FGA|GBP1|GGH|HYAL1|IGSF9|IL27|LPA|MARCO|PTGR1|PZP|RTN4R|SERPINA7|SERPINF2|SERPING1|SULT2A1|TDO2|TFPI|TNFSF11
Salbutamol	R03AC02	adrenal_gland	5.87042	0.05404	CBLN4|QPCT
Time blood draw	Time_blood_draw	stomach_1	0.545279	0.0540585	ALDH3A1|ANXA10|C1orf116|CA2|CTSE|FAM3B|GAST|GHRL|GRP|KRT8|LGALS9|MMP1|PGA4|RAB27B|TFF2
Formoterol |Budesonide	R03AK07	endometrium_1	21.3612	0.0541104	FAP
Gout	bin_274.1	thyroid_gland	21.6531	0.0541279	ADGRG1
Poultry intake	Poultry_intake	salivary_gland	3.02103	0.0541317	CGREF1|FAM3B|FOLR1|SLITRK6
Malignant neoplasm of female breast	bin_174.11	intestine	3.9358	0.0542078	DPT|FUT3|NRP2
Coffee intake	Coffee_intake	brain	2.29372	0.0542546	CELSR2|GRP|IL17RB|NCAN|NELL1|NPTXR|OXT|SUSD4
Obstetrical/birth trauma	bin_665	endometrium_1	5.87034	0.054383	CHRDL2|PAEP
Waist-to-Hip ratio	whr	placenta	1.6263	0.0544952	ANGPTL1|CD300LG|CD93|CDH5|CLEC1A|CNTN5|COL4A1|CRIM1|DAB2|DPP4|EBI3|ERVV-1|FN1|HGF|INSL4|JAM2|NPL|PCDH12|PGF|PSG1|SERPINE1|SPP1|TFPI|TFPI2|TGFBI
Known or suspected fetal abnormality affecting management of mother	bin_655	prostate	20.7584	0.0547189	DPP4
Hyperplasia of prostate	bin_600	fallopian_tube	20.7738	0.0550407	RLN2
Number of days/week of vigorous physical activity	Number_of_days_week_of_vigorous_physical_activity	epididymis	3.92851	0.0550981	CBLN4|ENPP5|NRCAM
Diastolic blood pressure, automated reading	Diastolic_blood_pressure	choroid_plexus	2.68863	0.0552879	FOLR1|LHPP|SERPINF1|SFRP1|TTR
Salbutamol	R03AC02	skeletal_muscle	3.00022	0.0552968	C1QTNF9|IDI2|IGDCC4|NTF4
Asthma	bin_495	salivary_gland	3.7394	0.0555711	CNTN5|MMP3|PRR4
Rheumatoid arthritis	bin_714.1	bone_marrow	3.9618	0.055668	CCL7|TNF|TNFSF8
Fresh fruit intake	Fresh_fruit_intake	pancreas	3.73816	0.0556962	AMY2A|AMY2B|PLA2G1B
Beclomethasone Dipropionate	R03BA01	cervix	5.71966	0.0558723	CCN5|OGN
Asthma	bin_495	adrenal_gland	5.74888	0.0559905	CBLN4|CCN3
Body mass index	bmi	smooth_muscle	3.05825	0.0560384	COL6A3|HEPH|ITGA11|ITGA5|THBS4|THY1|TNC
Heart failure NOS	bin_428.2	choroid_plexus	21.3124	0.056042	SFRP1
Arthropathy NOS	bin_716.9	choroid_plexus	21.3124	0.056042	COL9A1
Date of attending assessment centre	Date_of_attending_assessment_centre	heart_muscle	0.550652	0.056092	ASAH1|COX5B|CRIP2|DECR1|ITGB1BP2|MDH1|NEK7|PPP1R12B|RAB33A|RABGAP1L|RBPMS2|RILP|USP28
Heel bone mineral density (BMD) T-score, automated	Heel_bone_mineral_density__BMD__T_score__automated	endometrium_1	5.75987	0.0561654	PAEP|RSPO3
Calcium	ca_cleaned	salivary_gland	0.177981	0.0568927	MMP7
Total Lean Mass (g)	Total_Lean_Mass__g_	intestine	1.56993	0.056959	ALPI|B3GNT7|CDH17|CDHR2|CEACAM1|CEACAM6|CKMT1A|CKMT1B|DDC|EPCAM|FABP6|GFRA3|GUCA2A|HMCN2|KLK15|PIGR|POF1B|PPP1R14D|PTPRH|PTPRR|RBFOX3|SLC51B|UNC5D
Mean corpuscular volume	Mean_corpuscular_volume	testis	0.372859	0.0569607	CYB5R2|PTGDS|SDK2|TCL1B
Atrial fibrillation and flutter	bin_427.2	skin_1	2.5759	0.0569612	DSG4|EPHB6|GPC1|NECTIN4|POSTN
Bendroflumethiazide	C03AA01	gallbladder	5.75756	0.05701	COL1A1|SPP1
Number of draws	Number_of_draws	pancreas	0.465921	0.0572875	ANXA4|DPP10|EIF4EBP1|GCG|NUCB2|PPY|PTPRN2
Ankle spacing width	Ankle_spacing_width	pituitary_gland	5.63974	0.0573794	PODXL2|POMC
Levonorgestrel |Ethinyl Estradiol	G03AA07	lymphoid_tissue	1.52621	0.0575884	ADA2|ADAM8|ADGRE1|ADGRE2|CD163|CD22|CD300E|CD80|CD86|CR1|CSF1R|FASLG|HYAL1|IL18BP|ITGB7|LAG3|LILRB1|LILRB5|LY75|LY9|MARCO|MILR1|PDCD1LG2|SIGLEC7|SIGLEC8|TNFSF8
SHBG	shbg_cleaned	lung	1.83737	0.057605	AGER|CD300C|CD300LF|CD80|CEACAM6|CLEC6A|FGFR4|FOLR1|HLA-DRA|IFI30|IL18R1|LAMP3|MATN3|SIRPB1|TREM2|VEGFD|VSIG4
Systolic blood pressure, automated reading	Systolic_blood_pressure	adrenal_gland	2.70801	0.0580185	CBLN4|CCN3|LSP1|SERPINA5|SNCG
Salbutamol	R03AC02	lung	3.66813	0.058067	ADAMTS8|CEACAM6|SCGB1A1
Spread type	Spread_type	placenta	0.337681	0.0581905	CRIM1|DAB2|FOLR2
Average total household income	Average_total_household_income	intestine	2.5759	0.0584575	CEACAM5|MEP1B|MMP12|PIGR|REG4
Tamoxifen	L02BA01	breast	3.71272	0.0588134	ANGPTL4|MIA|STC2
Fasting time	Fasting_time	parathyroid_gland	2.95561	0.0591053	CHGA|PLAT|PTH|PTN
Weight change compared with 1 year ago	Weight_change_compared_with_1_year_ago	thyroid_gland	3.03476	0.0591149	CNTN5|ESM1|FNDC1|ISM1
Allopurinol	M04AA01	brain	3.15427	0.0591161	ERBB4|ICOSLG|NFASC|OXT
Known or suspected fetal abnormality affecting management of mother	bin_655	brain	3.15427	0.0591161	DNER|NTRK3|PTPRZ1|SDK2
LDL direct	ldl_chol_cleaned	thyroid_gland	2.19836	0.0592144	ADGRG1|CNTN5|CPQ|FNDC1|HHEX|IGFBPL1|ISM1|NTRK2|PRTG|STC1
Interferon Beta-1A	L03AB07	stomach_1	22.0035	0.0593093	LGALS9
Atrial fibrillation and flutter	bin_427.2	tongue	2.93038	0.0593589	CA14|EGFLAM|MSTN|MYOC
Systolic blood pressure, automated reading	Systolic_blood_pressure	esophagus	0.341788	0.0594134	CDA|ECM1|S100A11
Sex	sex	brain	0.772146	0.0594575	ACAN|ADAM22|ADAMTS16|AKT3|ASRGL1|BCR|C1QL2|CACYBP|CALB2|CD22|CLIP2|CNDP1|CNP|CNTN1|CNTN3|CNTN5|COL24A1|CRTAC1|CRTAM|DGKZ|DNAJB1|DNER|DPP6|DRAXIN|EHD3|ENPP2|EPHB6|ERBIN|FAM171B|FGFR2|FKBP1B|FLT3|FUT8|GIT1|GP1BB|GRIK2|HPCAL1|HS6ST2|HSPA2|HTR1A|ICAM5|IDS|IGSF21|IL17RB|IL5|KCNC4|KLK6|LHPP|LUZP2|MDGA1|MEGF11|MTSS2|NCAM1|NCS1|NELL1|NLGN1|NPPC|NRGN|NTRK2|NXPH3|OPHN1|PACS2|PALM|PCDH7|PCDH9|PLXNA4|PMCH|PP…
Monocyte count	Monocyte_count	testis	0.502103	0.0598203	C1orf56|CEP112|CETN3|GFRA2|LYAR|PRKAR2A|RAD51|SRPK2
Norethisterone |Estradiol	G03FA01	parathyroid_gland	3.63303	0.0598836	DPP4|PDGFC|SSC4D
White blood cell (leukocyte) count	White_blood_cell__leukocyte__count	urinary_bladder	1.83107	0.0600415	AREG|CSF3|GDF15|HBEGF|IL17C|IL1B|IL6|LIF|MMP13|PLAU|PTX3|S100P|SELE|SLITRK6|SMTN|THY1|TNFAIP2|TNFRSF21
Aspartate aminotransferase	log_ast_cleaned	thyroid_gland	2.28286	0.0602995	ADGRG1|CALCA|CNTN5|CPQ|ESM1|FNDC1|GFRA2|IGFBPL1|ISM1|LPCAT2|NTRK2|OCLN|PGF|PRTG|STC1
HDL cholesterol	hdl_chol_cleaned	bone_marrow	1.3658	0.0603023	ADAM8|ADGRE1|AIF1|CCL3|CCL7|CD244|CD300C|CD300LF|CD33|CD7|CD83|CEACAM21|CHI3L1|CLEC11A|CLEC4A|CLEC4D|CLEC5A|CLSPN|CRACR2A|CSF2RB|CST7|DEFA1|DEFA1B|FCAR|FCGR3B|FCRL6|FGFBP2|FMNL1|GZMH|HCLS1|HIF1A|ICOSLG|IL10RA|IL31RA|ITGAM|ITGB2|ITPRIP|KIF22|KLRB1|KLRF1|KLRK1|LCN2|LILRA2|LILRA5|LY9|LYN|MMP8|MPO|OSM|PGD|PGLYRP1|PRG3|PTPRC|RAB37|RELT|RETN|SIGLEC5|SIRPB1|TNF|TNFSF8|TREML2|VSTM1|ZBP1|ZCCHC8
Fresh fruit intake	Fresh_fruit_intake	adipose_tissue	3.60637	0.0604213	C19orf12|LPL|LRP1
Essential hypertension	bin_401.1	thyroid_gland	5.48613	0.0604385	ADGRG1|OCLN
Long-standing illness, disability or infirmity	Long_standing_illness__disability_or_infirmity	smooth_muscle	3.93145	0.0604992	ACTA2|COL6A3|ITGA11
Beclomethasone Dipropionate	R01AD01	endometrium_1	18.6859	0.0606747	FAP
Hyperplasia of prostate	bin_600	endometrium_1	18.6859	0.0606747	PAEP
Age completed full time education	Age_completed_full_time_education	ovary	19.148	0.0607138	BST2
Citalopram	N06AB04	pituitary_gland	19.148	0.0607138	PRL
Citalopram	N06AB04	vagina	19.148	0.0607138	CRNN
Tea intake	Tea_intake	seminal_vesicle	19.148	0.0607138	ACAN
Gout	bin_274.1	vagina	19.148	0.0607138	FGFBP1
Particulate matter air pollution (pm10); 2007	Particulate_matter_air_pollution__pm10___2007	endometrium_1	0	0.0609233
Fluoxetine	N06AB03	fallopian_tube	18.4619	0.0609759	TPPP3
Mean reticulocyte volume	Mean_reticulocyte_volume	stomach_1	2.89856	0.0611901	CA2|GALNT5|IGLC2|MMP1
Platelet crit	Platelet_crit	prostate	0.241666	0.0613177	ARG2|DPP4
GERD	bin_530.11	intestine	5.9692	0.0615098	REG4|SCT
Type 2 diabetes	bin_250.2	salivary_gland	2.16449	0.0615375	ALDH3A1|CGREF1|FAM3B|FUT3|LPO|PIGR|TACSTD2|TNFRSF11A
Formoterol |Budesonide	R03AK07	thyroid_gland	18.5533	0.0616273	NTRK2
cis-pQTL score	cis.score	pituitary_gland	0.457263	0.0619409	CCL26|CFC1|CGA|FSHB|LAIR2|LHB|MIA|PKD1|PODXL2|POMC|SCGN|SEZ6L2|VMO1
Overall health rating	Overall_health_rating	testis	0.178904	0.0620083	GPC5
Pork intake	Pork_intake	stomach_1	5.38018	0.0621032	GAST|TFF1
Centre	centre	kidney	0.575203	0.0624594	CALB1|DAB2|DDAH1|ENTPD5|FBP1|GGACT|GIPC2|MSRA|NPL|PKLR|RAB11FIP3|SHMT1|TMEM106A|TPMT|VAV3
Centre	centre	heart_muscle	0.575203	0.0624594	BGN|COX5B|CRYM|DECR1|GP1BB|ITGB1BP2|MDH1|MYL4|NEK7|OXCT1|PPP1R12B|RAB33A|RABGAP1L|RBPMS2|RILP
Mean platelet (thrombocyte) volume	Mean_platelet__thrombocyte__volume	salivary_gland	0.544166	0.0626375	CCL28|CEACAM6|CNTN5|CRACR2A|DTNB|EIF4EBP1|LCN2|MANSC1|NUCB2|PIK3AP1|SH3BGRL2|SLC12A2|TNFRSF11A|TNFSF13
Tranexamic Acid	B02AA02	cervix	19.5807	0.0626806	PAEP
Bronchiectasis	bin_496.3	cervix	19.5807	0.0626806	WFDC2
Ileostomy status	bin_559	cervix	19.5807	0.0626806	SLC51B
Alanine aminotransferase	log_alt_cleaned	smooth_muscle	2.9359	0.0626946	COL3A1|FAP|HEPH|ITGA5|TNC
Insulin	A10A	testis	0.282433	0.0628449	DKKL1|LRRC37A2
Platelet crit	Platelet_crit	esophagus	0.658097	0.0630746	ANXA2|C1orf116|CDA|CSTB|DAPP1|DGKA|DKK4|DSG3|EDAR|EHD3|ENDOU|FABP5|FUT3|GSTP1|HSPB1|IL12A|IL18|LYPD3|PGD|PPL|PRSS22|PRSS27|REEP4|SCRIB|SDC1|SEMA3F|SERPINB1|SH3BP1|SLC9A3R1|SPINK5|SPINT1|TACSTD2|TP53I3|TXN|VSIG10L
Monocyte percentage	Monocyte_percentage	placenta	2.12674	0.0631722	CLEC1A|COL3A1|CSF1R|FCGR2A|FOLR2|IDO1|PGF|WARS1
Urate	urate_cleaned	adipose_tissue	1.75627	0.0633258	ADAMTS4|ADM|ANGPTL4|AOC3|C19orf12|CALB2|CFD|CLEC4G|CPM|EDN1|GHR|INHBB|LPL|RBP7|SRPX|TNFRSF8|XG
Alcohol consumption	alcohol	adrenal_gland	2.27828	0.0633297	CBLN4|CCN3|DNER|DPP10|GSTA1|NCAM2|NRCAM|QPCT
Acetylsalicylic Acid	A01AD05	kidney	2.84975	0.063342	ACE2|GIPC2|REN|TSPAN1
Red blood cell (erythrocyte) distribution width	Red_blood_cell__erythrocyte__distribution_width	salivary_gland	1.91944	0.0633481	CA6|CCL28|COL28A1|DTNB|EIF4EBP1|MELTF|MMP3|ODAM|PIGR|TNFRSF19|TNFSF13|WFDC2
Bread intake	Bread_intake	skeletal_muscle	3.54732	0.0638805	ECHDC3|ITGB6|RGMA
Bread type	Bread_type	adipose_tissue	2.48666	0.0639773	C19orf12|CPM|IL2RA|INHBB|MSLN
Spread type	Spread_type	brain	0.641793	0.0640791	CACYBP|CGREF1|CLIP2|CNP|CNTN1|DKK4|DNAJB1|ERBB4|ERBIN|NCAM1|NELL1|PON2|QDPR|RAB33A|SCRN1|STIP1|TBCB|TMPRSS5|TYRO3|WASF1
Qualifications	Qualifications	salivary_gland	2.83858	0.0643863	CA6|ODAM|SPINK6|WFDC2
Number of draws	Number_of_draws	salivary_gland	0.45195	0.0645781	EIF4EBP1|LCN2|NUCB2|PIK3AP1|SPINK6|TNFRSF19
Number of draws	Number_of_draws	pituitary_gland	0.278051	0.0647843	CCL26|PRL
Phosphate	phos_cleaned	breast	2.5803	0.0649791	APOD|INHBB|SFRP1|STC2|TNN
Tramadol|Morphine	N02AX02	choroid_plexus	17.7697	0.0650826	COL9A1
Ankle spacing width	Ankle_spacing_width	choroid_plexus	5.21991	0.06518	COL9A1|SCRG1
Atorvastatin	C10AA05	pancreas	2.2577	0.0652989	CEACAM16|ERN1|FAM3B|LRIG1|RARRES2|SLC39A14
Fresh fruit intake	Fresh_fruit_intake	kidney	3.48425	0.0653306	CA12|DDC|PLAU
Alanine aminotransferase	log_alt_cleaned	skeletal_muscle	0.524236	0.0654555	ACADM|CHCHD10|ECHDC3|EGLN1|GPD1|PLA2G15|PRKAR2A|SDHB|WNT9A
Osteoarthrosis, localized, primary	bin_740.11	esophagus	5.3685	0.0656653	CDCP1|CSTB
Norethisterone |Estradiol	G03FA01	kidney	2.80811	0.0659541	PLAU|SOST|SPP1|SSC4D
Mean corpuscular volume	Mean_corpuscular_volume	lung	2.00004	0.0660122	ACP5|CD300C|FOLR1|GALNT5|IL18R1|MARCO|MATN3|SFTPA1|SUSD2|VSIG4
Known or suspected fetal abnormality affecting management of mother	bin_655	placenta	5.29584	0.0660788	DPP4|SPP1
Metformin	A10BA02	smooth_muscle	3.17285	0.0662165	HEPH|ITGA11|THBS4|TNC
Beclomethasone Dipropionate	R01AD01	adrenal_gland	16.9846	0.0662789	CCN3
Testosterone	log_testo_cleaned	ovary	2.19416	0.0665758	BAMBI|CCL26|CD22|ENPP6|FLRT2|HS6ST2|LAG3|TIMP2
Mean sphered cell volume	Mean_sphered_cell_volume	placenta	1.73117	0.0667205	AREG|CTHRC1|CTSL|DKK1|IDO1|MATN3|NID1|NID2|NPL|OLR1|PRG2|PSG1|SERPINE1|SERPINE2|SPARC|TEK|TFPI
Ethinyl Estradiol |Drospirenone	G03AA12	brain	6.80292	0.0667641	ENPP2|SUSD4
Estradiol|Norethisterone |Estradiol	G03CA03	pancreas	5.17749	0.0669723	CHAD|KIRREL2
Urate	urate_cleaned	salivary_gland	1.84118	0.0671011	AMY1A|AMY1B|BPIFA2|CEACAM6|CNTN5|DTNB|EIF4EBP1|FOLR1|FURIN|MANSC1|NUCB2|PRSS8|SLITRK6|SPINK6|TNFSF13
Townsend deprivation index	Townsend_deprivation_index	endometrium_1	5.17406	0.067285	IL17C|SPON2
Warfarin	B01AA03	breast	2.87196	0.0676244	CD248|RBP7|TIMP4|TNN
Total Lean Mass (g)	Total_Lean_Mass__g_	heart_muscle	1.86343	0.0676921	CDH2|CHCHD10|COMP|CRLF1|CSRP3|DKK3|FBLN2|FGF12|MYL3|PDCD1|TNNI3|TTN
Duration of vigorous activity	Duration_of_vigorous_activity	liver	6.25186	0.0678583	GSTA1|UPB1
Viral hepatitis C	bin_70.3	liver	6.25186	0.0678583	HRG|MET
Age	age	cervix	1.80515	0.0678698	ADAMTSL5|AGR2|CCN5|COL3A1|COLEC12|DKK1|LEFTY2|MASP1|NBL1|OGN|PAEP|PI16|PRSS27|RSPO1|SDK2|SPINK5|SPINK6|SPRR1B|VSIG10L|WFDC2
Metformin	A10BA02	skeletal_muscle	0.419494	0.0680228	BAG3|C1QTNF9|CHCHD10|CLIC5|IGDCC4
Acetylsalicylic Acid	A01AD05	gallbladder	5.17838	0.0681698	ACE2|MMP1
Cystatin C	log_cysc_cleaned	bone_marrow	1.34394	0.0684606	ADAM8|ADGRE1|ADGRE5|AIF1|AREG|AZU1|BATF|CASP8|CCL3|CCL4|CCL7|CCNE1|CD101|CD177|CD244|CD300C|CD300E|CD300LF|CD33|CD7|CD83|CDA|CDK1|CEACAM21|CEACAM6|CEACAM8|CEP152|CHI3L1|CHIT1|CLC|CLEC11A|CLEC12A|CLEC4D|CLEC5A|CSF2RB|CST7|CXCL8|DEFA1|DEFA1B|DNAJC9|DPEP2|EVI2B|FCAR|FCGR3B|FCRL6|FES|FMNL1|GNLY|GP1BA|GZMH|HHEX|HIF1A|ICOSLG|IL10RA|IL17RA|IL1B|IL2RB|IL31RA|ITGAL|ITGAM|ITGB2|KLRB1|KLRF1|KLRK1|LCN2|LCP1|…
Chronic airway obstruction	bin_496	brain	3.83611	0.0684673	AKT3|GPC5|ICAM5
Bronchiectasis	bin_496.3	urinary_bladder	17.7018	0.0689273	S100P
Lymphocyte percentage	Lymphocyte_percentage	smooth_muscle	3.12477	0.0689582	ACTA2|ASPN|FAP|TNC
Total bilirubin	log_tbil_cleaned	kidney	1.95856	0.0689643	DDC|ENTPD5|ESM1|GGH|IL17RB|NELL1|PDZK1|PTH1R|SPP1|TCN2
Total protein	total_prot_cleaned	adipose_tissue	0.6155	0.0689907	ADM|ADRA2A|ANGPTL4|ANGPTL7|C1QTNF1|CCN5|CD248|CD300LG|CFD|CLMP|CPM|CR1|CTHRC1|CXCL3|GPIHBP1|IL20|IL6|LYVE1|MMP3|MSLN|PLXNA4|RARRES1|SRPX|STEAP4|TIMP4|TNN
Eosinophill percentage	Eosinophill_percentage	seminal_vesicle	5.89901	0.0690312	CHRDL1|LCN15
Beclomethasone Dipropionate	R01AD01	thyroid_gland	16.2444	0.0690698	FNDC1
Urea	urea_cleaned	cervix	1.98597	0.0690902	AGR2|ITGA11|PAEP|PI16|PRSS27|RSPO1|SDK2|SLC51B|SORD|SPINK6
Formoterol |Budesonide	R03AK07	pituitary_gland	16.412	0.069092	POMC
Other chronic ischemic heart disease, unspecified	bin_411.8	vagina	16.412	0.069092	DSG3
Type 2 diabetes	bin_250.2	lung	2.06898	0.0694758	ACP5|CD80|CRTAC1|HLA-DRA|IL18R1|LAIR1|MATN3|VSIG4
Essential hypertension	bin_401.1	breast	5.02608	0.0696829	KIT|SFRP1
Asthma	bin_495	breast	5.02608	0.0696829	CD248|TIMP4
LDL direct	ldl_chol_cleaned	pituitary_gland	2.11698	0.0697185	CCL26|CGA|FSHB|LHB|MIA|PKD1|POMC|PRL|SEZ6L2|TSHB|VMO1
Simvastatin	C10AA01	parathyroid_gland	0	0.0697615
Waist-to-Hip ratio	whr	esophagus	0.575243	0.0704405	ANXA1|ANXA2|DEFB4A|DGKA|DSC2|DTX2|FABP5|FGFBP1|IL18|IL1RN|SUSD4|TP53I3|TXN
Particulate matter air pollution (pm10); 2007	Particulate_matter_air_pollution__pm10___2007	skin_1	0.388331	0.0706232	IL18|KLK8|LY6D|REEP4
Beef intake	Beef_intake	brain	1.828	0.0707051	CNTN1|CNTN2|DKK4|DRAXIN|EPHB6|GRP|IGDCC4|NCAM2|RGMA|SLITRK1|THY1|VSNL1
Aspartate aminotransferase	log_ast_cleaned	kidney	1.61166	0.0707539	ACE2|ATP1B1|BCAM|CDH6|CYB5A|DDAH1|DDC|ENPEP|ENPP6|ENTPD5|ESM1|FBP1|GDF15|GIPC2|GSTA1|ITGB6|MEGF11|MELTF|MME|NELL1|NPL|PALM3|PDZK1|PEPD|PKLR|PLAU|PODXL|RBP5|SHMT1|SOST|SPP1|SSC4D|TCN2|UMOD
Mean platelet (thrombocyte) volume	Mean_platelet__thrombocyte__volume	cervix	0.51021	0.0707984	ASRGL1|CCN5|COL5A1|CXCL1|CXCL3|LEFTY2|PRSS27|RSPO1|SDK2|SORD
Falls in the last year	Falls_in_the_last_year	brain	2.92791	0.070855	CBLN4|NEFL|PALM|RBFOX3
Norethisterone |Ethinyl Estradiol	G03AA05	adipose_tissue	4.99905	0.0710137	ANGPTL7|GHR
Heart failure NOS	bin_428.2	parathyroid_gland	16.5525	0.0710326	PTN
Mean platelet (thrombocyte) volume	Mean_platelet__thrombocyte__volume	endometrium_1	0.348783	0.0712493	DPP6|LEFTY2|MAMDC2|RSPO1
Ancestry	pop	vagina	2.07584	0.0713032	CRNN|DSC2|ENDOU|EVPL|FGFBP1|KLK11|KLK8|LY6D|LYPD3|NECTIN4|PI16|PRSS27|SBSN|SPINK5|SPINK6
IGF-1	igf1_cleaned	stomach_1	1.78189	0.0713806	AGR2|AKR1B10|CBLIF|CCL11|GAST|IGLC2|KRT8|LGALS9|LIPF|MIA|PGA4|PSCA|SLAMF7|TNFRSF17|TPSD1
C-reactive protein	log_crp_cleaned	endometrium_1	2.24021	0.0713815	C1QTNF6|DPP6|FAP|GNLY|IL17C|ITGA11|LEFTY2|MMP10|PAEP|PTPRR|SPON2|SSC5D
Pulse rate, automated reading	Pulse_rate	prostate	0	0.0714467
Body mass index	bmi	cervix	1.82929	0.0715258	AGR2|CCN5|COLEC12|DEFB103B|ITGA11|KLK10|LEFTY2|MASP1|OGN|PRSS27|RSPO1|SDK2|SORD|SPINK5|VSIG10L|WFDC2
Platelet crit	Platelet_crit	lymphoid_tissue	0.792317	0.0716901	ADA2|ADGRE1|ADGRE2|AIF1|APBB1IP|ARHGAP25|ARHGEF1|BIN2|BLNK|BTN3A2|CASP1|CCL11|CCL14|CCL17|CCL3|CCL5|CD22|CD244|CD4|CD40LG|CD5|CD6|CD7|CD72|CD74|CD80|CD84|CD8A|CENPF|CHRDL2|CLEC4C|CLEC4G|CLSPN|CPVL|CR1|CR2|CXCL1|CXCL11|DAPP1|DGKA|DLL1|DOK2|DPEP2|F2R|FCER2|FCRL3|FCRL6|FEN1|FES|FGD3|FLI1|GP1BA|GP5|GRAP2|GZMH|HCLS1|HLA-DRA|HMOX1|ICAM2|IDO1|IGF2BP3|IL12B|IL18BP|IL2RG|IL34|IL7R|INPP5D|ITGB7|KAZALD1|KAZ…
Prednisolone	A07EA01	ovary	2.79595	0.072214	ADAMTS16|CD22|ENPP6|FLRT2
Beef intake	Beef_intake	parathyroid_gland	3.34366	0.0722455	CNTN4|DSG2|ROR1
Systolic blood pressure, automated reading	Systolic_blood_pressure	adipose_tissue	1.92324	0.0722849	CD209|CPM|CTHRC1|FGFBP2|LILRB5|LRP1|RBP7|SEMA3G|THBS4|VIT
Tibolone	G03CX01	retina	2.71492	0.0724329	CPE|HS3ST3B1|IGSF9|MEGF9
cis-pQTL score	cis.score	smooth_muscle	5.98029	0.0725806	ACTA2|ASPN|CHRDL2|COL3A1|COL6A3|FAP|HEPH|ITGA11|ITGA5|THBS4|THY1|TNC
Number of draws	Number_of_draws	stomach_1	0.422806	0.0726451	BCL2L15|CA2|CCL11|GAST|S100P
Metformin |Rosiglitazone	A10BD03	fallopian_tube	15.1105	0.0727407	AGR3
Warfarin	B01AA03	salivary_gland	0	0.0727536
Spread type	Spread_type	bone_marrow	0.567727	0.0729315	CDKN2D|FGD3|HCLS1|LAT2|LYN|PGD|RILPL2|RP2|SERPINB1|STK4|VNN2
Monocyte percentage	Monocyte_percentage	retina	0	0.0731945
Ancestry	pop	endometrium_1	2.21184	0.0733142	CHRDL2|DPP6|FAP|GNLY|HMCN2|IL17C|MFAP5|PAEP|PTPRR|RSPO1|RSPO3|SSC5D
Red blood cell (erythrocyte) distribution width	Red_blood_cell__erythrocyte__distribution_width	urinary_bladder	1.93447	0.073493	AREG|CCL11|CTHRC1|GDF15|IL17C|LIF|MMP1|MMP12|RBFOX3|SMTN
Bronchiectasis	bin_496.3	stomach_1	16.5114	0.0735904	S100P
Rheumatoid arthritis	bin_714.1	esophagus	4.9846	0.0736992	CDCP1|IL12A
Tamoxifen	L02BA01	esophagus	0	0.0739959
Atrial fibrillation and flutter	bin_427.2	testis	0	0.0741424
Date of attending assessment centre	Date_of_attending_assessment_centre	smooth_muscle	0.177602	0.074161	COL6A3
Platelet distribution width	Platelet_distribution_width	salivary_gland	0	0.0743665
Platelet distribution width	Platelet_distribution_width	breast	2.77314	0.0743844	BTN1A1|JCHAIN|STC2|TIMP4
Phosphate	phos_cleaned	vagina	2.46227	0.0744367	DSG3|KLK10|PI16|SBSN|SPINK5
Essential hypertension	bin_401.1	pituitary_gland	4.82369	0.0744694	CFC1|GH1
Beef intake	Beef_intake	esophagus	2.3636	0.0745105	DKK4|DSC2|LY6D|PRSS27|SPINK5
Alendronic Acid	M05BA04	smooth_muscle	14.6685	0.0745817	ITGA5
Fluoxetine	N06AB03	intestine	5.22227	0.0746155	CES3|LGALS3
Bisoprolol	C07AB07	breast	14.9423	0.0746295	CX3CL1
Glycated haemoglobin (HbA1c)	hba1c_cleaned	placenta	1.59286	0.0747075	ANGPTL1|CD209|CD300LG|CEMIP2|CLEC1A|COL3A1|CTHRC1|CYTL1|DPP4|FCGR2A|FN1|HGF|LYVE1|MATN3|NID1|NID2|PAPPA|PCDH12|PECAM1|PLA2G7|PRG2|SERPINE1|TFPI|TFPI2|TGFBI
Beclomethasone Dipropionate	R03BA01	tongue	4.79965	0.0748114	IGDCC4|THBS4
Sample age	sample_age	brain	0.535248	0.0754677	ASRGL1|DDAH1|EFHD1|GP1BB|MTSS2|NRGN|OTUD7B|PLXNA4|UNC79
Mean platelet (thrombocyte) volume	Mean_platelet__thrombocyte__volume	lymphoid_tissue	0.781012	0.075891	ADAM8|ADGRE1|AIF1|APBB1IP|ARHGAP25|ARHGEF1|BIN2|BTN3A2|C1QA|CCL11|CCL14|CCL17|CCL21|CCL5|CD160|CD300C|CD33|CD5L|CD79B|CD84|CLEC4C|CLEC6A|CLSPN|CSF1R|CSF2RB|CXCL1|DAPP1|DGKA|DOK2|DPEP2|F2R|FCGR3B|FCRL5|FEN1|FES|FGD3|FLI1|FLT3|GP1BA|GP5|GRAP2|HCLS1|IL2RB|INPP5D|ITGB2|ITM2A|KAZN|KIF22|KLRC1|KLRD1|LAG3|LAT|LAT2|LILRA2|LILRA4|LILRB1|LYN|MICB|MILR1|MPIG6B|PAFAH2|PCDH17|PIK3AP1|PLCB2|PPBP|PTPN6|RAB37|RG…
HDL cholesterol	hdl_chol_cleaned	esophagus	0.6164	0.0759666	ANXA2|CDCP1|CRNN|CSTB|DSC2|EPS8L2|FGFBP1|IL12A|IL18|IL1RN|LY6D|PGD|REEP4|S100A16|SCRIB|SDC1|SH3BP1|TACSTD2|TP53I3
Alcohol consumption	alcohol	salivary_gland	1.7377	0.0759678	AMY1A|AMY1B|BPIFA2|BPIFB2|CEACAM6|CGREF1|CNTN5|FOLR1|FUT3|MANSC1|MIA|PRSS8|TCN1|TNFRSF11A|TNFRSF19
Diastolic blood pressure, automated reading	Diastolic_blood_pressure	tongue	0	0.0762386
Renal failure NOS	bin_585.2	adipose_tissue	1.88545	0.076373	ADAMTS4|CALB2|CD300LG|CFD|CLMP|GPIHBP1|MMP3|SEMA3G|VIT|XG
IGF-1	igf1_cleaned	thyroid_gland	2.20368	0.0765443	ADGRG1|CALCA|ESM1|FNDC1|IGFBPL1|ISM1|LPCAT2|OCLN|TG
Bendroflumethiazide	C03AA01	tongue	3.23696	0.0769542	CSRP3|HSPB6|MYL3
Triglycerides	log_total_tg_cleaned	pituitary_gland	0.488556	0.0771563	CCL26|CFC1|COL9A2|GH1|IL13RA2|MIA|PKD1|POMC|TSHB|UNC79|VMO1
Lipoprotein A	log_lipo_a_cleaned	parathyroid_gland	4.69431	0.0773359	CD4|PTH
Prednisone	A07EA03	pituitary_gland	14.3666	0.0773982	POMC
Beclomethasone Dipropionate	R01AD01	vagina	14.3666	0.0773982	PI16
Type 2 diabetes	bin_250.2	endometrium_1	2.77997	0.0776471	DPP6|IL17C|MMP10|SPON2
Renal failure NOS	bin_585.2	liver	0.60591	0.0776721	AMBP|APOA2|APOH|ASGR1|ASGR2|CD302|EFNA1|HNMT|HYOU1|LECT2|LEPR|RARRES2|RBP5|SDC1
Ancestry	pop	pancreas	1.60991	0.0776876	AMY2A|AMY2B|CELA2A|COCH|CPA1|CPB1|CTRB1|CTRL|DPP10|EIF2AK3|FAM3B|GP2|GPHA2|IGFBP2|IL32|KIRREL2|LRIG1|NOMO1|PLA2G1B|PNLIP|PNLIPRP1|RARRES2|RBP1|REG1A|REG1B|SCGN|SERPINI2|SLC39A14|SPINK1
cis-pQTL score	cis.score	kidney	1.75413	0.0777941	ACE2|AIF1L|BCAM|CA12|CALB1|CDH6|DDAH1|DDC|ENPEP|ENPP6|ENTPD5|ESM1|FBP1|GDF15|GGACT|GGH|GGT1|GIPC2|GPC5|GSTA1|HS6ST2|IL17RB|ITGB6|MEGF11|MELTF|MME|MSRA|NELL1|NPL|PDZK1|PEPD|PKLR|PLAU|PODXL|PTH1R|RAB11FIP3|RBP5|REN|SHMT1|SOST|SPP1|SSC4D|TCN2|TDGF1|TMEM106A|TPMT|UMOD|VAV3|WFIKKN1
Prednisolone	A07EA01	cervix	2.36888	0.0779261	COLEC12|ITGA11|NBL1|OGN|SDK2
Phenytoin	N03AB02	intestine	2.34373	0.0781981	ACE2|AKR1B10|ASAH2|MEP1A|NCS1
Salbutamol	R03AC02	intestine	2.34373	0.0781981	CEACAM6|DPP4|GFRA3|HMCN2|MZB1
Aspartate aminotransferase	log_ast_cleaned	endometrium_1	2.22358	0.0782523	ACTA2|C1QTNF6|CHRDL2|DPP6|FAP|GNLY|HMCN2|ITGA11|LEFTY2|MAMDC2|RSPO3|SPON2|SSC5D
Chronic renal failure [CKD]	bin_585.3	thyroid_gland	2.44857	0.0783423	FNDC1|IGFBPL1|OCLN|PGF|TG
Smoking	smoking	breast	2.12644	0.0787705	CALB2|CD248|CD300LG|CFD|GPIHBP1|JCHAIN|KIT|MIA|RBP7|STC2|TNFSF11|TNN
Calcium	ca_cleaned	placenta	1.75815	0.0790462	CEMIP2|CGB3|CGB8|COL15A1|DPP4|FCGR2A|FLT1|IGFBP3|MATN3|PCDH12|PLA2G7|TFPI
Valproic Acid	N03AG01	stomach_1	4.63316	0.0792193	GALNT5|TNFRSF17
Alkaline phosphatase	log_alp_cleaned	retina	0.59031	0.0792665	CLUL1|FRZB|FUT3|HK2|MEGF11|MEGF9|NELL2|NRCAM|NT5E|PLXDC1|PPP3R1|PRTG|RASSF2|ROBO2|SEMA7A|SLITRK2|WIF1
Total bilirubin	log_tbil_cleaned	cervix	2.26206	0.0793117	AGR2|COL3A1|MASP1|RSPO1|SDK2|SLC51B|SPRR3
Conjugated Estrogens |Medroxyprogesterone Acetate|Medroxyprogesterone Acetate |Estradiol	G03FA12	skin_1	4.67595	0.079333	IL1RL2|SERPINA12
Warfarin	B01AA03	liver	1.57515	0.0793507	ADAMTSL2|APCS|C4BPB|CD4|CES1|ENTPD5|F10|F2|F7|F9|FAM20A|FGA|FGL1|IGFBP1|IL27|LEPR|PROC|SERPIND1|SMOC1|TFPI
Systemic lupus erythematosus	bin_695.42	breast	4.64133	0.0794988	KIT|SEMA3G
Monocyte count	Monocyte_count	thyroid_gland	2.30542	0.0795802	ADGRG1|CALCA|ESM1|GFRA2|HHEX|PGF|STC1
Urea	urea_cleaned	urinary_bladder	1.98191	0.0800742	CCL11|CSF3|ICAM1|IL6|KRT19|KYNU|PLAT|RBFOX3|S100P|SELE|SLITRK6
Phosphate	phos_cleaned	salivary_gland	1.97771	0.080089	FAM3B|FURIN|KRT19|LPO|MELTF|MMP3|ODAM|TACSTD2
Lithium	N05AN01	gallbladder	13.5429	0.0800956	MMP7
Basophill percentage	Basophill_percentage	endometrium_1	13.6002	0.0801084	RSPO1
Alcohol consumption	alcohol	ovary	2.13709	0.0802018	ADAMTS16|ADAMTS4|CD22|CDH3|CRYGD|FLRT2|GALNT10|HS6ST2|MDK
Alfacalcidol	A11CC03	seminal_vesicle	14.1998	0.0802364	CHRDL1
Vitamin D	vitd_cleaned	choroid_plexus	2.26516	0.0804203	CA14|CDH3|DNER|FOLR1|LHPP|QDPR|TTR
Nitrogen dioxide air pollution; 2005	Nitrogen_dioxide_air_pollution__2005	adrenal_gland	13.5961	0.080426	LONP1
Amlodipine	C08CA01	placenta	4.67064	0.0804804	CTHRC1|FCGR2B
Glucose	glucose_cleaned	pituitary_gland	2.68231	0.0807325	GH1|MIA|POMC|SEZ6L2
Glucose	glucose_cleaned	vagina	2.68231	0.0807325	ENDOU|KLK10|KLK8|LY6D
Date of attending assessment centre	Date_of_attending_assessment_centre	skeletal_muscle	1.50055	0.0807584	AAMDC|ACADM|AK1|AMPD3|CDNF|CEP85|COX5B|CSDE1|DAPK2|DUSP3|EGLN1|EIF4G1|FKBP5|FOXO1|GLRX|GMPR|GRSF1|HSPA2|ITGB1BP2|MAP2K6|MECR|NDUFS6|NFIC|NT5C3A|PACS2|PDLIM7|PRKAR2A|RILP|SIRT2|TBC1D17|TWF2|UBAC1|UBE2B|USO1|USP25|USP28
Total protein	total_prot_cleaned	vagina	0.489122	0.0808079	DSG3|EVPL|FABP5|KLK10|KLK8|NECTIN4|PI16|SPINK5|SPINK6|TMPRSS11B
Leisure/social activities	Leisure_social_activities	breast	2.68015	0.0814869	GPIHBP1|MIA|STC2|TNN
Atenolol	C07AB03	choroid_plexus	4.55847	0.0815107	CA14|SFRP1
Bendroflumethiazide	C03AA01	placenta	2.5937	0.0816856	CRIM1|NPL|SPP1|TEK
Beef intake	Beef_intake	cervix	3.15589	0.0818937	NT5E|PRSS27|SPINK5
HDL cholesterol	hdl_chol_cleaned	cervix	0.477583	0.0820037	FGFBP1|ITGA11|LEFTY2|PAEP|PI16|SDK2|SLC51B
Heel bone mineral density (BMD) T-score, automated	Heel_bone_mineral_density__BMD__T_score__automated	breast	4.55382	0.0820186	STC2|TIMP4
Bread type	Bread_type	choroid_plexus	3.18468	0.0820546	CA14|FGFR2|SERPINF1
Arthropathy NOS	bin_716.9	urinary_bladder	14.1729	0.0821449	MMP13
Centre	centre	adrenal_gland	0.389286	0.0823734	AKR1B1|LONP1|LSP1|MAP3K5
Pantoprazole	A02BC02	parathyroid_gland	13.8033	0.082384	CHGA
Diaphragmatic hernia	bin_550.2	parathyroid_gland	13.8033	0.082384	CHGA
Calcium	ca_cleaned	tongue	0.20216	0.0823939	CDNF
Metformin	A10BA02	skin_1	1.79998	0.0825073	BLMH|CD207|COMP|CPA4|CST6|DSG4|EFNA4|FABP9|KLK14|LGALS7B|LY6D|LYPD3|SBSN
Simvastatin	C10AA01	lymphoid_tissue	1.43604	0.0825461	ADGRE1|CD200R1|CD244|CD300A|CD300C|CD300LF|CD5L|CD86|CLEC1A|CR1|FASLG|FCGR2A|FCGR3B|FLT3|HYAL1|ICAM2|IL1R2|IL7R|ITGB7|LY9|MICB|MMP12|NFATC3|PLA2G7|SLAMF6|SLAMF7|TNFSF11|TNFSF13B|TNFSF8|VNN2
Mean corpuscular volume	Mean_corpuscular_volume	tongue	0.189974	0.083003	MSTN
Milk type used	Milk_type_used	intestine	2.18644	0.0831482	ALPI|APOA4|CES2|FOLH1|GUCA2A|SMPD3|TMPRSS15
Centre	centre	thyroid_gland	0.369637	0.0831791	DAPK2|HHEX|LPCAT2|TPMT
Platelet distribution width	Platelet_distribution_width	ovary	2.6515	0.0832577	BAMBI|CDH3|GALNT10|LAG3
Asthma	bin_495	intestine	2.29223	0.0836318	DPP4|GFRA3|HEPH|HMCN2|MZB1
SHBG	shbg_cleaned	fallopian_tube	2.31811	0.0837271	ERBB4|FOLR1|IL5RA|MSLN|NELL2|RLN2|VTCN1
Calcium	ca_cleaned	bone_marrow	0.56503	0.0838673	AHSP|BLVRB|CD101|CD244|FCAR|FCGR3B|GP1BA|IL17RA|IL31RA|LY9
Salbutamol	R03AC02	heart_muscle	3.10858	0.0839694	GSN|PI16|THBS4
Cereal intake	Cereal_intake	testis	0.357054	0.0841566	DCDC2C|DCUN1D1|PTGDS
Age	age	smooth_muscle	2.73412	0.0842861	ACTA2|ASPN|CHRDL2|COL3A1|FAP|HEPH|ITGA5|THBS4
Essential hypertension	bin_401.1	choroid_plexus	4.46396	0.084347	DNER|SFRP1
Asthma	bin_495	choroid_plexus	4.46396	0.084347	IL5RA|SOD3
Lymphocyte count	Lymphocyte_count	heart_muscle	0.303185	0.0845596	CRIP2|USP28
Doxazosin	C02CA04	cervix	4.43834	0.0847263	OGN|SPINK5
Systemic lupus erythematosus	bin_695.42	ovary	4.45382	0.084889	BST2|LAG3
Insulin	A10A	bone_marrow	0.48024	0.0850157	ADGRE5|ITGB2|KLRB1|KLRF1|KLRK1|SIRPB1
Direct bilirubin	log_dbil_cleaned	bone_marrow	0.374261	0.0850816	CCL7|CLEC11A|LY9
Furosemide|Amiloride |Furosemide	C03CA01	endometrium_1	4.48638	0.0852142	ACTA2|MAMDC2
Chronic renal failure [CKD]	bin_585.3	parathyroid_gland	2.17729	0.0852242	ADAM23|CD4|CDH1|EFCAB14|NCR3LG1|PTH|ROR1
Tibolone	G03CX01	gallbladder	4.5245	0.0852667	ACE2|FGF19
Digoxin	C01AA05	placenta	2.55169	0.0852898	COL4A1|CRIM1|INSL4|TEK
Age	age	liver	1.28049	0.0855526	A1BG|ADAMTS13|ADH1B|AFM|AFP|AGXT|AMBP|ANGPTL3|ANGPTL4|APOA1|APOA2|APOF|APOH|APOL1|APOM|BTD|C1RL|C4BPB|C5|C9|CA5A|CCL16|CD302|CD4|CFHR4|CFI|CHI3L1|CLEC4G|COL18A1|CPB2|DCXR|ECHDC3|F10|F12|F13B|F2|F9|FAM20A|FBP1|FCN2|FETUB|FGA|FGL1|FN1|FST|FTCD|FUOM|FURIN|GC|GCHFR|GGT1|GHR|GPRC5C|GRHPR|GSTA1|HGFAC|HNMT|HRG|HSD17B3|HYAL1|IGSF9|IL17RB|IL1RAP|IL27|IL32|INHBC|ITIH3|KYNU|LECT2|LEPR|LRG1|MAMDC4|MARCO|MASP…
Fluoxetine	N06AB03	pituitary_gland	12.768	0.085633	PRL
Fluoxetine	N06AB03	vagina	12.768	0.085633	CRNN
Sicca syndrome	bin_709.2	ovary	12.768	0.085633	BST2
Age	age	bone_marrow	0.744546	0.0856899	ADGRE5|AMPD3|CASP8|CCL3|CCL4|CCL5|CCL7|CD7|CEACAM6|CHI3L1|CHIT1|CLC|CLEC11A|CLEC4A|CLEC4D|CLEC5A|CSF2RB|CST7|CXCL8|DNAJC9|FCGR3B|FCRL6|FES|FGFBP2|FLT3|GNLY|GZMB|GZMH|ICOSLG|ITGAL|ITPRIP|KIF22|KLRF1|KLRK1|LILRA2|LMNB1|NINJ1|OSM|PCNA|PGD|PLAUR|PPBP|PRTN3|RAB37|S100A12|S100P|SLC4A1|SNX18|TLR1|TNF|TREML2|VSTM1
IGF-1	igf1_cleaned	skeletal_muscle	0.567889	0.085754	BAG3|CAPN3|CD99L2|CES3|ECHDC3|GDNF|GPD1|IGDCC4|MSTN|PDGFA|PLA2G15|SDHB
Number of draws	Number_of_draws	smooth_muscle	0	0.0857594
Basophill count	Basophill_count	bone_marrow	4.88445	0.0857975	PPBP|TNFRSF10C
Lymphocyte percentage	Lymphocyte_percentage	salivary_gland	1.89925	0.0859193	CEACAM6|CNTN5|DTNB|FUT3|LCN2|MANSC1|MMP3|NUCB2|TCN1|TNFSF13|WFDC2
Long-standing illness, disability or infirmity	Long_standing_illness__disability_or_infirmity	skin_1	0.199203	0.0861338	EFNA4
Gout	bin_274.1	cervix	13.0656	0.0866662	FGFBP1
Age	age	heart_muscle	1.5617	0.0866843	ADGRD1|ASAH1|ASPN|BMP10|C1QTNF1|CDH2|CHCHD10|CLIC5|COMP|CRIP2|CRLF1|CRYM|CSRP3|DKK3|ENG|FBLN2|GP1BB|LPL|MASP1|MYL3|NCAM1|NPPB|OXCT1|PAM|PI16|PTGDS|SCARA5|THBS4|TNNI3|TTN
Aspartate aminotransferase	log_ast_cleaned	urinary_bladder	1.7326	0.0867761	AREG|CCL11|CCL13|CCL2|CTHRC1|GDF15|ICAM1|IL22|ITGA5|KRT19|KYNU|LIF|MMP1|MMP12|PLAU|PTX3|RBFOX3|S100P|SELE|SLITRK6|THY1|TIMP1|TNFAIP2|TNFRSF21
Diastolic blood pressure, automated reading	Diastolic_blood_pressure	seminal_vesicle	5.12298	0.0869626	ACAN|ACTA2
Glucose	glucose_cleaned	retina	2.13129	0.0871761	CA14|CPE|IGSF9|NELL2|RTBDN|SEMA7A|WIF1
Basophill percentage	Basophill_percentage	adrenal_gland	12.3552	0.0874224	LSP1
Heel bone mineral density (BMD) T-score, automated	Heel_bone_mineral_density__BMD__T_score__automated	pituitary_gland	4.37026	0.0875615	FSHB|LHB
Cheese intake	Cheese_intake	tongue	13.2154	0.0876594	ITGB6
Quinine	P01BC01	stomach_1	13.2154	0.0876594	TNFRSF17
Poultry intake	Poultry_intake	esophagus	2.24097	0.0877615	ENDOU|KLK11|KLK6|NECTIN4|ULBP2
Monocyte percentage	Monocyte_percentage	esophagus	0.202381	0.0878098	CDCP1
Height	Standing_height	skeletal_muscle	0.20288	0.0878789	CA3
Asthma	bin_495	heart_muscle	3.04284	0.0879457	PI16|PXDNL|THBS4
Red blood cell (erythrocyte) distribution width	Red_blood_cell__erythrocyte__distribution_width	gallbladder	2.44368	0.0879527	CHRDL2|CTHRC1|LIF|MMP1|SPON1
Bendroflumethiazide	C03AA01	adrenal_gland	4.38092	0.0880029	DNER|NCAM2
Direct bilirubin	log_dbil_cleaned	thyroid_gland	3.11274	0.0882121	ADGRG1|ESM1|ISM1
Eosinophill percentage	Eosinophill_percentage	testis	0.307759	0.0883672	IL13|MANSC4
Chronic airway obstruction	bin_496	intestine	4.64092	0.0885128	CEACAM5|CEACAM6
Conjugated Estrogens	G03CA57	testis	0.30104	0.0887157	GPC5|SERPINA5
Mean platelet (thrombocyte) volume	Mean_platelet__thrombocyte__volume	smooth_muscle	0.26998	0.0889222	HEPH|THY1
Sertraline	N06AB06	lymphoid_tissue	5.27322	0.0895114	PLA2G7|SIGLEC8
Ulcerative colitis	bin_555.2	lymphoid_tissue	5.27322	0.0895114	GZMB|IL17A
Mean sphered cell volume	Mean_sphered_cell_volume	skeletal_muscle	0.503008	0.0896698	CD99L2|COX5B|GLRX5|GMPR|MECR|PDGFA|RILP
Number of days/week of moderate physical activity	Number_of_days_week_of_moderate_physical_activity	breast	4.31046	0.0897264	CD248|CFD
Phosphate	phos_cleaned	urinary_bladder	2.11273	0.0897929	AREG|IL17C|KRT19|KYNU|MMP12|MMP13|PLAU
Red blood cell (erythrocyte) distribution width	Red_blood_cell__erythrocyte__distribution_width	smooth_muscle	2.82103	0.0898992	ACTA2|CHRDL2|COL6A3|ITGA11
Forced expiratory volume in 1-second (FEV1)	Forced_expiratory_volume_in_1_second__FEV1_	epididymis	2.67424	0.0900015	DEFB104A|EDDM3B|ENPP5|NPC2
Systolic blood pressure, automated reading	Systolic_blood_pressure	breast	2.31881	0.0902481	APOD|CX3CL1|RBP7|SEMA3G|STC2
Alanine aminotransferase	log_alt_cleaned	cervix	1.85209	0.0902837	ADAMTSL5|COL3A1|LEFTY2|MASP1|NT5E|OGN|PAEP|RSPO1|SLC51B|SORD|WFDC2
Salbutamol	R03AC02	skin_1	3.00635	0.0903047	NTF4|SPINK5|XG
Type 2 diabetes	bin_250.2	kidney	1.98566	0.0908766	ACE2|BCAM|CA12|GDF15|GPC5|MME|REN|TSPAN1|UMOD
Phosphate	phos_cleaned	placenta	1.8487	0.0909339	AREG|CD209|CGB3|CGB8|COL4A1|CYTL1|DPP4|PLA2G7|PSG1|SPP1|WARS1
Smoking	smoking	esophagus	1.47706	0.0911026	AKR1B10|ALDH3A1|CDA|CDCP1|CEACAM6|CPA4|DEFB4A|DKK4|DSC2|DSG3|DTX2|EDAR|ENDOU|EPGN|FABP5|FGFBP1|FUT3|IL12A|IL18|KLK10|KLK13|KLK6|KRT19|LYPD3|NECTIN4|PRSS22|PRSS27|SEMA3F|SH3BP1|SPINT1|SPRR1B|SUSD4
Forced expiratory volume in 1-second (FEV1)	Forced_expiratory_volume_in_1_second__FEV1_	salivary_gland	1.97247	0.091395	BPIFB2|CA6|CCL28|FURIN|LPO|MANSC1|MMP7|PIGR|TNFRSF11A
Norethisterone |Estradiol|Levonorgestrel |Estradiol	G03FB05	choroid_plexus	11.8512	0.0917055	ENPP2
Calcium	ca_cleaned	gallbladder	2.65405	0.0917807	CHRDL2|FNDC1|MMP7|SPON1
Mean sphered cell volume	Mean_sphered_cell_volume	bone_marrow	1.41046	0.0919107	ADGRE1|ADGRE5|AREG|CCL5|CD244|CDA|CEACAM21|CHI3L1|CXCL8|DEFA1|DEFA1B|DNAJC9|EREG|FCRL6|GNLY|GZMB|IL1B|KLRB1|KLRK1|OSM|PLAUR|PLCB2|PPBP|PRTN3|RETN|S100P|SIGLEC5|SIRPB1|TACC3|TFRC|TREML1|TREML2
Fasting time	Fasting_time	pituitary_gland	3.03174	0.092075	GH1|MIA|SCGN
Oily fish intake	Oily_fish_intake	vagina	3.03174	0.092075	NECTIN4|PRSS27|SPINK5
Processed meat intake	Processed_meat_intake	skin_1	4.24826	0.0922633	AHNAK2|LY6D
Systolic blood pressure, automated reading	Systolic_blood_pressure	lung	1.9589	0.0924543	ACP5|ACVRL1|ADAMTS8|AGER|MSR1|SCGB1A1|SUSD2|TNFRSF6B|VIPR1
trans-pQTL score	trans.score	cervix	2.29564	0.092965	ADAMTSL5|AGR2|ASRGL1|CCN5|COL1A1|COL3A1|COL5A1|COLEC12|CXCL1|CXCL3|DEFB103B|DKK1|ESR1|FGFBP1|ITGA11|KLK10|LEFTY2|MASP1|NBL1|NT5E|OGN|PAEP|PI16|PRSS27|RSPO1|SDK2|SLC51B|SORD|SPINK5|SPRR1B|SPRR3|TGM2|VSIG10L|WFDC2
Tea intake	Tea_intake	retina	4.21148	0.0929831	DDC|NT5E
Triglycerides	log_total_tg_cleaned	kidney	0.644158	0.093188	ACE2|DAB2|DDAH1|ENPP6|ENTPD5|ESM1|GGACT|GGT1|GPC5|GSTA1|HS6ST2|IL17RB|MME|MSRA|NPL|PEPD|PLAU|PTH1R|RAB11FIP3|RBP5|SHMT1|SLC13A1|SOST|SPP1|SSC4D|TMEM106A|TPMT|TSPAN1|UMOD|VAV3
Weight change compared with 1 year ago	Weight_change_compared_with_1_year_ago	cervix	2.23281	0.0933406	COLEC12|ITGA11|PI16|PRSS27|SPINK5
Other chronic ischemic heart disease, unspecified	bin_411.8	parathyroid_gland	11.8301	0.0936003	PLAT
Coronary atherosclerosis	bin_411.4	vagina	11.4916	0.093797	DSG3
Heel bone mineral density (BMD) T-score, automated	Heel_bone_mineral_density__BMD__T_score__automated	pancreas	2.9517	0.0938428	CHAD|GPHA2|RARRES2
Smoking	smoking	skeletal_muscle	0.625861	0.0939061	BAG3|C1QTNF9|CDNF|CHCHD10|CLIC5|CSDE1|DCUN1D2|GPD1|HSPB6|IGDCC4|IGF2R|IL6R|MAPRE3|MSTN|MYL6B|PLA2G15|RGMA|TTN
Long-standing illness, disability or infirmity	Long_standing_illness__disability_or_infirmity	intestine	1.5989	0.0943325	ACE2|AGR2|CEACAM5|FUT3|GIPC2|LGALS4|LGALS9|LYPD8|MMP12|NCS1|PIGR|PLB1|RBFOX3|SPINK4|TSPAN8
Heart failure NOS	bin_428.2	brain	5.10237	0.094339	ICAM5|PTN
Arthropathy NOS	bin_716.9	brain	5.10237	0.094339	ACAN|CRTAC1
Monocyte count	Monocyte_count	retina	0.406283	0.094361	CA14|FUT3|RASSF2|SLITRK2
C-reactive protein	log_crp_cleaned	thyroid_gland	1.98541	0.0945092	CALCA|CNTN5|CPQ|ESM1|GFRA2|HHEX|ISM1|LPCAT2|NTRK2|PGF|PRTG|STC1|TG
Bread type	Bread_type	intestine	1.93908	0.094556	CDH17|DDC|FABP2|GFRA3|GUCA2A|HEPH|IGLC2|MEP1B|MZB1
Mean corpuscular volume	Mean_corpuscular_volume	thyroid_gland	2.29948	0.0946138	CNTN5|IGFBPL1|NTRK2|PGF|TG
Number of draws	Number_of_draws	fallopian_tube	0.193391	0.0950675	NELL2
Diclofenac	D11AX18	urinary_bladder	11.8053	0.0951792	AREG
Warfarin	B01AA03	bone_marrow	0.460316	0.0952376	CLEC11A|LCP1|LILRA2|LMNB1|TFRC
Beef intake	Beef_intake	intestine	2.03324	0.0952831	APOA4|CA4|DSG2|GFRA3|GUCA2A|PPP1R14D|SPINK4
Phosphate	phos_cleaned	choroid_plexus	2.25555	0.0954581	COL9A1|CPXM2|IL5RA|SCRG1|SFRP1
Urate	urate_cleaned	lymphoid_tissue	0.736308	0.0954635	ADA2|ADGRE2|C1QA|CASP1|CCL14|CCL3|CD1C|CD38|CD86|CHRDL2|CLEC1A|CLEC4C|CLEC4G|CPVL|FES|FLT3|GIPC2|GRAP2|GZMH|IGLC2|IL18BP|IL1R2|KLRF1|LILRB4|MZB1|PDCD1|PDCD1LG2|SELPLG|SEMA7A|SH2D1A|SIGLEC7|SPINK6|STAB2|TLR1|TNFRSF17|TNFSF8|TXK|VCAM1
Insulin	A10A	lung	2.03678	0.0960643	ACP5|CD274|CD80|HLA-DRA|IL18R1|SIRPB1|VEGFD
Particulate matter air pollution (pm10); 2007	Particulate_matter_air_pollution__pm10___2007	fallopian_tube	0	0.0961153
Number of draws	Number_of_draws	liver	0.737508	0.096227	ACOT13|ACOX1|ALDH1A1|ARG1|CAT|CD4|CDA|CFHR5|CLEC1B|COL18A1|DCXR|DDT|DECR1|ECHS1|GCHFR|GCLM|GRHPR|IL6R|LACTB2|LCAT|LECT2|MGMT|MSRA|NAPRT|NIT2|PCBD1|PCYT2|PDIA5|PEBP1|PECR|PIK3AP1|PKLR|RBKS|SERPINA4|SERPINF2|SHMT1|SOD1|SORD|TPMT|TST
Platelet crit	Platelet_crit	bone_marrow	0.762543	0.0963459	ADGRE1|ADGRE5|AIF1|ANXA3|BACH1|BID|BIN2|BNIP2|CASP8|CCL3|CCL4|CCL5|CCL7|CD244|CD7|CD83|CDA|CDKN2D|CEACAM3|CEACAM8|CENPF|CEP152|CLEC11A|CLEC4D|CLSPN|CRACR2A|CST7|CXCL8|DNAJC9|DPEP2|EREG|FCRL6|FES|FGD3|GP1BA|GZMH|HBQ1|HCLS1|HHEX|ICOSLG|IL17RA|IL1B|KIF22|LAT2|LCN2|LILRA5|LY9|LYN|PGD|PGLYRP1|PLCB2|PPBP|PPM1A|PRG3|PTPN6|RAB37|RETN|RGCC|RILPL2|RP2|SERPINB1|SH2B3|SLA2|SNX18|STAM|STK4|TACC3|TNF|TNFRSF10C…
Fasting time	Fasting_time	adipose_tissue	2.1786	0.0963838	ANGPTL4|EDN1|IL6|LPL|NPR1
Known or suspected fetal abnormality affecting management of mother	bin_655	gallbladder	10.9965	0.0964518	SPP1
Omeprazole	A02BC01	cervix	4.09334	0.0965076	PRSS27|SPINK5
Sodium Bicarbonate	B05CB04	adipose_tissue	12.3324	0.0966267	XG
Alkaline phosphatase	log_alp_cleaned	thyroid_gland	2.02278	0.0967507	ARG2|CNTN5|CPQ|ESM1|FNDC1|GFRA2|ISM1|LPCAT2|NTRK2|OCLN|PGF|PRTG|SPRING1|STC1
Hypertensive chronic kidney disease	bin_401.22	choroid_plexus	2.95126	0.0968685	CA14|CPXM2|FOLR1
Townsend deprivation index	Townsend_deprivation_index	esophagus	2.42949	0.097111	CDCP1|ECM1|KLK13|KLK8
LDL direct	ldl_chol_cleaned	adipose_tissue	1.62165	0.0971397	ADAMTS15|ADH1B|CALB2|CD209|CD248|CD36|CLEC3B|CLEC4G|CLMP|COMP|CR1|CXCL3|FGFBP2|GHR|GPD1|IL2RA|LILRB5|LRP1|PTX3|VIT|XG
Red blood cell (erythrocyte) distribution width	Red_blood_cell__erythrocyte__distribution_width	cervix	1.91244	0.0979329	AGR2|CCN5|ITGA11|KLK10|NBL1|OGN|PAEP|TGM2|WFDC2
Mean sphered cell volume	Mean_sphered_cell_volume	ovary	2.08561	0.0981323	ADAMTS4|CD22|CDH3|CRYGD|FKBP7|LAG3|MDK
Body mass index	bmi	seminal_vesicle	3.48662	0.0981563	ACAN|CHRDL1|LCN15|WFDC1
Platelet distribution width	Platelet_distribution_width	bone_marrow	1.62694	0.0982511	ADGRE1|ADGRE5|CCL3|CD244|CD300LF|CEACAM21|CLEC11A|CLEC4A|EREG|GZMB|IL10RA|KLRB1|LILRA5|LY9|TLR1|TNF
Weight change compared with 1 year ago	Weight_change_compared_with_1_year_ago	gallbladder	3.02388	0.0985728	CTHRC1|FNDC1|SPP1
Triglycerides	log_total_tg_cleaned	placenta	0.671656	0.0987201	ANGPTL1|AREG|CD209|CD300LG|CD93|CDH5|CEMIP2|COL3A1|COL4A1|CRIM1|CTSL|DAB2|DKK1|FCGR2B|FN1|FOLR2|HGF|HPGDS|IDO1|IGF2BP3|IGFBP3|NID1|NID2|NPL|OLR1|PECAM1|PGF|PRG2|PSG1|SERPINB9|SERPINE1|SERPINE2|SPARC|SPP1|TFPI|TGFBI|WFDC1
Heel bone mineral density (BMD) T-score, automated	Heel_bone_mineral_density__BMD__T_score__automated	choroid_plexus	4.04426	0.0989711	COL9A1|IL5RA
Postinflammatory pulmonary fibrosis	bin_502	bone_marrow	2.45519	0.0992077	AREG|CCL7|CEACAM6|LPCAT2
Testosterone	log_testo_cleaned	intestine	1.43546	0.0993477	ACE2|ASAH2|CD6|CDH17|CDHR2|CKB|DPP4|DPT|EPCAM|FABP6|FBP1|FUT3|GDNF|GFRA3|GPA33|HMCN2|ITGA5|L1CAM|LGALS3|LGALS4|LGALS9|LY9|MEP1B|PLB1|POF1B|SLC51B|TMPRSS15|TNFRSF11A|TSPAN1|WNT9A
Acetaminophen	N02BE01	parathyroid_gland	4.01669	0.0994913	PDGFC|PTN
Tranexamic Acid	B02AA02	kidney	11.9285	0.0996632	TSPAN1
Tranexamic Acid	B02AA02	heart_muscle	11.9285	0.0996632	CRLF1
Lisinopril	C09AA03	kidney	11.9285	0.0996632	REN
Cooked vegetable intake	Cooked_vegetable_intake	kidney	11.9285	0.0996632	NPL
Cancer of prostate	bin_185	kidney	11.9285	0.0996632	TSPAN1
Total bilirubin	log_tbil_cleaned	placenta	1.75569	0.0998348	ANGPTL1|CD209|COL15A1|COL3A1|CRIM1|FLT1|PAPPA|PGF|PLA2G7|SPP1|TEK
Eosinophill percentage	Eosinophill_percentage	cervix	2.18253	0.0999277	CXCL1|CXCL3|KRT6C|NBL1|WFDC2
Mean sphered cell volume	Mean_sphered_cell_volume	heart_muscle	1.71123	0.100092	ADGRD1|ASAH1|BGN|BSG|COX5B|CRLF1|CRYM|DECR1|GP1BB|OXCT1|PTGDS|RILP|SLC9A3R2|VSTM2L
Time blood draw	Time_blood_draw	smooth_muscle	0.339719	0.100165	ACTA2|ASPN|ITGA5
Mean reticulocyte volume	Mean_reticulocyte_volume	placenta	2.14482	0.10021	AREG|FLT1|HGF|NID1|TFPI
LDL direct	ldl_chol_cleaned	smooth_muscle	2.63164	0.100228	ASPN|COL3A1|FAP|ITGA11|ITGA5|THY1
Immature reticulocyte fraction	Immature_reticulocyte_fraction	smooth_muscle	4.2085	0.100348	COL3A1|ITGA11
Time blood draw	Time_blood_draw	thyroid_gland	0.465509	0.100548	ARG2|CPQ|DAPK2|HHEX|ISM1|PGF|TPMT
Salmeterol |Fluticasone Propionate	R03AK06	prostate	10.6963	0.100746	NTF4
Platelet distribution width	Platelet_distribution_width	adipose_tissue	1.9873	0.101129	C19orf12|CD209|LILRB5|LPL|PTX3|RARRES1|TIMP4
Neutrophill percentage	Neutrophill_percentage	breast	2.23072	0.101211	ANGPTL4|CFD|RBP7|STC2|TNFSF11
Heel bone mineral density (BMD) T-score, automated	Heel_bone_mineral_density__BMD__T_score__automated	adipose_tissue	2.84805	0.101295	CCN5|GPD1|TIMP4
HDL cholesterol	hdl_chol_cleaned	skeletal_muscle	0.639665	0.101494	ACADM|C1QTNF9|CAPN3|CD99L2|COX5B|CSDE1|EGLN1|EIF4G1|GDNF|GRSF1|IGF2R|ITGB6|MAPRE3|MECR|NGRN|NTF4|PLA2G15|SIRT2|TBC1D17|USO1
Warfarin	B01AA03	intestine	1.63987	0.101496	CKMT1A|CKMT1B|CSPG4|ENTPD5|FABP2|GIPC2|LMOD1|MUC2|NRP2|PEPD|PPP1R14D|RBP2|S100G
Age completed full time education	Age_completed_full_time_education	stomach_1	11.0129	0.101519	TFF1
Tramadol|Morphine	N02AX02	stomach_1	11.0129	0.101519	GALNT5
Citalopram	N06AB04	stomach_1	11.0129	0.101519	GRP
Rosiglitazone	A10BG02	fallopian_tube	10.3823	0.101545	AGR3
Allopurinol	M04AA01	fallopian_tube	10.3823	0.101545	ERBB4
C-reactive protein	log_crp_cleaned	prostate	0.18502	0.101635	DPP4
Falls in the last year	Falls_in_the_last_year	epididymis	10.3465	0.101843	CBLN4
Cholelithiasis	bin_574.1	pituitary_gland	10.4455	0.101891	SCGN
Neutrophill percentage	Neutrophill_percentage	skeletal_muscle	0.434549	0.101914	AMPD3|CD99L2|CSRP3|HSPB6
Pulse rate, automated reading	Pulse_rate	stomach_1	0.528761	0.101954	ALDH3A1|CA2|CTSE|FAM3B|GAST|GHRL|LGALS9|RAB27B
SHBG	shbg_cleaned	pancreas	1.61536	0.102084	AMY2A|AMY2B|CLPS|CTRL|DPP10|ERN1|IGFBP2|IL32|KIRREL2|LRIG1|PLA2G1B|RBP1|REG1A|REG1B|SLC39A14|SPINK1|VTCN1
Sertraline	N06AB06	lung	11.194	0.10223	CCL18
Arthropathy NOS	bin_716.9	lung	11.194	0.10223	CRTAC1
Sodium Bicarbonate	B05CB04	skin_1	11.5458	0.102692	XG
Total Lean Mass (g)	Total_Lean_Mass__g_	adipose_tissue	1.73787	0.102876	CALB2|CCN5|CD248|COMP|CTHRC1|FGFBP2|IL20|LRP1|SEMA3G|TNFRSF8|VIT
Urea	urea_cleaned	lymphoid_tissue	0.711419	0.103229	CCL11|CD1C|CD80|CD86|CHRDL2|CLEC1A|CLEC4A|CLEC4C|CLEC6A|CPVL|CSF1R|CTSV|CXCL11|CXCL13|FCAR|GIPC2|IL16|IL7R|KLRB1|LAG3|LAIR1|MZB1|NFATC3|NOS3|PCDH17|RNASE6|SPINK6|TNFSF13B|VMO1|VNN2
cis-pQTL score	cis.score	seminal_vesicle		0.103487	ACAN|ACTA2|ANGPT1|CHRDL1|LCN15|PLA2G4A|WFDC1
Haemoglobin concentration	Haemoglobin_concentration	choroid_plexus	2.0078	0.103488	CPXM2|DNER|FGFR2|FHIT|FZD8|LHPP|QDPR|SFRP1|SOD3|TTR
Lymphocyte count	Lymphocyte_count	pituitary_gland	0	0.103666
Estradiol|Norethisterone |Estradiol	G03CA03	placenta	3.96676	0.103674	NID1|SPP1
Levothyroxine	H03AA01	prostate	10.3602	0.103742	FOLH1
Creatinine	log_crea_s_cleaned	choroid_plexus	1.99971	0.103958	CA14|CDH3|COL9A1|CPXM2|ENPP2|EPHA4|FOLR1|SCRG1|SERPINF1|SOD3
Townsend deprivation index	Townsend_deprivation_index	vagina	3.92587	0.104115	KLK8|SPINK6
Beef intake	Beef_intake	endometrium_1	3.9574	0.104444	RSPO3|SPON2
Leisure/social activities	Leisure_social_activities	epididymis	2.94	0.104651	CBLN4|ENPP5|NRCAM
Rabeprazole	A02BC04	parathyroid_gland	10.349	0.104683	CHGA
GERD	bin_530.11	parathyroid_gland	10.349	0.104683	CHGA
Tibolone	G03CX01	intestine	1.95096	0.104697	ACE2|CEACAM1|CEACAM20|ENPP7|MEP1B|NCS1|TSPAN8
Centre	centre	lymphoid_tissue	0.792964	0.104968	AIF1|APBB1IP|ARHGAP25|ARHGEF1|BIN2|BLNK|BTN3A2|CASP1|CCL11|CCL14|CCL21|CCL3|CCL5|CD40LG|CD5|CD6|CD7|CD84|CENPF|CHIT1|CXCL1|DAPP1|DGKA|DOK2|DPEP2|F2R|FCAR|FEN1|FES|FGD3|FLI1|FMNL1|GIMAP7|GIMAP8|GIPC2|GP1BA|GP5|GRAP2|GZMB|GZMH|HCLS1|IL16|INPP5D|ITGAL|ITM2A|KAZN|KIF22|LAT|LAT2|LMNB1|LSP1|LYN|MPIG6B|NCF2|PAFAH2|PIK3AP1|PLCB2|PPBP|PTPN6|RAB37|RAD51|RGS10|SAMD9L|SATB1|SCARF1|SERPINB9|SH2D1A|SIT1|SKAP1|…
Mean corpuscular volume	Mean_corpuscular_volume	vagina	0	0.105007
LDL direct	ldl_chol_cleaned	placenta	1.51511	0.105029	AREG|CD209|CEMIP2|CGB3|CGB8|CNTN5|COL15A1|COL3A1|COL4A1|CYTL1|DPP4|EBI3|FCGR2B|FLT1|FN1|FOLR2|HPGDS|IGFBP3|NPL|PLA2G7|PRG2|SERPINB9|TFPI|TFPI2|TGFBI
Lithium	N05AN01	thyroid_gland	9.9963	0.105442	CALCA
Tobacco use disorder	bin_318	urinary_bladder	2.79939	0.10568	GDF15|IL22|MMP12
Sex	sex	retina	0.625012	0.106203	CAMSAP1|CLUL1|CYB5R2|ENO2|GIPC3|IGSF9|LRP2BP|MEGF11|MEGF9|NLGN1|NT5E|PFKFB2|ROBO2|SEMA7A|SLITRK2|VASH1|WIF1
Ancestry	pop	testis	0.681759	0.106417	ACE|ACRBP|ACRV1|BRDT|CETN3|CHCHD6|CRISP2|CYB5R2|DCUN1D1|DKKL1|DUSP13|GGA1|GPC5|IL31RA|LAMA1|LRRC37A2|LYZL2|NAA80|OBP2B|PTGDS|SERPINA5|SPACA5|SPACA5B|SPESP1|SRPK2|TACC3|TEX101|TMCO5A
Tobacco use disorder	bin_318	endometrium_1	3.90607	0.106651	DPP6|PTPRR
Gamma glutamyltransferase	log_ggt_cleaned	pancreas	1.56237	0.106685	CBS|CEACAM16|CHAD|COCH|CPA1|CPA2|CPB1|CTRB1|EIF4EBP1|GCG|IGFBP2|KIRREL2|LRIG1|NOMO1|P4HB|PLA2G1B|PNLIPRP1|PRSS2|PTPRN2|REG1A|SCGN|SERPINI2
Fasting time	Fasting_time	kidney	2.10204	0.107026	ENPP6|FGF9|GSTA1|RBP5|SOST
Amlodipine	C08CA01	gallbladder	9.77146	0.107203	CTHRC1
Never eat eggs, dairy, wheat, sugar	Never_eat_eggs__dairy__wheat__sugar	stomach_1	3.8318	0.107237	MIA|TFF2
Obstetrical/birth trauma	bin_665	intestine	2.10593	0.107295	CEACAM5|DPP4|MZB1|TSPAN1|TSPAN8
Spread type	Spread_type	pituitary_gland	0	0.107358
Glucose	glucose_cleaned	heart_muscle	1.93767	0.107413	ADGRD1|C1QTNF1|CDH2|DKK3|FGF12|LPL|PTGDS
Bread intake	Bread_intake	lymphoid_tissue	0	0.107574
Salmeterol |Fluticasone Propionate	R03AK06	lymphoid_tissue	0	0.107574
Urea	urea_cleaned	kidney	1.64758	0.107583	DDC|ENPP6|ENTPD5|GGH|GIPC2|GSTA1|IL17RB|MME|PEPD|PTH1R|RBP5|REN|SSC4D|TPMT
Mean corpuscular volume	Mean_corpuscular_volume	epididymis	2.49295	0.107621	CBLN4|LCP1|NRCAM|SPINK2
Vitamin D	vitd_cleaned	pancreas	0.372649	0.107841	DPP10|EIF2AK3|ERN1
Other chronic ischemic heart disease, unspecified	bin_411.8	urinary_bladder	10.1243	0.108033	PLAT
Prednisolone	A07EA01	urinary_bladder	2.11652	0.108087	AREG|MMP12|PTX3|S100P|THY1
Conjugated Estrogens	G03CA57	gallbladder	2.89173	0.108372	COL1A1|SPON1|SPP1
Carbamazepine	N03AF01	breast	3.83015	0.108506	INHBB|TNFSF11
Townsend deprivation index	Townsend_deprivation_index	lymphoid_tissue	1.80887	0.108604	CD38|CHIT1|FCRL6|IFI30|IL17A|IL31RA|MZB1|SIGLEC9|SPINK6
Ankle spacing width	Ankle_spacing_width	cervix	3.79733	0.10873	ADAMTSL5|SPINK6
Monocyte count	Monocyte_count	vagina	0.211934	0.108961	PI16
Date of attending assessment centre	Date_of_attending_assessment_centre	choroid_plexus	0.443214	0.109174	FHIT|LHPP|QDPR|RAB33A|SOD3
trans-pQTL score	trans.score	salivary_gland	1.85777	0.109202	AMY1A|AMY1B|BPIFA2|BPIFB2|CA6|CCL28|CEACAM6|CGREF1|CNTN5|COL28A1|CRACR2A|CST1|CST5|DEFB103A|DTNB|FAM3B|FOLR1|FURIN|FUT3|KLK15|KRT19|LACRT|LCN2|LPO|MANSC1|MELTF|MIA|MMP3|MMP7|NUCB2|ODAM|PIGR|PIK3AP1|PRR4|PRSS22|PRSS8|SLITRK6|TACSTD2|TCN1|TNFRSF11A|TNFRSF19|TNFSF13|VSIG10L|WFDC2
Beclomethasone Dipropionate	R01AD01	cervix	9.8011	0.110053	PI16
Hyperplasia of prostate	bin_600	cervix	9.8011	0.110053	PAEP
Hypertensive chronic kidney disease	bin_401.22	intestine	1.78899	0.110107	CPXM2|DSG2|FABP6|FAM3B|PTPRR|RBP2|SPINK4|TNFRSF11A|WNT9A
Weight change compared with 1 year ago	Weight_change_compared_with_1_year_ago	esophagus	1.78639	0.110855	CPA4|DSG3|IL1RN|KLK11|KLK8|PRSS27|SBSN|SPINK5|TACSTD2
Doxazosin	C02CA04	liver	0	0.110914
Number of draws	Number_of_draws	parathyroid_gland	0.421065	0.111237	ARG2|CD4|PTH|SCPEP1
Digoxin	C01AA05	breast	3.77009	0.111272	ANGPTL4|TNN
Gamma glutamyltransferase	log_ggt_cleaned	esophagus	0.634083	0.111621	ALDH3A1|ANXA1|CDCP1|CKMT1A|CKMT1B|DEFB4A|DGKA|DSC2|EPHA2|FABP5|FGFBP1|NECTIN4|PPL|SLC9A3R1|TMPRSS11B|TP53I3|TXN
Known or suspected fetal abnormality affecting management of mother	bin_655	endometrium_1	9.34308	0.11165	PAEP
Ancestry	pop	seminal_vesicle	4.13617	0.111876	ACAN|ANGPT1|CHRDL1|LCN15|WFDC1
Insulin	A10A	pituitary_gland	2.36375	0.112137	CFC1|MIA|PKD1|SCGN
Centre	centre	skeletal_muscle	1.42851	0.112204	AAMDC|AK1|AMPD3|CA3|CDNF|CEP85|CES3|COX5B|CSDE1|DAPK2|DUSP3|EGLN1|EIF4G1|FKBP5|FOXO1|GLRX|GLRX5|GMPR|GPD1|GRSF1|ITGB1BP2|MAP2K6|MECR|NDUFS6|NT5C3A|PACS2|PDGFA|PDLIM7|PRKAR2A|RILP|SDHB|SIRT2|TBC1D17|TWF2|UBAC1|UBE2B|USO1|USP25
Weight change compared with 1 year ago	Weight_change_compared_with_1_year_ago	heart_muscle	1.90389	0.112331	BSG|COMP|GSN|PI16|PTGDS|SCARA5|THBS4
Phenytoin	N03AB02	bone_marrow	0	0.11239
Tibolone	G03CX01	testis	0	0.11252
Alfacalcidol	A11CC03	prostate	9.46545	0.112674	MSMB
Alanine aminotransferase	log_alt_cleaned	brain	0.740157	0.112678	B4GAT1|BCR|CBLN4|CFC1|CKB|CKMT1B|CLU|CNDP1|CNTN3|CPE|CRYM|DDAH1|DPP6|EFHD1|ENTPD2|FGFR2|GRP|HIP1R|NAGPA|NPPC|PON2|PRUNE2|QDPR|RBFOX3|RNASE10|RTN4R|SEMA4D|SERPINI1|SEZ6L2|SIGLEC8|SPTBN2|TAFA5|TCOF1|TMPRSS5|TREM2|TYRO3|VSNL1|VSTM2L
Immature reticulocyte fraction	Immature_reticulocyte_fraction	skin_1	0	0.112685
Tibolone	G03CX01	lymphoid_tissue	0.386578	0.112806	FASLG|FCAR|IL1R2
Monocyte percentage	Monocyte_percentage	salivary_gland	0	0.112864
Long-standing illness, disability or infirmity	Long_standing_illness__disability_or_infirmity	placenta	1.77555	0.112865	ADAM12|AREG|CD209|CNTN5|CTHRC1|CTSL|HPGDS|PGF|PSG1
Mean corpuscular haemoglobin concentration	Mean_corpuscular_haemoglobin_concentration	testis	0	0.112945
Type 1 diabetes	bin_250.1	tongue	2.70818	0.113065	HSPB6|IGDCC4|THBS4
Atrial fibrillation and flutter	bin_427.2	gallbladder	3.79919	0.113079	CTHRC1|FNDC1
Poultry intake	Poultry_intake	endometrium_1	3.75967	0.113353	ACTA2|RSPO3
Age	age	pituitary_gland	1.84263	0.113575	CFC1|CGA|FAM171A2|FSHB|GH1|LHB|PKD1|PODXL2|POMC|PRL|SCGN|SYNGAP1|UNC79|VMO1
Levonorgestrel |Ethinyl Estradiol	G03AA07	pituitary_gland	2.3515	0.113617	CGA|FSHB|GH1|SEZ6L2
Omeprazole	A02BC01	urinary_bladder	3.68946	0.113759	GDF15|KRT19
C-reactive protein	log_crp_cleaned	salivary_gland	1.55902	0.113907	ALDH3A1|AMY1A|AMY1B|BPIFA2|BPIFB2|CA6|CNTN5|COL28A1|CST1|CST5|DTNB|FAM3B|FURIN|FUT3|LCN2|MELTF|MMP7|NUCB2|PRR4|SLITRK6|TACSTD2|TNFRSF11A|TNFRSF19|VSIG10L|WFDC2
Red blood cell (erythrocyte) count	Red_blood_cell__erythrocyte__count	gallbladder	2.31788	0.113907	COL3A1|FGF19|LCN2|MMP7|PTPRH|SPON1
Essential hypertension	bin_401.1	bone_marrow	0	0.113972
Hydroxyurea	L01XX05	lymphoid_tissue	2.27654	0.113977	APBB1IP|CXCL11|FCGR2A|GP1BA|ICAM2|KAZALD1
Weight change compared with 1 year ago	Weight_change_compared_with_1_year_ago	liver	1.50632	0.114262	ADH1B|ADH4|APCS|APOL1|BCHE|BTD|DCXR|F10|F13B|F7|FN1|FTCD|FUOM|GHR|GSTA1|HNMT|ITIH3|PCBD1|PRSS53|PTGR1
Average total household income	Average_total_household_income	lymphoid_tissue	1.90687	0.114401	CCL19|CHIT1|MMP12|NOS3|SIGLEC9|SPINK6|TNFSF11
Weight change compared with 1 year ago	Weight_change_compared_with_1_year_ago	stomach_1	0	0.114414
Duration of vigorous activity	Duration_of_vigorous_activity	adipose_tissue	9.86853	0.114819	CLMP
Formoterol |Budesonide	R03AK07	tongue	9.4399	0.115173	MYL3
Waist-to-Hip ratio	whr	parathyroid_gland	1.78702	0.115384	ADAM23|ALCAM|CALCA|CNTN4|DPP4|DSG2|EFCAB14|PLAT|ROR1|SCPEP1|SSC4D|SV2A|TDRKH
Never eat eggs, dairy, wheat, sugar	Never_eat_eggs__dairy__wheat__sugar	prostate	9.19936	0.115634	FOLH1
Albumin	albumin_cleaned	vagina	1.87822	0.115647	DSC2|FABP5|KLK11|KLK8|LYPD3|NECTIN4|PPL|PRSS27|SBSN|SPINK6
Atrial fibrillation and flutter	bin_427.2	retina	2.2703	0.115756	CA14|PRTG|ROBO2|WIF1
Time blood draw	Time_blood_draw	breast	0.502481	0.11588	ANGPTL4|APOD|INHBB|RBP7|SEMA3G|TIMP4|TNFSF11|TNN
Platelet crit	Platelet_crit	breast	0.510852	0.115958	BTN1A1|CALB2|CD248|CD300LG|CX3CL1|SFRP1|STC2|TIMP4|TNFSF11
Time blood draw	Time_blood_draw	prostate	0.283258	0.115985	ARG2|MSMB
Urea	urea_cleaned	smooth_muscle	2.54484	0.116017	ACTA2|CHRDL2|ITGA11|TNC
Aspartate aminotransferase	log_ast_cleaned	vagina	0.473624	0.116021	FGFBP1|KLK10|KLK11|KLK8|LYPD3|PPL|VSIG10L
Systolic blood pressure, automated reading	Systolic_blood_pressure	urinary_bladder	1.89716	0.11678	CTHRC1|ITGA5|KYNU|MMP7|S100P|SMTN|TNFRSF21
Aspartate aminotransferase	log_ast_cleaned	adipose_tissue	1.51447	0.116812	ADAMTS15|ADAMTS4|ADH1B|ANGPTL4|ANGPTL7|AOC3|C19orf12|C1QTNF1|CD248|CD36|CEBPA|CLEC3B|CLEC4G|COMP|CPM|CR1|CTHRC1|EDN1|FGFBP2|GPD1|IL10|LILRB5|LRP1|MMP3|PTX3|RBP7|SEMA3G|SRPX|THBS4|TNFRSF8|TNN|VIT
Metformin	A10BA02	bone_marrow	0.626588	0.11685	AREG|CD244|CDA|CLEC4A|CXCL8|FCGR3B|FGFBP2|KLRB1|KLRK1|LCP1|LY9|PRG3|RELT|S100A12
Gamma glutamyltransferase	log_ggt_cleaned	skeletal_muscle	1.43156	0.116965	BAG3|C1QTNF9|CA3|CDNF|CES3|CHCHD10|COX5B|CSRP3|DUSP29|ECHDC3|EGLN1|EIF4G1|FKBP5|FOXO1|GDNF|GLRX|GLRX5|GPD1|HSPB6|IGDCC4|IGF2R|MECR|MYL3|NDUFS6|NFIC|PDGFA|PLA2G15|PRKAR2A|RGMA|SDHB|TTN
Direct bilirubin	log_dbil_cleaned	skin_1	0	0.117074
Average total household income	Average_total_household_income	cervix	3.62271	0.1171	COLEC12|SPINK6
Eosinophill percentage	Eosinophill_percentage	fallopian_tube	2.77099	0.1173	CAPS|IL5RA|MEGF11
Date of attending assessment centre	Date_of_attending_assessment_centre	testis	0.676233	0.117308	ACRBP|ASRGL1|BRAP|BRDT|CARHSP1|CENPJ|CETN3|CYB5R2|DNAJB8|GP6|HSD17B3|NAA80|OPLAH|PCYT2|PDCL2|PMS1|PRKAR2A|SRPK2|TACC3|TDRKH|TMCO5A|WASF1|ZNRF4
Milk type used	Milk_type_used	thyroid_gland	3.65419	0.117419	CPQ|STC1
Lithium	N05AN01	vagina	8.83691	0.11787	SPINK5
Fenofibrate	C10AB05	pancreas	2.64622	0.118186	CPA1|LRIG1|PRSS2
Chronic renal failure [CKD]	bin_585.3	retina	0.324655	0.118203	CYB5R2|RTBDN
Tramadol|Morphine	N02AX02	lung	9.32819	0.11824	GALNT5
HIV infection, symptomatic	bin_71.1	lung	9.32819	0.11824	AGR3
Forced expiratory volume in 1-second (FEV1)	Forced_expiratory_volume_in_1_second__FEV1_	retina	0.327114	0.118255	CA14|IGSF9
Primary biliary cirrhosis	bin_571.6	lymphoid_tissue	4.21819	0.118315	SIGLEC5|TLR1
Cheese intake	Cheese_intake	kidney	9.54371	0.118389	ITGB6
Duration of vigorous activity	Duration_of_vigorous_activity	kidney	9.54371	0.118389	GSTA1
Quinine	P01BC01	heart_muscle	9.54371	0.118389	TNFRSF4
Ulcerative colitis	bin_555.2	heart_muscle	9.54371	0.118389	PTGDS
Viral hepatitis C	bin_70.3	heart_muscle	9.54371	0.118389	CDH2
Phosphate	phos_cleaned	skin_1	1.74752	0.118391	EPHB6|GPNMB|KLF4|LGALS7B|PTPRZ1|SBSN|SPINK5|TACSTD2|XG
Ancestry	pop	skeletal_muscle	0.684765	0.118537	ANK2|BAG3|CA3|CD99L2|CES3|CSRP3|DUSP13|DUSP29|ECHDC3|EGLN1|GDNF|GLRX5|GPD1|HSPB6|IGDCC4|IGF2R|IL6R|ITGB1BP2|MAP2K6|MAPRE3|MSTN|MYL3|PDGFA|PLA2G15|RILP|WNT9A
Gamma glutamyltransferase	log_ggt_cleaned	gallbladder	2.09253	0.118878	ACE2|COL1A1|COL3A1|CPXM1|LCN2|MMP7|PTPRH|SPP1
Cooked vegetable intake	Cooked_vegetable_intake	placenta	9.82305	0.119202	NPL
Beef intake	Beef_intake	tongue	2.63623	0.119629	CDNF|IGDCC4|ITGB6
IGF-1	igf1_cleaned	placenta	1.50221	0.119782	ADAM12|ANGPTL1|CD209|CD300LG|COL4A1|CRIM1|CSF1R|CSF2RA|CTHRC1|CYTL1|FCGR2A|FOLR2|HGF|IGFBP3|JAM2|LYVE1|PAPPA|PSG1|SERPINE1|SIGLEC6|TFPI2|WARS1
Monocyte percentage	Monocyte_percentage	intestine	1.70265	0.119913	ALPI|CCL13|CD6|ENTPD5|FABP2|GIP|LGALS9|LYPD8|PEPD|PYY|RBP2|SLAMF7
Total protein	total_prot_cleaned	ovary	1.99785	0.120132	ADAMTS16|BAMBI|BST2|C7|CCL26|CDH3|CRYGD|ENPP6|FKBP7|FLRT2|GALNT10|HS6ST2|LAG3|MDK|NGF|PAGR1|PDGFRA|RBP1|SYTL4
Vitamin D	vitd_cleaned	kidney	1.67959	0.120191	CA12|CALB1|DDC|GGH|GSTA1|IL17RB|MELTF|PDZK1|PEPD|PLAU|RAB11FIP3|SOST
Clopidogrel	B01AC04	seminal_vesicle	9.15464	0.120312	ANGPT1
Myocardial infarction	bin_411.2	urinary_bladder	8.85756	0.120708	MMP12
GERD	bin_530.11	urinary_bladder	8.85756	0.120708	KRT19
Beclomethasone Dipropionate	R03BA01	adipose_tissue	3.56235	0.120899	CCN5|THBS4
Urate	urate_cleaned	tongue	0.423192	0.121158	C19orf12|HSDL2|HSPB6|IMMT
Bezafibrate	C10AB02	breast	8.53475	0.121375	ANGPTL4
Norethisterone |Estradiol|Levonorgestrel |Estradiol	G03FB05	cervix	8.71078	0.121527	MASP1
Known or suspected fetal abnormality affecting management of mother	bin_655	adrenal_gland	8.48901	0.121648	DNER
Number of days/week of vigorous physical activity	Number_of_days_week_of_vigorous_physical_activity	cervix	2.24547	0.12186	ADAMTSL5|NBL1|OGN|VSIG10L
Sex	sex	seminal_vesicle	3.80982	0.121885	ACAN|ANGPT1|CHRDL1|LCN15|PLA2G4A
Amantadine	N04BB01	skin_1	9.23966	0.121947	GPC1
Mean corpuscular volume	Mean_corpuscular_volume	retina	1.83065	0.121972	CYB5R2|FUT3|IGSF9|MEGF11|NELL2|NRCAM|NT5E|PLXDC1|ROBO2|SLITRK2
Furosemide|Amiloride |Furosemide	C03CA01	breast	3.54664	0.122522	SFRP1|TNN
IGF-1	igf1_cleaned	bone_marrow	0.711802	0.122897	CCL3|CCL4|CCL7|CD300C|CD300E|CD300LF|CD33|CD83|CEACAM21|CHI3L1|CHIT1|CLC|CXCL8|ICOSLG|IL10RA|ITGAL|ITGAM|ITGB2|KLRF1|LPCAT2|LY9|PPBP|PRTN3|PTPRC|TFRC|TNF|TNFRSF10C|VNN2
Tobacco use disorder	bin_318	stomach_1	2.60157	0.122965	ALDH3A1|PGA4|TFF2
Duration of moderate activity	Duration_of_moderate_activity	epididymis	8.37051	0.123103	ADGRG2
Estradiol|Norethisterone |Estradiol	G03CA03	epididymis	8.37051	0.123103	AMOT
Conjugated Estrogens |Medroxyprogesterone Acetate|Medroxyprogesterone Acetate |Estradiol	G03FA12	epididymis	8.37051	0.123103	AMOT
SHBG	shbg_cleaned	urinary_bladder	1.72647	0.123171	AREG|GDF15|IL2RA|KRT19|MMP12|MMP13|PLAT|PLAU|PTX3|SELE|SLITRK6|TIMP1|TNFRSF21
Salbutamol	R03AC02	parathyroid_gland	3.50787	0.123196	CD109|DPP4
Systemic lupus erythematosus	bin_695.42	liver	0.226729	0.123399	GBP1
Atenolol	C07AB03	lymphoid_tissue	0.211203	0.123469	ADAM8
Bread intake	Bread_intake	retina	3.50438	0.12379	PLXDC1|PRTG
Amlodipine	C08CA01	endometrium_1	8.30038	0.123976	LEFTY2
Malignant neoplasm of female breast	bin_174.11	endometrium_1	8.30038	0.123976	MFAP5
Metformin	A10BA02	breast	2.14483	0.124099	ANGPTL4|APOD|CD248|CFD|MIA|TIMP4
Lymphoid leukemia, chronic	bin_204.12	adipose_tissue	0.225102	0.124298	IL2RA
Glucose	glucose_cleaned	testis	0.320216	0.124911	DUSP13|PTGDS
Mean corpuscular volume	Mean_corpuscular_volume	placenta	1.64867	0.124916	CD209|CNTN5|CSF1R|EBI3|FCGR2A|FOLR2|IDO1|MATN3|PGF|PRG2|SIGLEC6|TFPI
Levonorgestrel |Ethinyl Estradiol	G03AA07	epididymis	2.69858	0.125114	AMOT|ECM1|SPINK2
Type 1 diabetes	bin_250.1	thyroid_gland	3.50687	0.125286	NTRK2|PRTG
Beef intake	Beef_intake	liver	0.312576	0.125337	GPRC5C|IL27
Asthma	bin_495	lymphoid_tissue	0.206903	0.1256	MZB1
Pork intake	Pork_intake	intestine	2.61712	0.125732	GPA33|PTPRR|TREH
Epilepsy, recurrent seizures, convulsions	bin_345	intestine	2.61712	0.125732	ACE2|ENPP7|NCS1
Mean corpuscular volume	Mean_corpuscular_volume	fallopian_tube	2.32598	0.125778	FOLR1|MEGF11|MSLN|NELL2
Glycated haemoglobin (HbA1c)	hba1c_cleaned	endometrium_1	1.98468	0.126853	DPP6|FAP|HMCN2|ITGA11|PAEP|RSPO1|SPON2|SSC5D
Gliclazide	A10BB09	intestine	2.07873	0.127014	KRT8|LCN15|LY9|MUC13|PYY|SPINK4
Amitriptyline	N06AA09	esophagus	3.48307	0.127377	EPHA2|KLK13
Beclomethasone Dipropionate	R03BA01	heart_muscle	3.44353	0.127496	SCARA5|THBS4
Lymphoid leukemia, chronic	bin_204.12	skin_1	0.21073	0.127858	EFNA4
Allopurinol	M04AA01	liver	2.68346	0.127996	ANG|CCL16|RBP5
Acetylsalicylic Acid	A01AD05	salivary_gland	2.54571	0.128213	KRT19|PRSS8|TNFRSF11A
Acetylsalicylic Acid	A01AD05	breast	3.44459	0.128252	APOD|KIT
Falls in the last year	Falls_in_the_last_year	adrenal_gland	7.98842	0.128344	CBLN4
Sample age	sample_age	placenta	0.213392	0.128437	WARS1
Cereal intake	Cereal_intake	thyroid_gland	2.25629	0.128555	ESM1|PRTG|SPRING1|TG
Beclomethasone Dipropionate	R01AD01	stomach_1	8.26023	0.128624	GALNT5
Red blood cell (erythrocyte) distribution width	Red_blood_cell__erythrocyte__distribution_width	pancreas	1.62917	0.128722	CEACAM16|CFC1|CLPS|DPP10|EIF4EBP1|IGFBP2|LRIG1|P4HB|REG1A|RNASE1|SEL1L|SPINK1
Cereal intake	Cereal_intake	liver	1.43459	0.128944	AFP|ALDH1A1|ANG|APOL1|APOM|ASGR1|C4BPB|CES2|CFB|ECHDC3|EFNA1|EPO|F10|F12|FBP1|FGF21|HAO1|HS3ST3B1|MST1|P4HB|PALM3|PLG|PTGR1|SCLY|UGDH
Month	month	adipose_tissue	2.17239	0.12903	CTHRC1|CXCL3|GPD1|VIT
Non-oily fish intake	Non_oily_fish_intake	salivary_gland	8.31576	0.129304	TNFRSF19
Duration of moderate activity	Duration_of_moderate_activity	fallopian_tube	7.90409	0.1295	CRTAC1
Total protein	total_prot_cleaned	skeletal_muscle	1.40769	0.129545	AAMDC|ACADM|AMPD3|ANK2|ATP5F1D|BAG3|CA3|CEP85|CHCHD10|COX5B|CSDE1|DAPK2|DCUN1D2|DUSP13|DUSP3|EGLN1|EIF4G1|FKBP5|FOXO1|GDNF|GLRX5|GRSF1|GTF2IRD1|HSPB6|IGF2R|IL6R|ITGB1BP2|ITGB6|MAP2K6|MAPRE3|MECR|MYH4|MYL3|MYL6B|NDUFS6|NFIC|NGRN|NT5C3A|NTF4|PACS2|PADI2|PDE4D|PDGFA|PDLIM7|PLA2G15|PRKAR2A|RGMA|RILP|SDHB|SIRT2|TPT1|TWF2|UBE2B|USO1|USP25
Atrial fibrillation and flutter	bin_427.2	cervix	2.54281	0.129799	COL5A1|PI16|RSPO1
Cereal intake	Cereal_intake	cervix	2.05846	0.129896	ADRA2A|ESR1|FGFBP1|NBL1|PI16|SPRR1B
Albumin	albumin_cleaned	skeletal_muscle	0.644826	0.129941	AAMDC|BAG3|CDNF|CES3|CHCHD10|DUSP13|DUSP29|ECHDC3|GMPR|IGDCC4|MAP2K6|MECR|NT5C3A|NTF4|USP28
trans-pQTL score	trans.score	choroid_plexus	0.544387	0.130078	CA14|CDH3|COL9A1|DNER|ENPP2|EPHA4|FGFR2|FHIT|FOLR1|IL5RA|MFAP3L|NELL2|QDPR|SERPINF1|SFRP1|SOD3|TMPRSS5|TTR
Insulin	A10A	stomach_1	2.04641	0.130515	AGR2|CA9|CBLIF|GALNT3|MIA|SLAMF7
Beef intake	Beef_intake	bone_marrow	0.209974	0.130546	TFRC
Renal failure NOS	bin_585.2	brain	1.34568	0.130721	ADAM22|ADAM23|CALB2|CELSR2|CGREF1|DDAH1|EFHD1|EPHB6|HS6ST2|HSPA2|IGSF8|MEPE|MOG|NEFL|NELL1|NGFR|PALM|PHLDB1|PODXL2|PTPRN2|RBFOX3|RNASE10|SCN4B|SCRG1|SEPTIN8|SEZ6L|SIRPA|SNCG|SORCS2|SUSD4|TAFA5|THY1|VGF
Time blood draw	Time_blood_draw	skin_1	0.659675	0.131108	BLMH|CA12|CD207|COMP|CPA4|CST6|EPHB6|EPPK1|FABP9|IL18|KLF4|KLK11|KLK14|KLK8|LGALS7B|MPIG6B|NECTIN4|OBP2B|REEP4|SBSN|SDC1|SERPINA12|SERPINB8|SPINK5
Number of days/week of vigorous physical activity	Number_of_days_week_of_vigorous_physical_activity	smooth_muscle	3.55208	0.131191	FAP|ITGA5
Long-standing illness, disability or infirmity	Long_standing_illness__disability_or_infirmity	esophagus	1.74191	0.131218	ALDH3A1|CDCP1|CSTB|DEFB4A|DSC2|DTX2|EPHA2|FUT3|KRT19|ULBP2
IGF-1	igf1_cleaned	prostate	0	0.131903
Insulin	A10A	brain	1.40971	0.132036	CFC1|CGREF1|CHL1|CKB|CNTN1|CNTN2|DPP6|ENPP6|ERBB4|HS6ST2|HSPA2|IGDCC4|L1CAM|MDGA1|NAGPA|NEFL|NFASC|NRCAM|NTRK2|PCDH17|RBFOX3|RGMA|SCGN|SIRPA|SLITRK2
Alcohol consumption	alcohol	seminal_vesicle	3.19005	0.132405	ACAN|ANGPT1|CHRDL1
Haemoglobin concentration	Haemoglobin_concentration	urinary_bladder	1.65347	0.132514	CCL11|CCL13|CCL2|CSF3|HBEGF|KYNU|LXN|MMP13|MMP7|PLAT|SELE|SLITRK6|SMTN
Number of days/week of vigorous physical activity	Number_of_days_week_of_vigorous_physical_activity	breast	2.5556	0.132578	CALB2|CFD|SFRP1
Long-standing illness, disability or infirmity	Long_standing_illness__disability_or_infirmity	gallbladder	2.61742	0.133163	ACE2|CTHRC1|MMP7
Mean corpuscular volume	Mean_corpuscular_volume	adipose_tissue	1.72111	0.133173	ANGPTL7|AOC3|CD209|CD248|CLEC3B|CR1|INHBB|MSLN|TIMP4|TNN
Poultry intake	Poultry_intake	stomach_1	2.50253	0.133177	CTSE|FAM3B|GRP
Poultry intake	Poultry_intake	tongue	2.50253	0.133177	CDNF|DUSP13|ITGB6
Tobacco use disorder	bin_318	thyroid_gland	3.37038	0.133283	ESM1|OCLN
Prednisolone	A07EA01	lung	2.01518	0.133309	ACP5|ADAMTS8|AGER|MATN3|MRC1|VSIG4
Formoterol |Budesonide	R03AK07	lung	7.99755	0.13397	ADAMTS8
Ethinyl Estradiol |Drospirenone	G03AA12	esophagus	8.64123	0.134	SUSD4
Body mass index	bmi	ovary	1.80279	0.134166	ADAMTS16|BAMBI|C7|CD22|CDH23|ENPP6|GLI2|HS6ST2|MDK|TIMP2|TYRO3
Body mass index	bmi	vagina	1.80279	0.134166	DEFB103A|FABP5|KLK10|KLK11|LYPD3|NECTIN4|PPL|PRSS27|SBSN|SPINK5|VSIG10L
Essential hypertension	bin_401.1	placenta	2.4901	0.134175	ADAM12|CRIM1|NPL
Conjugated Estrogens |Norgestrel	G03FA10	skin_1	3.33205	0.134179	IL1RL2|SERPINA12
Red blood cell (erythrocyte) count	Red_blood_cell__erythrocyte__count	parathyroid_gland	0.403376	0.134514	CD4|DPP4|SSC4D
trans-pQTL score	trans.score	adipose_tissue	1.72353	0.135372	ACSL1|ADAMTS15|ADAMTS4|ADH1B|ADM|ANGPTL4|ANGPTL7|AOC3|C19orf12|C1QTNF1|CCN5|CD209|CD248|CD300LG|CD36|CEBPA|CFD|CLEC3B|CLEC4G|CLMP|COMP|CPM|CR1|CTHRC1|CXCL3|FGFBP2|GHR|GPIHBP1|IL10|IL2RA|IL6|INHBB|LILRB5|LPL|LRP1|LYVE1|MMP3|MSLN|NPR1|PLXNA4|PTX3|RARRES1|RBP7|SEMA3G|SRPX|THBS4|TIMP4|TNFRSF8|TNN|VIT|XG
Gamma glutamyltransferase	log_ggt_cleaned	stomach_1	0.543826	0.135471	ALDH3A1|CA9|GPRC5C|KRT8|PALM3|PTPRH|TNFRSF17|TSPAN8
Mean reticulocyte volume	Mean_reticulocyte_volume	adipose_tissue	2.12517	0.136194	ANGPTL4|CLEC4G|IL2RA|MMP3
Known or suspected fetal abnormality affecting management of mother	bin_655	breast	7.46578	0.136446	STC2
Diclofenac	D11AX18	kidney	7.95514	0.136732	ACE2
Metformin	A10BA02	cervix	1.84744	0.136771	COL1A1|DEFB103B|FGFBP1|ITGA11|KLK10|PI16|RSPO1|SLC51B
Angina pectoris	bin_411.3	placenta	3.30169	0.136969	CD300LG|CLEC1A
Prednisolone	A07EA01	brain	1.45012	0.136978	ADAM22|ADAM23|ADAMTS16|C1QL2|CBLN4|CD22|CNTN1|CNTN5|CRH|DRAXIN|EFHD1|ENPP6|IGDCC4|L1CAM|LRRN1|MEPE|NTRK2|RGMA|SDK2|SIGLEC8|TAFA5|THY1
Spread type	Spread_type	fallopian_tube	2.24494	0.137008	AGR3|CETN2|ERBB4|FOLR1
Esomeprazole	A02BC05	parathyroid_gland	7.52628	0.137146	CHGA
Desogestrel |Ethinyl Estradiol	G03AA09	parathyroid_gland	7.52628	0.137146	PDGFC
Vitamin D	vitd_cleaned	salivary_gland	1.69615	0.137273	ALDH3A1|BPIFB2|CA6|CRACR2A|FOLR1|FURIN|LCN2|MELTF|PIK3AP1|SPINK6
Average total household income	Average_total_household_income	urinary_bladder	3.26486	0.137474	ICAM1|MMP12
Calcium	ca_cleaned	esophagus	0.442108	0.137695	DKK4|ECM1|EDAR|SPINK5
Long-standing illness, disability or infirmity	Long_standing_illness__disability_or_infirmity	stomach_1	1.9736	0.138673	AGR2|ALDH3A1|GAST|LGALS9|TFF1|TSPAN8
Renal failure NOS	bin_585.2	seminal_vesicle	3.8012	0.13868	ACTA2|CHRDL1
Tibolone	G03CX01	thyroid_gland	3.28499	0.138681	CPQ|ISM1
Lymphocyte count	Lymphocyte_count	skeletal_muscle	0.439571	0.138685	CEP85|EGLN1|GPD1|USP28
Lymphocyte percentage	Lymphocyte_percentage	ovary	2.01091	0.138728	ADAMTS1|CD22|CDH3|ENPP6|MDK|RBP1
Norethisterone |Estradiol	G03FA01	pituitary_gland	3.25881	0.139492	FSHB|PODXL2
Monocyte percentage	Monocyte_percentage	adipose_tissue	1.95613	0.139819	ANGPTL4|C1QTNF1|CLEC4G|CXCL3|LPL|RARRES1
Neutrophill percentage	Neutrophill_percentage	endometrium_1	2.2002	0.140408	ACTA2|FAP|HMCN2|ITGA11
Furosemide|Amiloride |Furosemide	C03CA01	intestine	1.94823	0.140481	ACE2|CPXM2|GIPC2|KLK15|LMOD1|NRP2
Clopidogrel	B01AC04	lymphoid_tissue	1.81005	0.140812	CCL14|CCL19|CCL5|CD40LG|MPIG6B|PPBP|TREML1|VSIR
Atorvastatin	C10AA05	bone_marrow	0.458167	0.140902	ADAM8|ADGRE1|CD244|FCGR3B
Quinine	P01BC01	placenta	7.86049	0.141302	CTSL
Arthropathy NOS	bin_716.9	placenta	7.86049	0.141302	CYTL1
Prednisolone	A07EA01	liver	0.562493	0.141493	CFB|CHAD|GGH|IL27|LECT2|ORM1|SERPINC1|TFPI
Bread intake	Bread_intake	heart_muscle	3.21197	0.14167	ENG|NCAM1
Salmeterol |Fluticasone Propionate	R03AK06	heart_muscle	3.21197	0.14167	MYL3|TTN
Waist-to-Hip ratio	whr	thyroid_gland	1.9759	0.14186	CALCA|CNTN5|ESM1|GFRA2|HHEX|ID4|PGF|STC1|TG
Fluoxetine	N06AB03	tongue	7.34296	0.141875	MSTN
Salad / raw vegetable intake	Salad___raw_vegetable_intake	stomach_1	7.34296	0.141875	PALM3
Sicca syndrome	bin_709.2	stomach_1	7.34296	0.141875	LGALS9
Gamma glutamyltransferase	log_ggt_cleaned	choroid_plexus	1.84925	0.141878	CDH3|EPHA4|FGFR2|FHIT|FOLR1|LHPP|NELL2|QDPR|SERPINF1|SFRP1|SOD3|TTR
Hydroxychloroquine	P01BA02	endometrium_1	7.11159	0.142159	DPP6
Simvastatin	C10AA01	placenta	1.66264	0.142181	ANGPTL1|CD209|CD300LG|CD93|CDH5|CLEC1A|FCGR2A|PLA2G7|TEK|TGFBI
Neutrophill percentage	Neutrophill_percentage	seminal_vesicle	3.72965	0.142702	ACTA2|CHRDL1
Type 1 diabetes	bin_250.1	breast	3.21269	0.142856	BTN1A1|SEMA3G
Chronic renal failure [CKD]	bin_585.3	endometrium_1	2.18354	0.14297	ACTA2|MFAP5|PTPRR|RSPO3
Month	month	endometrium_1	3.23101	0.143597	IL17C|PTPRR
Basophill percentage	Basophill_percentage	cervix	7.12411	0.144044	RSPO1
Cholelithiasis	bin_574.1	cervix	7.12411	0.144044	AGR2
Prednisone	A07EA03	salivary_gland	7.27731	0.144266	MMP3
Bisoprolol	C07AB07	salivary_gland	7.27731	0.144266	CST5
GERD	bin_530.11	salivary_gland	7.27731	0.144266	KRT19
Creatinine	log_crea_s_cleaned	skeletal_muscle	1.42996	0.144319	BAG3|C1QTNF9|CA14|CA3|CDNF|CES3|CHCHD10|CSRP3|DUSP13|DUSP29|GDNF|HSPA2|HSPB6|IDI2|IGDCC4|ITGB6|MSTN|MYL3|NTF4|PADI2|PLA2G15|RGMA|TTN|WNT9A
Atrial fibrillation and flutter	bin_427.2	heart_muscle	2.07429	0.144349	ADAMTSL2|BMP10|NPPB|PI16
Gliclazide	A10BB09	seminal_vesicle	7.46491	0.144843	LCN15
Overall health rating	Overall_health_rating	adipose_tissue	1.91745	0.144937	CPM|GPD1|IL10|IL2RA|IL6|SRPX
Cereal intake	Cereal_intake	pancreas	1.77909	0.144965	CEACAM16|CFC1|FUT1|GPHA2|P4HB|PLA2G1B|PRSS2|RBP1
Non-oily fish intake	Non_oily_fish_intake	pancreas	7.29537	0.14554	REG1A
Epilepsy, recurrent seizures, convulsions	bin_345	placenta	3.16865	0.145631	IGFBP3|TGFBI
Platelet distribution width	Platelet_distribution_width	lung	1.91003	0.146467	CCL3|CD300LF|CD80|HLA-DRA|MSR1|OLR1
Furosemide|Amiloride |Furosemide	C03CA01	choroid_plexus	3.14977	0.146497	CPXM2|SFRP1
Lansoprazole	A02BC03	esophagus	3.16452	0.146871	KLK11|KRT19
Processed meat intake	Processed_meat_intake	esophagus	3.16452	0.146871	LY6D|PPL
Lisinopril	C09AA03	testis	7.79285	0.147148	ACE
Cancer of prostate	bin_185	testis	7.79285	0.147148	INSL3
Mean reticulocyte volume	Mean_reticulocyte_volume	heart_muscle	2.0517	0.148202	ASPN|BSG|CLIC5|MYL4
Leisure/social activities	Leisure_social_activities	endometrium_1	2.44762	0.148588	DPP6|HMCN2|ITGA11
Creatinine	log_crea_s_cleaned	liver	1.26529	0.148806	A1BG|ADAMTS13|ADAMTSL2|AFM|AFP|ALDH1A1|AMBP|ANG|ANGPTL4|APOC1|ARG1|BCHE|BTD|C1S|C2|C3|C8B|CD302|CES1|CES3|CFB|CFI|CHAD|CLEC4G|COL18A1|EFNA1|F12|FAM20A|FGFR4|FN1|FTCD|FURIN|GBP1|GSTA1|HYOU1|IGSF9|IL17RB|KYNU|LECT2|MAMDC4|MARCO|MASP1|PCSK9|PIK3AP1|PKLR|PLG|PROC|RBKS|RNASE4|RTN4R|SAA4|SCLY|SERPINA11|SERPIND1|SORD|TPMT
Levothyroxine	H03AA01	heart_muscle	3.10739	0.148881	PDCD1|TNFRSF4
Epilepsy, recurrent seizures, convulsions	bin_345	gallbladder	6.75238	0.149011	ACE2
Number of draws	Number_of_draws	epididymis	0.204854	0.149017	CRYBB1
Lymphocyte percentage	Lymphocyte_percentage	brain	1.30947	0.149073	ADAM22|APLP1|B4GAT1|BCAN|CBLN4|CD22|CHI3L1|CKB|CNDP1|CNTN1|CNTN3|CNTN5|CRTAM|DPP6|ENPP6|ENTPD2|ERBB4|FLT3|ICOSLG|IGDCC4|KLK6|LRRN1|MDGA1|MEGF10|NAGPA|NCAM2|NCAN|NTRK2|NXPH3|OLR1|PADI2|PAIP2B|PCDH9|PTPRR|RBFOX3|ROBO2|SCN4B|SIGLEC8|SPOCK1|TAFA5|TGFA|TMPRSS5
Tamoxifen	L02BA01	intestine	1.74717	0.149112	ASAH2|CEACAM1|CKB|ENPP7|MEP1B|PIGR|TNFRSF17|TREH
Alcohol consumption	alcohol	choroid_plexus	1.92177	0.149274	CDH3|DNER|EPHA4|FGFR2|FOLR1|NELL2|SOD3|TMPRSS5|TTR
Sex	sex	thyroid_gland	1.80456	0.149326	CALCA|CNTN5|CPQ|DAPK2|FNDC1|GFRA2|HHEX|IGFBPL1|ISM1|LPCAT2|NTRK2|PGF|TG
Prednisone	A07EA03	lung	6.99639	0.149425	MATN3
Beclomethasone Dipropionate	R01AD01	lung	6.99639	0.149425	GALNT5
Other chronic ischemic heart disease, unspecified	bin_411.8	adipose_tissue	7.04875	0.15013	CD209
Sulfasalazine	A07EC01	intestine	3.20968	0.150132	EPCAM|MUC13
White blood cell (leukocyte) count	White_blood_cell__leukocyte__count	intestine	0.736854	0.150232	B3GNT7|BCL2L15|CA2|CA4|CASP1|CD101|CD177|CEACAM5|CEACAM6|CRACR2A|CSPG4|DDC|DPP4|DPT|GALNT5|GDNF|GFRA3|GIPC2|HEPACAM2|IGLC2|INPP5D|JCHAIN|MEP1B|MZB1|NCS1|OLFM4|PIGR|PLEKHO1|PTPRR|SIAE|SMTN|UNC5D
Gliclazide	A10BB09	adipose_tissue	2.35001	0.150479	ANGPTL7|CPM|RARRES1
Waist-to-Hip ratio	whr	urinary_bladder	1.59158	0.15051	GDF15|IL17C|IL22|IL6|KYNU|LIF|MMP13|PLAT|PLAU|PTX3|SELE|SLITRK6|TIMP1|TNFRSF21
SHBG	shbg_cleaned	parathyroid_gland	1.68284	0.150766	ALCAM|CEMIP2|CHGA|CNTN4|DSG2|EFCAB14|NCR3LG1|PDGFC|PLAT|ROR1|SSC4D
Alcohol consumption	alcohol	skin_1	1.51663	0.150826	CXCL14|EFNA4|EPHB6|FCER1A|GPC1|GPNMB|IGSF9|IL1RL2|KLK14|NECTIN4|NTF4|POF1B|PTPRZ1|SBSN|SDC1|SERPINA12|TNFRSF19
Acetylsalicylic Acid	A01AD05	esophagus	2.03477	0.150847	CKMT1A|CKMT1B|KRT19|NECTIN1
Known or suspected fetal abnormality affecting management of mother	bin_655	choroid_plexus	6.6603	0.15101	DNER
Haemoglobin concentration	Haemoglobin_concentration	fallopian_tube	0.209122	0.15122	ERBB4
Malignant neoplasm of female breast	bin_174.11	breast	6.63295	0.151268	STC2
Lipoprotein A	log_lipo_a_cleaned	smooth_muscle	6.70907	0.151408	ASPN
Spread type	Spread_type	skin_1	0.399241	0.151459	BLMH|CD207|SERPINB8
Date of attending assessment centre	Date_of_attending_assessment_centre	ovary	0.48397	0.151504	CCL26|CRYGD|FKBP7|PAGR1|SYTL4
Type 1 diabetes	bin_250.1	ovary	3.08324	0.151829	ADAMTS1|PDGFRA
Type 1 diabetes	bin_250.1	pituitary_gland	3.08324	0.151829	CFC1|SCGN
Furosemide|Amiloride |Furosemide	C03CA01	seminal_vesicle	7.0278	0.152889	ACTA2
Caffeine |Acetaminophen |Codeine|Acetaminophen |Codeine |Ketorolac|Acetaminophen |Codeine	N02AJ06	stomach_1	3.03935	0.153238	AGR2|ALDH3A1
Date of attending assessment centre	Date_of_attending_assessment_centre	retina	0.613334	0.153833	ARL13B|CABP2|CAMSAP1|CYB5R2|ENO2|GIPC3|PFKFB2|PPP3R1|RAB39B|RASSF2|STX3|VASH1|WASF3
Number of draws	Number_of_draws	skeletal_muscle	1.40431	0.154079	AAMDC|AK1|AMPD3|CA3|COX5B|DAPK2|EGLN1|EIF4G1|GLRX|GLRX5|GMPR|GRSF1|HSPA2|IL6R|MECR|NT5C3A|PACS2|PRKAR2A|RILP|SDHB|SIRT2|TBC1D17|UBAC1|UBE2B|USP25
Processed meat intake	Processed_meat_intake	endometrium_1	6.489	0.154081	PTPRR
Alkaline phosphatase	log_alp_cleaned	kidney	0.66302	0.154382	AIF1L|CDH6|DDAH1|ENPP6|ESM1|GGACT|GGH|GIPC2|MEGF11|MELTF|MSRA|NELL1|NPL|PALM3|PLAU|PODXL|PTH1R|SPP1|TCN2|TMEM106A
Triglycerides	log_total_tg_cleaned	skeletal_muscle	1.39533	0.154501	AAMDC|ACSL1|AK1|AMPD3|ART5|BAG3|CA14|CD99L2|CDNF|CEP85|CES3|CHCHD10|CLIC5|COX5B|CSDE1|DAPK2|DUSP13|DUSP3|EGLN1|EIF4G1|FKBP5|FOXO1|GDNF|GLRX|GLRX5|GMPR|GPD1|GRSF1|HSPA2|HSPB6|IGDCC4|IGF2R|IL6R|ITGB1BP2|MAP2K6|MECR|MSTN|MYH4|MYL3|NDUFS6|NFIC|NGRN|NT5C3A|PACS2|PDGFA|PDLIM7|PLA2G15|PRKAR2A|RILP|RYR1|SIRT2|TBC1D17|TTN|TWF2|UBAC1|UBE2B|USO1|USP25
Rosuvastatin	C10AA07	adrenal_gland	6.46096	0.154643	LDLR
Amitriptyline	N06AA09	adrenal_gland	6.46096	0.154643	CCN3
Formoterol |Budesonide	R03AK07	heart_muscle	6.81785	0.154699	MYL3
Water intake	Water_intake	kidney	6.81785	0.154699	PTH1R
Other chronic ischemic heart disease, unspecified	bin_411.8	heart_muscle	6.81785	0.154699	NPPB
SHBG	shbg_cleaned	smooth_muscle	2.47954	0.155069	ACTA2|ASPN|ATP2B4|FAP|TNC
Omeprazole	A02BC01	salivary_gland	3.01652	0.155077	CST1|KRT19
Red blood cell (erythrocyte) distribution width	Red_blood_cell__erythrocyte__distribution_width	breast	1.90575	0.155486	ANGPTL4|APOD|CD248|INHBB|SEMA3G|STC2
Gamma glutamyltransferase	log_ggt_cleaned	brain	0.802276	0.155615	ADAM22|ADAM23|APLP1|BAG3|BCAN|CACNB3|CHI3L1|CHL1|CKB|CKMT1B|CLU|CNTN2|CNTN3|CRH|CRTAC1|CRTAM|CRYM|DDAH1|DNAJB1|ENTPD2|EPHB6|FGF20|FGFR2|FKBP4|GPC5|ICAM5|IGDCC4|IGSF8|IL17RB|LHPP|LRTM2|LUZP2|MEGF10|MTSS2|NAGPA|NELL2|NFASC|NPTXR|NXPH3|OTUD7B|OXT|PCDH7|PON2|PRSS53|PRUNE2|PSPN|PTN|PTPRN2|PTPRZ1|QDPR|RGMA|RNASE10|SCGN|SEPTIN8|SEZ6L|SIGLEC8|SLITRK1|SORCS2|SORT1|SPOCK1|STIP1|TREM2|UNC5D|VSNL1|VSTM2L
Mean sphered cell volume	Mean_sphered_cell_volume	parathyroid_gland	0.334831	0.15571	PVALB|SSC4D
Eosinophill percentage	Eosinophill_percentage	liver	0.588128	0.155785	AGT|ANGPTL4|CRHBP|FBP1|FST|IL32|SDC1|SERPINC1|TNFSF11
Asthma	bin_495	prostate	6.5978	0.156148	DPP4
Testosterone	log_testo_cleaned	testis	0.599797	0.156149	ACRV1|DKKL1|GFRA2|INSL3|IZUMO1|LYZL2|OBP2B|PTGDS|SERPINA5|TEX101
Beef intake	Beef_intake	salivary_gland	2.30888	0.156163	CST1|FOLR1|TNFRSF19
Obstetrical/birth trauma	bin_665	cervix	2.9986	0.156571	OGN|PAEP
Urea	urea_cleaned	thyroid_gland	1.91066	0.156628	ADGRG1|CALCA|CPQ|ISM1|STC1|TPMT
Tea intake	Tea_intake	fallopian_tube	6.37615	0.156629	CRTAC1
Month	month	urinary_bladder	2.31043	0.156825	CTHRC1|IL17C|IL1A
Fasting time	Fasting_time	bone_marrow	0.417114	0.156997	ADGRE5|CCL3|KLRB1
Waist-to-Hip ratio	whr	gallbladder	2.09321	0.157452	ACE2|CHRDL2|COL1A1|FGF19|LIF|SPON1|SPP1
Cholelithiasis	bin_574.1	urinary_bladder	6.43955	0.157686	KRT19
Tibolone	G03CX01	breast	3.00942	0.157811	ANGPTL4|INHBB
Creatinine	log_crea_s_cleaned	testis	0.643935	0.158142	ACRV1|CHCHD6|DUSP13|H2AP|INSL3|LYZL2|MANSC4|OBP2B|PHOSPHO1|PTGDS|SPACA5|SPACA5B|SPESP1|TEX101
Lithium	N05AN01	parathyroid_gland	6.36558	0.158149	CALCA
Quinine	P01BC01	esophagus	6.91309	0.158588	IL12A
Tamoxifen	L02BA01	adipose_tissue	1.99486	0.158633	ANGPTL4|GHR|LYVE1|PTX3
Celiac disease	bin_557.1	lymphoid_tissue	1.69963	0.15869	ARHGAP30|CD160|CD7|ITGB7|KLRK1|SLAMF8|TIGIT|XCL1
Red blood cell (erythrocyte) distribution width	Red_blood_cell__erythrocyte__distribution_width	liver	1.30325	0.158863	ADAMTS13|AGT|ANGPTL3|ANGPTL4|APOA2|BCHE|C9|CD302|CDA|CFHR4|CLEC4G|DDT|ECI2|EFNA1|EPO|F11|FCN2|FGFR4|FGL1|GCLM|GHR|HSD11B1|IGSF9|IL27|ITIH3|KLKB1|LRG1|MAMDC4|MET|P4HB|PALM3|PKLR|PON1|SDC4|SERPINA1|SERPINA11|SERPINA5|SMOC1
Sicca syndrome	bin_709.2	salivary_gland	6.46651	0.158977	LACRT
Falls in the last year	Falls_in_the_last_year	choroid_plexus	6.26709	0.15917	COL9A1
Non-oily fish intake	Non_oily_fish_intake	skin_1	6.60075	0.159246	TNFRSF19
Alcoholic liver damage	bin_317.11	skin_1	6.60075	0.159246	TACSTD2
Renal failure NOS	bin_585.2	parathyroid_gland	1.8484	0.159564	ADAM23|ATP6AP2|DSG2|EFCAB14|NCR3LG1|ROR1
Atrial fibrillation and flutter	bin_427.2	urinary_bladder	2.28524	0.160253	CTHRC1|IL2RA|SLITRK6
Platelet crit	Platelet_crit	epididymis	0.483166	0.160253	ADGRG2|CBLN4|CRYBB1|ENPP5|NRCAM|SPINK2
Cystatin C	log_cysc_cleaned	skeletal_muscle	0.735436	0.160429	AAMDC|AK1|BAG3|C1QTNF9|CA14|CA3|CD99L2|CDNF|CHCHD10|CLIC5|COX5B|CSRP3|DAPK2|DUSP13|DUSP29|EGLN1|EIF4G1|GDNF|GLRX|GLRX5|GPD1|HSPA2|HSPB6|IDI2|IGDCC4|IGF2R|IL6R|MAPT|MECR|MYL3|NDUFS6|NFIC|NGRN|NTF4|PADI2|PLA2G15|RGMA|TBC1D17|USP28|WNT9A
Oily fish intake	Oily_fish_intake	liver	1.51101	0.16058	ACADSB|ASGR2|C1RL|CA5A|CES1|CRHBP|ECHDC3|EFNA1|FGF21|HAO1|IGSF9|PCSK9|SERPINA7
Mean reticulocyte volume	Mean_reticulocyte_volume	skin_1	1.98317	0.160608	CA12|IL18|IL1RL2|SBSN
Milk type used	Milk_type_used	seminal_vesicle	6.64008	0.16087	WFDC1
Total bilirubin	log_tbil_cleaned	thyroid_gland	2.05404	0.160912	ESM1|HHEX|ISM1|PGF
Peak expiratory flow (PEF)	Peak_expiratory_flow__PEF_	salivary_gland	2.94018	0.161127	MMP7|PRR4
Insulin	A10A	lymphoid_tissue	1.38907	0.161319	ADA2|ADGRE2|CD80|CPVL|CSF1R|DLL1|HLA-DRA|ICAM2|IL18R1|ITGB2|ITGB7|KLRB1|KLRF1|KLRK1|NCR1|PCDH17|PDCD1LG2|SEMA7A|SIGLEC10|SIGLEC7|SIRPB1|SLAMF1|SLAMF7|VSIR
Tamoxifen	L02BA01	lymphoid_tissue	0.515532	0.161326	CD27|CD38|CD70|IFI30|TNFRSF17
Platelet crit	Platelet_crit	salivary_gland	0.652541	0.161389	BPIFA2|BPIFB2|CA6|CCL28|CRACR2A|DTNB|EIF4EBP1|FURIN|FUT3|LCN2|LPO|NUCB2|PIK3AP1|PRSS22|SH3BGRL2|SLC12A2|TACSTD2|TNFRSF11A|TNFRSF19|TNFSF13|VSIG10L
Levonorgestrel |Ethinyl Estradiol	G03AA07	bone_marrow	0.563721	0.161437	ADAM8|ADGRE1|ADGRE5|CD300E|LY9|MPO|TNFSF8
Cystatin C	log_cysc_cleaned	heart_muscle	1.45775	0.161696	ADAMTSL2|ASAH1|ASPN|BMP10|BSG|C1QTNF1|CDH2|CHCHD10|CLGN|CLIC5|COMP|COX5B|CRIP2|CRLF1|CSRP3|DKK3|ENG|FBLN2|FGF12|GSN|LPL|MASP1|MYL3|NGF|NPPB|NRTN|OXCT1|PAM|PDCD1|PI16|PTGDS|PXDNL|SCARA5|SLC9A3R2|THBS4|TNFRSF4|TNNI3|USP28|VSTM2L
Ancestry	pop	ovary	1.78587	0.161855	ADAMTS16|BAMBI|BST2|C7|CCL26|CDH3|CRYGD|FLRT2|GALNT10|LAG3|MDK|RBP1|TIMP2|TYRO3
Tamoxifen	L02BA01	brain	0.49859	0.161879	CELSR2|CKB|EPHB6|MEPE|RTN4R
Cheese intake	Cheese_intake	skeletal_muscle	6.74996	0.16201	ITGB6
Essential hypertension	bin_401.1	urinary_bladder	2.92702	0.162181	MMP7|RBFOX3
Hyperplasia of prostate	bin_600	pancreas	6.38417	0.1622	GP2
cis-pQTL score	cis.score	esophagus	1.45734	0.162651	ALDH3A1|ANXA2|C1orf116|CD164L2|CDA|CDCP1|CEACAM6|CKMT1A|CKMT1B|CPA4|CRNN|CSTB|DAPP1|DEFB4A|DKK4|DSC2|DSG3|ECM1|EDAR|EHD3|ENDOU|EPHA2|EPS8L2|FABP5|FGFBP1|FUT3|GSTP1|HSPB1|IL12A|IL18|IL1RN|KLK10|KLK11|KLK13|KLK6|KLK8|KRT19|LY6D|LYPD3|MAPK13|NECTIN4|PGD|PPL|PRSS22|PRSS27|REEP4|S100A11|S100A16|SBSN|SDC1|SEMA3F|SERPINB1|SERPINB5|SH3BP1|SLC9A3R1|SPINK5|SPINT1|SPRR3|SUSD4|TACSTD2|TP53I3|TXN|ULBP2|VSIG10L
Creatinine	log_crea_s_cleaned	smooth_muscle	2.36645	0.162739	ACTA2|CHRDL2|COL6A3|ITGA5|THY1
Diclofenac	D11AX18	placenta	6.54949	0.162855	AREG
Tramadol|Morphine	N02AX02	placenta	6.54949	0.162855	TFPI2
Gout	bin_274.1	placenta	6.54949	0.162855	ADAM12
Albumin	albumin_cleaned	epididymis	2.02882	0.163357	ADGRG2|AMOT|CBLN4|ECM1|ENPP5|NPC2|QPCT
Albumin	albumin_cleaned	gallbladder	2.02882	0.163357	CHRDL2|COL3A1|CTHRC1|LCN2|MMP1|PTPRH|SPP1
High light scatter reticulocyte count	High_light_scatter_reticulocyte_count	kidney	1.48017	0.163951	ACE2|BCAM|DDAH1|ENTPD5|ESM1|GGT1|GSTA1|IL17RB|MELTF|NPL|PDZK1|PTH1R|RBP5|REN|SHMT1|SPP1|SSC4D|WFIKKN1
High light scatter reticulocyte count	High_light_scatter_reticulocyte_count	heart_muscle	1.48017	0.163951	ADAMTSL2|ADGRD1|ASAH1|C1QTNF1|CDH2|CLGN|CRLF1|DKK3|GSN|ITGB1BP2|LPL|MASP1|MYL4|PI16|RABGAP1L|RBPMS2|RILP|VSTM2L
Total Lean Mass (g)	Total_Lean_Mass__g_	skin_1	1.60676	0.164354	AHNAK2|CCL27|COMP|DSG4|EPHB6|FCER1A|IL20|KLK14|NTF4|POF1B|PTPRZ1
Beclomethasone Dipropionate	R03BA01	liver	0	0.16458
Fluoxetine	N06AB03	lung	6.21876	0.164609	ADAMTS8
Sicca syndrome	bin_709.2	lung	6.21876	0.164609	CLEC6A
Mean sphered cell volume	Mean_sphered_cell_volume	pituitary_gland	0.225653	0.164629	GH1
Lymphocyte count	Lymphocyte_count	lung	0.356845	0.164868	CCL3|CD274
Height	Standing_height	vagina	2.28356	0.165469	CRNN|LY6D|SPRR3
Bendroflumethiazide	C03AA01	skin_1	2.23119	0.166675	CA12|KLK14|PTPRZ1
Platelet crit	Platelet_crit	urinary_bladder	0.630333	0.166699	CCL11|CCL13|CCL2|CSF3|HBEGF|ICAM1|IL1B|ITGA5|KYNU|MMP1|PLAU|PTX3|SHH|SMTN|TIMP1|TNFAIP2|TNFRSF21
Norethisterone |Estradiol	G03FA01	retina	2.23098	0.166812	FRZB|HS3ST3B1|MEGF9
Type 1 diabetes	bin_250.1	seminal_vesicle	6.37537	0.166813	CHRDL1
Mean corpuscular haemoglobin concentration	Mean_corpuscular_haemoglobin_concentration	breast	2.89907	0.16693	CD248|SEMA3G
Red blood cell (erythrocyte) count	Red_blood_cell__erythrocyte__count	pancreas	0.516409	0.167007	CEACAM16|GLP1R|IGFBP2|REG1B|SCGN|SPINK1
Malignant neoplasm of female breast	bin_174.11	choroid_plexus	5.91756	0.167255	COL9A1
Prednisone	A07EA03	adipose_tissue	6.16759	0.167263	MMP3
Bisoprolol	C07AB07	adipose_tissue	6.16759	0.167263	ADM
Norethisterone |Estradiol|Levonorgestrel |Estradiol	G03FB05	liver	3.12311	0.167551	ANGPTL3|MASP1
Salad / raw vegetable intake	Salad___raw_vegetable_intake	liver	3.12311	0.167551	PALM3|PTGR1
Salmeterol |Fluticasone Propionate	R03AK06	liver	0	0.167757
Simvastatin	C10AA01	heart_muscle	0.349293	0.167775	BSG|ENG
Centre	centre	endometrium_1	0.435518	0.168093	DPP6|IL17C|MAMDC2|PTPRR
Cereal intake	Cereal_intake	skin_1	0.349929	0.168216	POF1B|TNFRSF19
LDL direct	ldl_chol_cleaned	skeletal_muscle	0.672232	0.168479	BAG3|C1QTNF9|CA14|CD99L2|CDNF|CES3|DUSP13|GPD1|HSPB6|IGF2R|IL6R|ITGB6|MSTN|NT5C3A|SDHB|TTN
Number of draws	Number_of_draws	brain	0.792387	0.168641	ABCA2|AHSA1|APLP1|ASRGL1|BCAN|CEND1|CIT|CNP|CNTN2|CRYM|DNAJA4|DNAJB1|DNAJB2|DPP10|DPP6|FKBP4|GIT1|GP1BB|GPR158|HIP1R|HPCAL1|HS6ST2|HSPA2|KLK6|LHPP|LRTM2|LUZP2|MOG|NELL2|NPPC|NPTXR|NRGN|NXPH3|OLR1|PACS2|PPP1R14A|PTPRN2|PTPRR|QDPR|RAB39B|RASSF2|SCRN1|SEMA4D|SEPTIN8|SORCS2|SORT1|SPTBN2|STIP1|TAFA5|TREML1|VGF
Omeprazole	A02BC01	bone_marrow	0	0.168648
Alanine aminotransferase	log_alt_cleaned	stomach_1	1.66315	0.168839	AKR1B10|ALDH3A1|GHRL|GPRC5C|GRP|KRT8|LGALS9|MIA|PALM3|PTPRH|TNFRSF17|TSPAN8
Number of days/week of vigorous physical activity	Number_of_days_week_of_vigorous_physical_activity	stomach_1	0	0.169415
Alanine aminotransferase	log_alt_cleaned	placenta	1.46508	0.169669	C1QTNF6|CD300LG|CEMIP2|COL3A1|COL4A1|CSF1R|CTSL|CYTL1|DPP4|EDNRB|FCGR2B|FN1|HPGDS|MATN3|NPL|PRG2|TGFBI|WARS1
Valproic Acid	N03AG01	intestine	2.24054	0.169733	GALNT5|NCS1|TNFRSF17
Celiac disease	bin_557.1	cervix	2.83522	0.170258	AGR2|TGM2
Centre	centre	esophagus	0.713423	0.170729	ANXA1|ANXA2|C1orf116|CDA|CSTB|DAPP1|DGKA|EDAR|EHD3|FABP5|HSPB1|IL1RN|KLK6|MAPK13|PGD|REEP4|S100A11|SBSN|SCRIB|SERPINB1|SH3BP1|SLC9A3R1|TP53I3|TXN
Glycated haemoglobin (HbA1c)	hba1c_cleaned	vagina	0.398578	0.170852	DEFB103A|FABP5|SPINK6
Sample age	sample_age	bone_marrow	1.51671	0.170882	BID|CENPF|CLSPN|DPEP2|FES|FMNL1|GZMB|LPCAT2|MMP8|PPM1A|RGCC|RP2|S100A12|S100P
HDL cholesterol	hdl_chol_cleaned	brain	1.20108	0.170908	ABCA2|ACAN|APLP1|B4GAT1|BCR|CA8|CALB2|CAPN3|CD22|CDH23|CEND1|CFC1|CGREF1|CHI3L1|CHL1|CIT|CLIP2|CLU|CNDP1|CNP|CNTN1|CNTN5|COL9A2|CPE|CRH|CRTAC1|CRTAM|CRYM|DNER|DNM1|DPP6|EDIL3|EFHD1|ELAVL4|ENPP6|ENTPD2|ERBB4|ERBIN|ERC2|GFAP|GPR158|GRIK2|GRP|HIP1R|HPCAL1|ICAM5|ICOSLG|IDS|IGSF8|L1CAM|MDGA1|MEGF10|MEPE|MOG|NAGPA|NCAM1|NCAM2|NEFL|NGRN|NPTXR|NRCAM|NTRK2|NTRK3|NXPH3|PALM|PCDH17|PCDH7|PPP1R9B|PRSS53|PSPN…
Bread type	Bread_type	heart_muscle	0	0.171041
Pulse rate, automated reading	Pulse_rate	thyroid_gland	1.81763	0.171233	ADGRG1|CALCA|CPQ|DAPK2|FNDC1|HHEX|IGFBPL1|ISM1|OCLN|STC1
Qualifications	Qualifications	placenta	0	0.171399
Type 1 diabetes	bin_250.1	esophagus	0	0.171408
Systolic blood pressure, automated reading	Systolic_blood_pressure	vagina	0	0.171561
Fenofibrate	C10AB05	brain	0.333659	0.171561	CGREF1|NAGPA
Townsend deprivation index	Townsend_deprivation_index	brain	0.333659	0.171561	CNTN3|IL12RB2
Pork intake	Pork_intake	endometrium_1	5.73579	0.171669	PTPRR
Interferon Beta-1A	L03AB07	intestine	6.92269	0.172267	LGALS9
Bisoprolol	C07AB07	heart_muscle	5.96497	0.172298	NPPB
Beclomethasone Dipropionate	R01AD01	heart_muscle	5.96497	0.172298	PI16
Myocardial infarction	bin_411.2	kidney	5.96497	0.172298	REN
Hyperplasia of prostate	bin_600	kidney	5.96497	0.172298	TSPAN1
Norethisterone |Estradiol	G03FA01	testis	0	0.172338
Beclomethasone Dipropionate	R03BA01	fallopian_tube	5.71196	0.172521	CAPS
Height	Standing_height	tongue	0	0.172674
Glycated haemoglobin (HbA1c)	hba1c_cleaned	adipose_tissue	1.46327	0.173029	ADH1B|ANGPTL7|AOC3|C19orf12|C1QTNF1|CD209|CD300LG|CD36|COMP|CPM|CTHRC1|EDN1|GPD1|IL6|LYVE1|PTX3|THBS4|TNN|VIT
Rosuvastatin	C10AA07	breast	5.68126	0.173044	TNFSF11
Milk type used	Milk_type_used	testis	0	0.173065
Warfarin	B01AA03	thyroid_gland	2.24507	0.173104	ESM1|OCLN|PRTG
Coffee intake	Coffee_intake	smooth_muscle	5.76292	0.17328	HEPH
Ankle spacing width	Ankle_spacing_width	salivary_gland	2.7984	0.173354	LACRT|SPINK6
Chronic airway obstruction	bin_496	salivary_gland	5.81896	0.173439	CEACAM6
Systolic blood pressure, automated reading	Systolic_blood_pressure	cervix	0.251272	0.1735	MASP1
Red blood cell (erythrocyte) count	Red_blood_cell__erythrocyte__count	placenta	1.44472	0.173712	ADAM12|ANGPTL1|AREG|CD300LG|CDH5|COL3A1|COL4A1|CTSL|DPP4|FCGR2B|FLT1|FN1|HPGDS|IDO1|PAPPA|PECAM1|PSG1|TEK
Sertraline	N06AB06	testis	6.23332	0.173896	GFRA2
Ulcerative colitis	bin_555.2	testis	6.23332	0.173896	PTGDS
Spread type	Spread_type	parathyroid_gland	0.230026	0.174235	DSG2
Red blood cell (erythrocyte) distribution width	Red_blood_cell__erythrocyte__distribution_width	retina	0.462378	0.174238	IGSF9|MEGF9|NELL2|SEMA7A
Omeprazole	A02BC01	brain	0.251174	0.174319	CFC1
Peak expiratory flow (PEF)	Peak_expiratory_flow__PEF_	brain	0.244958	0.174388	MEPE
Asthma	bin_495	esophagus	2.18294	0.174397	ENDOU|KLK10|PRSS27
Atenolol	C07AB03	tongue	2.78251	0.174779	CA14|EGFLAM
Salbutamol	R03AC02	tongue	2.78251	0.174779	IGDCC4|THBS4
Triglycerides	log_total_tg_cleaned	stomach_1	0.651272	0.17479	AGR2|ALDH3A1|BCL2L15|C1orf116|CA2|CBLIF|CCL11|CTSE|FAM3B|GALNT5|GAST|GHRL|GPRC5C|GRP|LGALS9|LIPF|MIA|MMP1|POSTN|RAB27B|S100P|TSPAN8
Number of days/week of moderate physical activity	Number_of_days_week_of_moderate_physical_activity	cervix	2.78458	0.174867	ITGA11|SPINK5
Tibolone	G03CX01	skeletal_muscle	0	0.174993
Poultry intake	Poultry_intake	brain	1.55218	0.17511	CELSR2|CGREF1|CNDP1|EPHB6|FAM171B|GPR158|GRP|KLK6|PTPRN2|SCRG1|VGF
Ankle spacing width	Ankle_spacing_width	lymphoid_tissue	0.241201	0.175575	SPINK6
Acetaminophen	N02BE01	lymphoid_tissue	0.241201	0.175575	IL18R1
Norethisterone |Estradiol|Levonorgestrel |Estradiol	G03FB05	retina	5.77534	0.175771	MEGF9
Mean platelet (thrombocyte) volume	Mean_platelet__thrombocyte__volume	retina	0.666086	0.17668	ARL13B|CABP2|CAMSAP1|CLSPN|CLUL1|CYB5R2|ENO2|GIPC3|PFKFB2|PPP3R1|RAB39B|RASSF2|ROBO2|SEMA7A|STX3|VASH1|WASF3|WIF1
Doxazosin	C02CA04	adipose_tissue	2.76399	0.176873	CD300LG|EDN1
Total Lean Mass (g)	Total_Lean_Mass__g_	smooth_muscle	2.34909	0.176878	CHRDL2|COL3A1|FAP
Neutrophill percentage	Neutrophill_percentage	pancreas	1.69201	0.176933	CPA2|CTRC|DPP10|IL22RA1|IL32|LRIG1|OLFM4|P4HB|PNLIP
Beef intake	Beef_intake	choroid_plexus	2.77812	0.176957	EPHA4|FOLR1
Tea intake	Tea_intake	esophagus	2.78225	0.177133	KLK13|SDC1
Simvastatin	C10AA01	stomach_1	0.237217	0.177274	SLAMF7
Milk type used	Milk_type_used	pancreas	2.15919	0.1777	CPA2|ERN1|PPY
Insulin	A10A	parathyroid_gland	2.12739	0.177796	ALCAM|CD109|CDH1|CNTN4|NCR3LG1
Number of days/week of vigorous physical activity	Number_of_days_week_of_vigorous_physical_activity	lymphoid_tissue	0.582754	0.177873	CLEC10A|CLEC1A|CLEC4A|CXCL13|IL18R1|IL31RA|ITGB2|LILRA2
Albumin	albumin_cleaned	heart_muscle	1.48921	0.178009	ASAH1|BSG|C1QTNF1|CHCHD10|CLGN|ENG|FBLN2|GSN|LPL|MASP1|NCAM1|NPPB|OXCT1|PDCD1|PTGDS|SCARA5|SLC9A3R2|THBS4|TNFRSF4|USP28
Date of attending assessment centre	Date_of_attending_assessment_centre	adrenal_gland	0.448507	0.178034	AKR1B1|ERN1|LONP1|MAP3K5
Chronic renal failure [CKD]	bin_585.3	ovary	2.11248	0.17855	ADAMTS4|BAMBI|CDH3|PDGFRA|TIMP2
Calcium	ca_cleaned	pituitary_gland	2.11248	0.17855	CGA|FSHB|LHB|PRL|SCGN
Poultry intake	Poultry_intake	seminal_vesicle	5.90327	0.178591	ACTA2
Time blood draw	Time_blood_draw	ovary	0.56566	0.178626	CDH3|CRYGD|ENPP6|FKBP7|GALNT10|LAG3|MDK|PAGR1|SYTL4
Time blood draw	Time_blood_draw	pituitary_gland	0.56566	0.178626	GH1|LAIR2|PODXL2|POMC|PRL|SCGN|TSHB|UNC79|VMO1
Leisure/social activities	Leisure_social_activities	skeletal_muscle	1.69012	0.178778	C1QTNF9|CA14|CDNF|DUSP13|IGDCC4|ITGB6|MSTN|PLA2G15|RGMA
trans-pQTL score	trans.score	pituitary_gland	0.566038	0.178816	CCL26|CFC1|CGA|FAM171A2|FSHB|LAIR2|LHB|MIA|PKD1|PODXL2|POMC|PRL|SCGN|SEZ6L2|TSHB|UNC79|VMO1
Testosterone	log_testo_cleaned	parathyroid_gland	1.67269	0.179029	ALCAM|CD109|CD4|CEMIP2|CNTN4|DPP4|EFCAB14|NCR3LG1|ROR1
Red blood cell (erythrocyte) count	Red_blood_cell__erythrocyte__count	lymphoid_tissue	1.23664	0.17909	ADAM8|ADGRE2|APBB1IP|ARHGAP25|BLNK|BTN3A2|CCL5|CD244|CD27|CD4|CD70|CD84|CD86|CLEC10A|CLEC4G|CR1|CR2|DLL1|DPEP2|FEN1|FLT3|FMNL1|GIMAP8|GP1BA|GZMB|GZMH|IDO1|IFI30|IL18R1|INPP5D|ITGB2|ITGB7|KIR2DL3|KLRF1|LILRA2|LILRA5|LMNB1|LSP1|MMP12|NCF2|NOS3|PCDH17|PIK3AP1|PTPRC|SEMA7A|SIGLEC8|SIRPB1|STAB2|TCL1A|TNFAIP8|TNFRSF10C|TNFRSF17|TNFSF11|VMO1|ZBP1
Duration of moderate activity	Duration_of_moderate_activity	vagina	5.46196	0.179092	SPINK6
Norethisterone |Ethinyl Estradiol	G03AA05	pituitary_gland	5.46196	0.179092	CGA
Estradiol|Norethisterone |Estradiol	G03CA03	vagina	5.46196	0.179092	SPRR3
Eosinophill percentage	Eosinophill_percentage	pancreas	0.248592	0.179232	IL32
Alfacalcidol	A11CC03	skin_1	2.73892	0.179466	CST6|TNFRSF19
Coronary atherosclerosis	bin_411.4	lung	5.5966	0.179526	SFTPD
Sex	sex	liver	0.820996	0.179786	A1BG|ACADSB|ACOT13|ADAMTS13|AFP|AGT|AGXT|AHSG|ALDH2|ANG|ANGPTL3|APCS|APOA1|APOC1|APOL1|ARG1|C1RL|C2|C8B|CAT|CCL16|CLEC1B|DECR1|ECHDC3|EFNA1|ENTPD5|F11|FBP1|FETUB|FGA|FGFR4|FH|FTCD|FUOM|GAS2|GBP1|GCLM|GDF2|GHR|GPRC5C|GRHPR|HGFAC|HHEX|HMGCL|HNMT|HRG|IGSF9|IL17RB|IL1RAP|IL27|IL6R|INHBC|ITIH4|KLKB1|LACTB2|LECT2|MARCO|MBL2|MGMT|MSRA|NAPRT|PCSK9|PCYT2|PEBP1|PON1|PZP|RBP5|SCP2|SDC1|SDC4|SERPINA11|SERPIN…
Sample age	sample_age	skin_1	0.251054	0.180099	EPPK1
Digoxin	C01AA05	bone_marrow	0.252501	0.180349	CLEC11A
Tobacco use disorder	bin_318	testis	0	0.181146
Valproic Acid	N03AG01	placenta	2.72811	0.18129	FN1|PRG2
Salmeterol |Fluticasone Propionate	R03AK06	intestine	2.16255	0.181362	CEACAM5|CEACAM6|RBFOX3
Postinflammatory pulmonary fibrosis	bin_502	intestine	2.16255	0.181362	CA4|CEACAM6|GALNT5
Lithium	N05AN01	urinary_bladder	5.44743	0.18149	MMP7
High light scatter reticulocyte count	High_light_scatter_reticulocyte_count	esophagus	0.646167	0.181725	CDA|CDCP1|CSTB|FABP5|FGFBP1|GSTP1|IL18|IL1RN|NECTIN4|SEMA3F|SPINK5|TP53I3|ULBP2
Age completed full time education	Age_completed_full_time_education	esophagus	5.7613	0.182485	CDCP1
Citalopram	N06AB04	esophagus	5.7613	0.182485	CRNN
Gout	bin_274.1	esophagus	5.7613	0.182485	FGFBP1
Salmeterol |Fluticasone Propionate	R03AK06	fallopian_tube	5.34116	0.182957	CAPS
Testosterone	log_testo_cleaned	salivary_gland	1.56348	0.183345	BPIFB2|CA6|FOLR1|FURIN|FUT3|MELTF|MMP3|MMP7|PRSS22|TNFRSF11A|TNFSF13|VSIG10L
Lymphoid leukemia, chronic	bin_204.12	pancreas	0.233032	0.183406	COCH
Known or suspected fetal abnormality affecting management of mother	bin_655	intestine	2.78014	0.183428	DPP4|MZB1
Direct bilirubin	log_dbil_cleaned	skeletal_muscle	0.241272	0.183865	BAG3
Waist-to-Hip ratio	whr	choroid_plexus	1.73272	0.183879	CA14|CDH3|EPHA4|FGFR2|FOLR1|QDPR|SERPINF1|SOD3|TMPRSS5|TTR
Beclomethasone Dipropionate	R03BA01	brain	2.04955	0.184025	ADAMTS16|IGDCC4|NXPH3|ROBO2|THY1
Sicca syndrome	bin_709.2	adipose_tissue	5.48173	0.184055	IL10
Waist-to-Hip ratio	whr	intestine	0.736975	0.184393	ACE2|AGR3|CA4|CACNA1H|CDHR2|CES2|CES3|CKB|CSPG4|DPP4|DSG2|FOLH1|GFRA3|GUCA2A|HEPACAM2|IGLC2|INPP5D|INSL5|MEP1A|MZB1|NRP2|PLEKHO1|PTGR1|RBPMS2|SIAE|WNT9A
Time blood draw	Time_blood_draw	parathyroid_gland	0.612216	0.185043	ADAM23|ALCAM|ARG2|CD4|CDH1|PDGFC|PLA2G4A|PLAT|PTH|PVALB|SCPEP1|SV2A|TDRKH
High light scatter reticulocyte count	High_light_scatter_reticulocyte_count	endometrium_1	1.84245	0.18529	C1QTNF6|CHRDL2|ESR1|ITGA11|MFAP5|RSPO3|SSC5D
Alcohol consumption	alcohol	intestine	1.32615	0.18558	AGR3|ALPI|ASAH2|CEACAM6|CES2|CES3|CKMT1A|CKMT1B|CSPG4|DDC|DPT|DSG2|ENPP7|FABP2|FOLH1|FUT3|GFRA3|HMCN2|INSL5|MEP1B|MLN|MME|NRP2|PEPD|POF1B|PTGR1|PYY|RBP2|REG4|SLAMF7|TNFRSF11A|TPK1|TREH
Type 1 diabetes	bin_250.1	retina	2.10905	0.18592	NRCAM|PRTG|SLITRK2
Lipoprotein A	log_lipo_a_cleaned	heart_muscle	2.67152	0.185931	ASPN|NGF
Testosterone	log_testo_cleaned	pituitary_gland	1.81957	0.185987	CCL26|CFC1|FSHB|LAIR2|POMC|PRL|VMO1
Direct bilirubin	log_dbil_cleaned	pancreas	2.02571	0.186033	AMY2A|CEACAM16|IGFBP2|IL22RA1|VTCN1
Lymphocyte count	Lymphocyte_count	intestine	1.41061	0.186174	AKR1B10|ASAH2|CA4|CD6|CDHR2|CKB|DSG2|EPCAM|GPA33|HEPH|INPP5D|ITGA5|KLK15|LY9|MME|PTGR1|PTPRH|SLC51B
Aspartate aminotransferase	log_ast_cleaned	choroid_plexus	1.68337	0.187194	CA14|CDH3|COL9A1|CPXM2|DNER|ENPP2|EPHA4|FGFR2|IL5RA|LHPP|NELL2|QDPR|SCRG1|SFRP1|SOD3|TMPRSS5
Never eat eggs, dairy, wheat, sugar	Never_eat_eggs__dairy__wheat__sugar	skin_1	2.65973	0.187238	EPHB6|FABP9
Processed meat intake	Processed_meat_intake	breast	5.18457	0.187261	SEMA3G
Tibolone	G03CX01	choroid_plexus	2.67246	0.18734	ENPP2|TTR
Psoriasis	bin_696.4	cervix	5.22163	0.187402	DEFB103B
Age	age	prostate	2.56005	0.187577	FOLH1|KLK3|KLK4|MSMB|NTF4|RLN1
Cholelithiasis	bin_574.1	salivary_gland	5.28981	0.187657	KRT19
Age	age	brain	1.19213	0.188068	ABCA2|ACAN|ADAMTS16|AHSA1|AIF1L|APLP1|BAG3|BCAN|BDNF|C1QL2|CA8|CELSR2|CEND1|CFC1|CHI3L1|CHL1|CKB|CNTN1|CNTN2|CNTN5|CPE|CRTAC1|CRTAM|CRYBB2|CRYM|CST3|DDAH1|DKK4|DNM3|DPP6|DRAXIN|EDIL3|EFHD1|EPHB6|ERBB4|FAM171A2|FGFR2|FKBP4|FLT3|FRMD4B|FUT8|GFAP|GP1BB|GPR101|GRIK2|GRIN2B|HSPA2|ICOSLG|IDS|IGDCC4|IGSF21|IL17RB|IL5|L1CAM|LRRN1|MDGA1|MEPE|MOG|NAGPA|NCAM1|NCAN|NCS1|NEFL|NFASC|NLGN1|NPPC|NPTXR|NTRK2|NTRK…
Levothyroxine	H03AA01	fallopian_tube	5.17242	0.188128	ESR1
Qualifications	Qualifications	seminal_vesicle	5.55854	0.188297	ACTA2
Vitamin D	vitd_cleaned	skeletal_muscle	1.46652	0.188551	C1QTNF9|CA14|CEP85|ECHDC3|EGLN1|GLRX|IL6R|MSTN|MYL3|PLA2G15|PRKAR2A|RILP|TBC1D17|USP25|WNT9A
Rosiglitazone	A10BG02	parathyroid_gland	5.16928	0.188724	DSG2
Cholecalciferol |Calcium Carbonate|Ergocalciferol |Calcium|Cholecalciferol |Niacin |Calcium Gluconate|Cholecalciferol |Calcium Phosphate	A12AX	parathyroid_gland	5.16928	0.188724	CHGA
Known or suspected fetal abnormality affecting management of mother	bin_655	parathyroid_gland	5.16928	0.188724	DPP4
Townsend deprivation index	Townsend_deprivation_index	cervix	2.64267	0.188815	AGR2|SPINK6
Beclomethasone Dipropionate	R03BA01	endometrium_1	5.13857	0.188909	FAP
Methotrexate	L01BA01	gallbladder	5.15312	0.188965	MMP1
Smoking	smoking	gallbladder	1.97931	0.18906	ACE2|CHRDL2|CPXM1|MMP1|MMP7|PTPRH|SPON1|SPP1
Renal failure NOS	bin_585.2	lymphoid_tissue	0.715201	0.189309	BTN3A2|CCL14|CD160|CD27|CD300A|CD300C|CD300E|CD300LF|CLEC1A|DLL1|GIPC2|HAVCR2|IL17A|KLRB1|LAIR1|LILRB4|NCR1|SIRPB1|TNFRSF1B
Norethisterone |Estradiol|Levonorgestrel |Estradiol	G03FB05	heart_muscle	5.30092	0.189536	MASP1
Salad / raw vegetable intake	Salad___raw_vegetable_intake	kidney	5.30092	0.189536	PALM3
Sicca syndrome	bin_709.2	heart_muscle	5.30092	0.189536	PDCD1
Chemotherapy	bin_197	brain	2.91365	0.18984	COL24A1|NEFL
Qualifications	Qualifications	intestine	1.80437	0.190192	IGLC2|ITGA5|L1CAM|LGALS9|LY9|MMP12|MZB1
Milk type used	Milk_type_used	adipose_tissue	2.08333	0.190218	C19orf12|CXCL3|INHBB
Forced expiratory volume in 1-second (FEV1)	Forced_expiratory_volume_in_1_second__FEV1_	intestine	1.39374	0.190231	B3GNT7|CD101|CEACAM5|CKMT1A|CKMT1B|CPXM2|DPT|ENPP7|FBP1|FOLH1|GPA33|HEPH|ITGA5|LGALS4|MMP12|PIGR|SMPD3|TNFRSF11A
Neutrophill percentage	Neutrophill_percentage	intestine	1.39374	0.190231	ACE|AGR3|ALPI|BCL2L15|CDH17|DDC|DPT|FBP1|HMCN2|L1CAM|LMOD1|LY9|LYPD8|OLFM4|PTPRH|SLAMF7|TMPRSS15|TNFRSF17
Hypertensive chronic kidney disease	bin_401.22	endometrium_1	2.67544	0.190498	PTPRR|RSPO3
Renal failure NOS	bin_585.2	choroid_plexus	1.98775	0.1907	CDH3|CPXM2|FOLR1|SCRG1|SERPINF1
Poultry intake	Poultry_intake	choroid_plexus	2.63911	0.190822	FOLR1|SCRG1
Nitrogen dioxide air pollution; 2005	Nitrogen_dioxide_air_pollution__2005	retina	5.19658	0.19158	CAMSAP1
Height	Standing_height	choroid_plexus	2.10651	0.192086	COL9A1|DNER|NELL2
Prednisolone	A07EA01	tongue	1.95972	0.192643	FKBP5|IGDCC4|MYL3|THBS4|ZBTB16
Lithium	N05AN01	stomach_1	5.07881	0.192934	TPSD1
C-reactive protein	log_crp_cleaned	adrenal_gland	1.83098	0.193009	DNER|DPP10|ERN1|FDX1|GSTA1|LONP1|NCAM2|QPCT|RARRES2|SCARB1|SERPINA5|TNXB
Gliclazide	A10BB09	brain	1.59508	0.193019	CFC1|CNDP1|DPP6|MEPE|NEFL|NFASC|NRCAM|RTN4R|SIRPA
cis-pQTL score	cis.score	urinary_bladder	1.64727	0.193134	AREG|CCL11|CCL13|CCL2|CSF3|CTHRC1|GDF15|HBEGF|ICAM1|IL17C|IL22|IL2RA|IL33|ITGA5|KRT19|KYNU|LIF|LXN|MMP1|MMP12|MMP13|MMP7|PLAT|PLAU|PTX3|S100P|SELE|SHH|SLITRK6|THY1|TIMP1|TNFAIP2|TNFRSF21
Eosinophill percentage	Eosinophill_percentage	brain	0.654348	0.193246	C1QL2|DRAXIN|FUT8|HIP1R|LUZP2|MEGF11|NPPC|RASSF2|SIGLEC8|SNCG|SORCS2|TAFA5
Type 2 diabetes	bin_250.2	placenta	1.59294	0.193411	AREG|COL4A1|CSF1R|HPGDS|IGFBP3|MATN3|PSG1|SIGLEC6|TEK
Lansoprazole	A02BC03	pituitary_gland	4.98331	0.193746	CFC1
Lansoprazole	A02BC03	vagina	4.98331	0.193746	KLK11
Cystatin C	log_cysc_cleaned	choroid_plexus	1.69964	0.193782	CA14|CDH3|COL9A1|CPXM2|DNER|ENPP2|EPHA4|FGF16|FGFR2|FOLR1|FZD8|IL5RA|LHPP|QDPR|SCRG1|SERPINF1|SFRP1|SOD3|TMPRSS5
Metformin |Rosiglitazone	A10BD03	lung	5.08611	0.194183	AGR3
Basophill percentage	Basophill_percentage	lung	5.08611	0.194183	OLR1
Phosphate	phos_cleaned	epididymis	2.15551	0.19438	ADGRG2|ECM1|NPC2
Mean platelet (thrombocyte) volume	Mean_platelet__thrombocyte__volume	heart_muscle	0.688438	0.194518	ASAH1|BMP10|CHCHD10|COX5B|CRYM|DECR1|DKK3|ENG|GLP1R|GP1BB|ITGB1BP2|MDH1|NEK7|NPPB|OXCT1|PPP1R12B|RAB33A|RABGAP1L|RBPMS2|RILP
Atenolol	C07AB03	smooth_muscle	5.04799	0.194632	HEPH
Testosterone	log_testo_cleaned	gallbladder	1.99683	0.194973	ACE2|CTHRC1|MMP7|SPON1|SPP1
Doxazosin	C02CA04	skin_1	2.58513	0.195058	CA12|SPINK5
High light scatter reticulocyte count	High_light_scatter_reticulocyte_count	retina	0.581785	0.195152	CA14|CLUL1|DOC2B|IGSF9|MEGF9|NRCAM|SEMA7A|SLITRK2
Bread type	Bread_type	urinary_bladder	2.06068	0.195744	IL17C|IL2RA|SELE
Prednisolone	A07EA01	intestine	1.52094	0.195765	CA2|CD6|CPXM2|DPP4|GDNF|HMCN2|L1CAM|LMOD1|LY9|MMP12|OLFM4|SLAMF7
Number of draws	Number_of_draws	endometrium_1	0.366778	0.195817	DPP6|PTPRR
Alcohol consumption	alcohol	brain	1.22306	0.19584	ABCA2|ACAN|ADAM22|ADAM23|ADAMTS16|APLP1|B4GAT1|CALB2|CBLN4|CD22|CFC1|CGREF1|CHI3L1|CHL1|CKMT1B|CNDP1|CNTN1|CNTN2|CNTN5|DNER|DPP10|DRAXIN|EPHB6|ERBB4|FGFR2|HIP1R|HS6ST2|IGDCC4|IL17RB|LRRN1|LUZP2|MDGA1|MEPE|NCAM1|NCAM2|NCAN|NELL1|NELL2|NRCAM|OXT|PCDH17|PCDH9|PODXL2|PRSS53|PTPRZ1|RGMA|ROBO2|RTN4R|SCN4B|SEPTIN8|SEZ6L|SEZ6L2|SIRPA|SLITRK1|SLITRK2|SMOC1|SORT1|SUSD4|THY1|TMPRSS5
Alcohol consumption	alcohol	heart_muscle	1.45583	0.196376	ADGRD1|ASPN|BGN|BMP10|CLGN|DKK3|FBLN2|GSN|NCAM1|NRTN|PAM|PDCD1|PI16|PTGDS|THBS4|TNFRSF4
Bread type	Bread_type	adrenal_gland	2.60876	0.196402	ERN1|RARRES2
Body mass index	bmi	fallopian_tube	1.90471	0.196454	CD164L2|CRTAC1|ERBB4|FOLR1|MSLN|RARRES1|TPPP3|VTCN1
Caffeine |Acetaminophen |Codeine|Acetaminophen |Codeine |Ketorolac|Acetaminophen |Codeine	N02AJ06	lung	2.56517	0.196787	AGR3|IL18R1
Lymphocyte percentage	Lymphocyte_percentage	adrenal_gland	1.95213	0.197182	CBLN4|LDLR|NCAM2|QPCT|SERPINA5
Leisure/social activities	Leisure_social_activities	thyroid_gland	2.09602	0.19731	CNTN5|NTRK2|TG
Mean corpuscular volume	Mean_corpuscular_volume	pancreas	1.57545	0.197538	CEACAM16|CHAD|COCH|CTRL|EIF2AK3|FAM3B|LRIG1|OLFM4|REG1B
Cholecalciferol |Calcium Carbonate|Ergocalciferol |Calcium|Cholecalciferol |Niacin |Calcium Gluconate|Cholecalciferol |Calcium Phosphate	A12AX	cervix	4.89368	0.197903	AGR2
Calcium	ca_cleaned	brain	1.30636	0.198369	CALB2|CBLN4|CELSR2|CIT|CLU|CNTN1|CNTN3|COL24A1|CPE|CRTAC1|DKK4|ENPP6|ERBB4|FKBP1B|GP1BB|GPC5|ICAM5|IGSF8|MDGA1|MEGF10|NAGPA|NCS1|NELL1|NTRK2|PCDH7|PCDH9|ROBO2|SCGN|SMOC1|SORT1|TAFA5|TMPRSS5|TYRO3
Levothyroxine	H03AA01	placenta	2.55063	0.199586	CCNE1|IL12RB2
Age completed full time education	Age_completed_full_time_education	testis	5.1938	0.199814	DCUN1D1
Smoking	smoking	ovary	1.70213	0.199855	BAMBI|BST2|CD22|CDH23|ENPP6|FLRT2|GLI2|LAG3|RBP1|TIMP2|TYRO3
Smoking	smoking	vagina	1.70213	0.199855	DSC2|DSG3|ENDOU|FABP5|FGFBP1|KLK10|LYPD3|NECTIN4|PRSS27|SPINK6|SPRR1B
Forced expiratory volume in 1-second (FEV1)	Forced_expiratory_volume_in_1_second__FEV1_	kidney	1.5644	0.199974	ATP1B1|FBP1|GDF15|GGH|GSTA1|IL17RB|RBP5|TCN2|WFIKKN1
Total Lean Mass (g)	Total_Lean_Mass__g_	cervix	1.7192	0.2002	CCN5|COL3A1|FGFBP1|KLK10|SLC51B|SPRR3|WFDC2
Bread intake	Bread_intake	endometrium_1	4.80393	0.200211	HMCN2
Waist-to-Hip ratio	whr	skeletal_muscle	1.38665	0.200349	ART5|C1QTNF9|CA14|CEP85|CES3|CHCHD10|EGLN1|EIF4G1|GPD1|HSPB6|IDI2|IGDCC4|IGF2R|ITGB1BP2|NDUFS6|NGRN|NTF4|PACS2|PLA2G15|PRKAR2A|RGMA|SDHB|TWF2|USO1|USP25|WNT9A
Mean sphered cell volume	Mean_sphered_cell_volume	stomach_1	1.65662	0.200448	ALDH3A1|CCL11|GALNT3|IGLC2|MMP1|POSTN|PTPRH|S100P|SLAMF7|TSPAN8
Alendronic Acid	M05BA04	intestine	2.60543	0.200457	ITGA5|SMPD3
Cereal intake	Cereal_intake	fallopian_tube	2.10981	0.200628	AGR3|ESR1|FOLR1
Urea	urea_cleaned	adipose_tissue	1.55887	0.200759	ADH1B|C19orf12|CD209|CD248|CD300LG|CLEC3B|COMP|GPIHBP1|IL6|INHBB|LPL|RARRES1|SEMA3G
Gamma glutamyltransferase	log_ggt_cleaned	seminal_vesicle	0	0.201003
Date of attending assessment centre	Date_of_attending_assessment_centre	tongue	1.51644	0.20105	ACADM|AK1|CDNF|CEP85|COX6B1|DNAJA4|EGFLAM|FKBP5|GMPR|IMMT|ITGB1BP2|MDH1|MYOC|NDUFA5|PRKG1|SIRT2|UBAC1|USP28|ZBTB16
Angina pectoris	bin_411.3	breast	4.76714	0.201244	CD300LG
Total protein	total_prot_cleaned	kidney	0.708507	0.201249	AIF1L|CA12|CALB1|CYB5A|DAB2|ENPP6|ESM1|GGACT|GGH|GIPC2|HS6ST2|IL17RB|ITGB6|LRP2|MME|MSRA|NPL|PKLR|RAB11FIP3|REN|SCIN|SHMT1|SLC13A1|SOST|SPP1|TCN2|TMEM106A|TPMT|VAV3
Total protein	total_prot_cleaned	heart_muscle	0.708507	0.201249	ADAMTSL2|ASAH1|ASPN|BSG|C1QTNF1|CHCHD10|COX5B|CRYM|DCUN1D2|DECR1|DKK3|GP1BB|GSN|ITGB1BP2|MASP1|MDH1|MYL3|NEK7|NGF|NPPB|NRTN|OXCT1|PDCD1|PI16|PPP1R12B|RAB33A|RABGAP1L|RBPMS2|RILP
High light scatter reticulocyte count	High_light_scatter_reticulocyte_count	placenta	1.41358	0.201599	ADAM12|C1QTNF6|CD209|CD300LG|CD93|CEMIP2|CSF1R|CTSL|FN1|HGF|IGFBP3|MATN3|NPL|PCDH12|PGF|PSG1|SERPINE1|SPP1|TEK|TGFBI|WARS1
Body mass index	bmi	heart_muscle	1.40976	0.201902	ADAMTSL2|BGN|BMP10|BSG|C1QTNF1|CDH2|CLGN|CLIC5|COMP|CRLF1|DKK3|ENG|FGF12|LPL|MASP1|NCAM1|NRTN|PTGDS|SCARA5|SCN2B|THBS4|VSTM2L
Mean sphered cell volume	Mean_sphered_cell_volume	kidney	1.55302	0.201973	ACE2|DDAH1|GDF15|GGACT|GGH|NPL|PEPD|PTH1R|SHMT1|SSC4D|TDGF1|TMEM106A|WFIKKN1
Osteoarthrosis, localized, primary	bin_740.11	bone_marrow	2.62597	0.201977	CLEC5A|LMNB1
Pulse rate, automated reading	Pulse_rate	seminal_vesicle	0	0.201998
Bread intake	Bread_intake	brain	1.89651	0.20205	IGSF21|NCAM1|NCAN|OXT|RGMA
Salmeterol |Fluticasone Propionate	R03AK06	brain	1.89651	0.20205	CAPN3|CNTN1|CNTN5|HS6ST2|RBFOX3
Obstetrical/birth trauma	bin_665	tongue	2.51595	0.202347	MYOC|VIT
Mean reticulocyte volume	Mean_reticulocyte_volume	esophagus	1.87371	0.202711	CSTB|EDAR|FUT3|IL18|SBSN
[truncated: 6,030 more rows]
