# Supplementary material for: Machine learning-guided deconvolution of plasma protein levels
Source: Mol Syst Biol. 2025 Oct 9;21(12):1822–44. doi: 10.1038/s44320-025-00158-6 (PMC12672695; doi:10.1038/s44320-025-00158-6)
Supplement: Supplementary file 8 — Dataset EV7 [file 44320_2025_158_MOESM8_ESM.xlsx]

## Sheet: Legend
Dataset EV7 Enrichment results for protein signatures selected for variable across protein-coding genes with enhanced expression in given cell types

## Sheet: EV7
Variable	id	Cell type	Odds ratio	P-value	Overlap
Lymphoid leukemia, chronic	bin_204.12	B-cells	14.4788	5.73548e-22	APBB1IP|BANK1|BLNK|CD48|CD70|CD72|CD74|CD79B|CR2|FCER2|FCRL1|FCRL3|HLA-DRA|ICAM3|IL16|IL2RA|IL2RG|IL4R|INPP5D|IRAG2|LILRB1|LSP1|LTA|LTB|LY9|NFATC1|PTPRC|SELL|SIGLEC10|SWAP70|TLR1|TNF|TNFRSF13C|TREML2
Alanine aminotransferase	log_alt_cleaned	Hepatocytes	3.96705	9.53851e-18	ACAA1|ACADSB|ADH1B|ADH4|AFM|AGXT|AHSG|AKR1C4|ALDH1A1|ALDH2|ALDH5A1|AMFR|ASGR1|ASS1|BTD|C9|CA5A|CBS|CDA|CEBPA|CES1|CFB|CFH|CFHR4|CFHR5|CFI|CHCHD10|CLU|CYB5A|DDT|ECHDC3|ECHS1|EPHX2|F7|FAM20A|FBP1|FGL1|FN1|FTCD|FUOM|FURIN|GCHFR|GFRA1|GHR|GPRC5C|HAO1|HMGCL|HRG|HSD11B1|IGFBP1|IGFBP4|IL1RAP|ITIH4|KHK|LCAT|LRG1|MASP1|MMUT|NIT2|PALM3|PBLD|PCBD1|PECR|PON1|PON3|PROS1|PTGR1|PZP|SCARB1|SCP2|SDC1|SERPINA3|SER…
Calcium	ca_cleaned	Hepatocytes	4.70073	7.89048e-17	A1BG|AFM|AHSG|ALDH1A1|ANG|APOH|ATOX1|BLVRB|BTD|C1R|C1S|C2|C3|C4BPB|C5|C8B|CA5A|CBS|CCL16|CFB|CFH|CFI|CHRDL2|CLU|COL18A1|CPB2|F10|F11|F12|F2|F7|FGFR4|GCHFR|GFRA1|HRG|HS3ST3B1|HSD11B1|ICAM3|IL1RAP|IL6R|KLKB1|LCAT|MASP1|PGLYRP2|PLIN1|PON1|PROC|PROS1|RARRES2|RNASE4|SERPINA3|SERPINA4|SERPINA5|SERPINA6|SERPINC1|SERPIND1|SERPING1|SMOC1|THPO
Gamma glutamyltransferase	log_ggt_cleaned	Proximal_tubular_cells	4.69256	2.5973e-16	ABHD14B|ACAA1|ACOT13|ACP5|ACY1|AHCY|AIFM1|AK2|ALDH1A1|ALDH2|ASS1|ATOX1|ATP6V1F|CDH6|CFI|CHCHD10|CRYM|CYB5A|DBI|DDAH1|DDT|DECR1|DHRS4L2|DNPH1|ECHDC3|ECHS1|ECI2|EPHX2|FBP1|FCRLB|FDX2|FIS1|FOLR1|FTCD|FUOM|GCHFR|GIPC2|GLRX|GRPEL1|HAVCR1|HMGCL|HYAL1|IL17RB|KHK|L3HYPDH|LACTB2|LAP3|MGMT|MIF|MOCS2|MSRA|MST1|NDUFA5|NIT1|NIT2|NPL|OXT|PBLD|PCBD1|PEBP1|PECR|PRDX3|PTGR1|RBKS|RBP5|SAT2|SCP2|SDHB|SHMT1|SLC9A3R1…
Gamma glutamyltransferase	log_ggt_cleaned	Hepatocytes	3.21522	1.14118e-14	ACAA1|ACADSB|ACOT13|ACOX1|ADH1B|ADH4|AFM|AGXT|AKR1C4|ALDH1A1|ALDH2|ALDH5A1|AMFR|ANG|APCS|ASGR1|ASS1|ATOX1|BTD|C1RL|C2|C3|C9|CA5A|CAT|CBS|CCL16|CES1|CFH|CFHR4|CFI|CHCHD10|CLU|COL18A1|CPB2|CYB5A|DBI|DDT|DHRS4L2|ECHDC3|ECHS1|EPHX2|F10|F12|FAM20A|FBP1|FGF21|FGFR4|FN1|FTCD|FUOM|FURIN|GCHFR|GNE|GPRC5C|HAO1|HHEX|HMGCL|HSD11B1|HYAL1|IL1RAP|INHBC|KHK|KLB|LCAT|LRG1|MAMDC4|MASP1|MGMT|MMUT|MST1|NIT2|NUDC|OXT…
Monocyte percentage	Monocyte_percentage	Macrophages	5.9832	2.07555e-13	ADA2|ADGRE1|ADGRE2|CCL13|CCL24|CCL8|CD300E|CD74|CD86|CHIT1|CTSC|CTSZ|CXCL10|CXCL11|CXCL3|CXCL8|CXCL9|HLA-DRA|HMOX1|IL18BP|ITGB2|LGALS9|LILRA6|LILRB1|LILRB2|LILRB4|MARCO|MILR1|SELPLG|SIGLEC5|TNF|TNFRSF1B|TNFSF13B|TYMP
Warfarin	B01AA03	Peritubular_cells	7.49382	2.69124e-13	ACTA2|ANGPTL1|CILP|CPE|DCN|ELN|ENG|F10|IGFBP7|LAG3|LAMB1|LMOD1|LTBP2|MAMDC2|MATN2|MATN3|NPTX2|NTF3|NXPH3|PDGFRB|SCARF2|SMOC1|SOD3|SPOCK1|SRPX|THBD|TIMP2|TYRO3
Levonorgestrel |Ethinyl Estradiol	G03AA07	Hepatocytes	4.62584	2.94087e-13	AHSG|APCS|APOL1|ASGR1|ASGR2|BTD|C4BPB|CD302|CFHR5|ENTPD5|F10|F12|FAM20A|FETUB|FN1|FURIN|GHR|HRG|HYAL1|ICAM3|IGFBP1|IGFBP4|IL1RAP|IL6R|ITIH4|KLB|LBP|LEPR|LRG1|MASP1|ORM1|OXT|PGLYRP2|PLG|PZP|SERPINA1|SERPINA4|SERPINA6|SERPINA7|SERPIND1|SMOC1|ST6GAL1|TTR|VNN1
Simvastatin	C10AA01	Hepatocytes	4.2116	3.77963e-13	ADH4|AFM|APOA2|APOC1|APOH|ASGR1|ASS1|C1RL|C3|CBS|CCL16|CFI|COL18A1|DBI|F7|FAM20A|FBP1|FGA|FGL1|FTCD|FUOM|HRG|HSD11B1|HYAL1|ICAM3|INHBC|ITIH4|KHK|KLB|LBP|LCAT|LPA|LRG1|MAMDC4|MBL2|MST1|PCBD1|PON3|PROC|PROS1|PTGR1|RNASE4|SDC1|SERPINA4|SERPINA6|SERPIND1|SUOX|TTR|VNN1
Body mass index	bmi	Fibroblasts	3.48751	7.66911e-13	ACVRL1|ADAMTS16|ADAMTS8|ADAMTSL2|ADH1B|AKAP12|ANGPTL1|ANGPTL2|AOC3|APOD|BGN|BMP4|BOC|C1QTNF1|C1QTNF5|C1S|CCDC80|CCL11|CCL19|CCL23|CCN1|CCN3|CCN4|CD70|CFH|CHRDL1|CILP|CLEC3B|CLMP|COL15A1|COL4A1|COL6A3|COMP|CRHBP|CRLF1|CTHRC1|CXCL12|ECM1|EFEMP1|FCGR2B|FN1|FNDC1|FSTL1|GLI2|HGF|IGFBP6|ISM1|ITGA11|ITGBL1|LEPR|LRP1|LTBP2|MASP1|MFAP5|MMP3|MXRA8|NXPH3|OGN|OMD|PDCD1LG2|PDGFRB|PLA2G2A|PLAT|PTX3|RSPO3|SCARF…
Monocyte percentage	Monocyte_percentage	monocytes	5.21105	7.77888e-13	ADA2|ADGRE1|ADGRE2|ADGRE5|CD300E|CD74|CD86|CTSC|CXCL10|CXCL11|CXCL3|CXCL9|GBP1|GBP2|HLA-DRA|HLA-E|IFNGR2|IFNL1|IL12RB1|IL15|IL18BP|ITGB2|LGALS9|LILRA5|LILRA6|LILRB1|LILRB2|LILRB4|SELPLG|SIGLEC5|SLAMF7|TNF|TNFRSF1B|TNFSF13B|TREML2|TYMP|WARS1
Alkaline phosphatase	log_alp_cleaned	Macrophages	3.30341	2.01171e-12	ACP5|ADA2|ADGRE1|ADGRE2|APBB1IP|APOBR|BST1|CCL24|CCL3|CCL4|CCL8|CD101|CD200R1|CD244|CD300A|CD300E|CD302|CD4|CD48|CD72|CD74|CD83|CD86|CD93|CFP|CHIT1|CLEC12A|CPM|CPVL|CRTAM|CSF2RB|CTSD|CTSL|CTSZ|CXCL10|CXCL11|CXCL5|CXCL8|CXCL9|DPEP2|EREG|FCGR2B|FMNL1|GPNMB|HAVCR2|HLA-DRA|HMOX1|IL10RA|IL13RA1|IL17RA|IL18|IL18BP|IL1R2|IL2RA|ITGAM|ITGB2|LAIR1|LCP1|LGALS9|LGMN|LILRA6|LILRB1|LILRB2|LILRB4|LILRB5|LSP1|LY…
Warfarin	B01AA03	Smooth_muscle_cells	6.27239	3.75294e-12	ACTA2|ADIPOQ|ANGPT2|ANGPTL1|ASPN|C1QTNF5|COL4A1|CRIP2|CRLF1|CTHRC1|EGFLAM|ELN|GGT5|IGFBP7|ITGBL1|LMOD1|LTBP2|MATN3|MCAM|NOTCH3|NTF3|NXPH3|PDGFRB|SCARF2|SNCG|SOD3|SRPX|THBS2|TNC
Warfarin	B01AA03	Fibroblasts	5.32595	6.29426e-12	ADAMTSL2|ADGRD1|ANGPTL1|ASPN|C1QTNF5|CCL14|CILP|CLEC11A|COL4A1|CRLF1|CTHRC1|DCN|ELN|F10|GFRA1|GGT5|ITGBL1|LAMB1|LEPR|LTBP2|MAMDC2|MYOC|NXPH3|PDGFRB|PLA2G2A|PTX3|SCARF2|SOD3|SRPX|THBS2|TIMP2|TNC|VEGFD
Diastolic blood pressure, automated reading	Diastolic_blood_pressure	Hepatocytes	4.19668	7.23957e-12	A1BG|ADH1B|ADH4|AFM|AHSG|APCS|APOC1|APOL1|BTD|C1R|C1S|CES1|CFH|CPB2|DDT|F10|F12|F13B|F2|F7|FGF21|FN1|FTCD|GASK1A|GHR|KHK|KLKB1|LCAT|MST1|PCBD1|PGLYRP2|PLG|PON1|PROC|PROS1|SERPINA4|SERPINA5|SERPIND1|SERPINF1|SLC39A14|SULT2A1|TTR|VNN1
Conjugated Estrogens	G03CA57	Hepatocytes	4.34569	1.30614e-11	A1BG|AFM|AHSG|APOL1|ASGR2|C2|C4BPB|CCL16|ENTPD5|F10|F12|F7|FAM20A|FETUB|FGA|FN1|FURIN|GHR|GPRC5C|HYAL1|ITIH4|KLKB1|MAMDC4|MASP1|MBL2|ORM1|OXT|PGLYRP2|PLG|PON1|PON3|PROS1|PZP|SERPINA4|SERPINA5|SERPINA6|SERPINA7|SMOC1|SULT2A1|VNN1
Atorvastatin	C10AA05	Hepatocytes	5.01006	1.34753e-11	A1BG|APOA2|APOC1|CFB|CFHR5|CLU|COL18A1|F11|FAM20A|FGA|FGL1|HS3ST3B1|HSD11B1|HYAL1|ITIH4|KLB|LBP|LCAT|LPA|LRG1|MAMDC4|MASP1|MBL2|MST1|PLG|PROC|PROS1|PTGR1|RARRES2|SERPINC1|SERPIND1|SERPING1|SLC39A14|VNN1
Atrial fibrillation and flutter	bin_427.2	Smooth_muscle_cells	8.51176	1.54371e-11	ADIPOQ|ANGPT2|ANGPTL1|AOC3|C1QTNF5|COL4A1|COL5A1|CTHRC1|EGFLAM|FNDC1|GGT5|IGFBP7|LTBP2|MCAM|NOTCH3|NTF3|SOD3|SRPX|THBS2|TNC|VASN
Azathioprine	L04AX01	NK-cells	12.7456	2.58992e-11	CD160|CD244|CD72|DRAXIN|FCRL6|FLT3LG|GNLY|ICAM3|ITGAL|ITGB2|KIR3DL1|KLRD1|KLRF1|NCR1|PTPRC|SELL
LDL direct	ldl_chol_cleaned	Hepatocytes	2.81179	2.61882e-11	A1BG|ADH1B|AFM|AHSG|APCS|APOC1|APOL1|ASGR2|BTD|C1R|C1RL|C1S|C2|C3|C4BPB|C5|C8B|C9|CBS|CD302|CES1|CFB|CFH|CFHR4|CFHR5|CFI|CLU|CPB2|ENTPD5|F10|F11|F12|F13B|F2|F7|FAM20A|FGA|FGL1|FN1|FUOM|FURIN|GASK1A|GFRA1|GHR|GPRC5C|HHEX|HRG|HS3ST3B1|ICAM3|IGFBP1|IL1RAP|IL6R|ITIH1|ITIH4|KLB|KLKB1|LBP|LCAT|MAMDC4|MASP1|MST1|ORM1|OXT|PGLYRP2|PLG|PLIN1|PON1|PON3|PRDX6|PROC|PROS1|RARRES2|SAA4|SERPINA1|SERPINA3|SERPINA…
Number of draws	Number_of_draws	Erythroid_cells	5.64928	6.88473e-11	ACHE|AHSP|AZU1|BLVRB|BOLA2|CA2|CAT|CENPF|CHAC2|CLC|DNAJC9|ERMAP|FEN1|GCLM|GLRX5|GMPR|HBQ1|HMBS|ICAM4|KEL|LBR|LMNB1|LXN|MPIG6B|MPO|NFE2|PRDX2|RAD51|RNASE3|RRM2|SLC4A1|SNCA|TFRC|TRIM58|UBAC1|UROD|UROS
Aspartate aminotransferase	log_ast_cleaned	Fibroblasts	3.12303	8.50893e-11	ACVRL1|ADAMTS1|ADAMTS16|ADAMTS8|ADAMTSL2|ADGRD1|ADH1B|AKAP12|ANGPT1|ANGPTL1|ANGPTL2|AOC3|ASPN|AXL|BMP4|BOC|C1QTNF1|C1QTNF5|CCDC80|CCL11|CCL19|CCL26|CCL8|CCN1|CCN2|CCN3|CCN4|CD70|CHRDL1|CILP|CLEC11A|CLEC3B|COL15A1|COL1A1|COL4A1|COL5A1|COL6A3|COMP|CRLF1|CSF1|CTHRC1|DCN|ECM1|EFEMP1|FAP|FBLN2|FN1|FNDC1|FSTL1|GFRA1|GGT5|GPNMB|GSN|HGF|HMCN2|IL15RA|ISM1|ITGA11|ITGBL1|ITM2A|LAMA4|LAMB1|LEPR|LRP1|LTBP2|MA…
Weight change compared with 1 year ago	Weight_change_compared_with_1_year_ago	Fibroblasts	4.84537	9.43644e-11	ADAMTS8|ADH1B|CCDC80|CCN3|CLEC3B|CLMP|COL15A1|COMP|CTHRC1|CXCL12|F10|FAP|FN1|FNDC1|GSN|HMCN2|IGFBP6|ISM1|ITGA11|LAMA4|MFAP5|PLA2G2A|PTX3|SERPINF1|SFRP4|SRPX|SSC5D|TGFBI|TGFBR2|THBS4|THY1|TNXB
Tamoxifen	L02BA01	Hepatocytes	5.647	1.40937e-10	AFM|ANG|APCS|APOL1|ASGR2|C1RL|C4BPB|CFHR4|F12|FETUB|GHR|HSD11B1|IGFBP4|IL1RAP|ITIH4|KLB|KLKB1|MAMDC4|PGLYRP2|PLG|PON1|PON3|PZP|SERPINA5|SERPINA6|SERPINA7|SULT2A1
Monocyte percentage	Monocyte_percentage	Hofbauer_cells	4.7545	2.4398e-10	ADA2|ADGRE2|BST2|CCL13|CCL24|CD300E|CD74|CD86|CHIT1|CTSC|CTSZ|CXCL10|CXCL11|FOLR2|HMOX1|IL18BP|ITGB2|LAP3|LGALS9|LILRA6|LILRB1|LILRB2|LILRB4|MARCO|MILR1|SIGLEC5|TNF|TNFRSF10C|TNFSF13B|TYMP|UBE2L6
Date of attending assessment centre	Date_of_attending_assessment_centre	Thymic_epithelial_cells	0.0314484	2.53956e-10	MIF
Alkaline phosphatase	log_alp_cleaned	Kupffer_cells	3.24143	3.344e-10	A1BG|ADA2|ADGRE1|ADGRE2|APBB1IP|APOBR|AZU1|BST1|C2|C3|CD101|CD244|CD300A|CD300E|CD302|CD4|CD48|CD86|CD93|CDA|CFP|CLEC12A|CRHBP|CRTAM|CSF2RB|CXCL11|CXCL9|DEFA1B|DPEP2|EREG|FMNL1|GIMAP7|HMOX1|IL10RA|IL12RB1|IL16|IL17RA|IL1R2|ITGAM|ITGB2|ITIH4|LAIR1|LCP1|LGALS9|LILRA6|LILRB1|LILRB2|LILRB4|LILRB5|LTA4H|LY96|MARCO|MERTK|MICB|MRC1|NCF2|NUDT16|PGD|PIK3AP1|PILRA|PSAP|PTPRC|RASSF2|RELT|RNASE3|RNASE6|RP2|S…
LDL direct	ldl_chol_cleaned	Fibroblasts	3.00093	3.90091e-10	ACVRL1|ADAMTSL2|ADGRD1|ADH1B|AKAP12|ANGPTL2|APOD|ASPN|C1R|C1S|CCDC80|CCL23|CCL26|CCL8|CCN1|CD70|CFH|CHRDL1|CLEC3B|CLMP|COL15A1|COL4A1|COL5A1|COMP|CSF1|ECM1|ELN|F10|FAP|FCGR2B|FGF16|FN1|FNDC1|FSTL1|GFRA1|GLT8D2|GPNMB|GSN|HMCN2|ISM1|ITGA11|ITGBL1|ITM2A|LAMA4|LAMB1|LRP1|MASP1|MFAP5|MYOC|NXPH3|PCDHB15|PDGFRB|PLAT|PTX3|SERPINA3|SERPING1|SOD3|SPARCL1|SPON2|SSC5D|TGFBI|TGFBR3|THBS2|THY1|TIMP3|TNXB|VASN|…
Acetaminophen	N02BE01	Hepatocytes	9.86997	4.39241e-10	ASGR1|BTD|C4BPB|CFB|CLU|F10|F12|F7|FETUB|GASK1A|HHEX|IL1RAP|PROC|SERPINC1|SLC39A14|SMOC1|TTR
Direct bilirubin	log_dbil_cleaned	Hepatocytes	4.69983	6.09309e-10	APCS|APOC1|APOL1|C1R|C1S|C4BPB|C8B|CFHR2|CFHR4|CFHR5|CLU|CPB2|F10|F11|F13B|F2|F7|FGA|FGFR4|FURIN|KLKB1|LCAT|ORM1|PROC|SERPINA5|SERPINC1|SERPIND1|SERPINF1|SERPING1|THPO
Age	age	Fibroblasts	2.88495	6.76039e-10	ACVRL1|ADAMTS1|ADAMTS16|ADAMTS8|ADGRD1|ADH1B|AKAP12|ANGPT1|ANGPTL1|ANGPTL2|AOC3|ASPN|BMP4|BOC|C1QTNF1|CCDC80|CCL11|CCL19|CCL23|CCL8|CCN1|CCN2|CCN3|CCN4|CD70|CHRDL1|CILP|CLEC11A|CLMP|COL15A1|COL4A1|COMP|CRLF1|CTHRC1|CXCL12|CXCL14|DCN|EFEMP1|ELN|F10|FAP|FBLN2|FGF16|FN1|GFRA1|GGT5|GLI2|GPNMB|HGF|IGFBP4|IGFBP6|IL15RA|ISM1|ITGBL1|ITM2A|LAMA4|LAMB1|LEPR|LRP1|LTBP2|MAMDC2|MASP1|MXRA8|MYOC|NID1|NID2|NXPH…
Tibolone	G03CX01	Hepatocytes	6.14801	7.35896e-10	A1BG|AFM|ANG|APCS|APOL1|CFHR5|FETUB|FGL1|FURIN|HS3ST3B1|HSD11B1|LCAT|LRG1|MAMDC4|MBL2|ORM1|PGLYRP2|PLG|SERPINA11|SERPINA4|SERPINA6|SERPING1|TTR
Alanine aminotransferase	log_alt_cleaned	Proximal_tubular_cells	3.42418	7.54163e-10	ACAA1|ACP5|ACY1|AIFM1|ALDH1A1|ALDH2|ASS1|CFI|CHCHD10|CRYM|CYB5A|DDAH1|DDT|DECR1|ECHDC3|ECHS1|EPHX2|FBP1|FIS1|FTCD|FUOM|GCHFR|GIPC2|GRPEL1|HAVCR1|HAVCR2|HMGCL|HNMT|KHK|L3HYPDH|LAP3|MOCS2|NIT1|NIT2|NPL|PBLD|PCBD1|PECR|PM20D1|PRDX3|PTGR1|RBKS|RBP5|SAT2|SCP2|SDHB|SHMT1|TG|THPO|TNFSF10
cis-pQTL score	cis.score	Fibroblasts	3.95061	1.29073e-09	ACVRL1|ADAMTS1|ADAMTS16|ADAMTS8|ADAMTSL2|ADGRD1|ADH1B|ANGPT1|ANGPTL1|ANGPTL2|AOC3|APOD|ASPN|AXL|BOC|C1QTNF1|C1QTNF5|C1R|C1S|CCDC80|CCL11|CCL14|CCL19|CCL23|CCL26|CCL8|CCN1|CCN2|CCN3|CCN4|CD70|CFH|CHRDL1|CILP|CLEC11A|CLEC1B|CLEC3B|CLMP|COL15A1|COL1A1|COL4A1|COL5A1|COL6A3|COMP|CRHBP|CSF1|CTHRC1|CXCL12|CXCL14|DBN1|DCN|ECM1|EFEMP1|ELN|F10|F2R|FAP|FBLN2|FCGR2B|FGF16|FKBP7|FN1|FNDC1|FSTL1|GFRA1|GGT5|GLT…
Testosterone	log_testo_cleaned	Hepatocytes	2.80041	1.29891e-09	A1BG|AFM|ANG|APCS|ASS1|C1R|C1RL|C1S|C2|C3|C4BPB|C8B|CA5A|CD302|CES1|CFB|CFHR2|CFHR5|CFI|CLU|F11|F12|F13B|F2|F7|FBP1|FETUB|FGA|FGF21|FGFR4|FGL1|FTCD|FUOM|FURIN|GFRA1|GHR|GPRC5C|HRG|HSD11B1|IGFBP4|IL1RAP|IL6R|ITIH4|KLB|KLKB1|LCAT|LRG1|MAMDC4|MBL2|ORM1|PLG|PLIN1|PROC|PZP|RARRES2|RNASE4|SAA4|SDC1|SERPINA11|SERPINA5|SERPINA6|SERPINC1|SERPIND1|SLC9A3R2|ST3GAL1
Monocyte percentage	Monocyte_percentage	Kupffer_cells	5.09448	1.50981e-09	A1BG|ADA2|ADGRE1|ADGRE2|CCL14|CCL23|CD300E|CD86|CXCL11|CXCL9|HMOX1|IL12RB1|ITGB2|ITIH4|LGALS9|LILRA6|LILRB1|LILRB2|LILRB4|MARCO|SELPLG|SIGLEC5|ST6GAL1|TNFRSF10C|TNFRSF1B|TNFSF13B
Lymphocyte count	Lymphocyte_count	NK-cells	4.11651	1.65558e-09	ADGRG1|ARHGAP25|ARHGEF1|B2M|BATF|CCL3|CCL4|CD48|CEMIP2|FCRL3|FCRL6|FGFBP2|FMNL1|FYB1|GIMAP7|GNLY|HLA-E|ICAM2|ICAM3|IFNL1|IL16|INPP5D|IPCEF1|ITGAL|KLRF1|LSP1|LYAR|NCR1|PTPRC|SELL|SELPLG|SEMA4D|SKAP1|USP28
Alkaline phosphatase	log_alp_cleaned	Hofbauer_cells	2.68091	1.68949e-09	ACP5|ADA2|ADGRE2|APOBR|ARHGAP25|ASAH1|AZU1|BST1|BST2|C2|CAPG|CCL24|CCL3|CCL4|CD14|CD200R1|CD276|CD300A|CD300E|CD4|CD48|CD72|CD74|CD86|CEBPA|CHI3L1|CHIT1|CLEC12A|COLEC12|CPVL|CTSD|CTSL|CTSZ|CXCL10|CXCL11|DPEP2|EGFL7|FABP5|FAM20A|FOLR2|FUOM|GCHFR|GM2A|GPNMB|GRN|HAVCR2|HMOX1|IL10RA|IL18BP|IL1RN|ITGAM|ITGB2|LAIR1|LCP1|LGALS1|LGALS9|LGMN|LILRA6|LILRB1|LILRB2|LILRB4|LILRB5|LSP1|LTA4H|LY96|LYN|LYVE1|M6P…
Carbamazepine	N03AF01	Hepatocytes	6.88799	1.81101e-09	A1BG|AGXT|C8B|CFB|CFHR2|CFHR5|ECHDC3|FAM20A|FETUB|FGA|FGFR4|HAO1|HSD11B1|HYAL1|IL6R|ITIH4|KLB|LBP|SMOC1|VNN1
Alkaline phosphatase	log_alp_cleaned	Fibroblasts	2.8142	2.40484e-09	ACVRL1|ADAMTS1|ADGRD1|ADH1B|ANGPTL1|ANGPTL2|AOC3|APOD|ASPN|AXL|BMP4|BOC|C1QTNF1|C1R|C1S|CCDC80|CCL11|CCL19|CCL8|CCN1|CCN3|CCN4|CD70|CFH|CHRDL1|CILP|CLEC11A|CLEC3B|CLMP|COL15A1|COL1A1|COL5A1|COL6A3|COMP|CRHBP|CSF1|CTHRC1|CXCL12|ECM1|EFEMP1|ELN|FAP|FBLN2|FCGR2B|FGF16|FN1|FNDC1|FSTL1|GFRA1|GGT5|GPNMB|HGF|HMCN2|IL15RA|IL33|ISM1|ITGA11|ITGBL1|LAMA4|LAMB1|LEPR|LRP1|LTBP2|MAMDC2|MASP1|MFAP5|MXRA8|MYOC|N…
Warfarin	B01AA03	Leydig_cells	5.94341	2.47386e-09	ANGPT2|ANGPTL1|CILP|CPE|DCN|EGFLAM|ELN|ENG|F10|FLRT2|GGT5|IGFBP7|LAG3|LMOD1|MAMDC2|PDGFRB|S100A13|SOD3|SRPX|THBD|TIMP2|TYRO3
Date of attending assessment centre	Date_of_attending_assessment_centre	Fibroblasts	0.251162	2.66484e-09	ACVRL1|AXL|BMP4|CCL26|CLEC1B|COL6A3|DBN1|F2R|FKBP7|ITM2A|MAMDC2|MYOC|SERPINH1|SOD3|SPRY2|XG
Atrial fibrillation and flutter	bin_427.2	Fibroblasts	6.12514	2.7809e-09	ADAMTSL2|ANGPTL1|AOC3|C1QTNF5|COL4A1|COL5A1|CRHBP|CTHRC1|FNDC1|GGT5|LEPR|LTBP2|MAMDC2|MYOC|SERPINF1|SOD3|SRPX|THBS2|TNC|VASN|VEGFD
Alkaline phosphatase	log_alp_cleaned	Adipocytes	3.04679	2.91131e-09	ACVRL1|ADAM15|ADAMTS1|ADAMTS15|ADGRF5|AIF1L|ANGPT2|ANGPTL2|AOC3|BST2|C1QTNF1|CCL8|CD109|CD300LG|CD93|CDH5|CLEC1A|CLEC3B|COL15A1|CPXM2|CRHBP|CRIM1|CRIP2|CXCL12|DKK4|DLL1|DLL4|ECE1|EGFL7|ENG|ESAM|FABP4|FBLN2|FLT1|GIMAP7|HLA-E|HSPG2|ICAM2|ICAM4|IL18BP|IL33|IL6|JAM2|KLF4|LEPR|LIFR|LPL|MCAM|MTUS1|NEDD9|NID2|NOS3|NOTCH1|NPDC1|NRP2|PALM2AKAP2|PCDH17|PLAT|PODXL|PTPRB|PTPRM|RBP7|RGCC|SCARB1|SCARF1|SCN4B|S…
Beclomethasone Dipropionate	R03BA01	Fibroblasts	14.2394	4.03621e-09	ADAMTS16|ADAMTS8|CCDC80|CCN3|COL6A3|FAP|NXPH3|OGN|SFRP4|THBS4|THY1|TNXB
Centre	centre	Fibroblasts	0.281721	4.1773e-09	ANGPT1|BGN|BMP4|CCL11|CCL14|CCL8|CCN1|CCN2|CLEC1B|DBN1|F2R|FKBP7|HGF|ITM2A|LRP1|MAMDC2|SERPINH1|SPARC|SPRY2|THY1
Clopidogrel	B01AC04	Smooth_muscle_cells	10.0191	4.735e-09	ADGRF5|ANGPT1|BDNF|BGN|CCL19|CCL8|CCN2|ESAM|NID1|NID2|PDGFA|SELP|SPARC|TIMP3
Salmeterol |Fluticasone Propionate	R03AK06	Skeletal_myocytes	22.0962	5.72539e-09	CORO6|DUSP29|IDI2|KLHL41|MYBPC1|MYBPC2|MYL1|NEB|NOS1
Asthma	bin_495	Fibroblasts	9.05492	6.02047e-09	ADAMTS16|ADAMTS8|AOC3|CCL26|CCN3|FAP|FNDC1|HMCN2|MMP3|NXPH3|OGN|SOD3|THBS4|THY1|XG
Ancestry	pop	Fibroblasts	2.70787	7.11806e-09	ACVRL1|ADAMTS16|ADAMTSL2|ADGRD1|ANGPT1|ANGPTL1|ANGPTL2|AOC3|APOD|AXL|BGN|BMP4|BOC|C1QTNF1|C1QTNF5|C1R|C1S|CCDC80|CCL11|CCL14|CCL23|CCL26|CCL8|CCN2|CCN4|CD70|CFH|CHRDL1|CLEC11A|CLEC1B|CLEC3B|CLMP|COL15A1|COL4A1|COL5A1|CRHBP|CSF1|CTHRC1|CXCL12|CXCL14|DCN|EFEMP1|ELN|F10|FAP|FCGR2B|FGF7|FSTL1|GFRA1|GGT5|GPNMB|HMCN2|IGFBP4|IL15RA|ITGBL1|LAMB1|LEPR|LRP1|LTBP2|MASP1|MFAP5|MMP3|MXRA8|MYOC|NID1|NPR1|OMD|P…
Albumin	albumin_cleaned	Macrophages	2.70696	1.00137e-08	ADA2|ADGRE1|BST1|CCL3|CD200R1|CD244|CD300A|CD300E|CD48|CD74|CD83|CD84|CD93|CFP|CHIT1|CPM|CRTAM|CTSB|CTSL|CTSZ|CXCL10|CXCL11|DOK1|EVI2B|FCGR2B|HAVCR2|HLA-DRA|HPSE|IL13RA1|IL17RA|IL18BP|IL1R2|IL2RA|ITGB2|LAIR1|LGALS9|LILRA6|LILRB1|LILRB2|LILRB4|LSP1|LY96|LYVE1|MARCO|MILR1|MMP8|MRC1|PILRA|PLAUR|PPT1|PSAP|PTPRC|RELT|RGS10|RNASE1|RNASE6|S100A4|SIGLEC10|SIGLEC5|SIRPA|SLAMF8|THBD|TNF|TNFRSF1B|TNFRSF8|TN…
Cystatin C	log_cysc_cleaned	Macrophages	2.77591	1.18594e-08	ACP5|ADA2|ADGRE1|ADGRE2|AGRP|APBB1IP|APOBR|CASP1|CCL13|CCL24|CCL3|CCL4|CCL8|CD101|CD200R1|CD244|CD300A|CD300E|CD302|CD4|CD48|CD72|CD74|CD83|CD84|CD86|CD93|CFP|CHIT1|CLEC12A|CPVL|CREG1|CRTAM|CSF2RB|CTSB|CTSC|CTSD|CTSL|CTSZ|CXCL10|CXCL11|CXCL8|CXCL9|DPEP2|EVI2B|FBP1|FES|FMNL1|GPNMB|HAVCR2|HLA-DRA|HMOX1|IL10RA|IL13RA1|IL17RA|IL18|IL18BP|IL1B|IL2RA|ITGAM|ITGAX|ITGB2|LAIR1|LCP1|LGALS9|LGMN|LILRA6|LILR…
Type 1 diabetes	bin_250.1	Fibroblasts	6.61774	1.20682e-08	ADAMTS1|AOC3|BOC|CHRDL1|COL6A3|CTHRC1|DCN|FAP|FSTL1|GFRA1|GPNMB|LEPR|LRP1|PDCD1LG2|SCARF2|THBS4|VASN|XG
High light scatter reticulocyte count	High_light_scatter_reticulocyte_count	Hepatocytes	2.49711	1.30117e-08	A1BG|ADH4|AFM|AHSG|AMFR|APOL1|ASGR1|ATOX1|BTD|C1R|C1S|C2|C3|C5|C9|CA5A|CDA|CES1|CFB|CFH|CFHR4|CFI|CHRDL2|CLU|DDT|ENTPD5|ESR1|F10|F11|F12|F2|F7|FAM20A|FETUB|FGF21|FGL1|FN1|FTCD|FUOM|FURIN|GASK1A|GHR|HRG|IGFBP1|IL1RAP|INHBC|KHK|KLB|KLKB1|LBP|LCAT|LEPR|MAMDC4|MASP1|MST1|NIT2|OXT|PBLD|PCBD1|PGLYRP2|PLG|PON3|PROS1|PTGR1|RARRES2|SAA4|SERPINA4|SERPINA5|SERPINA7|SERPINF1|SHMT1|SLC39A14|SULT2A1|SUOX|TBCA|…
Lymphoid leukemia, chronic	bin_204.12	dendritic_cells	4.90276	1.33034e-08	APBB1IP|B4GALT1|BLNK|CCDC50|CD72|CD74|EZR|HNRNPUL1|IFNLR1|IGF2R|IL16|IL2RG|INPP5D|KCTD5|LILRB1|LSP1|LTA|LTB|LY9|PTPN1|RELT|SELL|SEMA7A|TNFRSF1B
Cystatin C	log_cysc_cleaned	Hofbauer_cells	2.67451	1.35345e-08	ACP5|ADA2|ADGRE2|AGRP|APOBR|ASAH1|ATP6AP2|AZU1|BATF|BST2|CAPG|CASP1|CCL13|CCL24|CCL3|CCL4|CD14|CD200R1|CD276|CD300A|CD300E|CD4|CD48|CD72|CD74|CD84|CD86|CEBPA|CHCHD6|CHI3L1|CHIT1|CLEC12A|COLEC12|COMMD9|CPVL|CREG1|CRYBB1|CTSB|CTSC|CTSD|CTSL|CTSZ|CXCL10|CXCL11|CYTL1|DPEP2|EGFL7|EVI2B|FABP5|FAM20A|FES|FOLR2|FUOM|GCHFR|GM2A|GPNMB|GRN|HAVCR2|HHEX|HMOX1|HNMT|IGFBPL1|IL10RA|IL18BP|IL1B|IL1RN|ITGAM|ITGAX|…
IGF-1	igf1_cleaned	Hepatocytes	2.48084	1.40832e-08	A1BG|ACAA1|ADH1B|AGXT|ALDH1A1|ALDH5A1|ANG|APCS|APOL1|C1RL|C4BPB|C5|C8B|C9|CBS|CCL16|CD302|CES1|CFHR4|CFHR5|CLU|CPB2|ECHDC3|ECHS1|F10|F11|F13B|F2|FAM20A|FBP1|FETUB|FGA|FGF21|FGFR4|FUOM|FURIN|GCHFR|HAO1|HRG|HSD11B1|ICAM3|IGFBP1|IGFBP4|IL1RAP|KHK|KLB|KLKB1|LCAT|LEPR|LPA|LRG1|MBL2|MST1|NRTN|ORM1|OXT|PCBD1|PECR|PGLYRP2|PLG|PLIN1|PON1|PROC|PROS1|SERPINA11|SERPINA3|SERPINA4|SERPINA7|SERPINC1|SERPIND1|SE…
Warfarin	B01AA03	Sertoli_cells	6.64313	1.52814e-08	ACTA2|ADGRD1|ASPN|BGLAP|COL4A1|CPE|EGFLAM|GGT5|IGFBP7|LMOD1|MATN3|MCAM|NOTCH3|NPPB|NPTX2|NTF3|PDGFRB|TYRO3
IGF-1	igf1_cleaned	Hofbauer_cells	2.63443	1.58599e-08	ACP5|ADA2|AGRP|ASAH1|CAPG|CCL13|CCL3|CCL4|CD14|CD300E|CD72|CD74|CHCHD6|CHI3L1|CHIT1|COLEC12|CPVL|CREG1|CTSB|CTSC|CTSD|CTSZ|CXCL11|CYTL1|EGFL7|FAM20A|FOLR2|FUOM|GCHFR|GM2A|GRN|HAVCR2|HMOX1|HNMT|IGFBPL1|IL10RA|IL1RN|ITGAM|ITGB2|LAIR1|LGALS1|LGALS9|LILRB1|LILRB2|LILRB4|LILRB5|LY96|LYVE1|MARCO|MCEMP1|MICB|MILR1|MRC1|NPC2|PILRA|PLA2G15|PLTP|RNASE1|RNASE6|SLAMF8|TNF|TNFRSF10C|TNFSF13B|TPP1|TREM2|VNN2|V…
Alkaline phosphatase	log_alp_cleaned	Langerhans_cells	2.52717	1.62469e-08	ADA2|ADAM8|APOBR|AXL|BID|C17orf49|C1orf56|CCL19|CCL22|CCL3|CCND2|CD101|CD1C|CD200R1|CD302|CD4|CD40|CD58|CD70|CD72|CD74|CD83|CD86|CFP|CPVL|CSF2RA|CSF2RB|CST3|CST7|CTSZ|CXCL10|CXCL5|CXCL8|DPEP2|EREG|FCER1A|FCGR2B|FMNL1|GLA|GP1BA|HAVCR2|HLA-DRA|HSPA1A|ICAM1|IFNL1|IL10RA|IL12B|IL13RA1|IL16|IL18BP|IL18R1|IL1R1|IL1R2|IL1RL2|IL1RN|IL2RA|IL2RG|IL6R|ITGAM|ITGB2|LCP1|LGALS1|LILRB2|LSP1|LY9|LY96|MAP2K1|MARC…
C-reactive protein	log_crp_cleaned	Hepatocytes	2.30917	1.83979e-08	A1BG|ACOT13|ACOX1|AMFR|ANG|APCS|APOA2|APOL1|ASGR1|ASGR2|ASS1|ATOX1|C1R|C1RL|C1S|C2|C3|C4BPB|C5|C8B|C9|CA5A|CCL16|CD302|CDA|CEBPA|CES1|CFB|CFH|CFHR2|CFHR4|CFHR5|CFI|CHCHD10|CLU|COL18A1|CPB2|DDT|ECHDC3|ECHS1|F10|F11|F13B|F2|F7|FAM20A|FBP1|FETUB|FGA|FGFR4|FGL1|FTCD|FURIN|FXN|GASK1A|GCHFR|GFRA1|GHR|HHEX|HS3ST3B1|HSD11B1|IGFBP4|IL1RAP|IL6R|INHBC|ITIH4|KLB|LBP|LCAT|LEPR|LRG1|MASP1|MBL2|MST1|NRTN|NUDC|O…
Alanine aminotransferase	log_alt_cleaned	Proximal_enterocytes	2.59951	2.38015e-08	ACAA1|ACE2|ACY1|ADAMTSL5|AKR1B10|ANPEP|ARSA|ASAH2|ASS1|BLNK|CBS|CDA|CDHR5|CGN|CHCHD10|CKMT1A|CKMT1B|CTSD|CYB5A|DDT|DNPEP|DPP4|ENTPD2|EPCAM|EPHX2|EPS8L2|ERBB3|FBP1|FUOM|GCHFR|GFER|GIPC2|GPA33|HEPH|IFNLR1|IL10RB|KHK|KRT8|MEP1A|MEP1B|MME|MUC13|NIT1|NOS2|PBLD|PDCD6|PECR|PIGR|PRAP1|PTGR1|PTPRH|RBKS|S100A14|SAT2|SCP2|SHBG|THOP1|TMPRSS15|TNFRSF11A|TSPAN8|TST|VNN1|VSIG10
Pulse rate, automated reading	Pulse_rate	Hofbauer_cells	2.4937	2.43422e-08	ACP5|ADGRE2|AGRP|ARHGAP25|ASAH1|ATP6V1F|C2|CCL4|CD14|CD300A|CD4|CD48|CD72|CD74|CHI3L1|CORO1A|CREG1|CRYBB1|CTSC|CTSD|CTSZ|CXCL11|FABP5|FAM20A|FOLR2|FUOM|FYB1|GRN|HAVCR2|HHEX|HNMT|HPSE|IGFBPL1|IL10RA|IL18BP|IL1B|IL1RN|LAP3|LGALS1|LGALS9|LGMN|LILRA6|LILRB1|LILRB2|LILRB4|LSP1|LY96|LYN|M6PR|MARCO|MCEMP1|MICB|MMP8|MNDA|MRC1|NAGK|NFKBIE|NINJ1|NPC2|NPL|PILRA|PLA2G15|PLAUR|PSAP|RNASE6|RNASET2|SIGLEC5|SLAM…
Fenofibrate	C10AB05	Hepatocytes	6.41316	2.63586e-08	AFM|AGXT|APOA2|ASGR1|ASGR2|BTD|C1RL|C9|ECHDC3|F11|FGF21|FURIN|HSD11B1|INHBC|SERPINA3|SERPINA6|SERPINF1|VNN1
cis-pQTL score	cis.score	Hepatocytes	2.78478	2.6651e-08	A1BG|ACAA1|ACADSB|ACOT13|ACOX1|ADH1B|ADH4|AFM|AGXT|AHSG|AKR1C4|ALDH1A1|ALDH5A1|ANG|APCS|APOA2|APOC1|APOH|APOL1|ARG1|ASGR1|ASGR2|ASS1|ATOX1|BIRC2|BLVRB|BTD|C1R|C1RL|C1S|C2|C3|C4BPB|C5|C8B|C9|CA11|CA5A|CAT|CBS|CCL16|CD302|CDA|CES1|CFB|CFH|CFHR2|CFHR4|CFHR5|CFI|CHCHD10|CHRDL2|CLU|COL18A1|CPB2|DBI|DDT|DHRS4L2|ECHDC3|ECHS1|ENTPD5|EPHX2|F10|F11|F12|F13B|F2|F7|FAM20A|FBP1|FETUB|FGA|FGF21|FGFR4|FGL1|FN1|…
Postinflammatory pulmonary fibrosis	bin_502	Alveolar_cells_type_2	22.8238	2.7966e-08	FOLR1|ICAM1|ICAM5|ITGB6|LAMP3|SFTPA1|SFTPA2|SFTPD
Total bilirubin	log_tbil_cleaned	Hepatocytes	3.10548	2.88288e-08	ADH4|AGXT|APCS|APOA2|APOL1|ASGR2|C1R|C1RL|C1S|C4BPB|CFB|CFH|CFHR2|CFHR5|CFI|CPB2|ENTPD5|F12|F13B|F7|FETUB|GFRA1|GPRC5C|HHEX|HS3ST3B1|HYAL1|ICAM3|IGFBP1|ITIH4|LRG1|MASP1|MST1|ORM1|PLG|PTGR1|PZP|RARRES2|SAA4|SERPINA7|SERPIND1|SERPING1|ST6GAL1
Cystatin C	log_cysc_cleaned	Fibroblasts	2.74049	3.69599e-08	ACVRL1|ADAMTS1|ADAMTS16|ADAMTSL2|ADH1B|AKAP12|ANGPTL1|ANGPTL2|ASPN|AXL|BMP4|BOC|C1QTNF1|C1QTNF5|C1R|C1S|CCDC80|CCL11|CCL14|CCL19|CCL23|CCL8|CCN2|CCN3|CCN4|CD70|CHRDL1|CILP|CLEC11A|CLEC3B|CLMP|COL15A1|COL1A1|COL4A1|COL5A1|COL6A3|COMP|CRHBP|CRLF1|CSF1|CTHRC1|CXCL12|CXCL14|DBN1|DCN|EFEMP1|ELN|F2R|FBLN2|FGF16|FKBP7|FNDC1|FSTL1|GFRA1|GGT5|GPNMB|GSN|HGF|HMCN2|IGFBP4|IGFBP6|IL15RA|IL33|ISM1|ITGBL1|ITM2A…
Alkaline phosphatase	log_alp_cleaned	Endothelial_cells	2.9162	3.71563e-08	ACVRL1|ADAM15|ADAMTS1|ADGRF5|ANGPT2|ANGPTL2|CCL21|CD109|CD200|CD93|CDH5|CLEC1A|CLEC3B|COL15A1|CPXM2|CRHBP|CRIP2|CTHRC1|CXCL12|DLL4|EDN1|EGFL7|ENG|ESAM|ESM1|FCGR2B|FGF23|FLT1|GGT5|GIMAP7|HEG1|HLA-E|HSPG2|ICAM1|ICAM2|ICAM4|IL18BP|IL1RL1|IL33|IL6|JAM2|LAYN|LEPR|LIFR|LYVE1|MCAM|NOS3|NOTCH1|NPDC1|NRP2|PALM2AKAP2|PCDH17|PLAT|PODXL|PRCP|PTPRB|SCARF1|SELE|SELP|SEMA3F|SLC9A3R2|SNCG|SPARC|SPARCL1|SRPX|STC1…
Lymphocyte count	Lymphocyte_count	T-cells	4.10585	3.98175e-08	ARHGAP25|ARHGEF1|BATF|CCL4|CD48|CD5|CD8A|CEMIP2|EDAR|FCRL3|FMNL1|FYB1|GIMAP7|ICAM3|IFNL1|IL16|INPP5D|IPCEF1|ITGAL|LSP1|LY9|PLSCR3|PTPRC|SELL|SELPLG|SEMA4D|SKAP1|TNF
Prednisolone	A07EA01	Fibroblasts	4.05275	4.83663e-08	ADAMTS16|ADAMTS8|APOD|CCDC80|CCN3|CILP|COL15A1|COL6A3|FAP|FNDC1|HMCN2|ITGA11|LAMB1|MMP3|OGN|PLA2G2A|PTX3|SERPINA3|SFRP4|SRPX|SSC5D|TGFBR3|THBS4|THY1|TNC|TNXB|XG
Lansoprazole	A02BC03	Gastric_mucus-secreting_cells	26.3968	9.11107e-08	ANXA10|CA9|CBLIF|GHRL|GKN1|LIPF|PSCA
Cystatin C	log_cysc_cleaned	Adipocytes	2.86828	9.29816e-08	ACVRL1|ADAM15|ADAMTS1|ADAMTS15|ADGRF5|AIF1L|AKAP12|ANGPT2|ANGPTL2|BCAM|BST2|C1QTNF1|CCL14|CCL8|CD300LG|CD93|CDH5|CLEC1A|CLEC3B|COL15A1|COL4A1|CPXM2|CRHBP|CRIM1|CRIP2|CSF3|CX3CL1|CXCL12|CYTL1|DKK4|DLL1|EDNRB|EFNB2|EGFL7|ENG|EPHB4|ESAM|FABP4|FBLN2|FES|FLT1|GIMAP7|GPIHBP1|GSN|HLA-E|HSPG2|ICAM2|ICAM4|IFIT1|IFIT3|IGFBP4|IL18BP|IL33|IL6|ITM2A|JAM2|KLF4|LIFR|LPL|MCAM|MTUS1|NEDD9|NOS3|NOTCH1|NPDC1|NPR1|N…
Glycated haemoglobin (HbA1c)	hba1c_cleaned	Hepatocytes	2.30887	1.27087e-07	A1BG|ACAA1|ADH1B|ADH4|AFM|AGXT|AHSG|AKR1C4|ALDH1A1|ANG|ARG1|BLVRB|BTD|C2|C3|C4BPB|C5|C8B|CAT|CCL16|CES1|CFB|CFH|CFI|CHCHD10|CLU|CPB2|DDT|F10|F11|F13B|F7|FAM20A|FBP1|FGA|FGF21|FGFR4|FGL1|FN1|FTCD|FUOM|FURIN|GFRA1|HRG|HS3ST3B1|HSD11B1|HYAL1|IGFBP1|INHBC|ITIH1|KLKB1|LBP|LCAT|MAMDC4|MASP1|PCBD1|PEBP1|PLG|PLIN1|PON3|PROC|PROS1|PTGR1|RARRES2|RNASE4|SAA4|SERPINA11|SERPINA4|SERPIND1|SERPINF1|SERPING1|SLC…
Centre	centre	Thymic_epithelial_cells	0.145985	1.77318e-07	C3|LXN|MIF|TNFSF14|VEGFC
SHBG	shbg_cleaned	Fibroblasts	2.60291	2.21954e-07	ADAMTS16|ADGRD1|AKAP12|ANGPTL1|AOC3|ASPN|CCN1|CD70|CFH|CHRDL1|CILP|CLEC11A|CLEC3B|COL1A1|COL4A1|COL5A1|COMP|CRHBP|CSF1|CXCL12|EFEMP1|ELN|F10|FAP|FBLN2|FSTL1|GGT5|GPNMB|IL15RA|ITM2A|LAMA4|LAMB1|LEPR|LRP1|LTBP2|MXRA8|OGN|OMD|PCDHB15|PDCD1LG2|PLAT|PTX3|RSPO3|SCARF2|SERPINF1|SERPING1|SPON2|SRPX|SSC5D|TGFBR3|THBS2|TIMP1|TIMP2|TNC|VEGFD|VIT
Furosemide|Amiloride |Furosemide	C03CA01	Endothelial_cells	6.94957	2.23712e-07	ANGPT2|C1QTNF5|CCL14|CPXM2|CTHRC1|EDN1|FLT1|GGT5|IL33|LIFR|NPDC1|NRP2|PALM2AKAP2|SNCG
Lymphoid leukemia, chronic	bin_204.12	T-cells	4.38508	2.46562e-07	APBB1IP|CD48|CD5|CD70|CRTAM|DGKA|FCRL3|ICAM3|IL12RB1|IL16|IL2RA|IL2RG|INPP5D|LSP1|LTA|LTB|LY9|PTPRC|SELL|SEMA4D|TNF|TNFRSF4
Immature reticulocyte fraction	Immature_reticulocyte_fraction	Hepatocytes	3.91882	2.46802e-07	ADH1B|ANG|APCS|ASGR1|C2|C3|CFI|F10|F7|FAM20A|FBP1|FGF21|FN1|ICAM3|INHBC|LBP|LEPR|MMUT|MST1|ORM1|PLG|PROC|RARRES2|RNASE4|SERPIND1
Phenytoin	N03AB02	Hepatocytes	6.62818	2.52466e-07	A1BG|CCL16|CFB|CFHR5|ECHDC3|FAM20A|FETUB|FGA|FGFR4|HAO1|KLB|LBP|MBL2|PGLYRP2|VNN1
Body mass index	bmi	Peritubular_cells	3.0159	2.60158e-07	AGRP|ANGPTL1|AOC3|APOD|BGN|BOC|C1S|CILP|CLMP|COL15A1|CPE|CPXM2|ENG|ENPP6|ENTPD2|F3|FSTL1|GASK1A|GLI2|GMPR|GP1BA|HS6ST2|IGFBP6|ITGA11|LAYN|LMOD1|LRP1|LTBP2|MATN3|MXRA8|NPTX2|NTF3|NUDT10|NXPH3|OGN|OMD|PALM|PDGFRB|RGMA|SCARF2|SERPINA5|SERPINF1|SFRP4|SRPX|SSC5D|THBS4|TIMP2|TYRO3|VASN|WFIKKN2
SHBG	shbg_cleaned	Thymic_epithelial_cells	3.75252	2.83036e-07	ADAMTS15|ADGRD1|C3|CA9|CD200|CDON|CFB|CFH|CHRDL1|CST6|EFEMP1|EPHB6|GCNT1|GGT5|ICAM5|IL1R1|KLK11|LAMA4|LAMB1|LAYN|MET|MSLN|OGN|OMD|PROCR|PROS1|SERPING1|ST3GAL1|TIMP1|TNFRSF11B|TNFRSF8|TNFSF13
Albumin	albumin_cleaned	Hofbauer_cells	2.38834	2.85527e-07	ADA2|ASAH1|BATF|BST1|BST2|CAPG|CCL3|CD200R1|CD300A|CD300E|CD48|CD74|CD84|CHI3L1|CHIT1|COLEC12|CTSB|CTSL|CTSZ|CXCL10|CXCL11|DOK1|EVI2B|FABP5|FOLR2|GM2A|GRN|HAVCR2|HNMT|HPSE|IGFBPL1|IL18BP|IL1RN|ITGB2|LAIR1|LGALS1|LGALS9|LILRA6|LILRB1|LILRB2|LILRB4|LSP1|LY96|LYVE1|MARCO|MILR1|MMP8|MRC1|NPC2|NRP2|PILRA|PLAUR|PPT1|PSAP|RGS10|RNASE1|RNASE6|RNASET2|S100A4|SIGLEC5|SIRPA|SLAMF8|SPP1|TACC3|TNF|TNFRSF10C|T…
Psoriasis	bin_696.4	Suprabasal_keratinocytes	24.3569	3.07349e-07	C10orf99|CEACAM19|DEFB103B|IL20|KLK13|KLK8|WFDC12
Digoxin	C01AA05	Fibroblasts	6.23635	3.34691e-07	ADAMTSL2|AOC3|C1QTNF1|CLEC11A|COL4A1|COL5A1|CRHBP|GGT5|ITGBL1|LAMB1|MAMDC2|PLA2G2A|SRPX|THBS2|VEGFD
cis-pQTL score	cis.score	Peritubular_cells	4.35541	3.42995e-07	ACTA2|ADAMTSL5|AGRP|ANGPTL1|AOC3|APOD|AXL|BOC|BST2|C1R|C1S|CCL26|CCN2|CILP|CLMP|CNPY4|COL15A1|CPE|CPXM2|DCN|ELN|ENG|ENPP6|ENTPD2|F10|F3|FBLN2|FKBP7|FSTL1|GASK1A|GLT8D2|GMPR|GP1BA|HS6ST2|IGFBP6|IGFBP7|IL34|ITGA11|LAG3|LAMB1|LAYN|LMOD1|LTBP2|MAMDC2|MATN2|MATN3|MXRA8|NBL1|NID1|NPTX2|NTF3|NXPH3|OGN|OMD|PALM|PBXIP1|PCDHB15|PDE5A|PDGFRB|PNMA1|PPP1R14A|PROK1|PSRC1|RASSF2|RGMA|SCARF2|SERPINA5|SERPINF1|SF…
Atrial fibrillation and flutter	bin_427.2	Leydig_cells	6.62008	3.53074e-07	ANGPT2|ANGPTL1|COL5A1|DLK1|EGFLAM|GGT5|IGFBP7|MAMDC2|SERPINF1|SFRP1|SOD3|SRPX|THBD|VASN
Mean corpuscular volume	Mean_corpuscular_volume	Kupffer_cells	3.20833	3.60806e-07	A1BG|ADA2|ADGRE1|ADGRE2|APBB1IP|C3|CCL14|CD244|CD300E|CD48|CD86|CDA|CES1|CRTAM|CSF2RB|HMOX1|IL16|IL1R2|ITGAM|ITGB2|LCP1|LILRB1|LILRB2|LY96|MARCO|MCEMP1|MERTK|PTPRC|SELL|SIGLEC10|TNFSF8|VCAN|VSIG4
Centre	centre	Erythroid_cells	3.92321	3.83881e-07	AHSP|AZU1|BLVRB|BOLA2|CA2|CAT|CENPF|CHAC2|CLC|DNAJC9|ERMAP|FEN1|GCLM|GLRX5|GMPR|HBQ1|HMBS|ICAM4|KEL|LBR|LMNB1|LXN|MKI67|MPIG6B|MPO|MZT1|NFE2|PRDX2|PSTPIP2|RAD51|RFC4|RNASE3|RNASEH2A|SLC4A1|SNCA|TACC3|TFRC|TRIM58|UBAC1|UROD|UROS
Atrial fibrillation and flutter	bin_427.2	Endothelial_cells	5.5848	4.48998e-07	ANGPT2|C1QTNF5|COL4A1|CRHBP|CTHRC1|EDN1|EPHB4|ESM1|FGF23|GGT5|LEPR|LIFR|MCAM|PRCP|SRPX|THBD
Time blood draw	Time_blood_draw	Spermatogonia	0.0720519	4.51306e-07	KLK15|PODXL2
Urate	urate_cleaned	Hepatocytes	2.32826	4.52391e-07	ADH4|AFM|ANG|APCS|ASGR1|BIRC2|BTD|C4BPB|C9|CA5A|CCL16|CDA|CES1|CFB|CHCHD10|CHRDL2|COL18A1|CPB2|DBI|DHRS4L2|ENTPD5|F10|F11|F12|F13B|FAM20A|FBP1|FGF21|FTCD|FURIN|GHR|GPRC5C|HHEX|HS3ST3B1|IGFBP4|IL1RAP|INHBC|KHK|KLB|KLKB1|LCAT|LRG1|MAMDC4|MBL2|MGMT|MST1|NIT2|OXT|PBLD|PCBD1|PEBP1|PLIN1|PON3|PROS1|PTGR1|RARRES2|RNASE4|SERPINA11|SERPINA4|SERPINA5|SERPINF1|SHMT1|TTR|VNN1
Chronic renal failure [CKD]	bin_585.3	Suprabasal_keratinocytes	3.64667	4.60894e-07	AHNAK|AHNAK2|AMOTL2|CA12|CEACAM19|CPA4|CSTB|EPHA1|EPHA2|EPHB6|KLK11|KLK8|PPL|PRSS27|PYDC1|SBSN|SDC1|SEMA3F|SLURP1|SPINK5|SPRR3|SUSD4|TACSTD2|TMPRSS11D|TNFRSF19|WFDC12|XG
Mean corpuscular volume	Mean_corpuscular_volume	Macrophages	2.94385	4.79658e-07	ACP5|ADA2|ADGRE1|ADGRE2|APBB1IP|CCL8|CD200R1|CD244|CD300E|CD48|CD72|CD74|CD86|CPVL|CRTAM|CSF2RB|CTSC|HMOX1|IL1R2|ITGAM|ITGB2|LCP1|LILRB1|LILRB2|LY96|MARCO|MCEMP1|MERTK|MMP8|PTPRC|SELL|SIGLEC10|TNF|TNFSF8|VCAM1|VCAN|VSIG4
Norethisterone |Estradiol	G03FA01	Hepatocytes	5.01814	5.17131e-07	APCS|APOL1|C4BPB|CHRDL2|FETUB|FURIN|HS3ST3B1|IL1RAP|IL6R|KLB|LEPR|MASP1|ORM1|OXT|PGLYRP2|PZP|SERPINA7|TTR
Digoxin	C01AA05	Smooth_muscle_cells	6.96246	5.59035e-07	ANGPT2|AOC3|C1QTNF1|COL4A1|COL5A1|EGFLAM|GGT5|IGFBP7|ITGBL1|NOTCH3|NTF3|SRPX|THBS2
Body mass index	bmi	Hepatocytes	2.1564	5.65344e-07	ADH1B|ADH4|AFM|AHSG|AKR1C4|ALDH1A1|APCS|APOA2|ASGR1|BTD|C1RL|C1S|C2|C3|C8B|CA5A|CD302|CDA|CEBPA|CES1|CFB|CFH|CFI|DDT|F11|F12|F2|F7|FAM20A|FBP1|FETUB|FGA|FGF21|FGL1|FN1|FTCD|FUOM|FURIN|GASK1A|GHR|GPRC5C|HRG|HS3ST3B1|HSD11B1|IGFBP1|IL1RAP|INHBC|ITIH4|KHK|KLB|KLKB1|LBP|LCAT|LEPR|LRG1|MAMDC4|MASP1|MBL2|NRTN|OXT|PBLD|PCBD1|PGLYRP2|PLG|PLIN1|PON3|PRDX6|PROC|PROS1|PTGR1|PZP|RARRES2|RNASE4|SAA4|SCARB1|SE…
Mean platelet (thrombocyte) volume	Mean_platelet__thrombocyte__volume	Intestinal_goblet_cells	0.185152	6.19187e-07	CRACR2A|GNE|HEPH|HPCAL1|SH3BGRL2|SLC12A2|TNFRSF11A
Aspartate aminotransferase	log_ast_cleaned	Endothelial_cells	2.6474	6.19607e-07	ACVRL1|ADAM15|ADAMTS1|ADGRF5|AKAP12|ANGPT2|ANGPTL2|C1QTNF5|CCN2|CD109|CD200|CD93|CDH5|CLEC1A|CLEC3B|COL15A1|COL4A1|CPXM2|CRIP2|CTHRC1|CX3CL1|DLL4|EDN1|EDNRB|EGFL7|ENG|ESM1|FGF23|FLT1|FUT1|GGT5|GIMAP7|HEG1|HSPG2|ICAM1|ICAM2|ICAM4|IL18BP|IL1RL1|ITM2A|JAM2|LAYN|LEPR|LIFR|MCAM|NOS3|NOTCH1|NRP1|NRP2|PALM2AKAP2|PCDH1|PCDH17|PDGFB|PODXL|PRCP|PTPRB|RSPO3|SELE|SELP|SEMA3F|SLC9A3R2|SNCG|SPARC|SPARCL1|SRPX|…
Lymphoid leukemia, chronic	bin_204.12	monocytes	3.10605	6.79265e-07	ADGRE2|APBB1IP|CCL3|CD48|CD72|CD74|CD79B|CRTAM|DNMBP|DPEP2|HLA-DRA|ICAM3|IL12RB1|IL16|INPP5D|IRAG2|LILRB1|LSP1|NBN|NFATC1|NFKB1|PIK3AP1|PTPRC|RELT|SELL|SIGLEC10|SIGLEC5|TLR1|TNF|TNFRSF1B|TREML2|WARS1
Renal failure NOS	bin_585.2	Leydig_cells	3.9006	6.90944e-07	AGRP|CHRDL1|DLK1|ELN|FLRT2|HS6ST2|IGFBP6|LAMA4|LMOD1|NBL1|NGFR|OGN|PALM|PILRA|PILRB|RSPO3|SERPINF1|TGFBR3|THBD|THY1|TIMP2|VASN|VIT|WFIKKN2
Lymphoid leukemia, chronic	bin_204.12	NK-cells	3.79125	7.0242e-07	ADAM8|APBB1IP|CCL3|CD48|CD72|CRTAM|FCRL3|ICAM3|IGF2R|IL12RB1|IL16|IL2RA|IL2RG|INPP5D|IRAG2|LSP1|LTA|LYAR|PTPRC|SELL|SEMA4D|TNFRSF1B|TNFRSF4|USP28
Fasting time	Fasting_time	Enteroendocrine_cells	8.63011	7.04217e-07	AGR2|CCL15|CHGA|EDN1|FAM3D|GIP|PLA2G10|PPP1R14D|PYY|SCG2|SCGN
cis-pQTL score	cis.score	Kupffer_cells	3.17726	7.28054e-07	A1BG|ADA2|ADGRE1|ADGRE2|APBB1IP|APOBR|ARHGAP45|AZU1|BST1|C2|C3|CCL14|CCL23|CD101|CD244|CD300A|CD300E|CD302|CD4|CD48|CD84|CD86|CD93|CDA|CES1|CFP|CLEC12A|CLEC1B|CREG1|CRHBP|CRTAM|CSF2RB|CTSB|CXCL11|CXCL9|DEFA1B|DPEP2|EHD3|EREG|FES|FKBP5|GIMAP7|GMFG|HCLS1|HMOX1|HPSE|IL10RA|IL12RB1|IL16|IL17RA|IL1R2|INPP5D|ITGAM|ITGB2|ITIH4|LAIR1|LCP1|LGALS9|LILRA6|LILRB1|LILRB2|LILRB4|LILRB5|LTA4H|LY96|MARCO|MCEMP1|…
Systemic lupus erythematosus	bin_695.42	Hofbauer_cells	6.34228	7.62811e-07	BST2|CCL4|CD300E|CD74|CD86|CXCL10|FOLR2|HAVCR2|LAP3|LGALS9|PILRA|TNF|TYMP|UBE2L6
Digoxin	C01AA05	Endothelial_cells	6.75213	7.63699e-07	ADAM15|ANGPT2|COL4A1|CRHBP|ENG|ESM1|FGF23|GGT5|LIFR|NRP1|PCDH17|SRPX|THBD
Alkaline phosphatase	log_alp_cleaned	monocytes	2.11823	8.60834e-07	ADA|ADA2|ADGRE1|ADGRE2|ADGRE5|APBB1IP|APOBR|ASAH1|BID|BST1|CCL3|CCL4|CD101|CD244|CD300A|CD300E|CD302|CD4|CD48|CD55|CD72|CD74|CD79B|CD83|CD86|CD93|CDA|CEBPB|CFP|CLEC12A|CPVL|CRTAM|CXCL10|CXCL11|CXCL9|DPEP2|EREG|FMNL1|GBP1|GBP2|GIMAP7|HAVCR2|HLA-DRA|HLA-E|ICAM2|ICAM3|ICAM4|IFNGR1|IFNGR2|IFNL1|IL10RA|IL12RB1|IL16|IL17RA|IL18BP|ITGAL|ITGB2|LAIR1|LCP1|LGALS9|LILRA5|LILRA6|LILRB1|LILRB2|LILRB4|LPCAT2|L…
SHBG	shbg_cleaned	Leydig_cells	3.10785	9.62158e-07	ADAMTSL5|ANGPTL1|CFH|CHRDL1|CILP|CLEC3B|COL1A1|COL5A1|CPE|DLK1|EGFLAM|ELN|ENG|F10|FBLN2|FLRT2|FSTL1|GGT5|ITM2A|LAMA4|LRP1|MXRA8|NBL1|OGN|OMD|PDCD1LG2|PILRA|PILRB|RSPO3|SERPINF1|SERPING1|SRPX|SSC5D|TGFBR3|TIMP2|VIT|WFIKKN2
Esomeprazole	A02BC05	Gastric_mucus-secreting_cells	43.9047	9.69826e-07	ANXA10|CA9|CBLIF|LIPF|PSCA
Furosemide|Amiloride |Furosemide	C03CA01	Smooth_muscle_cells	6.47513	1.13041e-06	ACTA2|ANGPT2|C1QTNF5|COL18A1|COL5A1|CTHRC1|ELN|GGT5|IGFBP7|LMOD1|LTBP2|PTH1R|SNCG
Systolic blood pressure, automated reading	Systolic_blood_pressure	Fibroblasts	3.05339	1.17109e-06	ACVRL1|ADAMTS1|ADAMTS8|ADAMTSL2|ADGRD1|APOD|ASPN|C1S|CCDC80|CCN1|CCN3|CCN4|CILP|CRHBP|CRLF1|CTHRC1|ECM1|EFEMP1|FAP|FCGR2B|GPNMB|GSN|ISM1|ITGBL1|LRP1|LTBP2|MASP1|MYOC|PDGFRB|SERPINF1|SERPING1|THBS4|VIT
Urea	urea_cleaned	Hepatocytes	2.39042	1.19847e-06	A1BG|ADH1B|ADH4|AFM|ALDH1A1|APOH|APOL1|C4BPB|CCL16|CD302|CDA|CFHR5|CHCHD10|CHRDL2|CLU|CPB2|ECHDC3|ECHS1|ENTPD5|F11|F13B|FAM20A|FGF21|FGFR4|FTCD|FUOM|GASK1A|HAO1|HS3ST3B1|HSD11B1|IL6R|INHBC|KHK|LEPR|LPA|OXT|PBLD|PCBD1|PGLYRP2|PLIN1|PON3|PRDX6|RARRES2|RNASE4|SERPINA11|SERPINA5|SERPINA7|SERPINF1|SERPING1|SLC39A14|ST3GAL1|SULT2A1|SUOX|TTR|VNN1
Weight change compared with 1 year ago	Weight_change_compared_with_1_year_ago	Endothelial_cells	3.871	1.34798e-06	ANGPT2|CD93|CLEC3B|COL15A1|CPXM2|CTHRC1|CXCL12|CYTL1|ESM1|HEG1|HSPG2|IL1RL1|JAM2|LIFR|LYVE1|MCAM|NRP1|PALM2AKAP2|SRPX|TGFBR2|TNXB|VCAM1
Asthma	bin_495	Smooth_muscle_cells	7.8346	1.45748e-06	AOC3|CCL26|CCN3|FNDC1|HMCN2|MMP3|NOTCH3|NXPH3|SOD3|THBS4|THY1
Metformin	A10BA02	Enteroendocrine_cells	5.10153	1.47638e-06	CCL15|CHGA|EPCAM|FAM3D|FGFBP3|GCNT1|GIP|HEPH|INSL5|LCN15|MDK|MUC13|PYY|SCG2|SCG3|SCGN|TNFRSF11A|TSPAN8
Immature reticulocyte fraction	Immature_reticulocyte_fraction	Fibroblasts	4.12211	1.5021e-06	ADAMTSL2|ADH1B|ANGPT1|BGN|BOC|C1QTNF5|CCL8|CILP|COL4A1|CXCL12|F10|FN1|ITGA11|LEPR|MAMDC2|PLAT|PTX3|SPARC|SPON2|SSC5D
Centre	centre	Collecting_duct_cells	0	1.61604e-06
Testosterone	log_testo_cleaned	Leydig_cells	3.20346	1.62963e-06	AGRP|ANGPT2|ANGPTL1|APOD|BOC|C1R|C1RL|C1S|CCL26|CHRDL1|CLEC3B|COL5A1|DLK1|EGFLAM|ELN|FLRT2|GGT5|HS6ST2|IGDCC4|IGFBP6|IL34|LAG3|MAMDC2|NID1|OMD|PALM|PDGFRB|RSPO3|SOD3|SRPX|TIMP2|VIT
Prednisolone	A07EA01	Peritubular_cells	4.30996	1.63474e-06	AGRP|APOD|CILP|COL15A1|CPXM2|ENPP6|F3|ITGA11|LAMB1|LMOD1|MATN3|NBL1|NPTX2|OGN|RGMA|SFRP4|SRPX|SSC5D|THBS4
cis-pQTL score	cis.score	Hofbauer_cells	2.54968	1.6733e-06	ACP5|ADA2|ADGRE2|AGRP|APOBR|ARHGAP25|ASAH1|AZU1|BLVRB|BST1|BST2|C2|CAPG|CASP1|CCL13|CCL24|CCL3|CCL4|CD14|CD200R1|CD276|CD300A|CD300E|CD4|CD48|CD72|CD74|CD84|CD86|CHCHD6|CHI3L1|CHIT1|CLEC12A|COLEC12|CPVL|CREG1|CRYBB1|CTSB|CTSC|CTSD|CTSL|CTSZ|CXCL10|CXCL11|CYTL1|DPEP2|EGFL7|FABP5|FAM20A|FES|FOLR2|FUOM|FXYD5|GCHFR|GM2A|GMFG|GNPDA1|GPNMB|GRN|HAVCR2|HCLS1|HMOX1|HNMT|HPSE|IGFBPL1|IL10RA|IL18BP|IL1RN|IT…
Platelet distribution width	Platelet_distribution_width	Macrophages	3.35621	1.77493e-06	ADA2|ADGRE1|ADGRE2|AGRP|CCL24|CCL3|CD200R1|CD244|CD4|CD72|CD74|CPVL|CTSL|EREG|HLA-DRA|IL10RA|IL18BP|LGMN|LILRB5|PLA2G7|SIGLEC10|SLAMF8|TGFBI|TLR1|TNF|VCAM1
Mean platelet (thrombocyte) volume	Mean_platelet__thrombocyte__volume	Alveolar_cells_type_2	0.158688	1.9099e-06	ADGRF5|C1orf116|ICAM5|NRGN|SDC4
Neutrophill percentage	Neutrophill_percentage	Fibroblasts	2.92546	1.98523e-06	ADAMTS8|AKAP12|AOC3|BGN|BMP4|CCL14|CCN3|CD70|CHRDL1|COL1A1|COMP|CRHBP|CRLF1|CXCL12|DCN|FAP|FBLN2|FGF16|FNDC1|GPNMB|HMCN2|IGFBP4|ISM1|ITGA11|LAMA4|MMP3|MYOC|OMD|PTX3|SERPINA3|THBS4|THY1|TNXB
Aspartate aminotransferase	log_ast_cleaned	Adipocytes	2.40348	2.16601e-06	ACVRL1|ADAM15|ADAMTS1|ADAMTS15|ADGRF5|AKAP12|ANGPT2|ANGPTL2|AOC3|BCAM|BST2|C1QTNF1|CCL8|CD109|CD93|CDH5|CLEC1A|CLEC3B|COL15A1|COL4A1|CPXM2|CRIM1|CRIP2|CX3CL1|DKK4|DLL1|DLL4|ECE1|EDNRB|EGFL7|ENG|FBLN2|FLT1|FUT1|GIMAP7|GSN|HSPG2|ICAM2|ICAM4|IFIT1|IFIT3|IL18BP|ITM2A|JAM2|KLF4|LEPR|LIFR|MCAM|MTUS1|NEDD9|NID2|NOS3|NOTCH1|NRP1|NRP2|PALM2AKAP2|PCDH1|PCDH17|PCDHB15|PDGFB|PODXL|PTPRB|PTPRM|RBP7|SELP|SEMA3…
Aspartate aminotransferase	log_ast_cleaned	Smooth_muscle_cells	2.53525	2.18934e-06	ACTA2|ADAMTS1|ADGRF5|ANGPT1|ANGPT2|ANGPTL1|ANGPTL2|AOC3|ASPN|AXL|BDNF|C1QTNF1|C1QTNF5|CCL19|CCL2|CCL26|CCL8|CCN2|CCN3|CCN4|CDH6|CLEC3B|COL1A1|COL4A1|COL5A1|COL6A3|COMP|CRIP2|CRLF1|CTHRC1|CXCL9|EDNRB|EFHD1|EGFLAM|FN1|FNDC1|GGT5|HGF|HMCN2|IGFBP7|ISM1|ITGA11|ITGBL1|LGALS1|LMOD1|LTBP2|MATN3|MCAM|MFGE8|MMP3|NID1|NID2|NOTCH3|NTF3|NXPH3|PCDHB15|PDGFA|PDGFRB|PTP4A3|RSPO3|SCARF2|SELP|SNCG|SOD3|SPARC|SPARC…
Age	age	Peritubular_cells	2.75736	2.19561e-06	ACTA2|ADAMTSL5|AGRP|ANGPTL1|AOC3|BOC|CCN2|CILP|CLMP|COL15A1|CPE|CPXM2|DCN|ELN|ENG|F10|F3|FBLN2|GASK1A|GLI2|GMPR|IGFBP6|IGFBP7|LAG3|LAMB1|LAYN|LMOD1|LRP1|LTBP2|MAMDC2|MXRA8|NBL1|NID1|NPTX2|NTF3|NXPH3|OGN|OMD|PALM|PBXIP1|PDGFRB|PROK1|PSRC1|RGMA|SCARF2|SERPINF1|SFRP4|SMOC1|SOD3|SPARCL1|SPOCK1|SRPX|SSC5D|THBD|THBS4|TIMP2|TIMP3|TYRO3
Aspartate aminotransferase	log_ast_cleaned	Leydig_cells	2.90439	2.27382e-06	ADAMTSL5|ALDH1A1|ANGPT2|ANGPTL1|BOC|C1RL|CCL26|CHRDL1|CILP|CLEC3B|COL15A1|COL1A1|COL5A1|COL6A3|CPE|DCN|DLK1|EDNRB|EGFLAM|ENG|ENTPD2|FBLN2|FLRT2|FSTL1|GGT5|IGDCC4|IGFBP7|IL34|ITM2A|LAG3|LAMA4|LMOD1|LRP1|MAMDC2|MXRA8|NID1|OMD|PALM|PDCD1LG2|PDGFRB|PILRA|PILRB|RGMA|RSPO3|S100A13|SFRP1|SOD3|SRPX|SSC5D|TGFBR3|THBD|THY1|TIMP2|TIMP3|TYRO3|VEGFC|VIT|WFIKKN2
Long-standing illness, disability or infirmity	Long_standing_illness__disability_or_infirmity	Macrophages	3.13613	2.50976e-06	ACP5|ADA2|CCL3|CD302|CD74|CPM|CTSL|CXCL8|CXCL9|HAVCR2|HLA-DRA|IL18BP|IL2RA|ITGAM|LAIR1|LGALS9|LILRB4|MERTK|PLAUR|PSAP|RNASE6|SIGLEC10|SLAMF8|TNFRSF1B|TNFSF13|TNFSF13B|TNFSF8|VSIG4
Testosterone	log_testo_cleaned	Peritubular_cells	3.01784	2.64824e-06	AGRP|ANGPTL1|APOD|BGN|BOC|C1R|C1S|CCL26|CLMP|ELN|ENPP6|HS6ST2|IGFBP6|IL34|LAG3|LAMB1|LAYN|MAMDC2|MATN2|MATN3|NID1|NPTX2|NXPH3|OMD|PALM|PDGFRB|PROK1|SCARF2|SERPINA5|SOD3|SPOCK1|SRPX|TIMP2|VIT
Creatinine	log_crea_s_cleaned	Leydig_cells	2.95977	2.68362e-06	ADAMTSL5|AGRP|ALDH1A1|APOD|C1S|CHRDL1|COL15A1|COL5A1|COL6A3|CPE|DCN|DLK1|EGFLAM|FBLN2|HS6ST2|IGDCC4|IGFBP6|ITM2A|LMOD1|MXRA8|NBL1|NGFR|OGN|PALM|RGMA|RSPO3|S100A13|SERPINF1|SOD3|TGFBR3|THBD|THY1|TIMP2|TIMP3|VASN|VIT|WFIKKN2
Warfarin	B01AA03	Endothelial_cells	3.79952	2.83553e-06	ANGPT2|C1QTNF5|CCL14|CCL21|COL4A1|CRIP2|CTHRC1|EDN1|ENG|ESM1|FGF23|GGT5|GIMAP7|LEPR|MCAM|NRP1|NRP2|SNCG|SRPX|THBD|VCAM1
Eosinophill percentage	Eosinophill_percentage	Macrophages	3.25041	2.94969e-06	ADGRE1|APOBR|CCL13|CCL24|CD101|CD300A|CD83|CHIT1|CLEC12A|CPVL|CSF2RB|CXCL10|CXCL3|CXCL9|FBP1|FLI1|IL18BP|IL2RA|ITGAM|LCP1|NCF2|RASSF2|SELPLG|SIGLEC10|TNFRSF8|VSTM1
Epilepsy, recurrent seizures, convulsions	bin_345	Hepatocytes	8.90715	3.2328e-06	A1BG|CFB|FAM20A|FGA|GPRC5C|INHBC|OXT|PGLYRP2|ST6GAL1|VNN1
Caffeine |Acetaminophen |Codeine|Acetaminophen |Codeine |Ketorolac|Acetaminophen |Codeine	N02AJ06	Hepatocytes	6.03088	3.515e-06	APOH|ASGR1|C4BPB|C8B|CCL16|CD302|CFB|CFHR2|CLU|IL1RAP|PROC|SLC39A14|SMOC1
Cystatin C	log_cysc_cleaned	Endothelial_cells	2.60723	3.58653e-06	ACVRL1|ADAM15|ADAMTS1|ADGRF5|AKAP12|ANGPT2|ANGPTL2|C1QTNF5|CCL14|CCL21|CCL23|CCN2|CD200|CD93|CDH5|CLEC1A|CLEC3B|COL15A1|COL4A1|CPXM2|CRHBP|CRIP2|CSF3|CTHRC1|CX3CL1|CXCL12|CYTL1|EDN1|EDNRB|EFNB2|EGFL7|ENG|EPHB4|ESAM|ESM1|F2R|FGF23|FLT1|GGT5|GIMAP7|HEG1|HHEX|HLA-E|HSPG2|ICAM1|ICAM2|ICAM4|IGFBP4|IL18BP|IL33|IL6|ITM2A|JAM2|LAYN|LIFR|LYVE1|MCAM|NOS3|NOTCH1|NPDC1|NPR1|NRP1|NRP2|PALM2AKAP2|PCDH1|PCDH17|…
trans-pQTL score	trans.score	Macrophages	3.0318	3.74259e-06	ACP5|ADA2|ADGRE1|ADGRE2|AGRP|APBB1IP|APOBR|BST1|CASP1|CCL13|CCL24|CCL3|CCL4|CCL8|CD101|CD200R1|CD244|CD300A|CD300E|CD302|CD4|CD48|CD72|CD74|CD83|CD84|CD86|CD93|CFP|CHIT1|CLEC12A|CORO1A|CPM|CPVL|CREG1|CRTAM|CSF2RB|CTSB|CTSC|CTSD|CTSL|CTSZ|CXCL10|CXCL11|CXCL3|CXCL5|CXCL8|CXCL9|DOK1|DPEP2|EREG|FBP1|FCGR2B|FLI1|FYB1|GMFG|GPNMB|HAVCR2|HCLS1|HMOX1|HPSE|IL13RA1|IL17RA|IL18|IL18BP|IL1A|IL1B|IL1R2|IL2RA|I…
Qualifications	Qualifications	Hofbauer_cells	4.42665	3.77796e-06	ACP5|BST2|CHI3L1|CHIT1|CREG1|CTSD|FAM20A|HAVCR2|LGALS9|LILRB2|NPC2|PILRA|PLA2G15|PLAUR|RNASE6|SLAMF8|TREM2
Systemic lupus erythematosus	bin_695.42	monocytes	5.43162	3.95117e-06	CCL4|CD300E|CD74|CD86|CXCL10|GBP1|HAVCR2|ICAM3|LGALS9|LILRA5|PILRA|TNF|TNFRSF1B|TYMP
Methotrexate	L01BA01	Erythroid_cells	13.587	4.049e-06	CENPF|DLGAP5|LMNB1|MKI67|MPO|RRM2|TK1
Atrial fibrillation and flutter	bin_427.2	Sertoli_cells	6.86625	4.07931e-06	AOC3|COL4A1|EGFLAM|GGT5|IGFBP7|MCAM|NOTCH3|NPPB|NPTX2|NTF3|VASN
cis-pQTL score	cis.score	Macrophages	2.55979	4.14019e-06	ACP5|ADA2|ADGRE1|ADGRE2|AGRP|APBB1IP|APOBR|BST1|CASP1|CCL13|CCL24|CCL3|CCL4|CCL8|CD101|CD200R1|CD244|CD300A|CD300E|CD302|CD4|CD48|CD72|CD74|CD83|CD84|CD86|CD93|CFP|CHIT1|CLEC12A|CPM|CPVL|CREG1|CRTAM|CSF2RB|CTSB|CTSC|CTSD|CTSL|CTSZ|CXCL10|CXCL11|CXCL5|CXCL8|CXCL9|DPEP2|EREG|FBP1|FCGR2B|FES|GMFG|GPNMB|HAVCR2|HCLS1|HMOX1|HPSE|IL10RA|IL13RA1|IL17RA|IL18|IL18BP|IL1R2|IL2RA|ITGAM|ITGB2|LAIR1|LCP1|LGALS…
Clopidogrel	B01AC04	Endothelial_cells	6.9006	4.20593e-06	ADGRF5|CCL14|CCN2|CLEC1B|EGFL7|ESAM|PDGFB|SELP|SPARC|TIMP3|VEGFC
Omeprazole	A02BC01	Gastric_mucus-secreting_cells	13.1446	4.71184e-06	ANXA10|CA9|CBLIF|GHRL|GKN1|LIPF|PSCA
SHBG	shbg_cleaned	Hepatocytes	2.12576	5.09888e-06	ADH4|ANG|APCS|APOA2|APOL1|ASGR2|BTD|C3|C8B|C9|CA11|CAT|CDA|CES1|CFB|CFH|CFI|CPB2|F10|F11|F12|F2|FAM20A|FGF21|FGFR4|FGL1|FTCD|FURIN|GASK1A|GHR|GNE|GPRC5C|HAO1|HHEX|HSD11B1|HYAL1|IGFBP1|INHBC|KLB|KLKB1|LCAT|LEPR|LRG1|MAMDC4|MBL2|ORM1|PBLD|PCBD1|PLIN1|PON1|PROC|PROS1|SAA4|SDC1|SERPINA1|SERPINA11|SERPINA4|SERPINA5|SERPINA7|SERPIND1|SERPINF1|SERPING1|SLC39A14|ST3GAL1|TTR|VNN1
Age	age	Smooth_muscle_cells	2.43581	5.30981e-06	ACTA2|ADAMTS1|ADGRF5|ADIPOQ|ANGPT1|ANGPT2|ANGPTL1|ANGPTL2|AOC3|ASPN|BDNF|C1QTNF1|CCL19|CCL2|CCL8|CCN2|CCN3|CCN4|CDH6|COL18A1|COL4A1|COMP|CRIP2|CRLF1|CTHRC1|CXCL12|CXCL9|EFHD1|EGFLAM|ELN|ESAM|FN1|GGT5|HGF|IGFBP6|IGFBP7|IL6|ISM1|ITGBL1|LGALS1|LMOD1|LTBP2|MCAM|MFGE8|NID1|NID2|NOTCH3|NTF3|NXPH3|PDGFA|PDGFRB|RSPO3|SCARF2|SCN4B|SELP|SMTN|SNCG|SOD3|SPARCL1|SRPX|SUSD5|THBS2|THBS4|TIMP3|TINAGL1
Creatinine	log_crea_s_cleaned	Fibroblasts	2.32486	5.31711e-06	ACVRL1|ADAMTS1|ADAMTSL2|APOD|BMP4|C1QTNF1|C1S|CCDC80|CCL14|CCL19|CCL23|CCL8|CHRDL1|CLMP|COL15A1|COL5A1|COL6A3|COMP|CRLF1|CXCL12|CXCL14|DBN1|DCN|FBLN2|FN1|GFRA1|GSN|HGF|HMCN2|IGFBP4|IGFBP6|IL15RA|ITM2A|MASP1|MFAP5|MMP3|MXRA8|MYOC|NXPH3|OGN|RSPO3|SCARF2|SERPINF1|SOD3|SPARCL1|TGFBR2|TGFBR3|THY1|TIMP2|TIMP3|VASN|VEGFD|VIT|XG
Pulse rate, automated reading	Pulse_rate	Macrophages	2.18086	5.63942e-06	ACP5|ADGRE2|AGRP|APBB1IP|CCL4|CCL8|CD101|CD244|CD300A|CD302|CD4|CD48|CD72|CD74|CD83|CFP|CORO1A|CREG1|CTSC|CTSD|CTSZ|CXCL11|CXCL8|FCGR2B|FYB1|HAVCR2|HPSE|IL10RA|IL13RA1|IL18|IL18BP|IL1B|IL2RA|LGALS9|LGMN|LILRA6|LILRB1|LILRB2|LILRB4|LSP1|LY96|LYN|MARCO|MCEMP1|MMP8|MNDA|MRC1|NAMPT|NPL|PDGFB|PILRA|PLAUR|PSAP|PTPRC|RASSF2|RNASE6|SIGLEC10|SIGLEC5|SLAMF8|TGFBI|TNFAIP2|TNFAIP8L2|TNFRSF1B|TNFSF13|TNFSF13B…
Total Lean Mass (g)	Total_Lean_Mass__g_	Skeletal_myocytes	3.97207	5.81372e-06	ACHE|BAG3|CA3|CDH15|CILP|CORO6|DUSP29|HMCN2|HSPA1A|IDI2|IGDCC4|KLHL41|MSTN|MYBPC1|MYBPC2|MYL1|NEB|NOS1|PADI2|TPM3
Gamma glutamyltransferase	log_ggt_cleaned	Proximal_enterocytes	2.03708	6.20105e-06	ABHD14B|ACAA1|ACE2|ACHE|ACOX1|ACY1|ADAMTSL5|ANPEP|ARSA|ASS1|CASP7|CBS|CHCHD10|CKMT1A|CKMT1B|COX5B|CTSD|CYB5A|DDT|DGKA|DHRS4L2|DNPEP|DNPH1|DPP4|EDF1|ENPEP|ENTPD2|EPCAM|EPHX2|ERBB3|FBP1|FUCA1|FUOM|GCHFR|GFER|GIPC2|GLRX|HMCN2|IGBP1|KHK|KRT8|LGALS3BP|MAMDC4|MEP1A|MME|MPI|MST1|MUC13|NAPRT|NBL1|NIT1|NUDT16|OXT|PAFAH2|PBLD|PEBP1|PECR|PIGR|PRAP1|PRSS8|PTGR1|PTPRH|RBKS|SAT2|SCP2|SIAE|SLC27A4|SLC39A5|SLC9A…
Conjugated Estrogens	G03CA57	Leydig_cells	4.06748	6.26882e-06	CHRDL1|CLEC3B|COL15A1|COL1A1|COL5A1|CPE|ELN|F10|FLRT2|FSTL1|IGFBP7|LMOD1|NID1|OMD|SOD3|SRPX|VASN|VIT
Peak expiratory flow (PEF)	Peak_expiratory_flow__PEF_	Kupffer_cells	7.53387	6.28796e-06	A1BG|ADA2|CCL14|CD4|CXCL9|IL12RB1|LILRA6|RNASE6|SLAMF8|TNFSF13B
Clopidogrel	B01AC04	Fibroblasts	5.91748	7.19586e-06	ANGPT1|BGN|CCL14|CCL19|CCL8|CCN2|CLEC1B|LAMA4|NID1|NID2|SPARC|TIMP3
Atrial fibrillation and flutter	bin_427.2	Peritubular_cells	5.31693	7.30292e-06	ANGPTL1|AOC3|IGFBP7|LTBP2|MAMDC2|NPTX2|NTF3|SERPINF1|SOD3|SPOCK1|SRPX|THBD|VASN
Date of attending assessment centre	Date_of_attending_assessment_centre	Club_cells	0.0539369	7.30891e-06	SCPEP1
Digoxin	C01AA05	Sertoli_cells	8.20042	7.59836e-06	AOC3|C1QTNF1|COL4A1|EGFLAM|GGT5|IGFBP7|NOTCH3|NPPB|NTF3
Eosinophill percentage	Eosinophill_percentage	Langerhans_cells	3.05172	7.77042e-06	ADAM8|APOBR|CCL13|CCL19|CCL22|CD101|CD1C|CD40|CD83|CLEC10A|CPVL|CSF2RB|CXCL10|CXCL3|IL12B|IL16|IL18BP|IL2RA|ITGAM|LCP1|MMP12|NCF2|PTX3|RASSF2|RP2|TNFRSF4
IGF-1	igf1_cleaned	Macrophages	2.22727	7.89363e-06	ACP5|ADA2|AGRP|CCL13|CCL3|CCL4|CCL8|CD300E|CD302|CD72|CD74|CD83|CHIT1|CPVL|CREG1|CRTAM|CTSB|CTSC|CTSD|CTSZ|CXCL11|CXCL8|CXCL9|FBP1|HAVCR2|HLA-DRA|HMOX1|IL10RA|ITGAM|ITGB2|LAIR1|LGALS9|LILRB1|LILRB2|LILRB4|LILRB5|LY96|LYVE1|MARCO|MCEMP1|MILR1|MRC1|PDGFB|PILRA|PPBP|PTPRC|RNASE1|RNASE6|SELPLG|SIGLEC10|SLAMF8|TNF|TNFRSF1B|TNFSF13B|TPP1|VNN2|VSIG4
Testosterone	log_testo_cleaned	Fibroblasts	2.43213	8.13786e-06	ADAMTSL2|ADGRD1|ANGPTL1|APOD|BGN|BOC|C1R|C1S|CCL14|CCL19|CCL26|CCN3|CCN4|CHRDL1|CLEC3B|CLMP|COL5A1|CSF1|CTHRC1|ECM1|ELN|GFRA1|GGT5|HMCN2|IGFBP4|IGFBP6|ISM1|ITGBL1|LAMB1|MAMDC2|MMP3|NID1|NXPH3|OMD|PDGFRB|PLA2G2A|RSPO3|SCARF2|SOD3|SRPX|TGFBR2|THBS2|TIMP2|VEGFD|VIT
Prednisolone	A07EA01	Endometrial_stromal_cells	4.62207	8.97162e-06	ADAMTS8|CILP|COL6A3|CXCL13|FAP|FNDC1|IL15|LAMB1|OGN|SFRP4|SPON1|SSC5D|TAFA5|THY1|VCAN
Psoriasis	bin_696.4	Basal_keratinocytes	24.3615	9.44825e-06	DEFB4A|IL20|IL22|KLK13|KLK8
Creatinine	log_crea_s_cleaned	Skeletal_myocytes	3.29849	9.68451e-06	ACHE|BAG3|BDNF|CA3|CDH15|CORO6|DUSP29|EDA2R|GDNF|HMCN2|IDI2|IGDCC4|IL17D|KLHL41|LRRC38|MSTN|MYBPC1|MYBPC2|MYL1|NOS1|PADI2|PYDC1|RGMA|SEMA6C|THBD|TMOD4|TPM3|WNT9A
Rabeprazole	A02BC04	Gastric_mucus-secreting_cells	48.1772	9.81129e-06	ANXA10|CA9|CBLIF|LIPF
Glycated haemoglobin (HbA1c)	hba1c_cleaned	Proximal_enterocytes	2.05465	1.03219e-05	ACAA1|ACE2|ACY1|AKR1B10|APOA4|ARSA|ASAH2|BCL2L15|BLVRB|BOLA2B|C10orf99|CCL15|CDHR5|CHCHD10|CKMT1A|CKMT1B|CTSD|DDT|DNPEP|DNPH1|DPP4|ENTPD2|EPS8L2|ERBB3|FABP2|FAM3B|FAM3C|FAM3D|FBP1|FUCA1|FUOM|FUT3|GCNT1|GIPC2|GLRX|GPA33|HEPH|HMCN2|IL32|KAZALD1|KRT19|KRT8|LGALS3|LGALS3BP|MAMDC4|MAPK13|MEP1A|MME|MUC13|PEBP1|PIGR|POF1B|PPP1R14D|PRAP1|PRSS8|PSME2|PTGR1|PTPRH|RBKS|RBP2|RNASE4|SHBG|SNX15|SPINT1|TCN2|TMP…
Clopidogrel	B01AC04	Adipocytes	6.16132	1.11512e-05	ADGRF5|CCL14|CCL8|EGFL7|ESAM|NID2|PDGFB|SELP|SPARC|TIMP3|VEGFC
Alcohol consumption	alcohol	Fibroblasts	2.32179	1.1343e-05	ADAMTS16|ADGRD1|ANGPT1|ASPN|AXL|BGN|BMP4|BOC|C1R|CCL8|CCN2|CCN3|CFH|CHRDL1|CLEC3B|COL1A1|CSF1|CXCL14|EFEMP1|FBLN2|FSTL1|GFRA1|GPNMB|GSN|HMCN2|IGFBP4|ITM2A|LAMB1|LTBP2|MAMDC2|NID1|OMD|PCDHB15|PDCD1LG2|PDGFRB|PLAT|SCARF2|SERPINA3|SERPING1|SFRP4|SOD3|SPARC|SPARCL1|SPON2|TGFBI|TGFBR2|THBS4|THY1|TNC|VASN
Date of attending assessment centre	Date_of_attending_assessment_centre	Alveolar_cells_type_2	0.131149	1.15249e-05	C1orf116|DEFB4B|NRGN
Monocyte percentage	Monocyte_percentage	Langerhans_cells	3.2028	1.16951e-05	ADA2|ADAM8|CCL13|CCL19|CD1C|CD74|CD86|CTSZ|CXCL10|CXCL3|CXCL8|HLA-DRA|IFNL1|IL18BP|IL1RL2|ITGB2|LILRB2|MARCO|SLAMF1|TNF|TNFRSF1B|TNFSF13B|TYMP
Acetylsalicylic Acid	A01AD05	Paneth_cells	7.70285	1.19553e-05	B3GNT7|CEACAM3|CKMT1A|CKMT1B|CTSE|POF1B|PPP1R14D|TNFRSF11A|TSPAN1
Total bilirubin	log_tbil_cleaned	Proximal_enterocytes	2.58235	1.21218e-05	ACHE|ALPI|APOA4|ASAH2|CCL15|CEACAM20|CKMT1A|CKMT1B|ENTPD5|EPCAM|EPS8L2|FABP6|FAM3B|FAM3C|FAM3D|GPA33|HEBP1|HMCN2|IFNLR1|KAZALD1|KRT19|LGALS3BP|MEP1A|MST1|MUC13|NAAA|PIGR|POF1B|PRAP1|PTGR1|PTPRH|S100A14|TCN2|TMPRSS15|XPNPEP2
Date of attending assessment centre	Date_of_attending_assessment_centre	Enteroendocrine_cells	0.100119	1.27703e-05	MAP2K6|SNX15
SHBG	shbg_cleaned	Endometrial_stromal_cells	3.06145	1.31223e-05	ADAMTS15|ADGRD1|CILP|COL1A1|COL4A1|COL5A1|CXCL13|ELN|FAP|FBLN2|GAL|IGFBP2|IL1R1|LAMB1|MME|MXRA8|OGN|PCDHB15|PGR|PLA2G7|PLAT|PTK7|RBP1|RSPO3|SCARF2|SPON1|SPON2|SSC5D|THBS2|VCAN
Long-standing illness, disability or infirmity	Long_standing_illness__disability_or_infirmity	Hofbauer_cells	2.87469	1.32231e-05	ACP5|ADA2|CAPG|CCL3|CD276|CD74|CHI3L1|CTSL|GCHFR|GM2A|HAVCR2|IL18BP|ITGAM|LAIR1|LGALS9|LILRB4|MICB|NPC2|PLA2G15|PLAUR|PSAP|RNASE6|RNASET2|SLAMF8|TNFSF13B|TNFSF8|TREM2|VSIG4
Systemic lupus erythematosus	bin_695.42	Macrophages	5.52809	1.34149e-05	CCL4|CCL8|CD300E|CD74|CD86|CXCL10|HAVCR2|LGALS9|PILRA|TNF|TNFRSF1B|TYMP
Type 2 diabetes	bin_250.2	Intestinal_goblet_cells	4.28433	1.35708e-05	B3GNT7|CA12|CCL15|CHAD|DLL1|FAM3D|FUT3|GALNT3|HEPH|MUC13|PIGR|PTPRH|SPINK4|TFF3|TNFRSF11A|TSPAN1
Alkaline phosphatase	log_alp_cleaned	Thymic_epithelial_cells	3.01083	1.43683e-05	ADAMTS15|ADGRD1|ADH1B|ANGPTL2|BOC|C1QTNF1|C1R|C1S|C3|CA9|CCDC80|CD200|CDON|CFB|CFH|CHI3L1|CHRDL1|CST6|EFEMP1|GCNT1|GGT5|HEG1|ICAM5|IL1R1|IL6ST|LAMA4|LAMB1|LAYN|MELTF|MET|MSLN|MST1|NID2|OMD|PAPPA|PROS1|RARRES1|RARRES2|SERPING1|TIMP1|TNFRSF11B|TNFRSF8|TNFSF13|TNXB|VEGFC
Digoxin	C01AA05	Adipocytes	5.40382	1.44643e-05	ADAM15|ANGPT2|AOC3|C1QTNF1|COL4A1|CRHBP|CRIM1|ENG|LIFR|NRP1|PCDH17|THBD
Postinflammatory pulmonary fibrosis	bin_502	Alveolar_cells_type_1	11.0549	1.46245e-05	CEACAM6|FOLR1|GALNT5|ICAM1|ICAM5|ITGB6|MSLN
Cystatin C	log_cysc_cleaned	Leydig_cells	2.82882	1.46818e-05	AGRP|ANGPT2|ANGPTL1|BOC|C1R|C1RL|C1S|CHRDL1|CILP|CLEC3B|CNPY4|COL15A1|COL1A1|COL5A1|COL6A3|DCN|DLK1|EDNRB|EGFLAM|ELN|ENG|FBLN2|FKBP7|FLRT2|FSTL1|GGT5|HS6ST2|IGDCC4|IGFBP6|IGFBP7|IL34|ITM2A|LAG3|LAMA4|LMOD1|MAMDC2|MXRA8|NBL1|NGF|NGFR|NID1|OGN|OMD|PALM|PDCD1LG2|PDGFRB|PILRA|PILRB|RGMA|RSPO3|S100A13|SERPINF1|SFRP1|SOD3|SRPX|TGFBR3|THBD|THY1|TIMP2|TIMP3|TYRO3|VASN|VIM|VIT|WFIKKN2
Centre	centre	Sertoli_cells	0.223331	1.47421e-05	BGN|CPE|GMPR|GRK5|KEL|PPP1R14A|SPARC
Date of attending assessment centre	Date_of_attending_assessment_centre	Late_spermatids	1.83274	1.47483e-05	ACOT13|AFAP1|AMFR|AP2B1|ARID4B|ARL2BP|ARSA|ATP6V1F|BACH1|BAG6|BCAT1|BLOC1S3|BRDT|BRK1|C2orf69|CALCOCO2|CARHSP1|CASP2|CENPJ|CEP152|CEP170|CEP43|CIT|CLPP|CPTP|CSNK1D|DAPK2|DGCR6|DNAJA4|DNAJB8|DNPEP|DPP7|DUSP3|DYNLT3|EFCAB2|EGFLAM|EHBP1|EIF4E|ELOB|ENTR1|ERMAP|FGD3|FKBP7|GFER|GIGYF2|GIT1|GORASP2|GP6|GPI|GTPBP2|HGS|HMOX2|IGHMBP2|INPP1|IQGAP2|JPT2|LGALS8|LHPP|LPP|MAD1L1|MECR|MINDY1|MPIG6B|NFYA|NUCB2|OT…
Aspartate aminotransferase	log_ast_cleaned	Proximal_enterocytes	1.9455	1.49908e-05	ACAA1|ACE2|ACHE|ACOX1|ACY1|ADAMTSL5|AKR1B10|ALPI|ANPEP|AOC1|ARSA|ASS1|B2M|BCL2L15|BLNK|BST1|C10orf99|C2CD2L|CBS|CCL15|CD74|CDA|CEACAM20|CGN|CHCHD10|CKMT1A|CKMT1B|CLIC5|COX5B|CTSD|CYB5A|DDT|DHRS4L2|DNPEP|DNPH1|DPP4|ENPEP|ENTPD2|ENTPD5|EPCAM|EPHX2|EPS8L2|ERBB3|FABP2|FAM3B|FAM3D|FBP1|FUCA1|FUOM|FUT3|GCHFR|GCNT1|GFER|GIPC2|HEPH|HLA-A|HMCN2|IL22RA1|IL2RG|IL32|INPP5J|KAZALD1|KHK|KRT19|KRT8|LGALS3|LGALS…
Platelet distribution width	Platelet_distribution_width	Langerhans_cells	2.98859	1.50732e-05	ADA2|AXL|C1orf56|CCL3|CD200R1|CD4|CD72|CD74|CLEC10A|CPVL|EREG|FUT1|HLA-DRA|IL10RA|IL18BP|IL2RG|LGALS1|LY9|PTX3|SLAMF8|TGFBI|TIMP1|TLR1|TNF|VMO1
Renal failure NOS	bin_585.2	Adipocytes	2.85379	1.56436e-05	ACVRL1|CCL14|CD300LG|CD93|CLEC1A|CPXM2|CRIM1|CX3CL1|DLL1|EFNB2|EPHB4|ESAM|FABP4|GPIHBP1|HSPG2|IGFBP4|JAM2|LEPR|NPDC1|PALM2AKAP2|SCN4B|SEMA3F|SEMA3G|SNCG|SPARCL1|TGFBR2|THBD|ULBP2
Salbutamol	R03AC02	Fibroblasts	5.94468	1.62402e-05	ADAMTS16|ADAMTS8|FAP|GSN|HMCN2|NXPH3|OMD|SFRP4|SOD3|THBS4|XG
Particulate matter air pollution (pm10); 2007	Particulate_matter_air_pollution__pm10___2007	Fibroblasts	0.20388	1.63062e-05	CCN2|FKBP7|SERPINH1|SPRY2|THY1
Cystatin C	log_cysc_cleaned	Langerhans_cells	2.08834	1.63604e-05	ADA2|ADAM8|APOBR|AXL|B4GALT1|BCAT1|C17orf49|C1orf56|CASP1|CCL13|CCL19|CCL22|CCL3|CD101|CD1C|CD200R1|CD302|CD4|CD40|CD58|CD70|CD72|CD74|CD83|CD84|CD86|CFP|CLEC10A|CPVL|CSF2RA|CSF2RB|CST3|CST7|CTSZ|CXCL10|CXCL8|DPEP2|EVI2B|FCER1A|FMNL1|GLA|GP1BA|HAVCR2|HLA-DRA|HSPA1A|ICAM1|ICOSLG|IFNL1|IL10RA|IL12B|IL13RA1|IL16|IL18BP|IL18R1|IL1B|IL1R1|IL1RN|IL20|IL22|IL2RA|IL2RG|IL6R|ITGAM|ITGAX|ITGB2|KYNU|LCP1|LG…
trans-pQTL score	trans.score	Kupffer_cells	3.09373	1.70901e-05	A1BG|ADA2|ADGRE1|ADGRE2|APBB1IP|APOBR|ARHGAP45|AZU1|BST1|C2|C3|CCL14|CCL23|CD101|CD244|CD300A|CD300E|CD302|CD4|CD48|CD84|CD86|CD93|CDA|CES1|CFP|CLEC12A|CLEC1B|CORO1A|CREG1|CRHBP|CRTAM|CSF2RB|CTSB|CXCL11|CXCL9|DEFA1B|DPEP2|EHD3|EREG|FKBP5|FLI1|FYB1|GIMAP7|GMFG|HCLS1|HHEX|HMOX1|HPSE|IL12RB1|IL16|IL17RA|IL1R2|INPP5D|ITGAM|ITGB2|ITIH4|LAIR1|LAT2|LCP1|LGALS9|LILRA6|LILRB1|LILRB2|LILRB4|LILRB5|LY96|MAR…
Age	age	Thymic_epithelial_cells	2.92997	1.7858e-05	ADAMTS15|ADGRD1|ADH1B|ANGPTL2|BOC|C1QTNF1|CA9|CCDC80|CD200|CDON|CHI3L1|CHRDL1|CST6|EFEMP1|EPGN|EPHB6|GCNT1|GGT5|IGFBP4|IL6ST|KLK8|LAMA4|LAMB1|LAYN|MELTF|MSLN|MUC16|NID2|OGN|OMD|PAPPA|PLA2G2A|PROCR|PROS1|RARRES1|SERPING1|ST3GAL1|TIMP1|TNFRSF11B|TNFSF13|TNXB|VEGFC
Albumin	albumin_cleaned	Langerhans_cells	2.09344	1.80028e-05	ADA2|ADAM8|ARF6|B4GALT1|C1orf56|CCL19|CCL3|CD1C|CD200R1|CD58|CD70|CD74|CD83|CD84|CFP|CLEC10A|CST7|CTSZ|CXCL10|EVI2B|FCGR2B|HAVCR2|HLA-DRA|ICOSLG|IL13RA1|IL16|IL18BP|IL1R2|IL1RL2|IL1RN|IL22|IL2RA|ITGB2|LGALS1|LILRB2|LSP1|LY9|LY96|MARCO|MRC1|NCR3LG1|NECTIN2|NRP2|PILRA|PLAUR|PPT1|QPCT|RELT|RGS10|RNASE6|S100A4|SLAMF1|SLAMF8|SRC|TANK|THBS2|TIMP1|TNF|TNFRSF1B|TNFRSF4|VEGFA|VMO1|VSIG4
Date of attending assessment centre	Date_of_attending_assessment_centre	Smooth_muscle_cells	0.346062	1.88065e-05	AXL|CCL26|COL6A3|CRIP2|EGFLAM|F2R|GRK5|NRGN|PDE5A|PDLIM7|PPP1R14A|PTP4A3|RRAS|SELP|SMTN|SOD3
Azathioprine	L04AX01	B-cells	8.469	1.90849e-05	CD72|FCER2|FCRL1|ICAM3|LY9|PTPRC|SELL|TNFRSF13C
Atorvastatin	C10AA05	Proximal_enterocytes	3.09214	1.9257e-05	ACE2|CKMT1A|CKMT1B|CLIC5|EPCAM|EPS8L2|FABP2|FABP6|FAM3B|IFNLR1|LGALS3|MAMDC4|MEP1B|MST1|MUC13|POF1B|PPP1R14D|PRSS8|PTGR1|RBP2|SMPDL3A|VNN1|XPNPEP2
Heart failure NOS	bin_428.2	Cardiomyocytes	57.497	1.92789e-05	HRC|NPPB|SFRP1|TNNI3
Asthma	bin_495	Peritubular_cells	7.20519	2.02803e-05	AGRP|AOC3|CCL26|ENPP6|F3|NXPH3|OGN|SOD3|THBS4
cis-pQTL score	cis.score	Leydig_cells	3.47258	2.0616e-05	ADAMTSL5|AGRP|ALDH1A1|ANGPT2|ANGPTL1|APOD|BOC|C1R|C1RL|C1S|CCL26|CFH|CHRDL1|CILP|CLEC3B|CNPY4|COL15A1|COL1A1|COL5A1|COL6A3|CPE|DCN|DLK1|EGFLAM|ELN|ENG|ENTPD2|F10|FBLN2|FKBP7|FLRT2|FSTL1|GGT5|GLT8D2|HS6ST2|IGDCC4|IGFBP6|IGFBP7|IL34|ITM2A|LAG3|LAMA4|LMOD1|MAMDC2|MXRA8|NBL1|NID1|OGN|OMD|PALM|PDCD1LG2|PDGFRB|PILRA|PILRB|PPP1R14A|RGMA|RSPO3|S100A13|SERPINF1|SERPING1|SFRP1|SOD3|SRPX|SSC5D|SYTL4|TGFBR3|…
LDL direct	ldl_chol_cleaned	Leydig_cells	2.61945	2.09963e-05	ANGPT2|APOD|C1R|C1RL|C1S|CCL26|CFH|CHRDL1|CLEC3B|COL15A1|COL5A1|CPE|DLK1|ELN|ENTPD2|F10|FSTL1|GLT8D2|ITM2A|LAMA4|LRP1|NGF|NGFR|PALM|PDGFRB|S100A13|SERPING1|SFRP1|SOD3|SSC5D|TGFBR3|THBD|THY1|TIMP3|TYRO3|VASN|VEGFC|VIT|WFIKKN2
IGF-1	igf1_cleaned	Late_spermatids	0.433299	2.15696e-05	ADAMTS13|ARSA|ASAH2|CCL14|DPP7|ENTR1|FAM20A|FCRL3|HMCN2|IGFBPL1|IL17D|KLK13|LHPP|MSTN|NFATC3|OXT|PHOSPHO1|PSPN|SDK2|SHBG|SMPD1|TGFBR1|TIMP2|TNFSF11|TSHB|ZP3
Furosemide|Amiloride |Furosemide	C03CA01	Leydig_cells	6.21866	2.21604e-05	AGRP|ANGPT2|COL5A1|ELN|GGT5|IGFBP7|LMOD1|MAMDC2|SFRP1|TIMP2
Mean corpuscular volume	Mean_corpuscular_volume	B-cells	3.48809	2.22414e-05	APBB1IP|CD48|CD72|CD74|CR2|FCER2|FCRL1|FCRL3|IL16|IL4R|LILRB1|LTA|LTB|PTPRC|SELL|SIGLEC10|TNF|TNFRSF13C|TNFSF8|TREML2
Age	age	Leydig_cells	2.54918	2.22808e-05	ADAMTSL5|AGRP|ANGPT2|ANGPTL1|BOC|C1RL|CHRDL1|CILP|COL15A1|CPE|DCN|DLK1|EGFLAM|ELN|ENG|F10|FBLN2|GGT5|GLI2|IGDCC4|IGFBP6|IGFBP7|ITM2A|LAG3|LAMA4|LMOD1|LRP1|MAMDC2|MXRA8|NBL1|NID1|OGN|OMD|PALM|PDGFRB|PILRA|PILRB|RGMA|RSPO3|S100A13|SERPINF1|SERPING1|SFRP1|SOD3|SRPX|SSC5D|THBD|TIMP2|TIMP3|TYRO3|VEGFC
Monocyte count	Monocyte_count	monocytes	2.16513	2.36101e-05	ADA|AREG|ASAH1|BACH1|BST1|CASP1|CASP10|CD300E|CTSC|EREG|FLI1|FMNL1|FYB1|GIMAP7|HCLS1|HHEX|ICAM3|INPP5D|KYNU|LAIR1|LILRA5|LILRA6|LILRB1|LILRB4|LRRFIP1|LY96|NAGA|NBN|NCF2|NINJ1|PF4|PIK3AP1|PILRA|PPBP|PPCDC|PSAP|PTPN6|RASSF2|RELT|RNASET2|RP2|SELL|SERPINB8|SH3BP1|TIMP1|TLR2|TNFAIP2|TYMP|VSIR|VSTM1|WARS1
Body mass index	bmi	Leydig_cells	2.56644	2.46579e-05	AGRP|ALDH1A1|ANGPTL1|APOD|BOC|C1RL|C1S|CFH|CHRDL1|CILP|CLEC3B|COL15A1|COL6A3|CPE|ENG|ENTPD2|FSTL1|GLI2|HS6ST2|IGDCC4|IGFBP6|LMOD1|LRP1|MXRA8|OGN|OMD|PALM|PDCD1LG2|PDGFRB|RGMA|RSPO3|S100A13|SERPINF1|SFRP1|SRPX|SSC5D|TGFBR3|THY1|TIMP2|TYRO3|VASN|WFIKKN2
Eosinophill percentage	Eosinophill_percentage	Club_cells	5.81953	2.469e-05	C6orf58|CHIT1|CXCL17|KLK11|PRSS22|SCGB1A1|SCPEP1|SNCG|TACSTD2|TCN1|WFDC2
Long-standing illness, disability or infirmity	Long_standing_illness__disability_or_infirmity	Langerhans_cells	2.79979	2.48189e-05	ADA2|B4GALT1|CCL19|CCL3|CD302|CD74|CXCL8|GLA|HAVCR2|HLA-DRA|IL18BP|IL18R1|IL1R1|IL2RA|ITGAM|MMP12|NCR3LG1|NECTIN2|PDCD1LG2|PLAUR|RNASE6|SLAMF8|TNFRSF1B|TNFRSF4|TNFSF13B|TNFSF8|VSIG4
Insulin	A10A	Endothelial_cells	3.22498	2.55317e-05	ADAM15|CD109|CD200|COL4A1|CTHRC1|ENG|EPHB4|ESAM|HEG1|ICAM2|IL1RL1|JAM2|LAYN|LEPR|LIFR|LYVE1|MCAM|NOTCH1|PCDH1|PCDH17|PRCP
Metformin	A10BA02	Fibroblasts	2.45977	2.55903e-05	ADAMTS16|ADAMTS8|ADAMTSL2|AKAP12|AOC3|APOD|CCL11|CCL23|CCN3|CLEC3B|COL15A1|COL1A1|COMP|CRHBP|CXCL12|ELN|F2R|FN1|FNDC1|GGT5|GSN|ISM1|ITGA11|ITGBL1|LAMB1|MFAP5|MXRA8|MYOC|OMD|PLAT|RSPO3|THBS4|TIMP1|TNC|TNXB|VIT
Furosemide|Amiloride |Furosemide	C03CA01	Adipocytes	5.0318	2.67522e-05	ANGPT2|CCL14|CPXM2|CRIM1|FLT1|IL33|LIFR|NPDC1|NRP2|PALM2AKAP2|RNASE1|SNCG
Conjugated Estrogens	G03CA57	Peritubular_cells	3.58052	2.6935e-05	COL15A1|CPE|CPXM2|ELN|F10|FSTL1|IGFBP7|LMOD1|MATN2|NID1|OMD|SERPINA5|SMOC1|SOD3|SPARCL1|SRPX|VASN|VIT
Mean platelet (thrombocyte) volume	Mean_platelet__thrombocyte__volume	Basal_keratinocytes	0.25772	2.7245e-05	BOC|DAAM1|DSC2|EPPK1|FABP5|ITGA2|ITGA6|NTF3|TIMM8A
Pulse rate, automated reading	Pulse_rate	monocytes	1.9275	2.793e-05	ADGRE2|ADGRE5|APBB1IP|AREG|ASAH1|BID|CASP10|CCL4|CD101|CD244|CD300A|CD302|CD4|CD48|CD72|CD74|CD83|CFP|CORO1A|CPPED1|CTSC|CXCL11|DNMBP|FKBP5|FYB1|GBP1|HAVCR2|HHEX|ICAM2|IFNGR2|IL10RA|IL12RB1|IL15|IL18BP|IL1B|INPP5D|KYNU|LGALS9|LILRA5|LILRA6|LILRB1|LILRB2|LILRB4|LRCH4|LRRFIP1|LSP1|LY96|LYN|MAP2K1|MICB|MNDA|NAAA|NAMPT|NBN|NINJ1|PILRA|PLAUR|PPCDC|PSAP|PTPRC|RASSF2|RNASET2|RNF149|RP2|SERPINB8|SIGLEC10…
Lymphocyte count	Lymphocyte_count	B-cells	3.52875	2.80081e-05	ARHGAP25|BLNK|CD48|FCGR2B|FCRL1|FCRL3|FMNL1|ICAM3|IL16|INPP5D|LSP1|LY9|NFATC1|PLSCR3|PTPRC|SELL|SIGLEC10|TNF|TNFRSF13C
Prednisolone	A07EA01	Leydig_cells	3.87743	2.98582e-05	AGRP|APOD|CILP|COL15A1|COL6A3|DLK1|FLRT2|IGDCC4|LMOD1|NBL1|OGN|RGMA|SRPX|SSC5D|TGFBR3|THY1
Peak expiratory flow (PEF)	Peak_expiratory_flow__PEF_	Macrophages	6.12769	3.238e-05	ADA2|CCL3|CD4|CXCL9|LILRA6|RNASE1|RNASE6|SLAMF8|TNF|TNFSF13B
Type 2 diabetes	bin_250.2	Distal_enterocytes	3.08073	3.31337e-05	ACY1|AKR1B10|B3GNT7|CA12|CCL15|CDH1|CHAD|CHCHD10|DSG2|FAM3D|FUCA1|FUT3|HEPH|IL10RB|INPP5J|KRT18|KRT8|MUC13|PIGR|PTPRH|TNFRSF11A|TSPAN1
Smoking	smoking	Endothelial_cells	2.25769	3.37881e-05	ACVRL1|ADAM15|ANGPT2|ANGPTL2|C1QTNF5|CCL14|CCL21|CCL23|CD109|CD200|CD93|CDH5|COL15A1|CRIP2|DLL4|EDN1|EDNRB|EGFL7|ENG|ESM1|FLT1|GIMAP7|HEG1|HSPG2|ICAM1|ICAM2|ICAM4|IGFBP4|IL1RL1|IL33|ITM2A|JAM2|LEPR|LIFR|LYVE1|MCAM|NOTCH1|NPDC1|NPR1|NRP2|PALM2AKAP2|PCDH17|PTPRB|SEMA3F|SLC9A3R2|SMAD1|SNCG|SPARCL1|THSD1|TIMP3|TLR4|TNXB|TSPAN7|VCAM1
Date of attending assessment centre	Date_of_attending_assessment_centre	Hepatocytes	0.478286	3.38545e-05	ACOT13|ALDH1A1|ALDH5A1|AMFR|APOH|ARG1|ATOX1|BIRC2|CAT|CPB2|DBI|DDT|DHRS4L2|ECHS1|GNE|HHEX|HMGCL|KHK|MAP2K1|MGMT|NIT2|NMT1|NUDC|PBLD|PCBD1|PDIA4|PEBP1|PECR|PIK3AP1|PRDX6|SHMT1|SOD1|SULT1A1|SUOX|TBCA|TIMM8A|TST
Age	age	Sertoli_cells	2.9029	3.53604e-05	ACTA2|ADAMTSL5|ADGRD1|AOC3|ASPN|C1QTNF1|CCN4|COL4A1|CPE|CTSV|DCBLD2|EGFLAM|ESAM|FCRLB|GGT5|GMPR|IGFBP6|IGFBP7|KEL|L1CAM|LMOD1|MANSC4|MCAM|MFGE8|NID1|NOTCH3|NPPB|NPTX2|NTF3|PDGFRB|PRND|SCN4B|SCRG1|SOX9|SPARCL1|SUSD5|THBS4|TIMP1|TIMP3|TYRO3
Date of attending assessment centre	Date_of_attending_assessment_centre	Horizontal_cells	0.272549	3.62979e-05	BRSK2|GP1BA|PER3|RAB33A|RAB37|SNAP25|STXBP1|SV2A|TMEM132A
Height	Standing_height	Cone_photoreceptor_cells	4.90675	3.70388e-05	ADD1|CALB1|HEG1|LMOD1|MEGF9|NPPC|PODXL2|PRTG|SCG3|SEZ6|SEZ6L2|SYT1
cis-pQTL score	cis.score	Basal_respiratory_cells	3.09523	4.01249e-05	AGRN|AHNAK2|ALDH3A1|ANGPTL4|ANXA2|BCAM|BID|C1GALT1C1|CA9|CCL19|CCN1|CD109|CD40|CD58|CD70|CDCP1|CDH3|CHI3L1|CPA4|CSF3|CTSC|CTSV|CX3CL1|CXCL10|CXCL11|CXCL17|CXCL5|CXCL6|CXCL8|DEFB4A|DYNLT1|EFEMP1|F3|FGFBP1|IFNGR1|IGFBP3|IGFBP6|IL18|IL19|IL33|ITGA2|ITGB6|KLK10|KRT19|KYNU|LAYN|LCN2|LIF|MMP1|MMP10|MMP13|MMP3|PLAT|PLAU|PRSS22|PSME2|PSTPIP2|S100A3|SCPEP1|SERPINB1|SERPINF1|SLITRK6|SNCA|SOD2|TACSTD2|THSD1…
Acetylsalicylic Acid	A01AD05	Undifferentiated_cells	9.11128	4.08217e-05	AGR2|B3GNT7|CKMT1A|CKMT1B|POF1B|PPP1R14D|TNFRSF11A
Bendroflumethiazide	C03AA01	Intestinal_goblet_cells	7.43126	4.34442e-05	CA12|CHAD|EPCAM|GPA33|HEPH|KLK1|KLK15|NPDC1
cis-pQTL score	cis.score	Exocrine_glandular_cells	3.32859	4.42389e-05	ACHE|ADAM9|ADGRG1|ANGPTL4|ANXA3|BCL2L15|C3|CBS|CCL2|CCN2|CDCP1|CDH3|CFB|COCH|CPA4|CST6|CTSE|CXCL10|CXCL11|DBN1|DEFB4A|EDN1|EGF|F3|FAM3B|FGF21|FGF5|FURIN|FUT1|GAL|GSTM4|HSPB1|ICAM1|IL15RA|IL18|IL32|ITGA2|ITGB6|KLK1|KRT18|LTB|MMP1|MMP12|NOMO1|NPHS1|NPPB|OLFM4|OSMR|PLAU|PM20D1|PVR|RBP1|REG1A|REG1B|S100A3|SDC4|SEMA7A|SERPINA3|SERPINA4|SERPINB1|SERPINI2|SNX15|SOD2|SPINK1|STC2|TCN1|TGFBI|TNFRSF12A|TSPA…
Beclomethasone Dipropionate	R03BA01	Endometrial_stromal_cells	11.4568	4.65956e-05	ADAMTS8|COL6A3|FAP|OGN|SFRP4|THY1
Aspartate aminotransferase	log_ast_cleaned	Peritubular_cells	2.39792	4.85655e-05	ACTA2|ADAMTSL5|ANGPTL1|AOC3|AXL|BOC|BST2|CCL26|CCN2|CILP|COL15A1|CPE|CPXM2|DCN|ENG|ENPP6|ENTPD2|F3|FBLN2|FSTL1|IGFBP7|IL34|ITGA11|LAG3|LAMB1|LAYN|LMOD1|LRP1|LTBP2|MAMDC2|MATN2|MATN3|MXRA8|NID1|NPTX2|NTF3|NXPH3|OMD|PALM|PBXIP1|PCDHB15|PDGFRB|PROK1|RGMA|SCARF2|SFRP4|SMOC1|SOD3|SPARC|SPARCL1|SPOCK1|SRPX|SSC5D|THBD|THBS4|TIMP2|TIMP3|TYRO3|VIT|WFIKKN2
Hydroxocobalamin	B03BA03	Gastric_mucus-secreting_cells	88.3219	4.91385e-05	CA9|CBLIF|LIPF
Acetylsalicylic Acid	A01AD05	Distal_enterocytes	5.07037	5.04084e-05	AGR2|B3GNT7|CKMT1A|CKMT1B|KRT18|KRT19|POF1B|PPP1R14D|PRSS8|TNFRSF11A|TSPAN1
Creatinine	log_crea_s_cleaned	Peritubular_cells	2.49116	5.11819e-05	ACTA2|ADAMTSL5|AGRP|APOD|C1S|CLMP|COL15A1|CPE|CPXM2|DCN|F3|FBLN2|GP1BA|HS6ST2|IGFBP6|LAYN|LMOD1|MATN3|MXRA8|NBL1|NXPH3|OGN|PALM|PBXIP1|PROK1|RGMA|SCARF2|SERPINF1|SOD3|SPARCL1|SPOCK1|THBD|TIMP2|TIMP3|VASN|VIT|WFIKKN2
Type 1 diabetes	bin_250.1	Leydig_cells	5.56542	5.13268e-05	BOC|CHRDL1|COL6A3|DCN|FSTL1|IGDCC4|LRP1|PALM|PDCD1LG2|VASN
Centre	centre	Basal_keratinocytes	0.240677	5.32558e-05	DAAM1|EPPK1|FABP5|IL1RN|ITGA6|PTGR1|TIMM8A
Furosemide|Amiloride |Furosemide	C03CA01	Peritubular_cells	5.54357	5.34473e-05	ACTA2|AGRP|CPXM2|ELN|IGFBP7|LMOD1|LTBP2|MAMDC2|MATN2|TIMP2
Renal failure NOS	bin_585.2	Peritubular_cells	3.00179	5.36016e-05	ACTA2|AGRP|CLMP|CPXM2|ELN|F3|HS6ST2|IGFBP6|LAYN|LMOD1|NBL1|OGN|PALM|PBXIP1|SCARF2|SERPINF1|SPARCL1|THBD|TIMP2|VASN|VIT|WFIKKN2
Immature reticulocyte fraction	Immature_reticulocyte_fraction	Adipocytes	3.62784	5.4407e-05	ADAMTS15|CCL8|COL4A1|CSF3|CXCL12|ESAM|HSPG2|ITGA6|LEPR|MGLL|PDGFB|PLAT|RNASE1|SPARC|TNFSF12|VEGFC
Date of attending assessment centre	Date_of_attending_assessment_centre	Breast_myoepithelial_cells	0.10798	5.55767e-05	AZU1|PPP1R14A
Glycated haemoglobin (HbA1c)	hba1c_cleaned	Fibroblasts	2.07946	5.6464e-05	ADAMTS16|ADAMTSL2|ADGRD1|ADH1B|ANGPTL1|AOC3|ASPN|AXL|BMP4|C1QTNF1|CCL11|CCL19|CCL23|CCN1|CCN4|CD70|CFH|CILP|COL6A3|COMP|CRHBP|CTHRC1|CXCL12|CXCL14|ECM1|EFEMP1|F10|FAP|FN1|FNDC1|GFRA1|GPNMB|HGF|HMCN2|ITGA11|LAMB1|MASP1|MYOC|NID1|NID2|PCDHB15|PLAT|PTX3|SERPINF1|SERPING1|SPON2|SSC5D|TGFBI|THBS2|THBS4|TIMP1|TIMP3|TNC|TNXB|VEGFD|VIT
Type 2 diabetes	bin_250.2	Paneth_cells	3.91272	5.80873e-05	B3GNT7|CA12|CCL15|FAM3D|FUCA1|FUT3|HEPH|IL10RB|INPP5J|KRT8|MUC13|PIGR|PTPRH|TNFRSF11A|TSPAN1
Renal failure NOS	bin_585.2	Endothelial_cells	2.7806	5.90872e-05	ACVRL1|CCL14|CCL23|CD200|CD93|CLEC1A|CPXM2|CX3CL1|EFNB2|EPHB4|ESAM|HSPG2|IGFBP4|JAM2|LAYN|LEPR|NPDC1|PALM2AKAP2|RSPO3|SEMA3F|SNCG|SPARCL1|TGFBR2|TGFBR3|THBD
Vitamin D	vitd_cleaned	Basal_keratinocytes	3.38407	6.29256e-05	AHNAK2|ALDH3A1|AREG|BOC|CA12|CDH3|CPA4|CXCL14|FGFBP1|GPNMB|ITGA2|KLK11|KLK8|KRT6C|LGALS7|NTF3|PTGR1|THBS2|XG
Insulin	A10A	Oligodendrocyte_precursor_cells	2.73278	6.35204e-05	ALCAM|CGREF1|CHAD|CHL1|CNTN4|ERBB4|FLRT2|GALNT10|GASK1A|GFRA1|GHR|HS6ST2|IGDCC4|IGF1R|JAM2|LRRC37A2|NFASC|NOS1|NTRK2|PCDH17|PRTG|PTPRM|RECK|ROBO1|SLITRK2
Platelet crit	Platelet_crit	Basal_keratinocytes	0.31683	6.50111e-05	CDH3|DAAM1|DLL1|EPPK1|FABP5|GPNMB|ITGA2|ITGA6|LYPD3|NDRG1|PTGR1|TACSTD2|THBS2|TIMM8A|TNFRSF19
Total bilirubin	log_tbil_cleaned	Intestinal_goblet_cells	3.70327	6.5943e-05	AGR2|CCL15|CKMT1A|CKMT1B|ENTPD5|EPCAM|FAM3D|GALNT7|GPA33|KAZALD1|MUC13|PIGR|PLA2G10|POF1B|PTPRH|SPINK4
trans-pQTL score	trans.score	Hofbauer_cells	2.40054	6.703e-05	ACP5|ADA2|ADGRE2|AGRP|APOBR|ARHGAP25|ASAH1|ATP6V1F|AZU1|BLVRB|BST1|BST2|C2|CAPG|CASP1|CCL13|CCL24|CCL3|CCL4|CD14|CD200R1|CD276|CD300A|CD300E|CD4|CD48|CD72|CD74|CD84|CD86|CEBPA|CHCHD6|CHI3L1|CHIT1|CLEC12A|COLEC12|COMMD9|CORO1A|CPVL|CREG1|CRYBB1|CTSB|CTSC|CTSD|CTSL|CTSZ|CXCL10|CXCL11|CYTL1|DOK1|DPEP2|EGFL7|FABP5|FAM20A|FOLR2|FUOM|FXYD5|FYB1|GCHFR|GMFG|GNPDA1|GPNMB|GRN|HAVCR2|HCLS1|HHEX|HMOX1|HNMT|H…
cis-pQTL score	cis.score	Endothelial_cells	2.58056	6.85468e-05	ACVRL1|ADAM15|ADAMTS1|ANGPT2|ANGPTL2|C1QTNF5|CCL14|CCL21|CCL23|CCN2|CD109|CD200|CD93|CDH5|CLEC1A|CLEC1B|CLEC3B|COL15A1|COL4A1|CPXM2|CRHBP|CRIP2|CSF3|CTHRC1|CX3CL1|CXCL12|CYTL1|EDN1|EGFL7|EHD3|ENG|EPHB4|ESAM|ESM1|F2R|FCGR2B|FGF23|FLT1|FUT1|GBP4|GGT5|GIMAP7|GIPC3|HEG1|HSPG2|ICAM1|ICAM2|ICAM4|IGFBP4|IL18BP|IL1RL1|IL33|ITM2A|JAM2|LAYN|LEPR|LIFR|LYVE1|MCAM|NOS3|NOTCH1|NPDC1|NRP1|NRP2|PALM2AKAP2|PCDH1|…
Peak expiratory flow (PEF)	Peak_expiratory_flow__PEF_	Gastric_mucus-secreting_cells	10.4187	6.89813e-05	ANXA10|C6orf58|GKN1|RNASE1|RNASE4|TFF1
Total bilirubin	log_tbil_cleaned	Enteroendocrine_cells	4.43696	7.12543e-05	AGR2|CCL15|CHGA|CKMT1A|CKMT1B|EPCAM|FAM3D|GIP|MUC13|PLA2G10|PYY|SCG2|SCGN
Body mass index	bmi	Thymic_epithelial_cells	2.75661	7.60875e-05	ADAMTS15|ADH1B|ANGPTL2|BOC|C1QTNF1|C1S|C3|CA9|CCDC80|CD200|CDON|CFB|CFH|CHRDL1|CST6|EFEMP1|EPGN|GCNT1|ICAM5|IL1R1|KLK11|LAYN|MET|MSLN|OGN|OMD|PLA2G2A|PROS1|RARRES1|RARRES2|ST3GAL1|TNFRSF8|TNFSF13|TNFSF14
Type 2 diabetes	bin_250.2	Hofbauer_cells	2.55387	7.61511e-05	ACP5|ADA2|ADGRE2|BST1|C2|CD276|CD48|CD74|CHI3L1|CTSD|CTSZ|HAVCR2|IGFBPL1|IL18BP|LAIR1|LCP1|LY96|MICB|MILR1|NAGK|NPC2|PILRA|PLA2G15|RNASE6|RNASET2|SLAMF8|TLR1|VSIG4
Date of attending assessment centre	Date_of_attending_assessment_centre	Endometrial_stromal_cells	0.270283	8.02324e-05	COL6A3|F2R|FGF2|FKBP7|FOXO1|PHLDB1|PPP1R14A|SERPINH1
Monocyte count	Monocyte_count	Skeletal_myocytes	0	8.08175e-05
Number of days/week of moderate physical activity	Number_of_days_week_of_moderate_physical_activity	Fibroblasts	4.81602	8.35874e-05	ADAMTS8|BMP4|CLMP|COMP|CXCL14|FAP|GSN|ITGA11|MAMDC2|MXRA8|THY1
Rheumatoid arthritis	bin_714.1	Macrophages	11.5272	8.44202e-05	LILRB4|PADI4|TNF|TNFRSF8|TNFSF13B|TNFSF8
Alfacalcidol	A11CC03	Adipocytes	6.90202	8.50974e-05	CPXM2|CYTL1|IL33|PCDHB15|RNASE1|SCN4B|SEMA3F|TGFBR2
Digoxin	C01AA05	Leydig_cells	5.81687	8.62859e-05	ANGPT2|COL5A1|EGFLAM|ENG|GGT5|IGFBP7|MAMDC2|SRPX|THBD
Qualifications	Qualifications	Alveolar_cells_type_2	6.65539	9.05562e-05	CHI3L1|CHIT1|CXCL17|FAM20A|ICAM5|LAMP3|NPC2|NPR1
Acetylsalicylic Acid	A01AD05	Proximal_enterocytes	3.86889	9.16189e-05	ACE2|CKMT1A|CKMT1B|FABP2|GIPC2|KRT19|MEP1A|POF1B|PPP1R14D|PRSS8|RBP2|TMPRSS15|TNFRSF11A|VSIG10
Spread type	Spread_type	Fibroblasts	0.167819	9.17668e-05	SERPINF1|SFRP4|THBS2
Creatinine	log_crea_s_cleaned	B-cells	0.160024	9.53714e-05	CD79B|ICAM3|IL4R
Metformin	A10BA02	Intestinal_goblet_cells	3.24498	9.6487e-05	APOBR|B3GNT7|CCL15|CHAD|DLL1|ENTPD5|EPCAM|FAM3D|FUT3|GALNT7|GPA33|HEPH|MUC13|PIGR|PTPRH|SPINK4|TFF3|TNFRSF11A|TSPAN8
Metformin	A10BA02	Paneth_cells	3.24498	9.6487e-05	APOBR|B3GNT7|CCL15|CCL23|CDA|CTSE|EPCAM|FAM3D|FUT3|GPA33|GPRC5C|HEPH|KRT8|MDK|MUC13|PIGR|PTPRH|TNFRSF11A|TSPAN8
Renal failure NOS	bin_585.2	Basal_respiratory_cells	2.93741	9.96347e-05	AGRN|CDH3|CX3CL1|EFEMP1|F3|IFNGR1|IGFBP6|LAYN|LCN2|MMP13|MMP3|NGFR|PRSS22|SERPINF1|TACSTD2|TMPRSS11D|TNFRSF12A|TNFRSF21|ULBP2|WFDC2|XG
Celiac disease	bin_557.1	Undifferentiated_cells	9.6729	0.000100502	AGR2|CKMT1A|CKMT1B|NOS2|POF1B|PPP1R14D
Lymphocyte count	Lymphocyte_count	monocytes	2.27218	0.000105672	ADGRE1|CCL3|CCL4|CD4|CD48|CXCL10|CXCL11|CXCL9|FMNL1|FYB1|GBP1|GIMAP7|HLA-E|ICAM2|ICAM3|IFNL1|IL15|IL16|IL18BP|INPP5D|ITGAL|LSP1|NBN|NFATC1|NFKB1|PAG1|PTPRC|S100A4|SELL|SELPLG|SIGLEC10|SIGLEC5|TFRC|TNF|VNN1
Insulin	A10A	Schwann_cells	3.44411	0.000108365	ADA2|CD48|CHL1|CPVL|GFRA1|GFRA3|HLA-DRA|IL18R1|ITGB7|L1CAM|MIA|SIGLEC10|SLAMF7|SLITRK2|SLITRK6|TNFSF13
Age	age	Adipocytes	2.02278	0.000109665	ACVRL1|ADAM15|ADAMTS1|ADAMTS15|ADGRF5|AIF1L|AKAP12|ANGPT2|ANGPTL2|AOC3|BCAM|C1QTNF1|CCL8|CD109|COL15A1|COL4A1|CPXM2|CRIM1|CRIP2|CSF3|CXCL12|CYTL1|DKK4|EGFL7|ENG|ESAM|FABP4|FBLN2|FES|FGF2|FLT1|GIMAP7|HLA-E|HSPG2|ICAM4|IFIT1|IGFBP4|IL18BP|IL6|ITM2A|ITPRIP|JAM2|LEPR|LIFR|LPL|MCAM|NID2|NPDC1|NRP1|NRP2|PALM2AKAP2|PCDH1|PDGFB|PLAT|PTPRM|RBP7|RNASE1|SCN4B|SELP|SMTN|SNCG|SPARCL1|TGFBR2|THBD|TIMP3|TIMP4|T…
Cystatin C	log_cysc_cleaned	Basal_respiratory_cells	2.44567	0.000111269	AGRN|AHNAK2|ALDH3A1|ANGPTL4|ANXA2|BCAM|C1GALT1C1|CCL19|CD40|CD58|CD70|CDCP1|CDH3|CHI3L1|CPA4|CSF3|CTSC|CTSV|CX3CL1|CXCL10|CXCL11|CXCL17|CXCL6|CXCL8|DEFB4A|EFEMP1|F3|IFNGR1|IGFBP6|IL18|IL19|IL20|IL33|KLK10|KRT19|KYNU|LAYN|LCN2|LIF|MMP1|MMP10|MMP13|MMP3|NGFR|NTF4|PLAT|PLAU|PRSS22|PSME2|PSTPIP2|S100A3|SCPEP1|SERPINB1|SERPINF1|SLITRK6|TMPRSS11D|TNC|TNFAIP2|TNFRSF12A|TNFRSF21|TNFSF10|TXN|ULBP2|VMO1|WF…
HDL cholesterol	hdl_chol_cleaned	NK-cells	2.0879	0.000111465	ADAM8|ADGRG1|APBB1IP|APOBR|ARHGAP25|ARHGEF1|B2M|C1orf56|CCL3|CD160|CD244|CD300A|CD48|CD72|CRTAM|CST7|FCRL3|FCRL6|FCRLB|FGFBP2|FMNL1|GIMAP7|HAVCR2|HCLS1|HLA-E|ICAM2|IFNL1|IGF2R|IL10RA|IL12RB1|IL18R1|IL2RA|IL7R|INPP5D|IPCEF1|ITGAM|ITGB2|KLRD1|KLRF1|LAIR1|LAT|LSP1|LTA|MICB|NCR1|PILRB|PTPRC|RAB37|SAMD9L|SELL|SEMA4D|SKAP1|SLAMF7|TNFRSF1B|TNFRSF4|TNFSF11|TNFSF14
Mean platelet (thrombocyte) volume	Mean_platelet__thrombocyte__volume	Suprabasal_keratinocytes	0.409981	0.000111943	AMOTL2|ANXA1|ARF6|C1orf116|CSTB|DAAM1|DSC2|EPPK1|FABP5|GSTP1|HPSE|HSPB1|MGLL|NAGK|NOTCH3|PGD|PGM2|PRSS27|RAB10|SERPINB1|TIMM8A|TXN
Neutrophill percentage	Neutrophill_percentage	Pancreatic_endocrine_cells	3.9613	0.000112779	BGN|COL1A1|CRLF1|CXCL5|CXCL6|FAP|IL32|MMP3|NPPB|SCG3|SERPINA3|STC2|TFPI2|TNFSF11
Date of attending assessment centre	Date_of_attending_assessment_centre	Sertoli_cells	0.257625	0.000116668	AXL|CCL26|EGFLAM|GMPR|GRK5|KEL|PPP1R14A
Conjugated Estrogens	G03CA57	Endometrial_stromal_cells	3.77397	0.000119183	ADAMTS15|COL1A1|COL4A1|COL5A1|ECM1|ELN|GAL|IGFBP2|MASP1|NID1|PAPPA|PLA2G7|SPON1|VASN
Urea	urea_cleaned	Gastric_mucus-secreting_cells	3.27773	0.00011921	ADGRG2|AGR2|ANXA10|BCL2L15|C6orf58|CA9|CBLIF|CTSE|DKK4|GKN1|IGSF9|LIPF|PLA2G10|POF1B|PSAPL1|PSCA|RNASE4|S100P|TFF1
HDL cholesterol	hdl_chol_cleaned	Skeletal_myocytes	0.235255	0.000119833	ACHE|ADAMTSL4|ANGPTL2|ELN|GDNF|IL17D
Metformin	A10BA02	Gastric_mucus-secreting_cells	3.45747	0.000120215	ACY1|ADGRG2|AKR1B10|ALDH3A1|CA9|CBLIF|CHAD|CTSE|DKK4|GCNT1|GPRC5C|MMP1|PLXNB2|PSAPL1|PTPRH|SMPD3|TFF1
Type 1 diabetes	bin_250.1	Peritubular_cells	4.96205	0.000121445	AOC3|BOC|DCN|FSTL1|LAYN|LRP1|PALM|SCARF2|THBS4|VASN
Testosterone	log_testo_cleaned	Smooth_muscle_cells	2.34425	0.00012416	ADGRF5|ANGPT2|ANGPTL1|BGN|CCL19|CCL26|CCN3|CCN4|CLEC3B|COL5A1|CTHRC1|CXCL9|EGFLAM|ELN|GGT5|GRK5|HMCN2|IGFBP6|ISM1|ITGBL1|LGALS1|MATN3|MMP3|NID1|NXPH3|PDGFRB|PTH1R|RSPO3|SCARF2|SNCG|SOD3|SRPX|SUSD5|THBS2
trans-pQTL score	trans.score	Fibroblasts	2.46254	0.000124402	ACVRL1|ADAMTS16|ADAMTS8|ADAMTSL2|ADGRD1|ADH1B|ANGPT1|ANGPTL1|ANGPTL2|AOC3|APOD|ASPN|AXL|BGN|BMP4|BOC|C1QTNF1|C1QTNF5|C1R|C1S|CCDC80|CCL11|CCL14|CCL19|CCL23|CCL26|CCL8|CCN1|CCN2|CCN3|CCN4|CD70|CFH|CHRDL1|CILP|CLEC11A|CLEC1B|CLEC3B|CLMP|COL1A1|COL4A1|COL5A1|COL6A3|COMP|CRHBP|CRLF1|CSF1|CTHRC1|CXCL12|CXCL14|DBN1|DCN|ECM1|EFEMP1|ELN|F10|F2R|FAP|FBLN2|FCGR2B|FN1|FNDC1|FSTL1|GFRA1|GGT5|GPNMB|GSN|HGF|HM…
Centre	centre	Intestinal_goblet_cells	0.270076	0.000124428	ABO|BCL2L15|CRACR2A|ENTPD5|GNE|HPCAL1|KLF4|NPDC1
Creatinine	log_crea_s_cleaned	Adipocytes	2.14993	0.00012552	ACVRL1|ADAMTS1|ADAMTS15|C1QTNF1|CCL14|CCL8|CD300LG|CD93|CDH5|CLEC1A|COL15A1|CPXM2|CRIP2|CX3CL1|CXCL12|CYTL1|DKK4|DLL1|EFNB2|EPHB4|ESAM|FABP4|FBLN2|FLT1|GPIHBP1|GSN|HLA-E|HSPG2|IGFBP4|ITM2A|JAM2|MCAM|NPDC1|NRP1|PCDH1|RNASE1|SCN4B|SEMA3F|SEMA3G|SNCG|SPARCL1|TGFBR2|THBD|TIMP3|ULBP2
Centre	centre	Leydig_cells	0.353146	0.00013023	AGRP|ALDH1A1|CNPY4|CPE|FKBP7|ITM2A|LRP1|MAMDC2|PPP1R14A|S100A13|SYTL4|THY1|VEGFC|VIM
Urea	urea_cleaned	Breast_myoepithelial_cells	3.74102	0.000130371	ACTA2|ADIPOQ|AMIGO2|BPIFB2|CCL28|CGREF1|CXCL13|CXCL14|EFHD1|GRP|ISM1|ITGA11|MME|NTF3|PYDC1|STC2
Creatinine	log_crea_s_cleaned	Basal_respiratory_cells	2.39093	0.000130479	AGRN|AHNAK2|ANGPTL4|CCL19|CD58|CDH3|CPA4|CTSV|CX3CL1|CXCL10|CXCL11|CXCL5|F3|FGFBP1|IFNGR1|IGFBP6|IL19|ITGB6|KYNU|LAYN|LCN2|MMP10|MMP3|NGFR|NTF4|PRSS22|SERPINF1|SLITRK6|SOD2|TACSTD2|TMPRSS11D|TNFRSF12A|ULBP2|WFDC2|XG
LDL direct	ldl_chol_cleaned	Thymic_epithelial_cells	2.70117	0.000135153	ADAMTS15|ADGRD1|ADH1B|ANGPTL2|C1R|C1S|C3|CA9|CCDC80|CD200|CDON|CFB|CFH|CHI3L1|CHRDL1|GCNT1|GLT8D2|ICAM5|IL1R1|IL6ST|LAMA4|LAMB1|MELTF|MET|MST1|PROS1|RARRES2|SERPING1|ST3GAL1|TNXB|VEGFC
Bread type	Bread_type	Hepatocytes	3.08584	0.000138022	A1BG|ANG|ASGR1|C1R|CCL16|CDA|CFH|DDT|FGF21|HSD11B1|IL1RAP|INHBC|MST1|OXT|PRDX6|RARRES2|SERPINA11|SERPINF1
Date of attending assessment centre	Date_of_attending_assessment_centre	Breast_glandular_cells	0.11715	0.000139383	AZU1|PKN3
Aspartate aminotransferase	log_ast_cleaned	Schwann_cells	2.41585	0.000150839	ADA2|ADAMTS8|AHNAK|ANGPTL1|ANGPTL7|BCL2|CD48|CD74|CD83|CHL1|COL28A1|COL5A1|CPVL|CSF2RA|CXCL9|DDX58|ERBB3|FMNL1|GFRA1|GFRA3|HLA-DRA|ICOSLG|IDO1|IL12A|IL18R1|IL1R2|IL34|ITGB7|L1CAM|LCP1|LSP1|MATN2|MSTN|NCAM1|NPTX2|PADI2|PDGFB|SERPINA3|SIGLEC10|SLAMF7|SLAMF8|SLITRK2|SLITRK6|SOD3|SPARC|SSC5D|THBD|TLR3|TMPRSS5|TNFSF13|TNFSF8|VWA1
Mean reticulocyte volume	Mean_reticulocyte_volume	Basal_respiratory_cells	4.40016	0.000152392	ANGPTL4|BCAM|CD70|CXCL11|EFEMP1|IL18|IL19|MMP1|MMP3|PLAT|WFDC2
Mean platelet (thrombocyte) volume	Mean_platelet__thrombocyte__volume	Proximal_tubular_cells	2.02785	0.000153221	ABHD14B|ACAA1|ACOT13|ACY1|AHCY|AIFM1|AK2|ARG2|ATOX1|ATP6V1F|BOLA2B|CDH6|CETN2|CHCHD10|CRYM|CTF1|DBI|DDAH1|DDT|DECR1|DHRS4L2|DNPH1|ECHS1|ECI2|ENPP6|FDX2|FIS1|GLRX|GRPEL1|GSTP1|HMGCL|KHK|L3HYPDH|LACTB2|LAMTOR5|LAP3|MGMT|MIF|MOCS2|MRPL58|MSRA|MTIF3|NDUFA5|NIT1|NIT2|NPL|PAPPA|PBLD|PCBD1|PEBP1|PECR|PRDX1|PRDX3|RAB11FIP3|RBPMS|RNF5|SAT2|SDHB|SHMT1|SLC13A1|SLC9A3R1|SLIRP|SMPDL3A|SNRPB2|SOD1|THPO|THY1|TP…
Height	Standing_height	Horizontal_cells	3.8466	0.000154988	CEND1|DNER|GP1BA|LRTM2|NEFL|PAPPA|PODXL2|SCG2|SCG3|SEZ6|SEZ6L2|SYT1|VGF
trans-pQTL score	trans.score	Exocrine_glandular_cells	3.72518	0.000155639	ACHE|ADAM9|ADGRG1|ANGPTL4|ANXA3|BCL2L15|C3|CBS|CCL2|CCN2|CDCP1|CDH3|CFB|COCH|CPA4|CST6|CTSE|CUZD1|CXCL10|CXCL11|DBN1|DEFB4A|EGF|F3|FAM3B|FGF21|FGF5|FURIN|FUT1|GAL|GSTM4|HSPB1|ICAM1|IL15RA|IL18|IL32|ITGA2|ITGB6|KLK1|KRT18|LTB|MMP1|MMP12|MYH9|NOMO1|NPHS1|NPPB|OLFM4|OSMR|PALM3|PDGFB|PDLIM7|PLAU|PM20D1|PVR|RBP1|REG1A|REG1B|S100A3|SDC4|SEMA7A|SERPINA3|SERPINA4|SERPINB1|SERPINI2|SNX15|SOD2|SPINK1|STC2|…
Metformin	A10BA02	Distal_enterocytes	2.50319	0.000164786	ACAA1|ACY1|AKR1B10|APOBR|B3GNT7|CCL15|CCL23|CDA|CDH1|CHAD|CHCHD10|CLIC5|ENTPD5|EPCAM|FAM3D|FUT3|GPA33|HEPH|KRT18|KRT19|KRT8|MUC13|PIGR|PTPRH|S100A14|SIAE|TNFRSF11A|TSPAN8
Azathioprine	L04AX01	T-cells	6.04138	0.000167217	CD244|DRAXIN|FLT3LG|ICAM3|ITGAL|LY9|PTPRC|SELL
Diaphragmatic hernia	bin_550.2	Gastric_mucus-secreting_cells	44.296	0.000167762	CBLIF|LIPF|PSCA
Ancestry	pop	Endothelial_cells	2.05645	0.00017357	ACVRL1|ADAM15|ADGRF5|ANGPT2|ANGPTL2|C1QTNF5|CCL14|CCL23|CCN2|CD200|CLEC1A|CLEC1B|CLEC3B|COL15A1|COL4A1|CRHBP|CSF3|CTHRC1|CXCL12|CYTL1|EDN1|EDNRB|EFNB2|EGFL7|ENG|EPHB4|ESAM|ESM1|FCGR2B|FLT1|GGT5|HEG1|HLA-E|HSPG2|ICAM1|ICAM2|IGFBP4|IL18BP|IL1RL1|LAYN|LEPR|LYVE1|MCAM|NOS3|NPDC1|NPR1|NRP2|PCDH1|PDGFB|PTPRB|RSPO3|SEMA3F|SHC1|SPARC|SPARCL1|STC1|TGFBR2|TIMP3|TNFRSF4|TNXB|TSPAN7|VCAM1|VEGFC
Date of attending assessment centre	Date_of_attending_assessment_centre	Ionocytes	0.262353	0.000173873	CETN2|DAPP1|DEFB4A|DYNLT1|FGFBP1|KYNU|TNFAIP2
cis-pQTL score	cis.score	monocytes	1.92854	0.000174776	ADA|ADA2|ADGRE1|ADGRE2|ADGRE5|APBB1IP|APOBR|AREG|ARHGAP45|ASAH1|BACH1|BID|BIN2|BST1|CASP1|CASP10|CASP9|CCL3|CCL4|CD101|CD244|CD300A|CD300E|CD302|CD4|CD48|CD55|CD72|CD74|CD79B|CD83|CD86|CD93|CDA|CDH23|CEBPB|CFP|CLEC12A|CPPED1|CPVL|CRTAM|CTSC|CXCL10|CXCL11|CXCL9|DNMBP|DPEP2|EREG|FES|FKBP5|FXYD5|GBP1|GBP2|GBP4|GIMAP7|GMFG|HAVCR2|HCLS1|ICAM2|ICAM3|ICAM4|IFNGR1|IFNGR2|IFNL1|IL10RA|IL12RB1|IL16|IL17RA|…
Eosinophill percentage	Eosinophill_percentage	Basal_respiratory_cells	3.26701	0.000174795	ALDH3A1|ANGPTL4|CCL19|CD40|CXCL10|CXCL17|CXCL3|IGFBP6|IL19|LAYN|MMP10|PRSS22|SCPEP1|TACSTD2|TNFSF10|WFDC2
Alkaline phosphatase	log_alp_cleaned	Late_spermatids	0.577589	0.000177258	ADAM23|ADGRD1|AMFR|ASAH2|BAG6|BMP10|BRK1|CA9|CALCOCO2|CCDC80|CDH5|CIT|CLPP|CNTN4|COMP|CPTP|CPXM2|CSF2RB|CXCL16|DGCR6|EHBP1|FAM20A|FCRL3|GFRA2|GGH|GIGYF2|HMCN2|HMOX2|IL17D|IL31RA|INPP1|ITIH4|KLK13|LAMP1|LCP1|LGALS8|LHB|LMNB1|LRP11|MAD1L1|MAPK13|MECR|NOS3|NPTX1|NTRK3|OTUD7B|OXT|PHLDB1|PODXL2|PPP2R5A|PRKRA|PZP|RCC1|RNASE3|SCN4B|SDK2|SEPTIN3|STX8|TDP1|THPO|TIMM10|TNFRSF8|TP53I3|TPK1|TREML2|ULBP2|VSTM…
Aspartate aminotransferase	log_ast_cleaned	Exocrine_glandular_cells	2.33659	0.000178423	ACHE|ADAM9|ADGRG1|ANGPTL4|BCL2L15|CBS|CCL2|CCN2|CDCP1|CDH3|COCH|CPA4|CST6|CTSE|CXCL10|CXCL11|EDN1|F3|FAM3B|FGF5|FURIN|FUT1|GAL|ICAM1|IL15RA|IL32|ITGA2|ITGB6|KLK1|KRT18|MMP1|MMP12|NOMO1|NPHS1|OLFM4|OSMR|PALM3|PDGFB|PLAU|PVR|RBP1|S100A3|SEMA7A|SERPINA3|SERPINI2|SOD2|STC2|TCN1|TGFBI|TNFRSF12A|ULBP2|VWA1
Conjugated Estrogens	G03CA57	Fibroblasts	2.7324	0.000178551	ANGPTL2|CHRDL1|CLEC3B|COL15A1|COL1A1|COL4A1|COL5A1|CSF1|ECM1|ELN|F10|FN1|FSTL1|MASP1|NID1|OMD|SOD3|SPARCL1|SRPX|TNXB|VASN|VIT
Smoking	smoking	Macrophages	1.89386	0.000178963	ADA2|ADGRE1|ADGRE2|APBB1IP|ARHGAP30|CCL24|CCL3|CD101|CD200R1|CD244|CD300A|CD300E|CD48|CD72|CD83|CD93|CFP|CHIT1|CLEC12A|CPVL|CRTAM|CTSD|CXCL10|CXCL11|CXCL3|CXCL8|CXCL9|DPEP2|FBP1|GPNMB|HMOX1|IL18|IL2RA|ITGAM|ITGB2|LAIR1|LGALS9|LGMN|LILRB2|LILRB4|LYVE1|MARCO|MCEMP1|MERTK|MILR1|MMP8|PLA2G7|PLAUR|PSAP|PTPRC|RNASE6|SELL|SELPLG|SIGLEC10|SIGLEC5|TGFBI|TLR1|TLR4|TNFRSF8|TNFSF13|TNFSF13B|TNFSF8|TPP1|TYMP|…
Creatinine	log_crea_s_cleaned	Exocrine_glandular_cells	2.43724	0.000184469	ACHE|ADAM9|ADGRG1|ANGPTL4|C3|CDH3|CFB|COCH|CPA4|CST6|CUZD1|CXCL10|CXCL11|DBN1|EDN1|F3|FAM3B|FURIN|GAL|ICAM1|IL15RA|ITGB6|NPHS1|REG1A|REG1B|SEMA7A|SOD2|SPINK1|STC2|TNFRSF12A|ULBP2|VNN1
C-reactive protein	log_crp_cleaned	Spermatocytes	0.321719	0.00018473	AKAP12|CDK1|CLGN|COCH|DDX25|DKK4|DUT|IL31RA|KLB|THSD1|TPR
Digoxin	C01AA05	Peritubular_cells	5.19208	0.00018827	AOC3|ENG|IGFBP7|LAMB1|MAMDC2|MATN2|NTF3|SRPX|THBD
Smoking	smoking	Adipocytes	2.00697	0.000194001	ACVRL1|ADAM15|ADAMTS15|AIF1L|ANGPT2|ANGPTL2|AOC3|BST2|CCL14|CD109|CD300LG|CD93|CDH5|COL15A1|CRIM1|CRIP2|DKK4|DLL4|ECE1|EDNRB|EGFL7|ENG|FBLN2|FLT1|GIMAP7|GPIHBP1|GSN|HSPG2|ICAM2|ICAM4|IGFBP4|IL33|ITM2A|JAM2|LEPR|LIFR|MCAM|MTUS1|NOTCH1|NPDC1|NPR1|NRP2|PALM2AKAP2|PCDH17|PCDHB15|PTPRB|PTPRM|RBP7|SEMA3F|SLC9A3R2|SNCG|SPARCL1|THSD1|TIMP3|TNFRSF8|TNFSF12
Cystatin C	log_cysc_cleaned	Kupffer_cells	2.03814	0.000196931	ADA2|ADGRE1|ADGRE2|APBB1IP|APOBR|AZU1|CCL14|CCL23|CD101|CD244|CD300A|CD300E|CD302|CD4|CD48|CD84|CD86|CD93|CDA|CFP|CLEC12A|CREG1|CRHBP|CRTAM|CSF2RB|CTSB|CXCL11|CXCL9|DEFA1B|DPEP2|EVI2B|FES|FMNL1|GIMAP7|HHEX|HMOX1|IL10RA|IL12RB1|IL16|IL17RA|INPP5D|ITGAM|ITGB2|LAIR1|LCP1|LGALS9|LILRA6|LILRB1|LILRB2|LILRB4|LILRB5|LTA4H|LY96|MARCO|MERTK|MICB|MRC1|NAMPT|NUDT16|PGD|PILRA|PSAP|PTPRC|RASSF2|RELT|RNASE3|RN…
Mean platelet (thrombocyte) volume	Mean_platelet__thrombocyte__volume	Paneth_cells	0.315502	0.000197265	CA2|CA4|CASP7|HEPH|INPP5J|SAMD9L|SNX15|THOP1|TMSB10|TNFRSF11A|TST
Monocyte count	Monocyte_count	Macrophages	2.09336	0.000206696	ACP5|BST1|CASP1|CD300E|CREG1|CTSC|CTSD|CTSZ|EREG|FLI1|FMNL1|FYB1|HCLS1|IL18|LAIR1|LGMN|LILRA6|LILRB1|LILRB4|LY96|MCEMP1|NCF2|NPL|PDGFB|PF4|PIK3AP1|PILRA|PPBP|PSAP|PTPN6|RASSF2|RELT|RNASE6|SELL|TLR2|TNFAIP2|TNFSF13|TPP1|TYMP|VCAN|VSTM1
Number of draws	Number_of_draws	Fibroblasts	0.387367	0.00020723	BGN|C1QTNF5|CCDC80|CCL11|CCL14|CCL26|CCN1|CCN4|CLEC1B|CTHRC1|F2R|FBLN2|MYOC|NXPH3|VASN
Date of attending assessment centre	Date_of_attending_assessment_centre	Endothelial_cells	0.412235	0.000210968	ACVRL1|CCL21|CLEC1B|CRIP2|EHD3|F2R|FLI1|FLT1|GBP4|GIPC3|HHEX|ITM2A|JAM2|NRP2|PKN3|PPM1F|SCARF1|SELP|SMAD1
Platelet crit	Platelet_crit	Undifferentiated_cells	0.268652	0.000211325	B3GNT7|DDT|FUT3|PDCD6|RARRES2|RNASEH2A|SLC12A2|TNFRSF11A|TSPAN8
Body mass index	bmi	Respiratory_ciliated_cells	2.66608	0.000219094	AGRP|ALDH1A1|AZU1|CALCB|CD164L2|CHIT1|CRLF1|CST6|DYNLT1|GP2|GPHA2|IL12A|KLK1|MIA|OMG|PLA2G10|PNLIP|PNLIPRP1|PRSS22|PSCA|PZP|SCARF2|SCGB1A1|SERPINI2|SLITRK6|TNFRSF19|TPPP3|VSTM2L|WFDC2|WNT9A
Number of days/week of vigorous physical activity	Number_of_days_week_of_vigorous_physical_activity	Leydig_cells	3.67902	0.000221802	ADAMTSL5|CFH|CHRDL1|EGFLAM|ENG|HS6ST2|IGDCC4|NBL1|OGN|RGMA|SFRP1|SSC5D|WFIKKN2
Acetylsalicylic Acid	A01AD05	Gastric_mucus-secreting_cells	6.71007	0.000222213	ADGRG2|AGR2|ANXA10|CTSE|GHRL|MMP1|POF1B
Creatinine	log_crea_s_cleaned	Squamous_epithelial_cells	2.71862	0.000227033	AHNAK2|BAG3|CA12|CPA4|DSG4|EPHA1|EPHA2|FGFBP1|GABARAP|KEL|KLK11|KLK13|KLK8|KRT6C|LGALS7|NECTIN4|PPL|PTN|RGMA|SOX9|SUSD4|TACSTD2|THBD|ULBP2|VSNL1|XG
Insulin	A10A	Intestinal_goblet_cells	3.73416	0.000230107	AGR2|B3GNT7|CA12|CHAD|DLL1|FAM3D|GALNT3|HEPH|KLB|MUC2|POF1B|SPINK4|TNFRSF11A
Forced expiratory volume in 1-second (FEV1)	Forced_expiratory_volume_in_1_second__FEV1_	Hofbauer_cells	2.26417	0.000231691	AGRP|APOBR|C2|CCL3|CCL4|CHI3L1|CPVL|CTSD|CXCL10|CXCL11|FAM20A|FUOM|GRN|IL1RN|ITGAX|ITGB2|LAIR1|LGALS1|LILRB1|LILRB4|MARCO|MICB|MRC1|NPC2|PLA2G7|PLAUR|RNASE1|RNASE6|TNFSF13B|TNFSF8|TREM2
Renal failure NOS	bin_585.2	Fibroblasts	2.37724	0.000234705	ACVRL1|CCDC80|CCL14|CCL23|CHRDL1|CLMP|CSF1|EFEMP1|ELN|IGFBP4|IGFBP6|IL15RA|LAMA4|LEPR|MFAP5|MMP3|OGN|RSPO3|SCARF2|SERPINF1|SPARCL1|TGFBR2|TGFBR3|THY1|TIMP2|VASN|VIT|XG
Mean platelet (thrombocyte) volume	Mean_platelet__thrombocyte__volume	Club_cells	0.209833	0.000240688	CTSC|CXCL6|LCN2|NTF4|SCPEP1
Total bilirubin	log_tbil_cleaned	Paneth_cells	3.38382	0.000245213	ACHE|CCL15|CCL23|CKMT1A|CKMT1B|CTSE|EPCAM|FAM3D|GPA33|GPRC5C|MUC13|PIGR|PLA2G10|POF1B|PTPRH
Forced expiratory volume in 1-second (FEV1)	Forced_expiratory_volume_in_1_second__FEV1_	Hepatocytes	2.15481	0.000249084	A1BG|ADH1B|AFM|C1S|C2|C3|C5|C8B|CBS|CFB|CFH|CFI|CLU|FAM20A|FBP1|FETUB|FGA|FGF21|FGL1|FTCD|FUOM|FURIN|HSD11B1|HYAL1|INHBC|MAMDC4|PCBD1|PLIN1|PON3|PZP|RARRES2|RNASE4|SERPINA11|SERPINA7|ST6GAL1
Overall health rating	Overall_health_rating	Late_spermatids	0.138606	0.000249719	CXCL16|SMPD1
Fluoxetine	N06AB03	Melanocytes	33.4379	0.000257504	CCER2|CTSF|TPPP3
Weight change compared with 1 year ago	Weight_change_compared_with_1_year_ago	Adipocytes	2.81346	0.000258652	ADAMTS15|ANGPT2|CD93|CLEC3B|COL15A1|CPXM2|CXCL12|CYTL1|FABP4|GSN|HSPG2|JAM2|LIFR|MCAM|NRP1|PALM2AKAP2|SCN4B|SWAP70|TGFBR2
Alkaline phosphatase	log_alp_cleaned	Smooth_muscle_cells	2.04119	0.000262678	ADAMTS1|ADGRF5|ADIPOQ|ANGPT2|ANGPTL1|ANGPTL2|AOC3|ARTN|ASPN|AXL|BDNF|C1QTNF1|CCL19|CCL8|CCN3|CCN4|CDH6|CLEC3B|COL18A1|COL1A1|COL5A1|COL6A3|COMP|CRIP2|CTHRC1|CXCL12|CXCL9|ELN|ESAM|FN1|FNDC1|GGT5|HGF|HMCN2|IGFBP7|IL6|ISM1|ITGA11|ITGBL1|LGALS1|LTBP2|MCAM|NID1|NID2|NOTCH3|NXPH3|PDGFA|PDGFRB|PTH1R|PTP4A3|SCARF2|SCN4B|SELP|SNCG|SOD3|SPARC|SPARCL1|SRPX|SUSD5|THBS4|THY1|TIMP3|TINAGL1|TNC|VASN
Date of attending assessment centre	Date_of_attending_assessment_centre	Intestinal_goblet_cells	0.267253	0.00026375	CA12|CANT1|CRACR2A|GNE|HPCAL1|KLF4|SH3BGRL2
Mean corpuscular volume	Mean_corpuscular_volume	T-cells	2.65587	0.000268319	ADGRE5|APBB1IP|CD200R1|CD244|CD40LG|CD48|CRTAM|FCRL3|FLT3LG|IL16|IL18R1|IL22|ITGAL|LAG3|LCP1|LTA|LTB|PTPRC|SELL|TNF|TNFRSF4|TNFSF8
Age	age	Basal_respiratory_cells	2.16931	0.000272919	AHNAK2|ANGPTL4|ANXA2|BCAM|CA9|CCL19|CCN1|CD109|CD40|CD70|CDCP1|CDH3|CHI3L1|CPA4|CSF3|CTSC|CTSV|CXCL10|CXCL11|CXCL17|CXCL5|CXCL8|DTX2|DYNLT1|EFEMP1|F3|IGFBP6|IL20|ITGA2|KRT19|KYNU|LAYN|MMP1|MMP10|MMP13|NTF4|PLAT|PLAU|PRSS22|S100A3|SAT1|SERPINF1|SOD2|TMPRSS11D|TNFAIP2|TNFRSF12A|UXS1|VMO1|WFDC2|XG|ZP3
Waist-to-Hip ratio	whr	Endothelial_cells	2.09588	0.000282125	ADAM15|AKAP12|CD200|CD93|CDH5|CLEC1A|CLEC1B|CLEC3B|COL4A1|CRHBP|CRIP2|CX3CL1|EFNB2|ENG|EPHB4|ESM1|F2R|GIMAP7|HEG1|HHEX|ICAM4|IL6|ITM2A|JAM2|LAYN|LEPR|MCAM|NOS3|NOTCH1|NRP2|PCDH17|PLAT|PRCP|PTPRB|SELE|SELP|SPARCL1|SRPX|STC1|TGFBR3|TNFRSF4|TNXB|VAMP5|VCAM1
Date of attending assessment centre	Date_of_attending_assessment_centre	Undifferentiated_cells	0.166473	0.000282503	DDT|PDCD6|RNASEH2A
Leisure/social activities	Leisure_social_activities	Leydig_cells	3.24679	0.000287021	ADAMTSL5|BOC|CFH|COL15A1|COL1A1|DLK1|EGFLAM|FLRT2|HS6ST2|IGDCC4|IGFBP6|OMD|RGMA|SERPING1|WFIKKN2
Cholecalciferol |Calcium Carbonate|Ergocalciferol |Calcium|Cholecalciferol |Niacin |Calcium Gluconate|Cholecalciferol |Calcium Phosphate	A12AX	Intestinal_goblet_cells	15.644	0.000308443	AGR2|APOBR|POF1B|SPINK4
Furosemide|Amiloride |Furosemide	C03CA01	Breast_myoepithelial_cells	7.70892	0.000312292	ACTA2|BAMBI|ICAM5|LTBP2|SFRP1|SNCG
Alkaline phosphatase	log_alp_cleaned	Leydig_cells	2.24929	0.000318826	ANGPT2|ANGPTL1|APOD|BOC|C1R|C1RL|C1S|CFH|CHRDL1|CILP|CLEC3B|COL15A1|COL1A1|COL5A1|COL6A3|ELN|ENG|ENTPD2|FBLN2|FLRT2|FSTL1|GGT5|IGFBP7|IL34|LAG3|LAMA4|LRP1|MAMDC2|MXRA8|NID1|OMD|PALM|PDCD1LG2|PDGFRB|PILRA|PILRB|S100A13|SERPINF1|SERPING1|SFRP1|SOD3|SRPX|SSC5D|TGFBR3|THBD|THY1|TIMP3|TYRO3|VASN|VEGFC|VIT|WFIKKN2
Cystatin C	log_cysc_cleaned	Smooth_muscle_cells	2.09531	0.000321872	ACTA2|ADAMTS1|ADGRF5|ANGPT2|ANGPTL1|ANGPTL2|ARTN|ASPN|AXL|C1QTNF1|C1QTNF5|CCL19|CCL2|CCL8|CCN2|CCN3|CCN4|CDH6|CLEC3B|COL18A1|COL1A1|COL4A1|COL5A1|COL6A3|COMP|CRIP2|CRLF1|CTHRC1|CXCL12|CXCL9|EDNRB|EFHD1|EGFLAM|ELN|ESAM|F2R|FNDC1|GGT5|GRP|HGF|HMCN2|IGFBP6|IGFBP7|IL6|ISM1|ITGBL1|LGALS1|LMOD1|LTBP2|MATN3|MCAM|MFGE8|MMP3|NGF|NID1|NOTCH3|NXPH3|PALLD|PCDHB15|PDGFRB|PTH1R|PTP4A3|RSPO3|SCARF2|SCN4B|SMTN|S…
Fasting time	Fasting_time	Proximal_enterocytes	2.8434	0.00032326	ALPI|APOA4|CCL15|CEACAM20|CLIC5|FABP2|FABP6|FAM3B|FAM3C|FAM3D|GCHFR|MEP1A|PPP1R14D|PRAP1|PRSS8|RBP2|SPINT1|TMPRSS15
Pulse rate, automated reading	Pulse_rate	Langerhans_cells	1.83153	0.000324343	ADAM8|B4GALT1|BCAT1|BID|C17orf49|CCL22|CD101|CD302|CD4|CD72|CD74|CD83|CFP|CST7|CTSZ|CXCL8|DNAJB1|FCGR2B|HAVCR2|HSPA1A|ICAM1|IL10RA|IL12B|IL13RA1|IL18BP|IL18R1|IL1B|IL1R1|IL1RN|IL2RA|KYNU|LGALS1|LILRB2|LRRFIP1|LSP1|LY9|LY96|MAP2K1|MARCO|MCEMP1|MNDA|MRC1|NAMPT|NECTIN2|NFKBIE|NINJ1|PDGFB|PILRA|PLAUR|PPIF|PTPN1|RASSF2|RNASE6|RP2|SCARF1|SLAMF8|STX4|TGFBI|THBS2|TIMP1|TNFAIP2|TNFRSF1B|TNFSF13B|TREML1|TY…
Peak expiratory flow (PEF)	Peak_expiratory_flow__PEF_	Hofbauer_cells	4.91994	0.000330014	ADA2|CCL3|CD4|LILRA6|RNASE1|RNASE6|SLAMF8|TNF|TNFSF13B
Haemoglobin concentration	Haemoglobin_concentration	Erythroid_cells	2.69455	0.000334173	ACHE|AHSP|AZU1|BLVRB|BOLA2|CA2|CAT|CENPF|CHAC2|DNAJC9|DRAXIN|FEN1|GCLM|GMPR|HBQ1|HMBS|ICAM4|KEL|LXN|PRDX2|SLC4A1|SNCA|UBAC1|UROD|UROS
Centre	centre	Proximal_tubular_cells	1.94489	0.000335746	ABHD14B|ACAA1|ACOT13|AHCY|AIFM1|AK2|ALDH1A1|ATOX1|ATP6V1F|BOLA2B|CETN2|CRYM|CTF1|DBI|DDAH1|DDT|DECR1|DHRS4L2|DNPH1|ECHS1|ECI2|EPHX2|FBP1|FDX2|FIS1|GCHFR|GIPC2|GLRX|GRPEL1|HAGH|HMGCL|KHK|L3HYPDH|LACTB2|LAMTOR5|LAP3|MGMT|MIF|MOCS2|MRPL58|MSRA|MTIF3|NDUFA5|NIT1|NIT2|NPL|PBLD|PEBP1|PRDX1|PRDX3|PTGR1|RAB11FIP3|RBKS|RNF5|SDHB|SHMT1|SLC9A3R1|SNRPB2|SOD1|THY1|TPMT|TXN
Doxazosin	C02CA04	Fibroblasts	5.51613	0.000339097	C1QTNF5|EFEMP1|FSTL1|GFRA1|IGFBP4|ITGBL1|OGN|TGFBR2
cis-pQTL score	cis.score	Adipocytes	2.18882	0.000339891	ACVRL1|ADAM15|ADAMTS1|ADAMTS15|AIF1L|ANGPT2|ANGPTL2|ANXA3|AOC3|BCAM|BST2|C1QTNF1|CCL14|CCL8|CD109|CD300LG|CD93|CDH5|CLEC1A|CLEC3B|COL15A1|COL4A1|CPXM2|CRHBP|CRIM1|CRIP2|CSF3|CX3CL1|CXCL12|CYTL1|DKK4|DLL1|ECE1|EGFL7|ENG|EPHB4|ESAM|FABP4|FBLN2|FES|FGF2|FLT1|FUT1|GBP4|GIMAP7|GIPC3|GMFG|GPIHBP1|GSN|HSPG2|ICAM2|ICAM4|IFIT3|IGFBP4|IL18BP|IL33|ITGA6|ITM2A|JAM2|LEPR|LIFR|LPL|MCAM|MGLL|MTUS1|NID2|NOS3|NOT…
Platelet crit	Platelet_crit	Horizontal_cells	0.422277	0.000340394	ACHE|APLP1|ATP6V1G2|BRSK2|COCH|COL2A1|EXTL1|GP1BA|ITGA11|L1CAM|MDGA1|NFASC|NPTX1|PCDHB15|PER3|PKD1|RAB33A|RAB37|RAB6B|SNAP25|STXBP1|SV2A|SYNGAP1|WFIKKN1
C-reactive protein	log_crp_cleaned	Early_spermatids	0.549851	0.000341168	ACOT13|ADAMTS13|AMFR|ARTN|ATP5IF1|BPIFB2|CA9|CALCOCO2|CCDC80|CCL8|CDH23|CLGN|CNTN4|COL2A1|CWC15|DCC|DDX25|DKK4|DMP1|DSG4|EGFLAM|EPHA1|FTCD|GGH|GRP|IL17D|IL31RA|ITIH4|KLB|LGALS8|LMNB1|LMNB2|LRRC37A2|MAD1L1|MSTN|MTIF3|NOS3|NTRK3|PDZD2|PLB1|PODXL2|PPP2R5A|PZP|RGMB|RNASE3|TDP1|TGFBR1|WASHC3
Hypertensive chronic kidney disease	bin_401.22	Fibroblasts	3.15768	0.000342547	ACVRL1|CCN4|CHRDL1|CLMP|DCN|ELN|FBLN2|GGT5|IL15RA|IL33|NXPH3|RSPO3|SCARF2|VIT|XG
IGF-1	igf1_cleaned	Early_spermatids	0.462299	0.000348663	ADAMTS13|C1orf56|C6orf58|CCL8|CLGN|DKK4|DSG4|EPHA1|HMCN2|IGFBPL1|IL17D|KLB|LMNB2|MAMDC2|MSTN|NFATC3|SDK2|SHBG|TGFBR1|TLR3|TNFSF11|ZP3
Myocardial infarction	bin_411.2	Alveolar_cells_type_2	30.8116	0.000350192	CXCL17|SFTPA2|SFTPD
Conjugated Estrogens	G03CA57	Astrocytes	2.75682	0.000353233	AMOT|CDH2|CHL1|CHRDL1|CPE|CRELD1|FLRT2|GPC5|IL17RB|LIFR|MASP1|MEGF9|NTRK3|PAMR1|PDGFC|PTPRS|SCRG1|SLITRK2|SPON1|WFIKKN1
Triglycerides	log_total_tg_cleaned	Breast_glandular_cells	0.287017	0.000356121	AZU1|CGREF1|CXCL13|EGF|GFRA1|GLP1R|MFGE8|MIA|PKN3|PLAT|TNFSF11
Total protein	total_prot_cleaned	Basal_keratinocytes	0.380667	0.000364308	AHNAK2|ASPN|CA12|CDH3|CXADR|DAAM1|DEFB4A|EPHA2|EVPL|FABP5|IL20|ITGA6|KLK10|KLK8|NTF3|PHLDB2|TIMM8A|TMPRSS11D|TNFRSF19
Age	age	Endothelial_cells	1.97484	0.000370582	ACVRL1|ADAM15|ADAMTS1|ADGRF5|AKAP12|ANGPT2|ANGPTL2|CCL23|CCN2|CD109|CD200|COL15A1|COL4A1|CPXM2|CRIP2|CSF3|CTHRC1|CXCL12|CYTL1|EDN1|EGFL7|ENG|ESAM|ESM1|FLT1|GGT5|GIMAP7|HLA-E|HSPG2|ICAM1|ICAM4|IGFBP4|IL18BP|IL6|ITM2A|JAM2|LAYN|LEPR|LIFR|MCAM|NPDC1|NRP1|NRP2|PALM2AKAP2|PCDH1|PDGFB|PLAT|PRCP|RSPO3|SELE|SELP|SHC1|SNCG|SPARCL1|SRPX|TGFBR2|THBD|TIMP3|TNXB|VCAM1|VEGFC
High light scatter reticulocyte count	High_light_scatter_reticulocyte_count	B-cells	0.210956	0.000370948	APBB1IP|CD72|PTPRC|SIGLEC10
C-reactive protein	log_crp_cleaned	Kupffer_cells	1.91704	0.000374464	A1BG|ADGRE1|APBB1IP|ARHGAP45|AZU1|C2|C3|CCL14|CCL23|CD300A|CD300E|CD302|CD84|CDA|CES1|CFP|CLEC1B|CORO1A|CREG1|CRHBP|CSF2RB|CTSB|CXCL11|CXCL9|DEFA1B|FMNL1|GIMAP7|HHEX|HMOX1|HPSE|IL12RB1|IL16|IL1R2|ITIH4|LAIR1|LCP1|LGALS9|LILRA6|LILRB1|LILRB2|LILRB4|LTA4H|MARCO|MICB|MNDA|MRC1|NAMPT|NUDT16|PGD|PILRA|PSAP|PTPRC|RELT|RNASE3|RNASE6|SCARB1|SERPINA6|SIGLEC10|SIGLEC5|SLAMF8|ST6GAL1|TLR2|TNFRSF10C|TNFRSF1B…
Salbutamol	R03AC02	Basal_keratinocytes	7.38701	0.00037501	DEFB4A|IL22|ITGA2|KLK10|NTF3|XG
Centre	centre	Smooth_muscle_cells	0.443115	0.000377421	ANGPT1|BDNF|BGN|CCL2|CCL8|CCN2|F2R|GRK5|HGF|LGALS1|NRGN|PDE5A|PDGFA|PDLIM7|PPP1R14A|PTP4A3|RRAS|SELP|SMTN|SPARC|TGM2|THY1
Monocyte count	Monocyte_count	Kupffer_cells	2.1542	0.000382624	AZU1|BST1|CD300E|CLEC1B|CREG1|DEFA1B|EREG|FLI1|FMNL1|FYB1|GIMAP7|HCLS1|HHEX|INPP5D|LAIR1|LILRA6|LILRB1|LILRB4|LY96|MCEMP1|NCF2|PIK3AP1|PILRA|PPBP|PSAP|PTPN6|RASSF2|RELT|RNASE6|RP2|SELL|TLR2|TPP1|VCAN|VSIR
Centre	centre	Breast_myoepithelial_cells	0.198112	0.000382969	AZU1|KLK6|PDGFA|PPP1R14A
Poultry intake	Poultry_intake	Exocrine_glandular_cells	4.65836	0.000382986	ACHE|CST6|CTSE|FAM3B|FGF21|ITGB6|REG1A|SPINK1|ULBP2
Alcoholic liver damage	bin_317.11	Ductal_cells	31.0687	0.000383884	PRSS22|TACSTD2|TSPAN8
Renal failure NOS	bin_585.2	Suprabasal_keratinocytes	2.63233	0.00038402	CA12|CEACAM19|CSTB|DSC2|EPHA2|EPHB6|KLK11|KLK8|NECTIN4|PPL|PYDC1|SBSN|SDC1|SEMA3F|SLURP1|SUSD4|TACSTD2|TMPRSS11D|TNFRSF19|WFDC12|XG
Rheumatoid arthritis	bin_714.1	Kupffer_cells	10.585	0.000384891	LILRB4|PADI4|TNFRSF8|TNFSF13B|TNFSF8
Gliclazide	A10BB09	Glandular_and_luminal_cells	6.05608	0.000387437	AMIGO2|CDH1|CPM|EPHA2|IL1R1|IL6ST|RNASET2
Triglycerides	log_total_tg_cleaned	Hepatocytes	1.76046	0.000406583	A1BG|ACAA1|ACADSB|ACOT13|ACOX1|ACSL1|ADH1B|ADH4|AFM|AHSG|AKR1C4|ALDH1A1|ALDH5A1|AMFR|ANG|APCS|APOA2|APOC1|APOH|APOL1|ARG1|ASGR1|ATOX1|BIRC2|BLVRB|BTD|C1R|C1S|C2|C3|C5|C9|CA5A|CAT|CCL16|CD302|CDA|CEBPA|CES1|CFH|CFHR2|CFHR4|CFI|CHCHD10|CLU|COL18A1|CPB2|DBI|DDT|DHRS4L2|ECHS1|ENTPD5|F10|F11|F12|F13B|F2|F7|FAM20A|FETUB|FGF21|FN1|FTCD|FUOM|FURIN|FXN|GASK1A|GCHFR|GFRA1|GHR|GNE|GPRC5C|HAO1|HHEX|HMGCL|HRG…
Time blood draw	Time_blood_draw	Proximal_tubular_cells	1.9539	0.00041677	ABHD14B|ACAA1|ACOT13|AHCY|AIFM1|AK2|ALDH1A1|ALDH2|ARG2|ASS1|ATOX1|ATP6V1F|BOLA2B|CETN2|CFI|CHCHD10|CRYM|CTF1|DBI|DDAH1|DDT|DECR1|DHRS4L2|DNPH1|ECHS1|ECI2|ENPP6|FDX2|FIS1|FOLR1|GCHFR|GLRX|GRPEL1|GSTP1|HAGH|HAVCR2|HMGCL|HNMT|HYAL1|KHK|L3HYPDH|LACTB2|LAP3|MGMT|MIF|MOCS2|MRPL58|MSRA|MST1|MTIF3|NDUFA5|NIT1|NIT2|PALM|PBLD|PCBD1|PEBP1|PECR|PINLYP|PRDX1|PRDX3|RAB11FIP3|RBKS|RBP5|RNF5|SAT2|SDHB|SHMT1|SLC1…
Particulate matter air pollution (pm10); 2007	Particulate_matter_air_pollution__pm10___2007	Leydig_cells	0.139092	0.000419618	FKBP7|THY1
Creatinine	log_crea_s_cleaned	Endothelial_cells	2.07819	0.000420949	ACVRL1|ADAMTS1|CCL14|CCL23|CD200|CD93|CDH5|CLEC1A|COL15A1|CPXM2|CRIP2|CX3CL1|CXCL12|CYTL1|EDN1|EFNB2|EPHB4|ESAM|FLT1|HLA-E|HSPG2|ICAM1|IGFBP4|ITM2A|JAM2|LAYN|MCAM|NPDC1|NRP1|PCDH1|PRCP|RSPO3|SEMA3F|SNCG|SPARCL1|TGFBR2|TGFBR3|THBD|TIMP3|VCAM1
Insulin	A10A	Adipocytes	2.67158	0.000430738	ADAM15|AOC3|BCAM|C1QTNF1|CD109|COL4A1|DLL1|ENG|EPHB4|ESAM|ICAM2|JAM2|LEPR|LIFR|MCAM|NOTCH1|PCDH1|PCDH17|PTPRM|ULBP2
Aspartate aminotransferase	log_ast_cleaned	Langerhans_cells	1.77477	0.000432153	ADA2|ADAM8|APOBR|AXL|B4GALT1|BCAT1|C17orf49|C1orf56|CCL13|CCL19|CCL22|CCL3|CCND2|CD101|CD200R1|CD40|CD58|CD70|CD72|CD74|CD83|CD86|CLEC10A|CPVL|CSF2RA|CSF2RB|CST7|CTSZ|CXCL10|CXCL8|DPEP2|EREG|FMNL1|FUT1|GLA|HLA-DRA|HSPA1A|ICAM1|ICOSLG|IFNL1|IL12B|IL16|IL18BP|IL18R1|IL1R2|IL1RL2|IL1RN|IL22|IL2RG|ITGAM|ITGB2|KYNU|LCP1|LGALS1|LILRB2|LSP1|LY9|LY96|MAP2K1|MARCO|MMP12|MRC1|NAMPT|NCR3LG1|NFKBIE|NINJ1|NRP…
Average total household income	Average_total_household_income	Thymic_epithelial_cells	7.18681	0.000432608	CHI3L1|ICAM5|IGFBP4|LAMB1|PAPPA|TNFRSF11B
Aspartate aminotransferase	log_ast_cleaned	Macrophages	1.79484	0.000434871	ADA2|ADGRE1|ADGRE2|APBB1IP|APOBR|BST1|CCL13|CCL3|CCL4|CCL8|CD101|CD200R1|CD244|CD48|CD72|CD74|CD83|CD86|CD93|CPM|CPVL|CREG1|CSF2RB|CTSB|CTSC|CTSD|CTSL|CTSZ|CXCL10|CXCL11|CXCL8|CXCL9|DPEP2|EREG|FBP1|FMNL1|GPNMB|HLA-DRA|HMOX1|IL17RA|IL18BP|IL1R2|ITGAM|ITGB2|LCP1|LGALS9|LGMN|LILRA6|LILRB1|LILRB2|LILRB5|LSP1|LY96|MARCO|MERTK|MILR1|MRC1|NAMPT|NPL|PDGFB|PF4|PILRA|PLAUR|PPBP|PSAP|PTPRC|RELT|SIGLEC10|SIR…
Doxazosin	C02CA04	Endothelial_cells	6.0293	0.000445305	ANGPT2|C1QTNF5|EDN1|EPHB4|IGFBP4|LIFR|TGFBR2
Conjugated Estrogens |Norgestrel	G03FA10	Hepatocytes	5.44042	0.000447257	APOL1|FETUB|GHR|MASP1|OXT|PLG|PZP|SERPINA7
Time blood draw	Time_blood_draw	Rod_photoreceptor_cells	0.399566	0.000453969	ADD1|ARL13B|BRSK2|CAMKK1|CC2D1A|DLG4|GIPC3|GP1BA|JAM3|NFASC|PER3|PFKFB2|PILRB|PRRT3|PTP4A3|STX3|STXBP1|TRIM25|VASH1
Weight change compared with 1 year ago	Weight_change_compared_with_1_year_ago	Smooth_muscle_cells	2.84202	0.000464067	ANGPT2|CCN3|CLEC3B|COMP|CTHRC1|CXCL12|FN1|FNDC1|HMCN2|IGFBP6|ISM1|ITGA11|MCAM|SCN4B|SRPX|THBS4|THY1
Alcohol consumption	alcohol	Hepatocytes	1.81892	0.000464852	AGXT|AHSG|APOC1|APOL1|ASGR1|ASS1|C1R|C1RL|C3|C4BPB|C8B|C9|CES1|CFH|CFHR2|CFHR5|ESR1|F12|F7|FAM20A|FETUB|FGA|FGF21|GASK1A|GFRA1|GHR|GPRC5C|HRG|HS3ST3B1|HSD11B1|HYAL1|IGFBP4|ITIH4|KLB|LBP|MAMDC4|NRTN|OXT|PGLYRP2|PLG|PLIN1|PON1|PROS1|PTGR1|PZP|RNASE4|SDC1|SERPINA11|SERPINA3|SERPINA6|SERPINA7|SERPINC1|SERPING1|SMOC1|ST3GAL1|ST6GAL1|TTR
Water intake	Water_intake	Sertoli_cells	28.9855	0.000465059	NTF3|PRND|PTH1R
Qualifications	Qualifications	Macrophages	3.37421	0.000465395	ACP5|CD83|CHIT1|CREG1|CTSD|CXCL8|HAVCR2|LGALS9|LILRB2|PILRA|PLAUR|RNASE6|SLAMF8
Cereal intake	Cereal_intake	Oligodendrocyte_precursor_cells	2.34255	0.000465499	ALCAM|ATP2B4|CA8|CDH6|CGREF1|CLASP1|CNTN4|EXTL1|FAM171B|HDAC8|HS6ST2|IKZF2|LRP2BP|LUZP2|NCAM1|NOS1|NTRK3|PCDH17|PCDH9|PDGFC|PRTG|ST8SIA1|SUSD4|THBS4|TSPAN7|VSTM2B
Chronic renal failure [CKD]	bin_585.3	Fibroblasts	2.30937	0.000469813	CCDC80|CCL14|CCN3|CCN4|CHRDL1|CLMP|COL15A1|COL6A3|DBN1|EFEMP1|ELN|FBLN2|FNDC1|GFRA1|IL15RA|LAMB1|LTBP2|MFAP5|MXRA8|NXPH3|OGN|RSPO3|SERPINF1|SPARCL1|TGFBR3|TIMP2|VIT|XG
Date of attending assessment centre	Date_of_attending_assessment_centre	Muller_glia_cells	0.349486	0.000470727	BRSK2|CA2|CTF1|ENO1|INPP5J|ITM2A|PGM2|RAB39B|SEPTIN8|SLC16A1|TMEM132A
Urate	urate_cleaned	Proximal_tubular_cells	2.07933	0.000479052	ABHD14B|ACY1|AHCY|BOLA2B|CDH6|CHCHD10|DBI|DHRS4L2|ENPP6|FABP3|FBP1|FIS1|FOLR1|FTCD|GIPC2|GLRX|HNMT|KHK|LACTB2|MGMT|MIF|MOCS2|MSRA|MST1|NIT2|NPL|OXT|PBLD|PCBD1|PEBP1|PINLYP|PTGR1|RBP5|SHMT1|SLC9A3R1|SNRPB2|TG|VCAM1
trans-pQTL score	trans.score	Spermatocytes	0.403348	0.000488317	AARSD1|BRDT|C1orf56|C9orf40|CALCB|CDK1|CDKN2D|CEP43|CEP85|CETN3|CHAC2|CIAPIN1|CLGN|CLSPN|COCH|DDX25|DKK4|DUT|EFCAB2|FEN1|IMPACT|KLB|KLK15|LACTB2|LYAR|LZTFL1|MDM1|NPTX2|PCDH17|PCDHB15|POMC|RFC4|RLN2|RPA2|SPAG1|TACC3|THSD1
Metformin	A10BA02	Proximal_enterocytes	1.99732	0.00049016	ACAA1|ACY1|AKR1B10|APOA4|BLNK|CCL15|CDA|CHCHD10|CLIC5|CTSD|ENTPD5|EPCAM|FAM3B|FAM3C|FAM3D|FUT3|GCNT1|GPA33|HEPH|KRT19|KRT8|LY75|MDK|MUC13|NOS2|PIGR|PLB1|PRAP1|PTPRH|S100A14|SHBG|SIAE|SMPD3|TCN2|TMPRSS15|TNFRSF11A|TNFRSF14|TSPAN8|VNN1
cis-pQTL score	cis.score	Proximal_enterocytes	1.85932	0.000499254	ABHD14B|ABO|ACAA1|ACE2|ACHE|ACOX1|ACY1|ADAMTSL5|ANPEP|ANXA4|AOC1|APOA4|APPL2|ARSA|ASAH2|ASS1|BCL2L15|BLNK|BLVRB|BOLA2B|BST1|C10orf99|C2CD2L|CA13|CASP1|CASP7|CBS|CCL15|CD74|CDA|CDHR5|CEACAM20|CHCHD10|CKMT1A|CKMT1B|CLIC5|CTSD|DAPK2|DDT|DHRS4L2|DNPEP|DNPH1|DPP4|ENPEP|ENTPD2|ENTPD5|EPHX2|EPS8L2|ERBB3|FABP2|FABP6|FAM3B|FAM3C|FAM3D|FBP1|FUCA1|FUOM|FUT3|GCHFR|GCNT1|GFER|GIPC2|GLRX|GPA33|GSTM4|HADH|HEBP1…
SHBG	shbg_cleaned	Endothelial_cells	2.09586	0.00050631	ADAM15|AKAP12|CD200|CD93|CDH5|CLEC3B|COL4A1|CRHBP|CX3CL1|CXCL12|EFNB2|ENG|EPHB4|ESAM|ESM1|FLT1|GGT5|GIMAP7|HHEX|HLA-E|ICAM2|IL18BP|ITM2A|LAYN|LEPR|LIFR|LYVE1|NRP2|PCDH17|PLAT|PODXL|RSPO3|SELE|SMAD1|SRPX|TGFBR3|TNFRSF4|VAMP5|VCAM1
Ancestry	pop	Spermatocytes	0.353277	0.000507011	BRDT|CBLN1|CDKN2D|CETN3|COCH|DKK4|DUT|GGA1|IL31RA|PCDHB15|TACC3|TEX101
Insulin	A10A	Thymic_epithelial_cells	3.3828	0.000515126	ADGRD1|BOC|C1QTNF1|CA9|CD200|CDON|GCNT1|HEG1|IL1R1|IL6ST|LAYN|TNFRSF11B|TNFSF13
Beclomethasone Dipropionate	R01AD01	Fibroblasts	16.1902	0.000536834	CCN3|COL6A3|FAP|FNDC1
Mean corpuscular volume	Mean_corpuscular_volume	NK-cells	2.41551	0.000540061	ADAM8|ADGRE5|APBB1IP|CD160|CD244|CD48|CD72|CRTAM|FCRL3|FCRL6|FCRLB|FLT3LG|IL16|IL18R1|ITGAL|ITGAM|ITGB2|KLRD1|LCP1|LTA|PTPRC|SELL|SLAMF7|TNFRSF4|TNFSF11
Alkaline phosphatase	log_alp_cleaned	dendritic_cells	2.04511	0.000540835	ADA|ADA2|ADGRE5|APBB1IP|BCL2L11|BID|BLNK|CD300A|CD4|CD72|CD74|CD83|CLEC4C|CSF2RB|DKK4|ERN1|EZR|FMNL1|HNRNPUL1|HYOU1|IFNLR1|IGF2R|IL10RA|IL16|IL17RA|IL18R1|IL2RG|IL3RA|ITGAL|KCTD5|LAIR1|LCP1|LILRB1|LILRB2|LILRB4|LSP1|LTA|LTB|LY9|LYN|MILR1|PAXX|RASSF2|RELT|RNASE6|RNASET2|RNF149|SELL|SEMA7A|SHD|SMPD3|TGFB1|TMEM106A|TNFRSF1B|TNFRSF21|TNFSF8|VEGFB
Total Lean Mass (g)	Total_Lean_Mass__g_	Langerhans_cells	0.285516	0.000545296	C1orf56|DPEP2|FCER1A|HSPA1A|IL20|TNF
Glycated haemoglobin (HbA1c)	hba1c_cleaned	Exocrine_glandular_cells	2.28594	0.000553134	BCL2L15|C3|CDCP1|CDH3|CFB|CST6|DEFB4A|EDN1|FAM3B|FGF21|FGF5|FURIN|ICAM1|IL32|ITGA2|ITGB6|KRT18|MMP12|NOMO1|NPHS1|OLFM4|OSMR|PVR|REG1A|REG1B|SDC4|SERPINA4|SNX15|SOD2|SPINK1|TGFBI|TNFRSF12A|VNN1|VWA1
Aspartate aminotransferase	log_ast_cleaned	Distal_enterocytes	1.97205	0.000563178	ACAA1|ACHE|ACVRL1|ACY1|AGR2|AKR1B10|AOC1|APOBR|ARHGEF5|B3GNT7|BCL2L15|BSG|C10orf99|CANT1|CCL15|CDA|CDH1|CGN|CHCHD10|CKMT1A|CKMT1B|CLIC5|COX5B|CPTP|DDT|ENTPD5|EPCAM|FAM3D|FUCA1|FUT3|GALNT5|GFER|GNE|HEPH|HMCN2|IGSF9|IL22RA1|IL2RG|INPP5J|KAZALD1|KIF1C|KRT18|KRT19|KRT8|LETM1|LGALS3|LGALS9|MAMDC4|MUC13|NAPRT|PADI2|PDCD6|PIGR|PLA2G10|PLA2G2A|POF1B|PPP1R14D|SH3BP1|SIAE|SLC27A4|SMPDL3A|THOP1|TNFRSF11A|TS…
Bezafibrate	C10AB02	Exocrine_glandular_cells	13.4916	0.000564961	ANGPTL4|FGF21|FURIN|VNN1
Date of attending assessment centre	Date_of_attending_assessment_centre	Leydig_cells	0.372894	0.000569969	AGRP|ALDH1A1|CCL26|CNPY4|COL6A3|EGFLAM|FKBP7|ITM2A|MAMDC2|PPP1R14A|S100A13|SOD3|SYTL4
Cholelithiasis	bin_574.1	Enteroendocrine_cells	24.1179	0.000571726	AGR2|SCG2|SCGN
White blood cell (leukocyte) count	White_blood_cell__leukocyte__count	Adipocytes	1.92127	0.00057208	ACVRL1|ADAMTS1|ADGRF5|AKAP12|ANGPT2|ANXA3|AOC3|BCAM|C9orf40|CD109|CD300LG|CD93|CDH5|CLEC1A|CLEC3B|COL15A1|CRIP2|CSF3|CX3CL1|CXCL12|DLL4|FBLN2|FLT1|GMFG|GSN|HLA-E|IGFBP4|IL6|JAM2|KLF4|LPL|MCAM|MTUS1|NEDD9|NID2|NOS3|NPDC1|NPR1|PCDH1|PCDH17|PDGFB|PTPRB|RBP7|SCN4B|SELP|SLC9A3R2|SMTN|SPARC|SPARCL1|STC1|SWAP70|TIMP3|TIMP4|VEGFC
Lymphoid leukemia, chronic	bin_204.12	Fibroblasts	0.090291	0.000574296	CD70
Chronic renal failure [CKD]	bin_585.3	Inhibitory_neurons	2.15788	0.000574605	ADAM23|CD99L2|CGREF1|CLMP|COCH|CRELD1|DTNB|FAM171B|GPR158|ITPR1|KITLG|LRP11|NCR3LG1|NCS1|NGRN|NPTXR|NT5C1A|PAM|PKD2|PTH|ROR1|RSPO3|SCG3|SCN4B|SEZ6|SEZ6L|STX1B|SUSD4|SUSD5|SYT1|TAFA5|VGF
Eosinophill percentage	Eosinophill_percentage	Kupffer_cells	2.69315	0.000581078	ADGRE1|APOBR|CD101|CD300A|CLEC12A|CRHBP|CSF2RB|CXCL9|FLI1|IL16|ITGAM|LCP1|NCF2|RASSF2|RNASE3|RP2|SELPLG|SIGLEC10|TNFRSF8
Insulin	A10A	Astrocytes	2.57162	0.000585234	BOC|CHL1|ERBB4|FLRT2|GASK1A|GFRA1|HEPH|IGDCC4|JAM2|LIFR|LRRC37A2|MDGA1|NOTCH1|NTRK2|PCDH17|PTPRM|RGMA|SERPINI2|SIRPA|SLITRK2
Alcohol consumption	alcohol	Astrocytes	2.0021	0.000585737	ACP6|ADAMTS13|AMOT|ANGPT1|BOC|CHL1|CHRDL1|CPQ|DPP10|ERBB4|FGF2|FLRT2|GASK1A|GFRA1|HDAC8|HIP1R|IGDCC4|IL17RB|JAM2|LRIG1|MDGA1|MEGF9|MERTK|NCAM1|NCAN|NOTCH1|PCDH17|PCDH9|PTPRM|PTPRS|RGMA|ROR1|SCG3|SERPINI2|SIRPA|SLITRK2|SORBS1|SPON1|TMPRSS5|TNC|WFIKKN1
Alkaline phosphatase	log_alp_cleaned	Schwann_cells	2.17955	0.000587782	ADA2|AHNAK|ANGPTL1|BCL2|BCL2L11|CD48|CD74|CD83|CHL1|COL5A1|CPVL|CSF2RA|CST3|CXCL9|ERBB3|FMNL1|GFRA1|GFRA3|HAVCR2|HLA-DRA|IDO1|IL12A|IL18R1|IL1R2|IL34|ITGB7|L1CAM|LCP1|LPL|LSP1|MATN2|NCAM1|RGCC|RNASE6|SEPTIN3|SERPINA3|SIGLEC10|SLAMF8|SLITRK2|SLITRK6|SOD3|SPARC|SSC5D|THBD|TLR3|TMPRSS5|TNFSF13|TNFSF8|VWA1
Direct bilirubin	log_dbil_cleaned	Fibroblasts	2.86233	0.000590963	C1R|C1S|CCL11|CD70|CLEC11A|CLEC3B|CLMP|COL4A1|F10|ISM1|NXPH3|PTX3|SERPINF1|SERPING1|SPARCL1|VASN
Acetylsalicylic Acid	A01AD05	Intestinal_goblet_cells	5.59745	0.000596398	AGR2|B3GNT7|CKMT1A|CKMT1B|POF1B|TNFRSF11A|TSPAN1
Alkaline phosphatase	log_alp_cleaned	Spermatocytes	0.372625	0.000602897	C1orf56|CLGN|COCH|DKK4|DUT|IL31RA|IMPACT|KLB|LACTB2|PCDH17|PXDNL|RLN2|SPAG1|TPR
SHBG	shbg_cleaned	Adipocytes	2.02097	0.000614598	ADAM15|ADAMTS15|AKAP12|AOC3|BCAM|BST2|CD300LG|CD93|CDH5|CLEC3B|COL4A1|CRHBP|CRIM1|CX3CL1|CXCL12|DLL1|EFNB2|ENG|EPHB4|ESAM|FBLN2|FLT1|GIMAP7|HLA-E|ICAM2|IL18BP|ITM2A|ITPRIP|LEPR|LIFR|LPL|NRP2|PCDH17|PCDHB15|PLAT|PODXL|SEMA3G|TIMP4|TNFRSF4|TNFRSF8|ULBP2|VAMP5
Levonorgestrel |Ethinyl Estradiol	G03AA07	Astrocytes	2.55722	0.000615561	AMOT|BOC|CHL1|CHRDL1|CPE|CRELD1|GPC5|LIFR|LRIG1|MASP1|MDGA1|MEGF9|MERTK|NTRK2|NXPH3|PAMR1|PDGFC|PTPRM|PTPRS|SPON1
Systolic blood pressure, automated reading	Systolic_blood_pressure	Sertoli_cells	3.05978	0.000616112	ACTA2|ADGRD1|ASPN|CCN4|CPM|IGFBP7|LMOD1|MCAM|NPPB|NPTX2|PDGFRB|PRND|SERPINA5|SUSD5|THBS4
Mean platelet (thrombocyte) volume	Mean_platelet__thrombocyte__volume	Horizontal_cells	0.407352	0.000633718	BRSK2|COL2A1|GP1BA|KCNH2|MDGA1|NLGN2|PAPPA|PCDHB15|PER3|PTPRS|RAB33A|RAB37|SNAP25|STXBP1|SV2A|THY1|WFIKKN1
Beclomethasone Dipropionate	R03BA01	Smooth_muscle_cells	6.82438	0.000636437	CCN3|CDH6|COL6A3|NXPH3|THBS4|THY1
Fasting time	Fasting_time	Breast_glandular_cells	5.64977	0.000638628	FABP3|KLK6|MFGE8|MIA|PLAT|SFRP1|TNFSF11
Creatinine	log_crea_s_cleaned	Respiratory_ciliated_cells	2.57199	0.000639361	AGRP|ALDH1A1|CALCB|CHIT1|CPB1|CRLF1|CST6|GP2|GPHA2|LCN2|MIA|NTF4|PLA2G10|PNLIP|PNLIPRP1|PRSS22|PSCA|SCARF2|SCGB1A1|SLITRK6|TNFRSF19|TSPAN1|WFDC2|WNT9A
Salbutamol	R03AC02	Basal_respiratory_cells	5.54484	0.000645884	BCAM|CD109|DEFB4A|ITGA2|KLK10|NTF4|XG
cis-pQTL score	cis.score	Late_spermatids	0.617117	0.000649973	ACOT13|ADAM23|ADAMTS13|ADGRD1|AFAP1|ARL2BP|ARSA|ASAH2|BACH1|BCAT1|BMP10|BPIFB2|C2orf69|CA9|CALCOCO2|CARHSP1|CCDC80|CCL14|CDH23|CDH5|CEP152|CEP170|CEP43|CIT|CLIC5|CNTN4|COL2A1|COMP|CPXM2|CRISP2|CRYBB2|CSF2RB|CTSF|CXCL16|DAPK2|DCC|DGCR6|DNAJA4|DNPEP|DPP7|EFCAB2|EGFLAM|EHBP1|ENTR1|ERMAP|FAM20A|FCRL3|FKBP7|FTCD|GFER|GFRA2|GGH|GIT1|GORASP2|GP6|GRP|HMCN2|HMOX2|HSDL2|IGFBPL1|IGHMBP2|IL17D|IL31RA|INPP1|I…
Aspartate aminotransferase	log_ast_cleaned	Hofbauer_cells	1.74517	0.000650416	ADA2|ADGRE2|APOBR|ASAH1|ATP6AP2|AZU1|BST1|BST2|C2|CAPG|CCL13|CCL3|CCL4|CD14|CD200R1|CD276|CD48|CD72|CD74|CD86|CEBPA|CHCHD6|CHI3L1|CPVL|CREG1|CTSB|CTSC|CTSD|CTSL|CTSZ|CXCL10|CXCL11|DPEP2|EGFL7|FAM20A|FUOM|GCHFR|GNPDA1|GPNMB|GRN|HMOX1|HNMT|IGFBPL1|IL18BP|IL1RN|ITGAM|ITGB2|LAP3|LCP1|LGALS1|LGALS9|LGMN|LILRA6|LILRB1|LILRB2|LILRB5|LSP1|LTA4H|LY96|M6PR|MARCO|MICB|MILR1|MRC1|NAGA|NAGK|NFKBIE|NINJ1|NPC2|…
Total bilirubin	log_tbil_cleaned	Undifferentiated_cells	3.85104	0.000652774	AGR2|CCL15|CKMT1A|CKMT1B|EPCAM|FAM3D|GPA33|PIGR|POF1B|RARRES2|TK1
Type 1 diabetes	bin_250.1	Muller_glia_cells	4.77689	0.00066655	CDON|CFI|CHRDL1|CKB|FAP|MCAM|PALM|SLITRK2
Methotrexate	L01BA01	Extravillous_trophoblasts	5.64651	0.000667596	CCNE1|CTSV|DLGAP5|LMNB1|MKI67|RRM2|TK1
Metformin |Rosiglitazone	A10BD03	Distal_enterocytes	13.5835	0.000669483	CDH1|DSG2|MUC13|S100A14
Cholelithiasis	bin_574.1	Distal_enterocytes	13.5835	0.000669483	AGR2|KRT19|POF1B|S100A14
Aspartate aminotransferase	log_ast_cleaned	Theca_cells	3.26166	0.000669803	AAMDC|ADAMTS16|AOC3|BDNF|BST2|CCN4|CILP|COL15A1|DBH|EFNA4|ENG|ENPP6|FDX1|FGFR4|LAMA4|LAMB1|MATN2|NID2|RBP1|S100A13|S100A16|SPARC|STC1|SUSD4|TIMP2|VCAM1
Chronic airway obstruction	bin_496	Alveolar_cells_type_2	23.1203	0.000671691	CXCL17|ICAM5|SFTPA2
Platelet distribution width	Platelet_distribution_width	Hofbauer_cells	2.46993	0.000677185	ADA2|ADGRE2|AGRP|CCL24|CCL3|CD200R1|CD4|CD72|CD74|CPVL|CTSL|EGFL7|IL10RA|IL18BP|LGALS1|LGMN|LILRB5|PLA2G7|SLAMF8|TGFBI|TLR1|TNF
Waist-to-Hip ratio	whr	Intestinal_goblet_cells	0.22142	0.00068421	C10orf99|CHAD|GNE|PLA2G10
Conjugated Estrogens	G03CA57	Sertoli_cells	3.45174	0.000687015	COL4A1|CPE|IGFBP7|L1CAM|LMOD1|NID1|NOTCH3|PRND|SCRG1|SERPINA5|SPARCL1|VASN
Atrial fibrillation and flutter	bin_427.2	Muller_glia_cells	4.26111	0.000690402	CA14|EPHB6|IL17D|INPP5J|MCAM|MSTN|PTN|SPOCK1|WIF1
Postinflammatory pulmonary fibrosis	bin_502	Club_cells	11.74	0.000714177	FOLR1|KRT19|SCGB1A1|WFDC2
Platelet crit	Platelet_crit	Intestinal_goblet_cells	0.389853	0.000717056	B3GNT7|CANT1|CRACR2A|DLL1|ENTPD5|FUT3|GALNT3|GALNT5|GNE|HEPH|HPCAL1|KAZALD1|PTPRH|RNASE4|SH3BGRL2|SLC12A2|TNFRSF11A|TSPAN8
Platelet crit	Platelet_crit	Suprabasal_keratinocytes	0.488586	0.000727244	AMOTL2|ARF6|C1orf116|CDA|CSTB|DAAM1|DKK4|EPPK1|FABP5|GSTP1|HBEGF|HPSE|HSPB1|LYPD3|MGLL|NAGK|NDRG1|NOTCH3|PGD|PGM2|PPL|PRSS27|PTGR1|RAB10|SDC1|SEMA3F|SERPINA12|SERPINB1|SERPINB8|SPINK5|TACSTD2|TIMM8A|TNFRSF19|TXN
Lymphoid leukemia, chronic	bin_204.12	Smooth_muscle_cells	0	0.000742629
Total Lean Mass (g)	Total_Lean_Mass__g_	Respiratory_ciliated_cells	2.92197	0.000743039	CALCB|CPB1|CRLF1|GPHA2|IL22RA1|KLK1|MIA|NTF4|OMG|PLA2G10|PNLIP|PNLIPRP1|PSCA|SCGB1A1|SERPINI2|WFDC2
Urate	urate_cleaned	T-cells	0.288161	0.000757482	CASP8|FXYD5|IPCEF1|SELL|SELPLG|TNFSF8
Conjugated Estrogens	G03CA57	Collecting_duct_cells	4.92799	0.000769001	AMOT|ERBB2|KITLG|L1CAM|PAPPA|PLAU|SSC4D|STC1
Glucose	glucose_cleaned	Horizontal_cells	3.19572	0.00077131	APLP1|CEND1|CGREF1|LRTM2|NFASC|PRRT3|PTPRS|SCG3|SEZ6|SEZ6L2|SYT1|THY1|VGF
Body mass index	bmi	Spermatocytes	0.298441	0.000799676	AKAP12|CALCB|CLGN|DDX25|KLB|KLK15|NPTX2
Time blood draw	Time_blood_draw	Inhibitory_neurons	0.579752	0.000802962	ADAM23|ADAMTS13|AFAP1|ANGPT1|ARSB|ATRN|BOLA2|BRSK2|CD99L2|CHM|CIT|CLIP2|CLMP|COCH|CRADD|CRELD1|CRTAC1|DIABLO|DNM3|EGLN1|EHBP1|EIF4G3|FGF9|FHIT|GP6|GRK5|GSTT2B|ITPR1|LRP11|LRRC38|MAD1L1|MAMDC2|MAP3K5|METAP1D|MSRA|MTSS1|NFASC|NOS1|PAM|PCDH17|PDE5A|PIBF1|PKD2|PLXNA4|PRKG1|PTH|RAB37|RABGAP1L|RAPGEF2|RSPO3|SCG2|SERPINI1|SEZ6L|SNAP25|SORBS1|STXBP1|SV2A|TAFA5|THTPA|TPK1|VWC2
Aspartate aminotransferase	log_ast_cleaned	Basal_respiratory_cells	2.06852	0.000809411	AGRN|AHNAK2|ALDH3A1|ANGPTL4|ANXA2|BCAM|C1GALT1C1|CA9|CCL19|CCN1|CD109|CD40|CD58|CD70|CDCP1|CDH3|CHI3L1|CPA4|CTSC|CTSV|CX3CL1|CXCL10|CXCL11|CXCL17|CXCL6|CXCL8|EFEMP1|F3|FGFBP1|IFNGR1|ITGA2|ITGB6|KLK10|KRT19|KYNU|LAYN|LIF|MMP1|MMP3|PLAU|PRSS22|PSME2|S100A3|SCPEP1|SLITRK6|SOD2|TACSTD2|THSD1|TNFAIP2|TNFRSF12A|TNFRSF21|ULBP2|UXS1|VMO1|ZP3
Centre	centre	Hepatocytes	0.56751	0.000826363	ACAA1|ACADSB|ACOT13|ACOX1|ALDH1A1|ALDH5A1|ARG1|ATOX1|BIRC2|BLVRB|C3|CAT|CDA|DBI|DDT|DHRS4L2|ECHS1|ENTPD5|EPHX2|F13B|FBP1|FXN|GCHFR|GNE|HHEX|HMGCL|KHK|MAP2K1|MGMT|NIT2|NMT1|NUDC|PAIP2B|PBLD|PDIA4|PEBP1|PIK3AP1|PRDX6|PTGR1|SERPINA1|SHMT1|SOD1|ST6GAL1|SULT1A1|TBCA|TIMM8A|TST
Immature reticulocyte fraction	Immature_reticulocyte_fraction	Endothelial_cells	3.13404	0.000832692	C1QTNF5|COL4A1|CSF3|CXCL12|ESAM|ESM1|FGF23|HSPG2|LEPR|PDGFB|PLAT|SPARC|VEGFC
Systolic blood pressure, automated reading	Systolic_blood_pressure	Adipocytes	2.36121	0.000836788	ACVRL1|ADAMTS1|AIF1L|CRHBP|CRIP2|CX3CL1|CYTL1|ECE1|ENG|GIMAP7|GSN|LIFR|MCAM|NOS3|NPDC1|PALM2AKAP2|PTPRB|RBP7|SEMA3G|SLC9A3R2|SMTN|SNCG|SWAP70|THBD
Mean platelet (thrombocyte) volume	Mean_platelet__thrombocyte__volume	Skeletal_myocytes	0.358927	0.000841845	AK1|BDNF|EGF|FOXO1|GMPR|HSPA1A|IL17D|PDLIM7|PPP1R12B|PRKCQ|UBAC1|ZBTB16
Number of draws	Number_of_draws	Leydig_cells	0.303094	0.000850063	AGRP|ALDH1A1|CCL26|FBLN2|HS6ST2|PPP1R14A|VASN
Particulate matter air pollution (pm10); 2007	Particulate_matter_air_pollution__pm10___2007	Horizontal_cells	0.15422	0.000865861	RAB33A|THY1
Platelet distribution width	Platelet_distribution_width	monocytes	2.34652	0.000865931	ADA2|ADGRE1|ADGRE2|ADGRE5|CCL3|CD244|CD4|CD72|CD74|CPVL|EREG|HLA-DRA|HLA-E|ICAM2|IL10RA|IL12RB1|IL18BP|LILRA5|PTX3|SIGLEC10|TIMP1|TLR1|TNF|VMO1
Glycated haemoglobin (HbA1c)	hba1c_cleaned	Distal_enterocytes	2.01119	0.000869427	ACAA1|ACY1|AGR2|AK1|AKR1B10|B3GNT7|BCL2L15|C10orf99|CA2|CCL15|CCL23|CDH1|CHCHD10|CKB|CKMT1A|CKMT1B|DDT|FAM3D|FUCA1|FUT3|GALNT5|GPA33|HEPH|HMCN2|IGSF9|KAZALD1|KRT18|KRT19|KRT8|LETM1|LGALS3|MAMDC4|MAPK13|MUC13|PIGR|POF1B|PPP1R14D|PRSS8|PTPRH|RNASE4|SNX15|TNFRSF11A
Prednisolone	A07EA01	Schwann_cells	3.14007	0.000875916	ADAMTS8|ANGPTL7|CD83|COL28A1|CPVL|IDO1|IL12A|L1CAM|NPTX2|SERPINA3|SLAMF7|SSC5D|TAFA5
Prednisolone	A07EA01	B-cells	3.324	0.000876148	CD72|CD79B|CD83|CR2|FCER2|FCRL1|FCRL3|LTA|LTB|LY9|TNFRSF13C|TREML2
Lymphoid leukemia, chronic	bin_204.12	Plasma_cells	3.15932	0.000880387	BLNK|CD70|CD79B|CKAP4|ICAM3|IL12RB1|IL16|IL2RG|IRAG2|LSP1|LY9|MTDH|TNFRSF17
Date of attending assessment centre	Date_of_attending_assessment_centre	Collecting_duct_cells	0.14099	0.000882218	INPP5J|SPTBN2
Beclomethasone Dipropionate	R01AD01	Endometrial_stromal_cells	21.9731	0.000894646	COL6A3|FAP|FNDC1
Average total household income	Average_total_household_income	Alveolar_cells_type_2	7.78528	0.000895512	CHI3L1|CHIT1|ICAM1|ICAM5|LAMP3
Pulse rate, automated reading	Pulse_rate	Kupffer_cells	1.87793	0.000896172	ADGRE2|APBB1IP|C2|C3|CD101|CD244|CD300A|CD302|CD4|CD48|CES1|CFP|CLEC1B|CORO1A|CREG1|CXCL11|FKBP5|FYB1|HHEX|HPSE|IL10RA|IL12RB1|INPP5D|LGALS9|LILRA6|LILRB1|LILRB2|LILRB4|LY96|MARCO|MCEMP1|MICB|MNDA|MRC1|NAMPT|NUDT16|PILRA|PSAP|PTPRC|RASSF2|RNASE6|RP2|SIGLEC10|SIGLEC5|SLAMF8|ST6GAL1|TGFBI|TNFAIP8L2|TNFRSF1B|TNFSF13B|TPP1|VNN2|VSIG4|VSIR
Systolic blood pressure, automated reading	Systolic_blood_pressure	Endothelial_cells	2.38819	0.00089995	ACVRL1|ADAMTS1|CRHBP|CRIP2|CTHRC1|CX3CL1|CYTL1|ENG|FCGR2B|GIMAP7|HEG1|IL1RL1|LIFR|MCAM|NOS3|NPDC1|PALM2AKAP2|PRCP|PTPRB|SLC9A3R2|SNCG|THBD
Total Lean Mass (g)	Total_Lean_Mass__g_	Horizontal_cells	2.59687	0.000902122	ACHE|AHNAK2|APLP1|B4GAT1|CELSR2|CEND1|LRTM2|NPTX1|PODXL2|PRRT3|SCG2|SCG3|SEZ6|SEZ6L2|SNAP25|STX1B|SYT1|VGF|WFIKKN1
Mean platelet (thrombocyte) volume	Mean_platelet__thrombocyte__volume	Enteroendocrine_cells	0.278022	0.00090544	COL2A1|FGFBP3|HEPH|MAP2K6|QPCT|SNX15|TNFRSF11A
Centre	centre	Breast_glandular_cells	0.215913	0.00091211	AZU1|EGF|KLK6|PKN3
cis-pQTL score	cis.score	Thymic_epithelial_cells	2.87956	0.000923255	ADAMTS15|ADGRD1|ADH1B|ANGPTL2|BOC|C1QTNF1|C1R|C1S|C3|CA9|CCDC80|CD200|CDON|CFB|CFH|CHI3L1|CHRDL1|CST6|EFEMP1|EPHB6|GCNT1|GGT5|GLT8D2|HEG1|ICAM5|IGFBP4|IL1R1|IL6ST|KLK11|KLK8|LAMA4|LAMB1|LAYN|LXN|MELTF|MET|MIF|MSLN|MST1|MUC16|NID2|OGN|OMD|PAPPA|PLA2G2A|PROCR|RARRES1|RARRES2|SERPING1|ST3GAL1|TIMP1|TNFRSF11B|TNFRSF8|TNFSF13|TNFSF14|TNXB|VEGFC
Centre	centre	monocytes	1.65876	0.000930669	ADA|APBB1IP|ARHGAP45|BACH1|BID|BIN2|CASP1|CASP10|CASP9|CCL3|CDA|CDKN2D|CEBPB|CORO1A|CPPED1|CXCL3|DNMBP|DPEP2|EREG|FES|FGD3|FKBP5|FLI1|FMNL1|FXYD5|FYB1|GBP1|GBP2|GIMAP7|GMFG|HCLS1|HHEX|ICAM4|IL15|IL16|IL1B|INPP5D|IRAG2|ITGAL|LAT2|LPCAT2|LRCH4|LRRFIP1|LSP1|LTA4H|LYN|MAP2K1|MNDA|MTPN|MTSS1|MYO9B|NAMPT|NBN|NCF2|NFATC1|NFKB1|NRGN|PADI4|PAG1|PF4|PIK3AP1|PLCB2|PPBP|PPCDC|PPM1F|PSTPIP2|PTPN6|RAB37|RASSF2…
Centre	centre	Alveolar_cells_type_2	0.291256	0.00094411	C1orf116|CHIT1|CSF3|CTSE|ICAM4|NRGN|SDC4
LDL direct	ldl_chol_cleaned	Peritubular_cells	2.09242	0.000950763	APOD|C1R|C1S|CCL26|CLMP|COL15A1|CPE|ELN|ENPP6|ENTPD2|F10|F3|FSTL1|GASK1A|GLT8D2|GP1BA|ITGA11|LAMB1|LRP1|MATN2|NUDT10|NXPH3|PALM|PBXIP1|PCDHB15|PDGFRB|SERPINA5|SMOC1|SOD3|SPARCL1|SPOCK1|SSC5D|THBD|TIMP3|TYRO3|VASN|VIT|WFIKKN2
Centre	centre	Endothelial_cells	0.478745	0.000955747	CCL14|CCL21|CCN2|CLEC1B|CSF3|EHD3|F2R|FLI1|GIMAP7|GIPC3|HHEX|ICAM4|ITM2A|NPDC1|PDGFB|PKN3|PPM1F|SCARF1|SELP|SMAD1|SPARC|TGM2|VAMP5|VEGFC
Creatinine	log_crea_s_cleaned	Horizontal_cells	2.28957	0.000979654	ACHE|AHNAK2|APLP1|B4GAT1|CELSR2|CEND1|CGREF1|COCH|EXTL1|GP1BA|LRRC38|LRTM2|MANSC4|NCS1|NEFL|NFASC|PODXL2|PRRT3|PTPRS|SCG2|SCG3|SEZ6|SMPD3|SNCG|STX1B|SYT1|THY1|VGF|WFIKKN1
Cholelithiasis	bin_574.1	Gastric_mucus-secreting_cells	19.7235	0.000991079	AGR2|ANXA10|POF1B
SHBG	shbg_cleaned	Peritubular_cells	2.16418	0.000995695	ACTA2|ADAMTSL5|ANGPTL1|AOC3|BST2|CILP|CPE|ELN|ENG|F10|FBLN2|FSTL1|GASK1A|LAMB1|LAYN|LRP1|LTBP2|MATN3|MXRA8|NBL1|NTF3|OGN|OMD|PCDHB15|PSRC1|SCARF2|SERPINA5|SERPINF1|SRPX|SSC5D|TIMP2|VIT|WFIKKN2
Long-standing illness, disability or infirmity	Long_standing_illness__disability_or_infirmity	granulocytes	3.3046	0.000997084	AREG|CAPG|CCL19|CPM|IL18R1|IL4R|ITGAM|LAIR1|LPCAT2|PALM2AKAP2|PDCD1LG2|TNFRSF4
Total protein	total_prot_cleaned	Suprabasal_keratinocytes	0.50138	0.000998117	AHNAK2|AMOTL2|ARF6|C1orf116|CA12|CSTB|DAAM1|DKK4|EPHA1|EPHA2|EPHB6|EVPL|FABP5|HBEGF|HPSE|HRAS|HSPB1|IL20|IL36A|KLK10|KLK8|MGLL|NAGK|NECTIN4|PGD|PGM2|PYDC1|RAB10|S100A11|SDC1|SERPINB1|SLURP1|SPINK5|TIMM8A|TMPRSS11D|TNFRSF19|TXN|WFDC12
Celiac disease	bin_557.1	Intestinal_goblet_cells	6.00802	0.0010071	AGR2|CKMT1A|CKMT1B|MUC2|POF1B|TPSG1
Total Lean Mass (g)	Total_Lean_Mass__g_	dendritic_cells	0.157545	0.00100886	PADI4|RNASET2
Ancestry	pop	Hepatocytes	1.63686	0.00101439	ACAA1|ACADSB|ADH4|AFM|AGXT|ALDH2|AMFR|ANG|APCS|APOA2|APOC1|APOH|APOL1|ARG1|ASGR1|ASGR2|ASS1|ATOX1|BLVRB|C1R|C1RL|C1S|C2|C4BPB|CA5A|CCL16|CD302|CEBPA|CES1|CFB|CFH|CFHR5|CFI|CHRDL2|CLU|COL18A1|CPB2|DHRS4L2|ECHDC3|ECHS1|F10|F13B|FETUB|FGF21|FGFR4|FGL1|FTCD|GFRA1|GHR|GPRC5C|HAO1|HRG|HYAL1|ICAM3|IGFBP1|IGFBP4|IL1RAP|IL6R|INHBC|ITIH4|LBP|LCAT|LEPR|LPA|LRG1|MAMDC4|MASP1|MBL2|MGMT|NIT2|ORM1|OXT|PALM3|PBL…
Eosinophill percentage	Eosinophill_percentage	monocytes	2.27342	0.00102609	ADGRE1|APOBR|CD101|CD300A|CD83|CLEC12A|CPVL|CXCL10|CXCL3|CXCL9|FLI1|IL16|IL18BP|LCP1|LPCAT2|NCF2|PTX3|RASSF2|RP2|SELPLG|SIGLEC10|TNFRSF8|VSTM1|WARS1
Chronic renal failure [CKD]	bin_585.3	Smooth_muscle_cells	2.35192	0.00104199	ACTA2|CCN3|CCN4|COL18A1|COL6A3|EFHD1|ELN|ESAM|FNDC1|GRP|LGALS1|LMOD1|LTBP2|NXPH3|PTP4A3|RSPO3|SCN4B|SMTN|SNCG|SPARCL1|SUSD5|TINAGL1
Type 2 diabetes	bin_250.2	Macrophages	2.26917	0.00104757	ACP5|ADA2|ADGRE2|BST1|CD48|CD74|CTSD|CTSZ|HAVCR2|HLA-DRA|IL18BP|IL1R2|LAIR1|LCP1|LY96|MILR1|PILRA|RNASE6|SIGLEC10|SLAMF8|TLR1|TNFRSF1B|VCAM1|VSIG4
Atorvastatin	C10AA05	Enteroendocrine_cells	4.51945	0.0010515	CKMT1A|CKMT1B|EPCAM|FGFBP3|KLB|MUC13|PPP1R14D|SCG2
Centre	centre	Horizontal_cells	0.39895	0.00106565	ATP6V1G2|BRSK2|GP1BA|LRTM2|PER3|RAB33A|RAB37|SNAP25|STXBP1|SV2A|SYT1|THY1|TMEM132A|VGF
Poultry intake	Poultry_intake	Endothelial_cells	3.65835	0.00106935	COL15A1|CX3CL1|EGFL7|ENG|ESAM|FGF23|HSPG2|LAYN|RSPO3|TGFBR3
Glycated haemoglobin (HbA1c)	hba1c_cleaned	Early_spermatids	0.51666	0.00106959	ADAMTS13|BPIFB2|CA9|CNTN4|COMP|DKK4|DMP1|DNPEP|DSG4|EGFLAM|FGF23|FTCD|GGH|HMCN2|IGFBPL1|NOS3|NPHS1|PCDHB15|PODXL2|RLN2|SDK2|SHBG|TDP1|THBS4|TLR3|TNFSF11|TREML2
Date of attending assessment centre	Date_of_attending_assessment_centre	Peritubular_cells	0.424138	0.00108204	AGRP|AXL|CCL26|CNPY4|FKBP7|GMPR|GP1BA|MAMDC2|PDE5A|PDLIM7|PNMA1|PPP1R14A|PSRC1|RASSF2|SOD3|SYTL4
Mean platelet (thrombocyte) volume	Mean_platelet__thrombocyte__volume	Ionocytes	0.381154	0.00109112	CETN2|CRYM|CTSC|CXCL3|CXCL6|DAPP1|DYNLT1|KYNU|LCN2|NTF4|PLAU|TNFAIP2|TNFRSF10C
Albumin	albumin_cleaned	monocytes	1.71361	0.00109255	ADA2|ADGRE1|AREG|ASAH1|BST1|CCL3|CD244|CD300A|CD300E|CD48|CD55|CD74|CD79B|CD83|CD93|CDKN2D|CFP|CRTAM|CXCL10|CXCL11|EVI2B|GBP1|HAVCR2|HLA-DRA|HLA-E|ICAM3|ICAM4|IFNGR2|IL12RB1|IL15|IL16|IL17RA|IL18BP|ITGB2|LAIR1|LGALS9|LILRA5|LILRA6|LILRB1|LILRB2|LILRB4|LSP1|LY96|MTPN|NFATC1|PAG1|PILRA|PLAUR|PSAP|PTPRC|RELT|RGS10|RNASET2|RNF149|S100A4|SERPINB8|SIGLEC10|SIGLEC5|SLAMF7|TIMP1|TNF|TNFRSF1B|TNFRSF8|VMO1…
Neutrophill percentage	Neutrophill_percentage	Adipocytes	2.26565	0.00109348	ADAMTS15|AKAP12|AOC3|BST2|CCL14|CD109|CDH5|CRHBP|CSF3|CXCL12|FBLN2|GIMAP7|IGFBP4|JAM2|LPL|NOTCH1|NPDC1|PCDH1|PODXL|PTPRM|RBP7|SCN4B|SNCG|THSD1
SHBG	shbg_cleaned	Erythroid_cells	0.20043	0.00109805	CAT|DRAXIN|TNFSF13
Date of attending assessment centre	Date_of_attending_assessment_centre	Exocrine_glandular_cells	0.389457	0.00111409	ANXA3|CXCL11|DBN1|DEFB4A|EIF4EBP1|HSPB1|IL18|ITGA2|MYH9|PDLIM7|SERPINB1|SNX15|SOD2
Time blood draw	Time_blood_draw	Muller_glia_cells	0.446197	0.00111903	BRSK2|CA2|CFI|CHRDL1|CLGN|CLU|COL2A1|CRYM|CTF1|CTSF|EGF|ENO1|EPHB6|FGF9|MSTN|NXPH3|PALM|RARRES2|RTN4R|SEPTIN8|SERPINI1|TAFA5
Forced expiratory volume in 1-second (FEV1)	Forced_expiratory_volume_in_1_second__FEV1_	Macrophages	2.15612	0.00112827	AGRP|APOBR|CCL3|CCL4|CD101|CPVL|CTSD|CXCL10|CXCL11|CXCL5|FBP1|HLA-DRA|ITGAX|ITGB2|LAIR1|LILRB1|LILRB4|MARCO|MRC1|PLA2G7|PLAUR|PTPRC|RNASE1|RNASE6|SELPLG|THBD|TNFSF13B|TNFSF8
Chronic renal failure [CKD]	bin_585.3	Basal_squamous_epithelial_cells	3.34529	0.00113228	CA12|CDH3|HSPA2|KITLG|NGRN|NPPC|SOX9|TACSTD2|TNFSF13|VIT|WNT9A|XG
Body mass index	bmi	Smooth_muscle_cells	1.93753	0.00113311	ANGPTL1|ANGPTL2|AOC3|BGN|C1QTNF1|C1QTNF5|CCL19|CCN3|CCN4|CLEC3B|COL4A1|COL6A3|COMP|CRLF1|CTHRC1|CXCL12|CXCL9|ESAM|FN1|FNDC1|GRP|HGF|IGFBP6|IL6|ISM1|ITGA11|ITGBL1|LGALS1|LMOD1|LTBP2|MATN3|MFGE8|MMP3|MTHFD2|NTF3|NXPH3|PDGFRB|PTP4A3|RSPO3|SCARF2|SNCG|SRPX|SUSD5|THBS4|THY1|TNC|VASN
Rheumatoid arthritis	bin_714.1	Langerhans_cells	8.21507	0.00113376	IL12B|TNF|TNFRSF4|TNFSF13B|TNFSF8
Digoxin	C01AA05	Theca_cells	7.38487	0.00113915	AOC3|DBH|ENG|LAMB1|MATN2
Poultry intake	Poultry_intake	Enteroendocrine_cells	5.88672	0.00114336	CCL15|FAM3D|PYY|RNASE4|SCG2|VGF
Testosterone	log_testo_cleaned	Schwann_cells	2.33303	0.00114405	ANGPTL1|BCL2|CD48|CD74|COL5A1|CXCL9|ERBB3|GFRA1|GFRA3|IDO1|IL12A|IL34|L1CAM|LCP1|LPL|MATN2|NCAM1|NPTX2|PPT1|RNASE6|SEPTIN3|SLITRK2|SOD3|TLR3|TNFSF13
Townsend deprivation index	Townsend_deprivation_index	Club_cells	7.34913	0.00114891	AGR2|C6orf58|CHIT1|CXCL17|SCGB1A1
Monocyte count	Monocyte_count	Hofbauer_cells	1.90076	0.00115382	ACP5|ASAH1|AZU1|BST1|CAPG|CASP1|CD300E|CHI3L1|CREG1|CTSC|CTSD|CTSZ|FYB1|HCLS1|HHEX|HNMT|IL1RN|LAIR1|LGMN|LILRA6|LILRB1|LILRB4|LY96|MCEMP1|NAGA|NAGK|NCF2|NFKBIE|NINJ1|NPL|PIK3AP1|PILRA|PLA2G15|PSAP|PTPN6|RNASE6|RNASET2|SH3BP1|TPP1|TYMP|VSTM1
Levonorgestrel |Ethinyl Estradiol	G03AA07	Fibroblasts	2.38465	0.00116197	AOC3|BOC|CHRDL1|CLEC3B|COMP|CSF1|ECM1|F10|FN1|IGFBP4|ISM1|ITGA11|LEPR|MASP1|NXPH3|PDCD1LG2|SOD3|SPARCL1|TGFBI|TNXB|VASN
Time blood draw	Time_blood_draw	Collecting_duct_cells	0.259275	0.00116608	AGRN|AMOT|ARG2|CLU|FOLR1|TNFRSF11B
Leisure/social activities	Leisure_social_activities	Oligodendrocyte_precursor_cells	2.37937	0.0011742	ADAM23|CDH6|CHAD|CNTN4|ERBB4|EXTL1|FLRT2|HS6ST2|IGDCC4|IL17RB|JAM2|NCAM1|NOS1|NT5E|NTRK2|PCDH17|PCDH9|ROBO1|SEZ6L|TNR|VWC2
Ancestry	pop	Macrophages	1.71987	0.00117517	ADGRE2|AGRP|APBB1IP|APOBR|ARHGAP30|BST1|CCL13|CCL24|CCL3|CCL4|CCL8|CD101|CD300A|CD302|CD72|CD74|CD83|CD84|CFP|CHIT1|CPM|CSF2RB|CTSB|CTSC|CTSZ|CXCL11|CXCL3|CXCL5|CXCL8|CXCL9|DPEP2|EREG|FCGR2B|GPNMB|IL17RA|IL18|IL18BP|IL2RA|ITGAM|ITGB2|LAIR1|LCP1|LGALS9|LGMN|LILRA6|LILRB1|LILRB2|LILRB4|LILRB5|LSP1|LYN|LYVE1|MARCO|MCEMP1|MRC1|NAMPT|PDGFB|PILRA|PLA2G7|PPBP|RELT|SELL|SELPLG|SH2B3|SIGLEC10|SIGLEC15|SIG…
Body mass index	bmi	Horizontal_cells	2.17062	0.00118319	ACHE|AHNAK2|APLP1|B4GAT1|CELSR2|CEND1|CGREF1|CKB|CRTAC1|DNER|EXTL1|GNGT1|GP1BA|ITGA11|LRTM2|MANSC4|NCS1|NEFL|NPTX1|PKD1|PODXL2|PRRT3|SCG2|SCG3|SCN2B|SEZ6|SMPD3|SNCG|STX1B|SYT1|THY1|TMEM132A|VGF|VSTM2L|WFIKKN1
SHBG	shbg_cleaned	Glandular_and_luminal_cells	2.48777	0.00119175	ADAMTS15|AMIGO2|APOL1|CCN1|CD200|COMP|CPM|DYNLT3|EPHA2|GAL|IL1R1|MET|NPHS1|PAEP|PGR|PODXL|RNASET2|SERPINA5|SLC39A14|TFPI2|VNN1|VTCN1|WFDC2|YOD1
Platelet crit	Platelet_crit	Club_cells	0.319058	0.00119451	BPIFB2|CX3CL1|CXCL6|F3|IGFBP3|LCN2|PRSS22|RARRES1|SCPEP1|TACSTD2
Date of attending assessment centre	Date_of_attending_assessment_centre	Melanocytes	0.228291	0.0012059	CD59|GMPR|PAG1|SNCA
Smoking	smoking	Peritubular_cells	1.9997	0.00120777	ACTA2|ADAMTSL5|AOC3|AXL|BST2|C1R|C1S|CLMP|COL15A1|CPE|DCN|ENG|ENPP6|ENTPD2|FBLN2|GLI2|GP1BA|IGFBP6|IL34|LAG3|LTBP2|MAMDC2|MXRA8|NPTX2|NTF3|OMD|PALM|PCDHB15|PDGFRB|RGMA|SCARF2|SERPINA5|SFRP4|SMOC1|SOD3|SPARCL1|SPOCK1|THBS4|TIMP2|TIMP3|TYRO3|WFIKKN2
Overall health rating	Overall_health_rating	Langerhans_cells	2.44398	0.00121697	B4GALT1|CCL22|CD302|CD74|CD83|CXCL8|HAVCR2|ICAM1|IL18BP|IL18R1|IL2RA|ITGAM|KYNU|NCR3LG1|NECTIN2|PLAUR|SLAMF8|THBS2|TNFSF13B
Cystatin C	log_cysc_cleaned	monocytes	1.64625	0.00122884	ADA|ADA2|ADGRE1|ADGRE2|ADGRE5|APBB1IP|APOBR|AREG|ASAH1|CASP1|CASP10|CCL3|CCL4|CD101|CD244|CD300A|CD300E|CD302|CD4|CD48|CD55|CD72|CD74|CD79B|CD83|CD86|CD93|CDA|CEBPB|CFP|CLEC12A|CPPED1|CPVL|CRTAM|CTSC|CXCL10|CXCL11|CXCL9|DNMBP|DPEP2|EVI2B|FES|FMNL1|GBP1|GBP2|GIMAP7|HAVCR2|HHEX|HLA-DRA|HLA-E|ICAM2|ICAM3|ICAM4|IFNGR1|IFNL1|IL10RA|IL12RB1|IL15|IL16|IL17RA|IL18BP|IL1B|INPP5D|ITGAL|ITGAX|ITGB2|KYNU|LAI…
Rheumatoid arthritis	bin_714.1	Hofbauer_cells	8.05395	0.00123181	LILRB4|PADI4|TNF|TNFSF13B|TNFSF8
Creatinine	log_crea_s_cleaned	Smooth_muscle_cells	1.9952	0.00125068	ACTA2|ADAMTS1|BDNF|C1QTNF1|CCL19|CCL8|COL18A1|COL5A1|COL6A3|COMP|CRIP2|CRLF1|CXCL12|EFHD1|EGFLAM|ESAM|FN1|GRP|HGF|HMCN2|IGFBP6|LGALS1|LMOD1|MATN3|MCAM|MMP3|NXPH3|RSPO3|SCARF2|SCN4B|SNCG|SOD3|SPARCL1|SUSD5|THY1|TIMP3|TINAGL1|VASN
IGF-1	igf1_cleaned	Fibroblasts	1.84777	0.00125896	ACVRL1|ADAMTSL2|ADH1B|ANGPTL1|ANGPTL2|CCL11|CCL14|CCL8|CCN1|CCN3|CD70|CILP|CLMP|COL4A1|CRLF1|CTHRC1|ECM1|EFEMP1|F10|FGF7|FNDC1|FSTL1|HGF|HMCN2|IGFBP4|IL15RA|ISM1|ITGBL1|LAMB1|LEPR|LTBP2|MAMDC2|MFAP5|MYOC|NXPH3|PDGFRB|PLAT|PTX3|SERPINA3|SERPINF1|SERPING1|SFRP4|SPON2|SSC5D|TIMP1|TIMP2|TIMP3|VASN
Neutrophill percentage	Neutrophill_percentage	T-cells	2.51322	0.00126281	ADGRE5|CD200R1|CD244|CD48|CD70|CRTAM|CST7|DRAXIN|FCRL3|FLT3LG|GIMAP7|ICAM3|IL32|ITGAL|ITGB7|LAG3|LTA|LY9|PTPRC|TNFSF8
Levonorgestrel |Ethinyl Estradiol	G03AA07	Kupffer_cells	2.43966	0.00126755	ADA2|ADGRE1|ADGRE2|CD300E|CD302|CD48|CD86|CFP|CRTAM|CTSB|ITIH4|LILRB1|LILRB5|MARCO|MERTK|SERPINA6|ST6GAL1|TGFBI|TNFSF8
C-reactive protein	log_crp_cleaned	Hofbauer_cells	1.67971	0.0012679	AGRP|ASAH1|AZU1|BST2|C2|CAPG|CASP1|CCL3|CCL4|CD14|CD276|CD300A|CD300E|CD72|CD74|CD84|CEBPA|CHI3L1|CHIT1|CORO1A|CREG1|CRYBB1|CTSB|CTSC|CTSD|CTSL|CTSZ|CXCL10|CXCL11|FAM20A|FOLR2|GCHFR|GM2A|GPNMB|GRN|HAVCR2|HHEX|HMOX1|HNMT|HPSE|IL18BP|IL1B|IL1RN|LAIR1|LAP3|LCP1|LGALS1|LGALS9|LGMN|LILRA6|LILRB1|LILRB2|LILRB4|LTA4H|MARCO|MICB|MMP8|MNDA|MRC1|NAGK|NINJ1|NPC2|NPL|PILRA|PLA2G15|PLA2G7|PLAUR|PLTP|PSAP|RNAS…
Warfarin	B01AA03	Theca_cells	4.44439	0.0012776	CILP|ENG|LAMB1|MATN2|RBP1|S100A13|TIMP2|VCAM1
Age	age	Pancreatic_endocrine_cells	2.63878	0.0012817	ANXA2|CCL2|CCN2|CRLF1|CST6|CTHRC1|CXCL5|FAP|FN1|GAL|IL11|IL32|LGALS1|MMP1|NPPB|PPY|QPCT|S100A3|SCG3|SCGN|SERPINA3|STC2|TFPI2|THBS2|TIMP1|TNFRSF11B|TNFRSF12A|TNFSF11|VGF
Neutrophill percentage	Neutrophill_percentage	Kupffer_cells	2.22083	0.00129276	ADGRE2|AZU1|CCL14|CD244|CD302|CD48|CD86|CDA|CRHBP|CRTAM|DEFA1B|GIMAP7|ITGAM|ITGB2|ITIH4|MARCO|MNDA|NAMPT|PADI4|PTPRC|ST6GAL1|TNFRSF10C|TNFSF8|VNN2
Alcohol consumption	alcohol	Peritubular_cells	2.11279	0.00130673	AGRP|AXL|BGN|BOC|C1R|CCN2|FBLN2|FSTL1|GASK1A|GMPR|HS6ST2|LAMB1|LTBP2|MAMDC2|NBL1|NID1|NUDT10|OMD|PCDHB15|PDGFRB|PROK1|RGMA|SCARF2|SFRP4|SMOC1|SOD3|SPARC|SPARCL1|THBD|THBS4|VASN
C-reactive protein	log_crp_cleaned	Thymic_epithelial_cells	2.22986	0.00130707	ADGRD1|ANGPTL2|BOC|C1QTNF1|C1R|C1S|C3|CA9|CCDC80|CD200|CDON|CFB|CFH|CHI3L1|EFEMP1|GCNT1|GGT5|IGFBP4|IL6ST|KLK11|LAYN|LXN|MELTF|MET|MST1|NID2|OMD|PAPPA|PLA2G2A|PROCR|PROS1|RARRES2|SERPING1|TIMP1|TNFRSF11B|TNFRSF8|TNFSF14|TNXB
Celiac disease	bin_557.1	Enteroendocrine_cells	7.09398	0.0013165	AGR2|CKMT1A|CKMT1B|GIP|PPP1R14D
Particulate matter air pollution (pm10); 2007	Particulate_matter_air_pollution__pm10___2007	Smooth_muscle_cells	0.272369	0.00131742	BDNF|CCN2|PDLIM7|RRAS|THY1
LDL direct	ldl_chol_cleaned	Ductal_cells	2.3844	0.00132156	CD59|CFB|CHI3L1|CSF1|CXCL5|CXCL6|GAL|HHEX|ITGA2|ITGB1|ITGB6|KRT8|LCN2|LTB|MELTF|NPPB|SERPINA3|SERPING1|SNX15|TFPI2|TINAGL1|TNFSF10|TNFSF11|TSPAN8|VCAM1|VNN1
Time blood draw	Time_blood_draw	Excitatory_neurons	0.602755	0.00132916	ADAM23|ADAMTS13|ANKMY2|ARSB|ATRN|BDNF|BRSK2|CAMKK1|CD99L2|CIT|CLIP2|CLMP|CLSTN2|CRELD1|DDAH1|DIABLO|DNM3|EGLN1|EHBP1|EIF4G3|EXTL1|FAM13A|FGF9|FHIT|GP6|GSTT2B|ICAM5|IPCEF1|ITPR1|JAM3|LRP11|MAD1L1|MAMDC2|MAP3K5|MSRA|NELL2|NFASC|NFAT5|NPTX1|NRGN|PCDH17|PDE5A|PKD2|PLXNA4|PRKG1|RAB37|RABGAP1L|RAPGEF2|RTN4R|SERPINI1|SEZ6L|SNAP25|SNCA|SORBS1|STXBP1|SUSD1|SV2A|TAFA5|THPO|THTPA|TIGAR|TPK1|USP25|VWC2|WASF1
Aspartate aminotransferase	log_ast_cleaned	Ductal_cells	2.39146	0.00133843	AGRN|ANXA2|CCL2|CD59|CHI3L1|CSF1|CXCL6|EDN1|FUT3|GAL|HLA-A|IFIT3|IL15RA|IL32|ITGA2|ITGB1|ITGB6|KRT18|KRT8|MELTF|MMP1|OLFM4|PDCD6|PRSS22|RBP1|S100A3|SERPINA3|SOD2|TACSTD2|TFPI2|TINAGL1|TMEM132A|TNFRSF12A|TNFSF11|TSPAN8|VCAM1|VNN2|VTCN1
Cancer of prostate	bin_185	Prostatic_glandular_cells	58.1261	0.00133879	KLK3|MSMB
Age	age	Enteroendocrine_cells	2.74368	0.00134923	AGR2|C10orf99|CCL15|CHGA|COL2A1|EDN1|FAM3D|FGFBP3|GCNT1|GIP|HEPH|IGFBPL1|KLB|LCN15|MDK|OLFM4|PLA2G10|PPP1R14D|PYY|QPCT|RNASE4|SCG3|SCGN|SHD|TNFRSF11A|TSPAN8|VGF
Albumin	albumin_cleaned	Theca_cells	3.05597	0.00135166	AAMDC|AOC3|BST2|CCN4|CILP|DBH|EFNA4|ENG|ENPP6|FDX1|IGFBP2|LAMA4|MATN2|NID2|STC1|SUSD4|TIMP2|VCAM1
Eosinophill percentage	Eosinophill_percentage	granulocytes	3.35188	0.00135871	CAPG|CCL19|CHIT1|CLEC12A|CSF2RB|ITGAM|LPCAT2|RAB44|TNFRSF4|TPSAB1|TPSD1
Average total household income	Average_total_household_income	Exocrine_glandular_cells	5.66243	0.00136327	CDCP1|ICAM1|MMP12|OSMR|PM20D1|TNFRSF12A
Neutrophill percentage	Neutrophill_percentage	Ductal_cells	2.91516	0.00137788	CXCL5|CXCL6|IL32|ITGA2|ITGB1|LCN2|MELTF|NPPB|OLFM4|SERPINA3|TFPI2|TNFSF10|TNFSF11|VNN2
Glycated haemoglobin (HbA1c)	hba1c_cleaned	Undifferentiated_cells	2.81727	0.00138817	AGR2|B3GNT7|BCL2L15|C10orf99|CCL15|CKMT1A|CKMT1B|DDT|DLL4|FAM3D|FGFR4|FUT3|GPA33|OLFM4|PIGR|POF1B|PPP1R14D|RARRES2|TNFRSF11A
Particulate matter air pollution (pm10); 2007	Particulate_matter_air_pollution__pm10___2007	Intestinal_goblet_cells	0.096421	0.00139792	GNE
Obstetrical/birth trauma	bin_665	Peritubular_cells	4.78619	0.00140264	C1R|ELN|OGN|PROK1|SFRP4|SPOCK1|VIT
Body mass index	bmi	monocytes	0.550233	0.00142247	APBB1IP|CCL3|CD300A|CD300E|CD302|CD72|CDA|CDH23|CEBPB|CFP|CXCL9|FMNL1|HAVCR2|IFNGR2|IL16|IL18BP|ITGAL|LAIR1|LCP1|LGALS9|LILRA5|LILRB1|LILRB4|LSP1|MICB|NAAA|PTPRC|PTX3|S100A4|SERPINB8|SOD2|TNFRSF8|VNN1|VNN2
Cholelithiasis	bin_574.1	Basal_keratinocytes	17.2718	0.00142519	CXADR|S100A14|S100A16
Date of attending assessment centre	Date_of_attending_assessment_centre	Cholangiocytes	0.145923	0.00142812	ANXA4|HHEX
Albumin	albumin_cleaned	Kupffer_cells	1.87491	0.00143102	ADA2|ADGRE1|BST1|CD244|CD300A|CD300E|CD48|CD84|CD93|CFP|CRTAM|CTSB|CXCL11|EVI2B|HPSE|IL12RB1|IL16|IL17RA|IL1R2|ITGB2|LAIR1|LGALS9|LILRA6|LILRB1|LILRB2|LILRB4|LY96|MARCO|MRC1|PGD|PILRA|PSAP|PTPRC|RELT|RNASE6|S100A4|SERPINA6|SIGLEC10|SIGLEC5|SIRPA|SLAMF8|ST6GAL1|TNFRSF10C|TNFRSF1B|TNFRSF8|TPP1|VSIG4
Testosterone	log_testo_cleaned	Endometrial_stromal_cells	2.43114	0.00143834	ADAMTSL4|ADGRD1|C1R|CLMP|COL5A1|CXCL13|ECM1|ELN|GAL|IGFBP2|IGFBP4|LAMB1|LGALS1|NID1|PAPPA|PHLDB1|PLA2G7|RSPO3|SCARF2|SPON1|THBS2|VCAN
Urate	urate_cleaned	NK-cells	0.356682	0.00144756	B2M|C1orf56|CASP8|CCL3|IGF2R|IPCEF1|KLRF1|SELL|SELPLG
Mean corpuscular volume	Mean_corpuscular_volume	Schwann_cells	2.52258	0.00147433	ADA2|ANGPTL7|BCL2L11|CD48|CD74|CPVL|IDO1|IL12A|IL18R1|IL1R2|LCP1|MIA|MSTN|SEPTIN3|SIGLEC10|SLAMF7|SLITRK2|TNFSF8
Systolic blood pressure, automated reading	Systolic_blood_pressure	Smooth_muscle_cells	2.3225	0.00150151	ACTA2|ADAMTS1|ASPN|CCN3|CCN4|CRIP2|CRLF1|CTHRC1|EFHD1|IGFBP7|ISM1|ITGBL1|LMOD1|LTBP2|MCAM|PDGFRB|SMTN|SNCG|SUSD5|THBS4|TINAGL1
Poultry intake	Poultry_intake	Alveolar_cells_type_1	4.1448	0.0015312	CST6|CTSE|EPPK1|FGF23|FOLR1|GAS6|ITGB6|LAYN
Creatinine	log_crea_s_cleaned	Ionocytes	2.37122	0.0015396	CALCA|CDH3|CX3CL1|EPHA2|F3|FAM3D|FGFBP1|IFNGR1|IL19|KLK11|KYNU|LCN2|MSLN|NECTIN4|NTF4|PRSS22|PSCA|RARRES1|SCGB1A1|SLITRK6|TACSTD2|TSPAN1|WFDC12|WFDC2
Haemoglobin concentration	Haemoglobin_concentration	Endometrial_stromal_cells	2.28902	0.00154294	CLMP|COL6A3|CXCL13|DCN|DKK1|ELN|FBLN2|HGF|IGFBP2|MASP1|MXRA8|NID1|OGN|PAPPA|PHLDB1|PLA2G7|PLAT|PTK7|SCARF2|SERPINH1|SFRP4|SPARC|SPON1|SPON2|TGM2|VCAN
Platelet distribution width	Platelet_distribution_width	Exocrine_glandular_cells	2.92655	0.00155293	ADGRG1|CBS|CDH3|COCH|FUT1|IL15RA|IL32|ITGB6|KRT18|SDC4|SEMA7A|STC2|TGFBI
C-reactive protein	log_crp_cleaned	Fibroblasts	1.71644	0.00156737	ADAMTS8|ADAMTSL2|ADGRD1|AKAP12|ANGPTL1|ANGPTL2|AOC3|APOD|ASPN|BGN|BMP4|BOC|C1QTNF1|C1QTNF5|C1R|C1S|CCDC80|CCL11|CCL14|CCL19|CCL23|CCL26|CCL8|CCN1|CFH|CLEC11A|CLEC1B|CLEC3B|COL1A1|CRHBP|CRLF1|CSF1|DCN|EFEMP1|ELN|F10|FAP|GFRA1|GGT5|GPNMB|GSN|HGF|IGFBP4|ISM1|ITGA11|LEPR|MASP1|MXRA8|MYOC|NID1|NID2|NPR1|NXPH3|OMD|PDGFRB|PLA2G2A|PLAT|PTX3|SCARF2|SERPINA3|SERPINF1|SERPING1|SOD3|SPARCL1|SPON2|SSC5D|TGFBR…
Renal failure NOS	bin_585.2	B-cells	0	0.0015884
Total protein	total_prot_cleaned	Muller_glia_cells	0.469148	0.00159726	AKAP12|ASAH2|BRSK2|CFI|CHRDL1|CKB|CRYM|CTF1|EGF|ENO1|EPHB6|FGFBP3|FRZB|HGF|IFIT1|IL17D|INPP5J|PALM|PGM2|PTN|RAB39B|RARRES2|RLN2|SERPINI1|SLC16A1|SORCS2|SPOCK1|SPON1
Warfarin	B01AA03	Adipocytes	2.5507	0.00162296	ANGPT2|BCAM|CCL14|COL4A1|CRIM1|CRIP2|ENG|FABP4|GIMAP7|LEPR|MCAM|NRP1|NRP2|RBP7|SNCG|THBD|TIMP4
Beclomethasone Dipropionate	R03BA01	Granulosa_cells	9.25448	0.00162534	ADAMTS16|HSPG2|SFRP4|TNXB
Red blood cell (erythrocyte) distribution width	Red_blood_cell__erythrocyte__distribution_width	Hofbauer_cells	1.88899	0.0016318	ACP5|ADA2|ASAH1|ATP6V1F|BLVRB|CCL3|CD276|CD300E|CHIT1|CPVL|CRYBB1|CTSB|CTSL|CXCL11|EGFL7|GM2A|GRN|HAVCR2|HPSE|IGFBPL1|LAIR1|LGALS1|LGMN|LILRB1|LILRB2|MMP8|NPC2|NRP2|PLA2G15|PLAUR|PSAP|RNASE1|RNASE6|SLAMF8|TNFSF13B|TPP1|TREM2
Lymphoid leukemia, chronic	bin_204.12	Macrophages	2.28144	0.00163481	ADGRE2|APBB1IP|CCL3|CD48|CD72|CD74|CRTAM|DPEP2|HLA-DRA|IL2RA|LILRB1|LSP1|PIK3AP1|PTPRC|RELT|SELL|SIGLEC10|SIGLEC5|TLR1|TNF|TNFRSF1B
Lymphocyte percentage	Lymphocyte_percentage	Macrophages	1.97322	0.00164024	CCL4|CD300A|CD300E|CD84|CFP|CHIT1|CRTAM|CXCL5|HAVCR2|IL18|IL1B|IL2RA|LILRB4|MCEMP1|MMP8|MNDA|NCF2|PILRA|PLA2G7|PLAUR|PSAP|RELT|SELPLG|SIGLEC5|SLAMF8|TNFAIP2|TNFRSF1B|TNFSF13|TNFSF13B|VCAN|VNN2|VSIG4|VSTM1
Cholelithiasis	bin_574.1	Squamous_epithelial_cells	16.396	0.00164278	POF1B|S100A14|S100A16
Bronchiectasis	bin_496.3	Club_cells	51.9478	0.00165316	S100P|WFDC2
Number of draws	Number_of_draws	Intestinal_goblet_cells	0.237022	0.00166105	BCL2L15|DLL1|HPCAL1|KLF4
C-reactive protein	log_crp_cleaned	Serous_glandular_cells	2.5462	0.00166563	ADGRG2|ALDH3A1|AMY1A|AMY1B|AMY1C|APOD|BGLAP|BPIFA2|BPIFB2|CA6|CRLF1|CST5|DNER|DPP4|FAM20A|FAM3B|FAM3D|FCGR3B|IL19|IL22|IL7R|KRT6C|MCFD2|NAMPT|NUCB2|PGLYRP1|PRR4|SERPINA3|TMPRSS5|TNFRSF11A
Long-standing illness, disability or infirmity	Long_standing_illness__disability_or_infirmity	Schwann_cells	2.78645	0.00166636	ADA2|ADAMTS8|BCL2|CD74|CXCL9|GFRA1|HAVCR2|HLA-DRA|IL18R1|RNASE6|SIGLEC10|SLAMF8|TNFSF13|TNFSF8
Red blood cell (erythrocyte) distribution width	Red_blood_cell__erythrocyte__distribution_width	Exocrine_glandular_cells	2.34661	0.00167544	ACHE|ANGPTL4|CDH3|CXCL11|DEFB4A|EDN1|EIF4EBP1|IL18|MMP1|MMP12|NPPB|OSMR|PALM3|REG1A|SDC4|SEMA7A|SERPINA3|SNX15|SPINK1|STC2|TNFRSF12A|ULBP2
Cholecalciferol |Calcium Carbonate|Ergocalciferol |Calcium|Cholecalciferol |Niacin |Calcium Gluconate|Cholecalciferol |Calcium Phosphate	A12AX	Enteroendocrine_cells	15.4974	0.00167972	AGR2|CHGA|SCGN
Age	age	Exocrine_glandular_cells	2.05706	0.0016822	ADGRG1|ANGPTL4|BCL2L15|CCL2|CCN2|CDCP1|CDH3|COCH|CPA4|CST6|CXCL10|CXCL11|EDN1|F3|FGF5|FURIN|GAL|ICAM1|IL15RA|IL32|ITGA2|KLK1|LTB|LYPD1|MMP1|MMP12|NPPB|OLFM4|OSMR|PDGFB|PLAU|PM20D1|REG1A|REG1B|S100A3|SEMA7A|SERPINA3|SERPINA4|SERPINI2|SMPDL3B|SOD2|STC2|TCN1|TNFRSF12A|UGDH
Red blood cell (erythrocyte) distribution width	Red_blood_cell__erythrocyte__distribution_width	Macrophages	1.91767	0.0017193	ACP5|ADA2|CCL3|CCL8|CD300E|CD302|CFP|CHIT1|CPVL|CTSB|CTSL|CXCL11|CXCL8|HAVCR2|HPSE|IL18|IL1R2|LAIR1|LGMN|LILRB1|LILRB2|MMP8|PLAUR|PSAP|RELT|RNASE1|RNASE6|SIGLEC10|SLAMF8|TNFRSF1B|TNFRSF8|TNFSF13|TNFSF13B|TPP1|VCAN
Conjugated Estrogens	G03CA57	Langerhans_cells	0.169591	0.00172295	CD4|IL1RL2
Sodium Bicarbonate	B05CB04	Melanocytes	50.5909	0.00173678	CD59|SCRG1
Ileostomy status	bin_559	Undifferentiated_cells	50.5909	0.00173678	EPCAM|GPA33
Atrial fibrillation and flutter	bin_427.2	Breast_myoepithelial_cells	5.39888	0.00175209	ADIPOQ|BPIFB2|ICAM5|LTBP2|NTF3|SFRP1
Conjugated Estrogens	G03CA57	Prostatic_glandular_cells	4.21905	0.00176412	AMOT|CPE|DPP4|ENTPD5|GOLM2|NAAA|NPY|PLA2G7
Urate	urate_cleaned	Early_spermatids	0.483797	0.00178522	AFAP1|BAG6|C1orf56|CHRDL2|DKK4|FGF23|FKBP7|FTCD|GALNT3|IGFBPL1|IQGAP2|KDM3A|KLB|LACTB2|MN1|POMC|RABEPK|SHBG|VASH1
Phosphate	phos_cleaned	Melanocytes	3.55243	0.00178904	APOD|CALCB|CCN3|ECM1|FGF5|GPNMB|LHB|PAG1|SCRG1|VAT1
Gamma glutamyltransferase	log_ggt_cleaned	Cholangiocytes	3.20427	0.00179094	CDH6|CES1|CFI|CLU|FGF21|FGFR4|FTCD|HHEX|MASP1|PALM3|SCGN|SERPINA4|SERPINA5|SERPINA6|SERPING1|VNN1|VSTM2L
Furosemide|Amiloride |Furosemide	C03CA01	Fibroblasts	3.40531	0.00179963	C1QTNF5|CCL14|COL5A1|CTHRC1|ELN|GGT5|IL33|LTBP2|MAMDC2|TIMP2
Age	age	Ductal_cells	2.26293	0.00182088	AK1|ANXA2|CCL2|CD59|CHI3L1|CXCL5|EDN1|FUT3|GABARAP|GAL|HLA-A|IL15RA|IL32|ITGA2|ITGB1|LTB|LYPD1|MELTF|MMP1|NPPB|OLFM4|PRSS22|S100A3|SERPINA3|SERPING1|SOD2|TFPI2|TINAGL1|TMEM132A|TNFRSF12A|TNFSF11|TSPAN8|VCAM1|VTCN1
Lymphocyte count	Lymphocyte_count	Macrophages	2.08007	0.00182491	ADGRE1|AGRP|CCL3|CCL4|CD4|CD48|CPM|CTSB|CTSL|CXCL10|CXCL11|CXCL9|FCGR2B|FMNL1|FYB1|HMOX1|IL18BP|IL1R2|LSP1|PTPRC|S100A4|SELL|SELPLG|SIGLEC10|SIGLEC5|TNF|VCAM1
Conjugated Estrogens	G03CA57	Granulosa_cells	3.4526	0.0018305	ADAMTS15|CDH2|CDH3|COL4A1|HS6ST1|IGFBP2|PDGFC|SRPX|TNXB|VIT
High light scatter reticulocyte count	High_light_scatter_reticulocyte_count	Fibroblasts	1.79857	0.0018334	ADAMTSL2|ADGRD1|ANGPTL2|APOD|C1QTNF1|C1QTNF5|C1R|C1S|CCN4|CFH|CHRDL1|COL1A1|COL6A3|CRHBP|CRLF1|F10|FN1|GLI2|GSN|HGF|ITGA11|ITGBL1|ITM2A|LAMB1|LEPR|MASP1|MFAP5|MMP3|MXRA8|MYOC|NXPH3|OGN|OMD|PLAT|RSPO3|SERPINF1|SERPINH1|SFRP4|SOD3|SPARCL1|SSC5D|TGFBI|TGFBR3|THBS2|TIMP1|TIMP3|TNC
HIV infection, symptomatic	bin_71.1	NK-cells	18.7568	0.00183487	CRTAM|FCRL6|KLRD1
Type 1 diabetes	bin_250.1	Endometrial_stromal_cells	4.52265	0.00184467	ADAMTS1|COL6A3|DCN|FAP|IGFBP2|SCARF2|VASN
Lymphoid leukemia, chronic	bin_204.12	Langerhans_cells	2.27753	0.00187817	ADAM8|B4GALT1|C17orf49|CCL3|CD70|CD72|CD74|DPEP2|HLA-DRA|IL16|IL2RA|IL2RG|LSP1|LY9|NFKB1|NFKBIE|PTPN1|RELT|TLR1|TNF|TNFRSF1B|TNFRSF4
Alanine aminotransferase	log_alt_cleaned	Spermatocytes	0.214615	0.00188924	C1orf56|CEP43|TPR
Monocyte percentage	Monocyte_percentage	dendritic_cells	2.83911	0.00189449	ADA2|ADGRE5|CD74|HYOU1|IL3RA|LILRB1|LILRB2|LILRB4|MILR1|SELPLG|SLAMF7|SPON2|TNFRSF1B
Glycated haemoglobin (HbA1c)	hba1c_cleaned	Ductal_cells	2.33708	0.00191913	AGRN|AK1|ANXA2|CFB|CXCL5|EDN1|FUT3|IL32|ITGA2|ITGB1|ITGB6|KRT18|KRT8|LCN2|MELTF|OLFM4|SERPING1|SNX15|SOD2|TFPI2|TGM2|TNFRSF12A|TNFSF11|VCAM1|VNN1
Chronic renal failure [CKD]	bin_585.3	Excitatory_neurons	1.96773	0.00192492	ADAM23|CD99L2|CEACAM19|CGREF1|CLMP|CRELD1|DTNB|EPHA4|FAM171B|FGF5|GPR158|ITPR1|JAM3|KITLG|LRP11|NCR3LG1|NCS1|NEFL|NEO1|NGRN|NPTXR|PKD2|SCN4B|SEZ6|SEZ6L|SORCS2|STX1B|SUSD4|SUSD5|SYT1|TAFA5
Renal failure NOS	bin_585.2	Ionocytes	2.78845	0.00192657	CDH3|CX3CL1|EPHA2|F3|FAM3D|IFNGR1|KLK11|LCN2|NECTIN4|PRSS22|PSCA|TACSTD2|WFDC12|WFDC2
Mean platelet (thrombocyte) volume	Mean_platelet__thrombocyte__volume	Hepatocytes	0.608066	0.0019444	ACAA1|ACADSB|ACOT13|ACOX1|ALDH5A1|AMFR|ATOX1|BIRC2|CAT|CFHR5|CHCHD10|CPB2|DBI|DDT|DHRS4L2|ECHS1|F10|F7|FGFR4|FXN|GNE|HHEX|HMGCL|ICAM3|KHK|LCAT|MAP2K1|MBL2|MCEE|MGMT|MMUT|NIT2|NMT1|NUDC|ORM1|PAIP2B|PBLD|PCBD1|PDIA4|PEBP1|PECR|PIK3AP1|PLG|PRDX6|PROC|RARRES2|SERPINA3|SERPINC1|SERPIND1|SHMT1|SOD1|SULT1A1|SUOX|TBCA|THPO|TIMM8A|TST|TTR
Alanine aminotransferase	log_alt_cleaned	Paneth_cells	2.44852	0.00194566	CBS|CCL23|CDA|CKB|CKMT1A|CKMT1B|EPCAM|GPA33|GPRC5C|HEPH|IL10RB|KRT8|LGALS9|MUC13|NT5E|PIGR|PTPRH|THOP1|TNFRSF11A|TSPAN8|TST
Cystatin C	log_cysc_cleaned	Early_spermatids	0.620867	0.00196685	AARSD1|ADAMTS13|AMFR|ARTN|BAG6|BCL2L11|BPIFB2|C1orf56|CALCOCO2|CCDC80|CCL8|CEP152|CIT|CLGN|COMP|CPXM2|CWC15|DDX25|DKK4|DMP1|DSG4|EGFLAM|EPHA1|FGF23|FKBP7|FTCD|GALNT3|GGH|GRP|HMCN2|IGFBPL1|IL17D|IL31RA|ING1|INPP1|IQGAP2|KLB|KLK15|LACTB2|LAMA4|LGALS8|LHB|LMNB1|LMNB2|MAD1L1|MAMDC2|MMP3|NFYA|NOS3|NPHS1|NTRK3|PCDH17|PCDHB15|PDZD2|PLB1|PODXL2|POMC|PPP2R5A|PTK7|PXDNL|RABEPK|RGMB|RLN2|RNASE3|SDK2|SHBG|SI…
Ancestry	pop	Thymic_epithelial_cells	2.20109	0.00198133	ADAMTS15|ADGRD1|ANGPTL2|BOC|C1QTNF1|C1R|C1S|CA9|CCDC80|CD200|CDON|CFB|CFH|CHRDL1|CST6|DNLZ|EFEMP1|GCNT1|GGT5|HEG1|ICAM5|IGFBP4|IL6ST|KLK11|KLK8|LAMB1|LAYN|LXN|MELTF|MSLN|OMD|PLA2G2A|RARRES2|ST3GAL1|TIMP1|TNFSF13|TNXB|VEGFC
Mean corpuscular volume	Mean_corpuscular_volume	monocytes	1.91669	0.00198542	ADA2|ADGRE1|ADGRE2|ADGRE5|APBB1IP|CD244|CD300E|CD48|CD55|CD72|CD74|CD86|CDA|CPVL|CRTAM|CTSC|GBP1|IL16|ITGAL|ITGB2|LCP1|LILRB1|LILRB2|LY96|NOTCH2|PTPRC|SELL|SIGLEC10|SLAMF7|TFRC|TIMP1|TNF|TREML2
Weight change compared with 1 year ago	Weight_change_compared_with_1_year_ago	Peritubular_cells	2.7119	0.00198614	CLMP|COL15A1|CPXM2|F10|GASK1A|IGFBP6|ITGA11|PALM|SERPINF1|SFRP4|SRPX|SSC5D|THBS4|TYRO3
Ileostomy status	bin_559	Enteroendocrine_cells	46.9849	0.00199966	EPCAM|INSL5
Mean platelet (thrombocyte) volume	Mean_platelet__thrombocyte__volume	Undifferentiated_cells	0.303059	0.00202573	DDT|FGFR4|PDCD6|RARRES2|RNASEH2A|SLC12A2|TNFRSF11A
Psoriasis	bin_696.4	Serous_glandular_cells	14.5402	0.00202836	IL19|IL22|KLK13
Platelet crit	Platelet_crit	Enteroendocrine_cells	0.358915	0.00205548	COL2A1|EDN1|FGFBP3|HEPH|IGFBPL1|MAP2K6|MDK|PF4|RNASE4|SNX15|TNFRSF11A|TSPAN8
cis-pQTL score	cis.score	Ductal_cells	2.8569	0.00206254	AGRN|AK1|ANXA2|ANXA3|ANXA4|CCL2|CD59|CFB|CHI3L1|CSF1|CXCL5|CXCL6|DBN1|EDN1|FUT3|GAL|IFIT3|IL15RA|IL32|ITGA2|ITGB6|KRT18|LCN2|LTB|MELTF|MMP1|NPPB|OLFM4|PDCD6|PRSS22|RBP1|S100A3|SERPINA3|SERPING1|SNX15|SOD2|TACSTD2|TFPI2|TGFA|TGM2|TINAGL1|TMEM132A|TNFRSF12A|TNFSF10|TNFSF11|TSPAN15|TSPAN8|VCAM1|VNN1|VNN2|VTCN1
White blood cell (leukocyte) count	White_blood_cell__leukocyte__count	monocytes	1.62479	0.00206571	ADGRE2|APBB1IP|AREG|BACH1|BID|CASP1|CASP10|CD101|CD300A|CD302|CD93|CDA|CEBPB|CLEC12A|CORO1A|CPPED1|CPVL|CXCL10|CXCL3|DNMBP|EREG|FGD3|FKBP5|FLI1|FMNL1|FYB1|GMFG|HCLS1|HHEX|HLA-E|IFNGR1|IL16|IL1B|INPP5D|IRAG2|LAIR1|LCP1|LILRA5|LPCAT2|LRCH4|LRRFIP1|LSP1|LY96|MAP2K1|MNDA|MYO9B|NAMPT|NBN|NCF2|NFKB1|NINJ1|NOTCH2|PADI4|PAG1|PF4|PIK3AP1|PLAUR|PPBP|PPCDC|PTX3|RASSF2|RELT|RNASET2|RNF149|S100A4|SELL|SERPINB…
Tobacco use disorder	bin_318	Alveolar_cells_type_2	5.16363	0.00207318	CXCL17|ICAM5|LAMP3|SFTPA1|SFTPA2|SFTPD
Beclomethasone Dipropionate	R03BA01	Peritubular_cells	6.46586	0.00207357	CPXM2|NXPH3|OGN|SFRP4|THBS4
Conjugated Estrogens |Medroxyprogesterone Acetate|Medroxyprogesterone Acetate |Estradiol	G03FA12	Hepatocytes	5.56278	0.00209682	FETUB|GHR|IL1RAP|PGLYRP2|PZP|SERPINA7
Calcium	ca_cleaned	Cholangiocytes	3.8534	0.00211032	CFI|CLU|FGFR4|MASP1|SCGN|SERPINA4|SERPINA5|SERPINA6|SERPING1
Platelet distribution width	Platelet_distribution_width	Adipocytes	2.45636	0.00211278	ADAM15|ANGPTL2|ECE1|EGFL7|FUT1|HLA-E|ICAM2|IL18BP|ITGA6|LPL|NOS3|NRP1|PCDH17|PTPRB|SEMA3F|TIMP4|VEGFC
Never eat eggs, dairy, wheat, sugar	Never_eat_eggs__dairy__wheat__sugar	Basal_squamous_epithelial_cells	8.51031	0.0021196	CDH3|KITLG|NPPC|RGMA
Immature reticulocyte fraction	Immature_reticulocyte_fraction	Smooth_muscle_cells	2.92739	0.00212221	ANGPT1|BDNF|BGN|C1QTNF5|CCL8|COL4A1|CXCL12|ESAM|FN1|ITGA11|PDGFA|SPARC
Triglycerides	log_total_tg_cleaned	Melanocytes	0.365891	0.00212351	APOD|CA14|CCL13|CHCHD6|CTSF|GLP1R|GMPR|IGDCC4|IL34|MIA|PAG1|SCRG1|SNCA|VAT1
Haemoglobin concentration	Haemoglobin_concentration	Endothelial_cells	1.92313	0.00214879	ADGRF5|C1QTNF5|CCN2|CD200|CD93|CLEC1A|CPXM2|CSF3|CXCL12|DLL4|EDN1|FCGR2B|FGF23|HEG1|HLA-E|HSPG2|ICAM2|ICAM4|JAM2|LAYN|PALM2AKAP2|PDGFB|PLAT|PODXL|PRCP|PTPRB|SELE|SELP|SLC9A3R2|SPARC|STC1|TGFBR2|TGFBR3|TGM2|TIMP3|TNFRSF4|VAMP5|VEGFC
Overall health rating	Overall_health_rating	Hofbauer_cells	2.39135	0.00216881	BST2|CD74|CHI3L1|CTSL|FUOM|GCHFR|GRN|HAVCR2|IL18BP|ITGAM|LGALS9|MICB|NPC2|PLA2G15|PLAUR|PSAP|SLAMF8|TNFSF13B|TREM2
Body mass index	bmi	Serous_glandular_cells	2.44753	0.00217148	ADGRG2|AMY1A|AMY1B|AMY1C|APOD|BPIFA2|BPIFB2|CCL28|CRLF1|CST5|DNER|FAM20A|FAM3B|FAM3D|IL7R|KLK10|KLK13|LPO|PRR4|SERPINA3|SFRP1|TMPRSS11D|TMPRSS5|TNFRSF11A
Particulate matter air pollution (pm10); 2007	Particulate_matter_air_pollution__pm10___2007	Proximal_tubular_cells	2.00699	0.00222031	ABHD14B|ACAA1|AHCY|AIFM1|AK2|ATP6V1F|BOLA2B|DBI|DDAH1|DNPH1|FIS1|HMGCL|LACTB2|MGMT|MIF|MSRA|NIT2|PBLD|PEBP1|PRDX1|PRDX3|PTGR1|RAB11FIP3|SAT2|SHMT1|SLC9A3R1|SOD1|THY1|TPMT|TXN
Known or suspected fetal abnormality affecting management of mother	bin_655	Inhibitory_neurons	6.88179	0.00222374	CDON|DNER|NTRK3|PTPRB|SDK2
Celiac disease	bin_557.1	Proximal_enterocytes	3.33231	0.00222718	CKMT1A|CKMT1B|FABP2|FABP6|HLA-A|NOS2|POF1B|PPP1R14D|RBP2|S100A14
Type 2 diabetes	bin_250.2	Gastric_mucus-secreting_cells	3.16049	0.00224058	ACY1|ADGRG2|AKR1B10|ALDH3A1|CA9|CBLIF|CHAD|GCNT1|PLXNB2|PTPRH|TFF1
Systemic lupus erythematosus	bin_695.42	Langerhans_cells	3.58643	0.0022434	CD74|CD86|CXCL10|HAVCR2|IL12B|PILRA|TNF|TNFRSF1B|TYMP
Rheumatoid arthritis	bin_714.1	monocytes	6.95094	0.00226197	LILRB4|PADI4|TNF|TNFRSF8|TNFSF13B
Weight change compared with 1 year ago	Weight_change_compared_with_1_year_ago	Leydig_cells	2.78665	0.0022704	ANGPT2|CLEC3B|COL15A1|DLK1|F10|IGFBP6|LAMA4|PALM|SERPINF1|SRPX|SSC5D|THY1|TYRO3
Platelet distribution width	Platelet_distribution_width	T-cells	2.66081	0.00231267	ADGRE5|CD200R1|CD244|CD8A|EDAR|FCRL3|IL10RA|IL12RB1|IL2RG|IL32|LAG3|LTA|LY9|TNF
Doxazosin	C02CA04	Smooth_muscle_cells	5.10619	0.00232566	ANGPT2|C1QTNF5|CDH6|EGFLAM|ITGBL1|PTH1R
Date of attending assessment centre	Date_of_attending_assessment_centre	Glandular_and_luminal_cells	0.350845	0.00232608	AMOTL2|DYNLT3|FRMD4B|MAP2K6|NEDD9|SESTD1|SNX9|SOD2|YOD1
Type 2 diabetes	bin_250.2	Langerhans_cells	2.13233	0.0023582	ADA2|C1orf56|CD74|CTSZ|HAVCR2|HLA-DRA|IL18BP|IL18R1|IL1R1|IL1R2|LCP1|LY96|NCR3LG1|NECTIN2|PDCD1LG2|PILRA|RNASE6|SLAMF1|SLAMF8|THBS2|TIMP1|TLR1|TNFRSF1B|VSIG4
Mean platelet (thrombocyte) volume	Mean_platelet__thrombocyte__volume	Thymic_epithelial_cells	0.42309	0.00236258	BOC|CA9|CD200|CHRDL1|EFEMP1|ICAM5|LAMA4|MIF|NID2|OMD|PAPPA|RARRES2|TIMP1|TNFSF13|VEGFC
Mean platelet (thrombocyte) volume	Mean_platelet__thrombocyte__volume	Fibroblasts	0.567735	0.00236357	AKAP12|ANGPT1|AXL|BOC|C1QTNF5|CCL11|CCL14|CCL26|CCN2|CCN4|CHRDL1|CLEC11A|CLEC1B|COL5A1|CXCL12|DBN1|EFEMP1|F10|F2R|FKBP7|ITM2A|LAMA4|LRP1|LTBP2|MAMDC2|MXRA8|NID1|NID2|NXPH3|OMD|PCDHB15|PDGFRB|SCARF2|SERPINA3|SERPINH1|SPARC|SPRY2|SRPX|THY1|TIMP1|TIMP2
Lipoprotein A	log_lipo_a_cleaned	Hepatocytes	3.98008	0.00238754	APOH|C4BPB|F13B|FGA|HHEX|LPA|PRDX6|SMOC1
Mean sphered cell volume	Mean_sphered_cell_volume	Smooth_muscle_cells	2.03593	0.00241148	ADGRF5|ADIPOQ|ANGPT1|ANGPTL2|AXL|BDNF|BGN|CCL2|CCL8|CCN2|CRLF1|CTHRC1|CXCL12|EGFLAM|MATN3|MFGE8|MMP3|MTHFD2|NID1|NID2|NRGN|PCDHB15|PDGFA|PTH1R|RSPO3|SELP|SPARC|TIMP3
Date of attending assessment centre	Date_of_attending_assessment_centre	Adipocytes	0.512174	0.00243091	ACVRL1|ANXA3|C9orf40|CRIP2|FGF2|FLT1|GBP4|GIPC3|GMFG|IFIT3|ITM2A|JAM2|KLF4|MGLL|NEDD9|NRP2|PKN3|PPP1R14A|RBP7|RGCC|RRAS|SCARF1|SELP|SMTN|SWAP70
Creatinine	log_crea_s_cleaned	Suprabasal_keratinocytes	1.99511	0.00243304	AHNAK|AHNAK2|CA12|CEACAM19|CPA4|CRNN|CXCL14|DKK4|EPHA1|EPHA2|EPHB6|FGFBP1|IGSF3|KLK11|KLK13|KLK8|KRT6C|LGALS7|NDRG1|NECTIN4|PPL|PRSS27|PYDC1|SBSN|SEMA3F|SLURP1|SPINK5|SPRR3|SUSD4|TACSTD2|TMPRSS11D|TNFRSF19|WFDC12|XG
Platelet crit	Platelet_crit	Hepatocytes	1.57648	0.00244343	A1BG|ACAA1|ACADSB|ACOT13|ACOX1|ADH1B|ALDH5A1|AMFR|ANG|APCS|APOC1|APOL1|ASGR1|ASGR2|ATOX1|BIRC2|BTD|C1R|C1RL|C1S|C2|C3|C4BPB|C5|C8B|C9|CCL16|CDA|CFB|CFH|CFHR2|CFHR4|CFHR5|CFI|CHP1|CHRDL2|CLU|COL18A1|CPB2|DBI|DDT|DHRS4L2|ECHDC3|ECHS1|ENTPD5|EPHX2|F10|F11|F12|F13B|F2|F7|FETUB|FGA|FGF21|FN1|FURIN|FXN|GASK1A|GNE|HHEX|HMGCL|HRG|HS3ST3B1|IL1RAP|IL6R|INHBC|ITIH4|IVD|KHK|KLKB1|LCAT|LRG1|MAP2K1|MCEE|MGMT|M…
Height	Standing_height	Inhibitory_neurons	2.33286	0.00244466	CEND1|DNER|GALNT7|LRTM2|MEPE|NPTXR|NTRK3|PCDH17|RAPGEF2|SCG2|SCG3|SEZ6|SEZ6L|SPRED2|SUSD5|SYT1|TAFA5|VGF|VWC2
Height	Standing_height	Bipolar_cells	3.25754	0.00244997	CEND1|DNER|LRTM2|NEFL|PODXL2|SCG2|SCG3|SEZ6|SEZ6L2|SYT1
Mean sphered cell volume	Mean_sphered_cell_volume	Thymic_epithelial_cells	2.39951	0.00249529	ADGRD1|ANGPTL2|C1R|C3|CFB|CFH|CHI3L1|GCNT1|HEG1|ICAM5|KLK8|LAMA4|MET|MSLN|NID2|TIMP1|TNFRSF11B|TNFSF14|VEGFC
Particulate matter air pollution (pm10); 2007	Particulate_matter_air_pollution__pm10___2007	Peritubular_cells	0.25725	0.00249798	CCN2|FKBP7|GMPR|PDLIM7
Glucose	glucose_cleaned	Bipolar_cells	3.05741	0.00251179	APLP1|CEND1|CPE|LRTM2|NFASC|NXPH3|SCG3|SEZ6|SEZ6L2|SORCS2|SYT1
Weight change compared with 1 year ago	Weight_change_compared_with_1_year_ago	Thymic_epithelial_cells	3.05766	0.00252415	ADAMTS15|ADH1B|CCDC80|CST6|HEG1|KLK11|KLK8|LAMA4|PAPPA|PLA2G2A|TNXB
Overall health rating	Overall_health_rating	Early_spermatids	0.174893	0.00252609	LMNB2|PCDH17
Conjugated Estrogens	G03CA57	Smooth_muscle_cells	2.50805	0.00253083	ANGPTL2|CLEC3B|COL1A1|COL4A1|COL5A1|CRIP2|ELN|FN1|IGFBP7|LMOD1|NID1|NOTCH3|SOD3|SPARCL1|SRPX|VASN
Bread intake	Bread_intake	Proximal_enterocytes	4.43818	0.00255462	ALPI|EPCAM|GPA33|HMCN2|OXT|PTGR1|S100A14
Insulin	A10A	Enteroendocrine_cells	3.56549	0.00258129	AGR2|FAM3D|GCNT1|HEPH|KLB|LCN15|OLFM4|SCGN|TNFRSF11A
Heart failure NOS	bin_428.2	Breast_myoepithelial_cells	38.0156	0.00258289	ICAM5|SFRP1
LDL direct	ldl_chol_cleaned	Intestinal_goblet_cells	2.25001	0.0025853	ABO|AGR2|AOC1|APOBR|C10orf99|CANT1|CCL15|CCL24|CHAD|CKMT1A|CKMT1B|DLL4|ENTPD5|EPCAM|GPA33|KLB|KLF4|KLK15|MAMDC4|NPDC1|PLA2G10|POF1B|TFF3|TNFRSF11A|TSPAN8|VIPR1
Chronic airway obstruction	bin_496	Alveolar_cells_type_1	14.1123	0.00259186	CEACAM6|ICAM5|TNFRSF12A
Particulate matter air pollution (pm10); 2007	Particulate_matter_air_pollution__pm10___2007	Endothelial_cells	0.321332	0.0025922	CCN2|FLI1|GIPC3|HHEX|PKN3|SMAD1
Alkaline phosphatase	log_alp_cleaned	Hepatocytes	1.574	0.00259443	A1BG|ACAA1|ADH1B|AFM|AHSG|ALDH5A1|AMFR|ANG|APCS|APOL1|ATOX1|C1R|C1RL|C1S|C2|C3|C4BPB|C5|C8B|C9|CCL16|CD302|CDA|CEBPA|CFB|CFH|CFHR2|CFHR4|CFHR5|CFI|CHCHD10|CHRDL2|CLU|COL18A1|CPB2|DDT|DHODH|ECHDC3|ECHS1|F11|F13B|F7|FAM20A|FETUB|FGA|FGL1|FN1|FUOM|FURIN|FXN|GCHFR|GFRA1|GPRC5C|HMGCL|HSD11B1|HYAL1|ICAM3|IL1RAP|IL6R|ITIH1|ITIH4|KLB|KLKB1|LBP|LCAT|LEPR|LPA|LRG1|MAP2K1|MASP1|MST1|ORM1|OXT|PALM3|PECR|PGLY…
Date of attending assessment centre	Date_of_attending_assessment_centre	Gastric_mucus-secreting_cells	0.320944	0.00260555	AP1G2|CA2|CDK5RAP3|DIABLO|MICALL2|RAB27B|SRC
Phosphate	phos_cleaned	Serous_glandular_cells	3.10985	0.00260694	ADGRG2|APOD|BGLAP|CRLF1|DPP4|FAM3B|KLK10|LPO|MCFD2|SERPINA3|SFRP1
Body mass index	bmi	Astrocytes	1.7632	0.00261817	ACP6|AMOT|BCL2|BOC|CDH2|CHL1|CHRDL1|CPE|CRELD1|CRLF1|CRYBB2|CSPG5|DPP10|ERBB4|FAM171B|GASK1A|GFAP|GLI2|HEPH|IGDCC4|IL17RB|LRRC37A2|MASP1|MEGF9|NCAM1|NCAN|NEO1|NTRK2|NTRK3|NXPH3|PALM|PAMR1|PCDH9|PON2|PTPRM|RGMA|RNF43|ROR1|SCG3|SERPINI2|SLITRK2|SORBS1|SORCS2|SPON1|SPRED2|TAB2|TMEM132A|TMPRSS5|TNC|WFIKKN1|YAP1|ZHX2
Leisure/social activities	Leisure_social_activities	Fibroblasts	2.30442	0.0026339	ADAMTS16|ADAMTS8|ADGRD1|BMP4|BOC|CFH|COL15A1|COL1A1|CRHBP|CRLF1|HGF|HMCN2|IGFBP6|ITGA11|OMD|PLAT|SERPING1|SPARCL1|TNXB
Platelet crit	Platelet_crit	Skeletal_myocytes	0.431971	0.00263611	ACHE|AK1|ANGPT2|ANGPTL2|BDNF|CDH15|EDA2R|EGF|FOXO1|GMPR|HMCN2|HSPA1A|IGDCC4|PDLIM7|PPP1R12B|PRKCQ|RGMA|UBAC1|ZBTB16
Lymphoid leukemia, chronic	bin_204.12	Peritubular_cells	0	0.00265469
Platelet crit	Platelet_crit	Alveolar_cells_type_2	0.398472	0.00267542	ADGRF5|C1orf116|C2|CSF3|FGF23|GALNT10|GGT5|ICAM1|ITGB6|MARCO|NRGN|PRTG|SDC4|SFTPD|SHH
Albumin	albumin_cleaned	Fibroblasts	1.75626	0.00269939	ANGPTL1|ANGPTL2|AOC3|C1QTNF1|CCL19|CCN3|CCN4|CD70|CHRDL1|CILP|CLEC11A|CLEC3B|CLMP|COL6A3|CSF1|CTHRC1|ECM1|EFEMP1|FAP|FBLN2|FCGR2B|FSTL1|GGT5|GSN|IGFBP4|IGFBP6|IL15RA|ISM1|ITM2A|LAMA4|LTBP2|MAMDC2|MASP1|MFAP5|MMP3|MXRA8|NID1|NID2|OGN|PCDHB15|PLA2G2A|SFRP4|SPON2|TGFBR2|TGFBR3|THBS2|THBS4|THY1|TIMP1|TIMP2|TNC
Red blood cell (erythrocyte) distribution width	Red_blood_cell__erythrocyte__distribution_width	Fibroblasts	1.91539	0.00275627	ACVRL1|ANGPTL1|APOD|C1QTNF5|CCL11|CCL14|CCL8|CCN4|CD70|CILP|CLEC3B|COL6A3|CRLF1|CSF1|CTHRC1|EFEMP1|FBLN2|FSTL1|HGF|IGFBP4|ITGA11|ITGBL1|LTBP2|MAMDC2|MMP3|OGN|PLA2G2A|SERPINA3|SPON2|SRPX|TGFBR3|THBS2|TIMP2
Particulate matter air pollution (pm10); 2007	Particulate_matter_air_pollution__pm10___2007	Breast_myoepithelial_cells	0	0.00276638
Particulate matter air pollution (pm10); 2007	Particulate_matter_air_pollution__pm10___2007	Undifferentiated_cells	0	0.00276638
Type 2 diabetes	bin_250.2	Proximal_enterocytes	2.02308	0.0027928	ACE2|ACY1|AKR1B10|BST1|CCL15|CD74|CHCHD10|CTSD|FAM3B|FAM3D|FUCA1|FUT3|GCNT1|HEPH|IL10RB|INPP5J|KRT8|MME|MUC13|PIGR|PLB1|PRAP1|PTPRH|TNFRSF11A|TNFRSF14|XPNPEP2
Total Lean Mass (g)	Total_Lean_Mass__g_	NK-cells	0.262624	0.00281884	C1orf56|FGFBP2|PADI4|RAB39B
Neutrophill percentage	Neutrophill_percentage	Smooth_muscle_cells	2.22941	0.00284315	ACTA2|AOC3|BGN|CCN3|COL18A1|COL1A1|COMP|CRLF1|CXCL12|FNDC1|HMCN2|IGFBP7|ISM1|ITGA11|LMOD1|MFGE8|MMP3|SCN4B|SNCG|THBS4|THY1
Beef intake	Beef_intake	Endothelial_cells	3.40341	0.00284372	CD200|CD93|ENG|FGF23|ICAM2|JAM2|LAYN|LYVE1|RSPO3
Albumin	albumin_cleaned	Adipocytes	1.78995	0.00284607	ADGRF5|AIF1L|ANGPTL2|AOC3|BCAM|BST2|C1QTNF1|CD300LG|CD93|CLEC1A|CLEC3B|CSF3|DLL1|ECE1|ENG|EPHB4|ESAM|FBLN2|GPIHBP1|GSN|HLA-E|HSPG2|ICAM4|IGFBP4|IL18BP|IL6|ITM2A|LPL|MGLL|MTUS1|NID2|NOS3|NRP2|PALM2AKAP2|PCDHB15|RNASE1|SLC9A3R2|STC1|TGFBR2|THBD|TIMP4|TNFRSF4|TNFRSF8|ULBP2|VAMP5
Amantadine	N04BB01	Hofbauer_cells	17.5245	0.00284675	CPVL|EGFL7|RNASET2
SHBG	shbg_cleaned	Granulosa_cells	2.4397	0.00285005	ADAMTS15|ADAMTS16|AMIGO2|BAMBI|CBX2|CDH3|COL4A1|CRHBP|HS6ST1|HSDL2|IGFBP2|LPL|MDK|PDGFC|PLAT|RBP1|SEMA7A|SRPX|VCAN|VIT
Pulse rate, automated reading	Pulse_rate	Proximal_tubular_cells	1.7792	0.00288848	ACAA1|ACOT13|ACP5|ACY1|AIFM1|AK2|ALDH1A1|ATOX1|ATP6V1F|CFI|CRYM|DBI|DDAH1|DDT|DECR1|DNPH1|ECHDC3|ECHS1|FABP3|FCRLB|FDX2|FIS1|FUOM|GIPC2|GLRX|GRPEL1|HAVCR1|HAVCR2|HMGCL|HNMT|KHK|L3HYPDH|LAP3|MOCS2|MTIF3|NIT1|NIT2|NPL|PCBD1|PEBP1|PECR|PRDX3|RBKS|SHMT1|SMPDL3A|SNRPB2|SOD1|THPO|TNFRSF11B|TXN
Other vitamin B12 deficiency anemia	bin_281.12	Gastric_mucus-secreting_cells	38.6415	0.00289545	CBLIF|LIPF
Sample age	sample_age	Fibroblasts	0.107605	0.00290745	CCL23
Alkaline phosphatase	log_alp_cleaned	Extravillous_trophoblasts	1.7094	0.00291179	ACVRL1|ADA|ADAM12|ADAM15|ADAM8|ADAMTS1|ADAMTSL4|AIF1L|C1QTNF6|CCNE1|CD276|CDH5|CLEC1A|CNPY2|CSF2RA|CSF2RB|CTSL|EFNA1|EFNA4|ENG|FCRLB|FLT1|FN1|FSTL1|FSTL3|GAL|GALNT2|GAPDH|GGH|GLRX|GM2A|GPC1|HMOX1|IGFBP3|IGSF8|IL10RA|IL1RAP|ITGA5|JAM3|KRT18|KRT19|LAIR2|LAMA4|LMNB1|LMNB2|MAN1A2|MFAP5|MMP12|MXRA8|MYDGF|NAGA|P4HB|PDCD1LG2|PLA2G10|PRSS8|PTH1R|PTPRF|PXN|QSOX1|RALB|RBPMS|RRM2|S100A11|S100P|SDK2|SEMA4C|S…
Bread type	Bread_type	Proximal_enterocytes	2.61353	0.00292417	ARSA|CDA|CTSD|DDT|FABP2|HEPH|IFNLR1|IL10RB|MEP1B|MST1|OXT|PRSS8|SLC39A5|SMPDL3A|THOP1
Metformin	A10BA02	Undifferentiated_cells	2.99645	0.0029259	B3GNT7|CCL15|EPCAM|FAM3D|FGFR4|FUT3|GPA33|NOS2|PIGR|RGMB|TNFRSF11A|TSPAN8
Glycated haemoglobin (HbA1c)	hba1c_cleaned	Theca_cells	2.76759	0.00293884	ADAMTS16|AGRP|AOC3|CCN4|CILP|CYTL1|EFNA4|ENPP6|FGFR4|IGFBP2|INSL3|LAMB1|MATN2|NID2|S100A13|STC1|VCAM1
Salbutamol	R03AC02	Skeletal_myocytes	5.80157	0.00294397	HMCN2|IDI2|IGDCC4|MYBPC1|NOS1
Estradiol|Norethisterone |Estradiol	G03CA03	Leydig_cells	7.92644	0.00297974	COL1A1|COL5A1|NID1|OMD
Centre	centre	Glandular_and_luminal_cells	0.387117	0.00300629	AMOTL2|CCN1|CCN2|DYNLT3|FRMD4B|GBP2|MAP2K6|NEDD9|SESTD1|SNX9|YOD1
Haemoglobin concentration	Haemoglobin_concentration	Peritubular_cells	1.97141	0.00300987	ACTA2|ADAMTSL5|BGN|BST2|CCL26|CCN2|CLMP|CPXM2|DCN|ELN|FBLN2|FSTL1|GMPR|LAYN|LRP1|LTBP2|MATN2|MXRA8|NBL1|NID1|OGN|PALLD|PBXIP1|PROK1|SCARF2|SFRP4|SOD3|SPARC|SPOCK1|TIMP2|TIMP3|TYRO3
Malignant neoplasm of female breast	bin_174.11	Pancreatic_endocrine_cells	12.3412	0.00301502	COL1A1|CRLF1|STC2
Aspartate aminotransferase	log_ast_cleaned	Sertoli_cells	2.15793	0.0030318	ACTA2|ADAMTSL5|ADGRD1|AOC3|ASPN|AXL|C1QTNF1|CCL26|CCN4|COL4A1|CPE|CPM|CTSV|DCBLD2|EDNRB|EGFLAM|FCRLB|GGT5|IGFBP7|KEL|L1CAM|LMOD1|MATN3|MCAM|MFGE8|NID1|NOTCH3|NPTX2|NTF3|PDGFRB|SCRG1|SOX9|SPARC|SPARCL1|THBS4|TIMP1|TIMP3|TYRO3|WFIKKN2
Simvastatin	C10AA01	Kupffer_cells	2.19824	0.00303463	ADGRE1|BST1|C3|CD244|CD300A|CD48|CD86|CD93|CREG1|CTSB|IL1R2|ITIH4|MERTK|MICB|SELL|SERPINA6|TGFBI|TNFSF13B|TNFSF8|VCAN|VNN2
Alcohol consumption	alcohol	Leydig_cells	2.09954	0.00304048	AGRP|BOC|C1R|C1RL|CFH|CHRDL1|CLEC3B|COL1A1|DLK1|FBLN2|FLRT2|FSTL1|HS6ST2|IGDCC4|ITM2A|MAMDC2|NBL1|NID1|OMD|PDCD1LG2|PDGFRB|RGMA|S100A13|SERPING1|SOD3|THBD|THY1|VASN
cis-pQTL score	cis.score	Endometrial_stromal_cells	2.43815	0.00304499	ADAMTS1|ADAMTS15|ADAMTS8|ADAMTSL4|ADGRD1|C1R|CILP|CLMP|COL1A1|COL4A1|COL5A1|COL6A3|DCN|DKK1|ECM1|ELN|F2R|FAP|FBLN2|FGF2|FKBP7|FNDC1|FOXO1|GAL|HGF|IGFBP4|IL1R1|LAMB1|LGALS1|MASP1|MME|MXRA8|NID1|OGN|PAPPA|PCDHB15|PHLDB1|PLA2G7|PLAT|PPP1R14A|PTK7|PTN|RBP1|RSPO3|S100A3|SCARF2|SERPINH1|SFRP4|SPARC|SPON1|SPON2|SSC5D|TAFA5|TGM2|THBS2|THY1|VASN|VCAN
Forced expiratory volume in 1-second (FEV1)	Forced_expiratory_volume_in_1_second__FEV1_	Endometrial_stromal_cells	2.61311	0.00305547	CILP|CLMP|CXCL13|GAL|HGF|IL15|LGALS1|OGN|PLA2G7|PLAT|PTN|SPON1|SPON2|THBS2|THY1
Falls in the last year	Falls_in_the_last_year	Distal_tubular_cells	12.3251	0.00305686	FABP3|NEFL|PALM
Prednisolone	A07EA01	Smooth_muscle_cells	2.58266	0.00305999	CCN3|COL6A3|EFHD1|FNDC1|HMCN2|ITGA11|LMOD1|MATN3|MFGE8|MMP3|SRPX|THBS4|THY1|TINAGL1|TNC
Platelet crit	Platelet_crit	Oligodendrocytes	1.68127	0.00306167	A1BG|ABL1|AP3B1|APLP1|APP|ARHGEF10|ARSB|BRSK2|CD226|CD99L2|CEP85|CLASP1|CLIP2|CNTN2|CPXM2|CRADD|DAPK2|DIABLO|DNAJC6|DNM3|DTNB|EFHD1|EGLN1|EIF4G3|ENOX2|ENPP2|ERBB4|ERBIN|EVI5|FHIT|FOXJ3|FOXO1|FRMD4B|FUT8|HSD17B3|IGF1R|ITGA2|JAM3|KEL|LAMP2|LIFR|LRP11|MAD1L1|MAP4K5|METAP1D|MYO6|NCAM1|NEK7|NEO1|NFASC|NHLRC3|OTUD7B|PACS2|PCDH17|PHLDB1|PIBF1|PKD2|PPM1B|PPP1R12B|PRKCQ|PRTFDC1|PSRC1|RAB33A|RABGAP1L|RAPGE…
HDL cholesterol	hdl_chol_cleaned	Spermatocytes	0.379592	0.00306434	AKAP12|C1orf56|CALCB|CLSPN|DUT|IL31RA|KLK15|NPTX2|PCDH17|RLN2
Sulfasalazine	A07EC01	Paneth_cells	12.5034	0.0031041	EPCAM|MUC13|TMSB10
Lymphoid leukemia, chronic	bin_204.12	Hepatocytes	0.271937	0.00310563	CHCHD10|ICAM3|PEBP1|PIK3AP1
Asthma	bin_495	Theca_cells	7.59449	0.00310767	ADAMTS16|AGRP|AOC3|ENPP6
Ancestry	pop	Leydig_cells	1.93441	0.00313241	AGRP|ANGPT2|ANGPTL1|APOD|BOC|C1R|C1RL|C1S|CCL26|CFH|CHRDL1|CLEC3B|COL15A1|COL5A1|DCN|DLK1|EDNRB|ELN|ENG|F10|FGF7|FLRT2|FSTL1|GGT5|IGDCC4|IL34|LAG3|LRP1|MXRA8|NID1|OMD|PALM|PILRA|PILRB|RSPO3|SERPINF1|SOD3|SSC5D|THY1|TIMP2|TIMP3|TYRO3|VASN|VEGFC|VIT|WFIKKN2
Atorvastatin	C10AA05	Undifferentiated_cells	4.16077	0.00316389	CEACAM16|CKMT1A|CKMT1B|EPCAM|POF1B|PPP1R14D|RARRES2
Sex	sex	Club_cells	0.31855	0.00318948	BPIFB2|CX3CL1|FOLR1|IGFBP3|SCPEP1|SNCG|TSPAN1
Chronic renal failure [CKD]	bin_585.3	Adipocytes	2.12449	0.00320538	CCL14|CD300LG|CLEC1A|COL15A1|CPXM2|CYTL1|EFNB2|EPHB4|ESAM|FABP4|FBLN2|HLA-E|HSPG2|JAM2|NPDC1|PALM2AKAP2|RNASE1|SCN4B|SEMA3F|SEMA3G|SMTN|SNCG|SPARCL1
Gamma glutamyltransferase	log_ggt_cleaned	Early_spermatids	0.574048	0.00321405	ACOT13|AMFR|BCL2L11|C1orf56|C6orf58|CA9|CEP43|COMP|CWC15|DMP1|DNPEP|ERI1|FTCD|GP6|HMCN2|IGFBPL1|ING1|IQGAP2|KLB|LACTB2|LGALS8|LZTFL1|MAD1L1|NFATC3|NOS3|NPHS1|PZP|RABEPK|RGMB|RNF41|SPART|TNFSF11|TPK1|TREML2|VASH1
Creatinine	log_crea_s_cleaned	T-cells	0.376873	0.00322395	CALCB|CCL4|CEMIP2|ICAM3|IL18R1|ITM2A|PIK3IP1|SELPLG|TNFSF14
trans-pQTL score	trans.score	Adipocytes	2.07875	0.00322749	ACVRL1|ADAM15|ADAMTS15|ADGRF5|AIF1L|ANGPT2|ANGPTL2|ANXA3|AOC3|BCAM|BST2|C1QTNF1|C9orf40|CCL14|CCL8|CD109|CD300LG|CD93|CDH5|CLEC1A|CLEC3B|COL4A1|CRHBP|CRIM1|CRIP2|CSF3|CX3CL1|CXCL12|CYTL1|DKK4|DLL1|DLL4|ECE1|EDNRB|EFNB2|EGFL7|ENG|EPHB4|ESAM|FABP4|FBLN2|FGF2|FLT1|FUT1|GIMAP7|GIPC3|GMFG|GPIHBP1|GSN|HSPG2|ICAM2|ICAM4|IFIT3|IGFBP4|IL18BP|IL6|ITGA6|ITM2A|ITPRIP|JAM2|KLF4|LEPR|LIFR|LPL|MCAM|MGLL|NEDD9|N…
Gamma glutamyltransferase	log_ggt_cleaned	NK-cells	0.483063	0.00324493	C1orf56|CASP10|CD160|CEMIP2|CRTAM|FCRLB|IGF2R|IL18R1|ITGAM|MICB|NCR1|PF4|PIK3IP1|PLCB2|PPBP|SPON2|TGFB1|TNFAIP8L2|TNFSF11
Duration of moderate activity	Duration_of_moderate_activity	Fibroblasts	5.98084	0.00326353	COMP|FAP|ITGA11|MXRA8|PLA2G2A
Body mass index	bmi	Breast_glandular_cells	2.64379	0.00326381	AZU1|BAMBI|BPIFB2|CCL28|CGREF1|CHAD|EXTL1|FABP3|FOLR1|KLK6|MFGE8|MIA|MRC1|PLAT|SFRP1|SPINK8|STC2|TNFSF11|VTCN1
Height	Standing_height	Excitatory_neurons	2.22813	0.00330382	CEACAM19|CEND1|CRYBB2|FGF5|IL17D|LRTM2|NEFL|NELL2|NPTXR|NTRK3|PCDH17|RAPGEF2|SEZ6|SEZ6L|SPRED2|SUSD5|SYT1|TAFA5|VWC2
Testosterone	log_testo_cleaned	Macrophages	1.80009	0.00339653	AGRP|BST1|CCL3|CD200R1|CD244|CD300A|CD300E|CD302|CD4|CD48|CD72|CD74|CFP|CLEC12A|CTSC|CXCL11|CXCL5|CXCL9|FBP1|IL13RA1|LAIR1|LCP1|LGALS9|LGMN|LILRB1|LY96|MERTK|MILR1|PLA2G7|PPT1|PTPRC|RELT|RNASE6|TNF|TNFRSF1B|TNFSF13|TNFSF13B|TPP1|VCAN
Prednisolone	A07EA01	Granulosa_cells	3.35898	0.00340449	ADAMTS16|NPTX2|PDGFC|SFRP4|SRPX|TAFA5|TNXB|VCAN|VWC2
Furosemide|Amiloride |Furosemide	C03CA01	Sertoli_cells	4.61893	0.003407	ACTA2|GGT5|IGFBP7|LMOD1|NPPB|PTH1R
Renal failure NOS	bin_585.2	Club_cells	3.22902	0.00342586	CX3CL1|F3|FOLR1|KLK11|LCN2|PRSS22|PSCA|SNCG|TACSTD2|WFDC2
Renal failure NOS	bin_585.2	Erythroid_cells	0	0.00342712
Body mass index	bmi	Erythroid_cells	0.332585	0.0034422	ACHE|AZU1|CYTL1|GMPR|MPO|SLC4A1|TNFSF13
Height	Standing_height	Peritubular_cells	2.74461	0.00347871	ACTA2|BST2|C1R|C1S|ENPP6|F10|GP1BA|IGFBP7|LMOD1|MATN3|THBD|WFIKKN2
Beclomethasone Dipropionate	R01AD01	Smooth_muscle_cells	13.3429	0.00349655	CCN3|COL6A3|FNDC1
Mean platelet (thrombocyte) volume	Mean_platelet__thrombocyte__volume	Collecting_duct_cells	0.273217	0.00351609	ARG2|BCAM|INPP5J|PAPPA|PLAU
cis-pQTL score	cis.score	Langerhans_cells	1.73464	0.00351984	ADA2|ADAM8|APOBR|AXL|B4GALT1|BCAT1|BID|C17orf49|C1orf56|CASP1|CCL13|CCL19|CCL22|CCL3|CCND2|CD101|CD1C|CD200R1|CD302|CD4|CD40|CD58|CD70|CD72|CD74|CD83|CD84|CD86|CFP|CLEC10A|CPVL|CSF2RB|CST3|CST7|CTSZ|CXCL10|CXCL5|CXCL8|DAPP1|DNAJB1|DNAJB6|DPEP2|EREG|FCER1A|FCGR2B|FUT1|FXYD5|GLA|GMFG|GP1BA|HAVCR2|HSPA1A|ICAM1|ICOSLG|IFNL1|IL10RA|IL12B|IL13RA1|IL16|IL18BP|IL18R1|IL1R1|IL1R2|IL1RL2|IL1RN|IL22|IL2RA|I…
Monocyte count	Monocyte_count	Inhibitory_neurons	0.460728	0.00352115	ARSB|CIT|COCH|EGLN1|HGF|KITLG|MAD1L1|MYCBP2|NGRN|PIBF1|PLXNA4|PTPRB|RABGAP1L|ROR1
Poultry intake	Poultry_intake	Breast_glandular_cells	5.58669	0.0035304	CGREF1|CX3CL1|FOLR1|KLK6|PYDC1
Smoking	smoking	Hofbauer_cells	1.63203	0.00354343	ADA2|ADGRE2|ARHGAP30|BST2|CAPG|CCL24|CCL3|CD14|CD200R1|CD276|CD300A|CD300E|CD48|CD72|CHIT1|CLEC12A|COMMD9|CPVL|CTSD|CXCL10|CXCL11|DPEP2|EGFL7|FABP5|FAM20A|GCHFR|GNPDA1|GPNMB|HMOX1|IGF2BP3|ITGAM|ITGB2|LAIR1|LGALS9|LGMN|LILRB2|LILRB4|LTA4H|LYVE1|MARCO|MCEMP1|MILR1|MMP8|NAGK|NINJ1|NPC2|NRP2|PLA2G15|PLA2G7|PLAUR|PLTP|PSAP|RNASE6|SH3BP1|SIGLEC5|SPP1|TGFBI|TLR1|TLR4|TNFRSF10C|TNFSF13B|TNFSF8|TPP1|TREM2…
Lansoprazole	A02BC03	Club_cells	11.4435	0.00354753	KLK11|KRT19|PSCA
Insulin	A10A	Basal_squamous_epithelial_cells	3.3705	0.00355374	BOC|CA12|CD109|DLL1|HSPA2|RGMA|TACSTD2|TNFSF13|WNT9A
HDL cholesterol	hdl_chol_cleaned	T-cells	1.86668	0.00355541	APBB1IP|ARHGAP25|ARHGEF1|CALCB|CD200R1|CD244|CD48|CD5|CD8A|CRTAM|CST7|FCRL3|FMNL1|GIMAP7|HCLS1|IFNL1|IL10RA|IL12RB1|IL17A|IL17F|IL18R1|IL2RA|IL32|IL7R|INPP5D|IPCEF1|LAG3|LAT|LSP1|LTA|LTB|LY9|MICB|PLSCR3|PTPRC|RAB37|SELL|SEMA4D|SKAP1|SLAMF1|TNF|TNFRSF4|TNFSF14|TNFSF8
Citalopram	N06AB04	Undifferentiated_cells	30.4289	0.00358514	EPCAM|GPA33
Weight change compared with 1 year ago	Weight_change_compared_with_1_year_ago	Endometrial_stromal_cells	2.89918	0.00360275	ADAMTS15|ADAMTS8|CLMP|FAP|FNDC1|GAL|IGFBP2|PAPPA|SFRP4|SSC5D|THY1
Aspartate aminotransferase	log_ast_cleaned	Melanocytes	2.65898	0.00361931	CA14|CCER2|CCL13|CCN3|CD59|CDH3|CHCHD6|CLEC11A|CTSF|ECM1|EDNRB|EXTL1|FGF5|GPNMB|IGDCC4|IL34|L1CAM|LHB|PCDHB15|QPCT|SCRG1|SLITRK2|SRPX|TIMP2|TPPP3|VAMP5|VAT1
Waist-to-Hip ratio	whr	Adipocytes	1.78337	0.00361996	ADAM15|AKAP12|AOC3|BCAM|BST2|CD300LG|CD93|CDH5|CLEC1A|CLEC3B|COL4A1|CRHBP|CRIM1|CRIP2|CX3CL1|EFNB2|ENG|EPHB4|FABP4|FGF2|GIMAP7|GPIHBP1|GSN|ICAM4|IL6|ITM2A|JAM2|LEPR|LPL|MCAM|NOS3|NOTCH1|NRP2|PCDH17|PCDHB15|PLAT|PTPRB|SELP|SPARCL1|STC1|TNFRSF4|TNFRSF8|TNFSF12|VAMP5
Urea	urea_cleaned	Cholangiocytes	3.18505	0.00362592	CLU|CST1|FGF21|FGFR4|FTCD|SCGN|SERPINA5|SERPING1|SOX9|VNN1|VSTM2L
Total Lean Mass (g)	Total_Lean_Mass__g_	Intestinal_goblet_cells	2.55403	0.00363077	B3GNT7|CKMT1A|CKMT1B|EPCAM|IL22RA1|KAZALD1|KLK1|KLK15|NPDC1|PADI2|PIGR|PLA2G10|POF1B|PTPRH|TFF3
Centre	centre	Basal_respiratory_cells	0.474691	0.00364673	ANXA2|BID|CCN1|CD40|CSF3|CXCL3|CXCL5|CXCL6|CXCL8|DYNLT1|LCN2|MMP1|PSME2|PSTPIP2|SCPEP1|SERPINB1|SNCA|TNFAIP2|TXN
Body mass index	bmi	Club_cells	2.64579	0.00365364	AGR2|BPIFB2|C6orf58|CHIT1|CXCL17|F3|FOLR1|KLK10|KLK11|KRT19|PRSS22|PSCA|RARRES1|SCGB1A1|SLITRK6|SNCG|TACSTD2|VSTM2L|VTCN1|WFDC2
Systolic blood pressure, automated reading	Systolic_blood_pressure	Breast_myoepithelial_cells	3.18638	0.00366061	ACTA2|AMIGO2|AZU1|EFHD1|ISM1|ITGBL1|LTBP2|NTF4|SNCG|STC2
Age	age	Endometrial_stromal_cells	2.05603	0.003662	ADAMTS1|ADAMTS15|ADAMTS8|ADAMTSL4|ADGRD1|CILP|CLMP|COL4A1|DCN|DKK1|ELN|FAP|FBLN2|FGF2|FOXO1|GAL|HGF|IGFBP2|IGFBP4|LAMB1|LGALS1|MASP1|MXRA8|NID1|OGN|PAPPA|PGR|PHLDB1|PLAT|PTN|RSPO3|S100A3|SCARF2|SFRP4|SPON1|SSC5D|THBS2|VCAN
Acetylsalicylic Acid	A01AD05	Enteroendocrine_cells	5.50125	0.00367287	AGR2|CKMT1A|CKMT1B|PPP1R14D|TNFRSF11A
Phosphate	phos_cleaned	NK-cells	0.176847	0.00367735	B2M|ITGB7
Glycated haemoglobin (HbA1c)	hba1c_cleaned	Intestinal_goblet_cells	2.20888	0.00370008	AGR2|B3GNT7|BCL2L15|C10orf99|CCL15|CKMT1A|CKMT1B|DLL4|FAM3D|FUT3|GALNT5|GALNT7|GPA33|HEPH|KAZALD1|KLF4|MAMDC4|MUC13|MUC2|PIGR|POF1B|PTPRH|RNASE4|SPINK4|TNFRSF11A
Tranexamic Acid	B02AA02	Respiratory_ciliated_cells	33.9263	0.00370183	CRLF1|TSPAN1
Neutrophill percentage	Neutrophill_percentage	B-cells	2.5196	0.00371314	CD48|CD70|CD72|CD79B|CD83|FCER2|FCRL1|FCRL3|ICAM3|ITGB7|LTA|LY9|PTPRC|SERPINA9|TNFSF8
IGF-1	igf1_cleaned	Spermatocytes	0.28868	0.0037415	C1orf56|CLGN|DKK4|KLB|NPTX2
Azathioprine	L04AX01	monocytes	3.31511	0.00374467	CD244|CD72|ICAM3|IL15|ITGAL|ITGB2|NAAA|PTPRC|SELL
Bisoprolol	C07AB07	Endothelial_cells	12.9662	0.00377065	ANGPT2|CX3CL1|THBD
Lymphoid leukemia, chronic	bin_204.12	Leydig_cells	0	0.00378265
trans-pQTL score	trans.score	Spermatogonia	0.350992	0.00378574	AZU1|CALCB|CEP85|CGREF1|CLSPN|CXCL9|EGFL7|ERI1|IGFBPL1|KLK15|PAFAH1B3|PALM3|PODXL2|PSIP1|RGMA|RPA2|SSC4D
Red blood cell (erythrocyte) count	Red_blood_cell__erythrocyte__count	Erythroid_cells	2.29499	0.00379001	AZU1|BLVRB|CAT|DNAJC9|ERMAP|FEN1|GCLM|GMPR|HBQ1|ICAM4|KEL|LBR|LMNB1|LXN|MPO|PRDX2|RNASE3|SLC4A1|TFRC|UBAC1
Number of draws	Number_of_draws	Proximal_tubular_cells	1.79894	0.00379083	ABHD14B|ACOT13|AHCY|ALDH1A1|ARG2|ATOX1|BOLA2B|CRYM|DBI|DDT|DECR1|DNPH1|ECHS1|FIS1|GCHFR|GIPC2|GLRX|HAGH|L3HYPDH|LACTB2|LAP3|MGMT|MIF|MRPL58|MSRA|MTIF3|NIT1|NIT2|NPL|PCBD1|PEBP1|PECR|PRDX1|PRDX3|RBKS|SDHB|SHMT1|SNRPB2|SOD1|TPMT|TXN
Peak expiratory flow (PEF)	Peak_expiratory_flow__PEF_	monocytes	3.63015	0.00380673	ADA2|CCL3|CD4|CXCL9|IL12RB1|LILRA6|TNF|TNFSF13B
IGF-1	igf1_cleaned	Schwann_cells	2.04086	0.00380796	ADA2|AHNAK|ANGPTL1|BCL2|CD74|CD83|CPVL|CSF2RA|CXCL9|ERBB3|GFRA3|HAVCR2|HLA-DRA|ICOSLG|MIA|MSTN|NCAM1|NPTX2|PDGFB|RNASE6|SERPINA3|SIGLEC10|SLAMF7|SLAMF8|SLITRK2|SSC5D|TLR3|TMPRSS5|VWA1
Insulin	A10A	Sertoli_cells	2.88846	0.00381971	ADGRD1|AOC3|C1QTNF1|CCN4|COL4A1|DCBLD2|ESAM|KEL|L1CAM|MCAM|MFGE8
Fenofibrate	C10AB05	Cytotrophoblasts	4.50304	0.00382413	AMOT|BSG|CTSV|ECHDC3|SERPINF1|VWA1
Creatinine	log_crea_s_cleaned	Breast_glandular_cells	2.78568	0.00383015	BAMBI|CGREF1|CHAD|CHRDL2|CX3CL1|EFHD1|EXTL1|FABP3|FOLR1|GFRA1|IL20RA|KLK6|MIA|PYDC1|SPINK8|STC2
Chronic renal failure [CKD]	bin_585.3	Squamous_epithelial_cells	2.7125	0.00383432	AHNAK2|CA12|CPA4|EPHA1|EPHA2|KLK11|KLK8|NGRN|PPL|SDC1|SOX9|SUSD4|TACSTD2|XG
Type 1 diabetes	bin_250.1	Late_spermatids	0	0.00384794
Forced expiratory volume in 1-second (FEV1)	Forced_expiratory_volume_in_1_second__FEV1_	Fibroblasts	2.0028	0.00385678	ADAMTSL2|ADH1B|ASPN|BGN|C1QTNF1|C1S|CCL19|CCN1|CCN4|CFH|CILP|CLMP|CTHRC1|HGF|ISM1|ITGBL1|NID2|NPR1|OGN|PLA2G2A|PLAT|SPON2|THBS2|THBS4|THY1
Beclomethasone Dipropionate	R03BA01	Thymic_epithelial_cells	7.16813	0.00386396	CCDC80|CDON|OGN|TNXB
Obstetrical/birth trauma	bin_665	Syncytiotrophoblasts	3.55559	0.0038712	ADGRG1|CGA|CGB3|CGB8|DPP4|LHB|MAN1A2|RLN2
Doxazosin	C02CA04	Leydig_cells	5.44558	0.00391066	ANGPT2|EGFLAM|FLRT2|FSTL1|OGN
Psoriasis	bin_696.4	Ionocytes	11.342	0.00394067	DEFB4A|IL19|WFDC12
Ileostomy status	bin_559	Intestinal_goblet_cells	32.7902	0.00394962	EPCAM|GPA33
Ileostomy status	bin_559	Paneth_cells	32.7902	0.00394962	EPCAM|GPA33
Sex	sex	Glandular_and_luminal_cells	0.427719	0.00396269	ADAMTS15|AMIGO2|APOL1|CXCL10|CXCL14|IDO1|IL1R1|IL1RL2|MAP2K6|NT5E|SNX9|SOD2|TFPI2|YOD1
Essential hypertension	bin_401.1	Proximal_tubular_cells	3.92889	0.00397338	FGF5|GIPC2|HAVCR1|HYAL1|NPL|PTH1R|RBP5
Glycated haemoglobin (HbA1c)	hba1c_cleaned	Basal_respiratory_cells	1.92379	0.00397367	AGRN|ALDH3A1|ANXA2|CA9|CCL19|CCN1|CD109|CD70|CDCP1|CDH3|CSF3|CTSV|CX3CL1|CXCL17|CXCL5|CXCL8|DEFB4A|DYNLT1|EFEMP1|IL19|ITGA2|ITGB6|KRT19|KYNU|LCN2|PLAT|PSME2|SCPEP1|SERPINF1|SOD2|TNC|TNFRSF12A|UXS1|VMO1
Cheese intake	Cheese_intake	Alveolar_cells_type_2	30.2042	0.00398068	C2|ITGB6
Aspartate aminotransferase	log_ast_cleaned	Spermatocytes	0.455681	0.00398175	AARSD1|AKAP12|C1orf56|CLGN|COCH|DKK4|HSPA2|IL31RA|LYAR|NPTX2|PCDH17|PCDHB15|PXDNL|RAD51|RFC4|THSD1|TPR
Neutrophill percentage	Neutrophill_percentage	Sertoli_cells	2.67818	0.00399039	ACTA2|AOC3|BGLAP|BGN|CPE|CTSV|IGFBP7|L1CAM|LMOD1|MFGE8|NPPB|PRND|SCN4B|THBS4
Haemoglobin concentration	Haemoglobin_concentration	Early_spermatids	0.533059	0.00399938	AARSD1|ACSL1|BCL2L11|CCDC80|CCL8|CENPF|CIT|CLGN|COL2A1|CPTP|CPXM2|CRADD|ERI1|FGF23|GOT1|IL31RA|LAMA4|LYAR|NPHS1|PDZD2|PTK7|PZP|TGFBR1|ZP3
Alkaline phosphatase	log_alp_cleaned	Peritubular_cells	1.84902	0.00400155	ANGPTL1|AOC3|APOD|AXL|BOC|BST2|C1R|C1S|CILP|CLMP|COL15A1|CPXM2|ELN|ENG|ENPP6|ENTPD2|F3|FBLN2|FSTL1|GP1BA|IGFBP7|IL34|ITGA11|LAG3|LAMB1|LAYN|LRP1|LTBP2|MAMDC2|MATN2|MXRA8|NID1|NXPH3|OMD|PALM|PDGFRB|PROK1|RASSF2|SCARF2|SERPINF1|SMOC1|SOD3|SPARC|SPARCL1|SRPX|SSC5D|THBD|THBS4|TIMP3|TYRO3|VASN|VIT|WFIKKN2
Total protein	total_prot_cleaned	Undifferentiated_cells	0.383669	0.00404149	AGR2|CKMT1A|CKMT1B|FAM3D|FGFR4|HNF1A|NXPE4|PDCD6|PLA2G2A|RARRES2|RNASEH2A|SHD|TNFRSF11A
Number of draws	Number_of_draws	Undifferentiated_cells	0.17718	0.00405963	BCL2L15|DDT
Bronchiectasis	bin_496.3	Ionocytes	32.2586	0.0040764	S100P|WFDC2
Testosterone	log_testo_cleaned	Thymic_epithelial_cells	2.24861	0.00408879	ADGRD1|BOC|C1R|C1S|C3|CFB|CHRDL1|CST6|GGT5|IGFBP4|KLK8|LAMB1|LAYN|MELTF|OMD|PAPPA|PLA2G2A|RARRES2|ST3GAL1|TNFSF13
Clopidogrel	B01AC04	Theca_cells	6.98875	0.00409617	BDNF|LAMA4|NID2|SPARC
trans-pQTL score	trans.score	Endothelial_cells	2.11997	0.00413679	ACVRL1|ADAM15|ADGRF5|ANGPT2|ANGPTL2|C1QTNF5|CCL14|CCL21|CCL23|CCN2|CD109|CD200|CD93|CDH5|CLEC1A|CLEC1B|CLEC3B|COL4A1|CRHBP|CRIP2|CSF3|CTHRC1|CX3CL1|CXCL12|CYTL1|DLL4|EDNRB|EFNB2|EGFL7|EHD3|ENG|EPHB4|ESAM|ESM1|F2R|FCGR2B|FGF23|FLI1|FLT1|FUT1|GGT5|GIMAP7|GIPC3|HEG1|HHEX|HSPG2|ICAM1|ICAM2|ICAM4|IGFBP4|IL18BP|IL1RL1|IL6|ITM2A|JAM2|LAYN|LEPR|LIFR|LYVE1|MCAM|NOS3|NOTCH1|NPDC1|NPR1|NRP1|NRP2|PCDH1|PCDH1…
IGF-1	igf1_cleaned	Exocrine_glandular_cells	2.00224	0.0041716	ACHE|ADAM9|ADGRG1|CBS|CCL2|CDCP1|CDH3|CPA4|CST6|CXCL11|EDN1|FGF21|FURIN|GAL|ICAM1|IL15RA|KRT18|MMP12|NPPB|OSMR|PDGFB|PM20D1|SERPINA3|SERPINA4|SERPINI2|STC2|TNFRSF12A|VNN1|VWA1
Forced expiratory volume in 1-second (FEV1)	Forced_expiratory_volume_in_1_second__FEV1_	Langerhans_cells	1.92778	0.00417957	APOBR|CCL19|CCL22|CCL3|CD101|CD58|CPVL|CXCL10|CXCL5|GP1BA|HLA-DRA|ICAM1|IL1RN|ITGAX|ITGB2|LGALS1|MARCO|MMP12|MRC1|NCR3LG1|PLAUR|RNASE6|THBS2|TNFSF13B|TNFSF8|VEGFA|VMO1
Salbutamol	R03AC02	Peritubular_cells	4.43117	0.00419942	NTF3|NXPH3|OMD|SFRP4|SOD3|THBS4
Conjugated Estrogens	G03CA57	Melanocytes	3.57383	0.0042012	CDH3|CTSF|ECM1|L1CAM|SCRG1|SLITRK2|SRPX|VAT1
Sodium Bicarbonate	B05CB04	Sertoli_cells	31.6793	0.00420509	IGFBP6|SCRG1
Centre	centre	Peritubular_cells	0.486301	0.00421978	AGRP|BGN|BST2|CCN2|CNPY4|CPE|FKBP7|GMPR|GP1BA|LRP1|MAMDC2|PBXIP1|PDE5A|PDLIM7|PNMA1|PPP1R14A|PSRC1|RASSF2|SPARC|SYTL4
Mean platelet (thrombocyte) volume	Mean_platelet__thrombocyte__volume	Gastric_mucus-secreting_cells	0.385045	0.00423345	ACY1|AP1G2|C1QTNF5|CA2|CA9|CDK5RAP3|DIABLO|MICALL2|RAB27B|SRC|TNFSF13
Urate	urate_cleaned	Muller_glia_cells	0.305355	0.00425106	CKB|EPHB6|RARRES2|SCRG1|SEPTIN8
Body mass index	bmi	Breast_myoepithelial_cells	2.5187	0.0042919	AZU1|BAMBI|BPIFB2|CCL28|CGREF1|GRP|ICAM5|IGFBP2|ISM1|ITGA11|ITGBL1|KLK6|LTBP2|MIA|NPPC|NTF3|SFRP1|SNCG|SPINK8|STC2
Centre	centre	Paneth_cells	0.39491	0.00429681	CA2|CASP7|CDA|CEACAM8|CTSE|MDK|SAMD9L|SNX15|THOP1|TMSB10|TST
Platelet distribution width	Platelet_distribution_width	B-cells	2.81893	0.00432841	CD72|CD74|CR2|FCRL3|HLA-DRA|IL2RG|LTA|LY9|SIGLEC10|TLR1|TNF
Mean platelet (thrombocyte) volume	Mean_platelet__thrombocyte__volume	Late_spermatids	1.48657	0.00434124	ACOT13|AFAP1|AMFR|AP2B1|ARL2BP|ARSA|ATP6V1F|BACH1|BAG6|BCAT1|BLOC1S3|BMP10|BRDT|BRK1|C2orf69|CA9|CALCOCO2|CASP2|CBLN1|CCL14|CDH5|CENPJ|CEP152|CEP170|CEP43|CIT|CLPP|CNTN4|COL2A1|CSF2RB|CSNK1D|DAPK2|DNAJB8|DPP7|DUSP3|DYNLT3|EFCAB2|EGFLAM|EHBP1|EIF4E|ELOB|ENTR1|ERMAP|FGD3|FKBP7|GFER|GFRA2|GIGYF2|GIT1|GORASP2|GP6|GPI|GTPBP2|HGS|HMOX2|HSDL2|IGDCC3|IGHMBP2|IL13RA2|IL17D|INPP1|IQGAP2|JPT2|LGALS8|LHPP|LP…
HDL cholesterol	hdl_chol_cleaned	B-cells	2.0044	0.00437517	APBB1IP|ARHGAP25|BLNK|CD48|CD72|CD74|CD79B|CD83|CR2|FCER2|FCRL1|FCRL3|FMNL1|HCLS1|ICOSLG|IL2RA|INPP5D|LILRB1|LRCH4|LSP1|LTA|LTB|LY9|LYN|PLSCR3|PTPRC|RAB37|RNASE6|SELL|SIGLEC10|SLAMF1|TNF|TNFSF8|TREML2
Doxazosin	C02CA04	Adipocytes	4.45074	0.00437931	ANGPT2|CD300LG|EPHB4|IGFBP4|LIFR|TGFBR2
Atrial fibrillation and flutter	bin_427.2	Schwann_cells	3.43539	0.00440709	ANGPTL1|COL5A1|ICOSLG|MSTN|NPTX2|SLITRK6|SOD3|THBD
Red blood cell (erythrocyte) distribution width	Red_blood_cell__erythrocyte__distribution_width	Pancreatic_endocrine_cells	2.65335	0.00449606	CRLF1|CTHRC1|DEFB4A|LGALS1|MMP1|MMP3|NPPB|SERPINA3|SNX15|STC2|TFPI2|THBS2|TNFRSF11B|TNFRSF12A
Cholelithiasis	bin_574.1	Proximal_enterocytes	7.83399	0.00449698	GIPC2|KRT19|POF1B|S100A14
Alcoholic liver damage	bin_317.11	Club_cells	26.0308	0.00451415	PRSS22|TACSTD2
cis-pQTL score	cis.score	Spermatogonia	0.361236	0.00452938	AZU1|CALCB|CENPF|CEP85|CGREF1|CXCL9|EGFL7|ERI1|IGFBPL1|KLK15|PODXL2|RGMA|RPA2|SSC4D
Cystatin C	log_cysc_cleaned	Extravillous_trophoblasts	1.68493	0.00453131	ACVRL1|ADA|ADAM12|ADAM15|ADAM8|ADAMTS1|ADAMTSL4|AIF1L|ANGPTL4|ANXA5|C1QTNF6|CCDC134|CCNE1|CD276|CDH5|CDK1|CLEC1A|CNPY2|COL4A1|CORO6|CSF2RA|CSF2RB|CTSL|CTSV|DTYMK|EFNA1|EFNA4|ENG|F11R|FCRLB|FLT1|FSTL1|FSTL3|GALNT2|GGH|GLRX|GM2A|GPC1|HMOX1|HSPA2|IGSF8|IL10RA|ITGA5|JAM3|KRT18|KRT19|KRT8|LAIR2|LAMA4|LMNB1|LMNB2|MAN1A2|MFAP5|MKI67|MMP12|MMP3|MXRA8|MYDGF|NAGA|NUDT15|P4HB|PDCD1LG2|PDIA4|PLB1|PON2|PRSS8|…
Rosiglitazone	A10BG02	Adipocytes	7.22788	0.00455844	CRHBP|FABP4|GPIHBP1|RBP7
Cystatin C	log_cysc_cleaned	Peritubular_cells	1.87256	0.00460862	ACTA2|AGRP|ANGPTL1|AXL|BOC|BST2|C1R|C1S|CCN2|CILP|CLMP|CNPY4|COL15A1|CPXM2|DCN|ELN|ENG|F3|FBLN2|FKBP7|FSTL1|GP1BA|HS6ST2|IGFBP6|IGFBP7|IL34|LAG3|LAMB1|LAYN|LMOD1|LTBP2|MAMDC2|MATN2|MATN3|MXRA8|NBL1|NID1|NXPH3|OGN|OMD|PALLD|PALM|PBXIP1|PCDHB15|PDGFRB|RASSF2|RGMA|SCARF2|SERPINA5|SERPINF1|SFRP4|SMOC1|SOD3|SPARCL1|SPOCK1|SRPX|THBD|THBS4|TIMP2|TIMP3|TYRO3|VASN|VIT|WFIKKN2
Particulate matter air pollution (pm10); 2007	Particulate_matter_air_pollution__pm10___2007	Club_cells	0	0.00461357
Chronic renal failure [CKD]	bin_585.3	Peritubular_cells	2.22795	0.00463582	ACTA2|CLMP|COL15A1|CPXM2|ELN|F3|FBLN2|LAMB1|LMOD1|LTBP2|MXRA8|NXPH3|OGN|PALM|SERPINF1|SPARCL1|TIMP2|VIT
Lansoprazole	A02BC03	Enteroendocrine_cells	10.3205	0.0046577	CHGA|EPCAM|SCG3
Celiac disease	bin_557.1	Distal_enterocytes	3.78757	0.00466416	AGR2|CDH1|CKMT1A|CKMT1B|POF1B|PPP1R14D|S100A14
Hyperplasia of prostate	bin_600	Prostatic_glandular_cells	24.967	0.00467758	KLK3|KLK4
Pulse rate, automated reading	Pulse_rate	Horizontal_cells	0.408222	0.00468851	APLP1|CGREF1|CRTAC1|EXTL1|LRTM2|NPTX1|SCG2|SNCG|SYT1|VGF|VSTM2L
Tobacco use disorder	bin_318	Endometrial_ciliated_cells	5.17868	0.00469499	EDN1|GAL|OCLN|OMG|WFDC2
Forced expiratory volume in 1-second (FEV1)	Forced_expiratory_volume_in_1_second__FEV1_	Undifferentiated_cells	3.06313	0.00470604	B3GNT7|CKMT1A|CKMT1B|GPA33|PDCD6|PIGR|PLA2G2A|RARRES2|RGMB|TNFRSF11A
Urate	urate_cleaned	Late_spermatids	0.564005	0.00471746	ADGRD1|AFAP1|BAG6|BCAT1|CCL14|DCUN1D1|ELOB|FAM20A|FKBP7|FTCD|GFER|GORASP2|HSDL2|IGFBPL1|IQGAP2|MN1|NUCB2|OTUD7B|OXT|POMC|PRKRA|PSPN|SERPINA5|SERPINB6|SHBG|TNFRSF8|VASH1
Sex	sex	Horizontal_cells	0.481392	0.00474745	ACHE|CRTAC1|DNER|KCNH2|LRRC38|MDGA1|NCS1|NPTX1|PAPPA|PCDHB15|PER3|PKD1|PTPRS|RAB33A|SEPTIN3|SEZ6L2|SNCG|STXBP1|THY1
Centre	centre	Melanocytes	0.315004	0.00477896	CCL13|GMPR|PAG1|SNCA|TYRP1|VAMP5
Beclomethasone Dipropionate	R03BA01	Endothelial_cells	5.25634	0.00478031	CD109|CD93|CPXM2|HSPG2|TNXB
HDL cholesterol	hdl_chol_cleaned	Erythroid_cells	0.375005	0.00478813	ACHE|CLSPN|ERMAP|FCRLB|ICAM4|MKI67|MPO|SNCA|TRIM58
Mean sphered cell volume	Mean_sphered_cell_volume	Macrophages	1.78641	0.0047984	ADA2|ADGRE1|ADGRE2|CCL13|CCL8|CD244|CD72|CD74|CFP|CRTAM|CTSC|CTSL|CXCL8|EREG|HPSE|IL18BP|IL1B|MCEMP1|MERTK|NPL|PDGFB|PF4|PIK3AP1|PLAUR|PLCB2|PPBP|RGS10|SELL|SIGLEC10|SIGLEC5|TNFAIP2|TPP1|TREML1|TYMP|VCAM1
C-reactive protein	log_crp_cleaned	Macrophages	1.60605	0.00480803	ADGRE1|AGRP|APBB1IP|CASP1|CCL3|CCL4|CCL8|CD300A|CD300E|CD302|CD72|CD74|CD83|CD84|CFP|CHIT1|CORO1A|CREG1|CSF2RB|CTSB|CTSC|CTSD|CTSL|CTSZ|CXCL10|CXCL11|CXCL5|CXCL9|FBP1|FMNL1|GPNMB|HAVCR2|HLA-DRA|HMOX1|HPSE|IL13RA1|IL18|IL18BP|IL1B|IL1R2|IL2RA|LAIR1|LCP1|LGALS9|LGMN|LILRA6|LILRB1|LILRB2|LILRB4|MARCO|MMP8|MNDA|MRC1|NAMPT|NPL|PILRA|PLA2G7|PLAUR|PSAP|PTPRC|RELT|RNASE1|RNASE6|SIGLEC10|SIGLEC5|SLAMF8|TL…
Testosterone	log_testo_cleaned	Kupffer_cells	1.83135	0.00484052	A1BG|BST1|C2|C3|CCL14|CD244|CD300A|CD300E|CD302|CD4|CD48|CES1|CFP|CLEC12A|CXCL11|CXCL9|IL12RB1|ITIH4|LAIR1|LCP1|LGALS9|LILRB1|LY96|MERTK|PGD|PTPRC|RELT|RNASE6|SERPINA6|TNFRSF1B|TNFSF13B|TPP1|VCAN
Amlodipine	C08CA01	Endothelial_cells	6.96555	0.00488341	CTHRC1|FCGR2B|PTPRB|SELE
Ankle spacing width	Ankle_spacing_width	Horizontal_cells	5.11686	0.00489235	APLP1|CELSR2|PODXL2|PRRT3|VGF
Poultry intake	Poultry_intake	Breast_myoepithelial_cells	5.11702	0.00493926	ACTA2|CGREF1|GRP|KLK6|PYDC1
Triglycerides	log_total_tg_cleaned	Horizontal_cells	0.515467	0.00494125	AHNAK2|APLP1|ATP6V1G2|B4GAT1|BRSK2|CACNA1H|CELSR2|CGREF1|CKB|COCH|COL2A1|GP1BA|HTR1B|LRRC38|LRTM2|NCS1|NFASC|NLGN2|PER3|PKD1|PTPRS|RAB33A|RAB37|SCG2|SCG3|SCN2B|SNAP25|SNCG|SOWAHA|STXBP1|SV2A|VGF|VSTM2L
Chronic renal failure [CKD]	bin_585.3	Breast_myoepithelial_cells	3.03961	0.00494126	ACTA2|BAMBI|CGREF1|EFHD1|GRP|IGFBP2|LTBP2|NPPC|PYDC1|SNCG
Date of attending assessment centre	Date_of_attending_assessment_centre	Oligodendrocytes	1.62737	0.0049643	ABL1|AMPD3|AP3B1|ARHGEF10|ARSB|BRSK2|CD226|CEP85|CLIP2|CNDP1|CRADD|DAPK2|DIABLO|DNAJC6|DNM3|DTNB|EGLN1|EIF4G3|ENOX2|ERBIN|EVI5|FHIT|FOXJ3|FOXO1|FRMD4B|HIP1R|HSD17B3|ITGA2|JAM3|KEL|MAD1L1|MAP4K5|MYO6|NEK7|OTUD7B|PACS2|PHLDB1|PIBF1|PKD2|PPM1B|PPP1R12B|PRKCQ|PRTFDC1|PSRC1|RAB33A|RABGAP1L|RAPGEF2|RASSF2|RNF31|SDCCAG8|SEMA4D|SEPTIN8|SESTD1|SNCA|STAT2|STXBP3|TBL1X|THTPA|TIA1|TJAP1|USP47|WASF1|XRCC4
Platelet distribution width	Platelet_distribution_width	Endothelial_cells	2.36543	0.00498224	ADAM15|ANGPTL2|EGFL7|FUT1|HEG1|HLA-E|ICAM2|IL18BP|NOS3|NRP1|PCDH17|PTPRB|SEMA3F|VCAM1|VEGFC
Bisoprolol	C07AB07	Adipocytes	11.6685	0.00499951	ANGPT2|CX3CL1|THBD
Date of attending assessment centre	Date_of_attending_assessment_centre	Erythroid_cells	2.10556	0.00506152	AHSP|AZU1|BOLA2|CA2|CAT|CENPF|CHAC2|CLC|DNAJC9|ERMAP|GCLM|GMPR|KEL|LBR|MPIG6B|MPO|MZT1|NFE2|PRDX2|PSTPIP2|RFC4|RNASE3|RNASEH2A|RRM2|SNCA|TACC3|TFRC|TRIM58|UBAC1|UROD
Systemic lupus erythematosus	bin_695.42	NK-cells	3.73052	0.00507992	B2M|CCL4|HAVCR2|HLA-A|ICAM3|PILRB|TNFRSF1B
Triglycerides	log_total_tg_cleaned	Basal_keratinocytes	0.469646	0.00508162	AHNAK2|ALDH3A1|AREG|ASPN|CXADR|CXCL14|DAAM1|DEFB4A|EPPK1|FABP5|FGFBP1|IL1RN|ITGA2|ITGA6|KLK10|KLK13|LGALS7|NDRG1|NTF3|PTGR1|S100A14|TIMM8A|TNFRSF19|VSNL1
Falls in the last year	Falls_in_the_last_year	Skeletal_myocytes	10.1725	0.00509	CA3|MSTN|MYBPC1
Formoterol |Budesonide	R03AK07	Fibroblasts	12.0674	0.0051142	ADAMTS8|CCDC80|FAP
Forced expiratory volume in 1-second (FEV1)	Forced_expiratory_volume_in_1_second__FEV1_	Thymic_epithelial_cells	2.52386	0.00512708	ADH1B|C1QTNF1|C1S|C3|CA9|CFB|CFH|CHI3L1|HEG1|NID2|OGN|PLA2G2A|RARRES2|TNFRSF11B
Metformin	A10BA02	Smooth_muscle_cells	1.99713	0.00514789	AOC3|CCN3|CLEC3B|COL1A1|COMP|CXCL12|EFHD1|ELN|F2R|FN1|FNDC1|GGT5|GRP|ISM1|ITGA11|ITGBL1|MATN3|MFGE8|NOTCH3|RSPO3|SELP|SUSD5|THBS4|TNC
Creatinine	log_crea_s_cleaned	Basal_squamous_epithelial_cells	2.46442	0.00515717	ADAMTSL5|BAG3|BMP4|CA12|CDH3|CXCL14|DLL1|GABARAP|HSPA2|KITLG|LGALS7|NPPC|RGMA|SOX9|TACSTD2|VIT|WNT9A|XG
Type 2 diabetes	bin_250.2	Schwann_cells	2.49422	0.00521534	ADA2|ANGPTL7|CD48|CD74|COL5A1|HAVCR2|HLA-DRA|IL18R1|IL1R2|LCP1|RNASE6|SIGLEC10|SLAMF8|TLR3
IGF-1	igf1_cleaned	B-cells	2.10434	0.00521571	CD40|CD70|CD72|CD74|CD79B|CD83|CR2|FCER2|FCRL1|FCRL3|HLA-DRA|ICAM3|ICOSLG|IL16|LILRB1|LTA|LY9|PPBP|PTPRC|RNASE6|SERPINA9|SIGLEC10|SLAMF1|SWAP70|TNF|TNFRSF13C
Basophill count	Basophill_count	Kupffer_cells	11.4766	0.00522552	HPSE|PPBP|TNFRSF10C
Centre	centre	Late_spermatids	1.48327	0.00528306	ACOT13|AFAP1|AP2B1|ARID4B|ARL2BP|ATP6V1F|BACH1|BAG6|BCAT1|BLOC1S3|BRDT|BRK1|C2orf69|CALCOCO2|CARHSP1|CASP2|CCL14|CEP170|CEP43|CIT|CLPP|CSNK1D|DAPK2|DGCR6|DNAJA4|DNAJB8|DNPEP|DUSP3|DYNLT3|EFCAB2|EHBP1|EIF4E|ELOB|ENTR1|ERMAP|FGD3|FKBP7|GFER|GIGYF2|GIT1|GORASP2|GP6|GPI|GTPBP2|HGS|HMOX2|HSDL2|IGHMBP2|INPP1|IQGAP2|JPT2|LGALS8|LHPP|LMNB1|LPP|MAD1L1|MAPK13|MECR|MINDY1|MPIG6B|NFYA|NUCB2|OTUD7B|PACS2|PBXI…
Processed meat intake	Processed_meat_intake	Basal_respiratory_cells	6.6306	0.00528348	AHNAK2|CD58|PLAU|TNFRSF12A
Mean corpuscular volume	Mean_corpuscular_volume	Langerhans_cells	1.87425	0.00530708	ADA2|ADAM8|CD1C|CD200R1|CD72|CD74|CD86|CPVL|CSF2RB|FCER1A|IL12B|IL16|IL18R1|IL1R2|IL22|ITGAM|ITGB2|LCP1|LILRB2|LY96|MARCO|MCEMP1|THBS2|TIMP1|TNF|TNFRSF4|TNFSF8|VSIG4
Time blood draw	Time_blood_draw	Sertoli_cells	0.472979	0.00531876	ACTA2|ASPN|BGN|CCN4|CPM|DCBLD2|ESAM|GGT5|GMPR|GRK5|LMOD1|MATN3|NID1|NPTX2|PPP1R14A|SERPINA5|SPARC|TIMP1|TIMP3
Mean platelet (thrombocyte) volume	Mean_platelet__thrombocyte__volume	Basal_prostatic_cells	0.283882	0.00533835	FKBP5|IFIT3|KIAA1549|PLA2G4A|ZBTB16
Mean platelet (thrombocyte) volume	Mean_platelet__thrombocyte__volume	Cholangiocytes	0.283882	0.00533835	ANXA4|CDH6|CXCL6|FGFR4|HHEX
Overall health rating	Overall_health_rating	Macrophages	2.25631	0.00535569	CD302|CD74|CD83|CPM|CTSL|CXCL8|HAVCR2|IL18BP|IL2RA|ITGAM|LGALS9|PLAUR|PSAP|SLAMF8|TNFSF13|TNFSF13B|VCAM1
Atenolol	C07AB03	Endometrial_stromal_cells	4.98389	0.00535823	GAL|IL1R1|PLAT|PTN|VASN
Metformin	A10BA02	Basal_respiratory_cells	2.16162	0.00537877	AGRN|ALDH3A1|ANGPTL4|CA9|CPA4|CXCL17|CXCL6|CXCL8|F3|FGFBP1|KLK10|KRT19|MMP1|MMP10|PLAT|PLAU|SCPEP1|SLITRK6|TNC|TNFRSF12A|ZP3
Gamma glutamyltransferase	log_ggt_cleaned	T-cells	0.466816	0.00540436	CALCB|CD40LG|CD5|CEMIP2|CRTAM|DGKA|FXYD5|IL18R1|ITM2A|MICB|PF4|PIK3IP1|PLSCR3|PPBP|TGFB1
Levonorgestrel |Ethinyl Estradiol	G03AA07	Macrophages	2.08427	0.00541777	ADA2|ADGRE1|ADGRE2|CD300E|CD302|CD48|CD86|CFP|CPM|CRTAM|CTSB|CTSD|IL18BP|LILRB1|LILRB5|MARCO|MERTK|MILR1|TGFBI|TNFSF8
Triglycerides	log_total_tg_cleaned	Excitatory_neurons	0.652554	0.00541852	ADAMTS13|ANKMY2|ARSB|ATRN|BDNF|BRSK2|CAMKK1|CD99L2|CDH2|CDKL5|CDON|CGREF1|CHL1|CIT|CLASP1|CLIP2|CRELD1|DDAH1|DGKZ|DIABLO|DNM3|DTNB|EGLN1|EHBP1|EIF4G3|FAM13A|FHIT|GHR|GP6|GSTT2B|HAVCR1|HS6ST2|IGF1R|IL17D|IL1RL2|IPCEF1|ITPR1|JAM3|KITLG|LRFN2|LRP11|LRRC37A2|LRTM2|MAD1L1|MAP3K5|MNAT1|MSRA|MYCBP2|NAGPA|NCS1|NFASC|NFAT5|NGRN|NRGN|NTRK3|PCDH9|PDE5A|PDZD2|PKD1|PKD2|PLXNA4|PPP3R1|PRKG1|PTPRS|RAB37|RABGAP1…
Date of attending assessment centre	Date_of_attending_assessment_centre	Serous_glandular_cells	0.34384	0.00542122	CRACR2A|EIF4EBP1|MCFD2|NAMPT|NUCB2|PIK3AP1|SH3BGRL2
Glycated haemoglobin (HbA1c)	hba1c_cleaned	Thymic_epithelial_cells	2.07254	0.00543325	ADGRD1|ADH1B|C1QTNF1|C3|CA9|CDON|CFB|CFH|CST6|EFEMP1|EPHB6|GCNT1|HEG1|IL6ST|LAMB1|LXN|MELTF|NID2|PAPPA|PROS1|RARRES2|SERPING1|ST3GAL1|TIMP1|TNFRSF11B|TNXB
Creatinine	log_crea_s_cleaned	Club_cells	2.55171	0.00543708	CHIT1|CX3CL1|F3|FOLR1|KLK11|LCN2|NTF4|PRSS22|PSCA|RARRES1|SCGB1A1|SLITRK6|SNCG|TACSTD2|TSPAN1|WFDC2
Height	Standing_height	Sertoli_cells	3.0745	0.00545081	ACTA2|COL4A1|ESAM|IGFBP7|LMOD1|MATN3|MCAM|SUSD5|WFIKKN2
Creatinine	log_crea_s_cleaned	NK-cells	0.451312	0.00547766	ADGRG1|B2M|CCL4|CD160|CEMIP2|FGFBP2|HLA-E|ICAM3|IL18R1|KLRF1|PIK3IP1|SELPLG|TNFSF14
SHBG	shbg_cleaned	Cholangiocytes	2.89118	0.00548044	CDH6|CES1|CFI|FGF21|FGFR4|FTCD|HHEX|SDC1|SERPINA4|SERPINA5|SERPING1|VNN1|VSTM2L
Clopidogrel	B01AC04	Sertoli_cells	4.94345	0.00550526	BGN|ESAM|NID1|SPARC|TIMP3
Total protein	total_prot_cleaned	B-cells	2.064	0.00554204	APBB1IP|ARHGAP25|ARHGAP30|ARHGAP45|BANK1|BLNK|BTLA|CD40|CD48|CD72|CD79B|CD83|CORO1A|CR2|DAPP1|FCGR2B|FCRL1|FCRL3|FLI1|FMNL1|HCLS1|HHEX|HLA-DRA|ICAM3|IL4R|IRAG2|LAT2|LILRB1|LRCH4|LY9|LYN|NFATC1|PF4|PLSCR3|PPBP|PTPN6|PTPRC|RAB37|RNASE6|SELL|SERPINA9|SLAMF1|STK4|TNF|TNFAIP8|TNFRSF13C|TNFSF8|TP53INP1|TREML1|TREML2|WAS
Red blood cell (erythrocyte) distribution width	Red_blood_cell__erythrocyte__distribution_width	Salivary_duct_cells	3.39096	0.00557218	CCL28|EGFR|IL19|KLK10|LTBP2|MET|NOS1|SCPEP1|WFDC2
Sex	sex	Bipolar_cells	0.46061	0.00561209	AMIGO2|CA11|CEACAM16|DLG4|DNER|FAM171B|KCNH2|LRRC38|MDGA1|NXPH3|PCDHB15|PER3|SEPTIN3|SERPINI1|SEZ6L2|STXBP1
Total bilirubin	log_tbil_cleaned	Distal_enterocytes	2.18819	0.00561755	ACHE|AGR2|CCL15|CCL23|CKMT1A|CKMT1B|ENTPD5|EPCAM|FAM3D|GPA33|HMCN2|KAZALD1|KRT19|MUC13|PIGR|PLA2G10|POF1B|PTPRH|S100A14
Glycated haemoglobin (HbA1c)	hba1c_cleaned	Pancreatic_endocrine_cells	2.32755	0.00563488	ANXA2|CFB|CST6|CTHRC1|CXCL5|DEFB4A|FAP|FN1|IL32|LGALS1|SCG2|SCGN|SNX15|TFPI2|TGFBI|THBS2|TIMP1|TNFRSF11B|TNFRSF12A|TNFSF11
trans-pQTL score	trans.score	Cardiomyocytes	0.553761	0.00565337	ADAM23|ADGRD1|AIFM1|ARHGAP5|ASAH1|ATP5IF1|BAG3|BDNF|BMP10|CA14|CDH2|CEP85|CLGN|CLIC5|CMC1|COL6A3|COX5B|COX6B1|CRIP2|CTF1|DCBLD2|DECR1|DNAJC21|DUSP3|ECI2|FABP3|FH|GPNMB|GYS1|HADH|HRC|HSBP1|HSDL2|IMMT|ITGA11|ITGB1BP2|LPL|MASP1|MINDY1|MOCS2|MTR|MYL3|MYL4|NDUFA5|NEXN|NPPB|NPTXR|OXCT1|PAIP2B|PAM|PDCD5|PFKFB2|PPP1R12B|PRKAR1A|PTP4A3|RBPMS2|SDHB|SFRP1|SLC16A1|SLIRP|SLMAP|TAX1BP1|TGM2|TOP2B|VEGFB|VWC2
Digoxin	C01AA05	Granulosa_cells	4.89816	0.00571117	AMIGO2|CDH2|COL4A1|CRHBP|SRPX
Total Lean Mass (g)	Total_Lean_Mass__g_	Excitatory_neurons	1.77735	0.0057208	CD200|CDH2|CEND1|COL24A1|CORO6|CRYBB2|DPP10|DTNB|EPHA4|FAM171B|FGF5|FLRT2|GPR158|ICAM5|KCNIP4|LRRC37A2|LRTM2|NELL2|NGRN|NPTX1|NPTXR|PPP3R1|SCN4B|SEZ6|SEZ6L|SNAP25|SORCS2|SPINK8|STX1B|SUSD4|SYT1|TAFA5|TRAF3
Overall health rating	Overall_health_rating	Alveolar_cells_type_2	3.32423	0.00573333	CHI3L1|CPM|CRTAC1|GGT5|ICAM1|ICAM5|NPC2|SDC4
Diastolic blood pressure, automated reading	Diastolic_blood_pressure	Cholangiocytes	3.79805	0.00574206	CES1|FGF21|FTCD|SCGN|SERPINA4|SERPINA5|VNN1
Red blood cell (erythrocyte) count	Red_blood_cell__erythrocyte__count	Thymic_epithelial_cells	2.14764	0.00576179	ADAMTS15|BOC|C1QTNF1|C1R|C1S|CA9|CCDC80|CDON|CFH|CHI3L1|GCNT1|IGFBP4|KLK11|LAYN|LXN|MIF|PAPPA|PLA2G2A|PROCR|ST3GAL1|TNFRSF11B
Mean platelet (thrombocyte) volume	Mean_platelet__thrombocyte__volume	Oligodendrocytes	1.61167	0.0057661	ABL1|ALCAM|AP3B1|ARHGEF10|ARSB|BRSK2|CD226|CD99L2|CEP85|CLASP1|CLIP2|CRADD|DAPK2|DIABLO|DNAJC6|DNM3|DTNB|EFHD1|EGLN1|EIF4G3|ENOX2|ENPP2|ENPP6|ERBB4|ERBIN|EVI5|FHIT|FOXJ3|FOXO1|FRMD4B|HSD17B3|ITGA2|JAM3|LIFR|MAD1L1|MAP4K5|METAP1D|MYO6|NEK7|OTUD7B|PACS2|PCDH17|PHLDB1|PIBF1|PKD2|PPM1B|PPP1R12B|PRKCQ|PRTFDC1|PSRC1|PTPRK|PTPRS|RAB33A|RABGAP1L|RAPGEF2|RASSF2|RECK|SDCCAG8|SEMA4D|SEPTIN7|SEPTIN8|SERPINI1…
Alkaline phosphatase	log_alp_cleaned	Alveolar_cells_type_2	2.25801	0.00582165	ADGRD1|ADGRF5|C2|CEBPA|CHI3L1|CHIT1|CPM|CRTAC1|CTSE|CXCL17|DEFB4B|FAM20A|FGF23|FOLR1|GGT5|HYAL1|ICAM1|ICAM4|ICAM5|KITLG|LAMP3|LDLR|MARCO|MEGF9|MET|NPC2|PALM3|PRTG|SFTPA1|SFTPA2|SFTPD
IGF-1	igf1_cleaned	Langerhans_cells	1.66393	0.00582344	ADA2|B4GALT1|C1orf56|CCL13|CCL22|CCL3|CD302|CD40|CD70|CD72|CD74|CD83|CLEC10A|CPVL|CSF2RA|CTSZ|CXCL8|HAVCR2|HLA-DRA|ICAM1|ICOSLG|IL10RA|IL12B|IL16|IL1RN|ITGAM|ITGB2|KYNU|LGALS1|LILRB2|LY9|LY96|MARCO|MCEMP1|MMP12|MRC1|PDGFB|PILRA|PTX3|RNASE6|SCARF1|SLAMF1|SLAMF8|TIMP1|TNF|TNFRSF1B|TNFRSF4|TNFSF13B|VMO1|VSIG4
Asthma	bin_495	Endometrial_stromal_cells	4.87479	0.00583584	ADAMTS8|FAP|FNDC1|OGN|THY1
C-reactive protein	log_crp_cleaned	Langerhans_cells	1.57218	0.00590984	ADAM8|B4GALT1|BCAT1|BID|C17orf49|CASP1|CCL19|CCL22|CCL3|CD302|CD40|CD58|CD72|CD74|CD83|CD84|CFP|CSF2RB|CST3|CST7|CTSZ|CXCL10|CXCL5|DNAJB1|FMNL1|FUT1|GLA|HAVCR2|HLA-DRA|HSPA1A|ICAM1|ICOSLG|IFNL1|IL12B|IL13RA1|IL16|IL18BP|IL18R1|IL1B|IL1R2|IL1RL2|IL1RN|IL22|IL2RA|IL6R|KYNU|LCP1|LGALS1|LILRB2|MARCO|MMP12|MNDA|MRC1|NAMPT|NECTIN2|NINJ1|PILRA|PLAUR|PTPN1|PTX3|PYDC1|QPCT|RELT|RNASE6|SCARF1|SLAMF8|THBS2|…
Type 1 diabetes	bin_250.1	Basal_squamous_epithelial_cells	4.86467	0.00593308	BOC|CA12|SOX9|WNT9A|XG
Pantoprazole	A02BC02	Gastric_mucus-secreting_cells	23.2251	0.00594539	CBLIF|LIPF
Asthma	bin_495	Suprabasal_keratinocytes	4.09423	0.00597138	C10orf99|KLK10|NOTCH3|PRSS27|WFDC12|XG
Total bilirubin	log_tbil_cleaned	Gastric_mucus-secreting_cells	2.73957	0.00597578	AGR2|ANXA10|CA9|CTSE|DKK4|GPRC5C|KAZALD1|PLA2G10|POF1B|PTPRH|TFF1
Particulate matter air pollution (pm10); 2007	Particulate_matter_air_pollution__pm10___2007	Sertoli_cells	0.190089	0.00598132	BGLAP|GMPR
Long-standing illness, disability or infirmity	Long_standing_illness__disability_or_infirmity	Basal_respiratory_cells	2.42075	0.00599446	ALDH3A1|CCL19|CDCP1|CHI3L1|CXCL8|DEFB4A|DTX2|ITGA2|KRT19|SCPEP1|TNFRSF12A|ULBP2|UXS1|WFDC2
Smoking	smoking	Cardiomyocytes	0.499495	0.00599886	ADAM23|BAG3|BDNF|BMP10|CLIC5|CRIP2|DCUN1D2|GPNMB|HRC|HSBP1|MMUT|MTR|NPTXR|PAIP2B|PALM2AKAP2|PAM|SORBS1|VEGFB
Lithium	N05AN01	Salivary_duct_cells	20.6973	0.00603332	KLK1|WFDC2
Creatinine	log_crea_s_cleaned	Bipolar_cells	2.09747	0.0060361	AMIGO2|APLP1|BDNF|CEND1|CLSTN3|CPE|EXTL1|FAM171B|LRRC38|LRTM2|NEFL|NFASC|NPHS1|NXPH3|PODXL2|RTN4R|SCG2|SCG3|SEMA3F|SEZ6|SLITRK6|SMPD3|SORCS2|SYT1
Type 2 diabetes	bin_250.2	Adipocytes	2.14787	0.00604127	ADAM15|AOC3|BCAM|C1QTNF1|CD109|CLEC3B|COL4A1|CRHBP|DLL1|GSN|ICAM2|IGFBP4|IL18BP|LIFR|NRP1|PCDH17|PTPRM|TNFSF12|ULBP2
Methotrexate	L01BA01	Spermatogonia	9.25518	0.00605577	CENPF|DLGAP5|PSIP1
Clopidogrel	B01AC04	Macrophages	3.27703	0.00606246	CCL13|CCL8|EREG|HPSE|PDGFB|PF4|PPBP|TREML1
Tobacco use disorder	bin_318	Ionocytes	4.06095	0.00606405	CXCL17|FUT3|MSLN|OMG|SCGB1A1|WFDC2
Mean corpuscular volume	Mean_corpuscular_volume	dendritic_cells	2.15243	0.0060836	ADA2|ADGRE5|APBB1IP|BCL2L11|CD72|CD74|CLEC4C|CSF2RB|IL16|IL18R1|ITGAL|LCP1|LILRB1|LILRB2|LTA|LTB|SELL|SLAMF7|TNFSF8
Mean platelet (thrombocyte) volume	Mean_platelet__thrombocyte__volume	Exocrine_glandular_cells	0.496429	0.00609374	ADAM9|ANXA3|CCN2|DBN1|EGF|EIF4EBP1|FUT1|GLP1R|HSPB1|IL18|ITGA2|MYH9|NPPB|PDLIM7|PLAU|SDC4|SEMA7A|SERPINA3|SERPINB1|SNX15|SOD2
Alcohol consumption	alcohol	Enteroendocrine_cells	2.46241	0.00609523	CKMT1A|CKMT1B|COL2A1|FAM3D|FGFBP3|IGFBPL1|INSL5|KLB|MDK|PF4|PLA2G10|PYY|QPCT|RNASE4|SCG3|TNFRSF11A
Pulse rate, automated reading	Pulse_rate	Skeletal_myocytes	0.376488	0.0061393	ANGPTL2|CILP|FNDC1|GDNF|HSPA1A|IL17D|MYBPC2|PADI2
Eosinophill percentage	Eosinophill_percentage	Hepatocytes	0.290425	0.00614435	FBP1|PROS1|SDC1|SERPINC1
Aspartate aminotransferase	log_ast_cleaned	Kupffer_cells	1.64996	0.00614685	ADA2|ADGRE1|ADGRE2|APBB1IP|APOBR|AZU1|BST1|C2|CD101|CD244|CD48|CD86|CD93|CDA|CES1|CREG1|CSF2RB|CTSB|CXCL11|CXCL9|DPEP2|EREG|FMNL1|GIMAP7|HMOX1|IL12RB1|IL16|IL17RA|IL1R2|ITGAM|ITGB2|ITIH4|LCP1|LGALS9|LILRA6|LILRB1|LILRB2|LILRB5|LTA4H|LY96|MARCO|MERTK|MICB|MRC1|NAMPT|NUDT16|PGD|PILRA|PPBP|PSAP|PTPRC|RELT|RP2|SERPINA6|SIGLEC10|SIRPA|SLAMF8|ST6GAL1|TGFBI|TLR1|TLR2|TLR4|TNFRSF1B|TNFRSF8|TNFSF13B|TNFSF…
Desogestrel |Ethinyl Estradiol	G03AA09	Suprabasal_keratinocytes	10.0309	0.00615526	IL1RL2|SERPINA12|SUSD4
Cholelithiasis	bin_574.1	Suprabasal_keratinocytes	10.0309	0.00615526	POF1B|S100A14|S100A16
Hypertensive chronic kidney disease	bin_401.22	Hepatocytes	0.121466	0.00616706	ASGR2
Type 2 diabetes	bin_250.2	Enteroendocrine_cells	3.08391	0.0061672	CCL15|FAM3D|GCNT1|HEPH|IGFBPL1|LCN15|MUC13|OLFM4|TNFRSF11A
Alanine aminotransferase	log_alt_cleaned	Horizontal_cells	0.313597	0.00618416	B4GAT1|CKB|SEZ6L2|VSTM2L|WFIKKN1
Levonorgestrel |Ethinyl Estradiol	G03AA07	Peritubular_cells	2.40473	0.00619112	AOC3|BOC|CPE|F10|IGFBP7|ITGA11|LAG3|MATN2|NXPH3|SMOC1|SOD3|SPARCL1|TYRO3|VASN
Coffee intake	Coffee_intake	Hepatocytes	3.30989	0.00619391	A1BG|CCL16|CFHR5|ENTPD5|GHR|INHBC|MBL2|OXT
Particulate matter air pollution (pm10); 2007	Particulate_matter_air_pollution__pm10___2007	Adipocytes	0.392691	0.006212	ANXA3|FGF2|GIPC3|GMFG|IFIT3|PKN3|RRAS|SWAP70
Peak expiratory flow (PEF)	Peak_expiratory_flow__PEF_	Langerhans_cells	3.6331	0.00621938	ADA2|CCL3|CD4|RNASE6|SLAMF8|TNF|TNFSF13B
Glucose	glucose_cleaned	Excitatory_neurons	2.08242	0.00623959	CDH2|CEACAM19|CEND1|CGREF1|CRELD1|GPR158|HS6ST2|IL17D|LRTM2|NELL2|NFASC|NPTXR|PTPRS|SEZ6|SEZ6L|SORCS2|SPOCK1|SYT1|TAFA5|THY1|TPK1
Fenofibrate	C10AB05	Exocrine_glandular_cells	4.02477	0.00631408	ANGPTL4|FGF21|FURIN|SERPINA3|VNN1|VWA1
Mean platelet (thrombocyte) volume	Mean_platelet__thrombocyte__volume	Endometrial_stromal_cells	0.470958	0.00634306	COL5A1|F2R|FGF2|FKBP7|FOXO1|LGALS1|MXRA8|NID1|NLGN2|PAPPA|PCDHB15|PHLDB1|PPP1R14A|SCARF2|SERPINH1|SPARC|THY1
Heel bone mineral density (BMD) T-score, automated	Heel_bone_mineral_density__BMD__T_score__automated	Breast_myoepithelial_cells	6.10535	0.00634893	ADIPOQ|BAMBI|ICAM5|STC2
Beclomethasone Dipropionate	R03BA01	Muller_glia_cells	6.16799	0.00636909	CDON|FAP|NXPH3|THY1
Neutrophill percentage	Neutrophill_percentage	NK-cells	2.0648	0.00639676	ADGRE5|CD244|CD48|CD72|CRTAM|CST7|DRAXIN|FCRL3|FLT3LG|GIMAP7|ICAM3|ITGAL|ITGAM|ITGB2|ITGB7|KLRF1|LTA|PADI4|PTPRC|SLAMF7|TNFSF11
Acetylsalicylic Acid	A01AD05	Serous_glandular_cells	4.75974	0.00640777	ADGRG2|APOD|FCGR3B|IL7R|TNFRSF11A
Monocyte count	Monocyte_count	dendritic_cells	1.9527	0.00643829	ADA|AREG|BLNK|CCDC50|CLEC4C|ERN1|FMNL1|HHEX|HNRNPUL1|HYOU1|INPP5D|KCTD5|LAIR1|LILRB1|LILRB4|LTA|PAXX|PDGFB|PLXNA4|PPBP|RASSF2|RELT|RNASE6|RNASET2|SELL
C-reactive protein	log_crp_cleaned	Spermatogonia	0.295346	0.00645737	AZU1|CXCL9|PODXL2|PRAME|RGMA
Chronic renal failure [CKD]	bin_585.3	Alveolar_cells_type_1	2.33971	0.00646862	ACTN4|AMOTL2|CDH1|CLIC5|CST6|EPS8L2|F3|FOLR1|FZD8|OCLN|PALM2AKAP2|PPL|RNASE1|ROR1|WFDC12|WNT9A
Number of days/week of vigorous physical activity	Number_of_days_week_of_vigorous_physical_activity	Endometrial_stromal_cells	2.97439	0.00648924	ADAMTS8|CLMP|CXCL13|FAP|LGALS1|OGN|PLAT|SSC5D|TAFA5
Lymphoid leukemia, chronic	bin_204.12	Kupffer_cells	2.18045	0.00652571	ADGRE2|APBB1IP|CD48|CRTAM|DPEP2|IL12RB1|IL16|INPP5D|LILRB1|PIK3AP1|PTPRC|RELT|SELL|SIGLEC10|SIGLEC5|TLR1|TNFRSF1B
Albumin	albumin_cleaned	Late_spermatids	0.61403	0.00656135	ADAMTS13|ARSA|BLOC1S3|BPIFB2|CA9|CEP43|CNTN4|CPTP|CRYBB2|CXCL16|DNPEP|HMOX2|IGFBPL1|KLK11|LAMP1|LPP|LRP11|MAD1L1|MECR|NOS3|NPTX1|NTRK3|PFKFB2|PHLDB1|PLB1|PODXL2|PPP2R5A|PZP|SEPTIN3|SERPINA5|SHBG|SKAP1|SMPD1|TACC3|TIMP2|TNFRSF8|TPK1|ULBP2|ZP3
Urea	urea_cleaned	B-cells	0.242774	0.0065973	CD40|IL16|RNASE6
Type 2 diabetes	bin_250.2	Kupffer_cells	2.10737	0.00661948	ADA2|ADGRE2|BST1|C2|CD48|CRHBP|IL12RB1|IL1R2|LAIR1|LCP1|LY96|MICB|PILRA|RNASE6|SIGLEC10|SLAMF8|TLR1|TNFRSF1B|VSIG4
Mean corpuscular haemoglobin concentration	Mean_corpuscular_haemoglobin_concentration	Suprabasal_keratinocytes	3.18188	0.00666296	ANXA1|CDA|FGFBP1|GSTP1|HMGCS1|NECTIN4|S100A11|SBSN
Obstetrical/birth trauma	bin_665	Thymic_epithelial_cells	4.69996	0.00669223	C1R|CDON|OGN|PROS1|SERPING1
Alanine aminotransferase	log_alt_cleaned	Cholangiocytes	2.99362	0.00672146	AKR1B10|CES1|CFI|CLU|FTCD|MASP1|PALM3|SDC1|SERPINA4|SERPINA5|VNN1|VSTM2L
Aspartate aminotransferase	log_ast_cleaned	Undifferentiated_cells	2.38662	0.00673952	AGR2|B3GNT7|BCL2L15|C10orf99|CCL15|CKMT1A|CKMT1B|DDT|DLL4|EPCAM|FAM3D|FGFR4|FUT3|KLK1|MKI67|NOS2|OLFM4|PDCD6|PIGR|PLA2G2A|POF1B|PPP1R14D|RGMB|TK1|TNFRSF11A|TSPAN8
Metformin	A10BA02	Late_spermatids	0.499138	0.00685672	BMP10|CA9|CLIC5|COMP|CRYBB2|CTSF|DPP7|ERMAP|GRP|KLK13|LCP1|PLB1|PLEKHO1|SHBG|TPK1|ZP3
Ancestry	pop	Peritubular_cells	1.7908	0.00685737	AGRP|ANGPTL1|AOC3|APOD|AXL|BGN|BOC|BST2|C1R|C1S|CCL26|CCN2|CLMP|COL15A1|DCN|ELN|ENG|F10|FSTL1|GP1BA|IL34|LAG3|LAMB1|LAYN|LRP1|LTBP2|MATN3|MXRA8|NID1|OMD|PALM|PBXIP1|PCDHB15|PROK1|PSRC1|SCARF2|SERPINA5|SERPINF1|SOD3|SPARC|SPARCL1|SPOCK1|SSC5D|TIMP2|TIMP3|TYRO3|VASN|VIT|WFIKKN2
Number of draws	Number_of_draws	Thymic_epithelial_cells	0.338597	0.00686723	CCDC80|CST6|KLK8|LXN|MIF|TNFSF14
Time blood draw	Time_blood_draw	monocytes	1.50298	0.00686969	ADA|ADGRE2|ADGRE5|APBB1IP|ARHGAP45|ASAH1|BACH1|BID|BIN2|CASP1|CASP10|CASP9|CCL3|CCL4|CD302|CD4|CD55|CD74|CD83|CDA|CDKN2D|CORO1A|CPPED1|CXCL10|CXCL11|CXCL3|DNMBP|DPEP2|EREG|FGD3|FKBP5|FLI1|FXYD5|FYB1|GBP2|GBP4|GMFG|HAVCR2|HCLS1|HHEX|HLA-E|IFNGR1|IL15|IL18BP|IL1B|INPP5D|IRAG2|ITGAL|ITGB2|KYNU|LAT2|LGALS9|LILRA5|LILRB4|LRCH4|LRRFIP1|LSP1|LY96|LYN|MAP2K1|MNDA|MTSS1|MYO9B|NAGA|NFATC1|NFKB1|NRGN|PAG1|P…
Mean platelet (thrombocyte) volume	Mean_platelet__thrombocyte__volume	Breast_glandular_cells	0.332941	0.00689102	CCL28|EFHD1|EGF|GLP1R|MFGE8|PKN3|SFRP1
Vitamin D	vitd_cleaned	Hepatocytes	1.70933	0.00695173	ACAA1|ADH1B|ADH4|AFM|AGXT|ALDH1A1|APOA2|APOH|CA5A|CES1|CFHR5|COL18A1|CPB2|DDT|ECHDC3|F11|FGFR4|FTCD|FURIN|GNE|HAO1|IL6R|INHBC|KHK|LEPR|NIT2|PBLD|PCBD1|PEBP1|PIK3AP1|PTGR1|SERPINA7|SERPING1|SOD1|ST3GAL1|SULT2A1|TTR
Average total household income	Average_total_household_income	Alveolar_cells_type_1	4.66824	0.0069613	ALCAM|ICAM1|ICAM5|OSMR|TNFRSF12A
Norethisterone |Estradiol	G03FA01	Collecting_duct_cells	5.97519	0.00699209	AMOT|ERBB2|PLAU|SSC4D
Centre	centre	Club_cells	0.324434	0.00700057	CHIT1|CXCL6|LCN2|OLFM4|S100P|SCPEP1
Glycated haemoglobin (HbA1c)	hba1c_cleaned	Endothelial_cells	1.75234	0.00700895	ANGPT2|CCL21|CCL23|CD109|CLEC1A|CRHBP|CRIP2|CSF3|CTHRC1|CX3CL1|CXCL12|CYTL1|DLL4|EDN1|EPHB4|ESM1|FGF23|GIMAP7|HEG1|HLA-E|ICAM1|ICAM2|ICAM4|IL1RL1|IL6|LYVE1|NOS3|PALM2AKAP2|PLAT|PRCP|PTPRB|SELE|SEMA3F|SLC9A3R2|SNCG|STC1|TGM2|TIMP3|TNXB|VCAM1
Systolic blood pressure, automated reading	Systolic_blood_pressure	Peritubular_cells	2.17143	0.00704671	ACTA2|APOD|C1S|CILP|ENG|IGFBP7|LMOD1|LRP1|LTBP2|NPTX2|PDGFRB|RASSF2|SERPINA5|SERPINF1|THBD|THBS4|VIT
Atrial fibrillation and flutter	bin_427.2	Adipocytes	2.73655	0.00705122	ANGPT2|AOC3|COL4A1|CRHBP|CRIM1|EPHB4|LEPR|LIFR|MCAM|THBD
Number of draws	Number_of_draws	Gastric_mucus-secreting_cells	0.281646	0.00706711	BCL2L15|C1QTNF5|CA2|S100P
Renal failure NOS	bin_585.2	Early_spermatids	0.401795	0.00706786	CCDC80|CPXM2|LAMA4|LMNB2|MMP3|PODXL2|PTK7|RGMB
Mean reticulocyte volume	Mean_reticulocyte_volume	Endometrial_stromal_cells	3.46608	0.00707933	HGF|IL15|IL1R1|LGALS1|NID1|PLAT|SPON2
Hyperplasia of prostate	bin_600	Syncytiotrophoblasts	10.2056	0.00712237	CGB3|CGB8|RLN2
Phosphate	phos_cleaned	Endometrial_stromal_cells	2.5188	0.00713045	ADAMTS15|ADAMTS8|COL1A1|COL4A1|COL5A1|COL6A3|ECM1|ELN|FAP|FNDC1|IGFBP2|PLA2G7|PTN
Renal failure NOS	bin_585.2	Squamous_epithelial_cells	2.52757	0.00714879	CA12|DSC2|EPHA2|KLK11|KLK8|NECTIN4|PPL|SDC1|SUSD4|TACSTD2|THBD|ULBP2|XG
Alanine aminotransferase	log_alt_cleaned	Distal_enterocytes	1.85933	0.00715415	ACAA1|ACY1|AKR1B10|CCL23|CDA|CDH1|CGN|CHCHD10|CKB|CKMT1A|CKMT1B|DDT|EPCAM|GFER|GPA33|HEPH|IGSF9|IL10RB|KRT18|KRT8|LETM1|LGALS9|MUC13|PDCD6|PIGR|PTPRH|S100A14|THOP1|TNFRSF11A|TSPAN8|TST
trans-pQTL score	trans.score	monocytes	1.70161	0.00716144	ACSL1|ADA|ADA2|ADGRE1|ADGRE2|ADGRE5|APBB1IP|APOBR|AREG|ARHGAP45|ASAH1|BACH1|BID|BIN2|BST1|CASP1|CASP10|CCL3|CCL4|CD101|CD244|CD300A|CD300E|CD302|CD4|CD48|CD55|CD72|CD74|CD79B|CD83|CD86|CD93|CDA|CDH23|CDKN2D|CEBPB|CFP|CLEC12A|CORO1A|CPVL|CRTAM|CTSC|CXCL10|CXCL11|CXCL3|CXCL9|DNMBP|DPEP2|EREG|FGD3|FKBP5|FLI1|FXYD5|FYB1|GBP1|GIMAP7|GMFG|HAVCR2|HCLS1|HHEX|ICAM2|ICAM3|ICAM4|IFNGR1|IFNGR2|IFNL1|IL12RB1|…
Particulate matter air pollution (pm10); 2007	Particulate_matter_air_pollution__pm10___2007	Alveolar_cells_type_2	0.118142	0.00722948	C1orf116
Tamoxifen	L02BA01	Prostatic_glandular_cells	4.66917	0.00723458	AMOT|BPIFB2|EPHB6|KLK4|NAAA
Haemoglobin concentration	Haemoglobin_concentration	Late_spermatids	0.600833	0.00725393	ACSL1|ATP6V1F|BMP10|BRK1|CARHSP1|CCDC80|CIT|COL2A1|CPTP|CPXM2|DNAJA4|EIF4E|IL31RA|KLK11|LAMP1|LHPP|LRP11|MAP1LC3A|PBXIP1|PFKFB2|PHLDB1|PTK7|PZP|SEPTIN3|SKAP1|TGFBR1|TIMP2|TNFRSF8|TP53I3|UBAC1|ULBP2|YOD1|ZP3
Alkaline phosphatase	log_alp_cleaned	B-cells	1.93075	0.00726147	APBB1IP|ARHGAP25|BLNK|CD40|CD48|CD70|CD72|CD74|CD79B|CD83|CR2|FCER2|FCGR2B|FCRL1|FCRL3|FMNL1|HLA-DRA|ICAM3|IL16|IL2RA|IL2RG|IL4R|ITGB7|LILRB1|LSP1|LTA|LTB|LY9|LYN|PTPRC|RNASE6|SELL|SERPINA9|SIGLEC10|SLAMF1|SWAP70|TLR1|TNF|TNFRSF13C|TNFSF8|TREML2
Type 1 diabetes	bin_250.1	Smooth_muscle_cells	3.13208	0.00728961	ADAMTS1|AOC3|COL6A3|CTHRC1|MCAM|SCARF2|THBS4|VASN
Ancestry	pop	Erythroid_cells	0.440569	0.00729244	BLVRB|BOLA2|CLC|CYTL1|DRAXIN|FCRLB|GLRX5|HBQ1|LXN|RNASE3|TACC3|TFRC|TNFSF13
SHBG	shbg_cleaned	Macrophages	1.66413	0.00730163	ADA2|ADGRE1|ADGRE2|BST1|CD300A|CD48|CD72|CD74|CD83|CD93|CFP|CPM|CPVL|CRTAM|CSF2RB|CTSB|CTSZ|DPEP2|GPNMB|HAVCR2|HLA-DRA|IL18BP|IL1R2|IL2RA|LILRB2|LYVE1|MERTK|MILR1|PILRA|PLA2G7|PLAUR|SELPLG|SIGLEC10|SIGLEC5|SIRPA|SLAMF8|TLR1|TNFRSF1B|TNFRSF8|TNFSF13|TNFSF13B|TNFSF8|VCAM1|VCAN|VSIG4
Furosemide|Amiloride |Furosemide	C03CA01	Gastric_mucus-secreting_cells	4.59646	0.00730445	C1QTNF5|IL33|RNASE1|RNASE4|TNFSF13
Chronic renal failure [CKD]	bin_585.3	Endometrial_stromal_cells	2.36737	0.00733405	CLMP|COL6A3|ELN|FBLN2|FNDC1|IGFBP2|LAMB1|LGALS1|MXRA8|OGN|PHLDB1|PTK7|RSPO3|TAFA5
Doxazosin	C02CA04	Glandular_and_luminal_cells	5.84825	0.0073441	EDN1|EPHA2|NPHS1|RNASET2
Mean platelet (thrombocyte) volume	Mean_platelet__thrombocyte__volume	Respiratory_ciliated_cells	0.44753	0.0074453	ACYP1|BTC|CCN2|CETN2|DAPP1|DYNLT1|EFCAB2|LCN2|LZTFL1|NTF4|PRDX5|SCARF2|SCPEP1|SPAG1
Atenolol	C07AB03	Pancreatic_endocrine_cells	5.80219	0.00745142	GAL|IL32|NPPB|STC2
Alkaline phosphatase	log_alp_cleaned	Early_spermatids	0.651645	0.0074585	AMFR|ARTN|ATP5IF1|BAG6|BCL2L11|C1orf56|CA9|CALCOCO2|CCDC80|CCL8|CHRDL2|CIT|CLGN|CNTN4|COMP|CPTP|CPXM2|CWC15|DKK4|DMP1|FGF23|GALNT3|GGH|GOT1|HMCN2|IL17D|IL31RA|INPP1|ITIH4|KLB|LACTB2|LAMA4|LGALS8|LHB|LMNB1|LMNB2|LRRC37A2|MAD1L1|MAMDC2|MTIF3|NOS3|NPHS1|NTRK3|PCDH17|PDZD2|PODXL2|PPP2R5A|PXDNL|PZP|RLN2|RNASE3|SDK2|SPAG1|TDP1|THBS4|TLR3|TPK1|TREML2|WASHC3|ZP3
Centre	centre	Endometrial_stromal_cells	0.457839	0.00746107	F2R|FGF2|FKBP7|FOXO1|HGF|IL15|LGALS1|PHLDB1|PPP1R14A|SERPINH1|SPARC|TGM2|THY1|VCAN
Clopidogrel	B01AC04	T-cells	3.88295	0.00747177	CD226|CD40LG|IFNL1|PF4|PPBP|TGFB1
Valproic Acid	N03AG01	Horizontal_cells	5.85576	0.007508	NCS1|NPTX1|PRRT3|SEZ6L2
Lymphocyte percentage	Lymphocyte_percentage	Proximal_tubular_cells	0.34795	0.00752878	ENPP6|FCRLB|GRPEL1|HAVCR2|HYAL1|PAPPA
trans-pQTL score	trans.score	Leydig_cells	2.32604	0.00754213	ADAMTSL5|AGRP|ALDH1A1|ANGPT2|ANGPTL1|APOD|BOC|C1R|C1RL|C1S|CCL26|CFH|CHRDL1|CILP|CLEC3B|CNPY4|COL1A1|COL5A1|COL6A3|CPE|DCN|DLK1|EDNRB|EGFLAM|ELN|ENG|ENTPD2|F10|FBLN2|FLRT2|FSTL1|GGT5|HS6ST2|HTR1A|IGDCC4|IGFBP6|IGFBP7|IL34|ITM2A|LAG3|LAMA4|LMOD1|LRP1|MAMDC2|MXRA8|NBL1|NID1|OGN|OMD|PALM|PDCD1LG2|PDGFRB|PILRA|PILRB|PPP1R14A|RGMA|RSPO3|S100A13|SERPINF1|SERPING1|SFRP1|SOD3|SRPX|SSC5D|SYTL4|TGFBR3|THBD…
Urea	urea_cleaned	Serous_glandular_cells	2.4902	0.00756251	ADGRG2|AMY1A|AMY1B|AMY1C|BPIFA2|BPIFB2|CCL28|CRLF1|CST5|FAM20A|FAM3B|FAM3D|IL7R|LPO|MCFD2
Number of draws	Number_of_draws	Basal_prostatic_cells	0.115446	0.00760236	IFIT3
HDL cholesterol	hdl_chol_cleaned	granulocytes	2.02505	0.00762851	ARHGAP25|CCL19|CD200R1|CD48|COMP|CSF1|CSF2RB|CST7|FOSB|GDF2|HS6ST1|IFNL1|IL18|IL18R1|IL1RL1|IL31RA|ISM1|ITGAM|KIAA1549|LAIR1|LAT|LIF|MELTF|PAG1|PDCD1LG2|RAB37|SKAP1|TNFRSF4|TPSAB1
Levothyroxine	H03AA01	Breast_glandular_cells	8.4565	0.00763434	BAMBI|CXCL13|ESR1
Time blood draw	Time_blood_draw	Langerhans_cells	1.54559	0.00766767	ADAM8|ARF6|B4GALT1|BID|C17orf49|CASP1|CCL13|CCL19|CCL22|CCL3|CCND2|CD302|CD4|CD40|CD70|CD74|CD83|CD84|CST7|CTSZ|CXCL10|CXCL3|CXCL5|CXCL8|DAPP1|DNAJB1|DNAJB6|DPEP2|EREG|FCGR2B|FXYD5|GLA|GMFG|GP1BA|HAVCR2|HSPA1A|ICOSLG|IL12B|IL18BP|IL1B|IL1R1|IL6R|ITGB2|KYNU|LAT2|LGALS1|LRRFIP1|LSP1|LY96|MAP2K1|MCEMP1|MNDA|MRC1|NECTIN2|NFKB1|NFKBIE|NRP2|PDGFB|PILRA|PLEKHO1|PPIF|PTPN1|PTPN6|PTX3|QPCT|RAB33A|RELT|RGC…
Obstetrical/birth trauma	bin_665	Hepatocytes	2.91956	0.00770223	C1R|C8B|CHRDL2|CLU|CPB2|PROC|PROS1|PZP|SERPING1
Cystatin C	log_cysc_cleaned	Endometrial_stromal_cells	1.9712	0.00770667	ADAMTS1|ADAMTS15|ADAMTSL4|C1R|CILP|CLMP|COL1A1|COL4A1|COL5A1|COL6A3|CXCL13|DCN|DKK1|ELN|F2R|FBLN2|FKBP7|FNDC1|HGF|IGFBP2|IGFBP4|IL15|IL1R1|LAMB1|LGALS1|MASP1|MXRA8|NID1|OGN|PAPPA|PCDHB15|PHLDB1|PLA2G7|PLAT|PTK7|PTN|RBP1|RSPO3|S100A3|SCARF2|SFRP4|SPON1|SPON2|TAFA5|THBS2|THY1|VASN|VCAN
LDL direct	ldl_chol_cleaned	Endothelial_cells	1.73312	0.00776855	ACVRL1|ADAM15|AKAP12|ANGPT2|ANGPTL2|CCL23|CD200|CLEC3B|COL15A1|COL4A1|CRIP2|CYTL1|DLL4|EPHB4|FCGR2B|FLT1|FUT1|HHEX|HSPG2|ICAM2|ITM2A|MCAM|NOTCH1|NPDC1|NRP1|PCDH1|PCDH17|PLAT|PODXL|PTPRB|SELP|SEMA3F|SNCG|SPARCL1|STC1|TGFBR3|THBD|TIMP3|TNXB|VCAM1|VEGFC
Cystatin C	log_cysc_cleaned	Late_spermatids	0.69243	0.00777159	ADAM23|ADAMTS13|AMFR|ARSA|ASAH2|BAG6|BCAT1|BMP10|BPIFB2|BRK1|CALCOCO2|CCDC80|CCL14|CDH5|CEP152|CEP170|CIT|CLIC5|COMP|CPXM2|CSF2RB|CXCL16|DAPK2|DDX25|DGCR6|DPP7|EGFLAM|EHBP1|ELOB|ENTR1|ERMAP|FAM20A|FCRL3|FKBP7|FTCD|GFER|GFRA2|GGH|GIGYF2|GRP|HIP1|HMCN2|HMOX2|HSDL2|IGFBPL1|IL17D|IL31RA|INPP1|IQGAP2|KLK11|KLK13|KLK15|LAMP1|LCP1|LGALS8|LHB|LHPP|LMNB1|LRP11|MAD1L1|MAPK13|MAPT|MECR|NFYA|NOS3|NTRK3|NUCB2…
Date of attending assessment centre	Date_of_attending_assessment_centre	Schwann_cells	0.471168	0.00778828	BCL2|CD226|DAPP1|DDX58|FGF2|FMNL1|MICALL2|PLCB2|PLSCR3|RAB33A|RGCC|RGS10|RILPL2|SNX15|SOD3
Centre	centre	Basal_prostatic_cells	0.272838	0.00778991	FKBP5|IFIT3|PLA2G4A|ZBTB16
Centre	centre	Cholangiocytes	0.272838	0.00778991	ANXA4|CXCL6|HHEX|MMP1
SHBG	shbg_cleaned	Exocrine_glandular_cells	1.94544	0.0078176	ADAM9|ADGRG1|ANGPTL4|C3|CDH3|CFB|CST6|FGF21|FURIN|GAL|IL15RA|IL32|KLK1|MMP12|NPHS1|NPPB|OSMR|PLAU|PM20D1|RBP1|REG1A|REG1B|SEMA7A|SERPINA4|SPINK1|ULBP2|VNN1
Date of attending assessment centre	Date_of_attending_assessment_centre	Pancreatic_endocrine_cells	0.360966	0.00782229	ANXA2|ANXA3|DBN1|DEFB4A|PDLIM7|RHOC|SNX15
Quinine	P01BC01	Plasma_cells	21.0349	0.00783283	IL12A|TNFRSF17
Albumin	albumin_cleaned	dendritic_cells	1.8011	0.00783734	ADA2|AREG|B4GALT1|CD300A|CD74|CD83|CDKN2D|ERN1|EZR|HS3ST3B1|HYOU1|ICOSLG|IFNLR1|IL16|IL17RA|LAIR1|LILRB1|LILRB2|LILRB4|LSP1|LY9|MAPKAPK2|MILR1|PFKFB2|RELT|RNASE6|RNASET2|RNF149|SLA2|SLAMF7|SPON2|TGFB1|TNFRSF1B|TNFRSF21|VEGFB
Other chronic ischemic heart disease, unspecified	bin_411.8	Granulosa_cells	19.3569	0.00783882	PLAT|VWC2
Fluoxetine	N06AB03	Endometrial_ciliated_cells	18.5653	0.007848	ADAMTS8|TPPP3
Clopidogrel	B01AC04	Microglial_cells	3.8395	0.00784925	ADGRF5|CD226|LAMA4|NID2|TREML1|VEGFC
Psoriasis	bin_696.4	Salivary_duct_cells	17.7346	0.00787272	IL19|IL20
trans-pQTL score	trans.score	Horizontal_cells	0.52582	0.00788515	ACHE|AHNAK2|ANK2|APLP1|B4GAT1|BRSK2|CADPS|CELSR2|CEND1|CGREF1|CKB|COCH|COL2A1|CRTAC1|DNER|GP1BA|HTR1B|ITGA11|L1CAM|LRTM2|MANEAL|MANSC4|MDGA1|NCS1|NEFL|NFASC|NPTX1|PAPPA|PCDHB15|PER3|PKD1|PODXL2|PRRT3|PTPRS|RGS8|SCG2|SCG3|SEPTIN3|SEZ6|SEZ6L2|SMPD3|SNAP25|STXBP1|SYT1|THY1|TMEM132A|VSTM2L|WFIKKN1
Platelet crit	Platelet_crit	Gastric_mucus-secreting_cells	0.45218	0.00788784	ADGRG2|AP1G2|CA2|CA9|CDK5RAP3|DIABLO|DKK4|KAZALD1|MICALL2|MMP1|PTPRH|RAB27B|RNASE4|SHH|SRC|TNFSF13|TUBB3
trans-pQTL score	trans.score	Peritubular_cells	2.15303	0.00791025	ADAMTSL5|AGRP|ANGPTL1|AOC3|APOD|AXL|BGN|BOC|BST2|C1R|C1S|CCL26|CCN2|CILP|CLMP|CNPY4|CPE|DCN|ELN|ENG|ENPP6|ENTPD2|F10|F3|FBLN2|FSTL1|GASK1A|GP1BA|HS6ST2|IGFBP6|IGFBP7|IL34|ITGA11|LAG3|LAMB1|LAYN|LMOD1|LRP1|LTBP2|MAMDC2|MATN2|MATN3|MXRA8|NBL1|NID1|NPTX2|NTF3|NXPH3|OGN|OMD|PALM|PBXIP1|PCDHB15|PDE5A|PDGFRB|PDLIM7|PNMA1|PPP1R14A|PROK1|PSRC1|RASSF2|RGMA|SCARF2|SERPINA5|SERPINF1|SFRP4|SMOC1|SOD3|SPARC|S…
Alcohol consumption	alcohol	Melanocytes	2.48371	0.00796052	CCER2|CCN3|CD59|CDH3|CTSF|EXTL1|GMPR|GPNMB|IGDCC4|MIA|PAG1|PCDHB15|QPCT|SLITRK2|VAT1
Date of attending assessment centre	Date_of_attending_assessment_centre	Skeletal_myocytes	0.413792	0.00800216	AK1|FOXO1|GMPR|HSPA1A|PDLIM7|PPP1R12B|PRKCQ|PTP4A3|UBAC1|ZBTB16
Mean corpuscular volume	Mean_corpuscular_volume	Cardiomyocytes	0.247657	0.00800687	BAG3|PAM|SLC16A1
cis-pQTL score	cis.score	Cardiomyocytes	0.577277	0.00801328	ADAM23|ADGRD1|ALDH5A1|ASAH1|ATP5IF1|BAG3|BDNF|BMP10|CA14|CCND2|CDH2|CEP85|CLGN|CLIC5|CMC1|COL6A3|CRIP2|CRYM|CTF1|DCBLD2|DECR1|DNAJC21|ECI2|FABP3|GPNMB|HADH|HRC|HSBP1|HSDL2|IMMT|ITGA11|KIF1C|LPL|MASP1|MCEE|MINDY1|MMUT|MOCS2|NEXN|NPPB|NPTXR|OXCT1|PALM2AKAP2|PAM|PDCD5|PFKFB2|PXDNL|RABGAP1L|RBPMS2|SFRP1|SLC16A1|SORBS1|TGM2|TOP2B|USP28|VEGFB|VWC2
Spread type	Spread_type	Endothelial_cells	0.292756	0.0080581	FLI1|NRP2|PPM1F|SMAD1
Sex	sex	Enteroendocrine_cells	0.386359	0.00806283	C10orf99|HEPH|IGFBPL1|INSL5|LCN15|MAP2K6|SNX15|TNFRSF11A|TSPAN8
Citalopram	N06AB04	Intestinal_goblet_cells	19.693	0.00807789	EPCAM|GPA33
Citalopram	N06AB04	Paneth_cells	19.693	0.00807789	EPCAM|GPA33
Monocyte count	Monocyte_count	Endothelial_cells	1.83732	0.00809481	ADAMTS1|ADGRF5|CCN2|CLEC1B|CLEC3B|COL4A1|CRIP2|CX3CL1|DLL4|ESM1|FGF23|FLI1|GIMAP7|HEG1|HHEX|IL1RL1|IL6|NOS3|PDGFB|PLAT|PRCP|PTPRB|SELE|SELP|SLC9A3R2|SPARC|STC1|TGFBR3
Height	Standing_height	Endothelial_cells	2.41968	0.008109	CD93|COL4A1|CSF3|EHD3|EPHB4|ESAM|FUT1|HEG1|MCAM|NPDC1|PCDH1|PCDH17|THBD
Mean corpuscular volume	Mean_corpuscular_volume	Hofbauer_cells	1.83124	0.00814323	ACP5|ADA2|ADGRE2|CD200R1|CD300E|CD48|CD72|CD74|CD86|CHI3L1|CPVL|CTSC|FOLR2|GRN|HMOX1|IGFBPL1|ITGAM|ITGB2|LCP1|LILRB1|LILRB2|LY96|MARCO|MCEMP1|MMP8|TNF|TNFSF8|VSIG4
Time blood draw	Time_blood_draw	Horizontal_cells	0.527937	0.00815096	ACHE|APLP1|B4GAT1|BRSK2|CELSR2|COCH|COL2A1|CRTAC1|EXTL1|FGF9|GP1BA|LRRC38|NFASC|NPTX1|PER3|PODXL2|PRRT3|RAB33A|RAB37|SCG2|SMPD3|SNAP25|SNCG|STXBP1|SV2A
Metformin	A10BA02	Basal_keratinocytes	2.4194	0.00822796	AKR1B10|ALDH3A1|AREG|CPA4|CXADR|DLL1|DSC2|FGFBP1|KLK10|KLK13|LGALS7|LYPD3|S100A14|S100A16|VSNL1
Ancestry	pop	Early_spermatids	0.643169	0.00826214	ADAMTS13|AFAP1|AMFR|ATP5IF1|BAG6|BCL2L11|BRDT|C6orf58|CA9|CBLN1|CCDC80|CCL8|CHRDL2|CNTN4|COL2A1|DKK4|DSG4|DYNLT3|EPHA1|FTCD|GALNT3|GGH|HMCN2|IGF2BP3|IGFBPL1|IL31RA|INPP1|ITIH4|LHB|LRRC37A2|MMP3|MSTN|NFATC3|NOS3|NTRK3|PCDHB15|PDZD2|PLB1|PLEKHO1|PODXL2|PTK7|PZP|RAB27B|RABEPK|RGMB|RNASE3|SNU13|SPACA5|TACC3|TDP1|TLR3|TPK1|TREML2|WASHC3
Ancestry	pop	Exocrine_glandular_cells	1.80325	0.00826556	ADAM9|ANGPTL4|CCL2|CCN2|CDCP1|CDH3|CFB|COCH|CPA4|CST6|CTSE|CXCL11|DEFB4A|EDN1|FAM3B|FGF21|FGF5|GAL|ICAM1|IL15RA|IL18|IL32|KLK1|KRT18|LYPD1|NOMO1|NPPB|OSMR|PALM3|PDGFB|PLAU|PM20D1|PVR|RBP1|REG1A|REG1B|SDC4|SERPINI2|SOD2|SPINK1|TCN1|ULBP2|VNN1
Alkaline phosphatase	log_alp_cleaned	Alveolar_cells_type_1	1.82562	0.00827314	ACTN4|ADGRF5|AGER|ALCAM|ALPP|BCR|BDNF|CD55|CDH1|CEACAM6|CST6|CTSE|DDAH1|EPPK1|EPS8L2|F3|FAS|FGF23|FOLR1|GALNT5|GAS6|ICAM1|ICAM4|ICAM5|LAYN|LDLR|MEGF9|MSLN|NACC1|NEDD9|OCLN|OSMR|PALM2AKAP2|PDGFA|PPL|ROR1|SPRING1|TGFBR2|TIMP3|TNFRSF10A|TNFRSF12A|TP53I3|TXNRD1|VEGFA|WNT9A
Alkaline phosphatase	log_alp_cleaned	Erythroid_cells	0.462199	0.00829085	AZU1|CLC|DRAXIN|FCRLB|ICAM4|KEL|LBR|LMNB1|MPO|PSTPIP2|RNASE3|RNASEH2A|RRM2|TFRC|TNFSF13
Spread type	Spread_type	Bipolar_cells	0.122169	0.00829266	BRSK2
Warfarin	B01AA03	Endometrial_stromal_cells	2.68736	0.00830401	ADGRD1|CILP|COL4A1|DCN|ELN|LAMB1|RBP1|SCARF2|SPON1|THBS2
C-reactive protein	log_crp_cleaned	Basal_respiratory_cells	1.77675	0.00830489	AGRN|ALDH3A1|ANGPTL4|ANXA2|BID|CA9|CCL19|CCN1|CD109|CD40|CD58|CDCP1|CHI3L1|CSF3|CTSC|CTSV|CX3CL1|CXCL10|CXCL11|CXCL5|DYNLT1|EFEMP1|F3|FGFBP1|IFNGR1|IL18|IL19|ITGA2|ITGB6|KYNU|LAYN|LCN2|LIF|MMP1|MMP10|MMP13|PLAT|SCPEP1|SERPINF1|SLITRK6|TACSTD2|THSD1|TNC|TNFAIP2|TNFSF10|VMO1|WFDC2
Mean corpuscular volume	Mean_corpuscular_volume	Ductal_cells	2.45538	0.00830514	CHI3L1|CSF1|FUT3|LTB|MELTF|MMP1|OLFM4|SERPING1|TINAGL1|TNFSF10|TNFSF11|TSPAN8|VCAM1
Mean corpuscular volume	Mean_corpuscular_volume	Distal_tubular_cells	0	0.00831223
Epilepsy, recurrent seizures, convulsions	bin_345	Pancreatic_endocrine_cells	8.21102	0.00832875	CFB|TGFBI|TNFSF11
Levonorgestrel |Ethinyl Estradiol	G03AA07	granulocytes	2.70272	0.00835059	ADGRE2|CD48|COMP|CPM|CSF1|HS6ST1|IL1RL1|ISM1|PDCD1LG2|TNFSF12
Simvastatin	C10AA01	Respiratory_ciliated_cells	0	0.00836131
Salbutamol	R03AC02	Salivary_duct_cells	8.20073	0.00838718	ITGA2|KLK10|NOS1
Glycated haemoglobin (HbA1c)	hba1c_cleaned	Spermatocytes	0.36821	0.00839329	C9orf40|DKK4|FEN1|GGA1|HSPA2|PCDHB15|RLN2
Chronic renal failure [CKD]	bin_585.3	Enteroendocrine_cells	2.76866	0.00839545	CCL15|EDN1|IGFBPL1|LCN15|PPP1R14D|RNASE4|SCG3|SNX15|TNFRSF11A|VGF
Urate	urate_cleaned	B-cells	0.32882	0.00843109	HHEX|ICOSLG|SELL|TLR1|TNFSF8
Viral hepatitis C	bin_70.3	Cytotrophoblasts	20.1541	0.00848131	ADGRG1|MET
Long-standing illness, disability or infirmity	Long_standing_illness__disability_or_infirmity	Early_spermatids	0.337575	0.00848757	LMNB2|MAD1L1|NOS3|PLB1|PTK7
Lymphocyte count	Lymphocyte_count	Kupffer_cells	2.006	0.00851915	ADGRE1|C3|CD4|CD48|CES1|CTSB|CXCL11|CXCL9|FMNL1|FYB1|GIMAP7|HMOX1|IL16|IL1R2|INPP5D|PTPRC|S100A4|SELL|SELPLG|SIGLEC10|SIGLEC5|SLC39A14
Platelet distribution width	Platelet_distribution_width	Pancreatic_endocrine_cells	3.09758	0.00854435	COL5A1|CRLF1|CXCL6|IL32|LGALS1|STC2|TGFBI|TIMP1
Alkaline phosphatase	log_alp_cleaned	Intestinal_goblet_cells	2.01864	0.00854495	AGR2|AOC1|APOBR|B3GNT7|BCL2L15|CANT1|CCL15|CCL24|CHAD|CKMT1A|CKMT1B|DLL1|DLL4|EPCAM|FUT3|GALNT3|GALNT5|GALNT7|GPA33|HEPH|IL22RA1|KAZALD1|KLB|KLF4|LGALS9|MUC13|NPDC1|PIGR|PLA2G10|POF1B|PTPRH|RNASE4|SHD|SPINK4|TNFRSF11A|TSPAN8
Townsend deprivation index	Townsend_deprivation_index	Ionocytes	4.40267	0.00856398	CXCL17|CXCL8|IL19|SCGB1A1|WFDC12
Sodium Bicarbonate	B05CB04	Basal_respiratory_cells	21.68	0.00856959	IGFBP6|XG
Bronchiectasis	bin_496.3	Basal_respiratory_cells	21.68	0.00856959	MMP10|WFDC2
Salbutamol	R03AC02	Serous_glandular_cells	5.54653	0.00860905	DPP4|IL22|KLK10|PRR4
Direct bilirubin	log_dbil_cleaned	Peritubular_cells	2.64733	0.00866172	C1R|C1S|CLMP|ENPP6|F10|NXPH3|SERPINA5|SERPINF1|SPARCL1|VASN
Rosuvastatin	C10AA07	Ductal_cells	8.16938	0.00866728	LTB|TNFSF10|TNFSF11
Gliclazide	A10BB09	Late_spermatids	0	0.00873032
Methotrexate	L01BA01	Plasma_cells	5.55519	0.00875726	DLGAP5|MKI67|RRM2|TK1
Creatinine	log_crea_s_cleaned	Excitatory_neurons	1.57295	0.00879016	ADAM23|ADAMTS13|ATRN|BDNF|CD200|CDH2|CEACAM19|CEND1|CGREF1|CLMP|CLSTN3|CORO6|CRYBB2|DCC|DTNB|EPHA4|EXTL1|FAM171B|GPR158|HS6ST2|IGF1R|IL17D|JAM3|KITLG|LRP11|LRTM2|NAGPA|NCAM1|NCR3LG1|NCS1|NEFL|NEO1|NFASC|NPTXR|NTRK3|PGLYRP1|PTPRK|PTPRS|RTN4R|SCN4B|SEZ6|SEZ6L|SORCS2|SPINK8|SPOCK1|STX1B|SUSD4|SUSD5|SYT1|TAFA5|THY1|VSNL1|VWC2
Phosphate	phos_cleaned	Fibroblasts	1.98399	0.0088408	ADAMTS8|AKAP12|APOD|CCN3|COL1A1|COL4A1|COL5A1|COL6A3|CRLF1|ECM1|ELN|FAP|FNDC1|GPNMB|IGFBP6|ITGA11|MMP3|OMD|SERPINA3|SERPING1|TNXB|XG
Prednisolone	A07EA01	Skeletal_myocytes	2.83452	0.00884161	CILP|FNDC1|GDNF|HMCN2|IGDCC4|MYBPC2|MYL1|RGMA|ZBTB16
Total Lean Mass (g)	Total_Lean_Mass__g_	Pancreatic_endocrine_cells	2.65445	0.0088815	CFB|CRLF1|CTHRC1|FAP|IL32|SCG2|SCG3|SCGN|SERPINA3|STC2|TNFRSF11B|VGF
Poultry intake	Poultry_intake	Leydig_cells	3.30154	0.00889179	ADAMTSL5|COL15A1|ENG|FLRT2|NBL1|RSPO3|TGFBR3
Triglycerides	log_total_tg_cleaned	Bipolar_cells	0.524058	0.0089502	APLP1|ATP6V1G2|BCAT1|BDNF|BRSK2|CABP2|CACNA1H|CAMKK1|CKB|CPE|DLG4|LRRC38|LRTM1|LRTM2|NFASC|NLGN2|NPHS1|PER3|PTP4A3|RTN4R|SCG2|SCG3|SCN2B|SEMA3F|SNAP25|SORCS2|STX3|STXBP1|SV2A
Number of days/week of vigorous physical activity	Number_of_days_week_of_vigorous_physical_activity	Hepatocytes	2.08895	0.00903642	ADH1B|ADH4|AGXT|CA5A|CBS|CEBPA|CFH|ECHDC3|FBP1|FTCD|FUOM|GFRA1|IGFBP1|INHBC|PCBD1|RARRES2|SERPIND1|SULT2A1
Waist-to-Hip ratio	whr	Erythroid_cells	0.351676	0.00904177	BOLA2|ERMAP|ICAM4|LBR|NFE2|TRIM58
Duration of moderate activity	Duration_of_moderate_activity	Skeletal_myocytes	8.02625	0.0090729	BAG3|MYBPC1|TPM3
Hydroxychloroquine	P01BA02	granulocytes	8.02625	0.0090729	GDF2|PDCD1LG2|TNFRSF4
Height	Standing_height	Oligodendrocyte_precursor_cells	2.15271	0.00909386	COL9A1|DNER|IL17D|NPTXR|NTRK3|PCDH17|PRTG|RAPGEF2|SCG3|SEZ6L|SMAD3|SPRED2|SUSD5|TAFA5|TGFA|VWC2
Eosinophill percentage	Eosinophill_percentage	Thymic_epithelial_cells	2.65216	0.00910436	CHRDL1|GCNT1|KLK11|KLK8|LAMA4|LAYN|PAPPA|PROS1|TNFRSF8|TNXB
Urea	urea_cleaned	Breast_glandular_cells	2.67268	0.00915413	BPIFB2|CCL28|CGREF1|CHRDL2|CXCL13|EFHD1|EXTL1|FABP3|MFGE8|PLAT|PYDC1|STC2
Mean reticulocyte volume	Mean_reticulocyte_volume	Salivary_duct_cells	5.56776	0.0091796	CCL28|GALNT5|IL19|WFDC2
Red blood cell (erythrocyte) count	Red_blood_cell__erythrocyte__count	Cardiomyocytes	0.422488	0.00918209	GLP1R|GOT1|LPL|NPPB|PDCD5|PXDNL|RABGAP1L|TGM2|TOP2B
Chronic renal failure [CKD]	bin_585.3	Leydig_cells	2.16866	0.0092733	CHRDL1|COL15A1|COL6A3|ELN|FBLN2|LMOD1|MXRA8|OGN|PALM|PILRA|PILRB|RSPO3|SERPINF1|TGFBR3|TIMP2|VIT
Total Lean Mass (g)	Total_Lean_Mass__g_	monocytes	0.461907	0.00929432	CDA|CTSC|CXCL11|CXCL9|DPEP2|PADI4|PIK3AP1|RNASET2|TNF|TNFRSF8|TPM3
Smoking	smoking	Spermatocytes	0.425729	0.00936163	DKK4|IGHMBP2|NPTX2|PCDH17|PCDHB15|POMC|RLN2|SPAG1|THSD1|TPRKB
Beclomethasone Dipropionate	R03BA01	Leydig_cells	5.4749	0.00939542	COL6A3|IGDCC4|OGN|THY1
Mean corpuscular volume	Mean_corpuscular_volume	Gastric_mucus-secreting_cells	2.59519	0.00942065	ACY1|AKR1B10|ALDH3A1|C1QTNF5|CHAD|CTSE|GCNT1|GHRL|IGSF9|KAZALD1|LIPF|MMP1
Leisure/social activities	Leisure_social_activities	Hepatocytes	1.94718	0.00943315	A1BG|ANG|APCS|APOC1|C4BPB|C9|CCL16|CFH|FGF21|FUOM|MAMDC4|MST1|ORM1|OXT|PCBD1|PGLYRP2|PLG|PROS1|SERPINA7|SERPIND1|SERPING1|SULT2A1
Vitamin D	vitd_cleaned	Fibroblasts	1.80866	0.00943671	ADAMTS8|ADAMTSL2|ADH1B|AKAP12|BOC|CCL19|CCL23|CILP|COMP|CXCL14|DCN|ECM1|ELN|FSTL1|GPNMB|GSN|ITGA11|LEPR|LRP1|MXRA8|PDCD1LG2|PLA2G2A|PLAT|SCARF2|SERPING1|THBS2|VASN|VIT|XG
Smoking	smoking	Kupffer_cells	1.64819	0.0095091	ADA2|ADGRE1|ADGRE2|APBB1IP|ARHGAP30|CCL14|CCL23|CD101|CD244|CD300A|CD300E|CD48|CD93|CDA|CES1|CFP|CLEC12A|CRTAM|CXCL11|CXCL9|DPEP2|GIMAP7|HMOX1|IL12RB1|ITGAM|ITGB2|LAIR1|LGALS9|LILRB2|LILRB4|LTA4H|MARCO|MCEMP1|MERTK|PSAP|PTPRC|RNASE6|SELL|SELPLG|SIGLEC10|SIGLEC5|ST6GAL1|TGFBI|TLR1|TLR4|TNFRSF10C|TNFRSF8|TNFSF13B|TNFSF8|TPP1|VCAN
Number of draws	Number_of_draws	Astrocytes	0.50985	0.00950974	ARSB|CRADD|DDX58|DPP10|FHIT|HIP1R|JAM2|NPL|NXPH3|PAGR1|PFKFB2|SCG3|SORBS1|SORCS2|TAFA5|THTPA|ZHX2
Atorvastatin	C10AA05	Paneth_cells	2.99506	0.0095336	CKMT1A|CKMT1B|EPCAM|LGALS3|MUC13|NT5E|POF1B|PPP1R14D
Bread intake	Bread_intake	Adipocytes	4.36742	0.009629	CDH5|ENG|FABP4|PTPRM|THBD
Acetaminophen	N02BE01	Cholangiocytes	7.72587	0.00963887	CLU|HHEX|VSTM2L
Phenytoin	N03AB02	Proximal_enterocytes	3.01895	0.00965316	ACE2|AKR1B10|ASAH2|CDHR5|FUCA1|MEP1A|SLC39A5|VNN1
Lithium	N05AN01	Suprabasal_keratinocytes	8.20359	0.00970761	CEACAM19|SLURP1|SPINK5
Monocyte count	Monocyte_count	Horizontal_cells	0.294136	0.00971632	B4GAT1|COCH|SEPTIN3|WFIKKN1
Bezafibrate	C10AB02	Cholangiocytes	15.7988	0.00976767	FGF21|VNN1
Aspartate aminotransferase	log_ast_cleaned	monocytes	1.48677	0.00977106	ADA|ADA2|ADGRE1|ADGRE2|ADGRE5|APBB1IP|APOBR|AREG|ASAH1|BST1|CCL3|CCL4|CD101|CD244|CD48|CD55|CD72|CD74|CD83|CD86|CD93|CDA|CEBPB|CPPED1|CPVL|CTSC|CXCL10|CXCL11|CXCL9|DPEP2|EREG|FMNL1|GBP1|GBP2|GIMAP7|HLA-DRA|ICAM2|ICAM3|ICAM4|IFNGR1|IFNGR2|IFNL1|IL12RB1|IL16|IL17RA|IL18BP|ITGAL|ITGB2|KYNU|LCP1|LGALS9|LILRA5|LILRA6|LILRB1|LILRB2|LPCAT2|LSP1|LTA4H|LY96|MAP2K1|MICB|NAAA|NAGA|NAMPT|NBN|NINJ1|NOTCH2|PF4…
Interferon Beta-1A	L03AB07	Adipocytes	23.1526	0.00986895	CCL8|IFIT3
Tobacco use disorder	bin_318	Serous_glandular_cells	4.24755	0.00990238	ALDH3A1|CA6|CST5|IL22|IL7R
Centre	centre	Exocrine_glandular_cells	0.506687	0.0099655	ANXA3|BCL2L15|C3|CCL2|CCN2|CTSE|DBN1|EGF|EIF4EBP1|HSPB1|MMP1|MYH9|OLFM4|PDGFB|PDLIM7|SDC4|SERPINB1|SNX15
GERD	bin_530.11	Gastric_mucus-secreting_cells	16.5967	0.00996627	CBLIF|LIPF
Water intake	Water_intake	Basal_keratinocytes	16.9919	0.00997572	NTF3|PTGR1
Alcoholic liver damage	bin_317.11	Respiratory_ciliated_cells	16.9919	0.00997572	PRSS22|SCARF2
Centre	centre	Skeletal_myocytes	0.449277	0.00998894	AK1|BDNF|CA3|EGF|FOXO1|GMPR|HSPA1A|PDLIM7|PPP1R12B|PTP4A3|UBAC1|ZBTB16
Red blood cell (erythrocyte) distribution width	Red_blood_cell__erythrocyte__distribution_width	T-cells	0.33505	0.0100315	CALCB|CD70|CST7|EDAR|SKAP1
Platelet crit	Platelet_crit	Bipolar_cells	0.521821	0.0100477	AMIGO2|APLP1|ATP6V1G2|BCAT1|BDNF|BRSK2|CABP2|CAMKK1|CPE|DLG4|EXTL1|MDGA1|NFASC|NXPH3|PCDHB15|PER3|PLXDC1|SEMA3F|SERPINI1|SNAP25|STX3|STXBP1|SV2A|TEF
Time blood draw	Time_blood_draw	Intestinal_goblet_cells	0.495587	0.0100613	B3GNT7|C10orf99|CA12|CANT1|CCL24|CRACR2A|DLL1|FAM3D|GNE|HPCAL1|IL22RA1|KLF4|KLK15|LGALS9|MUC13|PADI2|PLA2G10|SH3BGRL2|TNFRSF11A
Levothyroxine	H03AA01	Endometrial_ciliated_cells	7.58101	0.0100869	ESR1|IL12A|PGR
Creatinine	log_crea_s_cleaned	Inhibitory_neurons	1.57174	0.0101065	ADAM23|ADAMTS13|ATRN|CD200|CDH2|CEND1|CGREF1|CLMP|CLSTN3|COCH|CORO6|DCC|DTNB|FAM171B|GPR158|HGF|HS6ST2|IGF1R|KITLG|LRP11|LRRC38|LRTM2|MEPE|NCAM1|NCR3LG1|NCS1|NFASC|NOS1|NPTXR|NT5C1A|NTRK3|PAM|PGLYRP1|PTPRS|ROR1|RSPO3|SCG2|SCG3|SCN4B|SEZ6|SEZ6L|SPOCK1|STX1B|SUSD4|SUSD5|SYT1|TAFA5|THY1|VGF|VSNL1|VWC2
Warfarin	B01AA03	Breast_myoepithelial_cells	3.29312	0.0101182	ACTA2|ADIPOQ|ICAM5|ITGBL1|LTBP2|NTF3|SNCG
Chronic renal failure [CKD]	bin_585.3	Horizontal_cells	2.25674	0.0101828	AHNAK2|CELSR2|CGREF1|CKB|COCH|NCS1|NEFL|PRRT3|SCG3|SEZ6|SMPD3|SNCG|STX1B|SYT1|VGF
LDL direct	ldl_chol_cleaned	Pancreatic_endocrine_cells	2.21481	0.0102305	CFB|COL5A1|CXCL5|CXCL6|DEFB4A|FAP|FN1|GAL|IL11|LGALS1|NPPB|PPY|RHOC|SERPINA3|SNX15|TFPI2|TGFBI|THBS2|TNFSF11|VGF
Cholelithiasis	bin_574.1	Club_cells	15.6456	0.0102914	AGR2|KRT19
Norethisterone |Estradiol	G03FA01	Muller_glia_cells	3.58723	0.0103356	ASAH2|CDON|FRZB|RLN2|RTN4R|SCRG1
Metformin	A10BA02	Ionocytes	2.26572	0.0103413	CXCL17|CXCL6|CXCL8|F3|FAM3D|FGFBP1|FUT3|GPRC5C|KLK10|OMG|PLAU|RARRES1|SLITRK6|TPPP3|ZP3
trans-pQTL score	trans.score	Hepatocytes	1.64069	0.0103562	A1BG|ACAA1|ACADSB|ACOT13|ACSL1|ADH1B|ADH4|AFM|AGXT|AHSG|ALDH1A1|ANG|APCS|APOA2|APOC1|APOL1|ARG1|ASGR1|ASGR2|ASS1|ATOX1|BIRC2|BLVRB|BTD|C1R|C1RL|C1S|C2|C3|C4BPB|C5|C8B|CA11|CA5A|CBS|CCL16|CD302|CDA|CEBPA|CES1|CFB|CFH|CFHR4|CFHR5|CFI|CHCHD10|CHRDL2|CLU|COL18A1|CPB2|DBI|DHRS4L2|ECHDC3|ECHS1|ENTPD5|ESR1|F10|F11|F12|F13B|F2|F7|FAM20A|FBP1|FETUB|FGA|FGF21|FGFR4|FGL1|FN1|FTCD|FUOM|FURIN|FXN|GASK1A|GCHFR…
Estradiol|Norethisterone |Estradiol	G03CA03	Sertoli_cells	7.62518	0.0103564	BGLAP|NID1|SCRG1
Bendroflumethiazide	C03AA01	Paneth_cells	4.18234	0.0103914	CA12|CEACAM8|EPCAM|GPA33|HEPH
Particulate matter air pollution (pm10); 2007	Particulate_matter_air_pollution__pm10___2007	Collecting_duct_cells	0	0.0103982
Clopidogrel	B01AC04	Pancreatic_endocrine_cells	5.22489	0.0104163	BGN|CCN2|CXCL6|MMP1
Particulate matter air pollution (pm10); 2007	Particulate_matter_air_pollution__pm10___2007	Spermatogonia	0	0.0104267
Insulin	A10A	Late_spermatids	0.394586	0.0104297	ADGRD1|CA9|CNTN4|HMCN2|LAMP1|PTK7|ULBP2
Atorvastatin	C10AA05	Distal_enterocytes	2.48285	0.0104554	ARHGEF5|CKMT1A|CKMT1B|CLIC5|EPCAM|LGALS3|MAMDC4|MUC13|POF1B|PPP1R14D|PRSS8|SMPDL3A
Mean sphered cell volume	Mean_sphered_cell_volume	Sertoli_cells	2.18321	0.0105169	ADAMTSL5|ADGRD1|AXL|BGLAP|BGN|CPE|CTSV|EGFLAM|GMPR|L1CAM|MATN3|MFGE8|NID1|PTH1R|SPARC|TIMP1|TIMP3
Alfacalcidol	A11CC03	Endothelial_cells	4.23069	0.0105549	CPXM2|CYTL1|IL33|SEMA3F|TGFBR2
cis-pQTL score	cis.score	Early_spermatids	0.673047	0.0105942	AARSD1|ACOT13|ADAMTS13|AFAP1|ANKMY2|ATP5IF1|BPIFB2|C1orf56|C2orf69|C6orf58|CA9|CALCOCO2|CCDC80|CCL8|CDH23|CENPF|CEP152|CEP43|CHRDL2|CIT|CLGN|CMC1|CNTN4|COL2A1|COMP|CPXM2|CRADD|CWC15|DCC|DKK4|DMP1|DNPEP|DSG4|EFCAB2|EGFLAM|EPHA1|ERI1|FGF23|FKBP7|FTCD|GALNT3|GGH|GIT1|GLT8D2|GP6|GRP|HMCN2|IGFBPL1|IGHMBP2|IL17D|IL31RA|ING1|INPP1|IQGAP2|ITIH4|KLB|KLK15|LACTB2|LAMA4|LGALS8|LHB|LMNB2|LRRC37A2|LYAR|LZTFL1…
Alcoholic liver damage	bin_317.11	Intestinal_goblet_cells	16.4174	0.0106294	PTPRH|TSPAN8
Alcoholic liver damage	bin_317.11	Paneth_cells	16.4174	0.0106294	PTPRH|TSPAN8
Monocyte count	Monocyte_count	Excitatory_neurons	0.512084	0.0106857	ARSB|CIT|EGLN1|JAM3|KITLG|MAD1L1|MYCBP2|NGRN|PLXNA4|RABGAP1L|SEPTIN3|SNCA|TIGAR|TRAF3|TYRO3|USP25
White blood cell (leukocyte) count	White_blood_cell__leukocyte__count	Enteroendocrine_cells	0.319209	0.0106938	OLFM4|PF4|QPCT|SCG3|SNX15
Total Lean Mass (g)	Total_Lean_Mass__g_	Serous_glandular_cells	2.51304	0.0107194	AMY1A|AMY1B|AMY1C|CRLF1|KLK10|LPO|PIK3AP1|PRR4|SERPINA3|TCN1|TMPRSS11D|TMPRSS5
Neutrophill percentage	Neutrophill_percentage	Basal_respiratory_cells	2.17135	0.0107497	ANGPTL4|CD109|CD70|CSF3|CTSV|CXCL3|CXCL5|CXCL6|CXCL8|FGFBP1|ITGA2|KLK10|LCN2|MMP3|PLAU|THSD1|TNFSF10
Body mass index	bmi	Enteroendocrine_cells	2.20097	0.0107671	AGR2|CHGA|EDN1|FAM3D|GCNT1|GIP|HEPH|IGFBPL1|KLB|LCN15|MDK|PLA2G10|PPP1R14D|PYY|RNASE4|SCG2|SCG3|SCGN|TNFRSF11A|VGF
Number of days/week of moderate physical activity	Number_of_days_week_of_moderate_physical_activity	Endometrial_stromal_cells	4.14148	0.0107892	ADAMTS8|CLMP|FAP|MXRA8|THY1
Cholelithiasis	bin_574.1	Undifferentiated_cells	15.2417	0.0107954	AGR2|POF1B
Primary biliary cirrhosis	bin_571.6	B-cells	16.8361	0.0107983	CD40|TLR1
Platelet distribution width	Platelet_distribution_width	Ductal_cells	2.73762	0.0108055	CSF1|CXCL6|IL15RA|IL32|ITGB6|KRT18|SERPING1|TINAGL1|VCAM1
Mean sphered cell volume	Mean_sphered_cell_volume	Peritubular_cells	1.93696	0.0108247	ADAMTSL5|APOD|AXL|BGN|C1R|CCN2|CNPY4|CPE|CPXM2|F3|FKBP7|GASK1A|GMPR|IL34|LAG3|LRP1|MAMDC2|MATN3|NID1|PCDHB15|SPARC|TIMP3|VIT
Total protein	total_prot_cleaned	Horizontal_cells	0.54332	0.0108407	AHNAK2|AMIGO1|ANK2|B4GAT1|BRSK2|CELSR2|CGREF1|CKB|COCH|HTR1B|IGLON5|ITGA11|KIRREL1|NFASC|NLGN2|PAPPA|PCDHB15|PER3|PRRT3|RAB33A|RAB37|SCG2|SCG3|SCN3B|SEPTIN3|SEZ6|SNAP25|STXBP1|SV2A|SYT1|VGF
Total protein	total_prot_cleaned	Melanocytes	0.429048	0.0108435	CALCB|CCER2|CCL13|CDH3|CLEC11A|MIA|PCDHB15|QPCT|SNCA|SRPX|TFAP2A|TYRP1|VAMP5|VAT1
Smoking	smoking	Horizontal_cells	1.83762	0.0109183	ACHE|AHNAK2|AMIGO1|APLP1|B4GAT1|BRSK2|CELSR2|CEND1|CKB|COL2A1|CRTAC1|EXTL1|GNGT1|GP1BA|L1CAM|LRTM2|MDGA1|NPTX1|PCDHB15|PODXL2|PRRT3|RAB37|SCG3|SEPTIN3|SEZ6|SEZ6L2|SMPD3|SNCG|SYT1|THY1|VGF|VSTM2B|WFIKKN1
Bread intake	Bread_intake	Astrocytes	4.22309	0.010939	BCL2|NCAM1|NCAN|PTPRM|RGMA
Alcoholic liver damage	bin_317.11	Ionocytes	16.1443	0.0109634	PRSS22|TACSTD2
Testosterone	log_testo_cleaned	Basal_prostatic_cells	2.88253	0.0109781	CLU|CRTAC1|ENPP5|GAL|IL1RL1|IL20|SEMA3F|SERPINA5|SNCG|SPINT3|WFDC12
Pulse rate, automated reading	Pulse_rate	Spermatogonia	0.250647	0.0110261	CGREF1|IGFBPL1|KLK15
Gliclazide	A10BB09	Intestinal_goblet_cells	4.11338	0.0110559	CHAD|DLL1|GALNT7|MUC13|SPINK4
Psoriasis	bin_696.4	Basal_prostatic_cells	14.6713	0.0110924	IL20|WFDC12
Platelet distribution width	Platelet_distribution_width	Late_spermatids	0.376414	0.0111224	CEP164|FCRL3|FTCD|NOS3|RCC1|SDK2
Date of attending assessment centre	Date_of_attending_assessment_centre	Basal_keratinocytes	0.422275	0.011127	CA12|DAAM1|DEFB4A|EPPK1|FABP5|FGFBP1|IL1RN|ITGA2|TIMM8A|XG
Calcium	ca_cleaned	Cardiomyocytes	0.263676	0.0111551	BMP10|MASP1|MYL4
LDL direct	ldl_chol_cleaned	Adipocytes	1.65858	0.011184	ACVRL1|ADAM15|ADAMTS15|AKAP12|ANGPT2|ANGPTL2|CCL8|CLEC3B|COL15A1|COL4A1|CRIP2|CYTL1|DLL4|ECE1|EPHB4|FABP4|FLT1|FUT1|GSN|HSPG2|ICAM2|ITM2A|KLF4|MCAM|NOTCH1|NPDC1|NRP1|PCDH1|PCDH17|PCDHB15|PLAT|PODXL|PTPRB|RNASE1|SELP|SEMA3F|SNCG|SPARCL1|STC1|SWAP70|THBD|TIMP3|TNFSF12|VEGFC
Acetaminophen	N02BE01	Peritubular_cells	4.12731	0.0111892	BOC|F10|FSTL1|GASK1A|SMOC1
Fasting time	Fasting_time	Intestinal_goblet_cells	3.15987	0.0111908	AGR2|CCL15|FAM3D|GALNT7|KLF4|NPDC1|PLA2G10
White blood cell (leukocyte) count	White_blood_cell__leukocyte__count	Endothelial_cells	1.65366	0.011302	ACVRL1|ADAMTS1|ADGRF5|AKAP12|ANGPT2|CCL21|CCL23|CCN2|CD109|CD200|CD93|CDH5|CLEC1A|CLEC3B|COL15A1|CRIP2|CSF3|CX3CL1|CXCL12|DLL4|FCGR2B|FLI1|FLT1|HHEX|HLA-E|IGFBP4|IL6|JAM2|LAYN|MCAM|NOS3|NPDC1|NPR1|PCDH1|PCDH17|PDGFB|PTPRB|SELE|SELP|SLC9A3R2|SPARC|SPARCL1|STC1|TIMP3|VEGFC
Neutrophill percentage	Neutrophill_percentage	Macrophages	1.85789	0.0113035	ADGRE2|CD200R1|CD244|CD302|CD48|CD72|CD83|CD86|CPVL|CRTAM|CXCL3|CXCL5|CXCL8|FBP1|GPNMB|ITGAM|ITGB2|MARCO|MMP8|MNDA|NAMPT|PADI4|PTPRC|TNFSF8|VNN2
Malignant neoplasm of female breast	bin_174.11	Fibroblasts	5.38894	0.0113289	COL1A1|CRLF1|MFAP5|PDGFRB
IGF-1	igf1_cleaned	Kupffer_cells	1.68012	0.0113301	A1BG|ADA2|CCL14|CD300E|CD302|CES1|CREG1|CRTAM|CTSB|CXCL11|CXCL9|HMOX1|IL10RA|IL16|ITGAM|ITGB2|LAIR1|LGALS9|LILRB1|LILRB2|LILRB4|LILRB5|LY96|MARCO|MCEMP1|MICB|MRC1|PILRA|PPBP|PTPRC|RNASE6|SELPLG|SIGLEC10|SLAMF8|TNFRSF10C|TNFRSF1B|TNFSF13B|TPP1|VNN2|VSIG4
Psoriasis	bin_696.4	Basal_respiratory_cells	7.58264	0.0113472	DEFB4A|IL19|IL20
Ancestry	pop	Late_spermatids	0.684994	0.0113602	ADAMTS13|ADGRD1|AFAP1|AMFR|ARSA|ASAH2|BAG6|BRDT|CA9|CBLN1|CCDC80|CCL14|CLPP|CNTN4|COL2A1|CRISP2|CRYBB2|CSF2RB|CTSF|CXCL16|DCUN1D1|DNAJA4|DPP7|DYNLT3|FTCD|GGA1|GGH|GORASP2|HMCN2|HSDL2|IGFBPL1|IL31RA|INPP1|ITIH4|KLK11|KLK13|LAMP1|LCP1|LHB|LHPP|LRP11|MFAP3L|MSTN|NFATC3|NOS3|NTRK3|OXT|PBXIP1|PLB1|PLEKHO1|PODXL2|PRKRA|PSPN|PTK7|PZP|RAB27B|RNASE3|SEPTIN3|SERPINA5|TACC3|TDP1|THPO|TIMP2|TMCO5A|TPK1|TREML…
Alcohol consumption	alcohol	Distal_tubular_cells	0.261249	0.0113719	AGRP|FOLR3|IL1RL2
Alcohol consumption	alcohol	Spermatocytes	0.33629	0.0113766	C1orf56|CLGN|KLB|PCDH17|PCDHB15
Smoking	smoking	Fibroblasts	1.56896	0.0113892	ACVRL1|ADAMTSL2|ANGPTL2|AOC3|AXL|C1QTNF5|C1R|C1S|CCL11|CCL14|CCL23|CCN3|CCN4|CLMP|COL15A1|COMP|CRLF1|CXCL14|DBN1|DCN|FAP|FBLN2|GLI2|GPNMB|GSN|IGFBP4|IGFBP6|IL33|ITGBL1|ITM2A|LAMA4|LEPR|LTBP2|MAMDC2|MFAP5|MXRA8|MYOC|NPR1|OMD|PCDHB15|PDGFRB|PLA2G2A|SCARF2|SERPINA3|SERPING1|SFRP4|SOD3|SPARCL1|TGFBI|THBS4|THY1|TIMP2|TIMP3|TNXB|VEGFD|XG
Rosuvastatin	C10AA07	Hepatocytes	4.3402	0.0113999	APOA2|HSD11B1|HYAL1|MBL2|MST1
Norethisterone |Ethinyl Estradiol	G03AA05	Hepatocytes	4.3402	0.0113999	BTD|GHR|PGLYRP2|PZP|SERPINA6
Glycated haemoglobin (HbA1c)	hba1c_cleaned	Enteroendocrine_cells	2.25152	0.0114343	AGR2|C10orf99|CCL15|CKMT1A|CKMT1B|EDN1|FAM3D|GCNT1|HEPH|IGFBPL1|MUC13|OLFM4|PPP1R14D|RNASE4|SCG2|SCGN|SNX15|TNFRSF11A
Spread type	Spread_type	Smooth_muscle_cells	0.301234	0.0114589	GRK5|PDLIM7|RRAS|THBS2
Number of draws	Number_of_draws	Peritubular_cells	0.449665	0.0115153	AGRP|BGN|CCL26|FBLN2|GMPR|HS6ST2|NTF3|NXPH3|PPP1R14A|RASSF2|VASN
Urea	urea_cleaned	Exocrine_glandular_cells	1.97454	0.0116198	ACHE|ADGRG1|BCL2L15|CTSE|CUZD1|CXCL11|F3|FAM3B|FGF21|FGF5|ICAM1|IL18|ITGA2|KRT18|NPHS1|REG1A|REG1B|SPINK1|STC2|TNFRSF12A|VNN1
Alcohol consumption	alcohol	Macrophages	1.62071	0.0116415	ADA2|AGRP|CCL8|CD300E|CD48|CD72|CD74|CD86|CD93|CFP|CSF2RB|CTSC|CTSD|CTSL|CTSZ|GPNMB|HAVCR2|HMOX1|IL17RA|IL18BP|IL1R2|LILRB1|LILRB2|LYVE1|MERTK|MILR1|MRC1|PDGFB|PF4|PPBP|PSAP|SELL|SELPLG|SIRPA|TGFBI|THBD|TNFRSF1B|TNFRSF8|TNFSF8|TPP1|VCAM1|VSTM1
Aspartate aminotransferase	log_ast_cleaned	Proximal_tubular_cells	1.60689	0.0116527	ACAA1|ACY1|AHCY|AIFM1|ALDH1A1|ALDH2|ASS1|CA11|CDH6|CHCHD10|CRYM|CYB5A|DBI|DDAH1|DDT|DHRS4L2|DNPH1|ECHDC3|ECHS1|ECI2|ENPP6|EPHX2|FABP3|FBP1|FCRLB|FDX2|FGF5|FIS1|FTCD|FUOM|GCHFR|GIPC2|GRPEL1|HAVCR1|HMGCL|HNMT|HYAL1|IL32|KHK|L3HYPDH|LAMTOR5|LAP3|MOCS2|MRPL24|NDUFA5|NIT2|NPL|PALM|PBLD|PCBD1|PEBP1|PRDX1|PRDX3|PTGR1|RBKS|RBP5|RBPMS|SAT2|SCP2|SDHB|SHMT1|SMPDL3A|SNRPB2|THY1|TNFRSF11B|VCAM1
Glucose	glucose_cleaned	Rod_photoreceptor_cells	2.53665	0.0116884	CPE|IGSF9|NFASC|PILRB|PRRT3|SCG3|SEMA7A|SEZ6|SEZ6L2|SYT1
Renal failure NOS	bin_585.2	Inhibitory_neurons	1.77494	0.0118019	ADAM23|CD200|CD99L2|CGREF1|CLMP|COCH|CRELD1|DTNB|FLRT2|HS6ST2|IGF1R|LRP11|MEPE|NCR3LG1|NOS1|NT5C1A|PAM|ROR1|RSPO3|SCG3|SCN4B|SEZ6L|SUSD4|SUSD5|TAFA5|THY1|VGF
Centre	centre	Salivary_duct_cells	0.240494	0.0118665	CRACR2A|KLK6|SCPEP1
Fresh fruit intake	Fresh_fruit_intake	granulocytes	5.01246	0.0119097	ADGRE2|ITGAM|ITM2A|PDCD1LG2
Renal failure NOS	bin_585.2	Basal_keratinocytes	2.42356	0.0119708	CA12|CDH3|CXADR|DLL1|DSC2|EPHA2|KLK11|KLK8|TACSTD2|TMPRSS11D|TNFRSF19|XG
Centre	centre	Basal_squamous_epithelial_cells	0.386967	0.0119927	BMP4|DIABLO|EDAR|FABP5|FKBPL|KLF4|PLSCR3|VAV3
Number of days/week of vigorous physical activity	Number_of_days_week_of_vigorous_physical_activity	Muller_glia_cells	2.66201	0.0120139	CA14|CHRDL1|CKB|ENPP5|EPHB6|FAP|RARRES2|RTN4R|TAFA5
Haemoglobin concentration	Haemoglobin_concentration	Fibroblasts	1.62228	0.0120152	ANGPT1|ASPN|BGN|C1QTNF5|CCDC80|CCL11|CCL26|CCL8|CCN2|CD70|CLMP|COL6A3|CXCL12|DBN1|DCN|EFEMP1|ELN|FBLN2|FCGR2B|FSTL1|GFRA1|HGF|LAMA4|LRP1|LTBP2|MASP1|MXRA8|MYOC|NID1|OGN|PDCD1LG2|PLAT|SCARF2|SERPINH1|SFRP4|SOD3|SPARC|SPON2|TGFBI|TGFBR2|TGFBR3|TIMP2|TIMP3
Platelet crit	Platelet_crit	Collecting_duct_cells	0.376078	0.0120205	ARG2|BCAM|CLU|ERBB2|INPP5J|ITGB6|L1CAM|PLAU|SHH
Number of days/week of moderate physical activity	Number_of_days_week_of_moderate_physical_activity	Suprabasal_keratinocytes	3.46716	0.0120885	C10orf99|CPA4|CXCL14|SLURP1|SPINK5|WFDC12
Alcohol consumption	alcohol	Oligodendrocyte_precursor_cells	1.63208	0.012132	ADAM23|ALCAM|CDH6|CGREF1|CHAD|CHL1|DNER|DPP10|ERBB4|EXTL1|FGF2|FLRT2|GALNT10|GASK1A|GFRA1|GHR|HDAC8|HIP1R|HS6ST2|IGDCC4|IL12A|IL17RB|JAM2|LRRN1|LUZP2|NCAM1|NT5E|PCDH17|PCDH9|PTPRM|PTPRS|PTPRZ1|PZP|ROBO1|SCG3|SEZ6L|SLITRK2|SMOC1|SUSD4|SUSD5|THBS4|TNR|VWC2
Creatinine	log_crea_s_cleaned	Sertoli_cells	2.00945	0.012139	ACTA2|ADAMTSL5|C1QTNF1|CPE|CTSV|EGFLAM|ESAM|IGFBP6|KEL|LMOD1|MANSC4|MATN3|MCAM|NGFR|SCN4B|SCRG1|SOX9|SPARCL1|SUSD5|TIMP3|VASN|WFIKKN2
Height	Standing_height	Oligodendrocytes	2.14682	0.0121458	CD226|CNDP1|CPQ|DNER|ENPP6|KLK6|MEGF9|MOG|NEK7|OMG|PCDH17|RAPGEF2|TAFA5|TGFA|USP47
Pulse rate, automated reading	Pulse_rate	dendritic_cells	1.70539	0.0121618	ADGRE5|APBB1IP|AREG|B4GALT1|BID|CD2AP|CD300A|CD4|CD72|CD74|CD83|CORO1A|ERN1|EZR|HHEX|HNRNPUL1|IFNLR1|IGF2R|IL10RA|IL18R1|INPP5D|KCTD5|LILRB1|LILRB2|LILRB4|LSP1|LY9|LYN|PAXX|PDGFB|PTPN1|RASSF2|RNASE6|RNASET2|RNF149|TGFB1|TGFBI|TNFRSF1B|TREML1
Ileostomy status	bin_559	Distal_enterocytes	17.799	0.0123399	EPCAM|GPA33
Formoterol |Budesonide	R03AK07	Thymic_epithelial_cells	15.1251	0.012346	CCDC80|CDON
Esomeprazole	A02BC05	Enteroendocrine_cells	14.1451	0.0123724	CHGA|SCG3
Creatinine	log_crea_s_cleaned	Early_spermatids	0.584546	0.0123995	ADAMTS13|CCDC80|CCL8|CHRDL2|COMP|CPXM2|DCC|DKK4|DSG4|EGFLAM|EPHA1|FTCD|GRP|HMCN2|IL17D|MMP3|MSTN|NPHS1|NTRK3|PLB1|PODXL2|RGMB|RLN2|SPACA5|TGFBR1|TLR3
HDL cholesterol	hdl_chol_cleaned	Late_spermatids	0.67303	0.0124253	ACOT13|ADGRD1|AP2B1|ATF2|BAG6|BLOC1S3|BMP10|CALCOCO2|CASP2|CDH23|CIT|CLPP|CNTN4|COMP|CSF2RB|CTSF|EGFLAM|ERMAP|FCRL3|FKBP7|GGH|GRP|HGS|IGFBPL1|IL17D|IL31RA|IQGAP2|KLK15|LAMP1|MAD1L1|MECR|NOS3|NPTX1|NTRK3|PLB1|PLEKHO1|PPP2R5A|PSPN|SDK2|SERPINA5|SHBG|SKAP1|STK11|STX8|THPO|TNFRSF8|TNFSF11|TP53I3|TREML2|TSC1|TSPAN1|VPS53|VSTM1|WASF1|WASHC3|ZP3
cis-pQTL score	cis.score	Spermatocytes	0.534623	0.0124649	AARSD1|C1orf56|C2orf69|CALCB|CENPF|CEP43|CEP85|CETN3|CHAC2|CIAPIN1|CLGN|COCH|DKK4|EFCAB2|HSPA2|IGHMBP2|IL31RA|KLB|KLK15|LACTB2|LYAR|LZTFL1|MDM1|NPTX2|PCDH17|PCDHB15|POMC|PXDNL|RLN2|RPA2|SPAG1|TACC3|TEX101|THSD1|TPR
Poultry intake	Poultry_intake	Alveolar_cells_type_2	3.99213	0.0124764	CTSE|FGF23|FOLR1|ITGB6|KITLG
HDL cholesterol	hdl_chol_cleaned	Macrophages	1.54266	0.0124808	ADA2|ADGRE1|APBB1IP|APOBR|CCL3|CD200R1|CD244|CD300A|CD4|CD48|CD72|CD74|CD83|CFP|CRTAM|CSF2RB|CTSL|CTSZ|FMNL1|HAVCR2|HCLS1|HMOX1|IL10RA|IL18|IL18BP|IL1R2|IL2RA|ITGAM|ITGB2|LAIR1|LGALS9|LGMN|LILRA6|LILRB1|LILRB2|LILRB4|LSP1|LY96|LYN|MARCO|MMP8|MRC1|NAMPT|PILRA|PLA2G7|PPT1|PSAP|PTPRC|RELT|RNASE6|SELL|SIGLEC10|SIGLEC5|SLAMF8|TNF|TNFRSF1B|TNFRSF8|TNFSF8|TYMP|VCAM1|VCAN|VSIG4|VSTM1
Tamoxifen	L02BA01	Breast_myoepithelial_cells	4.0146	0.0125452	BPIFB2|IGFBP2|ISM1|MIA|STC2
Number of draws	Number_of_draws	Endometrial_stromal_cells	0.382719	0.0125506	DKK1|F2R|FBLN2|PPP1R14A|TAFA5|TGM2|VASN
Body mass index	bmi	Melanocytes	2.28028	0.0125992	APOD|CA14|CALCB|CCN3|CD59|CTSF|ECM1|EXTL1|FGF5|GMPR|IGDCC4|MIA|SLITRK2|SPINK8|SRPX|TIMP2|TPPP3|VAMP5|VAT1
Calcium	ca_cleaned	Peritubular_cells	2.06909	0.0126128	AOC3|C1R|C1S|COL15A1|CPE|ENPP6|F10|GP1BA|LRP1|MATN3|NTF3|PCDHB15|SERPINA5|SMOC1|SOD3|TYRO3|VASN
Atenolol	C07AB03	Leydig_cells	3.97873	0.0126551	ANGPT2|EGFLAM|SFRP1|THBD|VASN
Hyperplasia of prostate	bin_600	Respiratory_ciliated_cells	14.5709	0.0126637	GP2|TSPAN1
Total protein	total_prot_cleaned	Respiratory_ciliated_cells	0.513367	0.0126698	ACYP1|AGRP|AZU1|BTC|CALCB|CCN2|CETN2|DAPP1|DYNLT1|EFCAB2|LY75|LZTFL1|MIA|NTF4|OMG|PLA2G10|PM20D1|PRDX5|SCPEP1|SLC44A4|SLITRK6|SPAG1|TNFRSF19
Eosinophill percentage	Eosinophill_percentage	Respiratory_ciliated_cells	2.65905	0.0127102	ALDH3A1|CALCB|CHIT1|IL12A|PRSS22|SCGB1A1|SCPEP1|TNFRSF19|WFDC2
Alcohol consumption	alcohol	Endometrial_stromal_cells	1.98017	0.0128173	ADAMTSL4|ADGRD1|C1R|COL1A1|ESR1|FBLN2|FGF2|IGFBP4|IL15|IL1R1|LAMB1|MME|NID1|PCDHB15|PLAT|SCARF2|SFRP4|SPARC|SPON1|SPON2|THY1|VASN
Testosterone	log_testo_cleaned	Erythroid_cells	0.262819	0.012845	CYTL1|DRAXIN|TNFSF13
Vitamin D	vitd_cleaned	Suprabasal_keratinocytes	1.92454	0.0128506	AHNAK|AHNAK2|ALDH3A1|CA12|CPA4|CRNN|CXCL14|ECM1|FGFBP1|IGSF3|KLK11|KLK8|KRT6C|LGALS7|NECTIN4|PTGR1|PYDC1|SLURP1|TXN|WFDC12|XG
Average total household income	Average_total_household_income	granulocytes	4.8914	0.012851	CCL19|CHIT1|COMP|ISM1
Sex	sex	Kupffer_cells	1.57441	0.0128647	A1BG|ADA2|ADGRE1|ADGRE2|ARHGAP45|BST1|C2|CCL14|CD244|CD300E|CD48|CD84|CD86|CLEC1B|CRTAM|CSF2RB|DPEP2|EHD3|EREG|FKBP5|FLI1|FYB1|GIMAP7|GMFG|HCLS1|HHEX|HPSE|IL10RA|INPP5D|ITGAM|ITGB2|ITIH4|LAIR1|LAT2|LCP1|LGALS9|LILRA6|LILRB1|LILRB2|MARCO|MERTK|NRGN|PGD|PLCB2|PPBP|PTPN6|PTPRC|RELT|RNASE3|S100A4|SELL|SERPINA6|SH2B3|SIGLEC10|SIRPA|SLAMF8|TGFBI|TLR1|TMEM106A|TNFRSF1B|TNFSF13B|TNFSF8|TPP1|VNN2|VSIR
Hypertensive chronic kidney disease	bin_401.22	Exocrine_glandular_cells	2.80638	0.0128713	FAM3B|FGF5|IL15RA|REG1A|REG1B|STC2|TNFRSF12A|ULBP2
Atrial fibrillation and flutter	bin_427.2	Skeletal_myocytes	3.41376	0.0128715	ACHE|ANGPT2|FNDC1|IL17D|MSTN|THBD
Long-standing illness, disability or infirmity	Long_standing_illness__disability_or_infirmity	Kupffer_cells	2.05226	0.0128748	ADA2|CD302|CXCL9|ITGAM|LAIR1|LGALS9|LILRB4|MERTK|MICB|PSAP|RNASE6|SIGLEC10|SLAMF8|TNFRSF1B|TNFSF13B|TNFSF8|VSIG4
Urea	urea_cleaned	T-cells	0.367368	0.0129042	CCL4|CST7|IL16|IL7R|LAG3|SEMA4D
Type 2 diabetes	bin_250.2	Cone_photoreceptor_cells	0	0.0129143
Hydroxyurea	L01XX05	Exocrine_glandular_cells	4.92484	0.0129299	CCN2|CXCL11|SDC4|TUBB3
Desogestrel |Ethinyl Estradiol	G03AA09	Astrocytes	7.52228	0.0129961	IL17RB|MEGF9|PDGFC
Direct bilirubin	log_dbil_cleaned	Leydig_cells	2.61635	0.013039	ANGPT2|C1R|C1S|CLEC3B|DLK1|F10|SERPINF1|SERPING1|VASN
Bread type	Bread_type	Plasma_cells	3.0487	0.0130446	A1BG|ARSA|BGLAP|CRELD2|ERN1|IGLC2|MZB1
Bezafibrate	C10AB02	Prostatic_glandular_cells	13.4548	0.0130463	BPIFB2|NAAA
Osteoarthrosis, localized, primary	bin_740.11	Prostatic_glandular_cells	13.4548	0.0130463	KLK4|THBS4
Bisoprolol	C07AB07	Skeletal_myocytes	14.32	0.0130728	ANGPT2|THBD
Rheumatoid arthritis	bin_714.1	T-cells	7.16547	0.0131089	TNF|TNFRSF4|TNFSF8
Bezafibrate	C10AB02	Hepatocytes	5.34811	0.0131115	APOA2|FGF21|FURIN|VNN1
White blood cell (leukocyte) count	White_blood_cell__leukocyte__count	Gastric_mucus-secreting_cells	0.378493	0.0131521	ADGRG2|AP1G2|BCL2L15|CA2|CHAD|KAZALD1|S100P
Creatinine	log_crea_s_cleaned	Serous_glandular_cells	2.1529	0.0131658	AMY1A|AMY1B|AMY1C|APOD|CA6|CRLF1|CST5|FAM20A|FAM3B|FAM3D|IL19|KLK13|KRT6C|NUCB2|PGLYRP1|PIK3AP1|PRR4|TMPRSS11D
Alendronic Acid	M05BA04	Leydig_cells	7.05495	0.0131888	COL1A1|COL5A1|OMD
Metformin	A10BA02	Melanocytes	2.64708	0.013191	APOD|CCER2|CCL13|CCN3|CTSF|EXTL1|IGDCC4|MIA|SCRG1|TPPP3|VAT1
Renal failure NOS	bin_585.2	Melanocytes	2.7131	0.0132014	CALCB|CCER2|CD59|CDH3|CHCHD6|FGF5|QPCT|SCRG1|TIMP2
Estradiol|Norethisterone |Estradiol	G03CA03	Endometrial_stromal_cells	6.92815	0.0132291	COL1A1|COL5A1|NID1
Conjugated Estrogens |Medroxyprogesterone Acetate|Medroxyprogesterone Acetate |Estradiol	G03FA12	Astrocytes	5.04315	0.0132515	AMOT|BOC|MEGF9|PAMR1
Cereal intake	Cereal_intake	Astrocytes	1.971	0.0132781	CA8|CLASP1|FAM171B|GFAP|GLI2|HDAC8|IKZF2|LRP2BP|NCAM1|NOTCH1|NTRK3|PCDH17|PCDH9|PDGFC|RGMA|ROR1|THSD1|TMPRSS5|TSPAN7
Norethisterone |Estradiol	G03FA01	Astrocytes	2.79427	0.0132933	AMOT|LRIG1|MASP1|MEGF9|MERTK|PAMR1|PDGFC|SCRG1
Date of attending assessment centre	Date_of_attending_assessment_centre	Proximal_tubular_cells	1.59996	0.0133426	ABHD14B|ACOT13|AHCY|AIFM1|AK2|ALDH1A1|ATOX1|ATP6V1F|BOLA2B|CETN2|CTF1|DBI|DDAH1|DDT|DECR1|DHRS4L2|DNPH1|ECHS1|ECI2|FIS1|GLRX|GRPEL1|GSTP1|HAGH|HMGCL|KHK|LACTB2|LAMTOR5|LAP3|MGMT|MIF|MOCS2|MSRA|MTIF3|NDUFA5|NIT1|NIT2|PBLD|PCBD1|PEBP1|PECR|PRDX1|RAB11FIP3|RNF5|SAT2|SHMT1|SLC13A1|SLC9A3R1|SNRPB2|SOD1|TPMT|TXN
Red blood cell (erythrocyte) distribution width	Red_blood_cell__erythrocyte__distribution_width	Endometrial_stromal_cells	2.06738	0.013345	CILP|COL6A3|CXCL13|FBLN2|HGF|IGFBP2|IGFBP4|LGALS1|MME|OGN|PTK7|SPON1|SPON2|TAFA5|TGM2|THBS2|VCAN
Ancestry	pop	Hofbauer_cells	1.49584	0.0133471	ADGRE2|AGRP|APOBR|ARHGAP30|ASAH1|ATP6AP2|BLVRB|BST1|BST2|C2|CCL13|CCL24|CCL3|CCL4|CD14|CD276|CD300A|CD72|CD74|CD84|CEBPA|CHCHD6|CHIT1|COLEC12|CTSB|CTSC|CTSZ|CXCL11|CYTL1|DPEP2|EGFL7|FOLR2|GM2A|GPNMB|HNMT|IGF2BP3|IGFBPL1|IL18BP|IL1RN|ITGAM|ITGB2|LAIR1|LCP1|LGALS9|LGMN|LILRA6|LILRB1|LILRB2|LILRB4|LILRB5|LSP1|LYN|LYVE1|MARCO|MCEMP1|MICB|MRC1|NAGA|NFKBIE|NINJ1|NPC2|NRP2|PILRA|PLA2G15|PLA2G7|RNASET2|S…
Cystatin C	log_cysc_cleaned	dendritic_cells	1.70371	0.0133735	ADA|ADA2|ADGRE5|APBB1IP|AREG|B4GALT1|BCL2L11|BLNK|CCDC50|CD300A|CD4|CD72|CD74|CD83|CLEC4C|CSF2RB|DKK4|EZR|FMNL1|HHEX|HNRNPUL1|HS3ST3B1|HYOU1|ICOSLG|IFNLR1|IGF2R|IL10RA|IL16|IL17RA|IL18R1|IL2RG|IL3RA|INPP5D|ITGAL|KCTD5|LAIR1|LCP1|LILRB1|LILRB2|LILRB4|LSP1|LTA|LTB|LY9|MILR1|PAXX|RASSF2|RELT|RNASE6|RNASET2|RNF149|SELL|SEMA7A|SLAMF7|SMPD3|SNX9|SPON2|TGFB1|TGFBI|TGFBR1|TNFRSF1B|TNFRSF21|TNFSF8|VEGFB
Eosinophill percentage	Eosinophill_percentage	Cardiomyocytes	0.136352	0.0133743	COL6A3
Insulin	A10A	Inhibitory_neurons	1.89982	0.0134298	CD200|CDON|CGREF1|CHL1|CNTN4|ERBB4|FLRT2|GHR|HAVCR1|HS6ST2|IGF1R|LRRC37A2|NCR3LG1|NFASC|NOS1|NTRK2|PCDH17|PKD1|PTPRM|RECK|ROBO1
Formoterol |Budesonide	R03AK07	Endometrial_stromal_cells	14.4462	0.0134316	ADAMTS8|FAP
Platelet crit	Platelet_crit	Microglial_cells	1.69862	0.0134362	ADGRF5|AMBN|APBB1IP|APPL2|ARHGAP25|ARHGEF10|ARSB|BLNK|CD226|CDH23|CLEC3B|DDX58|EGLN1|ESYT2|FAP|FHIT|FLI1|FLRT2|FOXO1|FYB1|GALNT10|GASK1A|GIPC3|GRK5|IGDCC4|IGF1R|INPP5D|IPCEF1|IRAG2|ITGA11|JAM2|LAMA4|MAD1L1|MAMDC2|MAP3K5|NID2|NPL|NTRK3|PAG1|PARD3|PDCD1LG2|PDGFC|PIK3AP1|PKD2|PKN3|PLA2G4A|PLCB2|PODXL|PRKG1|PTPRM|RABGAP1L|RAPGEF2|RNF31|SCARF1|ST6GAL1|TAB2|THSD1|TNFRSF19|TPK1|TREML1|VASH1|VEGFC
White blood cell (leukocyte) count	White_blood_cell__leukocyte__count	Basal_respiratory_cells	1.72588	0.0134517	ANGPTL4|ANXA2|BCAM|BID|CD109|CD58|CHI3L1|CSF3|CX3CL1|CXCL10|CXCL17|CXCL3|CXCL6|CXCL8|DEFB4A|DYNLT1|F3|FGFBP1|IFNGR1|IL18|IL19|LAYN|LCN2|LIF|MMP10|MMP13|MMP3|PLAU|SERPINB1|SLITRK6|TNC|TNFAIP2|TNFRSF21|TNFSF10|TXN|WFDC2|XG
Lymphocyte percentage	Lymphocyte_percentage	Kupffer_cells	1.81857	0.0134667	AZU1|CCL23|CD300A|CD300E|CD84|CFP|CRTAM|LILRB4|MCEMP1|MNDA|NCF2|PGD|PILRA|PSAP|RELT|RNASE3|SELPLG|SIGLEC5|SLAMF8|SLC39A14|TNFRSF10C|TNFRSF1B|TNFSF13B|VCAN|VNN2|VSIG4
Conjugated Estrogens	G03CA57	B-cells	0	0.0134715
Rheumatoid arthritis	bin_714.1	dendritic_cells	7.08794	0.0134792	LILRB4|PADI4|TNFSF8
Mean reticulocyte volume	Mean_reticulocyte_volume	Erythroid_cells	3.37591	0.0134907	ACHE|AHSP|CA2|CDK1|KEL|TFRC
Age	age	Late_spermatids	0.692818	0.0135554	ADAMTS13|ADGRD1|AFAP1|AMFR|ARID4B|ARL2BP|ATF2|BAG6|BCAT1|BMP10|BRK1|CA9|CBLN1|CCDC80|CENPJ|CLIC5|CLPP|CNTN4|COL2A1|COMP|CPXM2|CRISP2|CRYBB2|CSF2RB|CSNK1D|CTSF|DCC|DNPEP|EGFLAM|FAM20A|FCRL3|FTCD|GGA1|HSDL2|IGFBPL1|IL17D|KLK13|KLK15|LHB|LMNB1|LRP11|MAD1L1|NPTX1|NTRK3|OXT|PBXIP1|PGR|PHLDB1|PHOSPHO1|PLB1|PODXL2|POMC|PSPN|RANGAP1|SCN4B|SDK2|SEPTIN3|SHBG|SKAP1|SMPD1|STX1B|SUGP1|THPO|TIMP2|TNFSF11|TREML…
Chronic renal failure [CKD]	bin_585.3	Basal_keratinocytes	2.35779	0.0135946	AHNAK2|CA12|CDH3|CPA4|CXADR|EPHA2|KLK11|KLK8|TACSTD2|TMPRSS11D|TNFRSF19|XG
Phenytoin	N03AB02	Cholangiocytes	6.72719	0.0136876	AKR1B10|FGFR4|VNN1
Asthma	bin_495	Leydig_cells	3.89105	0.0137244	AGRP|CCL26|OGN|SOD3|THY1
Lymphocyte count	Lymphocyte_count	dendritic_cells	2.03024	0.0137281	B4GALT1|BLNK|CCDC50|CD4|CLEC4C|EZR|FMNL1|HS3ST3B1|IL16|INPP5D|ITGAL|KCTD5|LSP1|LY9|SELL|SELPLG|VEGFB
Urea	urea_cleaned	Spermatocytes	0.26226	0.0137416	AKAP12|DKK4|PCDH17
Lymphocyte count	Lymphocyte_count	Breast_myoepithelial_cells	2.69197	0.0137766	ADIPOQ|BATF|BPIFB2|IFNL2|IGFBP2|IL34|MME|NPPC|SFRP1
cis-pQTL score	cis.score	Smooth_muscle_cells	1.75853	0.01379	ACTA2|ADAMTS1|ADIPOQ|ANGPT1|ANGPT2|ANGPTL1|ANGPTL2|AOC3|ASPN|AXL|BDNF|C1QTNF1|C1QTNF5|CCL19|CCL2|CCL26|CCL8|CCN2|CCN3|CCN4|CDH6|CLEC3B|COL18A1|COL1A1|COL4A1|COL5A1|COL6A3|COMP|CRIP2|CTHRC1|CXCL12|CXCL9|EFHD1|EGFLAM|ELN|ESAM|F2R|FN1|FNDC1|GGT5|GRK5|GRP|HGF|HMCN2|IGFBP6|IGFBP7|ISM1|ITGA11|ITGBL1|ITIH5|LGALS1|LMOD1|LTBP2|MATN3|MCAM|MFGE8|MMP3|MTHFD2|NID1|NID2|NOTCH3|NTF3|NXPH3|PCDHB15|PDE5A|PDGFA|PD…
Type 2 diabetes	bin_250.2	NK-cells	2.02116	0.0138003	ADGRE5|ADGRG1|C1orf56|CD48|FGFBP2|HAVCR2|ICAM2|IL12RB1|IL18R1|KLRF1|LAIR1|LCP1|MICB|PIK3IP1|PILRB|SPON2|TNFRSF1B
Systolic blood pressure, automated reading	Systolic_blood_pressure	Granulosa_cells	2.58634	0.0138166	AMIGO2|CCN4|CCND2|CD99|CDH2|CRHBP|ITGB5|KYAT1|NPTX2|VIT|VWC2
Red blood cell (erythrocyte) distribution width	Red_blood_cell__erythrocyte__distribution_width	Enteroendocrine_cells	2.40616	0.0138383	AGR2|CHGA|COL2A1|EDN1|FAM3D|FGFBP3|GCNT1|IGFBPL1|INSL5|PLA2G10|PYY|SNX15
Beef intake	Beef_intake	Prostatic_glandular_cells	4.80082	0.0139099	CST1|EPHB6|IL1R1|TNFRSF19
Total Lean Mass (g)	Total_Lean_Mass__g_	B-cells	0.218222	0.0139111	TNF|TP53INP1
Acetylsalicylic Acid	A01AD05	Extravillous_trophoblasts	2.76777	0.0139762	CDH5|ENG|GALNT2|KRT18|KRT19|MMP12|MXRA8|PRSS8
Diastolic blood pressure, automated reading	Diastolic_blood_pressure	Spermatocytes	0	0.0139871
Chemotherapy	bin_197	Excitatory_neurons	7.84219	0.0140441	COL24A1|NEFL|THPO
Gamma glutamyltransferase	log_ggt_cleaned	Oligodendrocytes	0.59403	0.0141387	APLP1|ARSB|ATRN|CNTN2|CRELD1|EGLN1|FHIT|FOXO1|HAVCR1|LAMP2|MAD1L1|MEGF9|METAP1D|MTUS1|NFASC|NHLRC3|OTUD7B|PRUNE2|PSRC1|PTPRS|ROR1|SEPTIN8|SNCA|SORCS2|SORT1|SPOCK1|THBS2|XRCC4
Creatinine	log_crea_s_cleaned	Spermatocytes	0.364951	0.0141864	CALCB|COCH|DKK4|HSPA2|RLN2|TEX101
Spread type	Spread_type	Muller_glia_cells	0.218282	0.0142136	BRSK2|ENO1
Cereal intake	Cereal_intake	Leydig_cells	2.24397	0.0142196	ALDH1A1|DLK1|ENTPD2|F10|GLI2|HS6ST2|IGFBP6|ITM2A|MXRA8|NBL1|OMD|PDCD1LG2|RGMA|THBD
Cereal intake	Cereal_intake	Endothelial_cells	2.00851	0.0142579	CD109|CD200|CD93|CDH5|ESAM|ESM1|FUT1|ICAM4|ITM2A|NOTCH1|NPR1|PCDH17|SPARCL1|THBD|THSD1|TNFRSF4|TSPAN7
Phosphate	phos_cleaned	Exocrine_glandular_cells	2.24018	0.0142838	EDN1|FAM3B|FGF21|FGF5|FURIN|IL32|ITGA2|MMP12|OSMR|PLAU|PM20D1|SERPINA3|SPINK1|STC2
Lymphocyte percentage	Lymphocyte_percentage	Pancreatic_endocrine_cells	2.37055	0.0143247	ANXA3|BGN|CRLF1|CXCL5|FAP|MMP1|MMP3|NPPB|PPY|QPCT|STC2|TIMP1
Alcohol consumption	alcohol	Schwann_cells	1.8979	0.0144444	ADA2|CD48|CD74|CHL1|ERBB3|FGF2|GFRA1|GFRA3|HAVCR2|IL12A|IL18R1|IL1R2|MIA|MSTN|NCAM1|PDGFB|SERPINA3|SLAMF7|SLITRK2|SOD3|SPARC|THBD|TMPRSS5|TNFSF8|VWA1
Testosterone	log_testo_cleaned	Cardiomyocytes	0.416717	0.0144681	ADGRD1|BMP10|CA14|LPL|PALM2AKAP2|PAM|PSMC3|SORBS1
Smoking	smoking	Bipolar_cells	1.85977	0.0144713	AMIGO1|APLP1|BCAT1|BDNF|BRSK2|CABP2|CEACAM16|CEND1|CKB|CPE|DLG4|EXTL1|FAM171B|GNGT1|LRTM2|MDGA1|NPHS1|PCDHB15|PLXDC1|PODXL2|RTN4R|SCG3|SEMA3F|SEPTIN3|SEZ6|SEZ6L2|SMPD3|SYT1|VSTM2B
Bezafibrate	C10AB02	Breast_glandular_cells	12.7076	0.0144752	BPIFB2|CGREF1
SHBG	shbg_cleaned	Ductal_cells	2.00711	0.0144776	CFB|CSF1|FUT3|GAL|HHEX|HLA-A|IL15RA|IL32|ITGB1|NPPB|PDCD6|RBP1|SERPING1|TFPI2|TINAGL1|TNFSF11|TSPAN8|VCAM1|VNN1|VTCN1
Smoking	smoking	Erythroid_cells	0.420513	0.0144931	ACHE|DRAXIN|ERMAP|ICAM4|KEL|RNASEH2A|TFRC|TNFSF13|TRIM58
Alfacalcidol	A11CC03	Alveolar_cells_type_1	4.73683	0.01451	CST6|RNASE1|TGFBR2|WNT9A
Interferon Beta-1A	L03AB07	Macrophages	18.7381	0.0145363	CCL8|LGALS9
Cholelithiasis	bin_574.1	Pancreatic_endocrine_cells	12.9006	0.0146236	SCG2|SCGN
Clopidogrel	B01AC04	Alveolar_cells_type_1	3.81671	0.0146586	ADGRF5|BDNF|PDGFA|TIMP3|VEGFA
Glucose	glucose_cleaned	Inhibitory_neurons	1.92426	0.0146623	CDH2|CEND1|CGREF1|CRELD1|GPR158|HS6ST2|LRTM2|NFASC|NPTXR|PTPRS|SCG3|SEZ6|SEZ6L|SPOCK1|SYT1|TAFA5|THY1|TPK1|VGF
White blood cell (leukocyte) count	White_blood_cell__leukocyte__count	Skeletal_myocytes	0.430253	0.0147467	AK1|ANGPT2|BDNF|CA3|GDNF|HSPA1A|IGDCC4|PADI2|PPP1R12B
Fenofibrate	C10AB05	Rod_photoreceptor_cells	3.80034	0.0148183	BTD|CLSTN3|CTSV|IGSF9|NT5E
Postinflammatory pulmonary fibrosis	bin_502	Basal_respiratory_cells	4.72475	0.0148672	CDCP1|ITGB6|KRT19|WFDC2
Doxazosin	C02CA04	Endometrial_ciliated_cells	6.48846	0.0148678	EDN1|NPHS1|RNASET2
Platelet crit	Platelet_crit	Squamous_epithelial_cells	0.513723	0.0149085	CD109|DGKA|EDAR|FABP5|FKBPL|GSTP1|HBEGF|HSPB1|INPP1|KEL|LYPD3|NGRN|NOTCH3|PGD|PLSCR3|PPL|PTN|RGMA|SDC1|SLC9A3R1|TACSTD2|THTPA
Centre	centre	Theca_cells	0.356375	0.0149362	AAMDC|AGRP|BDNF|BST2|S100A13|SPARC
Poultry intake	Poultry_intake	Peritubular_cells	2.95487	0.0149724	ACTA2|ADAMTSL5|COL15A1|ENG|LAYN|NBL1|PBXIP1
Gamma glutamyltransferase	log_ggt_cleaned	monocytes	0.634415	0.0149769	ADA|CASP10|CD79B|CD93|CPPED1|CRTAM|CTSC|EREG|FKBP5|FXYD5|HHEX|ICAM4|IFNGR1|IFNGR2|IL15|KYNU|LY96|MICB|NAMPT|NINJ1|PF4|PLCB2|PPBP|PPCDC|RILPL2|SNX9|SOD2|SYAP1|TFRC|TIMP1|TNFAIP2|TNFAIP8L2|TNFRSF8|TPM3|TREML2|TYMP|VMO1|VNN1
Body mass index	bmi	Salivary_duct_cells	2.63188	0.0150561	AHNAK2|CCL28|GALNT5|KLK1|KLK10|KLK6|LTBP2|MET|PPL|RARRES1|SLITRK6|VTCN1|WFDC2
HDL cholesterol	hdl_chol_cleaned	monocytes	1.47225	0.0150587	ADA2|ADGRE1|APBB1IP|APOBR|CCL3|CD244|CD300A|CD4|CD48|CD55|CD72|CD74|CD79B|CD83|CDH23|CFP|CPPED1|CRTAM|DNMBP|FMNL1|GBP1|GIMAP7|HAVCR2|HCLS1|HLA-E|ICAM2|ICAM4|IFNGR1|IFNGR2|IFNL1|IL10RA|IL12RB1|IL18BP|INPP5D|ITGB2|LAIR1|LGALS9|LILRA5|LILRA6|LILRB1|LILRB2|LILRB4|LRCH4|LSP1|LY96|LYN|MICB|MYO9B|NAAA|NAMPT|NOTCH2|PAG1|PILRA|PPM1F|PSAP|PTPRC|RAB37|RELT|RNASET2|SELL|SERPINB8|SH3BP1|SIGLEC10|SIGLEC5|SLAMF…
Obstetrical/birth trauma	bin_665	Fibroblasts	2.97787	0.0150661	C1R|ELN|MYOC|OGN|SERPING1|SFRP4|VIT
Gliclazide	A10BB09	Enteroendocrine_cells	4.64116	0.0151911	LCN15|MUC13|PYY|SCG2
SHBG	shbg_cleaned	Skeletal_myocytes	0.347384	0.0152253	CILP|EDA2R|ELN|MSTN|WNT9A
HDL cholesterol	hdl_chol_cleaned	Kupffer_cells	1.56592	0.0152908	ADA2|ADGRE1|APBB1IP|APOBR|C3|CCL23|CD244|CD300A|CD4|CD48|CFP|CRHBP|CRTAM|CSF2RB|DEFA1B|FMNL1|GIMAP7|HCLS1|HMOX1|IL10RA|IL12RB1|IL1R2|INPP5D|ITGAM|ITGB2|LAIR1|LGALS9|LILRA6|LILRB1|LILRB2|LILRB4|LY96|MARCO|MICB|MRC1|NAMPT|PGD|PILRA|PSAP|PTPRC|RELT|RNASE6|SELL|SERPINA6|SIGLEC10|SIGLEC5|SLAMF8|SLC39A14|TNFRSF1B|TNFRSF8|TNFSF8|VCAN|VSIG4
Chronic renal failure [CKD]	bin_585.3	Melanocytes	2.64039	0.0152975	CALCB|CCER2|CCN3|CDH3|CHCHD6|FGF5|SCRG1|TIMP2|TYRP1
Glucose	glucose_cleaned	Astrocytes	2.05253	0.0153437	BOC|CDH2|CPE|CRELD1|GFAP|IL17D|LIFR|NCAN|NPL|NXPH3|PTPRS|SCG3|SCRG1|SORCS2|TAFA5
HDL cholesterol	hdl_chol_cleaned	Schwann_cells	1.75015	0.0153492	ADA2|ADAMTS8|ANGPTL1|ANGPTL7|CD48|CD74|CD83|CHL1|COL28A1|DDX58|ERBB3|FMNL1|GFRA3|HAVCR2|ICOSLG|IDO1|IL12A|IL18R1|IL1R2|L1CAM|LPL|LSP1|NCAM1|NPTX2|PLSCR3|PPT1|RNASE6|SIGLEC10|SLAMF7|SLAMF8|SLITRK2|SLITRK6|SOD3|TMPRSS5|TNFSF8|VWA1
Epilepsy, recurrent seizures, convulsions	bin_345	Ductal_cells	6.45908	0.0153504	CFB|TNFSF11|VNN1
Platelet distribution width	Platelet_distribution_width	Granulosa_cells	2.74897	0.0153764	AMIGO2|BAMBI|CD99|CDH3|CEACAM21|HS6ST1|LPL|SEMA7A
Conjugated Estrogens	G03CA57	Muller_glia_cells	2.46769	0.0153987	ASAH2|CHRDL1|CKB|CPE|CTSF|FGFBP3|FRZB|SCRG1|SLITRK2|SPON1|WIF1
Systemic lupus erythematosus	bin_695.42	Schwann_cells	3.76597	0.0153987	CD74|COL28A1|DDX58|HAVCR2|IL12A
Centre	centre	Muller_glia_cells	0.519273	0.0154584	ATP6V1G2|BRSK2|CA2|CPE|CRYM|CTF1|EGF|ENO1|HGF|ITM2A|PBXIP1|PGM2|SEPTIN8|SLC16A1|THY1|TMEM132A|VIM
Lymphocyte percentage	Lymphocyte_percentage	Endometrial_stromal_cells	2.11573	0.0156074	ADAMTS1|ADAMTS8|CXCL13|ECM1|FAP|HGF|IGFBP2|IGFBP4|IL15|IL1R1|MASP1|PAPPA|PLA2G7|RBP1|TAFA5|VCAN
Date of attending assessment centre	Date_of_attending_assessment_centre	monocytes	1.4635	0.0156123	ADA|APBB1IP|ARHGAP45|ASAH1|BACH1|BID|BIN2|CASP10|CASP9|CD244|CD55|CDKN2D|CORO1A|CPPED1|CXCL11|DNMBP|DPEP2|FGD3|FKBP5|FLI1|FMNL1|FXYD5|FYB1|GBP4|GMFG|HCLS1|HHEX|IL17RA|IL1B|INPP5D|IRAG2|KYNU|LAT2|LRCH4|LRRFIP1|LTA4H|LYN|MAP2K1|MNDA|MTSS1|MYO9B|NAMPT|NBN|NCF2|NFATC1|NFKB1|NRGN|PADI4|PAG1|PIK3AP1|PLCB2|PPCDC|PPM1F|PSTPIP2|PTPN6|RAB37|RASSF2|RGS10|RILPL2|S100A4|SERPINB8|SH2B3|SH3BP1|SNX18|SNX9|SOD2|S…
Total bilirubin	log_tbil_cleaned	Thymic_epithelial_cells	2.28036	0.0156155	ADAMTS15|C1R|C1S|CA9|CFB|CFH|LXN|MST1|PAPPA|RARRES2|SERPING1|TNFRSF11B
Creatinine	log_crea_s_cleaned	Muller_glia_cells	1.84548	0.0156411	ASAH2|CA14|CFI|CHRDL1|CPE|ENPP5|EPHB6|HGF|IL17D|IL20RA|ITM2A|MCAM|MSTN|NGFR|NXPH3|PALM|PBXIP1|PTN|RLN2|RTN4R|SCRG1|SORCS2|SPOCK1|TAFA5|THY1
trans-pQTL score	trans.score	Langerhans_cells	1.65279	0.0156726	ADA2|ADAM8|APOBR|ARF6|AXL|B4GALT1|BCAT1|BID|C17orf49|C1orf56|CASP1|CCL13|CCL19|CCL22|CCL3|CD101|CD1C|CD200R1|CD302|CD4|CD40|CD58|CD70|CD72|CD74|CD83|CD84|CD86|CFP|CLEC10A|CPVL|CSF2RA|CSF2RB|CST7|CTSZ|CXCL10|CXCL3|CXCL5|CXCL8|DNAJB1|DNAJB6|DPEP2|EREG|FCER1A|FCGR2B|FUT1|FXYD5|GLA|GMFG|GP1BA|HAVCR2|HSPA1A|ICAM1|ICOSLG|IFNL1|IL12B|IL13RA1|IL16|IL18BP|IL18R1|IL1B|IL1R1|IL1R2|IL1RL2|IL1RN|IL22|IL2RA|IL…
Atorvastatin	C10AA05	Cholangiocytes	3.84341	0.0156929	CLU|MASP1|SERPING1|VNN1|VSTM2L
Hypertensive chronic kidney disease	bin_401.22	Leydig_cells	2.69569	0.015746	CHRDL1|DCN|ELN|FBLN2|GGT5|PILRB|RSPO3|VIT
Hydroxyurea	L01XX05	Pancreatic_endocrine_cells	6.3449	0.0157721	CCN2|LGALS1|TUBB3
Number of days/week of vigorous physical activity	Number_of_days_week_of_vigorous_physical_activity	Fibroblasts	2.16208	0.0158553	ADAMTS16|ADAMTS8|ADH1B|CCDC80|CFH|CHRDL1|CLMP|FAP|GFRA1|ITGBL1|OGN|PLAT|SSC5D|TGFBR2
Age	age	Astrocytes	1.55966	0.0158606	ADAMTS13|ANGPT1|BCL2|BOC|CA8|CDH2|CHL1|CHRDL1|CPE|CRADD|CRLF1|CRYBB2|CSPG5|DDAH1|ERBB4|FGF2|FOXO1|GASK1A|GFAP|GFRA1|GLI2|HEPH|IGDCC4|IKZF2|IL17D|IL17RB|JAM2|LIFR|LRFN2|LRRC37A2|MASP1|MDGA1|MEGF9|MERTK|NCAM1|NCAN|NEO1|NPL|NTRK2|NTRK3|NXPH3|PALM|PAMR1|PCDH9|PER3|PLCB1|PON2|PTPRM|PTPRS|RGMA|ROR1|SCG3|SCRG1|SERPINI2|SLC1A4|SORBS1|SORCS2|SPON1|SPRED2|TMEM132A|TMPRSS5|YAP1
Direct bilirubin	log_dbil_cleaned	Ductal_cells	2.93492	0.0158841	KRT8|MELTF|NPPB|SERPING1|TNFSF10|VCAM1|VTCN1
Centre	centre	Ionocytes	0.477182	0.0159233	CCN1|CETN2|CRYM|CSF3|CXCL3|CXCL6|CXCL8|DAPP1|DYNLT1|LCN2|OMG|S100P|TNFAIP2
Forced expiratory volume in 1-second (FEV1)	Forced_expiratory_volume_in_1_second__FEV1_	Intestinal_goblet_cells	2.27958	0.0159695	APOBR|B3GNT7|CKMT1A|CKMT1B|GPA33|HEPH|KAZALD1|MAMDC4|PIGR|RNASE4|TFF3|TNFRSF11A
Bread type	Bread_type	Distal_enterocytes	2.51571	0.015973	CDA|DDT|HEPH|IL10RB|KRT18|PRDX6|PRSS8|SMPDL3A|THOP1
Omeprazole	A02BC01	Club_cells	6.29745	0.0160074	KLK11|KRT19|PSCA
White blood cell (leukocyte) count	White_blood_cell__leukocyte__count	Langerhans_cells	1.50258	0.0160206	ADAM8|AXL|BID|C17orf49|CASP1|CD101|CD302|CD58|CD84|CLEC10A|CPVL|CSF2RA|CSF2RB|CST7|CXCL10|CXCL3|CXCL8|EREG|FCGR2B|FMNL1|GLA|GMFG|HSPA1A|ICOSLG|IL12B|IL16|IL1B|IL1RN|IL6R|LCP1|LRRFIP1|LSP1|LY96|MAP2K1|MCEMP1|MNDA|NAMPT|NCF2|NFKB1|NFKBIE|NINJ1|PDCD1LG2|PDGFB|PLAUR|PLEKHO1|PTPN1|PTX3|QPCT|RASSF2|RELT|RNASE6|S100A4|STX4|TANK|THBS2|TMEM106A|TNFAIP2|TNFAIP8|VEGFA|VIM
Glycated haemoglobin (HbA1c)	hba1c_cleaned	Squamous_epithelial_cells	0.395205	0.0160217	ALDH3A1|ANXA1|CD109|DSG4|FABP5|IL1RN|POF1B
Prednisolone	A07EA01	Thymic_epithelial_cells	2.53603	0.0160499	CCDC80|CFB|CST6|LAMB1|MELTF|OGN|PLA2G2A|ST3GAL1|TNXB
Gamma glutamyltransferase	log_ggt_cleaned	B-cells	0.462527	0.0160865	CD40|CD79B|FCER2|FCGR2B|HHEX|IL4R|PF4|PLSCR3|PPBP|SERPINA9|TREML2
Gliclazide	A10BB09	Bipolar_cells	3.71459	0.0160917	AMIGO2|NEFL|NFASC|RTN4R|SCG2
Formoterol |Budesonide	R03AK07	Muller_glia_cells	13.0755	0.0161231	CDON|FAP
Particulate matter air pollution (pm10); 2007	Particulate_matter_air_pollution__pm10___2007	Mucus_glandular_cells	0	0.0161573
Clopidogrel	B01AC04	Exocrine_glandular_cells	3.71653	0.0161635	CCN2|COCH|EGF|MMP1|PDGFB
Body mass index	bmi	Theca_cells	2.24092	0.0162686	ADAMTS16|AGRP|AOC3|CCN4|CILP|COL15A1|CYTL1|DBH|ENG|ENPP6|FDX1|GLI2|IGFBP2|INSL3|S100A13|STC1|TIMP2
Mean platelet (thrombocyte) volume	Mean_platelet__thrombocyte__volume	Endometrial_ciliated_cells	0.402319	0.016348	BTC|CCN2|CETN2|DPY30|EFCAB2|GMPR|OCLN|PLA2G4A|SPAG1
Platelet distribution width	Platelet_distribution_width	Schwann_cells	2.41363	0.0163729	ADA2|BCL2L11|CD74|COL5A1|CPVL|HLA-DRA|IL34|LPL|SIGLEC10|SLAMF8|SLITRK2
Alkaline phosphatase	log_alp_cleaned	Ductal_cells	1.9033	0.0164574	AGRN|ANXA2|CD59|CFB|CHI3L1|CSF1|CXCL5|CXCL6|EDN1|FUT3|GAL|HLA-A|IL15RA|IL32|ITGA2|ITGB1|KRT18|LCN2|LTB|MELTF|OLFM4|PDCD6|SERPINA3|SERPING1|SOD2|TFPI2|TGFA|TINAGL1|TNFRSF12A|TNFSF10|TSPAN8|VCAM1|VNN1|VNN2
Platelet crit	Platelet_crit	B-cells	1.8494	0.0164695	APBB1IP|ARHGAP25|ARHGAP45|BANK1|BLNK|CD40|CD72|CD74|CD83|CORO1A|CR2|DAPP1|FCER2|FCGR2B|FCRL1|FCRL3|FLI1|HCLS1|HHEX|HLA-DRA|ICOSLG|IL2RG|INPP5D|IRAG2|ITGB7|LAT2|LRCH4|LTA|LY9|LYN|NFATC1|PF4|PLSCR3|PPBP|PTPN6|RAB37|SIGLEC10|STK4|SWAP70|TNF|TNFAIP8|TNFRSF13C|TNFSF8|TP53INP1|TREML1|TREML2|WAS
White blood cell (leukocyte) count	White_blood_cell__leukocyte__count	Basal_prostatic_cells	0.267483	0.0164858	CRTAC1|ENPP5|FKBP5
Simvastatin	C10AA01	Macrophages	1.86069	0.0164985	ADGRE1|BST1|CD200R1|CD244|CD300A|CD48|CD86|CD93|CREG1|CTSB|FBP1|IL1R2|MERTK|PLA2G7|RNASE1|SELL|TGFBI|TNFSF13|TNFSF13B|TNFSF8|VCAN|VNN2
Pulse rate, automated reading	Pulse_rate	Collecting_duct_cells	0.259409	0.0165066	ERBB2|STC1|TNFRSF11B
Immature reticulocyte fraction	Immature_reticulocyte_fraction	Peritubular_cells	2.5007	0.016561	BGN|BOC|CILP|F10|GMPR|ITGA11|MAMDC2|SPARC|SSC5D
Bread intake	Bread_intake	Peritubular_cells	4.56508	0.0165686	CLMP|ENG|RGMA|THBD
Poultry intake	Poultry_intake	Proximal_enterocytes	2.4032	0.0165781	ACHE|ADAMTSL5|APOA4|CCL15|FAM3B|FAM3C|FAM3D|NBL1|PRAP1|RNASE4|TMPRSS15
Eosinophill percentage	Eosinophill_percentage	Inhibitory_neurons	0.32463	0.0166243	ARSB|CLMP|MAD1L1|TAFA5
Smoking	smoking	Ionocytes	1.87423	0.016642	CXCL17|CXCL3|CXCL6|CXCL8|DEFB4A|DTX2|DYNLT1|FGFBP1|FUT3|GPRC5C|IFNGR1|IL19|KLK10|MSLN|NECTIN4|OMG|PRSS22|PSCA|RARRES1|S100A3|S100P|SCGB1A1|TNFRSF10C|TSPAN1|WFDC12|WFDC2|ZP3
Overall health rating	Overall_health_rating	granulocytes	2.68815	0.0166625	AREG|CPM|IL18R1|IL1RL1|ITGAM|LEO1|PALM2AKAP2|TNFSF12
Sex	sex	NK-cells	1.57402	0.0167034	ADAM8|ADGRE5|ARHGAP25|ARHGAP45|ARHGEF1|AXIN1|BIN2|CASP10|CASP8|CD160|CD226|CD244|CD48|CD72|CDKN2D|CMC1|CRTAM|DGKZ|DRAXIN|F2R|FCRL3|FCRL6|FCRLB|FGD3|FLI1|FLT3LG|FYB1|GIMAP7|GMFG|GNLY|HAVCR2|HCLS1|IL10RA|IL2RG|INPP5D|IPCEF1|ITGAL|ITGAM|ITGB2|ITGB7|KLRD1|LAIR1|LAT|LAT2|LCP1|LTA|NCR1|PIK3IP1|PLCB2|PPBP|PTPRC|RAB33A|SAMD9L|SELL|SLA2|SPON2|STK4|TNFRSF1B|TNFRSF4|TREML1
Number of days/week of moderate physical activity	Number_of_days_week_of_moderate_physical_activity	Horizontal_cells	3.67827	0.0167253	CRTAC1|EXTL1|ITGA11|L1CAM|THY1
Bezafibrate	C10AB02	Breast_myoepithelial_cells	11.7163	0.0167406	BPIFB2|CGREF1
Osteoarthrosis, localized, primary	bin_740.11	Melanocytes	11.7163	0.0167406	GPNMB|SCRG1
Epilepsy, recurrent seizures, convulsions	bin_345	Paneth_cells	6.23628	0.0167663	FUCA1|GPRC5C|NT5E
Lymphocyte percentage	Lymphocyte_percentage	Ductal_cells	2.16797	0.0167923	AGRN|ANXA3|CHI3L1|CSF1|CXCL5|FUT3|ITGA2|LCN2|MMP1|NPPB|OLFM4|RBP1|TGFA|VNN2
Mean sphered cell volume	Mean_sphered_cell_volume	Exocrine_glandular_cells	1.91799	0.0167969	ACHE|C3|CCL2|CCN2|CDH3|CFB|COCH|EGF|EIF4EBP1|F3|HSPB1|KLK1|LTB|MMP1|PDGFB|SDC4|SEMA7A|SOD2|STC2|VWA1
Monocyte percentage	Monocyte_percentage	Excitatory_neurons	0.278732	0.0167984	EPHA4|IL1RL2|VWC2
LDL direct	ldl_chol_cleaned	Melanocytes	2.19123	0.0168614	APOD|CA14|CALCB|CCL13|CD59|ECM1|EXTL1|GPNMB|L1CAM|LHB|MIA|PAG1|PCDHB15|SCRG1|SNCA|TPPP3|VAT1
LDL direct	ldl_chol_cleaned	Undifferentiated_cells	2.19123	0.0168614	ABO|AGR2|C10orf99|CCL15|CCL24|CKMT1A|CKMT1B|DLL4|EPCAM|GPA33|POF1B|RARRES2|RGMB|RNASEH2A|RPS10|TNFRSF11A|TSPAN8
Direct bilirubin	log_dbil_cleaned	Endothelial_cells	2.38308	0.0168965	ANGPT2|CLEC3B|COL4A1|ESM1|ICAM2|IL1RL1|NRP1|PCDH17|PTPRB|SPARCL1|VCAM1
Hypertensive chronic kidney disease	bin_401.22	Club_cells	3.70711	0.016912	CX3CL1|FOLR1|PRSS22|SCGB1A1|SNCG
Qualifications	Qualifications	Basal_respiratory_cells	2.87069	0.0170786	AGRN|CDCP1|CHI3L1|CXCL17|CXCL8|PLAT|WFDC2
Centre	centre	Enteroendocrine_cells	0.408881	0.017082	ABO|GIP|MAP2K6|MDK|OLFM4|PF4|SNX15|VGF
Estradiol|Norethisterone |Estradiol	G03CA03	Muller_glia_cells	6.25945	0.0171075	ASAH2|FGFBP3|SCRG1
LDL direct	ldl_chol_cleaned	Endometrial_stromal_cells	1.83445	0.017136	ADAMTS15|ADGRD1|C1R|CLMP|COL4A1|COL5A1|ECM1|ELN|FAP|FNDC1|GAL|IL1R1|LAMB1|LGALS1|MASP1|PCDHB15|PHLDB1|PLA2G7|PLAT|SPON2|SSC5D|TAFA5|THBS2|THY1|VASN|VCAN
SHBG	shbg_cleaned	Sertoli_cells	1.96132	0.0171375	ACTA2|ADAMTSL5|ADGRD1|AOC3|ASPN|COL4A1|CPE|CPM|DCBLD2|EGFLAM|ESAM|GGT5|MATN3|NOTCH3|NPPB|NTF3|PRND|SERPINA5|SUSD5|TIMP1|WFIKKN2
Creatinine	log_crea_s_cleaned	Langerhans_cells	0.573657	0.0171603	ADA2|B4GALT1|CCL19|CD302|CD58|CD86|CPVL|CST3|CXCL10|CXCL5|GLA|GP1BA|ICAM1|IL18R1|KYNU|LGALS1|MARCO|NCR3LG1|PYDC1|RELT|S100A4|SLAMF8
Lymphocyte count	Lymphocyte_count	Inhibitory_neurons	0.428956	0.0171625	EGLN1|FGF9|GHR|MAMDC2|NCR3LG1|PTPRB|SATB1|SUSD5
Long-standing illness, disability or infirmity	Long_standing_illness__disability_or_infirmity	Late_spermatids	0.438924	0.0172143	BRK1|CTSF|MAD1L1|NOS3|PLB1|PTK7|SMPD1|ULBP2
IGF-1	igf1_cleaned	dendritic_cells	1.72096	0.0172196	ADA2|B4GALT1|CD72|CD74|CD83|DKK4|HNRNPUL1|ICOSLG|IL10RA|IL16|ITGAL|KCTD5|LAIR1|LILRB1|LILRB2|LILRB4|LTA|LY9|MILR1|PDGFB|PPBP|RNASE6|RNF149|SELPLG|SLAMF7|SPON2|TGFB1|TGFBR1|TNFRSF1B|TNFRSF21|VEGFB
Eosinophill percentage	Eosinophill_percentage	Ionocytes	2.50879	0.017244	CXCL17|CXCL3|IL19|KLK11|NECTIN4|PRSS22|SCGB1A1|TACSTD2|WFDC2
Eosinophill percentage	Eosinophill_percentage	Squamous_epithelial_cells	2.50879	0.017244	ALDH3A1|DSC2|KLK11|KLK8|KRT6C|NECTIN4|POF1B|SDC1|TACSTD2
Carbamazepine	N03AF01	Proximal_enterocytes	2.50366	0.0172559	ACE2|ASAH2|CDHR5|FUCA1|NAAA|PLA2G2A|SHBG|SMPDL3A|VNN1
Total bilirubin	log_tbil_cleaned	Exocrine_glandular_cells	2.12618	0.0172857	ACHE|ANGPTL4|CFB|CTSE|FAM3B|FUT1|GAL|MMP12|NOMO1|REG1A|REG1B|SEMA7A|SPINK1|VWA1
Diclofenac	D11AX18	Basal_respiratory_cells	13.0158	0.0172965	MMP10|UXS1
Gout	bin_274.1	Basal_respiratory_cells	13.0158	0.0172965	CHI3L1|FGFBP1
Type 2 diabetes	bin_250.2	monocytes	1.76747	0.0172992	ADA2|ADGRE2|ADGRE5|AREG|BST1|CD48|CD74|HAVCR2|HLA-DRA|ICAM2|IFNGR2|IL12RB1|IL18BP|LAIR1|LCP1|LY96|MICB|PILRA|RNASET2|RNF149|SIGLEC10|TIMP1|TLR1|TNFRSF1B
Alanine aminotransferase	log_alt_cleaned	Erythroid_cells	0.322808	0.0173119	CYTL1|ICAM4|RRM2|TK1
High light scatter reticulocyte count	High_light_scatter_reticulocyte_count	Erythroid_cells	1.95603	0.0173175	ACHE|AHSP|CDK1|CENPF|CHAC2|ERMAP|GCLM|GLRX5|HMBS|ICAM4|KEL|LBR|NFE2|RAD51|RRM2|TFRC|TK1|TRIM58|UBAC1|UROD|UROS
Time blood draw	Time_blood_draw	Oligodendrocyte_precursor_cells	0.663484	0.0173221	ADAM23|AFAP1|ALCAM|ANGPTL2|ARHGEF10|ARSB|ATRN|CCDC50|CIT|CLIP2|COL9A1|CRADD|CRTAC1|DDAH1|DDX58|DNM3|EGLN1|EHBP1|EIF4G3|EXTL1|FGF2|FHIT|GALNT10|GASK1A|GFRA1|GSTT2B|HIP1R|IL12A|JAM2|JAM3|LAMA4|MAP3K5|MAP4K5|METAP1D|MSRA|MTSS1|NFASC|NOS1|PCDH17|PDE5A|PDGFC|PIBF1|PKD2|PLXNA4|PRTFDC1|RABGAP1L|RAPGEF2|SEZ6L|SMAD3|SMOC1|SUSD1|TAFA5|TGFA|THBS2|THTPA|TNR|USP25|VWC2|WWP2
White blood cell (leukocyte) count	White_blood_cell__leukocyte__count	Hepatocytes	0.649937	0.0173253	AKR1C4|ANG|APOC1|ARG1|ASGR1|ASS1|ATOX1|C1R|C1RL|C1S|C9|CD302|CDA|CEBPA|CFH|CFHR5|CHCHD10|CHRDL2|DBI|DDT|FGL1|GCHFR|GNE|HHEX|IGFBP4|IL6R|MAP2K1|NIT2|OXT|PEBP1|PIK3AP1|PON3|RARRES2|SERPINA1|SERPINA11|SERPINA7|SERPIND1|SLC9A3R2|SOD1|ST3GAL1|TBCA
Processed meat intake	Processed_meat_intake	Salivary_duct_cells	11.2789	0.0173623	AHNAK2|PPL
Mean reticulocyte volume	Mean_reticulocyte_volume	Exocrine_glandular_cells	2.86066	0.0173739	ACHE|ANGPTL4|CXCL11|IL18|MMP1|NOMO1|OLFM4
Platelet crit	Platelet_crit	Breast_myoepithelial_cells	0.44585	0.0174811	AMIGO2|BPIFB2|CCL28|COL2A1|EFHD1|IL34|ITGA11|ITGBL1|LTBP2|PDGFA|PPP1R14A|SFRP1|STC2
Urate	urate_cleaned	Erythroid_cells	0.309925	0.0174818	BOLA2|LBR|RFC4|TNFSF13
Epilepsy, recurrent seizures, convulsions	bin_345	Glandular_and_luminal_cells	6.13044	0.0175011	CPM|NT5E|VNN1
Sulfasalazine	A07EC01	Endometrial_ciliated_cells	11.4226	0.0175276	IL12A|MUC13
Total protein	total_prot_cleaned	dendritic_cells	1.67402	0.0175562	ADA|ADA2|ADGRE5|APBB1IP|B4GALT1|BCL7A|BID|BLNK|BTLA|CCDC50|CD2AP|CD4|CD72|CD83|CDKN2D|CORO1A|CSF2RB|DKK4|ERN1|FMNL1|HHEX|HNRNPUL1|HS3ST3B1|HYOU1|IFNLR1|IGF2R|IL18R1|KCTD5|LCP1|LILRB1|LILRB2|LY9|LYN|MAPKAPK2|MPIG6B|OFD1|OGT|PAXX|PDGFB|PFKFB2|PLXNA4|PPBP|PTPN1|RASSF2|RELT|RNASE6|RNF149|SELL|SEMA7A|SH2B3|SHD|SLA2|SLAMF7|SNX9|SUSD1|TGFB1|TGFBI|TGFBR1|TMEM106A|TNFRSF1B|TNFRSF21|TNFSF8|TREML1|VEGFB|WAS
Centre	centre	Adipocytes	0.614853	0.0175597	ANXA3|BST2|C9orf40|CCL14|CCL8|CSF3|FES|FGF2|GIMAP7|GIPC3|GMFG|ICAM4|IFIT3|ITGA6|ITM2A|KLF4|MGLL|NEDD9|NPDC1|PDGFB|PKN3|PPP1R14A|RBP7|RGCC|RRAS|SCARF1|SELP|SMTN|SPARC|SWAP70|VAMP5|VEGFC
Aspartate aminotransferase	log_ast_cleaned	Thymic_epithelial_cells	1.80697	0.017576	ADAMTS15|ADGRD1|ADH1B|ANGPTL2|BOC|C1QTNF1|CA9|CCDC80|CD200|CDON|CGN|CHI3L1|CHRDL1|CST6|EFEMP1|GCNT1|GGT5|HEG1|ICAM5|IL6ST|KLK11|KLK8|LAMA4|LAMB1|LAYN|MELTF|MET|NID2|OMD|PLA2G2A|ST3GAL1|TIMP1|TNFRSF11B|TNFRSF8|TNFSF13|TNFSF14|TNXB|VEGFC
Albumin	albumin_cleaned	Plasma_cells	1.82259	0.017579	ARSA|CD70|CD79B|CKAP4|CRELD2|ERN1|FCGR2B|HYOU1|ICAM3|IGLC2|IL12RB1|IL16|JCHAIN|LILRB4|LSP1|LY9|LY96|MTDH|MZB1|RAB39B|SEL1L|SLAMF1|SLAMF7|TNFRSF17|TXNDC15|TXNDC5
Renal failure NOS	bin_585.2	Sertoli_cells	2.23383	0.0176133	ACTA2|ESAM|IGFBP6|LMOD1|NGFR|PTH1R|SCN4B|SCRG1|SPARCL1|SUSD5|VASN|WFIKKN2
Spread type	Spread_type	Cone_photoreceptor_cells	0.141606	0.0176153	SCRN1
Neutrophill percentage	Neutrophill_percentage	Ionocytes	2.23407	0.0176847	CSF3|CXCL3|CXCL6|CXCL8|FGFBP1|KLK10|KLK11|LCN2|OMG|PLAU|S100P|TNFRSF10C
Alkaline phosphatase	log_alp_cleaned	Basal_respiratory_cells	1.66324	0.0177071	AGRN|AHNAK2|ANXA2|BID|CA9|CCL19|CCN1|CD109|CD40|CD58|CD70|CDCP1|CHI3L1|CXCL10|CXCL11|CXCL17|CXCL5|CXCL6|CXCL8|DEFB4A|DYNLT1|EFEMP1|F3|FGFBP1|IFNGR1|IGFBP3|IL18|IL33|ITGA2|KRT19|LAYN|LCN2|MMP13|PLAT|PLAU|PSTPIP2|SCPEP1|SERPINF1|SLITRK6|SOD2|TMPRSS11D|TNC|TNFAIP2|TNFRSF12A|TNFRSF21|TNFSF10|ULBP2|XG|ZP3
Eosinophill percentage	Eosinophill_percentage	Granulosa_cells	2.67005	0.0177822	CCN4|CD99|CRHBP|ITGB5|NOS2|TAFA5|TNXB|VIT
Alkaline phosphatase	log_alp_cleaned	Skeletal_myocytes	0.504655	0.0178297	ADAMTSL4|ANGPT2|ANGPTL2|BDNF|CACNB1|CDH15|CILP|ELN|FNDC1|GDNF|HMCN2|HSPA1A|IL17D|PTP4A3|THBD|WNT9A
Type 1 diabetes	bin_250.1	Respiratory_ciliated_cells	3.60955	0.0178871	CPB1|PNLIP|PNLIPRP1|SCARF2|WNT9A
Albumin	albumin_cleaned	Schwann_cells	1.76655	0.0179239	ADA2|AHNAK|ANGPTL1|CD48|CD74|CD83|ERBB3|EVI2B|HAVCR2|HLA-DRA|ICOSLG|IL1R2|LPL|LSP1|MATN2|NCAM1|PPT1|RGS10|RNASE6|SEPTIN3|SIGLEC10|SLAMF7|SLAMF8|SLITRK2|SLITRK6|THBD|TLR3|TNFSF13|VWA1
Albumin	albumin_cleaned	Basal_respiratory_cells	1.72397	0.0179298	ANGPTL4|BCAM|CA9|CCL19|CD58|CD70|CDCP1|CDH3|CHI3L1|CSF3|CTSV|CXCL10|CXCL11|EFEMP1|IGFBP3|IGFBP6|IL19|KRT19|LAYN|LCN2|MMP1|MMP10|MMP3|NTF4|SLITRK6|TMPRSS11D|TNC|TNFRSF21|ULBP2|VMO1|WFDC2|ZP3
Calcium	ca_cleaned	Ionocytes	0.145806	0.0180198	IGFBP3
Urea	urea_cleaned	NK-cells	0.455439	0.0180434	ADGRG1|CCL4|CST7|IL16|IL7R|ITGAM|LAIR1|SEMA4D|SPON2
Platelet crit	Platelet_crit	Basal_prostatic_cells	0.393433	0.0180462	APOL1|CLU|ENPP5|FKBP5|IFIT3|KIAA1549|PLA2G4A|SEMA3F|ZBTB16
Townsend deprivation index	Townsend_deprivation_index	Serous_glandular_cells	4.38236	0.0180487	IL19|KLK13|LPO|PRR4
Cereal intake	Cereal_intake	Excitatory_neurons	1.7496	0.0181495	CD200|CDH6|CGREF1|CLASP1|CNTN4|EPHA4|EXTL1|FAM171B|HDAC8|HS6ST2|JMJD1C|LRTM2|NCAM1|NCR3LG1|NTRK3|PCDH17|PCDH9|PKD1|ST8SIA1|STXBP1|SUSD4|TRAF3|TSPAN7|VSTM2B
Fasting time	Fasting_time	Gastric_mucus-secreting_cells	3.15094	0.0182599	AGR2|CA9|CBLIF|CTSE|GHRL|PLA2G10
Overall health rating	Overall_health_rating	Paneth_cells	2.63714	0.0182658	CCL15|FAM3D|IL10RB|KRT8|LGALS9|PIGR|THOP1|TSPAN8
Immature reticulocyte fraction	Immature_reticulocyte_fraction	Alveolar_cells_type_2	3.1517	0.0183427	C2|CSF3|FAM20A|FGF23|RNASE1|SDC4
Date of attending assessment centre	Date_of_attending_assessment_centre	Paneth_cells	0.455638	0.0183714	CA12|CA2|CASP7|CEACAM8|INPP5J|LGALS3|SAMD9L|SNX15|THOP1|TMSB10|TST
Aspartate aminotransferase	log_ast_cleaned	Skeletal_myocytes	1.85511	0.0183838	ACHE|ADAMTSL4|ANGPT2|ANGPTL2|BAG3|BDNF|CA3|CDH15|CILP|CORO6|DUSP29|EDA2R|FNDC1|GDNF|HMCN2|HSPA1A|IDI2|IGDCC4|IL17D|KLHL41|MSTN|MYBPC1|MYBPC2|MYL1|NEB|NOS1|PADI2|PTP4A3|RGMA|SEMA6C|THBD|TMOD4|TPM3|UBAC1|WNT9A
Overall health rating	Overall_health_rating	Distal_enterocytes	2.17867	0.0183842	AKR1B10|CCL15|DDT|FAM3D|GALNT5|IL10RB|KRT8|LGALS9|PIGR|PRSS8|THOP1|TSPAN8
Spread type	Spread_type	Erythroid_cells	0.136783	0.0184402	PSTPIP2
Height	Standing_height	Melanocytes	3.18004	0.0184409	CALCB|CCER2|CLEC11A|FGF5|MIA|TYRP1
Height	Standing_height	Breast_myoepithelial_cells	3.18004	0.0184409	ACTA2|CCL28|GRP|KLK6|MIA|NPPC
Total protein	total_prot_cleaned	Exocrine_glandular_cells	1.76056	0.0184993	ADAM9|ADGRG1|ANGPTL4|ANXA3|C3|CBS|CCL2|CCN2|CDH3|CFB|COCH|CTSE|CXCL10|CXCL11|DBN1|DEFB4A|EGF|EIF4EBP1|F3|FAM3B|FURIN|GSTM4|HSPB1|ICAM1|IL15RA|IL18|ITGB6|KRT18|MMP12|MYH9|NOMO1|NPHS1|NPPB|PDGFB|PDLIM7|PM20D1|RBP1|REG1A|REG1B|SDC4|SEMA7A|SERPINA4|SERPINB1|SMPDL3B|SNX15|SOD2|SPINK1|STC2|TCN1|TGFBI|TNFRSF12A|TSPAN15|TUBB3|UGDH|ULBP2|VWA1
Spread type	Spread_type	Undifferentiated_cells	0	0.018574
Testosterone	log_testo_cleaned	Early_spermatids	0.560576	0.0185791	AARSD1|ADAMTS13|BPIFB2|CNTN4|EGFLAM|EPHA1|FTCD|HMCN2|IGFBPL1|ITIH4|KLB|MAMDC2|MMP3|PLB1|POMC|PZP|TGFBR1|TLR3|TREML2
Obstetrical/birth trauma	bin_665	Leydig_cells	3.57482	0.01861	C1R|ELN|OGN|SERPING1|VIT
Mean platelet (thrombocyte) volume	Mean_platelet__thrombocyte__volume	Glandular_and_luminal_cells	0.501115	0.0187315	AMIGO2|AMOTL2|ARG2|CCN2|CD200|DYNLT3|FRMD4B|GBP2|MAP2K6|OCLN|PODXL|SESTD1|SNX9|SOD2|TFPI2|YOD1
Mean platelet (thrombocyte) volume	Mean_platelet__thrombocyte__volume	Squamous_epithelial_cells	0.501115	0.0187315	ANXA1|CD109|DGKA|DSC2|EDAR|FABP5|FKBPL|GSTP1|HSPB1|INPP1|NGRN|NOTCH3|PGD|PLSCR3|SLC9A3R1|THTPA
Beef intake	Beef_intake	Alveolar_cells_type_1	3.11044	0.0187327	FGF23|FOLR1|GAS6|ITGB6|LAYN|ROR1
Platelet distribution width	Platelet_distribution_width	dendritic_cells	2.17424	0.0187771	ADA2|ADGRE5|BCL2L11|CD4|CD72|CD74|IL10RA|IL2RG|LTA|LY9|SEMA7A|TGFBI
Conjugated Estrogens	G03CA57	Oligodendrocyte_precursor_cells	1.92521	0.018827	ANGPTL2|CDH2|CHAD|CHL1|COL9A1|FLRT2|GHR|IL17RB|NT5E|NTRK3|PDGFC|PTPRS|PTPRZ1|PZP|SCRG1|SLITRK2|SMOC1|SUSD4
Nitrogen dioxide air pollution; 2005	Nitrogen_dioxide_air_pollution__2005	Basal_keratinocytes	11.3258	0.0188621	CXCL14|PTGR1
Forced expiratory volume in 1-second (FEV1)	Forced_expiratory_volume_in_1_second__FEV1_	Spermatocytes	0.137799	0.0189573	PXDNL
Smoking	smoking	Exocrine_glandular_cells	1.7376	0.0189736	ACHE|CCL2|CDCP1|CFB|CPA4|CST6|CXCL10|CXCL11|DBN1|DEFB4A|EDN1|FAM3B|FGF21|GAL|ICAM1|IL18|ITGA2|MMP1|MMP12|NPHS1|PALM3|PM20D1|RBP1|REG1A|REG1B|S100A3|SEMA7A|SERPINA3|SOD2|SPINK1|STC2|TGFBI|UGDH|VWA1
Tamoxifen	L02BA01	Intestinal_goblet_cells	3.10733	0.0190096	CCL15|IL22RA1|KLB|MAMDC4|PIGR|TFF3
Salbutamol	R03AC02	Ionocytes	4.30635	0.0190423	DEFB4A|KLK10|NTF4|SCGB1A1
Glucose	glucose_cleaned	Leydig_cells	2.3091	0.0190458	APOD|BOC|CILP|COL15A1|COL5A1|CPE|HS6ST2|MXRA8|PILRA|PILRB|THY1
Metformin	A10BA02	Theca_cells	2.66952	0.0191063	ADAMTS16|AOC3|COL15A1|CYTL1|EFNA4|ENPP6|FGFR4|LAMB1|MATN2|S100A16
Total protein	total_prot_cleaned	Skeletal_myocytes	0.53601	0.0191115	ANGPTL2|BAG3|BDNF|CA3|CDH15|EGF|FOXO1|GDNF|GTF2IRD1|HSPA1A|IL17D|MYBPC1|MYH4|MYL1|NOS1|PADI2|PDLIM7|PPP1R12B|PYDC1|RGMA|SCN3B|THBD|TMOD4|ZBTB16
Estradiol|Norethisterone |Estradiol	G03CA03	Fibroblasts	4.48703	0.0191172	COL1A1|COL5A1|NID1|OMD
HIV infection, symptomatic	bin_71.1	T-cells	12.3146	0.019132	CD8A|CRTAM
Sulfasalazine	A07EC01	Enteroendocrine_cells	10.8743	0.0191486	EPCAM|MUC13
Spread type	Spread_type	Oligodendrocytes	1.75817	0.0192482	ABL1|BRSK2|CLIP2|CPQ|CRADD|ERBB4|ERBIN|EVI5|FOXO1|MAP4K5|NCAM1|NEK7|PRTFDC1|PTPRK|RAB33A|RAPGEF2|SESTD1|STAT2|TBL1X|THBS2|TIA1|TJAP1|TMPRSS5|TYRO3|WASF1
Smoking	smoking	Proximal_tubular_cells	0.585951	0.0192821	AIF1L|ALDH2|ATOX1|CDH6|CHCHD10|CXCL14|DHRS4L2|ENPP6|FBP1|GCHFR|HAVCR1|HYAL1|MST1|PALM|PINLYP|PM20D1|PTGR1|PTH1R|RBPMS|SMPDL3A|THY1|TNFRSF11B|TNFSF10|VCAM1
Clopidogrel	B01AC04	NK-cells	3.10369	0.0193365	CD226|IFNL1|PF4|PPBP|TGFB1|TREML1
Creatinine	log_crea_s_cleaned	Breast_myoepithelial_cells	2.20297	0.0193396	ACTA2|AMIGO2|BAMBI|CGREF1|CXCL14|EFHD1|GRP|KLK6|MIA|NPPC|NTF4|PYDC1|SNCG|SPINK8|STC2
Gliclazide	A10BB09	Macrophages	2.59984	0.0193475	ADA2|ADGRE2|CPM|CTSZ|GPNMB|IL1R2|SIGLEC10|SIRPA
Lymphoid leukemia, chronic	bin_204.12	Basal_respiratory_cells	0.146762	0.0193494	CD70
Conjugated Estrogens	G03CA57	Endothelial_cells	2.05972	0.0194046	ANGPTL2|CD109|CLEC3B|COL15A1|COL4A1|CPXM2|CRIP2|ICAM4|LIFR|NRP1|SPARCL1|SRPX|STC1|TNXB
Poultry intake	Poultry_intake	Suprabasal_keratinocytes	2.79126	0.0194134	CEACAM19|EPHB6|EPPK1|ITPRIP|KLK11|NECTIN4|PYDC1
Salad / raw vegetable intake	Salad___raw_vegetable_intake	Proximal_enterocytes	6.68311	0.0194618	FABP6|PTGR1|SMPD3
Conjugated Estrogens	G03CA57	Glandular_and_luminal_cells	2.4521	0.0194793	ADAMTS15|APOL1|EPHA2|GAL|IL1RL2|NT5E|SERPINA5|STC1|VNN1
Age	age	Alveolar_cells_type_2	1.93654	0.0195304	ADGRD1|ADGRF5|CHI3L1|CHIT1|CRTAC1|CSF3|CTSH|CXCL17|FAM20A|FOLR1|GALNT10|GGT5|HYAL1|ICAM1|ICAM4|KITLG|LAMP3|LDLR|MARCO|MEGF9|NPC2|PRTG|RNASE1|SFTPA1|SFTPA2|SFTPD|SMPDL3B
Particulate matter air pollution (pm10); 2007	Particulate_matter_air_pollution__pm10___2007	Muller_glia_cells	0.322972	0.0195398	EGF|ENO1|SERPINI1|THY1
Simvastatin	C10AA01	Distal_tubular_cells	0	0.0195534
Centre	centre	Undifferentiated_cells	0.378855	0.0196772	ABO|BCL2L15|DDT|MKI67|OLFM4|PDCD6|RNASEH2A
Age	age	Early_spermatids	0.683009	0.0196789	AARSD1|ADAMTS13|AFAP1|AMFR|BAG6|BCL2L11|C1orf56|C6orf58|CA9|CBLN1|CCDC80|CCL8|CENPJ|CHRDL2|CNTN4|COL2A1|COMP|CPXM2|CRADD|DCC|DKK4|DNPEP|DSG4|EGFLAM|FTCD|GALNT3|IGFBPL1|IL17D|KDM3A|KLB|KLK15|LAMA4|LHB|LMNB1|LMNB2|LRRC37A2|MAD1L1|MAMDC2|NTRK3|PDP1|PGR|PLB1|PODXL2|POMC|RLN2|SDK2|SHBG|SIRT1|SNU13|SPACA5|THBS4|TLR3|TNFSF11|TREML2|ZP3
Time blood draw	Time_blood_draw	Astrocytes	0.645427	0.019692	ACP6|ADAMTS13|AMOT|ANGPT1|ARHGEF10|ARHGEF12|ARSB|BRSK2|CHRDL1|CPQ|CRADD|CRELD1|DDAH1|DDX58|EHBP1|ERBIN|FGF2|FHIT|FOXO1|GASK1A|GFRA1|GPC5|GSTT2B|HIP1R|JAM2|LIFR|MAP3K5|MASP1|MICALL2|NFAT5|NOTCH1|NXPH3|PAGR1|PALM|PAMR1|PCDH17|PDGFC|PER3|PFKFB2|PON2|PRKG1|PRTFDC1|SORBS1|TAB2|TAFA5|TBL1X|THTPA|VAV3
Forced expiratory volume in 1-second (FEV1)	Forced_expiratory_volume_in_1_second__FEV1_	Basal_squamous_epithelial_cells	0	0.0197695
Albumin	albumin_cleaned	Spermatocytes	0.424009	0.0197817	C1orf56|CDKN2D|CEP43|CLGN|DUT|KLB|PCDHB15|TACC3
trans-pQTL score	trans.score	Inhibitory_neurons	0.669717	0.0198197	ADAM23|ADAMTS13|AFAP1|ANGPT1|ANK2|ARSB|ATRN|BRSK2|CADPS|CD200|CD99L2|CDH2|CDON|CEND1|CGREF1|CHL1|CHM|CIT|CLASP1|CLIP2|CLMP|CLSTN3|CNTN4|COCH|CRADD|CRELD1|CRTAC1|DCC|DIABLO|DNER|DNM3|DPP10|DTNB|EGLN1|EHBP1|EIF4G3|ERBB4|FAM171B|FHIT|FLRT2|GALNT7|GHR|GP6|GTF2IRD1|HAVCR1|HDAC8|HGF|HS6ST2|IDS|IGF1R|INPP5J|ITPR1|KCNIP4|KITLG|LRP11|LRP2BP|LRRC37A2|LRTM2|MAMDC2|MANEAL|MAP1LC3B2|MAP3K5|MEPE|METAP1D|MSRA|N…
Particulate matter air pollution (pm10); 2007	Particulate_matter_air_pollution__pm10___2007	Thymic_epithelial_cells	0.276637	0.0198672	KLK8|MIF|TNFSF14
Type 1 diabetes	bin_250.1	Melanocytes	4.26088	0.0199159	FGF5|GPNMB|IGDCC4|SLITRK2
Phosphate	phos_cleaned	Muller_glia_cells	2.23769	0.0199689	AKAP12|CDON|CKB|EPHB6|FAP|FGF9|PTN|RARRES2|RTN4R|SCRG1|SORCS2|SPOCK1|WIF1
Prednisolone	A07EA01	Theca_cells	3.13821	0.0200017	ADAMTS16|AGRP|CILP|COL15A1|ENPP6|LAMB1
Lymphocyte percentage	Lymphocyte_percentage	Fibroblasts	1.70919	0.0200934	ADAMTS1|ADAMTS8|ADH1B|ANGPTL1|ASPN|BGN|CCL23|CLEC11A|CLEC3B|COL15A1|COMP|CRLF1|CSF1|ECM1|FAP|FSTL1|GSN|HGF|IGFBP4|MASP1|MMP3|NXPH3|PDGFRB|PLA2G2A|SOD3|TIMP1|TNC|XG
Simvastatin	C10AA01	Sertoli_cells	2.29729	0.0201147	ADAMTSL5|AXL|CPE|DCBLD2|L1CAM|MCAM|MFGE8|SCN4B|SUSD5|TYRO3|WFIKKN2
Levonorgestrel |Ethinyl Estradiol	G03AA07	Skeletal_myocytes	0	0.0201147
Pulse rate, automated reading	Pulse_rate	Basal_keratinocytes	0.441066	0.0201555	ALDH3A1|AREG|CDCP1|DAAM1|FABP5|IL1RN|KLK8|THBS2|XG
Urea	urea_cleaned	Collecting_duct_cells	2.62449	0.0201667	AMOT|CLU|CST1|ERBB2|L1CAM|NPHS1|PAPPA|PTH1R|SSC4D|STC1
Glycated haemoglobin (HbA1c)	hba1c_cleaned	Late_spermatids	0.662355	0.020221	ADAMTS13|ADGRD1|ARSA|ASAH2|BMP10|BPIFB2|CA9|CNTN4|COMP|CXCL16|DNAJA4|DNPEP|EGFLAM|ENTR1|ERMAP|FAM20A|FTCD|GFRA2|GGA1|GGH|HMCN2|IGFBPL1|LAMP1|LCP1|LHPP|MAPK13|NOS3|NPTX1|PBXIP1|PODXL2|SDK2|SHBG|SKAP1|SMPD1|TDP1|THPO|TNFSF11|TP53I3|TREML2|VSTM1|YOD1
Angina pectoris	bin_411.3	Salivary_duct_cells	10.3328	0.0202316	EGFR|MET
Mean platelet (thrombocyte) volume	Mean_platelet__thrombocyte__volume	Distal_tubular_cells	1.98849	0.0202345	ATP6V1F|BOLA1|BOLA2B|CHCHD10|CLEC11A|CLEC6A|COX5B|COX6B1|CTF1|CXCL12|ECI2|EFHD1|FOLR3|GLRX|GLRX5|GP1BA|ITGB1BP1|LAMTOR5|MCEE|MIF|MINDY1|MOCS2|NARS1|NDUFA5|NDUFS6|OXCT1|PEBP1|PRDX3|PRKAB1
Calcium	ca_cleaned	Prostatic_glandular_cells	2.67694	0.0202598	ADGRG2|CPE|DPP4|IL1R1|IL31RA|NPDC1|NPY|PLA2G7
LDL direct	ldl_chol_cleaned	Enteroendocrine_cells	2.14272	0.0202633	ABO|AGR2|C10orf99|CCL15|CKMT1A|CKMT1B|EPCAM|FGFBP3|GCNT1|GIP|IGFBPL1|KLB|PLA2G10|PYY|SNX15|TNFRSF11A|TSPAN8|VGF
Alcohol consumption	alcohol	Adipocytes	1.6522	0.0203307	BCAM|CCL8|CD93|CDH5|CLEC3B|CRIM1|DLL1|FBLN2|FGF2|FLT1|GSN|IGFBP4|IL18BP|ITM2A|JAM2|NOTCH1|NRP1|NRP2|PALM2AKAP2|PCDH17|PCDHB15|PDGFB|PLAT|PTPRM|SCN4B|SEMA3F|SEMA3G|SPARC|SPARCL1|TGFBR2|THBD|TIMP4|TNFRSF4|TNFRSF8|ULBP2
Asthma	bin_495	Ionocytes	4.21356	0.0203478	F3|KLK10|SCGB1A1|WFDC12
Tranexamic Acid	B02AA02	Syncytiotrophoblasts	13.5188	0.0203536	CGA|RLN2
Systolic blood pressure, automated reading	Systolic_blood_pressure	Early_spermatids	0.465489	0.0203572	BAG6|CCDC80|IGFBPL1|KLK15|NOS3|NTRK3|POMC|PXDNL|THBS4
Digoxin	C01AA05	monocytes	0	0.0203878
Beclomethasone Dipropionate	R01AD01	Muller_glia_cells	11.2102	0.0203917	CDON|FAP
Date of attending assessment centre	Date_of_attending_assessment_centre	Basal_prostatic_cells	0.314407	0.0204035	FKBP5|IFIT3|PLA2G4A|ZBTB16
Gliclazide	A10BB09	Early_spermatids	0	0.0204066
C-reactive protein	log_crp_cleaned	Schwann_cells	1.6955	0.0204081	ADAMTS8|AHNAK|ANGPTL1|ANGPTL7|BCL2|CD74|CD83|CHL1|COL28A1|CST3|CXCL9|FGF2|FMNL1|GFRA1|GFRA3|HAVCR2|HLA-DRA|ICOSLG|IDO1|IL12A|IL18R1|IL1R2|ITGB7|L1CAM|LCP1|LPL|MATN2|MSTN|NCAM1|RNASE6|SCN2B|SEPTIN3|SERPINA3|SIGLEC10|SLAMF8|SLITRK6|SOD3|SSC5D|TAFA5|TMPRSS5|VWA1
Average total household income	Average_total_household_income	Endometrial_stromal_cells	4.21276	0.0204539	IGFBP4|LAMB1|PAPPA|SPON1
Immature reticulocyte fraction	Immature_reticulocyte_fraction	Thymic_epithelial_cells	2.76645	0.0205157	ADAMTS15|ADH1B|BOC|C3|MST1|RARRES2|VEGFC
Lymphoid leukemia, chronic	bin_204.12	Sertoli_cells	0	0.020517
Urea	urea_cleaned	Smooth_muscle_cells	1.76612	0.0205404	ACTA2|ADIPOQ|ANGPTL1|BDNF|CLEC3B|COMP|CRLF1|EFHD1|GRP|HGF|IL6|ISM1|ITGA11|LMOD1|MCAM|MFGE8|NTF3|NXPH3|PTH1R|PTP4A3|SCN4B|SOD3|SPARCL1|TINAGL1|TNC|VASN
Red blood cell (erythrocyte) distribution width	Red_blood_cell__erythrocyte__distribution_width	NK-cells	0.444207	0.020564	CCL3|CST7|HAVCR2|LAIR1|SKAP1|SPON2|TNFRSF1B|USP28
Gliclazide	A10BB09	Hepatocytes	0	0.0205915
Alendronic Acid	M05BA04	Breast_glandular_cells	10.3176	0.0206008	CHAD|MRC1
Salad / raw vegetable intake	Salad___raw_vegetable_intake	Early_spermatids	6.53037	0.0206117	KDM3A|NFATC3|PGR
Viral hepatitis C	bin_70.3	NK-cells	12.4074	0.0206333	ADGRG1|IFNL1
Levonorgestrel |Ethinyl Estradiol	G03AA07	Collecting_duct_cells	3.14667	0.0207334	AMOT|ERBB2|KITLG|PLAU|SSC4D|TNFRSF11B
Type 2 diabetes	bin_250.2	Endothelial_cells	1.95336	0.0207564	ADAM15|CD109|CLEC3B|COL4A1|CRHBP|GGT5|ICAM2|IGFBP4|IL18BP|IL1RL1|LIFR|NRP1|PCDH17|PRCP|SELE|VCAM1
Red blood cell (erythrocyte) distribution width	Red_blood_cell__erythrocyte__distribution_width	Breast_myoepithelial_cells	2.34885	0.0207697	ACTA2|CCL28|COL2A1|CXCL13|ICAM5|IGFBP2|ITGA11|ITGBL1|LTBP2|MME|STC2
SHBG	shbg_cleaned	Oligodendrocytes	0.568427	0.0207892	ALCAM|CEP85|CLIP2|CNDP1|CPQ|ENPP2|ERBB4|KLK6|LIFR|LRRC37A2|PCDH17|PSRC1|PTPRK|RECK|ROBO1|ROR1|SERPINI1|SUMF1|THBS2
Monocyte percentage	Monocyte_percentage	Hepatocytes	1.87767	0.0208126	A1BG|CFHR2|CPB2|ENTPD5|F10|F11|F12|F7|FGFR4|IGFBP1|ITIH4|PLG|PROC|PZP|SERPINA4|SERPINC1|SERPIND1|ST6GAL1
Warfarin	B01AA03	B-cells	0	0.0208427
Mean corpuscular haemoglobin concentration	Mean_corpuscular_haemoglobin_concentration	Oligodendrocytes	0	0.0208894
Age	age	Club_cells	2.10092	0.0208917	AGR2|C6orf58|CHIT1|CTSC|CXCL17|F3|FOLR1|KRT19|MUC16|NTF4|OLFM4|PRSS22|PSCA|RARRES1|S100P|SCGB1A1|SNCG|TCN1|TSPAN1|VMO1|VTCN1|WFDC2
Sodium Bicarbonate	B05CB04	Fibroblasts	13.3256	0.0208967	IGFBP6|XG
Neutrophill percentage	Neutrophill_percentage	Alveolar_cells_type_1	0.2299	0.0210178	CTSE|EPS8L2
Eosinophill percentage	Eosinophill_percentage	NK-cells	2.0253	0.0210194	ADAM8|APOBR|CD300A|DRAXIN|FCRLB|FLI1|IL16|IL2RA|ITGAM|LCP1|SELPLG|SPON2|TNFRSF4|TNFSF11
Number of draws	Number_of_draws	B-cells	0.431048	0.0210427	APBB1IP|FMNL1|HCLS1|INPP5D|LSP1|SWAP70|TREML1|TREML2
Tamoxifen	L02BA01	Proximal_tubular_cells	0	0.0211188
Alkaline phosphatase	log_alp_cleaned	Rod_photoreceptor_cells	0.545473	0.0211665	ARTN|CAMKK1|CEACAM16|CKB|CLSTN3|CLUL1|GP1BA|JAM3|MANSC4|NFASC|NT5E|OMD|PILRB|PODXL|PRTG|PTP4A3|RASSF2|RNASE3|SEMA7A|SEZ6L2
Red blood cell (erythrocyte) count	Red_blood_cell__erythrocyte__count	Pancreatic_endocrine_cells	2.1252	0.0211861	ANXA3|CRLF1|CXCL5|CXCL6|FAP|FN1|GLP1R|MMP3|NPPB|SCGN|SNX15|THBS2|TNFRSF11B|TNFRSF12A|TNFSF11
Cholecalciferol |Calcium Carbonate|Ergocalciferol |Calcium|Cholecalciferol |Niacin |Calcium Gluconate|Cholecalciferol |Calcium Phosphate	A12AX	Undifferentiated_cells	10.1566	0.021317	AGR2|POF1B
Total Lean Mass (g)	Total_Lean_Mass__g_	T-cells	0.327517	0.0213393	CALCB|IL32|RAB39B|TNF
Average total household income	Average_total_household_income	Fibroblasts	3.04957	0.0213595	CCL19|COMP|CRHBP|IGFBP4|ISM1|LAMB1
Tibolone	G03CX01	Cone_photoreceptor_cells	3.43647	0.0213706	CPE|HS3ST3B1|IGSF9|MEGF9|PODXL2
Platelet crit	Platelet_crit	Breast_glandular_cells	0.443527	0.0213786	BPIFB2|BTN1A1|CCL28|CHRDL2|CX3CL1|EFHD1|EGF|EXTL1|PKN3|SFRP1|STC2|TNFSF11
Prednisolone	A07EA01	Pancreatic_endocrine_cells	2.77473	0.0214097	CFB|CST6|FAP|MMP3|QPCT|SCG3|SERPINA3
Lymphoid leukemia, chronic	bin_204.12	Microglial_cells	2.17304	0.0214355	APBB1IP|BLNK|FOXO1|INPP5D|IRAG2|LILRB1|LRRC37A2|MAD1L1|PIK3AP1|RABGAP1L|TLR1|TPK1|ZHX2
Asthma	bin_495	Sertoli_cells	4.14223	0.0214399	AOC3|CCL26|NOTCH3|THBS4
Centre	centre	Oligodendrocytes	1.48592	0.0215118	ABL1|AMPD3|AP3B1|ARHGEF10|BRSK2|CD226|CEP85|CLASP1|CLIP2|CRADD|DAPK2|DIABLO|DNAJC6|DNM3|DTNB|EGLN1|EIF4G3|ENOX2|ERBIN|EVI5|FHIT|FOXJ3|FOXO1|FRMD4B|FUT8|GPR158|HIP1R|JAM3|KEL|KLK6|MAD1L1|MAP4K5|METAP1D|MOG|NEK7|NHLRC3|OMG|OTUD7B|PACS2|PHLDB1|PIBF1|PKD2|PPP1R12B|PRTFDC1|PSRC1|RAB33A|RABGAP1L|RAPGEF2|RASSF2|SDCCAG8|SEMA4D|SEPTIN8|SESTD1|SNCA|STAT2|STXBP3|TBL1X|TGFA|THTPA|TIA1|TJAP1|USP47|WASF1|XRCC4…
Desogestrel |Ethinyl Estradiol	G03AA09	Oligodendrocyte_precursor_cells	6.15731	0.0215357	IL17RB|PDGFC|SUSD4
Sample age	sample_age	Muller_glia_cells	0	0.0215724
Albumin	albumin_cleaned	T-cells	1.66618	0.0215769	BATF|CD200R1|CD244|CD48|CD5|CD70|CD84|CEMIP2|CRTAM|CST7|DRAXIN|EDAR|EVI2B|ICAM3|IL12RB1|IL16|IL17A|IL17F|IL22|IL2RA|ITM2A|LAG3|LSP1|LY9|PIK3IP1|PTPRC|RAB39B|SKAP1|SLA2|SLAMF1|TGFB1|TNF|TNFRSF4
Lymphocyte count	Lymphocyte_count	Theca_cells	2.63405	0.0216233	ADAMTS16|AGRP|BDNF|EFNA4|IGFBP2|LAMA4|S100A13|VCAM1
Mean sphered cell volume	Mean_sphered_cell_volume	Fibroblasts	1.63822	0.0216474	ACVRL1|ADGRD1|ANGPT1|ANGPTL2|APOD|AXL|BGN|C1R|CCL11|CCL8|CCN1|CCN2|CFH|CRLF1|CSF1|CTHRC1|CXCL12|FKBP7|LAMA4|LEPR|LRP1|MAMDC2|MMP3|NID1|NID2|PCDHB15|RSPO3|SPARC|TIMP1|TIMP3|VIT
Glycated haemoglobin (HbA1c)	hba1c_cleaned	Gastric_mucus-secreting_cells	1.97079	0.0217601	ACY1|AGR2|AKR1B10|ALDH3A1|BCL2L15|CA2|CA9|CBLIF|DKK4|GCNT1|IGSF9|KAZALD1|LIPF|PLXNB2|POF1B|PSCA|PTPRH|RNASE4|S100P|TFF1
Conjugated Estrogens |Medroxyprogesterone Acetate|Medroxyprogesterone Acetate |Estradiol	G03FA12	Collecting_duct_cells	9.91682	0.0218312	AMOT|PLAU
Height	Standing_height	Adipocytes	2.15576	0.0218843	BST2|CD93|COL4A1|CSF3|DLL1|EPHB4|ESAM|FUT1|MCAM|NPDC1|PCDH1|PCDH17|THBD
Ancestry	pop	Melanocytes	2.13024	0.0219	APOD|CCER2|CCL13|CD59|CDH3|CHCHD6|CLEC11A|CTSF|CYTH3|EDNRB|FGF5|GPNMB|IGDCC4|IL34|L1CAM|LHB|MIA|PAG1|PCDHB15|QPCT|SLITRK2|TIMP2|TYRP1
Systolic blood pressure, automated reading	Systolic_blood_pressure	Cholangiocytes	2.85743	0.0219102	CES1|CFI|FGF21|MASP1|SERPINA4|SERPINA5|SERPING1
cis-pQTL score	cis.score	Microglial_cells	1.74114	0.0219187	ADAMTSL2|ADGRD1|AMBN|APBB1IP|APPL2|ARHGAP25|ARHGEF10|ARSB|ASPN|BLNK|CD226|CD86|CDH23|CDH6|CLEC3B|COLEC12|CRYBB2|CYTL1|DDX58|EGLN1|ESYT2|FAP|FGF5|FHIT|FLRT2|FLT1|FOXO1|GALNT10|GASK1A|GIPC3|GRK5|HAVCR1|IGDCC4|IGF1R|INPP5D|IPCEF1|ISM1|ITGA11|ITGAM|ITIH5|JAM2|LAMA4|LEPR|LILRB1|LPCAT2|LRRC37A2|MAD1L1|MAMDC2|MERTK|MILR1|NID2|NPL|NTRK3|PAG1|PARD3|PDCD1LG2|PDGFC|PIK3AP1|PKD2|PKN3|PLA2G4A|PLCB2|PODXL|PRKG…
Smoking	smoking	Gastric_mucus-secreting_cells	1.91226	0.0219277	AGR2|AKR1B10|ALDH3A1|ANXA10|C1QTNF5|C6orf58|CBLIF|DKK4|GHRL|GKN1|GPRC5C|IL33|KAZALD1|LGALS9|LIPF|MMP1|PM20D1|PSCA|PTPRH|S100P|SMPD3|TFF1|TNFSF13
Townsend deprivation index	Townsend_deprivation_index	Gastric_mucus-secreting_cells	4.1102	0.021932	AGR2|ANXA10|C6orf58|TFF1
LDL direct	ldl_chol_cleaned	Muller_glia_cells	1.77499	0.021963	AKAP12|BRSK2|CA14|CDON|CFI|CHRDL1|CLU|CPE|ENO1|ENPP5|FAP|FGF9|FGFBP3|IL17D|ITM2A|MCAM|MSTN|NGFR|NXPH3|PALM|PBXIP1|RARRES2|SCRG1|SERPINI1|SPOCK1|TAFA5|THY1|WIF1
Weight change compared with 1 year ago	Weight_change_compared_with_1_year_ago	Plasma_cells	0	0.0219665
Never eat eggs, dairy, wheat, sugar	Never_eat_eggs__dairy__wheat__sugar	Excitatory_neurons	3.0634	0.0220634	DPP10|EPHA4|HDAC8|KITLG|LRTM2|NELL2
Mean platelet (thrombocyte) volume	Mean_platelet__thrombocyte__volume	Cone_photoreceptor_cells	0.50226	0.0220715	ADD1|DLG4|EGFLAM|GIPC3|MDGA1|NEDD4L|PARP1|SCRN1|SMTN|SNAP25|STX3|STXBP1|TIGAR|TMED8|VASH1
Sample age	sample_age	Horizontal_cells	0	0.0220803
Body mass index	bmi	Syncytiotrophoblasts	0.616749	0.0220929	ADGRG1|BMP4|BSG|C1QTNF1|CD200|CEBPA|CEBPB|CLEC1A|COLEC12|CPM|CRH|CSF2RA|EFEMP1|ENG|EZR|FDX1|FOLR1|GGH|HS3ST3B1|KRT18|LAMP2|LYPD3|MFAP5|NECTIN4|PLA2G15|SDK2|SMPDL3A|SPINT2
Methotrexate	L01BA01	Granulosa_cells	5.52201	0.0222209	CENPF|MKI67|VCAN
Chronic renal failure [CKD]	bin_585.3	T-cells	0.286982	0.0222427	BTN3A2|CALCB|PIK3IP1
Ancestry	pop	Smooth_muscle_cells	1.56223	0.0222434	ADGRF5|ADIPOQ|ANGPT1|ANGPT2|ANGPTL1|ANGPTL2|AOC3|AXL|BDNF|BGN|C1QTNF1|C1QTNF5|CCL2|CCL26|CCL8|CCN2|CCN4|CLEC3B|COL18A1|COL4A1|COL5A1|CTHRC1|CXCL12|CXCL9|EDNRB|EFHD1|ELN|ESAM|FGF7|GGT5|HMCN2|ITGBL1|LTBP2|MATN3|MCAM|MFGE8|MMP3|MTHFD2|NID1|NOTCH3|PCDHB15|PDGFA|PTH1R|RSPO3|SCARF2|SOD3|SPARC|SPARCL1|THBS2|THY1|TIMP3|TINAGL1|TNC|VASN
Alcohol consumption	alcohol	Cardiomyocytes	0.486527	0.0222568	ADAM23|ADGRD1|BMP10|CLGN|DCBLD2|GOT1|GPNMB|PALM2AKAP2|PAM|SORBS1|VWC2
Conjugated Estrogens	G03CA57	NK-cells	0.237201	0.0222779	ADGRE5|DRAXIN
Waist-to-Hip ratio	whr	Paneth_cells	0.410857	0.0222886	C10orf99|CA4|CASP7|CKB|FUCA1|PLA2G10|THOP1
Cholecalciferol |Calcium Carbonate|Ergocalciferol |Calcium|Cholecalciferol |Niacin |Calcium Gluconate|Cholecalciferol |Calcium Phosphate	A12AX	Distal_enterocytes	5.76393	0.0222894	AGR2|APOBR|POF1B
SHBG	shbg_cleaned	Distal_tubular_cells	0.331841	0.0223109	CLEC11A|CLEC6A|CXCL12|FOLR3
Testosterone	log_testo_cleaned	Hofbauer_cells	1.57826	0.0223469	AGRP|BST1|C2|CCL3|CD14|CD200R1|CD300A|CD300E|CD4|CD48|CD72|CD74|CLEC12A|COLEC12|CTSC|CXCL11|CYTL1|FUOM|GRN|IGFBPL1|IL1RN|LAIR1|LCP1|LGALS1|LGALS9|LGMN|LILRB1|LY96|MILR1|NAGA|PLA2G7|PPT1|RNASE6|SPP1|TNF|TNFSF13B|TPP1|TREM2
Calcium	ca_cleaned	Hofbauer_cells	0.451929	0.0223691	BLVRB|C2|CCL24|CHCHD6|GCHFR|LY96|PLA2G7|SNX2
Testosterone	log_testo_cleaned	Intestinal_goblet_cells	1.98544	0.0224204	C10orf99|CHAD|DLL4|EPCAM|FUT3|GALNT7|GPA33|IL22RA1|KLB|LGALS9|MAMDC4|NPDC1|POF1B|RNASE4|TFF3|TNFRSF11A|TSPAN1
Age	age	Erythroid_cells	0.500765	0.0224617	CLC|CYTL1|DNAJC9|DRAXIN|FCRLB|GMPR|ICAM4|KEL|LMNB1|RNASEH2A|RRM2|SLC4A1|TNFSF13|TRIM58
Cystatin C	log_cysc_cleaned	Sertoli_cells	1.84538	0.0225013	ACTA2|ASPN|AXL|BGLAP|C1QTNF1|CCN4|COL4A1|CTSV|DCBLD2|EDNRB|EGFLAM|ESAM|FCRLB|GGT5|IGFBP6|IGFBP7|KEL|L1CAM|LMOD1|MANSC4|MATN3|MCAM|MFGE8|NGF|NGFR|NID1|NOTCH3|NPPB|PDGFRB|PRND|PTH1R|SCN4B|SCRG1|SERPINA5|SOX9|SPARCL1|SUSD5|THBS4|TIMP1|TIMP3|TYRO3|VASN|WFIKKN2
Alkaline phosphatase	log_alp_cleaned	NK-cells	1.53735	0.022504	ADAM8|ADGRE5|APBB1IP|APOBR|ARHGAP25|B2M|BTN3A2|C1orf56|CCL3|CCL4|CD160|CD244|CD300A|CD48|CD72|CEMIP2|CRTAM|CST7|DRAXIN|FCRL3|FCRLB|FMNL1|GIMAP7|GNLY|HAVCR2|HLA-A|HLA-E|ICAM2|ICAM3|IFNL1|IGF2R|IL10RA|IL12RB1|IL16|IL18R1|IL2RA|IL2RG|IL7R|ITGAL|ITGAM|ITGB2|ITGB7|KLRD1|KLRF1|LAIR1|LCP1|LMNB1|LSP1|LTA|MICB|NCR1|PCSK7|PIK3IP1|PILRB|PTPRC|SELL|SEMA4D|TGFB1|TNFRSF1B|TNFRSF4|USP28
Angina pectoris	bin_411.3	Plasma_cells	5.54922	0.0225328	CRELD2|HYOU1|ICAM3
Alcoholic liver damage	bin_317.11	Basal_respiratory_cells	10.8469	0.0226109	PRSS22|TACSTD2
Other chronic ischemic heart disease, unspecified	bin_411.8	Basal_respiratory_cells	10.8469	0.0226109	IGFBP3|PLAT
Calcium	ca_cleaned	Astrocytes	1.8166	0.02265	ADAMTS13|BRSK2|CPE|CPQ|ERBB4|GFRA1|GPC5|MASP1|MDGA1|MEGF9|NOTCH1|NTRK2|PAMR1|PCDH9|PDGFC|PRTFDC1|SCG3|SERPINI2|SPON1|TAFA5|TMPRSS5
Poultry intake	Poultry_intake	Adipocytes	2.50302	0.0227362	COL15A1|CX3CL1|EGFL7|ENG|ESAM|HSPG2|ITPRIP|ULBP2
Body mass index	bmi	Alveolar_cells_type_1	1.73036	0.0227591	AGER|AMOTL2|CEACAM6|CLIC5|CSPG5|CST6|EPPK1|EPS8L2|F3|FAS|FGF23|FOLR1|GALNT5|GAS6|ICAM5|ITGB6|LAYN|LDLR|MATN3|MEGF9|MPRIP|MSLN|NEDD9|PALM2AKAP2|PPL|RNASE1|ROR1|TGFBR2|TNFRSF10A|VSTM2L|WFDC12|WNT9A
Fasting time	Fasting_time	Breast_myoepithelial_cells	3.41162	0.0227611	GRP|KLK6|MIA|NTF3|SFRP1
Cholecalciferol |Calcium Carbonate|Ergocalciferol |Calcium|Cholecalciferol |Niacin |Calcium Gluconate|Cholecalciferol |Calcium Phosphate	A12AX	Smooth_muscle_cells	5.70925	0.0228235	CXCL9|ELN|TINAGL1
Hypertensive chronic kidney disease	bin_401.22	Basal_respiratory_cells	2.49793	0.0228509	CX3CL1|IFNGR1|IL19|IL33|PRSS22|TNFRSF12A|ULBP2|XG
Forced expiratory volume in 1-second (FEV1)	Forced_expiratory_volume_in_1_second__FEV1_	Theca_cells	2.60365	0.0228676	AGRP|CCN4|CILP|EFNA4|INSL3|MATN2|NID2|S100A16
Albumin	albumin_cleaned	Suprabasal_keratinocytes	1.66556	0.022923	AHNAK|ARF6|C10orf99|CA12|DSC2|ECM1|EPHA1|EPHA2|EPHB6|FABP5|HPSE|HRAS|IL1RL2|IL1RN|KLK11|KLK8|LGALS7|LYPD3|MGLL|NECTIN4|PGD|POF1B|PPL|PRSS27|S100A11|SBSN|SDC1|SERPINB8|SLURP1|SUSD4|TIMM8A|TMPRSS11D|TNFRSF19|WFDC12
Insulin	A10A	Excitatory_neurons	1.81338	0.0229858	CD200|CDON|CGREF1|CHL1|CNTN4|FLRT2|GHR|HAVCR1|HS6ST2|IGF1R|LRRC37A2|NAGPA|NCR3LG1|NEFL|NFASC|NTRK2|PCDH17|PKD1|RECK|ROBO1|SIRPA
Eosinophill percentage	Eosinophill_percentage	B-cells	2.43396	0.0229995	CD40|CD83|CR2|FCER2|FLI1|IL16|IL2RA|SERPINA9|SIGLEC10|SWAP70
Atrial fibrillation and flutter	bin_427.2	Alveolar_cells_type_2	3.37534	0.0230143	FGF23|GGT5|ICAM5|PRTG|SFTPD
Salbutamol	R03AC02	Suprabasal_keratinocytes	3.37654	0.0230277	C10orf99|KLK10|PRSS27|SPINK5|XG
Type 1 diabetes	bin_250.1	Sertoli_cells	3.36074	0.0230672	AOC3|MCAM|SOX9|THBS4|VASN
Cereal intake	Cereal_intake	Inhibitory_neurons	1.73829	0.0230855	CD200|CGREF1|CLASP1|CNTN4|FAM171B|HDAC8|HS6ST2|IGLON5|LRP2BP|LRTM2|NCAM1|NCR3LG1|NOS1|NTRK3|PCDH17|PCDH9|PKD1|ROR1|ST8SIA1|STXBP1|SUSD4|TSPAN7|VSTM2B
Bread intake	Bread_intake	Oligodendrocyte_precursor_cells	3.44587	0.023115	CNTN4|EXTL1|NCAM1|PRTG|PTPRM
Levonorgestrel |Ethinyl Estradiol	G03AA07	Microglial_cells	2.11421	0.0231858	CD86|CDH6|CLEC3B|ISM1|ITGA11|LEPR|LILRB1|MERTK|MILR1|PDCD1LG2|PDGFC|PTPRM|ST6GAL1
Number of days/week of vigorous physical activity	Number_of_days_week_of_vigorous_physical_activity	monocytes	0.296536	0.0232294	CD83|CD93|ITGB2
Chronic renal failure [CKD]	bin_585.3	Endothelial_cells	1.87981	0.0232726	CCL14|CLEC1A|COL15A1|CPXM2|CYTL1|EDN1|EFNB2|EPHB4|ESAM|HLA-E|HSPG2|JAM2|NPDC1|PALM2AKAP2|RSPO3|SEMA3F|SNCG|SPARCL1|TGFBR3
Glycated haemoglobin (HbA1c)	hba1c_cleaned	Smooth_muscle_cells	1.61387	0.0232997	ADIPOQ|ANGPT2|ANGPTL1|AOC3|ASPN|AXL|C1QTNF1|CCL19|CCN4|COL6A3|COMP|CRIP2|CTHRC1|CXCL12|EGFLAM|FN1|FNDC1|HGF|HMCN2|IGFBP7|IL6|ITGA11|LGALS1|MATN3|MFGE8|NID1|NID2|NTF3|PCDHB15|PTP4A3|SNCG|SUSD5|TGM2|THBS2|THBS4|TIMP3|TNC
Rosuvastatin	C10AA07	Macrophages	4.20674	0.0233153	CD86|CREG1|CTSB|PLA2G7
Pulse rate, automated reading	Pulse_rate	Suprabasal_keratinocytes	0.546396	0.0233469	ALDH3A1|CSTB|DAAM1|FABP5|HPSE|HSPB1|IGSF3|IL1RN|KLK8|NAGK|RAB10|S100A11|SEMA3F|SERPINB1|SERPINB8|SLURP1|TXN|XG
Sex	sex	Gastric_mucus-secreting_cells	0.488561	0.0233769	ADGRG2|ALDH3A1|CA2|GHRL|GPRC5C|IGSF9|LGALS9|MMP1|MUCL3|PLXNB2|RAB27B|RNASE1|SRC
Poultry intake	Poultry_intake	Club_cells	4.04361	0.0234225	CX3CL1|FOLR1|KLK11|SLITRK6
Myocardial infarction	bin_411.2	Exocrine_glandular_cells	10.3594	0.023497	MMP12|NPPB
White blood cell (leukocyte) count	White_blood_cell__leukocyte__count	Fibroblasts	1.51076	0.023604	ACVRL1|ADAMTS1|ADAMTS8|AKAP12|ANGPT1|AOC3|ASPN|AXL|BGN|C1R|C1S|CCL23|CCL26|CCN2|CFH|CLEC11A|CLEC3B|CLMP|COL15A1|COL1A1|CXCL12|DCN|FAP|FBLN2|FCGR2B|FSTL1|GPNMB|GSN|HGF|IGFBP4|IL15RA|ITGA11|MFAP5|MMP3|MXRA8|MYOC|NID1|NID2|NPR1|NXPH3|OMD|PDCD1LG2|PDGFRB|PLA2G2A|PTX3|SCARF2|SPARC|SPARCL1|SSC5D|THBS2|THY1|TIMP3|TNC|XG
Atenolol	C07AB03	Breast_glandular_cells	5.3715	0.0237028	PLAT|SFRP1|STC2
Warfarin	B01AA03	Muller_glia_cells	2.40103	0.0237225	CPE|FRZB|IL17D|MCAM|NXPH3|SEPTIN8|SPOCK1|SPON1|TGFB2|WIF1
Carbamazepine	N03AF01	Alveolar_cells_type_2	4.00604	0.0237312	CPM|CTSH|FAM20A|HYAL1
Cholelithiasis	bin_574.1	Intestinal_goblet_cells	9.84899	0.0237727	AGR2|POF1B
trans-pQTL score	trans.score	Muller_glia_cells	0.576894	0.0238018	ASAH2|BRSK2|CA14|CDH23|CDON|CFI|CHRDL1|CKB|CLGN|CLU|COL2A1|CPE|CSPG5|CTF1|CTSF|EDNRB|EGF|ENO1|ENPP5|EPHB6|FAP|FGFBP3|FRZB|HGF|IL17D|IL34|INPP5J|ITM2A|MCAM|MSTN|NXPH3|PALM|PBXIP1|PTN|RAB39B|RARRES2|RLN2|RTN4R|SEPTIN8|SERPINI1|SLC16A1|SLITRK2|SORCS2|SPOCK1|SPON1|THY1|TMEM132A|TPBGL|WIF1
trans-pQTL score	trans.score	Early_spermatids	0.684872	0.0239115	AARSD1|ACOT13|ACSL1|ADAMTS13|AFAP1|ALMS1|ANKMY2|AP2B1|ARTN|ATP5IF1|BCL2L11|BPIFB2|BRDT|C1orf56|C6orf58|CA9|CALCOCO2|CCDC80|CCL8|CDH23|CEP43|CHRDL2|CIT|CLGN|CMC1|CNTN4|COL2A1|COMP|CRADD|CWC15|DCC|DDX25|DKK4|DMP1|DNPEP|DSG4|DYNLT3|EFCAB2|EGFLAM|EPHA1|ERI1|ESR1|FGD3|FGF23|FH|FTCD|GALNT3|GGH|GIT1|GP6|GRP|HMCN2|IGDCC3|IGF2BP3|IGFBPL1|IL17D|IL31|ING1|INPP1|ITIH4|KDM3A|KLB|KLK15|LACTB2|LAMA4|LGALS8|LHB|…
Creatinine	log_crea_s_cleaned	Basal_keratinocytes	1.91338	0.0239247	AHNAK2|CA12|CDH3|CPA4|CXADR|CXCL14|DLL1|EPHA2|FGFBP1|KLK11|KLK13|KLK8|KRT6C|LGALS7|NDRG1|TACSTD2|TMPRSS11D|TNFRSF19|VSNL1|XG
Beef intake	Beef_intake	Glandular_and_luminal_cells	3.3264	0.0239329	AMIGO2|CD200|CST1|IL1R1|NT5E
Non-oily fish intake	Non_oily_fish_intake	Peritubular_cells	10.4864	0.024022	GP1BA|IGFBP6
Type 2 diabetes	bin_250.2	Basal_keratinocytes	2.3964	0.0240408	AKR1B10|ALDH3A1|AREG|CA12|DLL1|DSC2|EPHA2|LYPD3|TACSTD2|THBS2
Atrial fibrillation and flutter	bin_427.2	Endometrial_stromal_cells	2.92492	0.0240995	COL4A1|COL5A1|FNDC1|PTN|THBS2|VASN
cis-pQTL score	cis.score	Proximal_tubular_cells	1.63721	0.0241143	ABHD14B|ACAA1|ACOT13|ACP5|ACY1|AHCY|AIF1L|AK2|ALDH1A1|ARG2|ASS1|ATOX1|BOLA2B|CA11|CDH6|CFI|CHCHD10|CRYM|CTF1|CXCL14|DBI|DDAH1|DDT|DECR1|DHRS4L2|DNPH1|ECHDC3|ECHS1|ECI2|ENPP6|EPHX2|FABP3|FBP1|FCRLB|FGF5|FIS1|FOLR1|FTCD|FUOM|GCHFR|GIPC2|GLRX|GRPEL1|GSTP1|HADH|HAGH|HAVCR1|HAVCR2|HNMT|HYAL1|IL17RB|IL32|KHK|LACTB2|LAP3|MGMT|MIF|MOCS2|MSRA|MST1|MTIF3|NIT1|NIT2|NPL|OXT|PALM|PAPPA|PBLD|PCBD1|PEBP1|PECR|P…
Vitamin D	vitd_cleaned	Basal_squamous_epithelial_cells	2.25073	0.0241792	ALDH3A1|BOC|CA12|CDH3|CXCL14|KITLG|LGALS7|NTF3|VIT|WNT9A|XG
Vitamin D	vitd_cleaned	Proximal_tubular_cells	1.75632	0.0242602	ACAA1|ACY1|AIFM1|ALDH1A1|CRYM|CXCL14|DDT|DNPH1|ECHDC3|FOLR1|FTCD|GLRX|IL17RB|KHK|NIT2|PALM|PBLD|PCBD1|PEBP1|PTGR1|RAB11FIP3|RBKS|SOD1|TXN
Testosterone	log_testo_cleaned	Cholangiocytes	2.4896	0.0242704	CES1|CFI|CLU|FGF21|FGFR4|FTCD|SDC1|SERPINA5|SERPINA6|VSTM2L
Gamma glutamyltransferase	log_ggt_cleaned	Inhibitory_neurons	0.649786	0.0242896	ADAM23|ARSB|ATRN|CD200|CDH2|CHL1|COCH|CORO6|CRELD1|CRTAC1|EGLN1|EHBP1|FHIT|FLRT2|GP6|GSTT2B|HAVCR1|HGF|KITLG|LRTM2|MAD1L1|METAP1D|MSRA|NFASC|NOS1|NPTXR|PTPRB|PTPRS|ROR1|SCG3|SEZ6L|SPOCK1|SUSD5|TPK1|VSNL1|VSTM2L
Fenofibrate	C10AB05	Cholangiocytes	5.33885	0.0243223	FGF21|SERPINA6|VNN1
Number of days/week of vigorous physical activity	Number_of_days_week_of_vigorous_physical_activity	Peritubular_cells	2.36876	0.0244502	ADAMTSL5|CLMP|ENG|HS6ST2|NBL1|NTF3|OGN|RGMA|SSC5D|WFIKKN2
Albumin	albumin_cleaned	Squamous_epithelial_cells	1.8511	0.0244602	BAG3|CA12|DSC2|EDAR|EPHA1|EPHA2|FABP5|FKBPL|IL1RN|KLK11|KLK8|LGALS7|LYPD3|NECTIN4|PGD|POF1B|PPL|RIPK4|SDC1|SUSD4|THBD|ULBP2|VSNL1
Beef intake	Beef_intake	Leydig_cells	2.91115	0.0244638	ENG|FLRT2|IGDCC4|RGMA|RSPO3|THY1
Metformin |Rosiglitazone	A10BD03	Glandular_and_luminal_cells	9.68557	0.0244982	CDH1|IL1R1
Body mass index	bmi	Mucus_glandular_cells	2.30265	0.0245071	ADGRG2|C6orf58|CCL28|FGF23|KLK10|KLK6|NEDD9|ODAM|RARRES1|SERPINA3|SLITRK6|TMPRSS5|VTCN1|WFDC2
Date of attending assessment centre	Date_of_attending_assessment_centre	Bipolar_cells	0.499365	0.0246022	BCAT1|BRSK2|CABP2|CAMKK1|DLG4|PER3|PTP4A3|SNAP25|STX3|STXBP1|SV2A|TEF|TMEM132A
Pulse rate, automated reading	Pulse_rate	Rod_photoreceptor_cells	0.499507	0.024615	CAMKK1|CC2D1A|CLSTN3|CTSV|IGSF9|JAM3|MFGE8|PILRB|PSRC1|RASSF2|SLC16A1|SYT1
Overall health rating	Overall_health_rating	Basal_prostatic_cells	3.39229	0.0246455	CRTAC1|ENPP5|FAM3D|IL18R1|IL1RL1
Citalopram	N06AB04	Distal_enterocytes	10.6826	0.0246987	EPCAM|GPA33
Smoking	smoking	Sertoli_cells	1.82255	0.024745	ACTA2|ADAMTSL5|AOC3|AXL|BGLAP|CCN4|CPE|EDNRB|IGFBP6|KEL|L1CAM|MCAM|MFGE8|NOTCH3|NPTX2|NTF3|PDGFRB|PRND|PTH1R|SCRG1|SERPINA5|SPARCL1|SUSD5|THBS4|TIMP3|TYRO3|WFIKKN2
Monocyte count	Monocyte_count	Astrocytes	0.497165	0.024797	ARSB|DDX58|HIP1R|NPL|NXPH3|PAGR1|PAMR1|RNF43|ROR1|SLITRK2|WFIKKN1
Estradiol|Norethisterone |Estradiol	G03CA03	Oligodendrocyte_precursor_cells	4.12062	0.0248321	CHAD|COL9A1|PZP|SCRG1
Sex	sex	Muller_glia_cells	0.562442	0.0249144	ASAH2|CA2|CHRDL1|CTF1|EGF|ENO1|ENPP5|EPHB6|IL17D|INPP5J|MSTN|NXPH3|PALM|PTN|SCRG1|SERPINI1|SLITRK2|SPON1|TAFA5|THY1|WIF1
Conjugated Estrogens	G03CA57	Adipocytes	1.99297	0.0249302	ADAMTS15|ANGPTL2|CD109|CLEC3B|COL15A1|COL4A1|CPXM2|CRIP2|ICAM4|LIFR|NRP1|SPARCL1|STC1|TNFRSF8|TNFSF12
Age	age	Ionocytes	1.77834	0.024984	CCN1|CDH3|CRYM|CSF3|CTSC|CXCL17|CXCL8|DTX2|DYNLT1|EPHA2|F3|FAM3D|FUT3|GPRC5C|KYNU|MSLN|MUC16|NECTIN4|NTF4|PLAU|PRSS22|PSCA|RARRES1|S100A3|S100P|SAT1|SCGB1A1|TNFAIP2|TSPAN1|VMO1|WFDC2|ZP3
Fluoxetine	N06AB03	Muller_glia_cells	9.80678	0.0250748	CTSF|MSTN
Angina pectoris	bin_411.3	Cytotrophoblasts	5.31195	0.0250833	CLEC1A|EGFR|MET
Tobacco use disorder	bin_318	Glandular_and_luminal_cells	3.28153	0.0251085	CST1|EDN1|GAL|OCLN|WFDC2
SHBG	shbg_cleaned	Cardiomyocytes	0.499922	0.02512	ADGRD1|BMP10|CEP85|CLIC5|DCBLD2|GPNMB|HRC|HSDL2|LPL|NPPB|RBPMS2|VEGFB
Bisoprolol	C07AB07	Leydig_cells	9.98003	0.0251202	ANGPT2|THBD
Beclomethasone Dipropionate	R01AD01	Leydig_cells	9.98003	0.0251202	COL6A3|DLK1
Body mass index	bmi	Endothelial_cells	1.58709	0.0251487	ACVRL1|ADAM15|AKAP12|ANGPTL2|C1QTNF5|CCL23|CD109|CD200|CLEC1A|CLEC3B|COL15A1|COL4A1|CPXM2|CRHBP|CSF3|CTHRC1|CXCL12|CYTL1|EDN1|ENG|ESAM|ESM1|FCGR2B|FGF23|HSPG2|IL18BP|IL6|LAYN|LEPR|LYVE1|PALM2AKAP2|PLAT|PRCP|PTPRB|RSPO3|SELE|SEMA3F|SNCG|SRPX|STC1|TGFBR2|TGFBR3|VAMP5
Haemoglobin concentration	Haemoglobin_concentration	Adipocytes	1.59046	0.0252229	ADGRF5|BST2|C9orf40|CCL8|CD300LG|CD93|CLEC1A|CPXM2|CSF3|CXCL12|DLL4|FBLN2|HLA-E|HSPG2|ICAM2|ICAM4|JAM2|PALM2AKAP2|PDGFB|PLAT|PODXL|PTPRB|PTPRM|RNASE1|SELP|SLC9A3R2|SMTN|SPARC|STC1|TGFBR2|TIMP3|TNFRSF4|TNFRSF8|TNFSF12|ULBP2|VAMP5|VEGFC
Glucose	glucose_cleaned	Muller_glia_cells	2.34327	0.0252951	CA14|CPE|IL17D|NXPH3|SCRG1|SORCS2|SPOCK1|TAFA5|THY1|WIF1
Calcium	ca_cleaned	Plasma_cells	2.07705	0.0252954	A1BG|BGLAP|CD79B|ICAM3|IGLC2|LY9|LY96|MZB1|PLSCR3|SLAMF1|SLAMF7|TNFRSF17|TXNDC15
Bread intake	Bread_intake	Skeletal_myocytes	5.244	0.0253543	HMCN2|RGMA|THBD
Neutrophill percentage	Neutrophill_percentage	Serous_glandular_cells	2.36654	0.0254156	ADGRG2|BGLAP|CRLF1|CST5|DNER|FCGR3B|KLK10|NAMPT|PGLYRP1|SERPINA3
Peak expiratory flow (PEF)	Peak_expiratory_flow__PEF_	Schwann_cells	3.92918	0.0254455	ADA2|CXCL9|RNASE6|SLAMF8
Immature reticulocyte fraction	Immature_reticulocyte_fraction	Endometrial_stromal_cells	2.63216	0.0255095	ADAMTS15|CILP|COL4A1|PLAT|SPARC|SPON2|SSC5D
Epilepsy, recurrent seizures, convulsions	bin_345	Kupffer_cells	4.00641	0.0256129	A1BG|MERTK|ST6GAL1|TGFBI
Cystatin C	log_cysc_cleaned	Exocrine_glandular_cells	1.6805	0.0257618	ADAM9|ADGRG1|ANGPTL4|BCL2L15|CCL2|CCN2|CDCP1|CDH3|COCH|CPA4|CST6|CTSE|CXCL10|CXCL11|DBN1|DEFB4A|EDN1|EIF4EBP1|F3|FAM3B|FGF21|FGF5|FURIN|ICAM1|IL15RA|IL18|IL32|KRT18|LTB|MMP1|MMP12|MYH9|NOMO1|NPHS1|NPPB|OSMR|PLAU|PM20D1|PVR|RBP1|REG1A|REG1B|S100A3|SDC4|SEMA7A|SERPINA3|SERPINB1|SNX15|SPINK1|STC2|TGFBI|TNFRSF12A|ULBP2|VWA1
Monocyte count	Monocyte_count	Bipolar_cells	0.341449	0.0260753	BCAT1|CEACAM16|NXPH3|SEPTIN3
Clopidogrel	B01AC04	Langerhans_cells	2.63761	0.0260816	CCL13|CCL19|EREG|IFNL1|PDGFB|TREML1|VEGFA
Number of draws	Number_of_draws	Hepatocytes	0.641469	0.0261578	ACOT13|ACOX1|ALDH1A1|ARG1|ATOX1|BLVRB|CAT|CDA|CFHR5|COL18A1|DBI|DDT|ECHS1|FXN|GCHFR|IL6R|LCAT|MAP2K1|MCEE|MGMT|NIT2|PCBD1|PEBP1|PECR|PIK3AP1|PRDX6|SERPINA4|SHMT1|SOD1|TBCA|TST
High light scatter reticulocyte count	High_light_scatter_reticulocyte_count	Cholangiocytes	2.3404	0.0262153	CES1|CFI|CLU|CXCL6|FGF21|FTCD|MASP1|MMP1|SERPINA4|SERPINA5|VNN1|VSTM2L
Qualifications	Qualifications	Langerhans_cells	2.30901	0.0262832	CD83|CXCL8|HAVCR2|LILRB2|LY9|MMP12|PILRA|PLAUR|RNASE6|SLAMF8
Aspartate aminotransferase	log_ast_cleaned	Salivary_duct_cells	2.5912	0.0263482	AHNAK2|CCL28|EGFR|GALNT5|ITGA2|KLK1|KLK10|KLK6|LTBP2|MET|NOS1|PPL|SCPEP1|SLITRK6|SOX9|TGFB2|VTCN1
Long-standing illness, disability or infirmity	Long_standing_illness__disability_or_infirmity	Alveolar_cells_type_2	2.46812	0.0263551	CHI3L1|CPM|CTSH|DEFB4B|GALNT10|GGT5|HYAL1|NPC2
Obstetrical/birth trauma	bin_665	Prostatic_glandular_cells	5.1438	0.0263895	DPP4|IL31RA|RLN1
Primary biliary cirrhosis	bin_571.6	Endothelial_cells	10.2918	0.0264014	HEG1|VAMP5
Processed meat intake	Processed_meat_intake	Exocrine_glandular_cells	5.22568	0.0264063	PLAU|TGFBI|TNFRSF12A
Glucose	glucose_cleaned	Cone_photoreceptor_cells	2.44911	0.026454	CALB1|CPE|IGSF9|NPPC|SCG3|SEZ6|SEZ6L2|SYT1
Fenofibrate	C10AB05	Collecting_duct_cells	5.15366	0.0264552	AMOT|ERBB2|KITLG
Gamma glutamyltransferase	log_ggt_cleaned	Thymic_epithelial_cells	1.7819	0.0265446	ADGRD1|ADH1B|ANGPTL2|BOC|C1QTNF1|C3|CA9|CD200|CFH|CHI3L1|EFEMP1|EPHB6|GGT5|HEG1|ICAM5|IL6ST|LAYN|MELTF|MIF|MST1|OMD|PROCR|PROS1|SERPING1|TIMP1|TNFRSF11B|TNFRSF8
Red blood cell (erythrocyte) distribution width	Red_blood_cell__erythrocyte__distribution_width	Gastric_mucus-secreting_cells	2.08439	0.0265911	AGR2|ANXA10|C1QTNF5|CA2|DKK4|GCNT1|IGSF9|LIPF|MMP1|PLA2G10|RNASE1|TFF1|TNFSF13
Lipoprotein A	log_lipo_a_cleaned	Basal_respiratory_cells	3.88452	0.0265972	CCN1|CXCL10|DEFB4A|SNCA
Mean platelet (thrombocyte) volume	Mean_platelet__thrombocyte__volume	monocytes	1.40021	0.0266031	ADA|ADGRE1|APBB1IP|ARHGAP45|ASAH1|BACH1|BID|BIN2|BST1|CASP10|CASP9|CCL4|CD48|CD79B|CDKN2D|CORO1A|CPPED1|CTSC|CXCL3|DNMBP|DPEP2|EREG|FES|FGD3|FKBP5|FLI1|FXYD5|FYB1|GBP1|GBP2|GBP4|GMFG|HCLS1|HHEX|ICAM3|IL1B|INPP5D|IRAG2|ITGB2|KYNU|LAT2|LILRB1|LRCH4|LRRFIP1|LYN|MAP2K1|MICB|MTPN|MTSS1|MYO9B|NAAA|NAGA|NAMPT|NFATC1|NFKB1|NRGN|PAG1|PIK3AP1|PLAUR|PLCB2|PPBP|PPCDC|PPM1F|PSTPIP2|PTPN6|RAB37|RASSF2|RGS10|RI…
Lymphocyte count	Lymphocyte_count	Erythroid_cells	0.153656	0.0266053	TFRC
Direct bilirubin	log_dbil_cleaned	Adipocytes	2.12754	0.0266942	ANGPT2|C9orf40|CLEC3B|COL4A1|CRIM1|ICAM2|NRP1|PCDH17|PTPRB|SCN4B|SPARCL1
LDL direct	ldl_chol_cleaned	Basal_respiratory_cells	1.65779	0.0267045	AHNAK2|BID|C1GALT1C1|CA9|CCN1|CD70|CHI3L1|CXCL10|CXCL17|CXCL3|CXCL5|CXCL6|DEFB4A|F3|FGFBP1|IGFBP3|IL19|ITGA2|ITGB6|KLK10|KRT19|KYNU|LCN2|MMP10|NGFR|PLAT|PSME2|PSTPIP2|SNCA|TNFSF10|VMO1|XG
Forced expiratory volume in 1-second (FEV1)	Forced_expiratory_volume_in_1_second__FEV1_	Erythroid_cells	0.151918	0.0267096	SLC4A1
Mean reticulocyte volume	Mean_reticulocyte_volume	Distal_enterocytes	2.4161	0.0267598	ACHE|BSG|CA12|CA2|CLIC5|FUCA1|FUT3|GALNT5
Mean platelet (thrombocyte) volume	Mean_platelet__thrombocyte__volume	Prostatic_glandular_cells	0.422304	0.0268304	ARG2|C1orf116|GMPR|NAAA|NEDD4L|RAB27B|RLN1|ZBTB16
Time blood draw	Time_blood_draw	Breast_myoepithelial_cells	0.465937	0.026839	ACTA2|BPIFB2|CCL28|COL2A1|EFHD1|GRP|ICAM5|ISM1|LTBP2|PDGFA|PPP1R14A|SNCG
Particulate matter air pollution (pm10); 2007	Particulate_matter_air_pollution__pm10___2007	Distal_enterocytes	0.45661	0.0268734	ACAA1|GFER|GNE|MAP2K6|PRDX6|RHOC|SNX15|TPMT
Tea intake	Tea_intake	Hepatocytes	3.34854	0.0268917	AHSG|APOC1|CES1|F13B|SDC1
Aspartate aminotransferase	log_ast_cleaned	Intestinal_goblet_cells	1.78539	0.0269622	AGR2|AOC1|APOBR|B3GNT7|BCL2L15|C10orf99|CANT1|CCL15|CKMT1A|CKMT1B|DLL1|DLL4|ENTPD5|EPCAM|FAM3D|FUT3|GALNT3|GALNT5|GALNT7|GNE|HEPH|IL22RA1|KAZALD1|KLF4|KLK1|LGALS9|MAMDC4|MUC13|MUC2|PADI2|PIGR|PLA2G10|POF1B|TNFRSF11A|TSPAN8
Aspartate aminotransferase	log_ast_cleaned	Endometrial_stromal_cells	1.73427	0.0270797	ADAMTS1|ADAMTS15|ADAMTS8|ADAMTSL4|ADGRD1|CILP|COL1A1|COL4A1|COL5A1|COL6A3|DCN|DKK1|ECM1|FAP|FBLN2|FNDC1|GAL|HGF|LAMB1|LGALS1|MASP1|MME|MXRA8|NID1|PCDHB15|PHLDB1|PTN|RBP1|RSPO3|S100A3|SCARF2|SFRP4|SPARC|SPON1|SPON2|SSC5D|THBS2|THY1|VCAN
Aspartate aminotransferase	log_ast_cleaned	Pancreatic_endocrine_cells	1.92523	0.0271101	ANXA2|CCL2|CCN2|COL1A1|COL5A1|CRLF1|CST6|CTHRC1|CXCL6|FAP|FN1|GAL|IL32|LGALS1|MMP1|MMP3|QPCT|S100A3|SCG3|SERPINA3|STC2|TFPI2|TGFBI|THBS2|TIMP1|TNFRSF11B|TNFRSF12A|TNFSF11
Salbutamol	R03AC02	Club_cells	5.07761	0.027131	KLK10|NTF4|SCGB1A1
Poultry intake	Poultry_intake	Paneth_cells	3.21014	0.0271414	ACHE|CCL15|CTSE|FAM3D|NBL1
Hypertensive chronic kidney disease	bin_401.22	Peritubular_cells	2.40935	0.0271458	CLMP|CPXM2|DCN|ELN|FBLN2|NXPH3|SCARF2|VIT
Alfacalcidol	A11CC03	Fibroblasts	3.26594	0.0272107	CHRDL1|CLMP|IL33|PCDHB15|TGFBR2
Rosuvastatin	C10AA07	Prostatic_glandular_cells	8.739	0.0272494	MME|PLA2G7
Estradiol|Norethisterone |Estradiol	G03CA03	Prostatic_glandular_cells	8.739	0.0272494	AMOT|GOLM2
Particulate matter air pollution (pm10); 2007	Particulate_matter_air_pollution__pm10___2007	Paneth_cells	0.300669	0.0273036	SAMD9L|SNX15|TMSB10
Insulin	A10A	Gastric_mucus-secreting_cells	2.4449	0.0273212	AGR2|CA9|CBLIF|CHAD|GCNT1|PLXNB2|POF1B|TNFSF13
Urea	urea_cleaned	Erythroid_cells	0.290076	0.0273685	ACHE|MPO|RRM2
Diastolic blood pressure, automated reading	Diastolic_blood_pressure	Thymic_epithelial_cells	2.29051	0.0273847	ADGRD1|ADH1B|C1R|C1S|CA9|CDON|CFH|LAYN|MST1|PROS1
Clopidogrel	B01AC04	Peritubular_cells	3.20785	0.0273876	BGN|CCN2|NID1|SPARC|TIMP3
Particulate matter air pollution (pm10); 2007	Particulate_matter_air_pollution__pm10___2007	Ionocytes	0.295542	0.0274602	DAPP1|KYNU|TNFAIP2
Total protein	total_prot_cleaned	Oligodendrocytes	1.48357	0.0275011	A1BG|ABL1|ALMS1|AMPD3|ANK2|AP3B1|APP|ARHGEF10|ARSB|ATRN|BRSK2|CD226|CELSR2|CEP85|CLASP1|CLIP2|CNTN2|CPQ|CPXM2|CRADD|DAPK2|DCUN1D2|DIABLO|DNAJC6|EFHD1|EGLN1|EIF4G3|ENOX2|ENPP6|ERBB4|ERBIN|EVI5|FHIT|FOXJ3|FOXO1|FRMD4B|FUT8|HDAC9|HSD17B3|IKZF2|JAM3|KEL|LAMP2|LRP11|LRP2|LRRC37A2|MAP4K5|METAP1D|MYO6|NEK7|NEO1|NFASC|NHLRC3|OMG|OTUD7B|PACS2|PADI2|PCDH17|PCDH9|PDE4D|PIBF1|PKD2|PPM1B|PPP1R12B|PRTFDC1|PSRC…
Type 1 diabetes	bin_250.1	Thymic_epithelial_cells	3.19495	0.027534	BOC|CDON|CHRDL1|IL6ST|LAYN
Sex	sex	B-cells	1.72114	0.0275773	ARHGAP25|ARHGAP45|BANK1|CD48|CD70|CD72|CD83|DAPP1|FCER2|FCRL1|FCRL3|FLI1|HCLS1|HHEX|IL2RG|INPP5D|ITGB7|LAT2|LILRB1|LRCH4|LTA|LTB|LY9|LYN|NFATC1|PPBP|PTPN6|PTPRC|SELL|SERPINA9|SIGLEC10|SLAMF1|STK4|TLR1|TNFSF8|TP53INP1|TREML1|TREML2
Bread intake	Bread_intake	Squamous_epithelial_cells	5.06625	0.0275816	RGMA|S100A14|THBD
Postinflammatory pulmonary fibrosis	bin_502	Ionocytes	5.06625	0.0275816	MSLN|SCGB1A1|WFDC2
Pulse rate, automated reading	Pulse_rate	Cone_photoreceptor_cells	0.450098	0.0275911	FGF23|HEG1|IGSF9|NEDD4L|NPPC|NPTX1|PADI2|SLC16A1|SYT1
Clopidogrel	B01AC04	Kupffer_cells	2.84163	0.0275993	CCL14|CLEC1B|EREG|HPSE|PPBP|VSIR
Systemic lupus erythematosus	bin_695.42	Kupffer_cells	2.84163	0.0275993	CD300E|CD86|LGALS9|PILRA|ST6GAL1|TNFRSF1B
Number of draws	Number_of_draws	Alveolar_cells_type_2	0.376045	0.0276938	CSF3|CXCL17|DEFB4B|ICAM4|NRGN
Bread intake	Bread_intake	Distal_enterocytes	3.86214	0.0277052	EPCAM|GPA33|HMCN2|S100A14
Urea	urea_cleaned	Peritubular_cells	1.75329	0.0278152	ACTA2|ANGPTL1|DCN|ENPP6|F3|FSTL1|GASK1A|ITGA11|LAG3|LAYN|LMOD1|MAMDC2|MATN2|MXRA8|NTF3|NXPH3|SERPINA5|SERPINF1|SOD3|SPARCL1|THBD|VASN
Albumin	albumin_cleaned	NK-cells	1.57773	0.0278647	ADAM8|B2M|BATF|C1orf56|CCL3|CD160|CD244|CD300A|CD48|CDKN2D|CEMIP2|CRTAM|CST7|DRAXIN|FCRL6|FCRLB|HAVCR2|HLA-E|ICAM3|IL12RB1|IL16|IL2RA|ITGB2|KLRD1|LAIR1|LSP1|NCR1|PIK3IP1|PILRB|PTPRC|RAB39B|SKAP1|SLA2|SLAMF7|SPON2|TGFB1|TNFRSF1B|TNFRSF4|USP28
Alanine aminotransferase	log_alt_cleaned	Hofbauer_cells	1.52165	0.0278791	ACP5|BST2|CCL3|CCL4|CD200R1|CD72|CD86|CEBPA|CHCHD6|CTSD|CTSL|CTSZ|CXCL10|CYTL1|FABP5|FAM20A|FUOM|GCHFR|HAVCR2|HMOX1|HNMT|IL1RN|LAP3|LGALS9|LILRB1|LILRB2|LILRB5|LTA4H|MARCO|MICB|MRC1|NAGA|NPL|PILRA|PLA2G15|PLTP|SLAMF8|TGFBI|TREM2|TYMP
Triglycerides	log_total_tg_cleaned	Squamous_epithelial_cells	0.565315	0.027887	AHNAK2|ALDH3A1|ANXA1|BAG3|DGKA|EDAR|EPHA1|FABP5|FGFBP1|FKBPL|GSTP1|HBEGF|HSPB1|IL1RN|INPP1|KEL|KLK13|LGALS7|NGRN|NOTCH3|PGD|PLSCR3|PPL|PTN|S100A14|SLC9A3R1|THTPA|VSNL1
Weight change compared with 1 year ago	Weight_change_compared_with_1_year_ago	Pancreatic_endocrine_cells	2.6138	0.0278953	CST6|CTHRC1|FAP|FN1|GAL|SCG2|TGFBI
Mean sphered cell volume	Mean_sphered_cell_volume	Leydig_cells	1.82856	0.0279272	ADAMTSL5|APOD|C1R|C1RL|CFH|CNPY4|CPE|DLK1|EGFLAM|FKBP7|IL34|LAG3|LAMA4|LRP1|MAMDC2|NID1|RSPO3|TIMP3|VEGFC|VIT
Gliclazide	A10BB09	Hofbauer_cells	2.40955	0.0279715	ADA2|ADGRE2|CTSZ|GPNMB|GRN|NAGA|RNASET2|SIRPA
Metformin	A10BA02	Exocrine_glandular_cells	1.86507	0.0279946	ADAM9|ADGRG1|ANGPTL4|COCH|CPA4|CST6|CTSE|F3|FAM3B|KRT18|MMP1|PLAU|REG1A|REG1B|SPINK1|TNFRSF12A|VNN1
Lymphocyte percentage	Lymphocyte_percentage	Schwann_cells	1.8648	0.0280629	ADAMTS8|ANGPTL1|ANGPTL7|CD226|ERBB3|GFRA3|HAVCR2|ICOSLG|MSTN|NPTX2|PADI2|SLAMF8|SOD3|TAFA5|TLR3|TMPRSS5|TNFSF13
Hypertensive chronic kidney disease	bin_401.22	Adipocytes	2.25769	0.0280716	ACVRL1|AIF1L|CD300LG|CPXM2|CX3CL1|ESAM|FBLN2|IL33|SNCG|ULBP2
Valproic Acid	N03AG01	Salivary_duct_cells	8.54139	0.0281995	GALNT5|KLK1
Fluoxetine	N06AB03	Schwann_cells	9.17994	0.02821	ADAMTS8|MSTN
Spread type	Spread_type	Theca_cells	0	0.0283174
Age	age	Spermatogonia	0.374917	0.0283403	CXCL9|EGFL7|IGFBPL1|KLK15|PODXL2|RGMA
Ancestry	pop	Alveolar_cells_type_2	1.87632	0.0284921	ADGRD1|ADGRF5|C1orf116|C2|CEBPA|CHIT1|CPM|CSF3|CTSE|CTSH|DEFB4B|GALNT10|GGT5|HYAL1|ICAM1|ICAM5|KITLG|MARCO|NPC2|NPR1|PALM3|PRTG|SDC4|SFTPA1|SFTPA2|SFTPD|WFDC12
cis-pQTL score	cis.score	Horizontal_cells	0.601072	0.0285384	ACHE|AHNAK2|AMIGO1|ATP6V1G2|B4GAT1|BRSK2|CELSR2|CGREF1|COCH|COL2A1|CRTAC1|DNER|EXTL1|GP1BA|ITGA11|L1CAM|LRRC38|LRTM2|MANSC4|MDGA1|NCS1|NFASC|NPTX1|PAPPA|PCDHB15|PER3|PKD1|PODXL2|PRRT3|PTPRS|RAB33A|SCG3|SEZ6|SEZ6L2|SNAP25|SNCG|STXBP1|SV2A|THY1|TMEM132A|VGF|VSTM2L|WFIKKN1
Direct bilirubin	log_dbil_cleaned	Granulosa_cells	2.82082	0.0285492	COL4A1|IGFBP2|PDGFC|SEMA7A|SLC16A1|VWC2
Asthma	bin_495	Club_cells	4.97041	0.0285678	F3|KLK10|SCGB1A1
Psoriasis	bin_696.4	Alveolar_cells_type_2	8.63714	0.0286061	DEFB4B|WFDC12
SHBG	shbg_cleaned	dendritic_cells	1.69234	0.0286843	ADA2|ADGRE5|AREG|BID|CD300A|CD72|CD74|CD83|CSF2RB|ERN1|HHEX|IFNLR1|IL18R1|IL3RA|LILRA4|LILRB2|LY9|MILR1|PLXNA4|RNASET2|RNF149|SELPLG|SEMA7A|SPON2|TGFBR1|TNFRSF1B|TNFRSF21|TNFSF8|VEGFB
Body mass index	bmi	Bipolar_cells	1.74061	0.0286876	APLP1|CEACAM16|CEND1|CKB|CLSTN3|CPE|DNER|EXTL1|FAM171B|GNGT1|LRTM2|NEFL|NXPH3|PLXDC1|PODXL2|PTP4A3|RTN4R|SCG2|SCG3|SCN2B|SEMA3F|SEZ6|SLITRK6|SMPD3|SORCS2|SYT1|TMEM132A
Cystatin C	log_cysc_cleaned	Pancreatic_endocrine_cells	1.97845	0.0287406	ANXA2|CCL2|CCN2|COL1A1|COL5A1|CRLF1|CST6|CTHRC1|CXCL6|DBN1|DEFB4A|IL32|LGALS1|MMP1|MMP3|NPPB|QPCT|RHOC|S100A3|SCG2|SCG3|SCGN|SERPINA3|SNX15|STC2|TFPI2|TGFBI|THBS2|TIMP1|TNFRSF11B|TNFRSF12A|TNFSF11|VGF
Metformin	A10BA02	Suprabasal_keratinocytes	1.81574	0.028788	AHNAK|AKR1B10|ALDH3A1|CDA|CPA4|CRNN|DEFB103B|DKK4|DSC2|FGFBP1|KLK10|KLK13|LGALS7|LYPD3|NOTCH3|PYDC1|S100A11|S100A14|S100A16|SBSN
Poultry intake	Poultry_intake	Ionocytes	3.15375	0.0288573	CX3CL1|FAM3D|KLK11|NECTIN4|SLITRK6
Atenolol	C07AB03	Breast_myoepithelial_cells	4.94263	0.0289398	ADIPOQ|SFRP1|STC2
Salbutamol	R03AC02	Melanocytes	4.94263	0.0289398	EXTL1|IGDCC4|QPCT
Pulse rate, automated reading	Pulse_rate	Astrocytes	0.61542	0.0289446	ARSB|BCL2|CPQ|CRELD1|DDAH1|DDX58|FHIT|GFAP|HIP1R|IL17D|LIFR|MASP1|NCAN|NPL|NTRK3|NXPH3|PAGR1|PDGFC|PON2|SORBS1|SORCS2|SPON1|THTPA|TNC|YAP1|ZHX2
Other chronic ischemic heart disease, unspecified	bin_411.8	Cardiomyocytes	9.4394	0.0289871	NPPB|VWC2
Overall health rating	Overall_health_rating	Proximal_enterocytes	1.83328	0.0290434	ADAMTSL5|AKR1B10|CCL15|CD74|DDT|FAM3D|FUOM|GCHFR|IL10RB|KRT8|MEP1B|PIGR|PRSS8|SPINT1|THOP1|TSPAN8|XPNPEP2
Vitamin D	vitd_cleaned	Melanocytes	2.3073	0.0291164	CA14|CCER2|CDH3|ECM1|GPNMB|L1CAM|QPCT|SLITRK2|TYRP1|VAT1
Alfacalcidol	A11CC03	Suprabasal_keratinocytes	3.77584	0.0291578	AHNAK|KLK10|SEMA3F|TNFRSF19
Rosuvastatin	C10AA07	Hofbauer_cells	3.90663	0.0291711	CD86|CREG1|CTSB|PLA2G7
Centre	centre	Gastric_mucus-secreting_cells	0.481757	0.0291777	AP1G2|BCL2L15|CA2|CDK5RAP3|CTSE|DIABLO|MICALL2|MMP1|RAB27B|S100P|SRC
cis-pQTL score	cis.score	Melanocytes	2.43285	0.0292738	APOD|CA14|CALCB|CCER2|CCL13|CCN3|CD59|CDH3|CHCHD6|CLEC11A|CTSF|ECM1|EXTL1|FGF5|GMPR|GPNMB|IGDCC4|IL34|L1CAM|LHB|MIA|PAG1|PCDHB15|QPCT|SCRG1|SLITRK2|SNCA|SPINK8|SRPX|TIMP2|TPPP3|TYRP1|VAMP5|VAT1
Platelet crit	Platelet_crit	Late_spermatids	1.35379	0.0293449	ACOT13|ADAM23|AFAP1|AMFR|AP2B1|ARID4B|ARL2BP|ARSA|ATF2|ATP6V1F|BACH1|BAG6|BCAT1|BLOC1S3|BPIFB2|BRDT|BRK1|C2orf69|CA9|CALCOCO2|CARHSP1|CASP2|CCDC28A|CCL14|CDH23|CDH5|CENPJ|CEP152|CEP170|CEP43|CIT|CLPP|CNTN4|COL2A1|COMP|CPTP|CPXM2|CSNK1D|DAPK2|DDA1|DNAJB8|DNPEP|DPP7|DUSP3|DYNLT3|EFCAB2|EHBP1|EIF4E|ELOB|ENTR1|ERMAP|FCRL3|FGD3|FKBP7|GFER|GGA1|GIGYF2|GIT1|GORASP2|GP6|GPI|GTPBP2|HGS|HIP1|HMCN2|HMOX2|HS…
Monocyte count	Monocyte_count	Plasma_cells	1.88483	0.0293621	ARSA|BLNK|CASP10|ERN1|FEN1|HYOU1|ICAM3|IGLC2|LILRB4|LY96|MKI67|MTDH|MZB1|PPIB|SEL1L|TK1|TXNDC15|TXNDC5
Number of draws	Number_of_draws	Endothelial_cells	0.555457	0.029414	C1QTNF5|CCL14|CCL21|CLEC1B|CRIP2|CSF3|CTHRC1|F2R|HLA-E|HSPG2|ICAM4|JAM2|PDGFB|SCARF1|SELP|TGM2
Celiac disease	bin_557.1	Paneth_cells	3.72385	0.0294699	CKMT1A|CKMT1B|POF1B|PPP1R14D
Atorvastatin	C10AA05	Intestinal_goblet_cells	2.55413	0.0294884	CKMT1A|CKMT1B|EPCAM|KLB|MAMDC4|MUC13|POF1B
Weight change compared with 1 year ago	Weight_change_compared_with_1_year_ago	T-cells	0.151501	0.0295952	FLT3LG
Phosphate	phos_cleaned	Prostatic_glandular_cells	2.62903	0.0295973	ADGRG2|DPP4|ENTPD5|EPHB6|GALNT7|IL31RA|PLA2G7
Body mass index	bmi	Gastric_mucus-secreting_cells	1.87287	0.0296121	ACY1|ADGRG2|AGR2|ANXA10|C1QTNF5|C6orf58|CA9|CBLIF|CHAD|GCNT1|GHRL|GKN1|GPRC5C|IGSF9|LGALS9|PLA2G10|PLXNB2|PSCA|RNASE1|RNASE4|SMPD3|TNFSF13
Body mass index	bmi	Endometrial_stromal_cells	1.76343	0.0296167	ADAMTS15|ADAMTS8|CILP|CLMP|COL4A1|COL6A3|ECM1|FNDC1|GAL|HGF|IGFBP2|IL1R1|LGALS1|MASP1|MXRA8|OGN|PHLDB1|PLAT|RSPO3|S100A3|SCARF2|SFRP4|SPON1|SPON2|SSC5D|THY1|VASN|VCAN
Weight change compared with 1 year ago	Weight_change_compared_with_1_year_ago	monocytes	0.388543	0.0296487	CD93|ITGB2|NAAA|PLAUR|PTX3
Hydroxyurea	L01XX05	Erythroid_cells	4.90297	0.0297367	KEL|UBAC1|UROD
Urea	urea_cleaned	Glandular_and_luminal_cells	1.97352	0.0297447	ADAMTS8|AMIGO2|APOL1|CDH1|COMP|CST1|CXCL14|EPHA2|IL6|MET|NPHS1|PAEP|SERPINA5|SLC39A14|STC1|VNN1
Red blood cell (erythrocyte) distribution width	Red_blood_cell__erythrocyte__distribution_width	Basal_respiratory_cells	1.79072	0.0298951	ANGPTL4|BCAM|CD70|CDH3|CXCL11|CXCL8|DEFB4A|EFEMP1|IGFBP3|IL18|IL19|KLK10|LIF|MMP1|MMP3|PSME2|SCPEP1|TNFRSF12A|ULBP2|WFDC2
LDL direct	ldl_chol_cleaned	Prostatic_glandular_cells	2.20653	0.029896	ADGRG2|AMOT|BPIFB2|CANT1|CPE|DPP4|ENPP5|ENTPD5|GOLM2|IL1R1|IL31RA|NAAA|NPDC1|NPY|PLA2G7
Postinflammatory pulmonary fibrosis	bin_502	Salivary_duct_cells	8.25468	0.0299227	GALNT5|WFDC2
Glycated haemoglobin (HbA1c)	hba1c_cleaned	Alveolar_cells_type_2	1.92889	0.0299361	ADGRD1|C2|CPM|CSF3|CTSH|CXCL17|DEFB4B|FAM20A|FGF23|HYAL1|ICAM1|ICAM4|ITGB6|LDLR|MARCO|NPC2|PRTG|SDC4|SFTPD
Metformin	A10BA02	Endothelial_cells	1.7192	0.02996	AKAP12|CCL23|CD93|CLEC3B|COL15A1|CRHBP|CXCL12|CYTL1|F2R|GGT5|GIMAP7|HSPG2|ICAM4|IL1RL1|LIFR|NRP1|PLAT|PRCP|RSPO3|SELE|SELP|TNXB
High light scatter reticulocyte count	High_light_scatter_reticulocyte_count	Exocrine_glandular_cells	1.70068	0.0300154	ACHE|ADAM9|ADGRG1|C3|CDCP1|CFB|COCH|EIF4EBP1|F3|FGF21|FGF5|FURIN|ICAM1|IL18|KRT18|MMP1|NOMO1|PVR|SEMA7A|SERPINA4|SNX15|STC2|TGFBI|ULBP2|VNN1|VWA1
Mean platelet (thrombocyte) volume	Mean_platelet__thrombocyte__volume	Proximal_enterocytes	0.701013	0.0300449	ABHD14B|ACAA1|ACOX1|ACY1|ANXA4|APOA4|APPL2|ARSA|BOLA2B|BST1|C2CD2L|CA13|CASP7|CHCHD10|COX5B|DAPK2|DDT|DGKA|DHRS4L2|DNPH1|EDF1|FABP2|GFER|GLRX|HEPH|IGBP1|INPP5J|KHK|MICALL2|MPI|NAAA|NAPRT|NIT1|NUDT16|PAFAH2|PBLD|PDCD6|PEBP1|PECR|PLIN3|PSMD9|PSME2|RHOC|RILP|RNF5|SAT2|SIAE|SLC27A4|SLC9A3R1|SMPDL3A|SNX15|SULT1A1|THOP1|TMEM25|TNFRSF10C|TNFRSF11A|TNFRSF14|TNIP1|TP53I3|TST
Lithium	N05AN01	Respiratory_ciliated_cells	8.49361	0.0300456	KLK1|WFDC2
Lymphocyte percentage	Lymphocyte_percentage	Hofbauer_cells	1.58669	0.0300839	AZU1|CAPG|CCL4|CD300A|CD300E|CD84|CEBPA|CHI3L1|CHIT1|HAVCR2|IL1B|IL1RN|LILRB4|MCEMP1|MMP8|MNDA|NCF2|PILRA|PLA2G7|PLAUR|PSAP|RNASET2|SIGLEC5|SLAMF8|SNX2|TNFRSF10C|TNFSF13B|VNN2|VSIG4|VSTM1
Number of draws	Number_of_draws	Schwann_cells	0.4787	0.0301583	AHNAK|CD226|DDX58|FMNL1|IDO1|LSP1|PDGFB|RGS10|SNX15|TAFA5
Number of draws	Number_of_draws	Oligodendrocyte_precursor_cells	0.613476	0.0302532	ARSB|CIT|CRADD|DDX58|DPP10|EGLN1|FHIT|GPR158|HIP1R|HS6ST2|JAM2|LUZP2|METAP1D|MSRA|NPTXR|RABGAP1L|RAPGEF2|SCG3|SUSD1|TAFA5|THTPA|USP25|WWP2|ZHX2
Prednisone	A07EA03	Peritubular_cells	8.98902	0.0302629	MATN3|SFRP4
Bisoprolol	C07AB07	Peritubular_cells	8.98902	0.0302629	SPOCK1|THBD
Tea intake	Tea_intake	Cholangiocytes	8.19787	0.0302639	CES1|SDC1
Gamma glutamyltransferase	log_ggt_cleaned	Suprabasal_keratinocytes	0.562194	0.0303183	ALDH3A1|ANXA1|ARF6|DSC2|EPHA2|EPHB6|FABP5|FGFBP1|HPSE|NAGK|NECTIN4|NOTCH3|PPL|PTGR1|RAB10|SERPINA12|TNFRSF19|TXN
Number of draws	Number_of_draws	Breast_glandular_cells	0.297074	0.0303464	AZU1|EGF|KLK6
Bread type	Bread_type	Thymic_epithelial_cells	2.7613	0.0303496	C1R|CFH|CHI3L1|MSLN|MST1|RARRES2
Urea	urea_cleaned	Enteroendocrine_cells	2.16682	0.0306036	AGR2|C10orf99|CCL15|CHGA|FAM3D|GIP|MUC13|PLA2G10|PYY|RNASE4|SCG2|SCGN
Ancestry	pop	Respiratory_ciliated_cells	1.78437	0.0307241	ACYP1|AGRP|ALDH3A1|BTC|CCN2|CHIT1|CPB1|CST6|DTX2|DYNLT1|GP2|GPHA2|IL12A|KLK1|LCN2|MIA|PLA2G10|PM20D1|PNLIP|PNLIPRP1|PSCA|PZP|RUVBL1|SCARF2|SCGB1A1|SCPEP1|SERPINI2|SLITRK6|TNFRSF19|WFDC2|WNT9A
Eosinophill percentage	Eosinophill_percentage	T-cells	2.13641	0.0308109	CALCB|CD101|CD5|DRAXIN|FLI1|IL16|IL2RA|IL32|IL4|LCP1|SELPLG|TNFRSF4
Clopidogrel	B01AC04	dendritic_cells	3.10124	0.0308167	MPIG6B|PDGFB|PPBP|TGFB1|TREML1
Calcium	ca_cleaned	Basal_respiratory_cells	0.303676	0.0308183	IGFBP3|ITGA2|PSME2
Malignant neoplasm of female breast	bin_174.11	Smooth_muscle_cells	4.9932	0.0308343	COL1A1|CRLF1|PDGFRB
Mean platelet (thrombocyte) volume	Mean_platelet__thrombocyte__volume	Spermatogonia	0.398062	0.0309099	CEP85|CLSPN|EGFL7|ERI1|PSIP1|RPA2|UNG
Known or suspected fetal abnormality affecting management of mother	bin_655	Serous_glandular_cells	8.2302	0.0309197	DNER|DPP4
White blood cell (leukocyte) count	White_blood_cell__leukocyte__count	Granulosa_cells	0.442877	0.0309549	BAMBI|KYAT1|LPL|MKI67|PDGFC|PPP1R12B|SERPINE2|TMEM106A
Ancestry	pop	Gastric_mucus-secreting_cells	1.86866	0.0309782	ACY1|ALDH3A1|ANXA10|C1QTNF5|C6orf58|CA9|CBLIF|CTSE|DKK4|EFNB2|GCNT1|GHRL|GKN1|GPRC5C|IGSF9|LGALS9|LIPF|PLA2G10|PM20D1|POF1B|PSAPL1|PSCA|PTPRH|RAB27B|RNASE4|SMPD3|TFF1|TNFSF13
Lithium	N05AN01	granulocytes	8.34723	0.0309826	TPSAB1|TPSD1
Chronic renal failure [CKD]	bin_585.3	Early_spermatids	0.498018	0.0309872	CCDC80|CLGN|CPXM2|EPHA1|GRP|IGFBPL1|LMNB2|PTK7|SPACA5|TGFBR1
Platelet distribution width	Platelet_distribution_width	Erythroid_cells	0	0.0309977
Celiac disease	bin_557.1	Squamous_epithelial_cells	3.65965	0.0310298	POF1B|S100A14|SOX9|TFAP2A
cis-pQTL score	cis.score	Sertoli_cells	1.97008	0.0310425	ACTA2|ADAMTSL5|ADGRD1|AOC3|ASPN|AXL|BGLAP|C1QTNF1|CCL26|CCN4|COL4A1|CPE|CPM|CTSV|DCBLD2|EGFLAM|ESAM|FCRLB|GGT5|GMPR|GRK5|IGFBP6|IGFBP7|KEL|L1CAM|LMOD1|MANSC4|MATN3|MCAM|MFGE8|NID1|NOTCH3|NPPB|NPTX2|NTF3|PDGFRB|PPP1R14A|PRND|PTH1R|SCN4B|SCRG1|SERPINA5|SPARC|SPARCL1|SUSD5|THBS4|TIMP1|TIMP3|TYRO3|VASN|WFIKKN2
High light scatter reticulocyte count	High_light_scatter_reticulocyte_count	Extravillous_trophoblasts	1.53772	0.0310558	ADAM12|C1QTNF6|CDK1|CTSL|DTYMK|FN1|FSTL3|GALNT2|GLO1|GLRX|GPC1|HMOX1|IGFBP3|IL1RAP|ITGA5|KRT18|KRT8|LMNB2|LRRC59|MFAP5|MMP3|MXRA8|P4HB|PLA2G10|PON2|PRSS8|PSRC1|PTH1R|QSOX1|RAD51|RRM2|SDK2|SEMA7A|SERPINH1|SHISA5|STC2|TARBP2|TGFB1|TK1
Smoking	smoking	Basal_keratinocytes	1.7815	0.0310744	AHNAK2|AKR1B10|ALDH3A1|AREG|CA12|CDCP1|CPA4|CXCL14|DEFB4A|DSC2|EPGN|EPPK1|FABP5|FGFBP1|GPNMB|IL22|ITGA2|KLK10|KLK13|LYPD3|NTF3|PTGR1|SPRR1B|TMPRSS11D|XG
Ancestry	pop	Bipolar_cells	0.543245	0.031083	APLP1|BDNF|BRSK2|CKB|CLSTN3|DNER|NEFL|PCDHB15|PODXL2|RTN4R|SCG2|SEMA3F|SEPTIN3|SLITRK6|SMPD3|SORCS2|TMEM132A
Calcium	ca_cleaned	monocytes	0.495058	0.0311379	CD101|CD244|CD79B|CFP|ICAM3|IL17RA|LY96|MTPN|NOTCH2|SLAMF7
Eosinophill percentage	Eosinophill_percentage	Skeletal_myocytes	0	0.0311432
Weight change compared with 1 year ago	Weight_change_compared_with_1_year_ago	Intestinal_goblet_cells	0	0.0311465
Triglycerides	log_total_tg_cleaned	Oligodendrocyte_precursor_cells	0.701872	0.0313014	AFAP1|ANGPTL2|ARHGEF10|ARSB|ATRN|CDH2|CGREF1|CHL1|CIT|CLASP1|CLIP2|COL9A2|CRADD|CSPG5|DDAH1|DDX58|DNM3|DTNB|EGLN1|EHBP1|EIF4G3|ENOX2|ERBB4|FGF2|FHIT|GALNT10|GASK1A|GFRA1|GHR|GSAP|GSTT2B|HIP1R|HS6ST2|IGDCC4|IGF1R|IL12A|IL17D|IL17RB|JAM3|LAMA4|LRFN2|LRRC37A2|MAP3K5|MAP4K5|METAP1D|MNAT1|MSRA|MTSS1|NFASC|NLGN2|NTRK3|PARD3|PCDH9|PDE5A|PDGFC|PDZD2|PIBF1|PKD2|PLXNA4|PRTFDC1|PRTG|PTPRM|PTPRS|RABGAP1L|RAP…
Mean corpuscular volume	Mean_corpuscular_volume	Intestinal_goblet_cells	2.12116	0.0314411	CHAD|DLL1|FUT3|GALNT3|GALNT5|GALNT7|GPA33|KAZALD1|MUC13|PIGR|TSPAN1|TSPAN8
Mean corpuscular volume	Mean_corpuscular_volume	Paneth_cells	2.12116	0.0314411	CA4|CDA|CTSE|FUT3|GPA33|MDK|MSLN|MUC13|NT5E|PIGR|TSPAN1|TSPAN8
Creatinine	log_crea_s_cleaned	dendritic_cells	0.517106	0.0315098	ADA2|B4GALT1|DKK4|ERN1|HYOU1|IL18R1|RELT|RNF149|SELPLG|SEMA7A|SMPD3|TGFBR1
Height	Standing_height	Plasma_cells	0	0.0315504
Hypertensive chronic kidney disease	bin_401.22	Ionocytes	2.73636	0.0315871	CX3CL1|FAM3D|IFNGR1|IL19|PRSS22|SCGB1A1
Monocyte percentage	Monocyte_percentage	Rod_photoreceptor_cells	0	0.0315904
Sample age	sample_age	Bipolar_cells	0	0.0316268
Weight change compared with 1 year ago	Weight_change_compared_with_1_year_ago	Suprabasal_keratinocytes	2.11051	0.0316344	AHNAK|AHNAK2|CPA4|IL1RN|KLK11|KLK8|LDLR|PRSS27|PTGR1|SBSN|SPINK5|TACSTD2
Renal failure NOS	bin_585.2	Thymic_epithelial_cells	2.10971	0.031815	CCDC80|CD200|CHRDL1|EFEMP1|EPHB6|IGFBP4|KLK11|KLK8|LAMA4|LAYN|OGN|RARRES2
Prednisolone	A07EA01	Melanocytes	2.77594	0.0318218	APOD|CCN3|IGDCC4|L1CAM|QPCT|SRPX
cis-pQTL score	cis.score	Schwann_cells	1.78833	0.0318235	ADA2|ADAMTS8|AHNAK|ANGPTL1|ANGPTL7|BCL2|CD226|CD48|CD74|CD83|CHL1|COL28A1|COL5A1|CPVL|CST3|CXCL9|DAPP1|DDX58|ERBB3|FGF2|GFRA1|GFRA3|GSTT2B|HAVCR2|ICOSLG|IDO1|IL12A|IL18R1|IL1R2|IL34|ITGB7|L1CAM|LCP1|LPL|LSP1|MATN2|MIA|MICALL2|MSTN|NCAM1|NPTX2|PADI2|PLCB2|PLSCR3|RAB33A|RILPL2|RNASE6|SERPINA3|SIGLEC10|SLAMF7|SLAMF8|SLITRK2|SLITRK6|SNX15|SOD3|SPARC|SSC5D|TAFA5|THBD|TLR3|TMPRSS5|TNFSF13|TNFSF8|VWA1
Heel bone mineral density (BMD) T-score, automated	Heel_bone_mineral_density__BMD__T_score__automated	Breast_glandular_cells	4.75481	0.0318478	BAMBI|CHAD|STC2
Alendronic Acid	M05BA04	Pancreatic_endocrine_cells	8.05439	0.0319199	COL1A1|COL5A1
Alkaline phosphatase	log_alp_cleaned	Cone_photoreceptor_cells	0.528726	0.031959	ADIPOQ|B4GAT1|CKB|CLSTN1|FGF23|HEG1|HK2|MDGA1|MEGF9|NPTX1|PARP1|PODXL2|PRTG|PTP4A3|SEZ6L2|THBS4
Tobacco use disorder	bin_318	Fibroblasts	0	0.0319643
Bendroflumethiazide	C03AA01	Distal_enterocytes	2.72524	0.0319823	CA12|CHAD|EPCAM|GPA33|HEPH|S100A14
Month	month	NK-cells	0	0.0319967
Leisure/social activities	Leisure_social_activities	Breast_glandular_cells	2.78344	0.0320684	CHAD|EXTL1|MIA|MRC1|PLAT|STC2
Methotrexate	L01BA01	granulocytes	4.74888	0.0320689	CAPG|LEO1|RAB44
Tea intake	Tea_intake	Collecting_duct_cells	7.92263	0.0321065	PLAU|STC1
Systolic blood pressure, automated reading	Systolic_blood_pressure	Microglial_cells	1.93405	0.0321359	ADAMTSL2|ADGRD1|APBB1IP|ARHGAP25|ASPN|CYTL1|EGLN1|FAP|GALNT10|HAVCR1|IGF1R|ISM1|NPL|NTRK3|PTPRB|PXDNL
Alcoholic liver damage	bin_317.11	Distal_enterocytes	8.90293	0.0321536	PTPRH|TSPAN8
Neutrophill percentage	Neutrophill_percentage	Peritubular_cells	1.93047	0.0321624	ACTA2|AOC3|BGN|BST2|CPE|DCN|FBLN2|IGFBP7|ITGA11|LAG3|LMOD1|OMD|PALM|PBXIP1|SPOCK1|THBS4
Angina pectoris	bin_411.3	Syncytiotrophoblasts	3.72147	0.0322321	CANT1|CD55|CLEC1A|EGFR
Duration of moderate activity	Duration_of_moderate_activity	Microglial_cells	4.84297	0.0322398	FAP|ITGA11|ITGAM
Hydroxychloroquine	P01BA02	Microglial_cells	4.84297	0.0322398	CD226|IGF1R|PDCD1LG2
Hydroxyurea	L01XX05	Squamous_epithelial_cells	4.737	0.0323183	EDAR|KEL|PTN
Overall health rating	Overall_health_rating	Endothelial_cells	2.09098	0.0323453	ANGPT2|CCL21|COL4A1|GGT5|ICAM1|IL18BP|IL1RL1|IL6|PALM2AKAP2|PCDH17|SRPX|VCAM1
Lymphoid leukemia, chronic	bin_204.12	Basal_keratinocytes	0	0.0324015
Calcium	ca_cleaned	Fibroblasts	1.68545	0.0324131	AOC3|C1QTNF5|C1R|C1S|CCL14|CCL23|CFH|CLEC3B|COL15A1|COMP|ECM1|F10|FNDC1|GFRA1|LRP1|MASP1|MFAP5|PCDHB15|SERPINA3|SERPING1|SOD3|VASN
Metformin	A10BA02	Granulosa_cells	2.1102	0.0324363	ADAMTS15|ADAMTS16|CRHBP|DAG1|HSPG2|LPL|MDK|NOS2|PLAT|TNXB|VCAN|VIT
Osteoarthrosis, localized, primary	bin_740.11	Fibroblasts	5.02218	0.0324418	COL6A3|GPNMB|THBS4
Red blood cell (erythrocyte) count	Red_blood_cell__erythrocyte__count	Leydig_cells	1.71227	0.0324451	ALDH1A1|ANGPT2|ANGPTL1|BOC|C1R|C1S|CCL26|CFH|CLEC3B|DCN|EGFLAM|ELN|ENG|FSTL1|HS6ST2|IGFBP6|LMOD1|LRP1|PDGFRB|RSPO3|SRPX|THBD|VASN
Atorvastatin	C10AA05	Kupffer_cells	2.08752	0.0324794	A1BG|ADGRE1|CD244|CD86|CREG1|CTSB|ITIH4|MERTK|MICB|SELL|SLC39A14|TGFBI
Forced expiratory volume in 1-second (FEV1)	Forced_expiratory_volume_in_1_second__FEV1_	Smooth_muscle_cells	1.82797	0.032508	ANGPT2|ASPN|BGN|C1QTNF1|CCL19|CCN4|CTHRC1|HGF|IL6|ISM1|ITGBL1|LGALS1|NID2|SCN4B|SNCG|THBS2|THBS4|THY1
Height	Standing_height	Syncytiotrophoblasts	0.245244	0.0325226	EHD3|EPHB4
Triglycerides	log_total_tg_cleaned	Spermatogonia	0.460963	0.0325371	AZU1|CENPF|CEP85|CGREF1|CLSPN|EGFL7|ERI1|IGFBPL1|NUDT10|PSIP1|RAD51|RPA2|SSC4D
SHBG	shbg_cleaned	Kupffer_cells	1.56155	0.032648	ADA2|ADGRE1|ADGRE2|BST1|C3|CD300A|CD48|CD93|CDA|CES1|CFP|CRHBP|CRTAM|CSF2RB|CTSB|DPEP2|GIMAP7|HHEX|IL1R2|LILRB2|MERTK|PILRA|SELPLG|SIGLEC10|SIGLEC5|SIRPA|SLAMF8|SLC39A14|TLR1|TNFRSF10C|TNFRSF1B|TNFRSF8|TNFSF13B|TNFSF8|VCAN|VSIG4
Water intake	Water_intake	Smooth_muscle_cells	8.81922	0.0326947	NTF3|PTH1R
Centre	centre	Squamous_epithelial_cells	0.525137	0.0327019	ANXA1|DGKA|EDAR|FABP5|FKBPL|HBEGF|HSPB1|IL1RN|INPP1|KEL|PGD|PLSCR3|SLC9A3R1|THTPA
Ileostomy status	bin_559	Proximal_enterocytes	10.3479	0.032724	EPCAM|GPA33
Primary biliary cirrhosis	bin_571.6	Kupffer_cells	9.11619	0.032738	SIGLEC5|TLR1
HIV infection, symptomatic	bin_71.1	Kupffer_cells	9.11619	0.032738	CRTAM|CXCL11
Pulse rate, automated reading	Pulse_rate	Hepatocytes	1.4083	0.032751	ACAA1|ACADSB|ACOT13|ADH4|AHSG|ALDH1A1|AMFR|ANG|APCS|ASGR1|ASGR2|ATOX1|C1RL|C2|C3|C5|CAT|CD302|CES1|CFB|CFH|CFI|DBI|DDT|ECHDC3|ECHS1|ENTPD5|F10|F7|FAM20A|FGF21|FN1|FUOM|FURIN|FXN|HHEX|HMGCL|IGFBP1|INHBC|KHK|KLB|LBP|LCAT|MAP2K1|MASP1|MBL2|NIT2|ORM1|PCBD1|PDIA4|PEBP1|PECR|PLIN1|RARRES2|RNASE4|SAA4|SERPINA11|SERPINA7|SERPIND1|SERPINF1|SHMT1|SLC9A3R2|SOD1|ST6GAL1|SUOX|TBCA|TDO2|THPO|VNN1
IGF-1	igf1_cleaned	Breast_myoepithelial_cells	2.12896	0.0327591	ACTA2|AMIGO2|CCL28|CGREF1|CXCL13|ICAM5|IGFBP2|ISM1|ITGBL1|LTBP2|MIA|NPPC|PDGFA|SNCG|STC2
Type 2 diabetes	bin_250.2	dendritic_cells	2.00755	0.0328048	ADA2|ADGRE5|AREG|CD74|IL18R1|LAIR1|LCP1|MILR1|RNASE6|RNASET2|RNF149|SEMA7A|SPON2|TNFRSF1B
Urea	urea_cleaned	Proximal_enterocytes	1.5159	0.0328166	ACHE|ALPI|APOA4|ARSA|BCL2L15|C10orf99|CCL15|CDA|CHCHD10|CTSD|ENTPD5|EPS8L2|FABP6|FAM3B|FAM3C|FAM3D|FUOM|GIPC2|IL22RA1|KHK|KRT19|LGALS3BP|MEP1A|MEP1B|MME|MUC13|NIT1|OXT|PBLD|PLA2G2A|POF1B|RBKS|RNASE4|S100A14|SMPDL3A|TMPRSS15|VNN1|XPNPEP2
Bread type	Bread_type	Smooth_muscle_cells	0	0.0328328
Pulse rate, automated reading	Pulse_rate	Squamous_epithelial_cells	0.471685	0.0328736	ALDH3A1|DGKA|FABP5|FKBPL|HSPB1|IL1RN|KLK8|PLSCR3|THTPA|XG
Tamoxifen	L02BA01	Fibroblasts	2.16098	0.0328793	ADGRD1|CD70|CRLF1|CSF1|IGFBP4|ISM1|MAMDC2|MFAP5|PTX3|SPON2
Lithium	N05AN01	Ionocytes	8.06894	0.0328918	CALCA|WFDC2
Phosphate	phos_cleaned	Ductal_cells	2.18797	0.032904	EDN1|IL32|ITGA2|ITGB1|MELTF|PDCD6|SERPINA3|SERPING1|TACSTD2|TGFA
Phosphate	phos_cleaned	Basal_keratinocytes	2.18797	0.032904	AREG|GPNMB|ITGA2|KLK10|LGALS7|S100A14|S100A16|TACSTD2|VSNL1|XG
Albumin	albumin_cleaned	granulocytes	1.81428	0.0329281	AREG|BATF|CAPG|CCL19|CD200R1|CD48|CD84|CHIT1|CPM|CSF1|CST7|IL4R|ISM1|ITM2A|LAIR1|PAG1|PALM2AKAP2|RGS10|S100A4|SKAP1|TNFRSF4|TPSD1
Forced expiratory volume in 1-second (FEV1)	Forced_expiratory_volume_in_1_second__FEV1_	Gastric_mucus-secreting_cells	2.19926	0.0329911	ANXA10|CA9|IGSF9|KAZALD1|PLXNB2|PSCA|RNASE1|RNASE4|SMPD3|TFF1
Cholecalciferol |Calcium Carbonate|Ergocalciferol |Calcium|Cholecalciferol |Niacin |Calcium Gluconate|Cholecalciferol |Calcium Phosphate	A12AX	Kupffer_cells	4.91098	0.0329912	APOBR|CXCL9|VCAN
Alfacalcidol	A11CC03	Respiratory_ciliated_cells	4.68569	0.0330631	CST6|TNFRSF19|WNT9A
Cystatin C	log_cysc_cleaned	Schwann_cells	1.64833	0.0330944	ADA2|AHNAK|ANGPTL1|ANGPTL7|BCL2|BCL2L11|CD48|CD74|CD83|COL5A1|CPVL|CSF2RA|CST3|CXCL9|DDX58|EVI2B|FMNL1|GFRA1|GFRA3|HAVCR2|HLA-DRA|ICOSLG|IDO1|IL12A|IL18R1|IL34|ITGB7|L1CAM|LCP1|LPL|LSP1|MATN2|MIA|PADI2|PLSCR3|RNASE6|SEPTIN3|SERPINA3|SIGLEC10|SLAMF7|SLAMF8|SLITRK2|SLITRK6|SNX15|SOD3|TAFA5|THBD|TLR3|TMPRSS5|TNFSF13|TNFSF8|VIM|VWA1
Testosterone	log_testo_cleaned	Respiratory_ciliated_cells	1.90773	0.0332554	AGRP|CST6|GP2|IL12A|IL22RA1|PM20D1|PNLIP|PNLIPRP1|PRSS22|PZP|SCARF2|SERPINI2|TSPAN1|VMO1|VSTM2L|WNT9A
Gliclazide	A10BB09	Schwann_cells	3.02494	0.0332729	ADA2|ANGPTL7|IL1R2|ITGB7|SIGLEC10
Glucose	glucose_cleaned	Late_spermatids	0.448937	0.0332955	ADGRD1|FTCD|IL17D|LAMP1|POMC|SHBG|TPK1
Age	age	Melanocytes	1.98934	0.0333838	CA14|CCER2|CCL13|CCN3|CD59|CDH3|CHCHD6|CLEC11A|CTSF|CYTH3|FGF5|GMPR|GPNMB|IGDCC4|L1CAM|LHB|QPCT|SCRG1|SLC1A4|SRPX|TIMP2|VAT1
Type 1 diabetes	bin_250.1	Pancreatic_endocrine_cells	3.5744	0.033451	CTHRC1|FAP|IL32|SCGN
Mean reticulocyte volume	Mean_reticulocyte_volume	Breast_glandular_cells	3.58965	0.0336712	CCL28|MRC1|PLAT|SFRP1
Lymphocyte count	Lymphocyte_count	Schwann_cells	1.97978	0.0336736	AHNAK|ANGPTL7|BCL2|CD48|CXCL9|DDX58|FMNL1|IL1R2|IL34|LSP1|NPTX2|PLSCR3|SIGLEC10|SLITRK6
Monocyte count	Monocyte_count	Prostatic_glandular_cells	0.156884	0.0337396	BPIFB2
Creatinine	log_crea_s_cleaned	monocytes	0.635744	0.0337529	ADA2|CCL4|CD302|CD55|CD79B|CD86|CD93|CPVL|CXCL10|CXCL11|DNMBP|GBP1|HLA-E|ICAM3|IFNGR1|IFNGR2|KYNU|NOTCH2|PIK3AP1|RELT|RNF149|S100A4|SELPLG|SOD2|TFRC|TPM3|VNN1|WARS1
Heel bone mineral density (BMD) T-score, automated	Heel_bone_mineral_density__BMD__T_score__automated	Thymic_epithelial_cells	3.55623	0.0337666	CFH|ICAM5|RARRES2|TNFSF13
Phosphate	phos_cleaned	Basal_respiratory_cells	1.97527	0.0339074	CD40|CTSV|CXCL17|IGFBP6|ITGA2|KLK10|KRT19|KYNU|MMP10|MMP13|MMP3|PLAU|TACSTD2|XG
Sertraline	N06AB06	Macrophages	9.3778	0.0339613	CTSL|PLA2G7
Monocyte percentage	Monocyte_percentage	NK-cells	2.0522	0.0339924	ADAM8|ADGRE5|B2M|HLA-E|IFNL1|IL12RB1|ITGB2|SELPLG|SKAP1|SLAMF7|SPON2|TNFRSF1B
Hydroxocobalamin	B03BA03	Early_spermatids	10.1129	0.0340655	CA9|NFATC3
Long-standing illness, disability or infirmity	Long_standing_illness__disability_or_infirmity	Salivary_duct_cells	3.13825	0.0341059	EGFR|ITGA2|NOS1|SCPEP1|WFDC2
Phosphate	phos_cleaned	Hepatocytes	1.62661	0.0341949	APCS|C9|CFHR4|CHRDL2|COL18A1|ENTPD5|F13B|FGA|FGF21|FGL1|FURIN|HRG|HS3ST3B1|IL1RAP|IL6R|LCAT|LPA|OXT|RARRES2|SERPINA11|SERPINA3|SERPINC1|SERPING1|ST6GAL1|THPO
Red blood cell (erythrocyte) distribution width	Red_blood_cell__erythrocyte__distribution_width	Distal_enterocytes	1.68718	0.0342	ACHE|ACVRL1|AGR2|AK1|CA2|CDA|CHCHD10|CKB|DDT|FAM3D|IGSF9|INPP5J|KIF1C|LETM1|MAMDC4|NBL1|PDCD6|PIGR|PLA2G10|PLA2G2A|SNX15|THOP1|TSPAN1
Osteoarthrosis, localized, primary	bin_740.11	Basal_keratinocytes	7.8394	0.0342334	CDCP1|GPNMB
Lymphocyte percentage	Lymphocyte_percentage	Granulosa_cells	2.07758	0.0342718	CDH3|CEACAM21|HSPG2|IGFBP2|MDK|MKI67|NPTX2|PPP1R12B|RBP1|SLC16A1|TAFA5|VCAN
Sex	sex	T-cells	1.57471	0.0343648	ADGRE5|ARHGAP25|ARHGAP45|ARHGEF1|BIN2|CASP8|CD200R1|CD226|CD244|CD48|CD5|CD70|CD84|CRTAM|DGKA|DRAXIN|FCRL3|FGD3|FLI1|FLT3LG|FYB1|GIMAP7|GMFG|HCLS1|IL10RA|IL22|IL2RG|INPP5D|IPCEF1|ITGAL|ITGB7|LAG3|LAT|LCP1|LTA|LTB|LY9|PIK3IP1|PMCH|PPBP|PTPRC|RAB33A|RGCC|SELL|SLA2|SLAMF1|STK4|TNFRSF4|TNFSF8
Glycated haemoglobin (HbA1c)	hba1c_cleaned	Paneth_cells	1.78807	0.0344283	B3GNT7|C10orf99|CA2|CCL15|CCL23|CKB|CKMT1A|CKMT1B|FAM3D|FUCA1|FUT3|GPA33|HEPH|KRT8|LGALS3|MUC13|PIGR|POF1B|PPP1R14D|PTPRH|SNX15|TNFRSF11A
Cholecalciferol |Calcium Carbonate|Ergocalciferol |Calcium|Cholecalciferol |Niacin |Calcium Gluconate|Cholecalciferol |Calcium Phosphate	A12AX	Gastric_mucus-secreting_cells	7.73978	0.0344416	AGR2|POF1B
Beclomethasone Dipropionate	R03BA01	Adipocytes	3.6007	0.0345254	CD109|CD93|CPXM2|HSPG2
Furosemide|Amiloride |Furosemide	C03CA01	Cardiomyocytes	2.66904	0.0345295	HRC|NPPB|PALM2AKAP2|SFRP1|TNNI3|VEGFB
Fasting time	Fasting_time	Adipocytes	2.13219	0.0345595	ACVRL1|CRHBP|CRIP2|FABP4|IL6|KLF4|LPL|NPDC1|NPR1|PLAT
Lymphocyte count	Lymphocyte_count	Endothelial_cells	1.7909	0.0345627	ANGPT2|ANGPTL2|CCL21|CRIP2|CX3CL1|EPHB4|FCGR2B|GIMAP7|HEG1|HLA-E|ICAM2|IL18BP|LEPR|PLAT|PTPRB|SEMA3F|TGFBR3|VCAM1
Cereal intake	Cereal_intake	Squamous_epithelial_cells	2.15613	0.0346498	CD109|DSC2|FGFBP1|IKZF2|POF1B|PTN|RGMA|SUSD4|THBD|ULBP2
Coronary atherosclerosis	bin_411.4	Exocrine_glandular_cells	8.05651	0.0346502	MMP12|NPPB
Calcium	ca_cleaned	Thymic_epithelial_cells	2.05258	0.0347012	C1R|C1S|C3|CDON|CFB|CFH|ICAM5|IL1R1|IL6ST|PROS1|RARRES2|SERPING1
Amitriptyline	N06AA09	Melanocytes	7.60885	0.0347034	CCER2|CCN3
trans-pQTL score	trans.score	Ductal_cells	2.20336	0.0347232	AGRN|ANXA2|ANXA3|ANXA4|CCL2|CD59|CFB|CHI3L1|CSF1|CXCL5|CXCL6|DBN1|FUT3|GABARAP|GAL|HHEX|IFIT3|IL15RA|IL32|ITGA2|ITGB1|ITGB6|KRT18|LCN2|LTB|MELTF|MMP1|NPPB|OLFM4|PDCD6|PDLIM7|PRSS22|RBP1|S100A3|SERPINA3|SERPING1|SNX15|SOD2|TACSTD2|TFPI2|TGFA|TGM2|TINAGL1|TMEM132A|TNFRSF12A|TNFSF10|TNFSF11|TSPAN8|VCAM1|VNN1|VNN2|VTCN1
Doxazosin	C02CA04	Suprabasal_keratinocytes	3.55118	0.0347641	CA12|EPHA1|EPHA2|SPINK5
Total Lean Mass (g)	Total_Lean_Mass__g_	Endothelial_cells	0.41902	0.034771	CD200|CDH5|CTHRC1|LAYN|NPDC1|NRP1
Tibolone	G03CX01	Thymic_epithelial_cells	2.98516	0.0348163	ANGPTL2|CHI3L1|LAMB1|MET|SERPING1
Average total household income	Average_total_household_income	Pancreatic_endocrine_cells	4.55807	0.0350723	TNFRSF11B|TNFRSF12A|TNFSF11
Waist-to-Hip ratio	whr	Fibroblasts	1.48918	0.0350896	ADAMTS8|ADGRD1|AKAP12|ANGPTL1|AOC3|APOD|CCL26|CFH|CHRDL1|CILP|CLEC1B|CLEC3B|COL1A1|COL4A1|CRHBP|EFEMP1|ELN|F2R|FN1|GPNMB|GSN|HGF|ITGA11|ITM2A|LEPR|LRP1|LTBP2|MXRA8|NXPH3|OMD|PCDHB15|PLA2G2A|PLAT|PTX3|SCARF2|SERPINF1|SOD3|SPARCL1|SRPX|SSC5D|TGFBI|TGFBR3|TIMP1|TNXB|VEGFD
Arthropathy NOS	bin_716.9	Oligodendrocyte_precursor_cells	9.18838	0.035198	COL9A1|CRTAC1
LDL direct	ldl_chol_cleaned	Erythroid_cells	0.455555	0.0352074	CYTL1|ERMAP|LMNB1|MZT1|PSTPIP2|RNASE3|RNASEH2A|SNCA
Prednisolone	A07EA01	Oligodendrocyte_precursor_cells	1.86285	0.0352497	ADAM23|CCDC50|CHAD|CNTN4|FLRT2|IGDCC4|IL12A|LRRN1|NTRK2|PDGFC|PTPRS|SCG3|TAFA5|THBS4|VCAN|VWC2
Total protein	total_prot_cleaned	Langerhans_cells	1.42492	0.0354061	ADA2|ADAM8|ARF6|AXL|B4GALT1|BCAT1|BID|C17orf49|CCL13|CCL19|CCL22|CD1C|CD200R1|CD302|CD4|CD40|CD58|CD72|CD83|CD84|CD86|CFP|CSF2RB|CST7|CXCL10|CXCL3|CXCL5|CXCL8|DAPP1|DNAJB1|DNAJB6|DPEP2|EREG|FCER1A|FCGR2B|FMNL1|FXYD5|GLA|GMFG|HAVCR2|HLA-DRA|HSPA1A|ICAM1|IL18R1|IL1B|IL20|IL6R|ITGB2|LAT2|LCP1|LGALS1|LILRB2|LRRFIP1|LY9|LY96|MAP2K1|MARCO|MCEMP1|MMP12|MRC1|MTHFD2|NCR3LG1|NECTIN2|NFKB1|NFKB2|NFKBIE|NINJ…
Salbutamol	R03AC02	Smooth_muscle_cells	2.98574	0.0354138	HMCN2|NTF3|NXPH3|SOD3|THBS4
Pulse rate, automated reading	Pulse_rate	Proximal_enterocytes	1.40175	0.0354784	ACAA1|ACY1|ADAMTSL5|ALPI|ARSA|ASAH2|C2CD2L|CCL15|CD74|CEACAM20|COX5B|CTSD|DAPK2|DDT|DGKA|DNPH1|EDF1|ENTPD5|EPS8L2|ERBB3|FABP2|FABP6|FAM3B|FAM3D|FUCA1|FUOM|GFER|GIPC2|GLRX|IFNLR1|IL10RB|KAZALD1|KHK|LGALS3BP|MDK|MEP1A|MUC13|NAAA|NIT1|NUDT16|PEBP1|PECR|PIGR|PLB1|PLIN3|PPP1R14D|PRAP1|PRSS8|PSMD9|PSME2|RBKS|RBP2|RILP|RNASE4|SIAE|SMPDL3A|SNX15|SPINT1|TCN2|THOP1|TMPRSS15|TNFRSF14|TP53I3|VNN1|VSIG10
Alcohol consumption	alcohol	Cytotrophoblasts	1.78964	0.0356892	ADAMTSL4|AMOT|BCAM|BMP4|CKMT1A|CKMT1B|COLEC12|COMT|CTSL|EFEMP1|FOLR1|GGH|HS6ST2|KRT18|MANSC4|MME|NRP2|NTF4|SMPDL3A|SPINT1|TINAGL1|VWA1
Urea	urea_cleaned	Late_spermatids	0.631725	0.0356949	ARSA|BAG6|BPIFB2|BRK1|CA9|COMP|DCC|DPP7|ENTR1|FAM20A|FTCD|GGH|GRP|LRP11|NFATC3|NOS3|OXT|PHLDB1|PHOSPHO1|SCN4B|SDK2|SERPINA5|SMPD1|ZP3
Chronic renal failure [CKD]	bin_585.3	Salivary_duct_cells	2.79961	0.0357531	AHNAK2|LTBP2|PPL|RARRES1|SOX9|TG
Number of days/week of moderate physical activity	Number_of_days_week_of_moderate_physical_activity	Peritubular_cells	2.96632	0.0357598	CLMP|HS6ST2|ITGA11|MAMDC2|MXRA8
Red blood cell (erythrocyte) distribution width	Red_blood_cell__erythrocyte__distribution_width	Smooth_muscle_cells	1.66757	0.0358013	ACTA2|ANGPTL1|C1QTNF5|CCL8|CCN4|CDH6|CLEC3B|COL6A3|CRLF1|CTHRC1|HGF|ITGA11|ITGBL1|LGALS1|LMOD1|LTBP2|MATN3|MMP3|NOTCH3|SMTN|SRPX|TGM2|THBS2
Valproic Acid	N03AG01	Rod_photoreceptor_cells	4.55072	0.0358169	CAMKK1|PRRT3|SEZ6L2
Albumin	albumin_cleaned	B-cells	1.71209	0.0358468	CD48|CD70|CD74|CD79B|CD83|CR2|EVI2B|FCER2|FCGR2B|HLA-DRA|ICAM3|ICOSLG|IL16|IL2RA|IL4R|LILRB1|LSP1|LY9|NFATC1|PTPRC|RNASE6|SERPINA9|SIGLEC10|SLAMF1|TNF
Fenofibrate	C10AB05	Prostatic_glandular_cells	4.52319	0.0359583	AMOT|BPIFB2|NAAA
Epilepsy, recurrent seizures, convulsions	bin_345	Exocrine_glandular_cells	4.56844	0.0359954	CFB|TGFBI|VNN1
Body mass index	bmi	Endometrial_ciliated_cells	1.97619	0.0360295	ADAMTS8|AZU1|CD164L2|CLGN|DPY30|EDN1|GAL|GMPR|IL12A|IL6|NEDD9|NRTN|OMG|SERPINA5|STC1|TPPP3|VTCN1|WFDC2
Sex	sex	dendritic_cells	1.54172	0.036049	ADA2|ADGRE5|BCL2L11|CD2AP|CD72|CD83|CDKN2D|CLEC4C|CSF2RB|HHEX|HNRNPUL1|IL10RA|IL2RG|IL3RA|INPP5D|ITGAL|LAIR1|LCP1|LILRA4|LILRB1|LILRB2|LTA|LTB|LY9|LYN|MAPKAPK2|MILR1|MPIG6B|PAXX|PDGFB|PFKFB2|PLXNA4|PPBP|PTPN1|RELT|SELL|SEMA7A|SH2B3|SLA2|SNX9|SPON2|SUSD1|TGFBI|TMEM106A|TNFRSF1B|TNFRSF21|TNFSF8|TREML1|VEGFB
Time blood draw	Time_blood_draw	Bipolar_cells	0.574143	0.0360701	APLP1|BDNF|BRSK2|CABP2|CAMKK1|DLG4|EXTL1|LRRC38|NFASC|NXPH3|PER3|PODXL2|PTP4A3|RTN4R|SCG2|SEMA3F|SERPINI1|SLITRK6|SMPD3|SNAP25|STX3|STXBP1|SV2A
Neutrophill percentage	Neutrophill_percentage	Endothelial_cells	1.76951	0.0360795	AKAP12|CCL14|CD109|CDH5|CRHBP|CSF3|CXCL12|GIMAP7|HEG1|IGFBP4|JAM2|NOTCH1|NPDC1|PCDH1|PODXL|SNCG|THSD1|TNXB
Platelet crit	Platelet_crit	Respiratory_ciliated_cells	0.555411	0.036088	ACYP1|BTC|CCN2|CETN2|CRLF1|DAPP1|DYNLT1|EFCAB2|IL12A|LCN2|LY75|LZTFL1|PRDX5|PRSS22|PZP|RUVBL1|SCARF2|SCPEP1|SPAG1|SYNGAP1|TNFRSF19|TPPP3
Number of days/week of vigorous physical activity	Number_of_days_week_of_vigorous_physical_activity	Breast_glandular_cells	2.99906	0.0362088	CXCL13|EXTL1|GFRA1|PLAT|SFRP1
Salad / raw vegetable intake	Salad___raw_vegetable_intake	Late_spermatids	5.17726	0.0362106	NFATC3|PGR|TSC1
Testosterone	log_testo_cleaned	Prostatic_glandular_cells	2.30164	0.0362221	ADGRG2|BPIFB2|DPP4|ENPP5|GALNT7|GOLM2|KLK3|MSMB|NAAA|NPDC1|PLA2G7
cis-pQTL score	cis.score	Bipolar_cells	0.58458	0.0362781	AMIGO1|AMIGO2|ATP6V1G2|BCAT1|BDNF|BRSK2|CA11|CAMKK1|CEACAM16|CLSTN3|CPE|DNER|EXTL1|FAM171B|LRRC38|LRTM2|MDGA1|NFASC|NPHS1|NXPH3|PCDHB15|PER3|PLXDC1|PODXL2|RTN4R|SCG3|SEMA3F|SERPINI1|SEZ6|SEZ6L2|SLITRK6|SNAP25|SORCS2|STXBP1|SV2A|TEF|TMEM132A
SHBG	shbg_cleaned	Theca_cells	2.16332	0.0363568	ADAMTS16|AOC3|BST2|CILP|ENG|FGFR4|IGFBP2|LAMA4|LAMB1|RBP1|SUSD4|TIMP2|VCAM1
Sulfasalazine	A07EC01	Intestinal_goblet_cells	7.57401	0.0363663	EPCAM|MUC13
Vitamin D	vitd_cleaned	Enteroendocrine_cells	0.161728	0.0363937	QPCT
Valproic Acid	N03AG01	Excitatory_neurons	3.03215	0.0364304	CAMKK1|NCR3LG1|NCS1|NPTX1|PGLYRP1
Myocardial infarction	bin_411.2	Cardiomyocytes	8.09134	0.0364387	NPPB|TNNI3
Forced expiratory volume in 1-second (FEV1)	Forced_expiratory_volume_in_1_second__FEV1_	Exocrine_glandular_cells	1.92743	0.0364627	ADGRG1|C3|CBS|CFB|CXCL10|CXCL11|EDN1|FGF21|FGF5|FURIN|GAL|ICAM1|MMP12|OSMR
Cooked vegetable intake	Cooked_vegetable_intake	Hepatocytes	9.72492	0.0364684	HSD11B1|INHBC
Epilepsy, recurrent seizures, convulsions	bin_345	Syncytiotrophoblasts	3.55884	0.0364849	CPM|EPHB4|FUCA1|LAMP2
Mean sphered cell volume	Mean_sphered_cell_volume	Schwann_cells	1.8177	0.0365509	ADA2|ANGPTL7|BCL2|BCL2L11|CD74|FGF2|GSTT2B|IDO1|IL12A|IL34|L1CAM|PDGFB|PLCB2|RGS10|SIGLEC10|SLAMF7|SLITRK2|SPARC|VWA1
Platelet crit	Platelet_crit	Basal_squamous_epithelial_cells	0.51245	0.036574	BMP4|CD109|CDH3|DIABLO|DLL1|EDAR|FABP5|FKBPL|HSPA2|IL18|NGRN|PLSCR3|RGMA|TACSTD2|TNFSF13|VAV3
Obstetrical/birth trauma	bin_665	Endometrial_stromal_cells	3.4591	0.0366413	C1R|ELN|OGN|SFRP4
Tamoxifen	L02BA01	Plasma_cells	2.62772	0.0366444	ARSA|BCL2L11|CD38|CD70|LY96|TNFRSF17
Mean corpuscular volume	Mean_corpuscular_volume	Alveolar_cells_type_2	2.14867	0.0366582	CHI3L1|CTSE|CXCL17|FGF23|FOLR1|HYAL1|KITLG|LDLR|MARCO|SFTPA1
Fresh fruit intake	Fresh_fruit_intake	Serous_glandular_cells	4.46652	0.0368016	AMY1A|AMY1B|AMY1C
Total bilirubin	log_tbil_cleaned	Oligodendrocytes	0.417998	0.0368308	FUT8|IGF1R|KEL|PCDH17|PCDH9|SERPINI1
Leisure/social activities	Leisure_social_activities	Thymic_epithelial_cells	2.31917	0.0368406	ADGRD1|BOC|CFH|CHI3L1|MST1|OMD|PROS1|SERPING1|TNXB
Simvastatin	C10AA01	Peritubular_cells	1.91712	0.0369264	ADAMTSL5|ANGPTL1|APOD|AXL|CPE|ENG|F3|ITGA11|MXRA8|OGN|RGMA|SSC5D|TYRO3|WFIKKN2
Clopidogrel	B01AC04	Breast_myoepithelial_cells	4.46004	0.0369853	CCL28|COL2A1|PDGFA
Insulin	A10A	Peritubular_cells	2.00086	0.0370347	AOC3|BOC|CILP|DCN|ENG|ENPP6|GASK1A|HS6ST2|LAYN|NBL1|RGMA|SCARF2
Particulate matter air pollution (pm10); 2007	Particulate_matter_air_pollution__pm10___2007	Endometrial_stromal_cells	0.35821	0.0371177	FGF2|FKBP7|SERPINH1|THY1
Bendroflumethiazide	C03AA01	Endothelial_cells	2.62169	0.0371574	ADAM15|CCL21|CPXM2|FGF23|NPDC1|STC1
Body mass index	bmi	Prostatic_glandular_cells	2.10662	0.0371588	ADGRG2|AMOT|BPIFB2|CHRM1|CLGN|CPE|CST1|ENPP5|GMPR|GOLM2|IL1R1|KLK3|MSMB|NAAA|THBS4|TNFRSF19
Aspartate aminotransferase	log_ast_cleaned	Microglial_cells	1.56107	0.037162	ADAMTSL2|ADGRD1|ADGRF5|AMBN|APBB1IP|ARSB|ASPN|BLNK|CD86|CDH6|CLEC3B|CRYBB2|DDX58|EGLN1|FAP|FGF5|FLRT2|FLT1|GALNT10|HAVCR1|IGDCC4|IGF1R|ISM1|ITGA11|ITGAM|JAM2|LAMA4|LEPR|LILRB1|LPCAT2|LRRC37A2|MAD1L1|MAMDC2|MERTK|MILR1|NFATC3|NID2|NPL|NTRK3|PDCD1LG2|PKD2|PODXL|PTPRB|PTPRM|PXDNL|RABGAP1L|ST6GAL1|THSD1|TLR1|TPK1|VEGFC|ZHX2
Overall health rating	Overall_health_rating	Fibroblasts	1.90859	0.0372494	ADAMTSL2|CFH|COL4A1|FSTL1|GFRA1|GGT5|GSN|HGF|ITGA11|ITGBL1|LTBP2|SPON2|SRPX|THBS2
Quinine	P01BC01	Langerhans_cells	8.88833	0.0373003	IL12B|TNFRSF4
Testosterone	log_testo_cleaned	Sertoli_cells	1.89931	0.0373845	ADGRD1|BGLAP|BGN|CCL26|CCN4|EGFLAM|GGT5|GRK5|IGFBP6|L1CAM|MATN3|NID1|NPTX2|PDGFRB|PTH1R|SERPINA5|SUSD5
Diastolic blood pressure, automated reading	Diastolic_blood_pressure	Enteroendocrine_cells	2.45311	0.0374101	CHGA|FAM3D|GIP|PLA2G10|PYY|SCG2|SCGN
Glucose	glucose_cleaned	Breast_myoepithelial_cells	2.6619	0.0374233	CGREF1|KLK6|MIA|NPPC|NTF4|PYDC1
Total protein	total_prot_cleaned	Kupffer_cells	1.48334	0.037502	A1BG|ADA2|ADGRE1|APBB1IP|ARHGAP30|ARHGAP45|AZU1|BST1|C2|C3|CCL23|CD302|CD4|CD48|CD84|CD86|CD93|CES1|CFP|CLEC1B|CORO1A|CREG1|CRHBP|CSF2RB|CTSB|CXCL11|CXCL9|DPEP2|EHD3|EREG|FKBP5|FLI1|FMNL1|FYB1|GIMAP7|GMFG|HCLS1|HHEX|HMOX1|HPSE|ITGB2|ITIH4|LAT2|LCP1|LGALS9|LILRA6|LILRB1|LILRB2|LY96|MARCO|MCEMP1|MRC1|NRGN|NUDT16|PGD|PLCB2|PPBP|PTPN6|PTPRC|RASSF2|RELT|RNASE3|RNASE6|RP2|S100A4|SCARB1|SELL|SH2B3|SIRPA…
Renal failure NOS	bin_585.2	Excitatory_neurons	1.6116	0.0375216	ADAM23|CD200|CD99L2|CEACAM19|CGREF1|CLMP|CRELD1|DDAH1|DTNB|FGF5|FLRT2|HS6ST2|IGF1R|JAM3|LRP11|NCR3LG1|NEFL|NEO1|SCN4B|SEZ6L|SIRPA|SORCS2|SUSD4|SUSD5|TAFA5|THY1
Bendroflumethiazide	C03AA01	Leydig_cells	2.91975	0.0375603	COL1A1|MAMDC2|OMD|S100A13|SOD3
Smoking	smoking	Melanocytes	1.94701	0.0376435	CCER2|CCN3|CD59|CTSF|EDNRB|EXTL1|GPNMB|IGDCC4|IL34|L1CAM|MIA|PAG1|PCDHB15|SCRG1|SLITRK2|TIMP2|TYRP1|VAT1
Smoking	smoking	Breast_myoepithelial_cells	1.94701	0.0376435	ACTA2|BAMBI|COL2A1|CXCL14|EFHD1|ICAM5|IFNL2|IGFBP2|IL34|ITGBL1|KLK6|LTBP2|MIA|NPPC|NTF3|PYDC1|SNCG|STC2
Monocyte percentage	Monocyte_percentage	T-cells	2.09069	0.0376467	ADGRE5|CALCB|CD5|CD8A|IFNL1|IL12RB1|SELPLG|SKAP1|SLAMF1|TNF
Red blood cell (erythrocyte) distribution width	Red_blood_cell__erythrocyte__distribution_width	Plasma_cells	0.36519	0.0377119	ARSA|CD70|CKAP4|SEL1L
Phosphate	phos_cleaned	Mucus_glandular_cells	2.71703	0.0378117	ADGRG2|FGF23|KLK10|ODAM|OSMR|SERPINA3
Insulin	A10A	Squamous_epithelial_cells	2.2961	0.0378437	CA12|CD109|EPHA2|KEL|LYPD3|POF1B|RGMA|TACSTD2|ULBP2
Desogestrel |Ethinyl Estradiol	G03AA09	Hepatocytes	4.88129	0.0378548	F12|PGLYRP2|SERPINA6
Fresh fruit intake	Fresh_fruit_intake	Adipocytes	2.93578	0.0379601	CD109|ITM2A|LIFR|LPL|STC1
Phosphate	phos_cleaned	Peritubular_cells	1.90008	0.0380518	ADAMTSL5|APOD|CPXM2|ELN|ENPP6|ENTPD2|IGFBP6|IGFBP7|ITGA11|MATN2|OMD|PROK1|RGMA|SPOCK1
Renal failure NOS	bin_585.2	Endometrial_stromal_cells	1.99844	0.0380715	CLMP|ELN|IGFBP4|LGALS1|OGN|PHLDB1|PTK7|RSPO3|SCARF2|TAFA5|THY1|VASN
Conjugated Estrogens |Norgestrel	G03FA10	Astrocytes	3.48261	0.0380865	MASP1|MEGF9|MERTK|PAMR1
Alendronic Acid	M05BA04	Gastric_mucus-secreting_cells	7.25546	0.0383201	CHAD|SMPD3
Type 2 diabetes	bin_250.2	Undifferentiated_cells	2.44914	0.0383798	B3GNT7|CCL15|FAM3D|FUT3|OLFM4|PIGR|TNFRSF11A
Norethisterone |Estradiol	G03FA01	Basal_prostatic_cells	4.42003	0.0384017	AMOT|APOL1|IL1RL1
Mean platelet (thrombocyte) volume	Mean_platelet__thrombocyte__volume	Distal_enterocytes	0.648628	0.0384446	ACAA1|ACY1|AK1|CA2|CASP7|CHCHD10|COX5B|DDT|DSG2|GFER|GNE|HEPH|INPP5J|KIF1C|LETM1|MAP2K6|MICALL2|NAPRT|NDUFB7|PDCD6|PRDX6|RHOC|RILP|SH3BGRL2|SH3BP1|SIAE|SLC27A4|SMPDL3A|SNX15|SULT1A1|THOP1|TNFRSF11A|TPMT|TST
Duration of moderate activity	Duration_of_moderate_activity	Cardiomyocytes	4.49996	0.0384568	BAG3|ITGA11|MYL3
Gamma glutamyltransferase	log_ggt_cleaned	dendritic_cells	0.576791	0.0384702	ADA|BCL2L11|CSF2RB|HHEX|HNRNPUL1|IGF2R|IL18R1|KCTD5|PAXX|PDGFB|PPBP|SMPD3|SNX9|SPON2|SUSD1|TGFB1|TGFBI|TNFRSF21
Alkaline phosphatase	log_alp_cleaned	Glandular_and_luminal_cells	1.70357	0.0385107	ADAMTS15|AMIGO2|APOL1|ARG2|CCN1|CCN3|CD200|CDH1|COMP|CPM|CXCL10|EDN1|EPHA2|GAL|GBP2|IDO1|IL1R1|IL1RL2|IL6|IL6ST|MET|NEDD9|NPHS1|NT5E|OCLN|PAEP|PODXL|RNASET2|SLC39A14|SOD2|STC1|TCN1|TFPI2|VNN1
Osteoarthrosis, localized, primary	bin_740.11	Sertoli_cells	7.32581	0.0385506	SCRG1|THBS4
Sertraline	N06AB06	Hofbauer_cells	8.71707	0.038586	CTSL|PLA2G7
Phosphate	phos_cleaned	Intestinal_goblet_cells	2.10234	0.0386112	AGR2|B3GNT7|CHAD|ENTPD5|EPCAM|GALNT7|GPA33|KLF4|SPINK4|TSPAN1
Particulate matter air pollution (pm10); 2007	Particulate_matter_air_pollution__pm10___2007	Respiratory_ciliated_cells	0.311462	0.0386129	CCN2|DAPP1|LZTFL1
Water intake	Water_intake	Proximal_tubular_cells	7.98981	0.0388901	PTGR1|PTH1R
Aspartate aminotransferase	log_ast_cleaned	Late_spermatids	0.74565	0.0388943	ADAM23|ADAMTS13|ADGRD1|AMFR|ARSA|BAG6|BCAT1|BMP10|BRK1|CA9|CCDC80|CDH5|CIT|CLIC5|CLPP|CNTN4|COL2A1|COMP|CPTP|CPXM2|CRYBB2|CSF2RB|CTSF|DGCR6|DNPEP|DPP7|EGFLAM|ENTR1|FAM20A|FCRL3|FTCD|GFER|GFRA2|GIGYF2|GPI|HMCN2|HMOX2|HSDL2|IGFBPL1|IL17D|IL31RA|INPP1|IQGAP2|ITIH4|KLK11|LAMP1|LCP1|LGALS8|LHB|LHPP|LMNB1|LRP11|MAD1L1|MECR|MSTN|MYL6B|NFATC3|NFYA|NOS3|NPTX1|NTRK3|OTUD7B|PBXIP1|PCYT2|PHLDB1|PHOSPHO1|PLB1…
Salbutamol	R03AC02	Basal_squamous_epithelial_cells	4.36113	0.0389225	CD109|NTF3|XG
Month	month	Suprabasal_keratinocytes	2.37749	0.0389519	CEACAM19|KLK8|NECTIN4|PYDC1|SBSN|SLURP1|SPINK5
Pulse rate, automated reading	Pulse_rate	Inhibitory_neurons	0.678035	0.0389619	ARSB|CGREF1|CIT|CLSTN3|CRELD1|CRTAC1|DIABLO|DNM3|DTNB|EGLN1|FHIT|GP6|GPR158|HAVCR1|HGF|ITPR1|LRP11|LRTM2|MAD1L1|MEPE|METAP1D|NPTXR|NT5C1A|NTRK3|PKD2|PTPRB|RABGAP1L|ROBO1|SCG2|SCN4B|SDK2|SEZ6L|SORBS1|SPOCK1|SYT1|THTPA|VGF|VSTM2L
Calcium	ca_cleaned	NK-cells	0.394071	0.0390049	CD226|CD244|CEMIP2|ICAM3|SLAMF7
Direct bilirubin	log_dbil_cleaned	Plasma_cells	2.38337	0.0390403	CD70|HYOU1|ICAM2|IL16|LY9|LY96|SLAMF7
Age	age	Hofbauer_cells	1.39456	0.0390797	ACP5|ADA2|ADGRE2|AGRP|APOBR|ASAH1|CAPG|CASP1|CCL13|CCL24|CCL3|CCL4|CD200R1|CD276|CD4|CD74|CD86|CHCHD6|CHI3L1|CHIT1|COLEC12|CREG1|CTSB|CTSC|CTSD|CTSL|CXCL10|CXCL11|CYTL1|EGFL7|FAM20A|FES|FUOM|GCHFR|GM2A|GNPDA1|GPNMB|HAVCR2|HMOX1|HNMT|IGFBPL1|IL18BP|LAIR1|LAP3|LGALS1|LGALS9|LILRB2|LILRB4|LILRB5|LTA4H|LY96|MARCO|MRC1|NINJ1|NPC2|NPL|NRP2|PILRA|PLAUR|PLTP|PSAP|RNASE1|RNASE6|S100A4|SH3BP1|SIGLEC15|SLAM…
Platelet distribution width	Platelet_distribution_width	Breast_myoepithelial_cells	2.63099	0.0391346	AMIGO2|BAMBI|CXCL13|IL34|ITGBL1|STC2
Levothyroxine	H03AA01	Endometrial_stromal_cells	4.37488	0.0391571	CXCL13|ESR1|PGR
Platelet crit	Platelet_crit	Paneth_cells	0.565749	0.0392138	ACHE|B3GNT7|CA2|CA4|CASP7|CCL23|CDA|CEACAM3|CEACAM8|FUCA1|FUT3|HEPH|INPP5J|LGALS3|MDK|PTPRH|SAMD9L|SNX15|THOP1|TMSB10|TNFRSF11A|TSPAN8|TST
Creatinine	log_crea_s_cleaned	Enteroendocrine_cells	1.97275	0.0392608	CCL15|CHGA|EDN1|EPCAM|FAM3D|GCNT1|GIP|LCN15|MUC13|PLA2G10|PYY|RNASE4|SCG2|SCG3|VGF
Urate	urate_cleaned	Bipolar_cells	0.42805	0.0393225	BCAT1|CKB|LRTM2|SCG3|SEMA3F|SLITRK6
Gamma glutamyltransferase	log_ggt_cleaned	Alveolar_cells_type_2	1.84286	0.0393657	ADGRD1|ADGRF5|C2|CHI3L1|CPM|CRTAC1|CTSH|CXCL17|CYB5A|DEFB4B|FAM20A|FOLR1|GALNT10|GGT5|HYAL1|ICAM4|ICAM5|KITLG|MEGF9|NPR1|PALM3
Testosterone	log_testo_cleaned	Theca_cells	2.21229	0.0394222	AGRP|CCN4|CYTL1|EFNA4|ENPP6|FGFR4|IGFBP2|INSL3|LAMB1|MATN2|TIMP2
Age	age	Salivary_duct_cells	2.3377	0.0394941	AHNAK2|CCL28|EGFR|GALNT5|IKZF2|IL20|ITGA2|KLK1|LTBP2|MUC16|NOS1|RARRES1|SOX9|VTCN1|WFDC2
HDL cholesterol	hdl_chol_cleaned	Basal_respiratory_cells	1.5711	0.0395804	AGRN|ANXA2|CCL19|CCN1|CD58|CDCP1|CHI3L1|CSF3|CTSV|CX3CL1|DYNLT1|F3|FGFBP1|IFNGR1|IGFBP3|IGFBP6|IL18|IL20|ITGA2|ITGB6|LAYN|LCN2|LIF|MMP13|MMP3|NTF4|PSME2|SCPEP1|SLITRK6|SNCA|TACSTD2|TNC|TNFRSF12A|TNFRSF21|UXS1|VMO1|XG|ZP3
Mean platelet (thrombocyte) volume	Mean_platelet__thrombocyte__volume	Basal_respiratory_cells	0.61079	0.0395875	ANXA2|BCAM|BID|CA9|CD109|CD40|CD58|CTSC|CXCL3|CXCL5|CXCL6|DYNLT1|EFEMP1|IL18|ITGA2|KYNU|LCN2|NTF4|PLAU|PSME2|PSTPIP2|SCPEP1|SERPINB1|SNCA|SOD2|TNFAIP2|TXN
Total Lean Mass (g)	Total_Lean_Mass__g_	Club_cells	2.2958	0.0396543	CTSC|CXCL17|FOLR1|KLK10|NTF4|PSCA|SCGB1A1|TCN1|WFDC2
Atorvastatin	C10AA05	Late_spermatids	0.405771	0.0396559	CLIC5|CRYBB2|FAM20A|ITIH4|TNFSF11
trans-pQTL score	trans.score	NK-cells	1.68699	0.0396967	ADAM8|ADGRE5|ADGRG1|APBB1IP|APOBR|ARHGAP25|ARHGAP45|ARHGEF1|AXIN1|B2M|BIN2|BTN3A2|C1orf56|CASP10|CASP8|CCL3|CCL4|CD160|CD226|CD244|CD300A|CD48|CD72|CDKN2D|CEMIP2|CMC1|CORO1A|CRTAM|CST7|DRAXIN|F2R|FCRL3|FCRL6|FCRLB|FGD3|FGFBP2|FLI1|FLT3LG|FYB1|GIMAP7|GMFG|GNLY|GSAP|HAVCR2|HCLS1|ICAM2|ICAM3|IFNL1|IGF2R|IL12RB1|IL16|IL18R1|IL2RA|IL2RG|IL7R|INPP5D|IPCEF1|IRAG2|ITGAL|ITGAM|ITGB2|ITGB7|KIR3DL1|KLRD1|KL…
Osteoarthrosis, localized, primary	bin_740.11	Oligodendrocyte_precursor_cells	4.61476	0.0397285	COL9A1|SCRG1|THBS4
Red blood cell (erythrocyte) count	Red_blood_cell__erythrocyte__count	Peritubular_cells	1.67671	0.0397429	ACTA2|ANGPTL1|AOC3|AXL|BOC|C1R|C1S|CCL26|CLMP|DCN|ELN|ENG|FSTL1|GMPR|GP1BA|HS6ST2|IGFBP6|LAYN|LMOD1|LRP1|PDGFRB|RASSF2|SRPX|THBD|VASN
Rheumatoid arthritis	bin_714.1	granulocytes	7.15076	0.0398218	PADI4|TNFRSF4
Body mass index	bmi	Late_spermatids	0.709132	0.0398371	ARSA|ASAH2|BMP10|BPIFB2|CA9|CCDC80|CDH23|CLIC5|COMP|CPXM2|CRISP2|CRYBB2|CTSF|DDX25|DNPEP|ENTR1|FAM20A|FCRL3|FTCD|GGH|GRP|HSDL2|IGFBPL1|ITIH4|KLK11|KLK13|KLK15|LAMP1|LCP1|LRP11|NPTX1|NTRK3|OXT|PHLDB1|PHOSPHO1|PLB1|PODXL2|PSPN|PZP|RCC1|SDK2|SERPINA5|SHBG|STX1B|TDP1|TIMP2|TNFRSF8|TNFSF11|TPK1|TSHB|ZP3
Waist-to-Hip ratio	whr	Undifferentiated_cells	0.350279	0.0399247	C10orf99|FGFR4|PLA2G2A|RARRES2
IGF-1	igf1_cleaned	NK-cells	1.54843	0.0399391	ADGRG1|B2M|C1orf56|CCL3|CCL4|CD160|CD72|CRTAM|DRAXIN|FCRL3|FCRLB|HAVCR2|HLA-A|HLA-E|ICAM3|IL10RA|IL16|ITGAL|ITGAM|ITGB2|KLRF1|LAIR1|LTA|MICB|PIK3IP1|PILRB|PPBP|PTPRC|SELPLG|SLAMF7|SPON2|TGFB1|TNFRSF1B|TNFRSF4|TNFSF11
Lymphocyte percentage	Lymphocyte_percentage	Spermatocytes	0.322112	0.0401037	NPTX2|RLN2|SPAG1
Number of days/week of moderate physical activity	Number_of_days_week_of_moderate_physical_activity	Microglial_cells	2.86774	0.0401123	FAP|ITGA11|ITGAM|MAMDC2|PDGFC
Monocyte count	Monocyte_count	Hepatocytes	0.614446	0.0401705	APOA2|CHRDL2|CLU|FURIN|FXN|GNE|HHEX|ICAM3|IL1RAP|KLB|KLKB1|LBP|NUDC|PIK3AP1|PROC|SERPINC1|SHMT1|SLC9A3R2|TBCA|TDO2
Vitamin D	vitd_cleaned	Bipolar_cells	0.319947	0.0401821	DNER|PTP4A3|SEZ6L2
Urea	urea_cleaned	Club_cells	2.18933	0.0401877	AGR2|BPIFB2|C6orf58|F3|KRT19|PSCA|RARRES1|S100P|SLITRK6|VMO1|VSTM2L
Leisure/social activities	Leisure_social_activities	Adipocytes	1.86552	0.0402585	BCAM|CD93|CDH5|COL15A1|CRHBP|GPIHBP1|IL6|JAM2|NOS3|NOTCH1|PCDH17|PLAT|PODXL|SPARCL1
Interferon Beta-1A	L03AB07	Basal_prostatic_cells	33.0762	0.0402676	IFIT3
Hypertensive chronic kidney disease	bin_401.22	Serous_glandular_cells	2.87424	0.0403151	FAM3B|FAM3D|IL19|NUCB2|TNFRSF11A
Platelet crit	Platelet_crit	Endometrial_stromal_cells	0.60228	0.0403562	ADAMTS8|C1R|COL4A1|COL5A1|DCN|DKK1|F2R|FAP|FBLN2|FGF2|FKBP7|FOXO1|HGF|IL15|LAMB1|LGALS1|NID1|PCDHB15|PHLDB1|PLA2G7|PPP1R14A|PTN|RSPO3|SCARF2|SERPINH1|SPARC|THBS2
Prednisolone	A07EA01	Hepatocytes	0.398439	0.0404002	CFB|ORM1|SERPINA3|SERPINC1|ST3GAL1
White blood cell (leukocyte) count	White_blood_cell__leukocyte__count	dendritic_cells	1.55181	0.0406059	APBB1IP|AREG|BCL2L11|BID|BLNK|CCDC50|CD2AP|CD300A|CLEC4C|CORO1A|CSF2RB|EZR|FMNL1|HHEX|HNRNPUL1|ICOSLG|IL16|INPP5D|KCTD5|LAIR1|LCP1|LSP1|PADI4|PAXX|PDGFB|PFKFB2|PPBP|PTPN1|RASSF2|RELT|RNASE6|RNASET2|RNF149|SELL|TGFB1|TMEM106A|TNFRSF21
Glucose	glucose_cleaned	Oligodendrocyte_precursor_cells	1.78193	0.0406966	ANGPTL2|CDH2|CGREF1|CHAD|GPR158|HS6ST2|IL17D|LUZP2|NFASC|NPTXR|PTPRS|SCG3|SCRG1|SEZ6L|SPOCK1|TAFA5
Norethisterone |Estradiol|Levonorgestrel |Estradiol	G03FB05	Suprabasal_keratinocytes	7.44979	0.0407339	IL1RL2|SERPINA12
Methotrexate	L01BA01	Spermatocytes	4.29504	0.0407347	CENPF|COCH|DLGAP5
Ancestry	pop	Kupffer_cells	1.45839	0.0409077	ADGRE2|APBB1IP|APOBR|ARHGAP30|BST1|C2|CCL14|CCL23|CD101|CD300A|CD302|CD84|CES1|CFP|CLEC1B|CRHBP|CSF2RB|CTSB|CXCL11|CXCL9|DEFA1B|DPEP2|EREG|IL12RB1|IL17RA|ITGAM|ITGB2|ITIH4|LAIR1|LCP1|LGALS9|LILRA6|LILRB1|LILRB2|LILRB4|LILRB5|MARCO|MCEMP1|MICB|MRC1|NAMPT|PILRA|PPBP|RELT|RNASE3|SELL|SELPLG|SH2B3|SIGLEC10|SIGLEC5|SIRPA|SLAMF8|SLC39A14|TNFRSF10C|TNFRSF1B|TNFSF13B|VCAN|VNN2|VSIG4|VSIR
Prednisone	A07EA03	Smooth_muscle_cells	7.55665	0.041037	MATN3|MMP3
Milk type used	Milk_type_used	Astrocytes	2.35247	0.0411022	ACP6|ARSB|CPQ|HDAC8|PON2|PTPN9|TSPAN7
Gamma glutamyltransferase	log_ggt_cleaned	Excitatory_neurons	0.685712	0.0414864	ADAM23|ARSB|ATRN|CD200|CDH2|CDH6|CHL1|CORO6|CRELD1|DDAH1|EGLN1|EHBP1|EPHA4|EXTL1|FHIT|FLRT2|GP6|GSTT2B|HAVCR1|ICAM5|ITGA11|KITLG|LRTM2|MAD1L1|MSRA|NAGPA|NELL2|NFASC|NPTN|NPTXR|PTPRS|SEZ6L|SNCA|SORCS2|SPOCK1|SUSD1|SUSD5|TPK1|VSNL1
Total protein	total_prot_cleaned	Endometrial_ciliated_cells	0.510181	0.0414954	APOL1|AZU1|BTC|CCN2|CETN2|DPY30|EFCAB2|IDO1|IL6|NEDD9|NPHS1|NRTN|OMG|PLA2G4A|RIPK4|SPAG1
Leisure/social activities	Leisure_social_activities	Excitatory_neurons	1.74912	0.0415645	ADAM23|ADAMTS16|CDH6|CNTN4|EXTL1|FLRT2|HS6ST2|IL1RL2|ITGA11|NCAM1|NELL2|NPTN|NTRK2|PCDH17|PCDH9|PKD1|ROBO1|SEZ6L|VWC2
Fasting time	Fasting_time	Pancreatic_endocrine_cells	2.84972	0.0416722	CFB|PPY|SCG2|SCGN|TNFSF11
Neutrophill percentage	Neutrophill_percentage	monocytes	1.59187	0.0417751	ADA|ADGRE2|ADGRE5|CD244|CD302|CD48|CD72|CD79B|CD83|CD86|CDA|CEBPB|CPVL|CRTAM|CXCL3|GBP1|GIMAP7|ICAM3|ITGAL|ITGB2|MNDA|NAMPT|PADI4|PTPRC|PTX3|SLAMF7|VNN2
Coronary atherosclerosis	bin_411.4	Basal_respiratory_cells	7.22858	0.0418706	IGFBP3|TNFRSF21
Chronic airway obstruction	bin_496	Basal_respiratory_cells	7.22858	0.0418706	CXCL17|TNFRSF12A
Particulate matter air pollution (pm10); 2007	Particulate_matter_air_pollution__pm10___2007	Salivary_duct_cells	0	0.0418749
Monocyte percentage	Monocyte_percentage	Suprabasal_keratinocytes	0.17289	0.0418985	IL1RL2
Gliclazide	A10BB09	Basal_keratinocytes	3.29814	0.042001	DLL1|EPHA2|GPNMB|LYPD3
Metformin	A10BA02	Pancreatic_endocrine_cells	2.14083	0.0420281	COL1A1|CST6|CXCL6|FN1|MMP1|PPY|SCG2|SCG3|SCGN|TIMP1|TNFRSF12A
Mean sphered cell volume	Mean_sphered_cell_volume	Paneth_cells	1.9175	0.0420713	ACHE|C10orf99|CA4|CDA|EPCAM|FUCA1|FUT3|MDK|MSLN|MUC13|PIGR|PPP1R14D|PTPRH|TMSB10|TSPAN8
Bronchiectasis	bin_496.3	Salivary_duct_cells	29.8238	0.0421469	WFDC2
Psoriasis	bin_696.4	Squamous_epithelial_cells	6.91286	0.0422395	KLK13|KLK8
Hydroxyurea	L01XX05	Endometrial_stromal_cells	4.23181	0.0422546	FGF2|LGALS1|PTN
Mean platelet (thrombocyte) volume	Mean_platelet__thrombocyte__volume	Salivary_duct_cells	0.352441	0.0422577	CCL28|CRACR2A|ITGA2|LTBP2|SCPEP1
Cystatin C	log_cysc_cleaned	Alveolar_cells_type_1	1.61619	0.0422597	ACTN4|ADGRF5|AGER|ALCAM|AMOTL2|CD55|CDH1|CEACAM6|CGN|CLIC5|CSPG5|CST6|CTSE|DAPK2|DDAH1|EPPK1|EPS8L2|EVPL|F3|FAS|FGF23|FOLR1|FZD8|GALNT5|GAS6|ICAM1|ICAM4|ICAM5|IRAK1|LAYN|MATN3|MSLN|NACC1|NDST1|NEDD9|OCLN|OSMR|PALM2AKAP2|PPL|PVR|RNASE1|ROR1|SPRING1|TGFBR2|TIMP3|TNFRSF10A|TNFRSF12A|TP53I3|VEGFA|VSTM2L|WFDC12|WNT9A
Simvastatin	C10AA01	Cholangiocytes	2.63015	0.0422679	CFI|FTCD|SDC1|SERPINA4|SERPINA6|VNN1
Total protein	total_prot_cleaned	Proximal_tubular_cells	1.47215	0.0423583	ABHD14B|ACAA1|ACOT13|ACP5|AHCY|AIF1L|AIFM1|AK2|ARG2|ATP5F1D|ATP6V1F|BOLA2B|CETN2|CFI|CHCHD10|CRYM|CTF1|CYB5A|DBI|DECR1|DHRS4L2|DNPH1|ECHS1|ECI2|ENPP6|FABP3|FCRLB|FDX2|FIS1|FOLR1|FUOM|GIPC2|HAGH|HAVCR2|HMGCL|HNF1A|HNMT|HYAL1|IL17RB|L3HYPDH|LACTB2|LAMTOR5|LAP3|LRP2|MGMT|MIF|MOCS2|MORN4|MRPL58|MSRA|MST1|MTIF3|NDUFA5|NIT1|NIT2|NPL|PALM|PAPPA|PEBP1|PECR|PINLYP|PM20D1|PRDX1|PRDX3|PRR5|RAB11FIP3|RBPMS|R…
Angina pectoris	bin_411.3	Basal_respiratory_cells	4.27385	0.0423857	CD58|F3|IFNGR1
Insulin	A10A	Microglial_cells	1.92902	0.0424717	ADGRD1|FLRT2|GALNT10|GASK1A|HAVCR1|IGDCC4|IGF1R|JAM2|LEPR|LRRC37A2|PDCD1LG2|PTPRM
Chronic renal failure [CKD]	bin_585.3	B-cells	0.258374	0.0425943	CD40|IL4R
Sex	sex	Macrophages	1.41383	0.0427892	ADA2|ADGRE1|ADGRE2|BST1|CCL24|CD200R1|CD244|CD300E|CD48|CD72|CD83|CD84|CD86|CPVL|CRTAM|CSF2RB|CXCL10|CXCL5|DOK1|DPEP2|EREG|FBP1|FLI1|FYB1|GMFG|GPNMB|HAVCR2|HCLS1|HPSE|IL10RA|IL18|ITGAM|ITGB2|LAIR1|LAT2|LCP1|LGALS9|LILRA6|LILRB1|LILRB2|LYN|LYVE1|MARCO|MERTK|MILR1|PDGFB|PLA2G7|PLAUR|PLCB2|PPBP|PSTPIP2|PTPN6|PTPRC|RELT|RGS10|RILPL2|RNASE1|S100A4|SELL|SH2B3|SIGLEC10|SIGLEC15|SIRPA|SLAMF8|TGFBI|THBD|T…
Doxazosin	C02CA04	Squamous_epithelial_cells	4.19066	0.0429836	CA12|EPHA1|EPHA2
Triglycerides	log_total_tg_cleaned	Serous_glandular_cells	0.556465	0.0430436	ALDH3A1|ANGPT1|APOD|BGLAP|CRACR2A|CST5|EGF|EIF4EBP1|FAM20A|FAM3B|FAM3D|FCGR3B|IL7R|KLK10|KLK13|MCFD2|NAMPT|NUCB2|PAIP2B|PIK3AP1|SERPINA3|TNFRSF11A
Milk type used	Milk_type_used	Collecting_duct_cells	4.20575	0.043081	CLU|ITGB6|STC1
Overall health rating	Overall_health_rating	Ductal_cells	2.33746	0.0432015	AGRN|CHI3L1|KRT8|TFPI2|TNFRSF12A|TSPAN8|VCAM1
Salbutamol	R03AC02	Pancreatic_endocrine_cells	4.16464	0.0433485	DEFB4A|FAP|QPCT
Age	age	Granulosa_cells	1.7856	0.0436075	ADAMTS15|ADAMTS16|BAMBI|CCN4|CCND2|CD99|CDH2|CDH3|COL4A1|DAG1|FOXO1|HS6ST1|HSDL2|HSPG2|IGFBP2|ITGB5|LPL|MDK|NECTIN1|NPTX2|PLAT|SEMA7A|SFRP4|SRPX|TNXB|VCAN|VWC2
Urate	urate_cleaned	Oligodendrocyte_precursor_cells	0.599591	0.0436085	ADGRG2|AFAP1|ALCAM|CDH6|DPP10|DTNB|EGLN1|ERBB4|FGF2|FLRT2|GHR|HS6ST2|IL1RAP|MSRA|PTPRS|SCG3|SCRG1|SEZ6L|SUSD4
Body mass index	bmi	Early_spermatids	0.685119	0.0436385	BCL2L11|BPIFB2|C6orf58|CA9|CCDC80|CDH23|CLGN|COMP|CPXM2|DDX25|DMP1|DNPEP|DSG4|EPHA1|FGF23|FTCD|GGH|GOT1|GRP|IGFBPL1|ITIH4|KLB|KLK15|LMNB2|LRRC37A2|MMP3|NTRK3|PLB1|PODXL2|PZP|RGMB|SDK2|SHBG|SPACA5|TDP1|THBS4|TLR3|TNFSF11|TPK1|ZP3
Known or suspected fetal abnormality affecting management of mother	bin_655	Syncytiotrophoblasts	4.36669	0.043667	CGA|DPP4|SDK2
trans-pQTL score	trans.score	Pancreatic_endocrine_cells	2.36853	0.0437903	ANXA2|ANXA3|BGN|CCL2|CCN2|CFB|COL1A1|COL5A1|CRLF1|CST6|CTHRC1|CXCL5|CXCL6|DBN1|DEFB4A|FAP|FN1|GAL|IL11|IL32|LGALS1|MMP1|MMP3|NPPB|PDLIM7|PPY|QPCT|RHOC|S100A3|SCG2|SCG3|SCGN|SERPINA3|SNX15|STC2|TFPI2|TGFBI|THBS2|TIMP1|TNFRSF11B|TNFRSF12A|TNFSF11
Urea	urea_cleaned	Skeletal_myocytes	1.88672	0.0438112	ACHE|BAG3|BDNF|CA3|CORO6|DUSP29|IDI2|IGDCC4|MYBPC1|NEB|NOS1|PTP4A3|PYDC1|THBD|TPM3
Insulin	A10A	Breast_glandular_cells	2.56498	0.0438374	CGREF1|CHAD|GFRA1|MFGE8|MIA|TNFRSF11B
Levothyroxine	H03AA01	Basal_prostatic_cells	6.60074	0.043838	PALM3|TG
Type 1 diabetes	bin_250.1	Cholangiocytes	4.1789	0.0438532	CFI|SCGN|SOX9
Postinflammatory pulmonary fibrosis	bin_502	Collecting_duct_cells	6.59341	0.043917	FOLR1|ITGB6
Centre	centre	Spermatogonia	0.410002	0.0439172	AZU1|CENPF|CEP85|ERI1|PSIP1|RAD51
Urea	urea_cleaned	Undifferentiated_cells	2.11557	0.0439325	AGR2|BCL2L15|C10orf99|CCL15|CCL24|CEACAM16|FAM3D|FGFR4|PLA2G2A|POF1B|RARRES2
Number of days/week of vigorous physical activity	Number_of_days_week_of_vigorous_physical_activity	Thymic_epithelial_cells	2.32017	0.0439804	ADH1B|CCDC80|CFH|CHRDL1|EPHB6|OGN|RARRES2
Number of days/week of moderate physical activity	Number_of_days_week_of_moderate_physical_activity	Melanocytes	4.1366	0.0441687	EXTL1|L1CAM|VAT1
Age	age	Basal_squamous_epithelial_cells	1.87474	0.044192	ADAMTSL5|BAG3|BMP4|BOC|CD109|CD200R1|CDH3|CXCL14|EPGN|FKBPL|GABARAP|HSPA2|IFNLR1|IL1R2|ITPRIP|KITLG|NPPC|NTF3|PAPPA|RGMA|SOX9|TNFSF13|WNT9A|XG
Monocyte count	Monocyte_count	Langerhans_cells	1.50007	0.0441976	BCAT1|C17orf49|C1orf56|CASP1|CD40|CLEC10A|CSF2RA|CTSZ|EREG|FMNL1|GLA|IL1RN|IL22|KYNU|LRRFIP1|LY96|MCEMP1|NCF2|NFKBIE|NINJ1|PDGFB|PILRA|PTPN6|QPCT|RASSF2|RELT|RNASE6|RP2|STX4|THBS2|TIMP1|TLR2|TNFAIP2|TYMP
Clopidogrel	B01AC04	Enteroendocrine_cells	4.13025	0.0442451	COL2A1|FGFBP3|PF4
Number of draws	Number_of_draws	Theca_cells	0.305941	0.0442514	AAMDC|AGRP|CCN4
Omeprazole	A02BC01	Suprabasal_keratinocytes	3.26015	0.0442726	KLK11|PRSS27|SPINK5|TMPRSS11D
Tobacco use disorder	bin_318	Mucus_glandular_cells	4.16417	0.044352	KLK6|ODAM|WFDC2
Haemoglobin concentration	Haemoglobin_concentration	Smooth_muscle_cells	1.54128	0.0446301	ACTA2|ADGRF5|ADIPOQ|ANGPT1|ASPN|BDNF|BGN|C1QTNF5|CCL2|CCL26|CCL8|CCN2|CDH6|COL18A1|COL6A3|CXCL12|CXCL9|ELN|HGF|LTBP2|NID1|NOTCH3|PALLD|PDGFA|PTP4A3|SCARF2|SELP|SMTN|SOD3|SPARC|TGM2|TIMP3
Number of draws	Number_of_draws	Plasma_cells	0.493565	0.0446461	CASP10|CASP3|CD38|CHAC2|FEN1|LSP1|PTP4A3|RAB39B|RRM2
Simvastatin	C10AA01	Proximal_tubular_cells	1.78444	0.0447007	ASS1|CFI|DBI|FBP1|FTCD|FUOM|HYAL1|IL17RB|KHK|MST1|PCBD1|PTGR1|RBP5|SDHB|SMPDL3A|TNFSF10|TPMT
Doxazosin	C02CA04	Sertoli_cells	4.12026	0.0447157	EGFLAM|NPPB|PTH1R
Direct bilirubin	log_dbil_cleaned	Early_spermatids	0.331579	0.0448271	BPIFB2|C1orf56|PCDH17
Weight change compared with 1 year ago	Weight_change_compared_with_1_year_ago	Granulosa_cells	2.32576	0.0449494	ADAMTS15|HSPG2|IGFBP2|ITGB5|SFRP4|SRPX|TNXB
Osteoarthrosis, localized, primary	bin_740.11	Hofbauer_cells	4.37631	0.045025	CAPG|GPNMB|HAVCR2
Body mass index	bmi	Schwann_cells	1.60713	0.0450285	ADAMTS8|AHNAK|ANGPTL1|BCL2|BCL2L11|CD226|CHL1|CSF2RA|CST3|CXCL9|FMNL1|GFRA3|HAVCR2|ICOSLG|IL12A|IL18R1|LCP1|LPL|LSP1|MIA|NCAM1|NPTX2|RNASE6|SCN2B|SERPINA3|SLITRK2|SLITRK6|SSC5D|TLR3|TMPRSS5|TNFSF13
Spread type	Spread_type	Inhibitory_neurons	0.538679	0.0450616	BRSK2|CGREF1|CHM|CLIP2|CRADD|EHBP1|ERBB4|GRK5|MSRA|NCAM1|RAPGEF2
Caffeine |Acetaminophen |Codeine|Acetaminophen |Codeine |Ketorolac|Acetaminophen |Codeine	N02AJ06	Gastric_mucus-secreting_cells	4.09571	0.045087	AGR2|ALDH3A1|POF1B
SHBG	shbg_cleaned	Spermatocytes	0.454645	0.0451252	AKAP12|CEP85|KLB|PCDH17|PCDHB15|POMC|RLN2
Glycated haemoglobin (HbA1c)	hba1c_cleaned	Serous_glandular_cells	1.82466	0.0451296	ALDH3A1|BGLAP|BPIFA2|BPIFB2|CCL28|DNER|DPP4|FAM20A|FAM3B|FAM3D|FCGR3B|IL19|IL22|LPO|NAMPT|PGLYRP1|SFRP1|TNFRSF11A
Body mass index	bmi	Ionocytes	1.73707	0.0451681	CCN1|CD164L2|CSF3|CXCL17|DYNLT1|F3|FAM3D|GPRC5C|KLK10|KLK11|MSLN|NECTIN4|OMG|PRSS22|PSCA|RARRES1|S100A3|SCGB1A1|SLITRK6|TACSTD2|TNFRSF10C|TPPP3|WFDC12|WFDC2|ZP3
Ancestry	pop	Oligodendrocytes	0.685996	0.0452113	ABCA2|ALCAM|ANK2|APLP1|APP|ARHGEF10|ARSB|BRSK2|CD226|CD99L2|CLIP2|CNTN2|CPQ|CRELD1|DNAJC6|DNER|DTNB|EFHD1|EGLN1|ERBB4|FRMD4B|FUT8|GPR158|KLK6|LAMP2|LRP11|LRRC37A2|MOG|NCAM1|NHLRC3|PSRC1|PTH|PTPRK|RECK|ROR1|SESTD1|SLITRK2|SORCS2|SORT1|SPOCK1|SUMF1|TAFA5|THBS2|TYRO3
Estradiol|Norethisterone |Estradiol	G03CA03	Smooth_muscle_cells	4.20132	0.0452531	COL1A1|COL5A1|NID1
Age	age	Intestinal_goblet_cells	1.72121	0.0452558	AGR2|APOBR|B3GNT7|BCL2L15|C10orf99|CCL15|CCL24|FAM3D|FUT3|GALNT3|GALNT5|GALNT7|HEPH|HNF1A|KLB|KLK1|KLK15|LGALS9|MAMDC4|MUC2|NPDC1|PLA2G10|POF1B|PTPRH|RNASE4|SHD|SPINK4|TFF3|TNFRSF11A|TSPAN1|TSPAN8
Urea	urea_cleaned	Salivary_duct_cells	2.55872	0.0453356	CCL28|EGFR|ITGA2|MET|NOS1|RARRES1|SLITRK6|SOX9
Alfacalcidol	A11CC03	Bipolar_cells	4.09829	0.0454079	PCDHB15|SEMA3F|SEZ6
Monocyte percentage	Monocyte_percentage	Astrocytes	0.264116	0.0454558	AMOT|PTPRM
Triglycerides	log_total_tg_cleaned	Late_spermatids	1.32892	0.0455079	ACOT13|ACSL1|ADAMTS13|ADGRD1|AFAP1|AMFR|AP2B1|ARID4B|ARL2BP|ARSA|ASAH2|ATF2|ATP1B3|ATP6V1F|BACH1|BAG6|BCAT1|BLOC1S3|BRDT|BRK1|C2orf69|CACNA1H|CALCOCO2|CARHSP1|CASP2|CCDC80|CCL14|CDH5|CEP152|CEP164|CEP170|CEP43|CIT|CLIC5|CLPP|COL2A1|CPXM2|CSF2RB|CSNK1D|CTSF|CXCL16|DAPK2|DCUN1D1|DDA1|DDX25|DGCR6|DNAJB8|DNPEP|DPP7|DUSP3|DYNLT3|EFCAB2|EGFLAM|EHBP1|EIF4E|ELOB|ENTR1|ERMAP|FAM20A|FCRL3|FGD3|FKBP7|FTCD|G…
Milk type used	Milk_type_used	Extravillous_trophoblasts	2.29468	0.0455921	CCNE1|GAL|GALNT2|KRT18|NAGA|PON2|RRM2
HDL cholesterol	hdl_chol_cleaned	dendritic_cells	1.5401	0.0456111	ADA2|APBB1IP|BLNK|CD300A|CD4|CD72|CD74|CD83|CSF2RB|ERN1|FMNL1|HYOU1|ICOSLG|IFNLR1|IGF2R|IL10RA|IL18R1|IL3RA|INPP5D|LAIR1|LILRB1|LILRB2|LILRB4|LSP1|LTA|LTB|LY9|LYN|PTPN1|RELT|RNASE6|RNASET2|SELL|SEMA7A|SLAMF7|SNX9|TNFRSF1B|TNFRSF21|TNFSF8|VEGFB
Simvastatin	C10AA01	Leydig_cells	1.97295	0.0456662	ADAMTSL5|ANGPTL1|APOD|C1RL|CPE|ENG|MXRA8|OGN|RGMA|SSC5D|TGFBR3|TYRO3|WFIKKN2
Centre	centre	Schwann_cells	0.592266	0.0456778	AHNAK|BCL2|CD226|DAPP1|DDX58|FGF2|FMNL1|GSTT2B|LSP1|MICALL2|PDGFB|PLCB2|PLSCR3|RAB33A|RGCC|RGS10|RILPL2|SNX15|SPARC|VIM
IGF-1	igf1_cleaned	Smooth_muscle_cells	1.55071	0.0457002	ACTA2|ANGPTL1|ANGPTL2|BDNF|CCL2|CCL8|CCN3|COL4A1|CRIP2|CRLF1|CTHRC1|CXCL9|FGF7|FNDC1|HGF|HMCN2|IGFBP7|IL6|ISM1|ITGBL1|LGALS1|LTBP2|MCAM|MFGE8|NOTCH3|NXPH3|PDGFA|PDGFRB|PTH1R|PTP4A3|SNCG|TIMP3|VASN
Chronic renal failure [CKD]	bin_585.3	Hepatocytes	0.530652	0.0457362	APOA2|ASGR2|CFHR2|CHCHD10|COL18A1|GCHFR|GFRA1|RNASE4|SDC1|SERPINF1|SLC39A14
Glycated haemoglobin (HbA1c)	hba1c_cleaned	Endometrial_stromal_cells	1.69663	0.0457387	ADGRD1|CILP|COL6A3|ECM1|FAP|FNDC1|HGF|IGFBP2|IL15|LAMB1|LGALS1|MASP1|MME|NID1|PAPPA|PCDHB15|PLA2G7|PLAT|SPON1|SPON2|SSC5D|TGM2|THBS2|VCAN
Alanine aminotransferase	log_alt_cleaned	Granulosa_cells	1.86765	0.0458284	CDH2|COL4A1|CRHBP|DAG1|HSDL2|IGFBP2|KYAT1|LPL|NOS2|PLAT|SCARB1|SEMA7A|SLC16A1|TAFA5|VWC2
Basophill count	Basophill_count	NK-cells	7.0899	0.0458518	KLRD1|PPBP
Haemoglobin concentration	Haemoglobin_concentration	Basal_prostatic_cells	0.258802	0.0458537	SPINT3|TGFBR3
Rosiglitazone	A10BG02	Paneth_cells	6.56044	0.0458927	CA4|CDA
Cholecalciferol |Calcium Carbonate|Ergocalciferol |Calcium|Cholecalciferol |Niacin |Calcium Gluconate|Cholecalciferol |Calcium Phosphate	A12AX	Paneth_cells	6.56044	0.0458927	APOBR|POF1B
Height	Standing_height	Breast_glandular_cells	2.79465	0.0459589	CCL28|KLK6|MIA|MRC1|TNFSF11
Primary biliary cirrhosis	bin_571.6	Macrophages	7.50271	0.0459729	SIGLEC5|TLR1
HIV infection, symptomatic	bin_71.1	Macrophages	7.50271	0.0459729	CRTAM|CXCL11
Fresh fruit intake	Fresh_fruit_intake	Extravillous_trophoblasts	2.76984	0.0461827	GAPDH|GLO1|PDCD1LG2|SEMA4C|SEMA7A
Atenolol	C07AB03	Exocrine_glandular_cells	3.19542	0.0462474	GAL|IL32|NPPB|STC2
Estradiol|Norethisterone |Estradiol	G03CA03	Pancreatic_endocrine_cells	6.4374	0.0463077	COL1A1|COL5A1
Platelet crit	Platelet_crit	Cholangiocytes	0.458561	0.0463307	ANXA4|CFI|CLU|CXCL6|FGF21|HHEX|MMP1|SDC1|SERPING1|SHH
Phosphate	phos_cleaned	Leydig_cells	1.95548	0.0463568	ADAMTSL5|APOD|COL1A1|COL5A1|COL6A3|ELN|ENTPD2|IGFBP6|IGFBP7|OMD|RGMA|SERPING1|SFRP1
Mean sphered cell volume	Mean_sphered_cell_volume	Cytotrophoblasts	1.7617	0.0464314	BSG|CNPY4|COMT|CTSL|CTSV|FUCA1|GGH|LRPAP1|MET|NPL|PARP1|SH3GLB2|SPINT1|SPINT2|TRIAP1|VSIR|VWA1
Beef intake	Beef_intake	Suprabasal_keratinocytes	2.46578	0.0464428	DKK4|DSC2|EPHB6|PRSS27|SPINK5|TNFRSF19
Direct bilirubin	log_dbil_cleaned	Basal_prostatic_cells	3.24577	0.0464541	APOL1|CLU|IL1RL1|SERPINA5
Direct bilirubin	log_dbil_cleaned	Cholangiocytes	3.24577	0.0464541	CLU|FGFR4|SERPINA5|SERPING1
Carbamazepine	N03AF01	Glandular_and_luminal_cells	3.17884	0.0466508	CPM|IL6ST|NT5E|VNN1
Total protein	total_prot_cleaned	Distal_tubular_cells	1.84758	0.04668	ADAMTSL2|AGRP|AIF1L|ATP6V1F|BOLA2B|CHCHD10|CHP1|CLEC11A|CLEC6A|COX5B|COX6B1|CTF1|CXCL12|CYB5A|ECI2|EFHD1|FABP3|FGF7|GLRX5|ITGB1BP1|LAMTOR5|MCEE|MIF|MINDY1|MOCS2|MORN4|NARS1|NDUFA5|NDUFS6|OXCT1|PALM|PEBP1|PINLYP|PRDX3|PRKAB1
Red blood cell (erythrocyte) distribution width	Red_blood_cell__erythrocyte__distribution_width	Peritubular_cells	1.7171	0.0467222	ACTA2|ANGPTL1|APOD|CILP|FBLN2|FSTL1|ITGA11|LMOD1|LTBP2|MAMDC2|MATN2|MATN3|NBL1|NPTX2|OGN|PROK1|SERPINA5|SMOC1|SRPX|TIMP2
Lymphoid leukemia, chronic	bin_204.12	Alveolar_cells_type_2	0	0.0467627
Allopurinol	M04AA01	Oligodendrocytes	4.2405	0.0467805	CRELD1|ERBB4|NFASC
IGF-1	igf1_cleaned	Oligodendrocyte_precursor_cells	0.639924	0.0468717	ADGRG2|ALCAM|ANGPTL2|ARSB|ATRN|CDH2|CGREF1|CRTAC1|DDAH1|DNER|HIP1R|HS6ST2|IGDCC4|IGF1R|IL17D|IL1RAP|JAM2|LRRN1|METAP1D|NCAM1|PCDH9|PDGFC|SCRG1|SLITRK2
Metformin	A10BA02	Cholangiocytes	2.49716	0.0468876	AKR1B10|CLU|CXCL6|FGFR4|MMP1|SCGN|VNN1|VSTM2L
Coronary atherosclerosis	bin_411.4	dendritic_cells	6.76469	0.046981	HYOU1|TNFRSF21
Alkaline phosphatase	log_alp_cleaned	Microglial_cells	1.51736	0.047065	ADGRD1|ADGRF5|APBB1IP|ARHGAP25|ASPN|BLNK|CD86|CDH6|CLEC3B|COLEC12|EGLN1|ESYT2|FAP|FGF5|FLRT2|FLT1|HAVCR1|IGF1R|ISM1|ITGA11|ITGAM|JAM2|LAMA4|LEPR|LILRB1|LPCAT2|LRRC37A2|MAD1L1|MAMDC2|MERTK|MILR1|NID2|NPL|NTRK3|PAG1|PDCD1LG2|PDGFC|PIK3AP1|PKD2|PODXL|PTPRB|PTPRM|PXDNL|SCARF1|ST6GAL1|TLR1|TNFRSF19|TPK1|VEGFC|ZHX2
Ankle spacing width	Ankle_spacing_width	Peritubular_cells	3.18358	0.0471185	ADAMTSL5|CILP|ENPP6|FBLN2
Creatinine	log_crea_s_cleaned	Pancreatic_endocrine_cells	1.90749	0.0471348	CFB|COL5A1|CRLF1|CST6|CXCL5|DBN1|FN1|GAL|LGALS1|MMP3|PPY|SCG2|SCG3|STC2|TNFRSF12A|VGF
Heel bone mineral density (BMD) T-score, automated	Heel_bone_mineral_density__BMD__T_score__automated	Proximal_enterocytes	0	0.0472308
Bread type	Bread_type	Hofbauer_cells	2.02671	0.0472933	ACP5|BST2|CHI3L1|CREG1|CTSD|GRN|PLA2G15|PLA2G7|TGFBI|TPP1|TREM2
Fasting time	Fasting_time	Exocrine_glandular_cells	2.27058	0.0473357	ANGPTL4|CFB|CTSE|CXCL10|EDN1|FAM3B|FGF21
Oily fish intake	Oily_fish_intake	Exocrine_glandular_cells	2.27058	0.0473357	CST6|FGF21|NOMO1|PVR|RBP1|TNFRSF12A|ULBP2
Smoking	smoking	monocytes	1.37007	0.0473768	ADA2|ADGRE1|ADGRE2|ADGRE5|APBB1IP|AREG|ARHGAP30|CCL3|CD101|CD244|CD300A|CD300E|CD48|CD72|CD79B|CD83|CD93|CDA|CDH23|CEBPB|CFP|CLEC12A|CPVL|CRTAM|CXCL10|CXCL11|CXCL3|CXCL9|DPEP2|GBP2|GIMAP7|ICAM2|ICAM3|ICAM4|IFNGR1|IFNGR2|IFNL1|IL12RB1|IL15|ITGB2|LAIR1|LGALS9|LILRB2|LILRB4|LTA4H|NINJ1|NOTCH2|PAG1|PLAUR|PSAP|PTPRC|RAB37|RNF149|SELL|SELPLG|SH3BP1|SIGLEC10|SIGLEC5|SOD2|TFRC|TLR1|TLR4|TNFRSF8|TNFSF13B|…
Sample age	sample_age	Cone_photoreceptor_cells	0	0.0474872
Gamma glutamyltransferase	log_ggt_cleaned	Langerhans_cells	0.673012	0.0476012	ARF6|AXL|C17orf49|C1orf56|CD40|CSF2RB|CXCL8|DNAJB1|DNAJB6|EREG|FCGR2B|FXYD5|GLA|HSPA1A|IL13RA1|IL18R1|IL1R2|ITGAM|KYNU|LY96|MCEMP1|NAMPT|NECTIN2|NINJ1|PDGFB|QPCT|SCARF1|TGFBI|THBS2|TIMP1|TNFAIP2|TYMP|VEGFA|VMO1
Sample age	sample_age	Respiratory_ciliated_cells	0	0.0476061
Triglycerides	log_total_tg_cleaned	Collecting_duct_cells	0.485605	0.0476126	AGRN|AMOT|AOC1|CLU|CST1|ERBB2|INPP5J|KITLG|NPHS1|PLAU|PTH1R|SSC4D|STC1
Levonorgestrel |Ethinyl Estradiol	G03AA07	Thymic_epithelial_cells	2.12336	0.0476734	ADAMTS15|BOC|CDON|CHRDL1|GCNT1|IGFBP4|IL6ST|TNFRSF11B|TNXB
Conjugated Estrogens	G03CA57	Cholangiocytes	2.7986	0.047701	MASP1|SERPINA4|SERPINA5|SERPINA6|VNN1
Acetylsalicylic Acid	A01AD05	Exocrine_glandular_cells	2.71633	0.04773	CTSE|KRT18|MMP1|MMP12|TGFBI
Total Lean Mass (g)	Total_Lean_Mass__g_	Hepatocytes	1.50997	0.0478066	A1BG|AGXT|APOA2|APOC1|ARG1|C2|C4BPB|CDA|CFB|CFI|CHCHD10|CHRDL2|COL18A1|ECHDC3|F11|FGL1|INHBC|ITIH4|LCAT|LRG1|MST1|PIK3AP1|PROC|SERPINA11|SERPINA3|SERPINA6|SERPINC1|SERPIND1|SERPING1|SLC39A14|TP53INP1
[truncated: 15,618 more rows]
