# Supplementary material for: Machine learning-guided deconvolution of plasma protein levels
Source: Mol Syst Biol. 2025 Oct 9;21(12):1822–44. doi: 10.1038/s44320-025-00158-6 (PMC12672695; doi:10.1038/s44320-025-00158-6)
Supplement: Supplementary file 9 — Dataset EV8 [file 44320_2025_158_MOESM9_ESM.xlsx]

## Sheet: Legend
Dataset EV8 Significant interaction results of proteins by genetic ancestry with listed variables
Displayed are effect estimates (beta) and associated statistics (standard error and p-value) for an interaction (inter) testing differential associations between the variable and protein levels iacross ancestral strata, as well as separate estimates for the same association within each ancestry; AFR - British African; CSA - Central South Asian; EUR - White European

## Sheet: EV8
Variable id - level	Assay	beta.inter.AFR	se.inter.AFR	tval.inter.AFR	pval.inter.AFR	beta.inter.CSA	se.inter.CSA	tval.inter.CSA	pval.inter.CSA	beta.CSA	se.CSA	tval.CSA	pval.CSA	beta.AFR	se.AFR	tval.AFR	pval.AFR	beta.EUR	se.EUR	tval.EUR	pval.EUR
cis_score_ccl16	ccl16	-1.80941	0.0426346	-42.44	0	0.274863	0.0460506	5.96872	2.41016e-09	1.37878	0.0431304	31.9676	1.59064e-145	-0.705497	0.0749098	-9.41796	4.37969e-20	1.10391	0.00810659	136.175	0
trans_score_siglec9	siglec9	-0.764299	0.00961732	-79.4711	0	-0.13944	0.0563063	-2.47646	0.0132732	0.84868	0.0566304	14.9863	5.48048e-45	0.223821	0.00476336	46.9881	8.30718e-237	0.98812	0.00821919	120.221	0
cis_score_cdhr5	cdhr5	-1.98639	0.0821677	-24.1749	3.07605e-128	-0.0710755	0.0811305	-0.876065	0.381	1.02849	0.0804855	12.7785	3.83757e-34	-0.886831	0.104947	-8.45031	1.31922e-16	1.09956	0.0133315	82.4786	0
trans_score_cpq	cpq	-0.454928	0.0217031	-20.9614	4.75377e-97	-0.106154	0.0970333	-1.09399	0.273965	0.907266	0.0895355	10.133	9.3219e-23	0.558491	0.0211919	26.3539	1.9762e-111	1.01342	0.0138922	72.9488	0
cis_score_lair1	lair1	-1.84405	0.108704	-16.9639	2.48679e-64	0.0293254	0.0992875	0.295358	0.767722	1.10069	0.103137	10.6721	5.92465e-25	-0.772681	0.181881	-4.24828	2.4006e-05	1.07137	0.0125048	85.6762	0
cis_score_ccl3	ccl3	3.79769	0.225597	16.834	2.21877e-63	-0.0244494	0.14311	-0.170844	0.864347	0.970045	0.13834	7.01202	4.99081e-12	4.79218	0.271605	17.644	3.17155e-59	0.994494	0.0191656	51.8896	0
cis_score_kir2ds4	kir2ds4	-0.431856	0.0258444	-16.7098	1.78764e-62	-0.0375234	0.0357552	-1.04945	0.293976	0.990825	0.0383979	25.8042	9.02786e-107	0.596493	0.0287021	20.7822	2.16282e-77	1.02835	0.0041241	249.351	0
cis_score_ceacam1	ceacam1	1.56072	0.0939097	16.6194	7.91848e-62	-0.114443	0.130759	-0.875217	0.381461	0.783807	0.126445	6.19878	9.08157e-10	2.45897	0.0904135	27.197	3.81328e-117	0.898249	0.023334	38.4952	0
cis_score_ctsh	ctsh	-0.650899	0.0394534	-16.4979	5.95737e-61	0.0292412	0.0530079	0.551638	0.581199	1.07377	0.055672	19.2875	3.77202e-68	0.393632	0.0343148	11.4712	2.52027e-28	1.04453	0.00683318	152.862	0
cis_score_rnase10	rnase10	-0.995729	0.0621246	-16.0279	1.23132e-57	0.0403757	0.057113	0.706944	0.479605	1.0855	0.0607166	17.8781	5.22316e-60	0.0493917	0.0804118	0.614235	0.539236	1.04512	0.00747235	139.865	0
cis_score_folr3	folr3	-0.404027	0.0257231	-15.7068	1.94995e-55	-0.120448	0.0483897	-2.48912	0.0128097	0.92708	0.0437676	21.1819	1.79219e-79	0.643501	0.0218138	29.4998	1.4619e-131	1.04753	0.00612068	171.146	0
cis_score_lpa	lpa	-1.20851	0.082148	-14.7114	7.29681e-49	-0.503823	0.0886567	-5.68285	1.33377e-08	0.584932	0.0847871	6.89883	1.10603e-11	-0.119757	0.0661786	-1.8096	0.0707321	1.08876	0.0122915	88.5778	0
cis_score_col24a1	col24a1	2.88697	0.221993	13.0048	1.36901e-38	0.640841	0.454724	1.4093	0.158754	1.54455	0.457745	3.37427	0.000776492	3.79069	0.216786	17.4858	1.98743e-58	0.903713	0.0435183	20.7663	2.8258e-95
cis_score_il1rl2	il1rl2	-1.44446	0.116386	-12.4109	2.63485e-35	-0.396604	0.115016	-3.44825	0.000564789	0.681471	0.113603	5.99872	3.03076e-09	-0.366383	0.133234	-2.74992	0.00609443	1.07808	0.0160359	67.229	0
Mean_corpuscular_volume	hbz	-0.076724	0.00627235	-12.2321	2.40258e-34	-0.012508	0.00679818	-1.83991	0.0657888	0.00218539	0.00767452	0.284759	0.775904	-0.0620305	0.00755924	-8.20592	8.85708e-16	0.0146934	0.00115691	12.7005	6.92911e-37
cis_score_spink4	spink4	-0.49116	0.0407476	-12.0537	2.1045e-33	-0.0511953	0.0499727	-1.02447	0.305621	0.997686	0.0572883	17.4152	7.40255e-58	0.557721	0.0388547	14.354	8.30708e-42	1.04888	0.00751154	139.636	0
cis_score_ca6	ca6	-0.811585	0.0708248	-11.4591	2.34969e-30	-0.295616	0.0678411	-4.35748	1.31879e-05	0.74195	0.0725939	10.2206	3.92264e-23	0.225981	0.0958078	2.35869	0.0185717	1.03757	0.00926754	111.957	0
cis_score_ctrb1	ctrb1	-1.1474	0.100959	-11.3649	6.91e-30	-0.168164	0.118877	-1.4146	0.157192	0.882013	0.129364	6.81806	1.81527e-11	-0.0972198	0.113716	-0.854937	0.392833	1.05018	0.013015	80.6895	0
trans_score_mbl2	mbl2	-0.408019	0.0361255	-11.2945	1.54626e-29	-0.0350778	0.168306	-0.208416	0.834905	0.935603	0.177404	5.27385	1.73798e-07	0.562662	0.0245013	22.9646	2.55063e-90	0.97068	0.0257241	37.7342	4.41131e-306
cis_score_cxcl11	cxcl11	2.29172	0.204763	11.1921	4.89605e-29	0.300272	0.202344	1.48397	0.137825	1.22122	0.196061	6.22877	7.56452e-10	3.21267	0.238386	13.4767	1.32891e-37	0.920948	0.0282551	32.5941	4.43544e-230
cis_score_cstb	cstb	-0.662391	0.0602001	-11.0032	4.03504e-28	0.105458	0.0560109	1.8828	0.059734	1.14872	0.0538735	21.3226	7.02554e-80	0.380872	0.0712161	5.34812	1.15411e-07	1.04326	0.00851781	122.48	0
cis_score_kir3dl1	kir3dl1	-0.502956	0.045955	-10.9445	7.70906e-28	0.0646546	0.0416179	1.55353	0.120305	1.08867	0.0428303	25.4183	2.29585e-104	0.521064	0.0473199	11.0115	2.17965e-26	1.02402	0.00607652	168.521	0
trans_score_ccl16	ccl16	-0.418474	0.0392834	-10.6527	1.82943e-26	-0.464734	0.186553	-2.49117	0.0127361	0.197625	0.221471	0.892329	0.372483	0.243885	0.0067902	35.9172	1.76945e-171	0.662359	0.0385112	17.1991	4.60796e-66
cis_score_mbl2	mbl2	-0.67143	0.0633015	-10.6069	2.99662e-26	-0.0231118	0.0477599	-0.483916	0.628448	0.99988	0.0525201	19.0381	1.66381e-66	0.351562	0.096161	3.65597	0.000272702	1.02299	0.00643867	158.882	0
cis_score_icam5	icam5	-0.574814	0.0545515	-10.5371	6.27778e-26	0.0660768	0.0657307	1.00527	0.314775	1.10846	0.0666918	16.6207	1.81617e-53	0.467573	0.0528314	8.85029	5.31668e-18	1.04239	0.00889245	117.221	0
cis_score_clps	clps	-0.99818	0.0953904	-10.4642	1.35663e-25	-0.0147039	0.0966779	-0.152091	0.879116	1.04744	0.0970732	10.7902	1.96351e-25	0.063966	0.112434	0.568919	0.569566	1.06215	0.0129291	82.1515	0
cis_score_zp3	zp3	-0.303745	0.0291208	-10.4305	1.93911e-25	-0.14494	0.0282455	-5.13143	2.88882e-07	0.877475	0.0286003	30.6806	1.87764e-135	0.71867	0.0281306	25.5477	1.64812e-105	1.02242	0.00405463	252.16	0
cis_score_dkkl1	dkkl1	-0.277094	0.0271225	-10.2164	1.78888e-24	-0.109996	0.0247875	-4.43754	9.12225e-06	0.907991	0.0203937	44.5231	8.53359e-218	0.740893	0.028432	26.0584	1.25394e-109	1.01799	0.00406375	250.505	0
trans_score_apol1	apol1	-0.892888	0.087421	-10.2137	1.84208e-24	0.00324789	0.133402	0.0243465	0.980576	1.0785	0.128265	8.40837	1.97506e-16	0.182366	0.057999	3.14429	0.00172504	1.07525	0.0146752	73.2699	0
bmi	ftcd	-0.0606561	0.0059902	-10.1259	4.52611e-24	-0.0273406	0.00751215	-3.63951	0.000273487	0.0488744	0.00747206	6.54095	1.1031e-10	0.0155589	0.00659223	2.36018	0.0185003	0.076215	0.000977703	77.9531	0
cis_score_arsa	arsa	-0.490319	0.0487144	-10.0652	8.37633e-24	-0.0760606	0.181268	-0.419603	0.674777	0.969473	0.187739	5.16395	3.0523e-07	0.555214	0.0617658	8.98902	1.66448e-18	1.04553	0.0104043	100.491	0
cis_score_siglec5	siglec5	-0.537134	0.0542089	-9.9086	4.04811e-23	-0.270229	0.0556762	-4.85358	1.21683e-06	0.769658	0.0682371	11.2792	1.72438e-27	0.502752	0.0592537	8.48474	9.89607e-17	1.03989	0.00781715	133.026	0
cis_score_adgrd1	adgrd1	-0.673128	0.0682413	-9.86395	6.33358e-23	-0.240982	0.105443	-2.28542	0.0222933	0.874934	0.0983519	8.89596	4.19108e-18	0.442788	0.0644627	6.8689	1.30336e-11	1.11592	0.0201211	55.46	0
cis_score_cd302	cd302	-1.35304	0.137655	-9.82926	8.9138e-23	0.0331228	0.197357	0.167832	0.866716	1.13032	0.198259	5.70123	1.67868e-08	-0.255846	0.162854	-1.57102	0.116563	1.0972	0.0267569	41.0061	0
trans_score_notch2	notch2	-0.318218	0.0327634	-9.71258	2.8156e-22	-0.0646242	0.048437	-1.33419	0.182148	1.00242	0.0499384	20.0731	1.26528e-72	0.748823	0.0288391	25.9655	4.39255e-109	1.06704	0.0108601	98.2537	0
sexMale	lep	-0.582148	0.0606929	-9.59169	9.12135e-22	-0.188829	0.0610426	-3.0934	0.00198008	-1.21722	0.0530014	-22.9659	6.31595e-90	-1.61054	0.0588756	-27.355	1.51483e-117	-1.0284	0.00850806	-120.873	0
log_testo_cleaned	dsg4	0.59748	0.0624375	9.56924	1.1332e-21	0.0429852	0.0644206	0.667257	0.504611	-0.0591041	0.0656646	-0.900091	0.368346	0.495391	0.0590372	8.39116	2.08526e-16	-0.102089	0.00872637	-11.6989	1.45151e-31
bmi	gsta1	-0.0577467	0.00605638	-9.53486	1.57806e-21	-0.036425	0.00730879	-4.98373	6.26182e-07	0.0474106	0.00719779	6.58682	8.16743e-11	0.0260888	0.00632219	4.12655	4.05908e-05	0.0838356	0.000951476	88.111	0
cis_score_pm20d1	pm20d1	-0.502125	0.0527125	-9.52573	1.72318e-21	0.0968624	0.0534863	1.81097	0.0701519	1.11219	0.0590561	18.8328	1.08752e-65	0.513205	0.0733561	6.99608	5.48813e-12	1.01533	0.00749352	135.494	0
cis_score_col28a1	col28a1	-0.538759	0.0567046	-9.50115	2.18611e-21	0.144273	0.0580543	2.48514	0.0129543	1.17351	0.0643549	18.235	5.94372e-62	0.490481	0.0913134	5.3714	1.02499e-07	1.02924	0.00804646	127.912	0
log_testo_cleaned	lep	-0.520806	0.0548934	-9.48759	2.48344e-21	-0.19668	0.0560202	-3.51087	0.000447104	-1.10438	0.0486751	-22.6888	2.90209e-88	-1.42851	0.0537346	-26.5845	9.25841e-113	-0.907702	0.00763516	-118.884	0
cis_score_scn4b	scn4b	-0.793893	0.0840615	-9.4442	3.76706e-21	-0.0885598	0.0825991	-1.07216	0.283653	0.975837	0.0872524	11.1841	5.29085e-27	0.270504	0.113723	2.37862	0.0176136	1.0644	0.0106557	99.8895	0
bmi	fuom	-0.0591111	0.00627437	-9.42104	4.69481e-21	-0.0370662	0.00774107	-4.78825	1.6884e-06	0.0331007	0.00768199	4.30886	1.85681e-05	0.0110557	0.00673312	1.64199	0.100986	0.0701668	0.000998846	70.2479	0
cis_score_samd9l	samd9l	-1.16499	0.125813	-9.25968	2.14399e-20	-0.143687	0.190708	-0.753439	0.45119	0.935783	0.190935	4.90105	1.15372e-06	-0.0855154	0.124161	-0.688745	0.491181	1.07947	0.0256627	42.0637	0
cis_score_pnliprp1	pnliprp1	-2.41198	0.261763	-9.21437	3.27433e-20	-0.273575	0.240714	-1.13652	0.255747	0.822985	0.245348	3.35436	0.000833768	-1.31542	0.305357	-4.3078	1.84971e-05	1.09656	0.0331022	33.1265	2.18634e-237
cis_score_brsk2	brsk2	-0.713143	0.0774603	-9.20656	3.52096e-20	-0.101302	0.0820029	-1.23534	0.21671	0.949044	0.0858558	11.0539	1.71763e-26	0.337203	0.0756644	4.45657	9.48539e-06	1.05035	0.0126202	83.2273	0
cis_score_itih4	itih4	2.02447	0.220115	9.19732	3.83626e-20	-0.0831784	0.248724	-0.334421	0.738063	0.875231	0.256886	3.40709	0.00069016	2.98288	0.23385	12.7555	3.91762e-34	0.95841	0.0281378	34.0613	1.15381e-250
cis_score_c1qtnf9	c1qtnf9	-0.323687	0.035399	-9.14394	6.2953e-20	0.0645114	0.054567	1.18224	0.237117	1.09578	0.0581013	18.8598	2.31773e-65	0.70758	0.0479728	14.7496	1.06237e-43	1.03127	0.00604489	170.601	0
cis_score_fcrl6	fcrl6	-0.475723	0.0521268	-9.12626	7.39538e-20	-0.220304	0.0741437	-2.97131	0.00296696	0.825983	0.0787139	10.4935	3.15741e-24	0.570565	0.0502999	11.3433	8.70912e-28	1.04629	0.00894112	117.02	0
bmi	serpinf1	-0.0528451	0.00580318	-9.10622	8.90718e-20	-0.0288981	0.00725546	-3.98295	6.81843e-05	0.0650628	0.00712812	9.12762	6.1007e-19	0.0411158	0.00562202	7.31336	6.25996e-13	0.0939609	0.000947526	99.1645	0
log_alt_cleaned	apof	1.42107	0.156652	9.07151	1.22408e-19	0.467533	0.160786	2.9078	0.00364172	-1.21078	0.177241	-6.8313	1.69772e-11	-0.257248	0.152239	-1.68976	0.0914541	-1.67832	0.0226317	-74.1577	0
cis_score_bpifa2	bpifa2	1.2395	0.137227	9.0325	1.75325e-19	-1.13496	0.658066	-1.72469	0.084592	-0.300946	0.697986	-0.431163	0.666473	2.07351	0.130348	15.9075	1.77435e-49	0.834012	0.0436416	19.1105	5.05361e-81
bmi	prap1	-0.0514459	0.00571005	-9.00971	2.15215e-19	-0.0304708	0.00714839	-4.26261	2.02501e-05	0.0665504	0.0069034	9.64024	7.37335e-21	0.0455753	0.00617584	7.37962	3.88023e-13	0.0970212	0.000930082	104.315	0
cis_score_cd300c	cd300c	0.869511	0.0969724	8.96659	3.17969e-19	0.173309	0.0844204	2.05292	0.0400862	1.16018	0.087923	13.1954	3.88142e-36	1.85638	0.108784	17.0649	3.00103e-56	0.986873	0.0164769	59.8943	0
cis_score_fgfr4	fgfr4	0.502633	0.0561368	8.95373	3.57998e-19	-0.123658	0.0394647	-3.13339	0.00172925	0.88893	0.0393105	22.6131	5.90318e-87	1.51522	0.068878	21.9986	3.48759e-84	1.01259	0.00577882	175.224	0
cis_score_sod3	sod3	-0.979318	0.110005	-8.90248	5.67815e-19	-0.00273325	0.0552516	-0.0494691	0.960546	1.03591	0.0556396	18.6181	2.87172e-64	0.0593209	0.101112	0.586686	0.557576	1.03864	0.0136459	76.1138	0
cis_score_cd33	cd33	-0.20598	0.0232085	-8.87519	7.2481e-19	-0.270593	0.0272463	-9.93135	3.2241e-23	0.753942	0.0232483	32.43	3.06181e-148	0.818555	0.0231333	35.3843	2.82408e-168	1.02453	0.00337177	303.857	0
cis_score_apobr	apobr	-0.257747	0.0293051	-8.7953	1.4821e-18	-0.0311423	0.0337218	-0.923508	0.355748	0.993416	0.0359483	27.6345	3.70662e-117	0.766811	0.0363974	21.0678	1.35454e-78	1.02456	0.00393911	260.099	0
cis_score_tpsab1	tpsab1	-0.438343	0.0501009	-8.74919	2.22598e-18	-0.556047	0.050427	-11.0268	3.10027e-28	0.487562	0.0503529	9.6829	4.69434e-21	0.605266	0.0441577	13.7069	1.06174e-38	1.04361	0.00696658	149.802	0
bmi	upb1	-0.0516273	0.00601109	-8.58868	9.10008e-18	-0.0245313	0.00748854	-3.27585	0.00105431	0.0509523	0.00748678	6.80564	1.99744e-11	0.0238563	0.00660218	3.6134	0.000320667	0.0754836	0.000972143	77.6467	0
cis_score_alpp	alpp	-1.04137	0.121281	-8.58641	9.27503e-18	-0.165223	0.102965	-1.60466	0.108577	0.876142	0.100281	8.73685	1.41385e-17	-4.26095e-06	0.123357	-3.45417e-05	0.999972	1.04137	0.0160464	64.8973	0
cis_score_amn	amn	-0.541904	0.0632398	-8.56903	1.07904e-17	-0.288126	0.0779016	-3.69859	0.000217078	0.763286	0.086141	8.86089	5.22462e-18	0.509509	0.0651991	7.81467	1.71687e-14	1.05141	0.0090091	116.706	0
cis_score_prss53	prss53	-0.406301	0.0474911	-8.55532	1.21533e-17	0.403597	0.0479008	8.4257	3.70038e-17	1.42685	0.052933	26.9557	9.89628e-114	0.616947	0.0550447	11.2081	3.22113e-27	1.02325	0.00651965	156.948	0
Red_blood_cell__erythrocyte__count	frzb	-0.548516	0.0643265	-8.52706	1.55069e-17	-0.207004	0.0701893	-2.94923	0.00318745	0.386056	0.0652591	5.91574	4.90416e-09	0.044544	0.0644845	0.69077	0.489907	0.59306	0.0115066	51.5409	0
cis_score_tnfrsf13c	tnfrsf13c	-0.968384	0.113807	-8.50897	1.81282e-17	-0.0973373	0.109512	-0.888825	0.374102	0.953927	0.111048	8.59026	4.62462e-17	0.0828813	0.126576	0.654796	0.512786	1.05126	0.0152581	68.8989	0
cis_score_mst1	mst1	-0.377782	0.0447053	-8.45051	2.99539e-17	-0.130326	0.0425096	-3.0658	0.00217231	0.891626	0.0435763	20.4613	1.92458e-74	0.64417	0.0467468	13.78	6.0311e-39	1.02195	0.00554373	184.344	0
cis_score_vnn2	vnn2	-0.972031	0.115619	-8.40719	4.32964e-17	0.0579592	0.0684205	0.847103	0.396942	1.08445	0.0668623	16.2192	2.68732e-51	0.0544642	0.127003	0.428841	0.668152	1.0265	0.00964303	106.449	0
bmi	pspn	-0.0533406	0.00635534	-8.39303	4.88323e-17	-0.0313598	0.00775001	-4.04642	5.20988e-05	0.017963	0.00762624	2.35542	0.0187418	-0.00401778	0.00641026	-0.626773	0.530984	0.0493228	0.00101177	48.7488	0
cis_score_ltbp3	ltbp3	-1.11582	0.13449	-8.29668	1.10264e-16	-0.0972731	0.0853003	-1.14036	0.254143	0.959775	0.0784953	12.2272	1.38759e-31	-0.0587733	0.133347	-0.440755	0.659507	1.05705	0.0175697	60.1632	0
cis_score_cd36	cd36	1.52138	0.18383	8.27603	1.31241e-16	0.0655139	0.199597	0.328232	0.742738	1.05416	0.227264	4.63846	4.13323e-06	2.51002	0.232961	10.7744	2.26115e-25	0.988641	0.0261815	37.7611	2.01572e-306
bmi	gsta3	-0.0488068	0.00597916	-8.16282	3.3647e-16	-0.0293456	0.0074512	-3.93838	8.21695e-05	0.0463319	0.00790192	5.86337	6.6883e-09	0.0268707	0.00620674	4.32928	1.6819e-05	0.0756775	0.000978334	77.3534	0
sexMale	cga	0.453911	0.0563194	8.05959	7.85484e-16	0.171893	0.0567333	3.02985	0.00244824	-1.06209	0.0563321	-18.8541	6.45767e-66	-0.780075	0.0531362	-14.6807	1.54261e-43	-1.23399	0.00791185	-155.967	0
log_alt_cleaned	angptl2	-1.35316	0.168033	-8.05295	8.29198e-16	-0.372903	0.168327	-2.21536	0.0267409	1.01872	0.173891	5.85837	6.81662e-09	0.0384628	0.166709	0.230719	0.81759	1.39162	0.0243243	57.2112	0
Mean_corpuscular_haemoglobin_concentration	ahsp	0.275616	0.0342303	8.05181	8.37012e-16	0.0241937	0.0357814	0.676153	0.498947	0.160516	0.0399512	4.01781	6.42888e-05	0.411939	0.0454584	9.06187	9.08234e-19	0.136323	0.00524319	26	8.12373e-148
Red_blood_cell__erythrocyte__count	wfikkn1	-0.513999	0.0640642	-8.02318	1.05705e-15	-0.218841	0.070421	-3.10761	0.00188733	0.592249	0.0681242	8.69367	1.99782e-17	0.297091	0.0648847	4.57876	5.4094e-06	0.81109	0.0114448	70.8697	0
cis_score_galnt5	galnt5	-0.533162	0.0667588	-7.98639	1.42526e-15	0.0336537	0.189276	0.177802	0.858879	1.19924	0.193542	6.19629	9.32686e-10	0.632427	0.0537947	11.7563	1.35522e-29	1.16559	0.0314305	37.0846	5.81759e-296
cis_score_klrd1	klrd1	1.00516	0.126764	7.92936	2.25613e-15	-0.379118	0.117998	-3.21293	0.00131487	0.634587	0.11664	5.44054	7.04047e-08	2.01886	0.146168	13.8119	3.25457e-39	1.0137	0.0162583	62.3499	0
bmi	rbp5	-0.047015	0.00599826	-7.8381	4.68141e-15	-0.0202985	0.00728844	-2.78502	0.00535481	0.0632653	0.00805263	7.85648	1.28679e-14	0.0365488	0.00738035	4.95218	8.90619e-07	0.0835638	0.00093726	89.1576	0
sexMale	il1rn	-0.548012	0.070722	-7.74881	9.48311e-15	-0.351826	0.0710057	-4.9549	7.26477e-07	-0.438197	0.066404	-6.59896	7.54152e-11	-0.634383	0.0775264	-8.1828	1.05624e-15	-0.0863712	0.00987819	-8.74362	2.34275e-18
cis_score_fut3_fut5	fut3_fut5	-0.348089	0.045518	-7.64729	2.09561e-14	-0.104632	0.0619293	-1.68954	0.0911241	0.972919	0.0605398	16.0708	1.27575e-50	0.729462	0.0447931	16.2851	5.36361e-52	1.07755	0.0143471	75.1056	0
cis_score_hgfac	hgfac	0.800074	0.104799	7.63438	2.31844e-14	-0.151719	0.106951	-1.41859	0.156027	0.841806	0.100135	8.40668	2.04009e-16	1.7936	0.102451	17.5069	2.00663e-58	0.993525	0.0149542	66.4377	0
cis_score_siglec9	siglec9	0.881863	0.116062	7.59823	3.0635e-14	-0.0138823	0.0821522	-0.168983	0.865811	0.997619	0.0794026	12.5641	3.3504e-33	1.89336	0.183503	10.3179	1.41486e-23	1.0115	0.0110698	91.3745	0
cis_score_mia	mia	-0.283423	0.0374936	-7.55922	4.13638e-14	-0.201977	0.0688739	-2.93256	0.00336357	0.846742	0.0652072	12.9854	3.82913e-35	0.765296	0.0378166	20.237	2.08768e-74	1.04872	0.008599	121.958	0
cis_score_man2b2	man2b2	-0.371435	0.049236	-7.54398	4.65197e-14	-0.193784	0.0505092	-3.8366	0.000124934	0.842725	0.0497013	16.9558	3.50195e-55	0.665073	0.0462797	14.3707	6.37745e-42	1.03651	0.00699765	148.122	0
sexMale	lgals9	-0.533332	0.0707776	-7.53532	4.96886e-14	-0.313856	0.0710516	-4.41729	1.00193e-05	-0.377009	0.0699828	-5.38716	9.40721e-08	-0.596485	0.0777866	-7.66822	4.90789e-14	-0.063153	0.00990063	-6.37868	1.80541e-10
cis_score_ceacam21	ceacam21	-0.300512	0.0399984	-7.51309	5.88892e-14	-0.307995	0.0306118	-10.0613	8.71524e-24	0.725656	0.0340188	21.331	2.55968e-80	0.733139	0.0364015	20.1404	1.75636e-73	1.03365	0.00455738	226.808	0
log_testo_cleaned	il1rn	-0.47481	0.0635328	-7.47347	7.96213e-14	-0.342114	0.0648843	-5.27269	1.35105e-07	-0.451126	0.0603308	-7.47755	1.99661e-13	-0.583823	0.0695958	-8.38876	2.13936e-16	-0.109012	0.00881474	-12.367	4.56271e-35
log_alt_cleaned	igsf9	-1.19198	0.160783	-7.41363	1.25239e-13	-0.506944	0.16293	-3.11142	0.00186314	1.6383	0.156033	10.4997	3.19696e-24	0.953262	0.168822	5.64653	2.25842e-08	2.14525	0.0231719	92.5798	0
Red_blood_cell__erythrocyte__count	hbz	0.497144	0.0672933	7.38772	1.52185e-13	-0.0675769	0.0747235	-0.90436	0.36581	0.0878554	0.0844305	1.04056	0.298398	0.652577	0.0813152	8.02528	3.50927e-15	0.155432	0.0120695	12.8781	7.12582e-38
sexMale	c4bpb	-0.509259	0.0690757	-7.37249	1.70524e-13	-0.23544	0.0696145	-3.38205	0.000720132	-0.617709	0.0700786	-8.81452	7.33009e-18	-0.891529	0.0740105	-12.046	6.31711e-31	-0.38227	0.00968383	-39.475	0
log_alt_cleaned	ctso	-1.2343	0.167851	-7.35351	1.96531e-13	-0.331478	0.16782	-1.9752	0.0482523	1.10782	0.158027	7.01031	5.01291e-12	0.205003	0.169449	1.20982	0.226691	1.4393	0.0240921	59.7415	0
Haemoglobin_concentration	kit	0.182479	0.0248454	7.34456	2.10163e-13	0.126664	0.0245067	5.16854	2.37007e-07	0.0700206	0.0232538	3.01115	0.00268416	0.125836	0.0237136	5.30648	1.43553e-07	-0.056643	0.00398826	-14.2024	1.13921e-45
cis_score_cd70	cd70	-0.482294	0.0664334	-7.25981	3.94329e-13	-0.0734354	0.0580437	-1.26517	0.205816	0.959831	0.0580757	16.5273	5.01754e-53	0.550973	0.0711171	7.7474	2.79738e-14	1.03327	0.00814093	126.922	0
cis_score_cd177	cd177	-0.590925	0.0816304	-7.23903	4.59608e-13	-0.590669	0.19393	-3.04578	0.00232221	0.44946	0.168948	2.66035	0.0079627	0.449204	0.0791646	5.6743	1.92534e-08	1.04013	0.0138813	74.9301	0
cis_score_klk4	klk4	-1.02826	0.142267	-7.22766	4.99628e-13	-0.265157	0.133389	-1.98785	0.0468344	0.793257	0.149117	5.31968	1.34612e-07	0.0301582	0.180875	0.166735	0.867619	1.05841	0.0178312	59.3574	0
trans_score_pdgfrb	pdgfrb	-0.487493	0.0676076	-7.21063	5.66178e-13	-0.315498	0.361637	-0.872415	0.382987	0.50416	0.337478	1.4939	0.135592	0.332165	0.0164867	20.1475	7.30524e-74	0.819658	0.0649847	12.6131	2.09084e-36
bmi	gusb	-0.0425712	0.00590452	-7.20994	5.69092e-13	-0.0397057	0.00737895	-5.38094	7.44906e-08	0.040104	0.00748284	5.35946	1.09149e-07	0.0372384	0.00578203	6.44037	2.01618e-10	0.0798096	0.000958341	83.2789	0
cis_score_cdh15	cdh15	-0.923339	0.129483	-7.13098	1.01242e-12	0.603708	0.176377	3.42282	0.000620331	1.62819	0.203135	8.01533	3.87249e-15	0.101144	0.121104	0.835187	0.403851	1.02448	0.02241	45.7154	0
cis_score_xpnpep2	xpnpep2	0.325165	0.045655	7.12223	1.07881e-12	0.0823597	0.0484566	1.69966	0.0892027	1.10056	0.0512088	21.4916	2.49962e-81	1.34336	0.051585	26.0418	6.53324e-110	1.0182	0.00679654	149.811	0
sexMale	adm	-0.492094	0.0694433	-7.08627	1.39904e-12	-0.32566	0.0699441	-4.65601	3.23363e-06	-0.32201	0.070069	-4.59562	5.00278e-06	-0.488444	0.0747668	-6.53291	1.119e-10	0.00365007	0.00973386	0.374987	0.707672
D11AX02	fam3b	1.96024	0.276793	7.08198	1.44337e-12	0.433902	0.314527	1.37954	0.167737	0.426586	0.346528	1.23103	0.218677	1.95292	0.418531	4.66615	3.58124e-06	-0.00731608	0.0339492	-0.215501	0.829378
cis_score_naprt	naprt	-0.939109	0.132799	-7.07163	1.55555e-12	-0.0256886	0.138163	-0.18593	0.8525	1.0372	0.135437	7.6582	5.56424e-14	0.12378	0.13944	0.887693	0.374967	1.06289	0.0219459	48.4322	0
cis_score_dscam	dscam	-1.07271	0.151826	-7.06542	1.62663e-12	0.106044	0.118629	0.89391	0.371375	1.18497	0.117654	10.0717	1.62719e-22	0.00621267	0.169821	0.0365837	0.970826	1.07893	0.0208413	51.7686	0
cis_score_ccl15	ccl15	-0.192854	0.0273207	-7.05889	1.70396e-12	-0.161576	0.0321713	-5.02238	5.12419e-07	0.890658	0.0313117	28.4449	8.00782e-124	0.85938	0.025567	33.6129	2.90427e-157	1.05223	0.00697144	150.935	0
log_testo_cleaned	pla2g2a	-0.43697	0.0619459	-7.05406	1.76453e-12	-0.370016	0.0633424	-5.84153	5.21057e-09	-0.770947	0.0640587	-12.035	9.27653e-31	-0.837901	0.0673814	-12.4352	1.17827e-32	-0.40093	0.00859362	-46.6544	0
bmi	hnmt	-0.0436578	0.00619927	-7.04242	1.91852e-12	-0.0129916	0.00749564	-1.73322	0.0830641	0.0586668	0.00758756	7.73197	3.20646e-14	0.0280006	0.00569256	4.9188	1.05396e-06	0.0716584	0.000986467	72.6414	0
bmi	ccn5	-0.0427195	0.00609645	-7.00727	2.46647e-12	-0.0196909	0.00753794	-2.61224	0.00899836	0.0446565	0.0075366	5.92528	4.62563e-09	0.0216279	0.0061884	3.4949	0.000499421	0.0643474	0.000986985	65.1959	0
cis_score_ang	ang	-0.709788	0.101418	-6.99865	2.62307e-12	-0.0848093	0.118267	-0.717103	0.473314	0.965625	0.119638	8.07125	2.54613e-15	0.340647	0.0950239	3.58485	0.000357005	1.05043	0.0160218	65.5628	0
sexMale	pla2g2a	-0.479574	0.0686951	-6.9812	2.9701e-12	-0.400541	0.0693105	-5.77894	7.57038e-09	-0.85149	0.0699635	-12.1705	2.3029e-31	-0.930523	0.0747143	-12.4544	9.62167e-33	-0.450949	0.00961396	-46.9056	0
cis_score_cd276	cd276	-0.221638	0.0320104	-6.92393	4.45562e-12	-0.0127693	0.0479749	-0.266165	0.790113	1.02691	0.0486806	21.0948	6.38587e-79	0.81804	0.0326613	25.0462	2.51406e-103	1.03968	0.00743737	139.791	0
sexMale	spint3	0.306131	0.0444587	6.88574	5.83122e-12	0.152424	0.0451148	3.37858	0.000729276	1.7014	0.0459951	36.9908	4.21757e-174	1.8551	0.0494506	37.5143	4.13916e-180	1.54897	0.00628078	246.621	0
bmi	pdzk1	-0.0429262	0.00625447	-6.86329	6.82723e-12	-0.0163084	0.00787797	-2.07013	0.0384464	0.0418296	0.00737429	5.67236	2.00302e-08	0.0152118	0.00609201	2.49701	0.0127243	0.058138	0.00102657	56.6332	0
cis_score_abo	abo	-0.187179	0.0272921	-6.85838	7.06278e-12	-0.13042	0.0273971	-4.76035	1.93911e-06	0.885421	0.0289144	30.6221	9.52481e-136	0.828661	0.0421072	19.6798	6.91762e-71	1.01584	0.00400709	253.511	0
cis_score_vstm1	vstm1	-0.398663	0.0581734	-6.853	7.33278e-12	-0.0921117	0.0655999	-1.40414	0.160283	0.938643	0.0641618	14.6293	5.18343e-43	0.632092	0.0591587	10.6847	5.06392e-25	1.03075	0.00792231	130.108	0
trans_score_clec4m	clec4m	-0.337387	0.0496369	-6.79711	1.08188e-11	-0.125719	0.0497492	-2.52704	0.0115064	0.902637	0.0495834	18.2044	5.24955e-62	0.690968	0.0573907	12.0397	7.21692e-31	1.02836	0.00738161	139.313	0
sexMale	nppc	0.4213	0.0620235	6.79259	1.116e-11	0.124093	0.0619399	2.00345	0.0451357	1.09004	0.0633029	17.2194	8.80384e-57	1.38724	0.0675656	20.5318	8.88334e-76	0.965944	0.00861444	112.131	0
cis_score_rarres1	rarres1	-0.852186	0.125508	-6.78989	1.13737e-11	0.0505012	0.110972	0.455083	0.649052	1.08972	0.111272	9.79331	1.93511e-21	0.187029	0.13903	1.34525	0.178919	1.03922	0.0150581	69.0139	0
log_alt_cleaned	rida	-1.01523	0.151047	-6.72126	1.82551e-11	-0.522706	0.154942	-3.37356	0.000742727	2.19447	0.155189	14.1406	1.81608e-40	1.70195	0.165402	10.2898	2.11433e-23	2.71718	0.0218512	124.349	0
bmi	asgr1	-0.0402181	0.00599524	-6.70834	1.9934e-11	-0.0203258	0.00724863	-2.80409	0.00504822	0.0627633	0.00700337	8.96187	2.22152e-18	0.042871	0.0064857	6.61009	6.93355e-11	0.0830891	0.000949655	87.494	0
bmi	mfap5	-0.039845	0.00594017	-6.70773	2.00149e-11	0.00207978	0.00735175	0.282896	0.777258	0.0784787	0.00744216	10.5452	1.91078e-24	0.0365539	0.00647623	5.64432	2.27289e-08	0.0763989	0.000959933	79.5878	0
sexMale	fga	-0.475642	0.0711281	-6.68711	2.30585e-11	-0.242913	0.0724971	-3.35066	0.000806927	-0.4978	0.0727431	-6.84326	1.59025e-11	-0.730529	0.0654958	-11.1538	5.78097e-27	-0.254887	0.0101051	-25.2236	2.95077e-139
cis_score_msln	msln	-0.464846	0.0696437	-6.67463	2.50934e-11	-0.103828	0.0679845	-1.52723	0.126712	0.927499	0.064124	14.4642	3.03985e-42	0.566481	0.0834879	6.78518	2.21756e-11	1.03133	0.0107647	95.8064	0
sexMale	fstl3	-0.468104	0.0701801	-6.67003	2.58908e-11	-0.272962	0.0705784	-3.8675	0.000110123	-0.278249	0.0713409	-3.90028	0.00010414	-0.473391	0.0714692	-6.62371	6.31341e-11	-0.00528733	0.00983494	-0.537607	0.590851
bmi	inhbc	-0.0388039	0.00582079	-6.66643	2.65311e-11	-0.0347548	0.00719709	-4.82901	1.37693e-06	0.0533325	0.00655449	8.13678	1.54244e-15	0.0492834	0.00508614	9.68974	4.18341e-21	0.0880873	0.000946599	93.0566	0
bmi	rtn4r	-0.0385908	0.00579791	-6.65599	2.84799e-11	-0.0185877	0.00718882	-2.58564	0.009723	0.0688118	0.00654335	10.5163	2.4719e-24	0.0488087	0.00563513	8.66151	2.37509e-17	0.0873996	0.000941996	92.7812	0
log_ast_cleaned	ptgr1	-1.90687	0.286784	-6.64917	2.98418e-11	-0.436119	0.287288	-1.51805	0.129008	2.54558	0.288857	8.8126	7.77425e-18	1.07483	0.312708	3.43716	0.00061753	2.9817	0.0414598	71.9178	0
cis_score_mgmt	mgmt	-0.842418	0.127409	-6.61192	3.83884e-11	-0.179859	0.139351	-1.29069	0.196818	0.879866	0.13547	6.49492	1.45636e-10	0.217307	0.126874	1.71278	0.0871341	1.05973	0.0175481	60.3899	0
log_testo_cleaned	lgals9	-0.418207	0.0635958	-6.57601	4.88872e-11	-0.280534	0.0649914	-4.31647	1.58903e-05	-0.369026	0.0639213	-5.77313	1.11107e-08	-0.506699	0.0702165	-7.21624	1.21234e-12	-0.0884926	0.00883703	-10.0138	1.41156e-23
Haemoglobin_concentration	fgf23	-0.160114	0.0244292	-6.55423	5.65663e-11	-0.0881542	0.0241195	-3.6549	0.000257596	-0.236658	0.0258849	-9.1427	4.88574e-19	-0.308618	0.0259431	-11.896	2.97332e-30	-0.148504	0.00389834	-38.094	0
trans_score_top1	top1	-0.335411	0.0513541	-6.53134	6.59429e-11	-0.00301673	0.0615043	-0.0490491	0.96088	1.0211	0.0683733	14.9342	1.44282e-44	0.688706	0.0695949	9.89594	6.89233e-22	1.02412	0.00859153	119.201	0
log_testo_cleaned	nppc	0.37006	0.0566801	6.52891	6.7e-11	0.124828	0.0577624	2.16107	0.0306959	0.94397	0.059347	15.906	1.01832e-49	1.1892	0.0622536	19.1025	1.81429e-67	0.819141	0.00781365	104.835	0
cis_score_nfasc	nfasc	-0.63178	0.0968499	-6.52329	6.95495e-11	-0.00913038	0.149705	-0.0609893	0.951368	1.03763	0.157609	6.58357	8.25043e-11	0.414979	0.0971632	4.27094	2.17131e-05	1.04676	0.0197268	53.0628	0
log_alt_cleaned	cdhr2	-0.969002	0.148656	-6.51843	7.18507e-11	-0.44766	0.150662	-2.97128	0.00296729	2.29052	0.155511	14.7289	1.40765e-43	1.76917	0.147211	12.0179	9.09306e-31	2.73818	0.0214096	127.895	0
log_cysc_cleaned	ccl3	-2.86489	0.43981	-6.51393	7.40325e-11	-0.991016	0.443702	-2.23352	0.02552	5.62125	0.437706	12.8425	1.82653e-34	3.74737	0.660618	5.67252	1.95679e-08	6.61226	0.0613659	107.751	0
cis_score_qpct	qpct	-0.46428	0.0714744	-6.49575	8.35386e-11	-0.159924	0.0703292	-2.27393	0.0229751	1.02457	0.0626258	16.3602	4.02106e-52	0.720213	0.0657643	10.9514	3.7201e-26	1.18449	0.0297024	39.8787	0
log_cysc_cleaned	stc1	-2.90184	0.448595	-6.46873	9.98987e-11	-1.92958	0.453447	-4.25537	2.09146e-05	3.93934	0.423352	9.30511	1.23482e-19	2.96708	0.474741	6.2499	6.53958e-10	5.86892	0.0637464	92.0667	0
log_testo_cleaned	spint3	0.273352	0.0424813	6.43465	1.25117e-10	0.149505	0.0438855	3.40672	0.000658122	1.47652	0.0458956	32.1712	1.97455e-145	1.60036	0.0476026	33.6193	1.94649e-156	1.32701	0.00594915	223.059	0
cis_score_il17ra	il17ra	-0.319389	0.0500841	-6.37705	1.8239e-10	0.124882	0.0473577	2.63699	0.00836759	1.1546	0.0431355	26.7669	2.7713e-113	0.710332	0.0863861	8.22276	7.65996e-16	1.02972	0.00647358	159.065	0
sexMale	nptx2	-0.385774	0.0605437	-6.37183	1.88746e-10	-0.0834053	0.0616483	-1.35292	0.176088	0.978654	0.0634453	15.4252	4.51022e-47	0.676286	0.0698893	9.67653	4.75209e-21	1.06206	0.00854782	124.249	0
cis_score_fcamr	fcamr	-0.755567	0.11862	-6.36966	1.91443e-10	0.105574	0.170426	0.619471	0.535609	1.15593	0.162905	7.09572	2.87876e-12	0.29479	0.122423	2.40795	0.0162626	1.05036	0.0207574	50.6016	0
log_alt_cleaned	prcp	-1.03402	0.162349	-6.36911	1.92074e-10	-0.0991335	0.161898	-0.61232	0.540329	1.82392	0.171968	10.6062	1.09227e-24	0.889035	0.177205	5.01697	6.42422e-07	1.92305	0.0232568	82.6877	0
cis_score_selplg	selplg	-0.204788	0.0321681	-6.36619	1.95769e-10	-0.00192356	0.0491828	-0.0391105	0.968803	1.06734	0.0497818	21.4404	5.75099e-81	0.864478	0.0262077	32.9856	4.66317e-152	1.06927	0.0142907	74.8226	0
sexMale	cst6	0.440763	0.069595	6.33325	2.42544e-10	-0.0681685	0.0697092	-0.977898	0.32813	0.431276	0.0692311	6.2295	7.6474e-10	0.940207	0.0745453	12.6125	2.13312e-33	0.499444	0.00972602	51.3514	0
bmi	agrn	-0.0389452	0.00615362	-6.32882	2.49505e-10	-0.0108853	0.00762768	-1.42707	0.153566	0.0476046	0.00764093	6.23021	7.49858e-10	0.0195447	0.00621439	3.14507	0.00171964	0.0584899	0.000994513	58.8126	0
cis_score_tacstd2	tacstd2	-0.317282	0.0503353	-6.30337	2.94457e-10	0.0967784	0.0697561	1.38738	0.165333	1.12968	0.0669625	16.8704	6.28894e-54	0.715624	0.0519279	13.7811	1.26141e-38	1.03291	0.00968266	106.676	0
Pork_intakeDo_not_know	ddah1	-1.37834	0.2197	-6.27372	3.55959e-10	-0.40795	0.315569	-1.29274	0.196107	-0.0519481	0.305529	-0.170027	0.865033	-1.02234	0.222199	-4.60099	4.8725e-06	0.356002	0.0629013	5.65969	1.52673e-08
bmi	afm	-0.0373611	0.00596595	-6.26239	3.82842e-10	-0.0322239	0.00748783	-4.3035	1.68505e-05	0.0463552	0.00750926	6.17306	1.0751e-09	0.0412179	0.00571094	7.21736	1.20526e-12	0.078579	0.000973591	80.7105	0
Time_blood_draw	c1qtnf5	-0.0736254	0.0117866	-6.24651	4.23913e-10	0.0179257	0.0129556	1.38363	0.166479	0.0987253	0.0121527	8.12377	1.8288e-15	0.00717423	0.0121868	0.588687	0.556238	0.0807996	0.00174724	46.2442	0
log_ggt_cleaned	adgrd1	-0.857725	0.137792	-6.2248	4.86903e-10	-0.102915	0.128855	-0.798689	0.424475	1.36975	0.124382	11.0124	2.871e-26	0.614938	0.144471	4.25649	2.32382e-05	1.47266	0.0169394	86.9371	0
Haemoglobin_concentration	plat	-0.148428	0.0238643	-6.21965	5.02905e-10	-0.100136	0.0235709	-4.24826	2.15893e-05	0.145304	0.0218693	6.64422	5.61258e-11	0.0970123	0.0230258	4.21319	2.79268e-05	0.24544	0.00382016	64.2487	0
bmi	cfd	-0.0375162	0.00603303	-6.21846	5.06846e-10	-0.0319815	0.00757202	-4.22364	2.40905e-05	0.0411569	0.00789694	5.21176	2.3956e-07	0.0356222	0.00619957	5.74591	1.28699e-08	0.0731384	0.000982263	74.4591	0
cis_score_pdcd1lg2	pdcd1lg2	-0.519025	0.0835009	-6.2158	5.15414e-10	-0.0235427	0.0806804	-0.291802	0.770439	1.01995	0.0832421	12.2528	9.89397e-32	0.524468	0.0927016	5.6576	2.11865e-08	1.04349	0.0109713	95.1109	0
bmi	fstl3	-0.0362563	0.00585395	-6.19348	5.93926e-10	-0.00262827	0.00726966	-0.36154	0.717697	0.0777959	0.00756221	10.2874	2.12735e-23	0.0441678	0.00642455	6.87485	1.22458e-11	0.0804241	0.000944402	85.1588	0
cis_score_sftpd	sftpd	0.357705	0.0579588	6.17172	6.81677e-10	0.147188	0.0601103	2.44863	0.0143442	1.1428	0.0581602	19.6491	2.27498e-70	1.35332	0.0593703	22.7945	1.8943e-89	0.995611	0.00781332	127.425	0
sample_age	ccl2	0.261695	0.0425487	6.15049	7.79411e-10	-0.0973431	0.0443336	-2.1957	0.0281192	-0.256693	0.0425253	-6.03625	2.41454e-09	0.102345	0.0435768	2.34861	0.0190818	-0.15935	0.00589607	-27.0266	1.92453e-159
bmi	angptl2	-0.0374774	0.0060948	-6.14909	7.86281e-10	-0.0141875	0.00759118	-1.86895	0.0616371	0.051992	0.00792763	6.55832	9.73867e-11	0.028702	0.00603362	4.75702	2.31833e-06	0.0661795	0.000983444	67.2936	0
log_cysc_cleaned	spink2	-2.7421	0.446413	-6.14251	8.19844e-10	-0.496883	0.463991	-1.07089	0.284225	5.13151	0.438321	11.7072	3.20895e-29	2.8863	0.584104	4.94141	9.45558e-07	5.6284	0.0643244	87.5002	0
log_alt_cleaned	entr1	-1.0567	0.172061	-6.14142	8.25529e-10	0.0363212	0.172171	0.21096	0.83292	1.65524	0.170992	9.68021	5.49503e-21	0.562224	0.165719	3.39263	0.000726577	1.61892	0.0245944	65.8247	0
log_cysc_cleaned	ccn4	-2.86939	0.468257	-6.12782	8.98711e-10	-0.0537876	0.47727	-0.112698	0.91027	3.86767	0.48094	8.04189	3.13165e-15	1.05206	0.592374	1.77601	0.0760947	3.92145	0.0666767	58.8129	0
whr	adgrd1	-2.62394	0.429421	-6.1104	1.00288e-09	-0.133493	0.397552	-0.335786	0.737034	4.04381	0.382122	10.5825	1.65999e-24	1.55337	0.447672	3.46989	0.000548652	4.17731	0.0512976	81.4328	0
log_crea_s_cleaned	fbln2	-2.16341	0.355557	-6.08455	1.17841e-09	0.254099	0.35668	0.712401	0.476221	3.66269	0.36421	10.0566	1.85091e-22	1.24519	0.487624	2.55358	0.0108412	3.4086	0.0527052	64.6729	0
Haemoglobin_concentration	lgals3bp	-0.152402	0.0250488	-6.0842	1.18103e-09	-0.0997627	0.0252413	-3.95236	7.75146e-05	-0.0952678	0.0219046	-4.34922	1.54709e-05	-0.147907	0.0246539	-5.99931	2.96664e-09	0.00449488	0.00406794	1.10495	0.269187
trans_score_cd300a	cd300a	-0.753269	0.124299	-6.06012	1.37221e-09	-0.231817	0.111997	-2.06985	0.0384727	0.820126	0.119782	6.84681	1.55922e-11	0.298674	0.13903	2.14827	0.0319933	1.05194	0.0146692	71.7109	0
sexMale	adamtsl2	-0.427938	0.0707164	-6.05147	1.44765e-09	-0.22915	0.0720066	-3.18235	0.00146193	-0.326539	0.0725367	-4.50171	7.76532e-06	-0.525326	0.0670371	-7.83635	1.43008e-14	-0.0973883	0.0100348	-9.70509	3.03662e-22
Red_blood_cell__erythrocyte__count	ssc4d	-0.378722	0.0627176	-6.03853	1.56824e-09	-0.32616	0.0678457	-4.80738	1.53449e-06	0.635922	0.0634986	10.0147	2.58285e-22	0.58336	0.0682016	8.55347	5.83965e-17	0.962082	0.0111244	86.4839	0
log_alt_cleaned	khk	-0.950359	0.157562	-6.03166	1.63697e-09	-0.0687542	0.157663	-0.436083	0.662779	2.43374	0.156676	15.5336	1.6565e-47	1.55214	0.19052	8.14683	1.44932e-15	2.5025	0.0223953	111.742	0
Red_blood_cell__erythrocyte__count	pla2g7	-0.38705	0.0644287	-6.00742	1.90038e-09	0.0124906	0.0695807	0.179512	0.857536	0.723866	0.0753706	9.6041	9.53908e-21	0.324325	0.0686958	4.72118	2.75285e-06	0.711376	0.0113385	62.74	0
age	ccdc80	-0.0234218	0.00390071	-6.00449	1.93498e-09	-0.0254663	0.00381901	-6.66828	2.62003e-11	0.0255145	0.00396413	6.43634	2.11441e-10	0.0275589	0.00389484	7.07575	3.19353e-12	0.0509807	0.000556584	91.5957	0
sexMale	clmp	-0.400009	0.0666889	-5.99814	2.01199e-09	-0.0115438	0.0671698	-0.17186	0.863549	-0.565134	0.0665768	-8.48845	9.92178e-17	-0.953599	0.0714729	-13.3421	5.86857e-37	-0.55359	0.00935082	-59.2023	0
cis_score_ca5a	ca5a	-0.360224	0.0600975	-5.994	2.06437e-09	-0.0691186	0.0639918	-1.08012	0.280097	0.974494	0.0622162	15.663	2.46894e-48	0.683389	0.0600477	11.3808	6.07753e-28	1.04361	0.00991147	105.293	0
Lymphocyte_count	gzma	-0.289258	0.0483242	-5.98577	2.17087e-09	-0.0729473	0.0500363	-1.45789	0.144879	0.452274	0.0500739	9.03213	1.21151e-18	0.235964	0.0476226	4.95487	8.77122e-07	0.525222	0.00785405	66.8727	0
log_testo_cleaned	rarres2	-0.377182	0.063176	-5.97033	2.38655e-09	-0.196364	0.0644082	-3.04873	0.00229949	-0.36918	0.0623473	-5.92134	4.72857e-09	-0.549998	0.0639618	-8.59884	3.97093e-17	-0.172816	0.00877755	-19.6884	6.81794e-86
bmi	hs6st2	-0.0384998	0.00645685	-5.96263	2.50291e-09	-0.0256019	0.00813288	-3.14795	0.00164541	-0.0366914	0.00887393	-4.13474	3.94999e-05	-0.0495893	0.00724049	-6.84889	1.48274e-11	-0.0110895	0.00105294	-10.532	6.67484e-26
Red_blood_cell__erythrocyte__count	adm	-0.393792	0.0661178	-5.95591	2.60655e-09	-0.411376	0.0723136	-5.68878	1.28784e-08	-0.356736	0.0720198	-4.9533	8.88357e-07	-0.339151	0.0715606	-4.73935	2.51871e-06	0.0546407	0.0118348	4.61693	3.90634e-06
bmi	pla2g7	-0.0375664	0.00630967	-5.95379	2.64073e-09	-0.0258491	0.00780157	-3.31332	0.000922743	-0.0188288	0.00854849	-2.20259	0.0279075	-0.0305462	0.00644858	-4.73689	2.55314e-06	0.00702024	0.00101928	6.88744	5.76321e-12
cis_score_clec6a	clec6a	-0.460577	0.0776523	-5.93127	3.02986e-09	-0.137394	0.106879	-1.28551	0.198622	0.900738	0.112689	7.99315	4.71666e-15	0.577556	0.0965265	5.98339	3.26932e-09	1.03813	0.0127997	81.1063	0
Total_Lean_Mass__g_	capn3	2.11393e-05	3.56499e-06	5.9297	3.05912e-09	3.92372e-06	3.83611e-06	1.02284	0.306391	1.39113e-05	3.85386e-06	3.60971	0.000326066	3.11269e-05	3.44999e-06	9.02233	1.28203e-18	9.9876e-06	4.81275e-07	20.7524	3.76583e-95
cis_score_dbh	dbh	-0.268077	0.0452684	-5.92194	3.2068e-09	-0.139967	0.0399385	-3.50458	0.000457819	0.879298	0.037146	23.6714	1.21032e-93	0.751188	0.0506268	14.8378	2.85743e-44	1.01927	0.00552988	184.32	0
bmi	ghr	-0.0358995	0.0060875	-5.89725	3.72542e-09	-0.0354496	0.00751052	-4.71999	2.36649e-06	0.0488289	0.00746894	6.5376	1.14723e-10	0.048379	0.00656357	7.37083	4.24859e-13	0.0842785	0.000968945	86.9796	0
trans_score_col28a1	col28a1	-0.298687	0.0506579	-5.89616	3.75021e-09	0.507208	0.230839	2.19724	0.0280091	1.52781	0.255955	5.96905	3.65184e-09	0.721913	0.0412172	17.5148	2.19049e-58	1.0206	0.0371396	27.4801	1.17639e-164
log_testo_cleaned	fstl3	-0.37178	0.0631213	-5.88993	3.89286e-09	-0.231263	0.0646043	-3.57968	0.000344403	-0.260914	0.0653085	-3.99509	7.06261e-05	-0.401432	0.0644852	-6.22518	7.65031e-10	-0.0296513	0.00878303	-3.37597	0.000736249
log_alt_cleaned	rbp5	-0.863541	0.147046	-5.87259	4.3227e-09	-0.365499	0.149031	-2.45251	0.0141905	2.3572	0.165351	14.2557	3.26304e-41	1.85916	0.189032	9.83518	1.1734e-21	2.7227	0.0209937	129.692	0
bmi	col15a1	-0.0353072	0.00604776	-5.83806	5.32065e-09	-0.0324451	0.00757116	-4.28535	1.82862e-05	0.0394463	0.00819277	4.81477	1.76896e-06	0.0365842	0.00622965	5.8726	6.21939e-09	0.0718914	0.000983871	73.07	0
cis_score_lilrb2	lilrb2	-0.352053	0.0604093	-5.82779	5.65715e-09	0.00813463	0.0432118	0.18825	0.850681	1.03215	0.0460341	22.4214	6.94153e-87	0.671962	0.0699952	9.60011	9.12449e-21	1.02401	0.00561396	182.405	0
log_crea_s_cleaned	ntrk3	2.20101	0.378352	5.81735	6.02144e-09	1.69777	0.371413	4.5711	4.86538e-06	1.99625	0.371574	5.37242	1.01739e-07	2.49949	0.401821	6.22042	7.82895e-10	0.298483	0.0555418	5.37404	7.74138e-08
sexMale	adgrd1	-0.384697	0.0661348	-5.81687	6.04133e-09	-0.0786136	0.0671795	-1.1702	0.241926	0.669564	0.0645242	10.3769	1.10869e-23	0.36348	0.0679263	5.3511	1.1436e-07	0.748177	0.00932547	80.2295	0
cis_score_siglec8	siglec8	-0.532894	0.0916979	-5.81141	6.24157e-09	-0.191363	0.100369	-1.9066	0.0565789	0.861717	0.0961964	8.95789	2.48212e-18	0.520186	0.099371	5.23479	2.11697e-07	1.05308	0.0148629	70.8529	0
log_alt_cleaned	boc	1.02118	0.175904	5.8053	6.47191e-09	0.563534	0.17619	3.19844	0.00138278	0.832984	0.172723	4.82267	1.70073e-06	1.29063	0.184983	6.97698	6.27226e-12	0.26945	0.0252612	10.6666	1.58513e-26
sexMale	dpep1	0.402782	0.0696901	5.77962	7.53998e-09	0.0762833	0.0700864	1.08842	0.276417	0.477733	0.0750029	6.36952	3.20625e-10	0.804232	0.0678713	11.8494	5.33095e-30	0.401449	0.00975987	41.1327	0
centre11009	tcn1	-3.05145	0.528019	-5.77906	7.56727e-09	0.118716	0.15888	0.747207	0.454943	-0.160974	0.283453	-0.567903	0.570273	-2.97888	0.636144	-4.68271	3.33656e-06	0.0725729	0.0245528	2.95578	0.00312065
cis_score_enpp7	enpp7	-0.267186	0.0462422	-5.77797	7.61577e-09	-0.0996731	0.0397029	-2.51047	0.0120608	0.926475	0.0418018	22.1635	1.10613e-84	0.758963	0.0481664	15.7571	7.31927e-49	1.02615	0.00588357	174.409	0
trans_score_icam4	icam4	-0.379503	0.0657839	-5.76893	8.03322e-09	-0.213757	0.0597657	-3.57658	0.000348503	0.810242	0.0593713	13.647	2.77749e-38	0.644496	0.0719891	8.95269	2.32753e-18	1.024	0.00737493	138.849	0
Pork_intakeDo_not_know	capg	-1.26917	0.220178	-5.76431	8.2566e-09	0.0822786	0.316428	0.260024	0.794847	0.313831	0.289631	1.08355	0.278891	-1.03762	0.207848	-4.9922	7.29557e-07	0.231552	0.0629076	3.68083	0.000232782
cis_score_havcr1	havcr1	-0.599204	0.104068	-5.75782	8.57897e-09	-0.179229	0.102138	-1.75476	0.079307	0.883815	0.107193	8.2451	6.64468e-16	0.46384	0.116641	3.97665	7.59426e-05	1.06304	0.0144063	73.7903	0
cis_score_per3	per3	-0.789892	0.137677	-5.73727	9.69098e-09	-0.463922	0.142257	-3.26116	0.00111049	0.604475	0.140616	4.29877	1.94124e-05	0.278506	0.130056	2.14142	0.0325412	1.0684	0.0196907	54.2589	0
bmi	klk6	-0.0362583	0.00632128	-5.73591	9.76506e-09	-0.0254196	0.00785897	-3.23447	0.00121961	-0.0435242	0.00801866	-5.42786	7.55304e-08	-0.0543628	0.00642897	-8.45591	1.22802e-16	-0.0181045	0.0010282	-17.608	3.86581e-69
bin_401_1	ren	-0.510161	0.0891165	-5.72466	1.04345e-08	0.0690655	0.0839595	0.822605	0.410737	0.772933	0.0841332	9.18702	3.44445e-19	0.193706	0.101961	1.89982	0.0578084	0.703868	0.012979	54.2312	0
log_alt_cleaned	tpp1	-0.976619	0.170713	-5.72083	1.0673e-08	-0.153169	0.170285	-0.899488	0.368398	1.083	0.153897	7.03718	4.2311e-12	0.259551	0.173416	1.49669	0.13486	1.23617	0.0247182	50.0106	0
trans_score_flt4	flt4	-0.459669	0.0804189	-5.71593	1.09835e-08	0.0699282	0.0549844	1.27178	0.203457	1.10021	0.0566591	19.418	3.4784e-69	0.570611	0.0907384	6.28853	5.16277e-10	1.03028	0.00758655	135.804	0
cis_score_stx7	stx7	-0.568634	0.0995271	-5.71336	1.11554e-08	0.0859603	0.0862076	0.997132	0.318707	1.12563	0.0843662	13.3422	1.24145e-36	0.471038	0.110572	4.26002	2.28689e-05	1.03967	0.0113906	91.2748	0
sexMale	lrrn1	0.406725	0.0712375	5.70942	1.14133e-08	0.308334	0.0713928	4.31884	1.57218e-05	0.495961	0.0752493	6.59091	8.00392e-11	0.594352	0.0699447	8.49746	9.29098e-17	0.187627	0.00993632	18.883	3.49666e-79
sexMale	efemp1	-0.399553	0.0700259	-5.70579	1.16576e-08	-0.195528	0.0705593	-2.77111	0.00558898	-0.442221	0.0712335	-6.20806	8.59917e-10	-0.646247	0.0759292	-8.51118	7.99763e-17	-0.246694	0.00982059	-25.1201	3.43912e-138
Red_blood_cell__erythrocyte__count	apcs	-0.36724	0.0644406	-5.6989	1.21411e-08	-0.234397	0.0718008	-3.26455	0.00109727	0.519586	0.0632228	8.21833	8.69254e-16	0.386743	0.0630264	6.13621	1.31514e-09	0.753983	0.0117415	64.2154	0
bmi	cst6	-0.0364548	0.00640598	-5.69074	1.27354e-08	0.000272576	0.0080671	0.0337886	0.973046	-0.0083672	0.0079528	-1.05211	0.293076	-0.0450945	0.00706919	-6.37903	3.01102e-10	-0.00863978	0.00104788	-8.24498	1.70257e-16
log_alt_cleaned	igsf3	-0.925688	0.162841	-5.68463	1.31963e-08	-0.324291	0.165039	-1.96494	0.0494282	1.52691	0.16336	9.34691	8.97977e-20	0.92551	0.148444	6.23472	7.2257e-10	1.8512	0.0235091	78.7439	0
sexMale	adam12	-0.404948	0.0714076	-5.67093	1.43e-08	-0.132389	0.0728123	-1.81822	0.069038	-0.305896	0.0737492	-4.14779	3.73623e-05	-0.578455	0.0739031	-7.8272	1.57786e-14	-0.173508	0.0101341	-17.1212	1.80539e-65
High_light_scatter_reticulocyte_count	igsf9	-18.8495	3.32531	-5.6685	1.45013e-08	-15.3508	3.39302	-4.52422	6.07881e-06	28.7558	3.29356	8.73092	1.50534e-17	25.257	3.42557	7.37308	4.08851e-13	44.1065	0.492141	89.6217	0
sexMale	tex101	-0.286368	0.0505627	-5.66363	1.49219e-08	0.0631598	0.0512996	1.23119	0.218258	1.51411	0.0472799	32.0244	2.36142e-143	1.16458	0.0451576	25.7893	3.24776e-107	1.45095	0.00717925	202.103	0
Haemoglobin_concentration	ntrk3	0.140443	0.0248368	5.65464	1.57169e-08	0.120941	0.0246441	4.90748	9.25925e-07	0.150862	0.0244878	6.16073	1.14251e-09	0.170365	0.0262856	6.48128	1.55271e-10	0.0299216	0.003972	7.53312	5.05618e-14
Haemoglobin_concentration	adam12	-0.143587	0.0254141	-5.6499	1.61632e-08	-0.10784	0.0256098	-4.21087	2.54939e-05	-0.159839	0.0254551	-6.27924	5.7229e-10	-0.195586	0.0262723	-7.44458	2.51426e-13	-0.051999	0.00411187	-12.6461	1.39085e-36
log_cysc_cleaned	ccl16	-2.47938	0.440377	-5.63013	1.81204e-08	-1.43235	0.448646	-3.19261	0.00141093	4.38255	0.559858	7.82796	1.55638e-14	3.33552	0.73999	4.50753	7.49624e-06	5.8149	0.0616142	94.3759	0
sexMale	fshb	0.309993	0.0552784	5.60785	2.06203e-08	0.161647	0.0556841	2.90292	0.00369897	-1.14572	0.055012	-20.8268	1.11362e-76	-0.997377	0.054799	-18.2006	4.06307e-62	-1.30737	0.0077843	-167.95	0
log_testo_cleaned	clmp	-0.337266	0.0601481	-5.60727	2.06819e-08	-0.0072241	0.0616371	-0.117204	0.906699	-0.50116	0.0612831	-8.17779	1.11316e-15	-0.831202	0.064901	-12.8072	2.01849e-34	-0.493936	0.00835698	-59.1046	0
log_crea_s_cleaned	spink2	-1.91902	0.342361	-5.60527	2.09286e-08	-1.00837	0.341467	-2.95307	0.00314815	3.6907	0.327044	11.285	2.06459e-27	2.78005	0.448269	6.20175	8.9605e-10	4.69908	0.0506646	92.7487	0
log_alt_cleaned	krt18	-0.763223	0.136305	-5.59938	2.16454e-08	-0.525381	0.138145	-3.80312	0.000143087	2.68894	0.13677	19.6603	2.17755e-70	2.45109	0.147443	16.624	1.00177e-53	3.21432	0.0196088	163.922	0
log_alt_cleaned	afm	-0.919879	0.164623	-5.58778	2.31441e-08	-0.436605	0.169541	-2.57522	0.010021	1.36128	0.16523	8.23872	7.30431e-16	0.878008	0.158528	5.53852	4.10518e-08	1.79789	0.0239669	75.0153	0
sexMale	fgf23	-0.387111	0.0693399	-5.5828	2.38122e-08	-0.269375	0.0699817	-3.84922	0.000118666	-0.595096	0.0759872	-7.83152	1.52211e-14	-0.712831	0.07559	-9.43023	3.94068e-20	-0.32572	0.00969142	-33.6091	2.66155e-244
bin_650	stc2	1.33173	0.238977	5.57263	2.52454e-08	0.481531	0.208283	2.31191	0.0207875	0.369059	0.218142	1.69183	0.0910668	1.21926	0.249366	4.88944	1.21469e-06	-0.112473	0.027769	-4.05029	5.12482e-05
albumin_cleaned	clec4c	-0.0718923	0.0129291	-5.56051	2.70617e-08	-0.0134728	0.0132075	-1.02009	0.307691	-0.0245067	0.0128259	-1.91072	0.0563967	-0.0829262	0.0130484	-6.35528	3.46527e-10	-0.0110339	0.00190145	-5.80288	6.56693e-09
bmi	lair1	-0.0335637	0.006041	-5.55598	2.77729e-08	-0.00735844	0.00746462	-0.985775	0.324249	0.0621577	0.00780928	7.95947	5.8915e-15	0.0359525	0.00986386	3.64487	0.000284331	0.0695162	0.000955853	72.7269	0
hba1c_cleaned	pigr	-0.0343842	0.00620488	-5.54148	3.01747e-08	-0.000121087	0.00596308	-0.020306	0.983799	0.0475231	0.00558666	8.50654	8.87675e-17	0.01326	0.00671684	1.97415	0.0487023	0.0476442	0.00107406	44.3589	0
log_alt_cleaned	cpm	-0.860752	0.155421	-5.53821	3.07391e-08	-0.4248	0.155776	-2.727	0.00639388	1.64098	0.152411	10.7668	2.38866e-25	1.20502	0.170309	7.0755	3.16224e-12	2.06578	0.0223645	92.3686	0
log_crp_cleaned	ftcd	-0.398768	0.0720386	-5.53548	3.12265e-08	-0.0759109	0.0741049	-1.02437	0.305666	0.443991	0.0708919	6.26293	6.22637e-10	0.121134	0.0765617	1.58218	0.113997	0.519902	0.0104724	49.6451	0
log_alt_cleaned	ctsd	-0.934819	0.170131	-5.49472	3.93771e-08	-0.596009	0.170284	-3.50008	0.000465635	1.20102	0.167891	7.15354	2.02317e-12	0.862206	0.173793	4.9611	8.61722e-07	1.79703	0.0246179	72.9968	0
cis_score_tnn	tnn	-0.256181	0.0466334	-5.4935	3.96372e-08	0.0266802	0.0491511	0.542819	0.587257	1.04558	0.0438142	23.864	5.13684e-95	0.762721	0.0529154	14.414	3.6057e-42	1.0189	0.00682459	149.298	0
cis_score_bche	bche	-0.560245	0.102204	-5.48161	4.23973e-08	-0.166209	0.101559	-1.63658	0.101726	0.875625	0.0965769	9.06661	1.04224e-18	0.481589	0.0967901	4.9756	7.96392e-07	1.04183	0.0144562	72.0682	0
bmi	plat	-0.0322956	0.00589359	-5.47979	4.2826e-08	-0.0202607	0.00729173	-2.77859	0.0054619	0.0599274	0.00688314	8.70641	1.75951e-17	0.0478926	0.00568811	8.41977	1.63812e-16	0.0801882	0.000957079	83.7843	0
log_ggt_cleaned	plat	-0.748941	0.13668	-5.4795	4.28944e-08	-0.387608	0.125754	-3.08227	0.00205562	1.08534	0.118901	9.12811	5.50711e-19	0.724012	0.136782	5.29317	1.53858e-07	1.47295	0.0168071	87.6389	0
cis_score_vmo1	vmo1	-0.354554	0.0647929	-5.47212	4.47222e-08	-0.21752	0.0608144	-3.57678	0.000348239	0.82476	0.0570894	14.4468	3.66289e-42	0.687725	0.0704271	9.76506	2.18472e-21	1.04228	0.00824652	126.39	0
Total_Lean_Mass__g_	cga	1.62689e-05	2.97362e-06	5.47105	4.49903e-08	2.46083e-06	3.19485e-06	0.77025	0.441156	-5.05678e-05	3.13781e-06	-16.1156	7.9197e-51	-3.67597e-05	2.6928e-06	-13.6511	2.04489e-38	-5.30286e-05	4.02687e-07	-131.687	0
bmi	palm2	-0.0319791	0.00584835	-5.46805	4.57652e-08	-0.0180566	0.00733432	-2.46193	0.0138231	0.0694227	0.00740004	9.3814	6.86168e-20	0.0555003	0.00591642	9.38072	6.31397e-20	0.0874793	0.000955333	91.5695	0
cis_score_fgfbp2	fgfbp2	-0.666793	0.121949	-5.46781	4.58271e-08	-0.0181046	0.0902151	-0.200683	0.840948	1.0013	0.087234	11.4783	2.69237e-28	0.352608	0.128192	2.75061	0.00607882	1.0194	0.0130145	78.3279	0
cis_score_osmr	osmr	-0.546651	0.100012	-5.46586	4.6326e-08	-0.370915	0.0822244	-4.51101	6.4693e-06	0.659901	0.0891687	7.40058	3.41961e-13	0.484165	0.1123	4.31136	1.8171e-05	1.03082	0.0123256	83.6319	0
cis_score_scpep1	scpep1	-1.14356	0.209482	-5.45898	4.81723e-08	0.172902	0.15516	1.11435	0.265135	1.2222	0.15393	7.93996	7.20811e-15	-0.0942655	0.195573	-0.481996	0.629942	1.04929	0.021874	47.9698	0
log_crp_cleaned	upb1	-0.396012	0.0727382	-5.44435	5.22909e-08	-0.0618316	0.0740981	-0.834455	0.404029	0.406218	0.071342	5.69395	1.75412e-08	0.0720374	0.0771954	0.933183	0.351001	0.468049	0.010468	44.7126	0
bmi	col6a3	-0.0318628	0.00585295	-5.44389	5.24181e-08	-0.0138698	0.0072438	-1.91472	0.0555353	0.0700849	0.00735128	9.5337	1.73277e-20	0.052092	0.00611334	8.52103	7.34478e-17	0.0839547	0.000946761	88.6758	0
Forced_expiratory_volume_in_1_second__FEV1_	lep	-0.2536	0.0466089	-5.44103	5.32696e-08	-0.0320685	0.0433672	-0.739463	0.45963	-0.597733	0.0413344	-14.4609	2.99759e-42	-0.819264	0.0526187	-15.5698	4.4982e-48	-0.565664	0.00557853	-101.4	0
log_testo_cleaned	fgf23	-0.339472	0.0624647	-5.43462	5.52144e-08	-0.262019	0.064116	-4.08664	4.38462e-05	-0.563915	0.0695494	-8.10812	1.91265e-15	-0.641367	0.068197	-9.40463	4.91203e-20	-0.301896	0.00865084	-34.8978	5.941e-263
bin_318	gast	-1.04601	0.192587	-5.43138	5.62366e-08	-0.198305	0.183663	-1.07972	0.280272	0.214637	0.182065	1.17891	0.238793	-0.633071	0.165249	-3.83101	0.000137409	0.412942	0.0229495	17.9935	4.24999e-72
log_alt_cleaned	sele	-0.895169	0.164853	-5.4301	5.66287e-08	-0.0246616	0.164902	-0.149553	0.881118	1.6715	0.16329	10.2364	3.32077e-23	0.800989	0.165745	4.83265	1.60349e-06	1.69616	0.0237428	71.4388	0
log_alt_cleaned	pcbd1	-0.732688	0.135311	-5.41485	6.16903e-08	-0.369995	0.138617	-2.66918	0.00760663	2.94251	0.143095	20.5633	5.44003e-75	2.57982	0.148546	17.3671	1.56488e-57	3.31251	0.0195473	169.461	0
trans_score_prss27	prss27	0.313752	0.0579533	5.41389	6.20092e-08	-0.0269993	0.0559424	-0.482627	0.629363	0.973986	0.0622274	15.652	2.54545e-48	1.31474	0.073215	17.9572	4.88057e-61	1.00099	0.00897354	111.549	0
trans_score_dbh	dbh	-0.430646	0.0798407	-5.39382	6.93549e-08	-0.135121	0.421568	-0.320519	0.748576	0.820554	0.38029	2.1577	0.0312575	0.525028	0.0509262	10.3096	1.64159e-23	0.955674	0.0555129	17.2154	3.55168e-66
bmi	oxt	-0.032178	0.00597464	-5.38576	7.25198e-08	-0.0230234	0.00740503	-3.10915	0.0018775	0.0523425	0.00655812	7.98133	4.97173e-15	0.0431879	0.00579008	7.45893	2.18539e-13	0.0753658	0.000970183	77.682	0
cis_score_fcn2	fcn2	-0.409598	0.0761284	-5.38036	7.47355e-08	-0.0739191	0.074624	-0.990554	0.321909	0.955927	0.0792605	12.0606	6.9459e-31	0.620248	0.0886936	6.99315	5.5732e-12	1.02985	0.0103054	99.9327	0
cis_score_trim5	trim5	-0.765105	0.142551	-5.36723	8.03756e-08	0.0178502	0.165072	0.108136	0.913888	1.09021	0.163172	6.68139	4.42591e-11	0.307259	0.141722	2.16803	0.0304462	1.07236	0.0246416	43.5185	0
log_ast_cleaned	khk	-1.5316	0.285448	-5.36562	8.11188e-08	0.162164	0.282831	0.573358	0.566406	3.72209	0.275562	13.5072	1.90159e-37	2.02832	0.334236	6.06853	1.99878e-09	3.55992	0.0409756	86.879	0
Forced_expiratory_volume_in_1_second__FEV1_	lag3	-0.276186	0.0515125	-5.36152	8.2957e-08	-0.0554909	0.0482282	-1.15059	0.249908	-0.221542	0.0463511	-4.77966	2.09309e-06	-0.442237	0.0557315	-7.93513	6.86251e-15	-0.166051	0.00621585	-26.7142	7.30651e-156
log_cysc_cleaned	cd300lf	-2.32012	0.434323	-5.34192	9.24381e-08	0.544072	0.442684	1.22903	0.219067	6.18152	0.427482	14.4603	2.50049e-42	3.31732	0.579231	5.72712	1.42397e-08	5.63745	0.0617806	91.2494	0
cis_score_anxa2	anxa2	-0.609225	0.114193	-5.33506	9.60353e-08	-0.0938947	0.114138	-0.822644	0.410715	0.953127	0.105544	9.03066	1.40258e-18	0.437797	0.101914	4.29574	1.96129e-05	1.04702	0.015471	67.6764	0
cis_score_ltbr	ltbr	-1.06227	0.199238	-5.33168	9.78097e-08	-0.15019	0.173877	-0.863767	0.387721	0.906303	0.179314	5.05429	5.36133e-07	-0.00577868	0.228066	-0.0253378	0.979792	1.05649	0.0242922	43.4909	0
cis_score_lrp11	lrp11	0.549089	0.102998	5.33106	9.8143e-08	0.0911295	0.0776062	1.17426	0.240299	1.11129	0.0790296	14.0617	2.85302e-40	1.56925	0.108978	14.3997	4.51413e-42	1.02016	0.0112874	90.3806	0
log_ast_cleaned	nfasc	-1.49339	0.280487	-5.32428	1.01865e-07	-0.425392	0.278554	-1.52714	0.126733	2.95636	0.296498	9.97095	3.63759e-22	1.88836	0.293454	6.43496	2.08452e-10	3.38176	0.0404033	83.7	0
log_alt_cleaned	ccl3	-0.904956	0.170105	-5.31997	1.04312e-07	-0.414315	0.169586	-2.44309	0.0145661	0.877209	0.165168	5.31102	1.41293e-07	0.386568	0.238003	1.62422	0.104718	1.29152	0.024133	53.5168	0
bmi	adgrg1	-0.0336757	0.00635543	-5.29872	1.17202e-07	-0.0124212	0.00772244	-1.60845	0.107744	0.0443766	0.00861614	5.15041	3.28289e-07	0.0231221	0.00667054	3.4663	0.000555008	0.0567978	0.000997161	56.9595	0
Age_completed_full_time_education	dcxr	0.0267674	0.00505916	5.29087	1.22341e-07	0.0168229	0.0051578	3.26163	0.0011086	0.00413807	0.0049152	0.841892	0.400098	0.0140826	0.004619	3.04883	0.00236981	-0.0126848	0.00171588	-7.3926	1.46744e-13
log_ast_cleaned	apof	1.49524	0.282833	5.28665	1.25212e-07	0.32546	0.287129	1.1335	0.257012	-1.37228	0.308277	-4.45144	9.77633e-06	-0.202498	0.263741	-0.767793	0.442831	-1.69774	0.0411843	-41.2229	0
cis_score_myoc	myoc	-1.08015	0.204484	-5.28231	1.28194e-07	0.245485	0.213073	1.15212	0.249278	1.3084	0.208351	6.27978	5.5521e-10	-0.0172347	0.222669	-0.0774007	0.938324	1.06292	0.027226	39.0404	0
cis_score_il13ra1	il13ra1	-0.258654	0.0489966	-5.27902	1.30519e-07	-0.193965	0.0462223	-4.19636	2.71796e-05	0.867626	0.0451426	19.2197	6.40575e-68	0.802937	0.0531799	15.0985	1.13117e-45	1.06159	0.00794015	133.699	0
cis_score_itga2	itga2	-0.40881	0.0775216	-5.2735	1.34536e-07	-0.105323	0.0825662	-1.27562	0.202097	0.937185	0.0858659	10.9145	7.30563e-26	0.633698	0.0804725	7.87472	1.11615e-14	1.04251	0.0119395	87.3162	0
Mean_corpuscular_volume	tfrc	0.0312029	0.00592008	5.27069	1.36581e-07	0.00169023	0.00638891	0.264557	0.791352	-0.0551121	0.00615363	-8.95603	2.305e-18	-0.0255994	0.00520198	-4.92109	1.03807e-06	-0.0568023	0.0011022	-51.5355	0
bmi	igsf9	-0.0299787	0.00570145	-5.25808	1.46289e-07	-0.0245591	0.00710279	-3.45766	0.000545429	0.0735263	0.00700283	10.4995	3.202e-24	0.0681067	0.0057828	11.7775	1.09371e-29	0.0980854	0.000924064	106.146	0
log_ggt_cleaned	igsf9	-0.700971	0.133339	-5.25706	1.47101e-07	-0.477593	0.122728	-3.89147	9.97971e-05	1.25675	0.121011	10.3854	9.20069e-24	1.03337	0.142468	7.25335	9.43915e-13	1.73434	0.0163227	106.253	0
log_ggt_cleaned	ctso	-0.75398	0.143675	-5.24781	1.54656e-07	-0.0643437	0.132306	-0.486324	0.62674	0.908793	0.123748	7.34389	5.06129e-13	0.219157	0.144593	1.51568	0.12998	0.973137	0.0175891	55.3262	0
log_ast_cleaned	rbp5	-1.4272	0.272121	-5.24474	1.57263e-07	-0.332771	0.271465	-1.22583	0.220268	3.45475	0.290508	11.8921	4.01345e-30	2.36031	0.335612	7.03287	4.25587e-12	3.78752	0.0391796	96.6707	0
Platelet_crit	col2a1	-3.48822	0.665171	-5.2441	1.57845e-07	-0.00122091	0.678319	-0.00179991	0.998564	4.33068	0.671698	6.44736	2.01357e-10	0.843678	0.653741	1.29054	0.19724	4.3319	0.102995	42.0594	0
Red_blood_cell__erythrocyte__distribution_width	csf1	-0.182577	0.0348257	-5.24258	1.59108e-07	0.00335749	0.0344107	0.097571	0.922273	0.250297	0.0333438	7.50655	1.60902e-13	0.0643627	0.0371967	1.73033	0.0839424	0.246939	0.00617548	39.9871	0
log_cysc_cleaned	inhbc	-2.44085	0.466363	-5.23379	1.66858e-07	-1.88968	0.472468	-3.99958	6.35626e-05	3.05235	0.419308	7.27949	8.00063e-13	2.50118	0.408498	6.12287	1.41832e-09	4.94203	0.0663823	74.448	0
log_crp_cleaned	pcbd1	-0.381494	0.0729061	-5.23268	1.67906e-07	-0.0886103	0.0755072	-1.17353	0.240589	0.466703	0.0746591	6.25112	6.80318e-10	0.173819	0.0736724	2.35935	0.0185477	0.555313	0.0105202	52.7853	0
trans_score_ccl7	ccl7	-2.08035	0.397789	-5.22978	1.70525e-07	-0.303561	0.167968	-1.80725	0.0707306	0.711502	0.157216	4.52565	6.93257e-06	-1.06528	0.291881	-3.64972	0.00027931	1.01506	0.0224291	45.2565	0
urate_cleaned	paep	-0.00233739	0.000446947	-5.22969	1.70609e-07	-0.00124112	0.000459914	-2.69859	0.00696609	-0.00175598	0.000394206	-4.45447	9.60871e-06	-0.00285225	0.000442025	-6.45268	1.88264e-10	-0.000514854	6.14354e-05	-8.38042	5.44216e-17
hba1c_cleaned	idua	-0.0327187	0.00625886	-5.22758	1.72556e-07	-0.000735233	0.00600056	-0.122527	0.902482	0.0314484	0.00553457	5.68217	1.85497e-08	-0.000535046	0.00709552	-0.0754062	0.93991	0.0321836	0.00108177	29.7509	1.90446e-192
cis_score_ccl18	ccl18	-0.382676	0.0733704	-5.21567	1.84032e-07	-0.234598	0.0876256	-2.67727	0.00742532	0.821216	0.0844692	9.72208	3.47324e-21	0.673138	0.0716345	9.39684	5.45642e-20	1.05581	0.0144183	73.2272	0
trans_score_folr3	folr3	-1.48332	0.284846	-5.20744	1.92356e-07	0.0175795	0.207287	0.0848076	0.932415	1.03901	0.17593	5.90584	5.17511e-09	-0.461889	0.271858	-1.69901	0.0896904	1.02143	0.0323501	31.5743	3.43758e-216
bin_278_1	thbd	-1.18604	0.229415	-5.16983	2.3538e-07	0.553096	0.31983	1.72935	0.0837543	0.758121	0.310394	2.44245	0.0148049	-0.981012	0.244362	-4.01459	6.50148e-05	0.205025	0.0418292	4.90147	9.54883e-07
age	pla2g1b	0.0219786	0.00426147	5.15752	2.51359e-07	0.01646	0.00415071	3.96558	7.33377e-05	0.0175165	0.00412876	4.24255	2.46658e-05	0.0230351	0.00477242	4.82671	1.65133e-06	0.00105649	0.000606592	1.74168	0.0815722
Haemoglobin_concentration	cdhr2	-0.115918	0.0224812	-5.15624	2.53099e-07	-0.109492	0.0223533	-4.89823	9.7061e-07	0.252047	0.0228236	11.0433	1.80061e-26	0.245621	0.021061	11.6624	3.40231e-29	0.361539	0.00360098	100.4	0
log_testo_cleaned	tex101	-0.244389	0.0474458	-5.15091	2.60452e-07	0.104936	0.0491012	2.13713	0.0325933	1.34301	0.0451161	29.7679	6.99486e-130	0.993686	0.0421557	23.5718	1.05406e-93	1.23807	0.00670269	184.713	0
log_ggt_cleaned	cdhr2	-0.568911	0.110459	-5.15043	2.61057e-07	-0.0637877	0.103113	-0.618622	0.536169	2.43322	0.106822	22.7783	9.93539e-89	1.92809	0.118082	16.3285	3.95121e-52	2.49701	0.0135571	184.184	0
bmi	sele	-0.0311686	0.00605602	-5.14672	2.66261e-07	-0.00670707	0.00749514	-0.894856	0.370869	0.0589191	0.00756972	7.78353	2.15957e-14	0.0344576	0.00599589	5.74686	1.27443e-08	0.0656262	0.000980845	66.9078	0
bin_250_2	adgrg1	-0.733722	0.143006	-5.13071	2.89933e-07	-0.0295048	0.105165	-0.280557	0.779052	1.14855	0.107713	10.6631	6.73823e-25	0.444334	0.147953	3.00321	0.00275238	1.17806	0.0259151	45.4583	0
trans_score_fam3b	fam3b	-0.203383	0.0396811	-5.12544	2.98161e-07	0.0160155	0.133739	0.119752	0.904681	1.03209	0.148549	6.94782	7.74638e-12	0.812695	0.0487607	16.667	5.8529e-54	1.01608	0.0183277	55.4395	0
Red_blood_cell__erythrocyte__distribution_width	tff1	-0.180697	0.0352827	-5.12141	3.04595e-07	0.0242429	0.0347044	0.698554	0.484834	0.188686	0.0363532	5.19035	2.66737e-07	-0.0162549	0.0467171	-0.347942	0.727973	0.164443	0.00618203	26.6001	1.4617e-154
Haemoglobin_concentration	c1qtnf5	-0.130526	0.025489	-5.1209	3.05486e-07	-0.0626772	0.0258131	-2.42812	0.0151818	-0.0878438	0.0243144	-3.61283	0.000322829	-0.155693	0.0250478	-6.21583	8.22667e-10	-0.0251666	0.00409274	-6.14908	7.86925e-10
log_crea_s_cleaned	il1r2	1.94382	0.380051	5.11464	3.15711e-07	0.155652	0.37053	0.420079	0.67443	0.949397	0.401156	2.36665	0.0181869	2.73757	0.452316	6.05234	2.16929e-09	0.793745	0.0555068	14.3	2.83999e-46
trans_score_il17ra	il17ra	-0.206618	0.0404051	-5.11366	3.17356e-07	0.217413	0.171722	1.26608	0.205493	0.603631	0.168539	3.58155	0.000362143	0.1796	0.00423661	42.3923	1.15499e-209	0.386218	0.0401993	9.60757	7.83707e-22
cis_score_clec4c	clec4c	-0.265214	0.0519307	-5.10709	3.28589e-07	-0.101811	0.051261	-1.98613	0.0470252	0.914974	0.0528898	17.2996	3.19653e-57	0.75157	0.0613173	12.2571	8.22189e-32	1.01678	0.00678148	149.936	0
cis_score_serpina12	serpina12	-0.379809	0.0744623	-5.10069	3.3993e-07	-0.396878	0.0686379	-5.78219	7.42678e-09	0.648417	0.083225	7.79113	2.13114e-14	0.665486	0.0874516	7.60976	7.75618e-14	1.04529	0.00989107	105.681	0
log_cysc_cleaned	tnfrsf13b	-2.26124	0.443351	-5.10034	3.40508e-07	-1.33625	0.449755	-2.97107	0.00296932	4.73398	0.455246	10.3987	7.51799e-24	3.80899	0.47476	8.02299	3.53482e-15	6.07023	0.0630764	96.2362	0
cis_score_fgfbp3	fgfbp3	-0.642575	0.126087	-5.0963	3.47887e-07	-0.134054	0.157384	-0.851762	0.394351	0.914061	0.160211	5.70535	1.6465e-08	0.405539	0.12941	3.13377	0.00178748	1.04811	0.019137	54.769	0
sexMale	il12b	-0.353422	0.0693588	-5.09555	3.49206e-07	-0.244148	0.0696297	-3.50638	0.000454717	-0.571665	0.0661949	-8.63608	3.06556e-17	-0.680938	0.0660711	-10.3062	1.60519e-23	-0.327517	0.00971678	-33.7063	1.07904e-245
log_alt_cleaned	gusb	-0.820188	0.161223	-5.0873	3.64749e-07	-0.218399	0.161163	-1.35514	0.175379	1.79197	0.154716	11.5823	8.51707e-29	1.19018	0.158045	7.53066	1.31783e-13	2.01037	0.023232	86.5343	0
Mean_sphered_cell_volume	tgfa	0.0310807	0.00611266	5.08465	3.6988e-07	-0.000652418	0.00595977	-0.10947	0.91283	-0.00678027	0.00576003	-1.17712	0.239496	0.0249529	0.00665481	3.7496	0.000189688	-0.00612785	0.000945024	-6.48433	9.01481e-11
log_alt_cleaned	krt8	-0.899507	0.176968	-5.08288	3.73436e-07	0.360404	0.177684	2.02834	0.0425327	1.57688	0.189018	8.34248	3.43306e-16	0.316966	0.174111	1.82048	0.0690621	1.21647	0.0251529	48.3632	0
cis_score_tnr	tnr	-0.99296	0.195887	-5.06904	4.01533e-07	-0.0858093	0.143095	-0.599665	0.548733	0.954289	0.13552	7.04168	4.097e-12	0.0471387	0.211478	0.222901	0.823668	1.0401	0.0189066	55.0123	0
log_alt_cleaned	arsa	-0.845513	0.166994	-5.06312	4.14172e-07	-0.116532	0.167926	-0.693951	0.487717	0.994958	0.157499	6.31723	4.41057e-10	0.265977	0.206762	1.28639	0.198666	1.11149	0.0240633	46.1902	0
cis_score_creg1	creg1	-1.31303	0.260353	-5.04325	4.59601e-07	0.375889	0.305518	1.23033	0.218579	1.43985	0.286931	5.0181	6.4506e-07	-0.249066	0.243859	-1.02135	0.307391	1.06396	0.0399823	26.6107	1.13131e-154
bmi	obp2b	-0.0329059	0.00652825	-5.04054	4.66148e-07	-0.0144942	0.00789267	-1.83642	0.0663031	-0.0322213	0.00848085	-3.7993	0.000156162	-0.050633	0.00707876	-7.15281	1.89592e-12	-0.0177271	0.00103372	-17.1489	1.09949e-65
bmi	shbg	0.0303342	0.00601844	5.04021	4.66991e-07	0.0228311	0.00748478	3.05033	0.00228734	-0.0536485	0.00744587	-7.20514	1.37214e-12	-0.0461454	0.00622684	-7.41072	3.13538e-13	-0.0764796	0.000971279	-78.7411	0
bmi	hspg2	-0.0298386	0.0059358	-5.0269	5.00541e-07	-0.0202561	0.00743489	-2.72447	0.00644322	0.0571677	0.0079966	7.149	1.98014e-12	0.0475851	0.00628345	7.57309	9.77091e-14	0.0774238	0.000967992	79.9839	0
sexMale	ccl16	-0.339815	0.0676064	-5.02637	5.01868e-07	0.0813667	0.0680098	1.1964	0.231548	0.585371	0.0804002	7.28071	7.89194e-13	0.164189	0.108285	1.51627	0.12983	0.504004	0.00927698	54.3285	0
cis_score_tnfrsf10a	tnfrsf10a	0.774546	0.154268	5.02077	5.16755e-07	-0.0279924	0.106001	-0.264076	0.791723	0.990073	0.107022	9.25112	1.98656e-19	1.79261	0.139047	12.8921	9.54736e-35	1.01807	0.0144058	70.6705	0
cis_score_hmcn2	hmcn2	-0.57255	0.114277	-5.01018	5.461e-07	-0.158012	0.0769661	-2.053	0.0400788	0.873779	0.08291	10.5389	2.50102e-24	0.459241	0.130449	3.52047	0.000455303	1.03179	0.0104644	98.5999	0
bin_272_1	klrf1	-1.45445	0.290415	-5.00816	5.5185e-07	-0.463802	0.222313	-2.08625	0.0369621	-0.203919	0.279842	-0.728694	0.466414	-1.19456	0.329608	-3.6242	0.000308155	0.259883	0.0374306	6.94307	3.8975e-12
bmi	ckb	0.0288256	0.00575817	5.00603	5.57911e-07	0.0298035	0.00720863	4.13442	3.56557e-05	-0.0538695	0.00743427	-7.24611	1.02887e-12	-0.0548474	0.00590442	-9.28921	1.35097e-19	-0.083673	0.000937872	-89.2158	0
bin_174_11	il36g	1.67719	0.335358	5.00118	5.72224e-07	-0.469552	0.355366	-1.32132	0.186402	-0.663319	0.359995	-1.84258	0.0657819	1.48342	0.365354	4.06022	5.38584e-05	-0.193767	0.0346098	-5.59862	2.17547e-08
bin_695_42	cd14	0.949815	0.190094	4.99656	5.86001e-07	0.345141	0.256221	1.34705	0.177973	0.898196	0.25932	3.46366	0.000561821	1.50287	0.200714	7.48764	1.83489e-13	0.553055	0.0583224	9.48273	2.60998e-21
age	cdcp1	-0.018891	0.00378572	-4.99006	6.0603e-07	-0.0229378	0.00368518	-6.22434	4.88165e-10	0.0363247	0.00403656	8.99891	1.63631e-18	0.0403715	0.00447548	9.0206	1.31522e-18	0.0592625	0.000536972	110.364	0
log_ggt_cleaned	tnfrsf10a	-0.730215	0.146426	-4.98691	6.15964e-07	-0.320107	0.13508	-2.36976	0.0178041	0.43605	0.137322	3.17539	0.00155374	0.0259411	0.138934	0.186715	0.85193	0.756157	0.0180002	42.0081	0
bmi	spink5	-0.0317051	0.0063694	-4.97772	6.45899e-07	-0.00310332	0.00787543	-0.39405	0.693546	-0.00827043	0.00801042	-1.03246	0.302168	-0.0368722	0.00732661	-5.03265	5.93623e-07	-0.00516712	0.00102764	-5.02815	4.97344e-07
bmi	mia	-0.0314534	0.00632774	-4.97071	6.69674e-07	-0.0162156	0.00786706	-2.0612	0.0392899	-0.0279892	0.0069516	-4.0263	6.20154e-05	-0.043227	0.00660831	-6.54131	1.06211e-10	-0.0117736	0.00103061	-11.424	3.52705e-30
QualificationsNone_of_the_above	fcamr	-0.557393	0.112201	-4.96779	6.79915e-07	0.0240159	0.103521	0.231991	0.816546	0.397633	0.0987273	4.02759	6.18686e-05	-0.183776	0.113353	-1.62127	0.105347	0.373617	0.0146255	25.5456	8.82257e-143
igf1_cleaned	enpp2	0.0291218	0.00586277	4.96723	6.8177e-07	-0.0101771	0.00576588	-1.76506	0.0775603	-0.0502768	0.00554344	-9.0696	8.93329e-19	-0.0109779	0.00611765	-1.79446	0.0731024	-0.0400996	0.000864371	-46.3917	0
sexMale	il12a_il12b	-0.345094	0.0696385	-4.95551	7.24218e-07	-0.249479	0.0704873	-3.53935	0.000401543	-0.560498	0.0665635	-8.4205	1.75002e-16	-0.656113	0.0660425	-9.93471	4.82715e-22	-0.311019	0.00980694	-31.7142	4.72193e-218
sexMale	cntn1	0.326657	0.0659221	4.9552	7.25324e-07	0.0724888	0.0663154	1.09309	0.27436	-0.651342	0.0681688	-9.55484	1.4426e-20	-0.397174	0.0702504	-5.65368	2.15673e-08	-0.723831	0.00921677	-78.5341	0
Total_Lean_Mass__g_	c4bpb	-1.71688e-05	3.46983e-06	-4.94803	7.52559e-07	-1.73314e-05	3.71563e-06	-4.66447	3.1036e-06	-3.43598e-05	3.71852e-06	-9.24019	2.14582e-19	-3.41972e-05	3.83925e-06	-8.90726	3.22299e-18	-1.70284e-05	4.67029e-07	-36.4611	1.89851e-286
log_cysc_cleaned	prap1	-2.22078	0.448909	-4.94705	7.5643e-07	-1.43262	0.463488	-3.09095	0.00199649	4.86214	0.433674	11.2115	3.69407e-27	4.07398	0.476132	8.55641	5.64249e-17	6.29476	0.0643581	97.8084	0
bin_1019	cd4	0.721536	0.145998	4.9421	7.75817e-07	0.2422	0.192867	1.25579	0.209199	0.435587	0.178455	2.44088	0.0148669	0.914923	0.18177	5.03342	5.93806e-07	0.193387	0.0254912	7.58642	3.35908e-14
cis_score_cxcl1	cxcl1	-0.43436	0.0879419	-4.93917	7.87544e-07	-0.274613	0.0747066	-3.67588	0.000237325	0.758875	0.0756059	10.0372	2.06666e-22	0.599127	0.0849198	7.05521	3.64543e-12	1.03349	0.011327	91.2408	0
sexMale	pzp	0.258048	0.0522536	4.93838	7.908e-07	0.119507	0.0531517	2.24842	0.0245546	-1.25395	0.0500421	-25.0578	3.48326e-102	-1.11541	0.0525217	-21.2371	3.7733e-80	-1.37345	0.00740732	-185.418	0
cis_score_arhgef5	arhgef5	-0.528422	0.10719	-4.92977	8.26551e-07	0.313486	0.320958	0.976721	0.328713	1.35312	0.272909	4.95815	8.78931e-07	0.511214	0.114094	4.48064	8.53395e-06	1.03964	0.0166288	62.5202	0
sexMale	timp4	-0.338539	0.0686753	-4.92956	8.2726e-07	-0.0641028	0.06918	-0.92661	0.354135	-0.525775	0.0742876	-7.07756	3.20394e-12	-0.800211	0.0658927	-12.1442	2.38899e-31	-0.461672	0.00962833	-47.9494	0
urate_cleaned	ccl16	-0.00199667	0.000406602	-4.91063	9.11183e-07	-0.000497297	0.000419734	-1.18479	0.236108	0.00418314	0.000515623	8.11277	1.83763e-15	0.00268376	0.000676019	3.96995	7.80869e-05	0.00468043	5.44443e-05	85.9673	0
Peak_expiratory_flow__PEF_	ca8	0.00144725	0.00029474	4.91027	9.13109e-07	7.86683e-05	0.000267789	0.29377	0.768935	6.78526e-05	0.000255186	0.265895	0.790392	0.00143643	0.000296772	4.8402	1.55634e-06	-1.08156e-05	3.75259e-05	-0.288219	0.773181
hdl_chol_cleaned	met	-0.453449	0.0923614	-4.9095	9.1646e-07	0.0221846	0.109357	0.202864	0.839243	0.716001	0.11077	6.46384	1.77006e-10	0.240367	0.0927503	2.59155	0.00972188	0.693816	0.0123975	55.964	0
cis_score_pdzd2	pdzd2	0.772613	0.157446	4.90716	9.27666e-07	0.781701	0.203073	3.84937	0.000118609	1.74707	0.20117	8.68455	2.33314e-17	1.73798	0.169602	10.2474	3.05752e-23	0.965371	0.0306618	31.4845	7.78725e-215
bin_415_11	klf4	1.6639	0.339085	4.90702	9.28357e-07	-0.596428	1.00125	-0.595681	0.551392	-0.481794	0.970192	-0.496597	0.619618	1.77853	0.344009	5.17001	2.96407e-07	0.114634	0.052695	2.17542	0.0296048
log_testo_cleaned	ca14	0.30006	0.0611612	4.90604	9.32739e-07	0.193246	0.0626753	3.08329	0.00204854	0.66727	0.064126	10.4056	6.9182e-24	0.774083	0.0590873	13.1007	8.35191e-36	0.474024	0.00851326	55.6806	0
log_ast_cleaned	adamtsl2	-1.4551	0.296677	-4.90465	9.3948e-07	-0.804894	0.300359	-2.67977	0.00737016	1.19872	0.310529	3.86026	0.000122605	0.548517	0.297617	1.84303	0.0656838	2.00362	0.0433265	46.2446	0
cis_score_cpped1	cpped1	-0.406519	0.0829203	-4.90252	9.49624e-07	-0.0876051	0.0735061	-1.19181	0.233344	0.943388	0.0705227	13.3771	5.30047e-37	0.624474	0.0763934	8.17446	1.09742e-15	1.03099	0.0100737	102.345	0
hdl_chol_cleaned	itga11	-0.455621	0.0930207	-4.89806	9.71448e-07	-0.0236988	0.108576	-0.218268	0.827221	0.723269	0.112241	6.44387	2.00775e-10	0.291347	0.0977359	2.98096	0.0029593	0.746968	0.012349	60.4883	0
log_ast_cleaned	sele	-1.42491	0.291152	-4.89404	9.91468e-07	-0.110509	0.290334	-0.380629	0.703481	2.27609	0.288229	7.89683	9.33792e-15	0.961693	0.288656	3.33162	0.000901392	2.3866	0.0422788	56.4491	0
cis_score_il31ra	il31ra	-0.380218	0.0777059	-4.89305	9.96742e-07	-0.133861	0.0788467	-1.69774	0.0895656	0.906774	0.0724032	12.5239	7.61562e-33	0.660416	0.0756832	8.72606	1.52333e-17	1.04063	0.0115579	90.0365	0
Pork_intakeDo_not_know	ppl	-1.0992	0.224699	-4.89187	1.0027e-06	-0.400696	0.330861	-1.21107	0.225876	-0.243889	0.325065	-0.750278	0.453322	-0.94239	0.241157	-3.90779	0.000101076	0.156807	0.0645929	2.42762	0.0152029
log_ggt_cleaned	nfasc	-0.69673	0.142505	-4.88918	1.01627e-06	0.234243	0.131228	1.78501	0.074267	1.31696	0.135817	9.69655	4.15207e-21	0.385988	0.147669	2.61388	0.00911409	1.08272	0.0174004	62.2238	0
log_alt_cleaned	dner	0.831805	0.170319	4.88381	1.04439e-06	0.730651	0.170628	4.28212	1.85534e-05	1.05242	0.172741	6.09248	1.72734e-09	1.15358	0.174788	6.59986	7.36723e-11	0.321771	0.0246824	13.0364	9.09428e-39
bmi	mansc1	-0.0308263	0.00631311	-4.8829	1.04919e-06	-0.000887658	0.00784887	-0.113094	0.909957	-0.0039732	0.00796758	-0.498671	0.618147	-0.0339118	0.00698698	-4.85357	1.44704e-06	-0.00308554	0.00102419	-3.01267	0.00259118
A10BA02	proc	0.645187	0.13218	4.88114	1.0586e-06	0.0764343	0.108953	0.701535	0.482973	0.177245	0.111831	1.58494	0.113374	0.745997	0.130101	5.734	1.37377e-08	0.100811	0.0303098	3.32602	0.000881737
Lymphocyte_percentage	scgb3a1	-0.0188192	0.00385656	-4.8798	1.06599e-06	-0.00171919	0.00468644	-0.366844	0.713737	-0.00393195	0.00485845	-0.8093	0.418596	-0.021032	0.00405354	-5.18855	2.69082e-07	-0.00221276	0.000687461	-3.21874	0.00128862
log_total_tg_cleaned	adgrd1	-0.808688	0.16574	-4.87926	1.06889e-06	-0.0252968	0.157057	-0.161067	0.872041	1.2397	0.149291	8.30389	4.60906e-16	0.456308	0.167032	2.73186	0.00643704	1.265	0.021521	58.7796	0
log_crp_cleaned	ccl16	-0.340488	0.0698758	-4.87276	1.10446e-06	-0.185724	0.0717308	-2.58919	0.0096236	0.44785	0.0871827	5.13691	3.50462e-07	0.293086	0.112924	2.59543	0.00961322	0.633574	0.00983212	64.4392	0
bin_250_1	pts	-1.87434	0.384772	-4.87131	1.11274e-06	-0.213188	0.287034	-0.742729	0.45765	0.00334068	0.274053	0.0121899	0.990277	-1.65781	0.378572	-4.37913	1.34819e-05	0.216529	0.0663403	3.26391	0.00109978
log_ast_cleaned	igsf3	-1.3496	0.277568	-4.86223	1.1649e-06	-0.947971	0.276898	-3.42354	0.000618707	2.5649	0.278342	9.21491	2.74507e-19	2.16327	0.251626	8.59716	4.0842e-17	3.51287	0.0403119	87.1424	0
log_ast_cleaned	tnfrsf11b	-1.44856	0.298552	-4.85196	1.22686e-06	-0.0980887	0.295837	-0.331564	0.74022	1.52064	0.315512	4.8196	1.72051e-06	0.170169	0.302676	0.562213	0.574124	1.61873	0.0432501	37.4272	1.99686e-301
Systolic_blood_pressure	ntrk3	0.00907784	0.00187524	4.8409	1.29705e-06	0.00954919	0.00178629	5.34582	9.04704e-08	0.0148703	0.00175527	8.47179	1.1399e-16	0.0143989	0.00199137	7.23067	1.08571e-12	0.00532108	0.000249279	21.3459	1.50907e-100
High_light_scatter_reticulocyte_count	rbp5	-16.1496	3.34017	-4.83497	1.33636e-06	-9.46713	3.46584	-2.73156	0.00630619	28.9871	3.7581	7.71325	3.68558e-14	22.3047	4.02685	5.53898	4.0947e-08	38.4543	0.491724	78.203	0
bmi	stc1	-0.029235	0.00604789	-4.83392	1.3434e-06	-0.0215765	0.00749582	-2.87847	0.00399812	0.0434025	0.006904	6.28658	5.31267e-10	0.035744	0.00613604	5.82526	8.13213e-09	0.064979	0.000980526	66.2696	0
sexMale	igsf21	0.336936	0.0697051	4.83373	1.3449e-06	0.0497686	0.0702167	0.708785	0.478462	0.574439	0.0710522	8.08474	2.42835e-15	0.861606	0.0702313	12.2681	8.38212e-32	0.52467	0.00980778	53.4953	0
log_alt_cleaned	il18r1	-0.800949	0.165837	-4.82973	1.37191e-06	-0.454267	0.165807	-2.73974	0.00615136	1.13249	0.166186	6.81459	1.84524e-11	0.78581	0.155711	5.04659	5.52716e-07	1.58676	0.0238086	66.6465	0
Forced_expiratory_volume_in_1_second__FEV1_	art3	0.237428	0.0491815	4.82758	1.38683e-06	0.137409	0.0455613	3.0159	0.00256367	0.52177	0.0490441	10.6388	8.07324e-25	0.621789	0.059427	10.4631	3.75882e-24	0.384361	0.00589247	65.2292	0
log_crea_s_cleaned	cfb	-1.82979	0.379118	-4.82643	1.3951e-06	-0.95885	0.38182	-2.51126	0.0120339	-1.71673	0.386234	-4.44481	1.00926e-05	-2.58767	0.358282	-7.22244	1.18202e-12	-0.757884	0.0568736	-13.3258	2.01065e-40
log_testo_cleaned	serpina6	0.281082	0.0582648	4.82423	1.41048e-06	0.200711	0.0603126	3.32784	0.00087598	-0.54156	0.0592502	-9.14022	5.26878e-19	-0.461188	0.0580127	-7.94978	6.14953e-15	-0.74227	0.0081853	-90.6833	0
log_crp_cleaned	ccl3	-0.33501	0.0694765	-4.82192	1.42681e-06	-0.132591	0.0703819	-1.88388	0.0595877	0.628252	0.0686494	9.1516	4.55683e-19	0.425833	0.0995701	4.27672	2.12233e-05	0.760843	0.0098491	77.25	0
log_alt_cleaned	creg1	-0.820817	0.170244	-4.82143	1.43036e-06	-0.337989	0.171418	-1.97172	0.0486479	0.897585	0.16359	5.4868	5.51465e-08	0.414756	0.162491	2.55249	0.0108765	1.23557	0.0246931	50.0373	0
cis_score_f10	f10	-1.42783	0.296276	-4.81924	1.44616e-06	0.357812	0.339722	1.05325	0.292233	1.4362	0.326207	4.40273	1.21839e-05	-0.349436	0.304931	-1.14595	0.25215	1.07839	0.0431465	24.9937	8.2439e-137
age	cxcl14	-0.0187949	0.00390363	-4.81472	1.47923e-06	0.00038127	0.00377974	0.100872	0.919653	0.041392	0.0039174	10.5662	1.70636e-24	0.0222159	0.00457119	4.85997	1.41082e-06	0.0410108	0.000550101	74.5513	0
cis_score_il1rl1	il1rl1	-0.465603	0.0967584	-4.81202	1.49927e-06	-0.0215564	0.0672133	-0.320716	0.748428	1.00041	0.0692652	14.4432	3.23922e-42	0.556367	0.101896	5.46012	6.28245e-08	1.02197	0.0093372	109.451	0
bmi	thy1	-0.0291793	0.00606399	-4.8119	1.50015e-06	-0.0166282	0.00751578	-2.21244	0.0269416	0.0488334	0.00757349	6.44793	1.95212e-10	0.0362823	0.00591171	6.13735	1.29473e-09	0.0654616	0.000982305	66.6408	0
cis_score_crisp2	crisp2	-0.462706	0.0961697	-4.81134	1.50431e-06	0.26646	0.0941334	2.83067	0.00464727	1.28968	0.0960423	13.4282	2.9039e-37	0.560509	0.0934311	5.99918	2.9496e-09	1.02322	0.0135014	75.7856	0
cis_score_ca12	ca12	-1.42843	0.297035	-4.80896	1.5224e-06	0.454178	0.194051	2.3405	0.0192624	1.50236	0.191678	7.83794	1.47588e-14	-0.380249	0.326582	-1.16433	0.244628	1.04818	0.0272564	38.4564	0
log_ast_cleaned	palm2	-1.34687	0.280143	-4.80779	1.53145e-06	-0.578569	0.282605	-2.04727	0.040638	2.95546	0.277916	10.6344	9.17901e-25	2.18716	0.286247	7.64082	6.0537e-14	3.53403	0.0409182	86.3682	0
Neutrophill_percentage	gzma	0.0162825	0.00339303	4.79881	1.60153e-06	0.00368123	0.00398828	0.923012	0.356006	-0.0260069	0.00400709	-6.49024	1.49204e-10	-0.0134057	0.00328656	-4.07894	4.95954e-05	-0.0296882	0.000579632	-51.219	0
cis_score_mmp1	mmp1	-0.501252	0.104567	-4.7936	1.64395e-06	-0.170162	0.105405	-1.61436	0.106458	0.865413	0.108925	7.94502	6.8341e-15	0.534323	0.112343	4.75616	2.34724e-06	1.03558	0.0154901	66.8538	0
urea_cleaned	pnlip	0.123938	0.0258578	4.79306	1.64832e-06	0.0340529	0.0282858	1.20389	0.22864	0.0994256	0.028417	3.49881	0.000493892	0.18931	0.0297034	6.37336	3.08619e-10	0.0653727	0.00377731	17.3067	7.38375e-67
log_ggt_cleaned	sfrp1	-0.706319	0.147368	-4.7929	1.64955e-06	0.0262865	0.135757	0.193629	0.846468	0.688473	0.132927	5.17934	2.82245e-07	-0.0441327	0.142842	-0.308961	0.75743	0.662186	0.0181418	36.5005	5.50473e-287
age	crybb2	0.0203589	0.00424873	4.79176	1.65901e-06	0.0126044	0.00415374	3.03447	0.00241106	0.0329827	0.00436243	7.56063	1.12367e-13	0.0407372	0.00456381	8.92614	2.87153e-18	0.0203783	0.000607248	33.5584	1.7822e-243
cis_score_gstm4	gstm4	-0.547117	0.114208	-4.79055	1.66922e-06	0.0455246	0.125957	0.361429	0.717781	1.08318	0.11522	9.40093	6.30318e-20	0.490537	0.107744	4.55281	6.11465e-06	1.03765	0.0183702	56.4858	0
log_ast_cleaned	klhl41	1.4178	0.296446	4.78264	1.73606e-06	0.222146	0.299139	0.742616	0.457719	2.23483	0.292561	7.63887	6.41615e-14	3.43048	0.283876	12.0845	4.66692e-31	2.01269	0.0433949	46.3807	0
log_crp_cleaned	ccl20	-0.337248	0.0705571	-4.77978	1.76068e-06	-0.110696	0.0720269	-1.53687	0.124333	0.51287	0.0667993	7.67777	4.6633e-14	0.286318	0.0618089	4.63231	4.19595e-06	0.623566	0.010185	61.2241	0
cis_score_psca	psca	-0.144514	0.0302575	-4.77616	1.7929e-06	-0.00135909	0.0252568	-0.0538107	0.957086	1.01002	0.0273264	36.9614	6.27502e-174	0.866865	0.0349398	24.8103	8.2113e-102	1.01138	0.00351512	287.723	0
log_crea_s_cleaned	pltp	1.81216	0.379464	4.77557	1.79794e-06	0.675799	0.37129	1.82014	0.0687453	-0.639761	0.361906	-1.76776	0.0774814	0.4966	0.381234	1.30261	0.193068	-1.31556	0.0555214	-23.6947	2.79472e-123
whr	il22	-2.12645	0.446103	-4.76673	1.87882e-06	0.404316	0.411417	0.98274	0.325741	3.24264	0.412939	7.85261	1.34332e-14	0.711875	0.48003	1.48298	0.138464	2.83833	0.0534741	53.0785	0
log_cysc_cleaned	ctso	-2.22515	0.467166	-4.76308	1.91286e-06	-2.0317	0.471162	-4.31212	1.62063e-05	2.52799	0.454204	5.56577	3.54908e-08	2.33455	0.471106	4.95546	8.74576e-07	4.5597	0.0663449	68.7272	0
cis_score_ifngr2	ifngr2	-0.133604	0.0280983	-4.75488	1.99223e-06	-0.111585	0.0259494	-4.30009	1.71112e-05	0.910183	0.0226478	40.1886	4.92787e-194	0.888163	0.0267046	33.2588	5.62366e-154	1.02177	0.00492923	207.288	0
bmi	sema3f	-0.0290495	0.00612051	-4.74625	2.07906e-06	-0.0156289	0.00738618	-2.11597	0.0343536	0.0579072	0.00730997	7.92168	7.89376e-15	0.0444866	0.00631868	7.0405	4.05591e-12	0.0735361	0.000961698	76.4649	0
bmi	rgmb	-0.03022	0.00636786	-4.7457	2.08462e-06	-0.0342081	0.0078924	-4.33431	1.46551e-05	-0.0255039	0.00817865	-3.11835	0.00188329	-0.0215157	0.0067902	-3.16864	0.00158721	0.00870423	0.0010289	8.45973	2.7674e-17
log_ggt_cleaned	ceacam1	-0.603869	0.127273	-4.74469	2.09503e-06	0.309677	0.11713	2.64386	0.00819966	1.96437	0.108163	18.1612	4.89095e-62	1.05082	0.186078	5.64721	2.23553e-08	1.65469	0.0154381	107.182	0
log_cysc_cleaned	igfbp1	2.3055	0.486143	4.74242	2.11861e-06	1.77408	0.494161	3.59007	0.000330955	1.1086	0.485809	2.28196	0.022751	1.64002	0.528997	3.10024	0.00199884	-0.665478	0.0695485	-9.56855	1.14244e-21
log_total_tg_cleaned	col28a1	0.825987	0.174728	4.72728	2.28314e-06	-0.00841117	0.16239	-0.051796	0.958691	0.314041	0.182308	1.72259	0.085368	1.14844	0.239605	4.79305	1.95834e-06	0.322452	0.0222627	14.484	2.03763e-47
Lymphocyte_percentage	cxcl11	-0.0178278	0.00377153	-4.72695	2.28643e-06	0.00446597	0.00460831	0.969112	0.332495	-0.00354152	0.00450556	-0.786033	0.432079	-0.0258353	0.00466482	-5.53833	4.09091e-08	-0.00800749	0.000668203	-11.9836	4.91916e-33
Lymphocyte_percentage	nectin2	-0.0178519	0.00378111	-4.72135	2.35041e-06	-0.00444049	0.00457838	-0.969883	0.33211	-0.0170007	0.00461366	-3.68487	0.000244337	-0.0304122	0.00411401	-7.39234	3.56993e-13	-0.0125602	0.000670554	-18.7311	5.9114e-78
bmi	cdhr5	-0.0297772	0.00630987	-4.71915	2.37592e-06	-0.0151349	0.00761469	-1.98759	0.046863	0.0451005	0.00789689	5.71117	1.58513e-08	0.0304582	0.0080584	3.77968	0.00016842	0.0602354	0.00098465	61.1745	0
bmi	ccl28	0.0304369	0.00645179	4.71759	2.39417e-06	-0.0027036	0.00787119	-0.34348	0.731239	-0.0295891	0.00813986	-3.63509	0.000295627	0.00355138	0.00690156	0.514576	0.606989	-0.0268855	0.00102644	-26.1929	5.77438e-150
Age_completed_full_time_education	cebpa	0.0246103	0.00521881	4.71568	2.41714e-06	0.00512068	0.00522143	0.980703	0.326745	-0.00170213	0.0046282	-0.367773	0.713145	0.0177875	0.00470107	3.78371	0.000166026	-0.0068228	0.00176991	-3.85488	0.000115975
log_crea_s_cleaned	nppc	1.54724	0.328146	4.71511	2.42352e-06	0.103123	0.31901	0.32326	0.7465	5.84129	0.327831	17.818	4.36831e-60	7.28541	0.367283	19.836	1.04691e-71	5.73817	0.0477297	120.222	0
cis_score_cst1	cst1	-0.413311	0.0876674	-4.71453	2.43176e-06	-0.10618	0.0903002	-1.17585	0.239661	0.937412	0.0933797	10.0387	3.28065e-22	0.630281	0.106953	5.89306	5.88107e-09	1.04359	0.0132994	78.4689	0
Haemoglobin_concentration	mmp9	-0.113938	0.0241731	-4.71344	2.44352e-06	-0.100979	0.0238842	-4.22786	2.36423e-05	0.106977	0.0241895	4.42246	1.11091e-05	0.0940181	0.0271538	3.46243	0.000562835	0.207956	0.00385662	53.9219	0
log_cysc_cleaned	rspo1	-2.28594	0.485653	-4.70694	2.52269e-06	-0.577293	0.480293	-1.20196	0.229385	2.66191	0.492161	5.40861	8.39664e-08	0.953264	0.558009	1.70833	0.0879551	3.2392	0.0677548	47.8077	0
log_cysc_cleaned	igfbp2	2.23904	0.476011	4.70377	2.56205e-06	2.63907	0.482429	5.47039	4.5157e-08	4.23955	0.464028	9.1364	5.1134e-19	3.83952	0.48789	7.86964	1.10683e-14	1.60047	0.0680075	23.5337	1.19082e-121
High_light_scatter_reticulocyte_count	upb1	-16.1216	3.43206	-4.69736	2.64394e-06	-4.97424	3.50195	-1.42042	0.155493	30.4874	3.38339	9.0109	1.53163e-18	19.34	3.70303	5.22274	2.23806e-07	35.4616	0.507434	69.8841	0
Pork_intakeDo_not_know	tpk1	-1.05461	0.224533	-4.69691	2.64979e-06	-0.353009	0.330524	-1.06803	0.285514	-0.0825989	0.332515	-0.248406	0.803886	-0.784198	0.225331	-3.48021	0.000527736	0.27041	0.0636737	4.24681	2.17329e-05
Haemoglobin_concentration	lair1	-0.110714	0.0249776	-4.43254	9.33632e-06	-0.152242	0.0246597	-6.17371	6.73149e-10	-0.156963	0.0245666	-6.38928	2.82334e-10	-0.115435	0.0386178	-2.98918	0.00288066	-0.00472117	0.00393244	-1.20057	0.229925
log_testo_cleaned	hs6st2	0.271652	0.0614921	4.41767	1.00034e-05	0.318009	0.0637749	4.98643	6.17609e-07	0.843808	0.0669056	12.6119	3.0321e-33	0.797451	0.0689816	11.5603	1.07302e-28	0.525799	0.0086401	60.8557	0
shbg_cleaned	shbg	0.00386226	0.000880566	4.38611	1.15681e-05	0.00633575	0.00101399	6.24835	4.18858e-10	0.038295	0.000976731	39.2074	2.04093e-186	0.0358216	0.000871993	41.0801	4.94396e-201	0.0319593	0.000113471	281.651	0
cis_score_lilra6	lilra6	-0.227106	0.0530517	-4.28084	1.86605e-05	0.25957	0.0551938	4.70289	2.5734e-06	1.27458	0.0650884	19.5824	7.79317e-70	0.787908	0.0691058	11.4015	4.74561e-28	1.01501	0.00739603	137.238	0
log_cysc_cleaned	hgf	-1.91661	0.45431	-4.21872	2.46195e-05	-2.43165	0.458195	-5.30702	1.11985e-07	3.06447	0.441232	6.94525	7.75755e-12	3.57951	0.444058	8.0609	2.63021e-15	5.49612	0.0645614	85.1301	0
cis_score_adgrb3	adgrb3	-0.180246	0.0435907	-4.13497	3.55691e-05	-0.234057	0.0425967	-5.49472	3.93598e-08	0.794157	0.0418074	18.9956	1.14257e-66	0.847967	0.0496866	17.0663	4.66433e-56	1.02821	0.00594703	172.895	0
age	prss2	0.0163793	0.00423241	3.86996	0.000109016	0.0202167	0.00414428	4.87822	1.07435e-06	0.0339633	0.00419857	8.08924	2.21114e-15	0.0301258	0.00482611	6.24226	6.87456e-10	0.0137465	0.000603292	22.7859	3.30125e-114
log_crp_cleaned	hs6st2	-0.288925	0.0748721	-3.85891	0.000114074	-0.368208	0.0767879	-4.79513	1.63157e-06	-0.50929	0.0826003	-6.16572	1.13945e-09	-0.430007	0.0853529	-5.03799	5.8171e-07	-0.141083	0.010836	-13.0198	1.13978e-38
Haemoglobin_concentration	yap1	-0.0956986	0.0249855	-3.83017	0.000128245	-0.119186	0.0250567	-4.75665	1.97498e-06	-0.140774	0.025142	-5.59914	2.98157e-08	-0.117287	0.026107	-4.49254	8.05329e-06	-0.0215881	0.00403363	-5.35203	8.74567e-08
smokingCurrent	cxcl17	-0.387592	0.10214	-3.79469	0.00014803	-0.680332	0.107917	-6.30424	2.92433e-10	0.704682	0.109078	6.46037	1.80193e-10	0.997423	0.105904	9.41819	4.41582e-20	1.38501	0.0150832	91.8248	0
log_total_tg_cleaned	inhbc	-0.576326	0.15752	-3.65874	0.000253771	-0.719052	0.148199	-4.85194	1.22694e-06	1.07967	0.133705	8.075	2.46706e-15	1.2224	0.138242	8.84246	5.56427e-18	1.79872	0.020425	88.0647	0
log_cysc_cleaned	pla2g1b	1.5665	0.486363	3.22084	0.00127913	2.49473	0.495385	5.03593	4.77471e-07	3.23665	0.486205	6.65696	5.16662e-11	2.30842	0.547189	4.21868	2.72725e-05	0.74192	0.0696795	10.6476	1.93786e-26
hba1c_cleaned	itga5	-0.0194346	0.00614618	-3.16206	0.00156767	-0.0298324	0.00588839	-5.06632	4.07289e-07	0.0287116	0.00592247	4.84791	1.49837e-06	0.0391095	0.00625428	6.25324	6.43541e-10	0.0585441	0.00106245	55.103	0
Date_of_attending_assessment_centre	dnaja4	0.134967	0.0429666	3.14121	0.00168369	0.222175	0.0453336	4.90089	9.57661e-07	0.445265	0.0440858	10.1	1.252e-22	0.358057	0.0436339	8.20595	8.88324e-16	0.22309	0.00599338	37.2227	4.16866e-298
Red_blood_cell__erythrocyte__count	cd59	-0.20638	0.0674434	-3.06004	0.00221449	-0.387218	0.0729287	-5.30955	1.10476e-07	0.256516	0.0737752	3.47699	0.000535736	0.437354	0.0663761	6.58903	8.11277e-11	0.643734	0.0119038	54.0782	0
trans_score_ccl19	ccl19	-0.39679	0.130783	-3.03396	0.00241509	-0.516178	0.104283	-4.94979	7.45766e-07	0.582062	0.0994504	5.85278	7.03032e-09	0.701449	0.136706	5.13108	3.58376e-07	1.09824	0.026504	41.4368	0
urate_cleaned	acy1	-0.00122968	0.000405319	-3.03386	0.0024159	-0.00203953	0.000421046	-4.84395	1.27733e-06	0.00319361	0.000427055	7.47822	1.99409e-13	0.00400345	0.000434011	9.22431	2.37064e-19	0.00523314	5.53764e-05	94.5013	0
log_cysc_cleaned	dsg2	1.4351	0.494664	2.90115	0.00371983	2.45378	0.501139	4.89639	9.79714e-07	2.76179	0.528025	5.23041	2.16012e-07	1.74311	0.561735	3.10309	0.00198019	0.308015	0.0698014	4.41273	1.02338e-05
Haemoglobin_concentration	ssc4d	-0.0678805	0.0234925	-2.88945	0.00386114	-0.114682	0.0234235	-4.89601	9.81657e-07	0.172664	0.0220561	7.82841	1.57688e-14	0.219465	0.0251558	8.72426	1.48439e-17	0.287346	0.00375335	76.5571	0
log_cysc_cleaned	susd5	1.31529	0.463377	2.8385	0.0045349	2.33428	0.481788	4.84504	1.27059e-06	7.6211	0.481654	15.8228	6.47965e-49	6.60211	0.485537	13.5975	5.39332e-38	5.28682	0.0671722	78.7054	0
hba1c_cleaned	furin	-0.0171401	0.00607649	-2.82072	0.00479379	-0.0302191	0.00588371	-5.13606	2.81793e-07	0.0309106	0.00561225	5.50771	4.8928e-08	0.0439896	0.00565233	7.78256	2.09854e-14	0.0611297	0.00106116	57.6065	0
shbg_cleaned	cdh3	0.00420471	0.00149927	2.8045	0.00504173	0.00852648	0.00173492	4.91462	8.92858e-07	0.00754948	0.00176712	4.2722	2.16661e-05	0.0032277	0.0017607	1.83319	0.0671302	-0.000977006	0.000191468	-5.10271	3.36314e-07
log_cysc_cleaned	il1rn	-1.26971	0.459405	-2.76382	0.00571546	-2.65177	0.468095	-5.66502	1.47964e-08	2.49974	0.472629	5.28902	1.58942e-07	3.8818	0.543411	7.1434	2.01271e-12	5.15151	0.0651701	79.0471	0
Platelet_crit	col9a1	-1.84298	0.681368	-2.70482	0.00683685	-3.6443	0.689152	-5.28808	1.24219e-07	-4.74741	0.696947	-6.81173	1.89237e-11	-2.9461	0.73268	-4.02099	6.3355e-05	-1.10312	0.10296	-10.714	9.49894e-27
ldl_chol_cleaned	pyy	-0.108012	0.0404528	-2.67008	0.00758642	-0.216089	0.0426797	-5.06305	4.14436e-07	-0.2807	0.0434659	-6.45794	1.89976e-10	-0.172623	0.0423254	-4.07847	4.98576e-05	-0.0646109	0.0056777	-11.3798	5.8918e-30
Haemoglobin_concentration	fcamr	-0.0666482	0.0252399	-2.64059	0.00827924	-0.144316	0.0253529	-5.6923	1.26185e-08	-0.170821	0.0233586	-7.31298	6.45341e-13	-0.0931525	0.0252367	-3.69115	0.000238037	-0.0265043	0.00406033	-6.52762	6.76288e-11
log_cysc_cleaned	guca2a	1.18795	0.465241	2.55342	0.0106706	2.66482	0.47301	5.63375	1.77456e-08	7.43638	0.467126	15.9194	9.94787e-50	5.95951	0.501597	11.8811	3.63178e-30	4.77156	0.0659487	72.3526	0
sexMale	ceacam5	0.172352	0.0717861	2.40091	0.0163589	0.444891	0.0726924	6.12019	9.43138e-10	0.532701	0.0634859	8.39086	2.29021e-16	0.260162	0.069302	3.75403	0.00018651	0.0878102	0.0101477	8.65324	5.19299e-18
bmi	ssc4d	-0.014394	0.00599692	-2.40023	0.016389	-0.0412289	0.00723657	-5.69729	1.22536e-08	0.04611	0.00711918	6.47687	1.63957e-10	0.0729449	0.00641839	11.365	6.8116e-28	0.0873389	0.000942433	92.6738	0
Red_blood_cell__erythrocyte__count	eda2r	-0.160225	0.0668648	-2.39625	0.0165682	-0.388769	0.0731306	-5.31609	1.06554e-07	-0.464257	0.0762081	-6.09196	1.72265e-09	-0.235713	0.0662386	-3.55854	0.000393914	-0.0754879	0.0119812	-6.30053	2.99631e-10
hba1c_cleaned	cfh	-0.015092	0.00630052	-2.39536	0.0166088	-0.0378764	0.00606025	-6.24998	4.14757e-10	0.0223968	0.00549743	4.07405	5.11796e-05	0.0451812	0.00611607	7.38729	3.8673e-13	0.0602732	0.00110688	54.4534	0
log_cysc_cleaned	krt18	-1.08346	0.456093	-2.37552	0.0175286	-2.52264	0.463345	-5.44441	5.22669e-08	2.89997	0.459111	6.3165	4.45782e-10	4.33916	0.454964	9.53736	1.60598e-20	5.42262	0.0650154	83.405	0
albumin_cleaned	timp4	-0.0280186	0.0127722	-2.19372	0.0282608	-0.0662167	0.0130182	-5.08648	3.66338e-07	-0.115628	0.0135222	-8.551	6.13583e-17	-0.07743	0.0127548	-6.07065	1.9385e-09	-0.0494114	0.00187792	-26.3118	2.62522e-151
hba1c_cleaned	cfi	-0.0129037	0.00608901	-2.11918	0.0340816	-0.0328538	0.00592838	-5.54179	3.01214e-08	0.0306764	0.00584379	5.2494	1.96773e-07	0.0506266	0.00634153	7.98334	4.77971e-15	0.0635303	0.00106824	59.4718	0
log_cysc_cleaned	il18r1	-0.998784	0.472059	-2.1158	0.0343673	-2.52808	0.476096	-5.31002	1.1016e-07	1.45254	0.483248	3.00578	0.00273079	2.98183	0.433378	6.88045	1.17432e-11	3.98062	0.0670922	59.3305	0
cis_score_klk1	klk1	0.0871048	0.0437668	1.9902	0.0465753	-0.270176	0.0447091	-6.04296	1.52584e-09	0.750561	0.046531	16.1303	6.99065e-51	1.10784	0.0474041	23.3702	4.04113e-93	1.02074	0.00610602	167.169	0
cis_score_micb_mica	micb_mica	0.0636526	0.0321917	1.9773	0.048014	0.171983	0.0344226	4.99621	5.87013e-07	1.17574	0.0369552	31.8154	2.60182e-144	1.06741	0.0257986	41.3748	3.72514e-202	1.00376	0.00527694	190.217	0
cis_score_afap1	afap1	0.203371	0.105728	1.92352	0.0544213	0.285499	0.0528924	5.39773	6.78716e-08	1.29917	0.0554669	23.4225	9.94178e-92	1.21704	0.111157	10.9489	4.35948e-26	1.01367	0.00506219	200.244	0
Red_blood_cell__erythrocyte__distribution_width	pyy	-0.0664835	0.0360095	-1.84628	0.0648596	0.173859	0.0361273	4.8124	1.49675e-06	0.233829	0.0365183	6.40306	2.67517e-10	-0.00651335	0.0377984	-0.172318	0.863231	0.0599701	0.00642294	9.33686	1.04386e-20
log_total_tg_cleaned	igsf9	-0.275923	0.152169	-1.81327	0.0697971	-0.700536	0.141885	-4.93735	7.95017e-07	1.46322	0.141099	10.3701	1.05911e-23	1.88783	0.155713	12.1238	3.14757e-31	2.16376	0.0196355	110.196	0
vitd_cleaned	folr1	0.00391652	0.00216906	1.80563	0.0709838	0.013298	0.00245908	5.40769	6.41877e-08	0.0168621	0.00244218	6.90451	1.02744e-11	0.00748063	0.00236262	3.16624	0.00160029	0.00356411	0.000236073	15.0975	2.31934e-51
log_cysc_cleaned	lilra5	-0.783702	0.464325	-1.68783	0.0914515	-2.6248	0.467131	-5.61899	1.93295e-08	2.19745	0.45539	4.82542	1.67505e-06	4.03855	0.551546	7.32223	5.84133e-13	4.82225	0.0654759	73.6492	0
vitd_cleaned	pth	-0.00368681	0.00218536	-1.68705	0.0916013	-0.0121986	0.00245122	-4.97652	6.50049e-07	-0.0235179	0.00254548	-9.23908	2.41379e-19	-0.0150062	0.00243004	-6.17528	1.04989e-09	-0.0113194	0.000234999	-48.1676	0
Mean_corpuscular_volume	ntrk3	-0.00972723	0.00618914	-1.57166	0.116037	0.0318334	0.00666331	4.77742	1.7815e-06	0.0519449	0.00652862	7.95648	5.98992e-15	0.0103842	0.00669028	1.55213	0.12101	0.0201114	0.00114783	17.5213	1.75451e-68
cis_score_hbz	hbz	-0.161267	0.102725	-1.56989	0.116448	0.244537	0.0385771	6.33892	2.33772e-10	1.24775	0.0414819	30.0795	7.99562e-133	0.84195	0.179472	4.69127	3.18137e-06	1.00322	0.00504387	198.898	0
Systolic_blood_pressure	scarf2	0.00284348	0.00186341	1.52595	0.127029	0.00909976	0.00177503	5.12655	2.96389e-07	0.0158886	0.00177224	8.96523	2.12691e-18	0.00963229	0.0019808	4.86282	1.38248e-06	0.00678882	0.000247623	27.4159	5.4153e-164
C07AA05	ncam2	-0.685162	0.451181	-1.51859	0.128872	2.13923	0.451225	4.74095	2.13416e-06	2.18536	0.425061	5.14128	3.43132e-07	-0.639038	0.474847	-1.34578	0.178743	0.0461234	0.0573243	0.804605	0.421052
Mean_corpuscular_volume	f3	-0.00802085	0.00619235	-1.29528	0.195229	0.0318993	0.00665038	4.79661	1.61921e-06	0.0490624	0.00684702	7.16551	1.75107e-12	0.00914229	0.00824286	1.10912	0.267703	0.0171631	0.00114012	15.0538	4.47912e-51
age	timp4	0.00516744	0.00414395	1.24699	0.21241	0.0225286	0.00407124	5.5336	3.15584e-08	0.0508905	0.00412922	12.3245	4.37008e-32	0.0335293	0.00415473	8.07015	2.46242e-15	0.0283619	0.000592497	47.8685	0
trans_score_muc2	muc2	-0.0583515	0.0481098	-1.21288	0.225182	-0.277836	0.0502781	-5.52597	3.2964e-08	0.748854	0.0556831	13.4485	3.03203e-37	0.968338	0.055349	17.4951	1.61135e-58	1.02669	0.00725393	141.536	0
C10AA01	sdc1	-0.121535	0.102887	-1.18124	0.237514	-0.466162	0.0945593	-4.92983	8.26121e-07	-0.346893	0.093813	-3.69771	0.000232505	-0.00226622	0.11088	-0.0204385	0.983699	0.119268	0.0150272	7.93683	2.12718e-15
Mean_corpuscular_volume	cd34	0.0073042	0.0062271	1.17297	0.240814	0.0339791	0.00670661	5.06651	4.06875e-07	0.0353823	0.00658737	5.37123	1.02524e-07	0.00870742	0.00618714	1.40734	0.159698	0.00140322	0.00115805	1.21172	0.225628
cis_score_oxt	oxt	-0.0927296	0.0844634	-1.09787	0.272269	-0.430915	0.090564	-4.75812	1.96041e-06	0.621558	0.0817033	7.6075	7.79697e-14	0.959743	0.0794529	12.0794	4.44287e-31	1.05247	0.0121624	86.5348	0
cis_score_psg1	psg1	-0.182061	0.204759	-0.889149	0.373928	-0.464999	0.0787653	-5.9036	3.5838e-09	0.570546	0.0835629	6.82774	1.70739e-11	0.853484	0.208099	4.10133	4.51957e-05	1.03554	0.00775493	133.534	0
log_total_tg_cleaned	c9	0.144511	0.164604	0.877933	0.379985	-0.946336	0.154954	-6.10723	1.02282e-09	-2.27765	0.161239	-14.126	1.68856e-40	-1.18681	0.164021	-7.23571	1.06674e-12	-1.33132	0.0213651	-62.3127	0
albumin_cleaned	pla2g15	-0.0106322	0.0126246	-0.842183	0.39969	-0.0657571	0.0130998	-5.0197	5.19622e-07	-0.0896399	0.0127765	-7.016	4.84561e-12	-0.034515	0.0124235	-2.77819	0.00558885	-0.0238827	0.00188966	-12.6387	1.51353e-36
trans_score_serpini2	serpini2	-0.0412741	0.0505958	-0.815762	0.414641	-0.207396	0.0404191	-5.13115	2.89291e-07	0.822626	0.0421566	19.5136	1.99831e-69	0.988748	0.063175	15.6509	1.66196e-48	1.03002	0.00765054	134.634	0
cis_score_lilra2	lilra2	0.0333066	0.0473338	0.703654	0.481652	0.303091	0.0566444	5.35077	8.80371e-08	1.29823	0.0555785	23.3584	1.8329e-92	1.02844	0.0468035	21.9736	1.14265e-84	0.995134	0.0106785	93.1904	0
Systolic_blood_pressure	cd276	-0.0011997	0.00188003	-0.63813	0.523392	0.0094365	0.00180142	5.23838	1.62769e-07	0.0121708	0.00182527	6.66798	4.82614e-11	0.00153464	0.00212962	0.720614	0.471352	0.00273434	0.000251155	10.8871	1.45102e-27
hba1c_cleaned	omd	-0.00319478	0.00633152	-0.504584	0.613854	-0.0293447	0.00604117	-4.85745	1.19329e-06	-0.0415988	0.00590428	-7.04554	3.96585e-12	-0.0154489	0.00641552	-2.40805	0.016255	-0.0122541	0.0010934	-11.2074	4.13702e-29
Pork_intakeNever	ctsz	0.0398166	0.0810211	0.491435	0.623122	0.448034	0.0878513	5.09991	3.41283e-07	0.455509	0.0826066	5.5142	4.74098e-08	0.0472919	0.0790779	0.598042	0.549976	0.00747534	0.0142675	0.523941	0.600323
hba1c_cleaned	palm	0.00293607	0.00631569	0.464885	0.642016	-0.0301854	0.00608776	-4.95838	7.13681e-07	0.0100042	0.00608927	1.64293	0.1008	0.0431257	0.00676821	6.37181	3.11998e-10	0.0401897	0.00109789	36.6064	1.63496e-288
hba1c_cleaned	ahnak	-0.00243305	0.0063611	-0.382489	0.702101	-0.0329257	0.00607293	-5.42171	5.93716e-08	0.0126173	0.00590027	2.13844	0.0327972	0.0431099	0.00680187	6.33796	3.90296e-10	0.045543	0.00110081	41.3724	0
Poultry_intakeNever	fabp4	0.0803455	0.210321	0.382014	0.702453	0.557126	0.0957183	5.82048	5.91003e-09	0.482531	0.0881851	5.4718	5.96017e-08	0.00575055	0.230646	0.0249324	0.980115	-0.074595	0.0235041	-3.1737	0.00150621
cis_score_clec4d	clec4d	0.0239062	0.101216	0.23619	0.813287	-0.467016	0.0979534	-4.76774	1.86926e-06	0.565056	0.106587	5.30137	1.48706e-07	1.05598	0.103999	10.1537	6.93516e-23	1.03207	0.0128318	80.4307	0
B01AA03	fdx1	-0.0148358	0.282321	-0.0525493	0.958091	-2.62385	0.502478	-5.22182	1.78061e-07	-2.26754	0.477527	-4.74852	2.45216e-06	0.34147	0.277011	1.23269	0.218052	0.356306	0.0410478	8.68026	4.10146e-18
bin_773	hs3st3b1	-0.00122458	0.168705	-0.0072587	0.994208	0.585255	0.122346	4.78361	1.72761e-06	0.613285	0.123036	4.98459	7.63047e-07	0.0268054	0.181336	0.147821	0.88252	0.02803	0.0181324	1.54585	0.122148
smokingCurrent	pigr	-0.000199667	0.106231	-0.00187956	0.9985	-0.610601	0.111204	-5.49084	4.02365e-08	0.523605	0.112164	4.66823	3.56724e-06	1.13401	0.113361	10.0035	2.68035e-22	1.13421	0.0156791	72.3387	0
