# Supplementary material for: Machine learning-guided deconvolution of plasma protein levels
Source: Mol Syst Biol. 2025 Oct 9;21(12):1822–44. doi: 10.1038/s44320-025-00158-6 (PMC12672695; doi:10.1038/s44320-025-00158-6)
Supplement: Supplementary file 10 — Dataset EV9 [file 44320_2025_158_MOESM10_ESM.xlsx]

## Sheet: Legend
Dataset EV9 Significant interaction results of proteins by sex with listed variables
Displayed are effect estimates (beta) and associated statistics (standard error and p-value) for an interaction (inter) testing differential associations between the variable and protein levels in females vs males, as well as separate estimates for the same association in males and females

## Sheet: Sheet1
Variable	ID level	Assay	beta.inter	se.inter	tval.inter	pval.inter	beta.female	se.female	tval.female	pval.female	beta.male	se.male	tval.male	pval.male
Age	age	cdon	-0.0477721	0.0011481	-41.6099	0	0.0106473	0.000800685	13.2978	3.34849e-40	-0.0371248	0.000819356	-45.3097	0
Age	age	cfp	-0.0497696	0.00116991	-42.5415	0	0.0243704	0.000821181	29.6773	6.45983e-190	-0.0253992	0.000828474	-30.6578	1.46376e-201
Age	age	chrdl2	0.0504613	0.00113536	44.4451	0	-0.0428107	0.000843539	-50.7513	0	0.00765057	0.00073906	10.3517	4.76722e-25
Age	age	clec3b	-0.0513491	0.00117688	-43.6316	0	0.0239199	0.00082912	28.8497	1.08055e-179	-0.0274292	0.000829419	-33.0704	3.71651e-233
Age	age	col9a1	-0.0512547	0.00113924	-44.9901	0	0.0445304	0.000812744	54.7902	0	-0.00672425	0.000789455	-8.51758	1.74511e-17
Age	age	erbb3	-0.0463323	0.00111249	-41.6473	0	0.0151368	0.000745127	20.3143	6.01864e-91	-0.0311956	0.000831813	-37.5031	2.6835e-297
Age	age	fshb	-0.0527436	0.000815702	-64.6604	0	0.0612633	0.000568919	107.684	0	0.00851963	0.000582162	14.6345	3.12969e-48
Age	age	klk4	0.0509261	0.00106604	47.7714	0	0.0155288	0.000726558	21.3731	2.17881e-100	0.0664549	0.000782022	84.9783	0
Age	age	ldlr	-0.0454351	0.0011541	-39.3685	0	0.0358507	0.000807874	44.3766	0	-0.00958433	0.000819999	-11.6882	1.85933e-31
Age	age	megf10	-0.0455912	0.00116006	-39.3008	0	0.0276541	0.000789134	35.0436	3.50409e-262	-0.0179372	0.000852779	-21.0338	3.8082e-97
Age	age	paep	0.0810614	0.0010702	75.7444	0	-0.0724156	0.000761248	-95.1275	0	0.00864577	0.000743864	11.6228	3.99777e-31
Age	age	proc	-0.0457369	0.00115007	-39.769	0	0.0332439	0.000791577	41.9971	0	-0.0124931	0.000834266	-14.9749	2.03257e-50
Age	age	ptprz1	-0.045775	0.00108987	-42.0005	0	0.0579672	0.000773155	74.9748	0	0.0121922	0.000761067	16.0198	2.18708e-57
Age	age	tfpi	-0.0452323	0.00114013	-39.6729	0	0.0437997	0.000790786	55.3875	0	-0.00143263	0.00081963	-1.7479	0.0804964
Age	age	tspan1	0.0641827	0.00108299	59.2643	0	-0.00585587	0.000690449	-8.48125	2.3621e-17	0.0583268	0.000848767	68.7195	0
Testosterone	log_testo_cleaned	lep	-2.13455	0.0490241	-43.5409	0	0.278463	0.0281231	9.90157	4.55616e-23	-1.85609	0.0387468	-47.9031	0
Testosterone	log_testo_cleaned	shbg	2.92485	0.0523663	55.8536	0	-0.143725	0.0324523	-4.42881	9.51989e-06	2.78112	0.0363281	76.5557	0
SHBG	shbg_cleaned	shbg	0.0126612	0.000280383	45.1568	0	0.0286016	0.000149199	191.701	0	0.0412628	0.000214766	192.129	0
Testosterone	log_testo_cleaned	igfbp2	2.16367	0.0566487	38.1946	0	-0.409198	0.0320627	-12.7624	3.54075e-37	1.75447	0.0457372	38.3598	0
Testosterone	log_testo_cleaned	ckb	2.14218	0.0576463	37.1607	2.06582e-297	-0.369303	0.0325436	-11.3479	9.13967e-30	1.77288	0.0467075	37.9569	4.50836e-304
Age	age	cga	-0.0324609	0.000881367	-36.8301	2.28864e-292	0.0457882	0.00067459	67.8757	0	0.0133274	0.000542885	24.5492	4.11684e-131
Forced expiratory volume in 1-second (FEV1)	Forced_expiratory_volume_in_1_second__FEV1_	paep	-0.547189	0.0149276	-36.6563	1.21182e-289	0.467079	0.0127816	36.5431	3.01072e-284	-0.0801099	0.0081466	-9.83353	9.11997e-23
Age	age	dpt	-0.0388386	0.00107403	-36.1614	4.09961e-282	0.0649815	0.000746734	87.021	0	0.026143	0.000769576	33.9707	6.49649e-246
Age	age	acan	-0.0390796	0.0011168	-34.9924	1.75257e-264	0.0507492	0.000778829	65.1608	0	0.0116696	0.000797081	14.6405	2.80116e-48
Testosterone	log_testo_cleaned	igsf9	-2.01306	0.0577998	-34.8282	5.12247e-262	0.109949	0.0320758	3.42778	0.000609616	-1.90312	0.0478399	-39.7809	0
Alkaline phosphatase	log_alp_cleaned	paep	2.76709	0.0800564	34.5642	3.34275e-258	-2.30624	0.0550438	-41.8984	0	0.460844	0.0549035	8.39371	5.02787e-17
Testosterone	log_testo_cleaned	igfbp1	1.93089	0.0559585	34.5057	2.14687e-257	-0.140078	0.0304798	-4.59579	4.33383e-06	1.79081	0.04735	37.8206	2.73493e-302
cis-pQTL score	cis_score_tex101	tex101	1.44034	0.0418664	34.4032	1.05594e-255	0.342723	0.0290955	11.7792	6.22933e-32	1.78306	0.0297903	59.8536	0
Age	age	pros1	-0.0402356	0.00117409	-34.2697	7.31386e-254	0.0309899	0.000800817	38.6978	0	-0.00924572	0.000860738	-10.7416	7.73531e-27
Age	age	man1a2	-0.0389919	0.00115078	-33.8831	3.351e-248	0.0489758	0.000794794	61.6207	0	0.0099839	0.000831245	12.0108	4.12994e-33
Age	age	nagpa	-0.0404156	0.00119382	-33.8541	8.53615e-248	0.0199456	0.000814611	24.4848	1.17551e-130	-0.0204701	0.000874708	-23.4021	2.08267e-119
Age	age	setmar	-0.0384546	0.0011385	-33.7765	8.37686e-247	0.0348313	0.000795669	43.7761	0	-0.00362329	0.000810055	-4.47289	7.76052e-06
Age	age	shbg	0.0367885	0.00109433	33.6173	1.71176e-244	-0.00820696	0.00081965	-10.0128	1.49979e-23	0.0285816	0.000702515	40.6846	0
Testosterone	log_testo_cleaned	hsd11b1	1.93048	0.0576217	33.5026	6.2842e-243	0.0230831	0.0321291	0.718448	0.472489	1.95356	0.0473666	41.2434	0
Age	age	egfr	-0.0381389	0.00113921	-33.4784	1.28013e-242	-0.00370833	0.000789274	-4.6984	2.63695e-06	-0.0418472	0.000819788	-51.0464	0
Age	age	rln2	0.0394817	0.00118589	33.2928	8.09593e-240	-0.0322276	0.000883717	-36.4683	8.3876e-283	0.00725405	0.000767898	9.44663	3.8996e-21
Age	age	serpinc1	-0.0386684	0.00116513	-33.1882	2.02269e-238	0.012332	0.000809109	15.2415	3.40843e-52	-0.0263364	0.000836323	-31.4907	2.89109e-212
Age	age	areg	0.038237	0.00116921	32.7034	1.03653e-231	-0.00996093	0.000863615	-11.534	1.07953e-30	0.028276	0.000768266	36.805	8.46399e-287
Testosterone	log_testo_cleaned	fabp4	-1.77585	0.0543108	-32.698	1.13429e-231	0.0602789	0.0301112	2.00188	0.0453096	-1.71557	0.045009	-38.1162	7.47914e-307
Age	age	pamr1	-0.0375008	0.00115048	-32.5959	3.10214e-230	0.0397008	0.000810185	49.0022	0	0.00220001	0.000811117	2.71232	0.00668718
Age	age	cgb3_cgb5_cgb8	-0.0358947	0.00110343	-32.5301	2.92159e-229	0.0389961	0.000786142	49.6043	0	0.00310134	0.000766045	4.04851	5.1747e-05
Testosterone	log_testo_cleaned	prap1	-1.81452	0.0560209	-32.3901	2.45625e-227	0.0047126	0.0324103	0.145404	0.884393	-1.80981	0.0438744	-41.2498	0
Age	age	serping1	-0.0377457	0.00117041	-32.2501	2.06835e-225	0.0336097	0.000809572	41.5153	0	-0.004136	0.00084415	-4.89961	9.68126e-07
Age	age	klkb1	-0.0371637	0.00116089	-32.0132	3.92414e-222	0.0187365	0.000821868	22.7974	9.83238e-114	-0.0184273	0.000812978	-22.6664	3.0533e-112
Age	age	anpep	-0.0371163	0.00116542	-31.8481	5.27638e-220	0.0195173	0.000817033	23.888	1.3231e-124	-0.017599	0.000826525	-21.2928	1.75871e-99
Age	age	serpinf2	-0.0371028	0.00116635	-31.8111	2.11501e-219	0.0128632	0.000807998	15.9199	9.49762e-57	-0.0242395	0.000839853	-28.8616	2.82152e-179
Age	age	fgfr2	-0.0348256	0.00110521	-31.5105	1.78793e-215	0.0436153	0.000766293	56.9172	0	0.00878965	0.000794486	11.0633	2.29021e-28
Age	age	tnfsf10	-0.0364473	0.00116265	-31.3485	2.52526e-213	0.0218012	0.000814146	26.778	1.30083e-155	-0.0146462	0.000825774	-17.7363	7.6027e-70
Age	age	acp5	-0.0351165	0.00113136	-31.0393	3.30368e-209	0.0374984	0.000753657	49.7553	0	0.00238186	0.000850715	2.79983	0.00511784
Age	age	heg1	-0.0361685	0.00116837	-30.9565	5.30509e-208	0.0339308	0.000791095	42.891	0	-0.00223772	0.000863509	-2.59142	0.00956534
Testosterone	log_testo_cleaned	il1rn	-1.77843	0.0577803	-30.7792	8.99106e-206	0.178989	0.032667	5.47919	4.31755e-08	-1.59944	0.0465693	-34.3455	4.48665e-251
Cystatin C	log_cysc_cleaned	paep	4.2823	0.139645	30.6656	2.78414e-204	-3.0988	0.100326	-30.8873	2.74345e-205	1.18351	0.0921508	12.8432	1.3345e-37
Age	age	axl	-0.0355731	0.00116542	-30.5239	1.87126e-202	0.0262331	0.000805813	32.5548	2.36552e-227	-0.00933997	0.000840783	-11.1087	1.38471e-28
Testosterone	log_testo_cleaned	pon3	1.72008	0.0563639	30.5174	2.24434e-202	-0.122178	0.0322799	-3.78497	0.000154116	1.5979	0.0446372	35.7975	5.80182e-272
cis-pQTL score	cis_score_paep	paep	0.529358	0.0176012	30.0751	1.1906e-196	0.76891	0.0142914	53.8022	0	1.29827	0.00900645	144.149	0
Testosterone	log_testo_cleaned	ghr	-1.75296	0.0588968	-29.7632	1.34234e-192	0.0556944	0.0331425	1.68045	0.0928839	-1.69726	0.0478698	-35.4559	1.40169e-266
Age	age	dner	-0.0343796	0.00115719	-29.7096	5.28609e-192	0.00666063	0.000790367	8.42727	3.74238e-17	-0.027719	0.000846808	-32.7335	7.49991e-229
Age	age	itgb1	-0.0336307	0.00113683	-29.5828	2.11807e-190	0.0402571	0.000785753	51.2338	0	0.00662638	0.000820578	8.07526	7.11995e-16
Age	age	lhb	-0.0327115	0.0011115	-29.4301	1.89882e-188	0.0308377	0.000697749	44.196	0	-0.00187381	0.000882553	-2.12317	0.0337521
Total Lean Mass (g)	Total_Lean_Mass__g_	fshb	3.56955e-05	1.216e-06	29.3548	1.87066e-187	-3.71529e-05	1.03246e-06	-35.9848	1.30471e-275	-1.45742e-06	6.72815e-07	-2.16615	0.0303124
Age	age	atrn	-0.0345227	0.00117886	-29.2849	1.24266e-186	0.030923	0.000811484	38.1067	5.03613e-308	-0.00359974	0.000855112	-4.20967	2.56908e-05
Age	age	cpb2	-0.034585	0.00118432	-29.2025	1.33352e-185	0.0270232	0.000816909	33.0798	2.20969e-234	-0.00756179	0.000857043	-8.82311	1.2069e-18
Alkaline phosphatase	log_alp_cleaned	fshb	-1.81863	0.0624355	-29.1282	1.24143e-184	1.88242	0.0428033	43.9784	0	0.0637866	0.0431131	1.47952	0.139019
Age	age	ntrk2	-0.0333944	0.00115296	-28.9641	1.10095e-182	0.0368576	0.000797458	46.2189	0	0.00346322	0.000831455	4.16525	3.12346e-05
Age	age	kynu	-0.0324294	0.00113842	-28.4863	7.51735e-177	0.0282276	0.000793888	35.5562	1.00963e-269	-0.00420176	0.000812793	-5.16953	2.36961e-07
Age	age	gsr	-0.0335145	0.0011793	-28.4189	5.71305e-176	0.0314464	0.000806852	38.9743	0	-0.00206803	0.000861519	-2.40045	0.0163845
Age	age	stc2	0.0322215	0.00113725	28.3328	5.65296e-175	-0.0354503	0.000801971	-44.2039	0	-0.0032288	0.000800352	-4.03422	5.49906e-05
Age	age	eno3	-0.0319565	0.00113342	-28.1946	3.15198e-173	0.0107434	0.000793438	13.5404	1.32478e-41	-0.021213	0.00080515	-26.3467	3.06997e-150
Age	age	scara5	-0.0307903	0.0010935	-28.1576	7.12031e-173	0.0567622	0.000741563	76.544	0	0.0259719	0.000806651	32.1972	9.61364e-222
Age	age	prok1	0.0247448	0.000883964	27.9929	6.95505e-171	-0.0370784	0.000686592	-54.0036	0	-0.0123337	0.000528044	-23.3573	4.87561e-119
SHBG	shbg_cleaned	fut3_fut5	0.0133244	0.000476339	27.9725	1.17853e-170	0.000453614	0.000230719	1.96609	0.0493004	0.013778	0.000417682	32.9868	2.31372e-232
Glycated haemoglobin (HbA1c)	hba1c_cleaned	paep	0.0581441	0.00208014	27.9521	2.17701e-170	-0.0513535	0.00163131	-31.48	5.35769e-213	0.0067906	0.0012711	5.3423	9.28023e-08
Age	age	dlk1	-0.0315872	0.00113491	-27.8323	5.51069e-169	0.043053	0.000743622	57.8964	0	0.0114658	0.000867521	13.2168	1.03337e-39
Age	age	il31ra	-0.0335865	0.00120723	-27.8212	9.41792e-169	0.0207484	0.000852534	24.3373	4.10694e-129	-0.0128381	0.000848055	-15.1383	1.8383e-51
Testosterone	log_testo_cleaned	oxt	-1.5886	0.0572309	-27.7577	4.24413e-168	0.472065	0.0308283	15.3127	1.13449e-52	-1.11653	0.0489657	-22.8024	1.25304e-113
Age	age	siglec7	-0.0317455	0.00114382	-27.7539	4.89556e-168	0.0421103	0.000784338	53.689	0	0.0103648	0.000833328	12.4378	2.21489e-35
Heel bone mineral density (BMD) T-score, automated	Heel_bone_mineral_density__BMD__T_score__automated	fshb	0.170981	0.00616519	27.7333	1.00661e-167	-0.176227	0.00518198	-34.0075	4.05631e-247	-0.00524538	0.00346269	-1.51483	0.129833
Age	age	myoc	-0.0315563	0.00114008	-27.6791	3.71379e-167	0.0412454	0.000787285	52.3894	0	0.00968909	0.000823704	11.7628	7.75479e-32
Testosterone	log_testo_cleaned	ca14	1.53793	0.055707	27.6075	2.52763e-166	0.0296529	0.0300948	0.985317	0.324478	1.56758	0.04755	32.9671	4.24124e-232
Testosterone	log_testo_cleaned	ces1	-1.58039	0.0575204	-27.4753	9.38769e-165	0.00543864	0.0315641	0.172304	0.8632	-1.57495	0.0482811	-32.6204	2.34188e-227
Urea	urea_cleaned	paep	0.200023	0.007298	27.408	5.90618e-164	-0.178389	0.00551907	-32.3223	3.49231e-224	0.0216345	0.00462381	4.67892	2.9032e-06
Age	age	scrg1	-0.0285182	0.00104066	-27.4039	6.93127e-164	0.06336	0.000734318	86.2841	0	0.0348418	0.000731898	47.6047	0
Age	age	adh1b	-0.0320303	0.00117202	-27.3292	5.611e-163	0.0270669	0.00081578	33.1792	1.26037e-235	-0.0049634	0.000838711	-5.91789	3.31775e-09
Age	age	kdr	-0.0317105	0.00116776	-27.1549	5.09338e-161	0.00432795	0.000802809	5.39101	7.07438e-08	-0.0273826	0.000848072	-32.288	6.35724e-223
Age	age	cd86	-0.0318732	0.00117762	-27.0657	6.0606e-160	0.0103706	0.000809105	12.8174	1.77091e-37	-0.0215025	0.000856196	-25.114	5.70696e-137
Testosterone	log_testo_cleaned	il17rb	1.56352	0.057866	27.0196	1.98043e-159	-0.155555	0.0321941	-4.83179	1.36186e-06	1.40796	0.0477391	29.4929	4.65989e-187
Age	age	serpina5	-0.0320061	0.00118691	-26.9658	8.90347e-159	0.0253065	0.000841598	30.0696	9.18355e-195	-0.00669954	0.000829408	-8.07749	7.0044e-16
Age	age	enpp6	-0.0315411	0.00117126	-26.9291	2.4497e-158	0.0112367	0.000833662	13.4787	3.03994e-41	-0.0203044	0.000813896	-24.9472	3.69725e-135
Age	age	dcxr	-0.0295463	0.00110327	-26.7806	1.05726e-156	0.0224926	0.000771985	29.1361	2.45788e-183	-0.00705372	0.000784088	-8.99608	2.54623e-19
SHBG	shbg_cleaned	ltbp2	0.0128013	0.000478069	26.777	1.14647e-156	0.0041821	0.000238641	17.5247	2.543e-68	0.0169834	0.000404009	42.0371	0
LDL direct	ldl_chol_cleaned	eln	-0.288549	0.010792	-26.7374	3.57068e-156	0.241182	0.00746208	32.321	4.33815e-224	-0.0473666	0.0076963	-6.15446	7.68239e-10
Age	age	il1r2	-0.0309344	0.00115712	-26.734	3.69843e-156	0.0118895	0.000781028	15.2228	4.46914e-52	-0.0190449	0.000858002	-22.1968	7.89014e-108
Testosterone	log_testo_cleaned	cfi	-1.55213	0.0581428	-26.6952	1.0833e-155	-0.0678332	0.0341225	-1.98793	0.0468315	-1.61997	0.0445166	-36.3902	1.90102e-280
SHBG	shbg_cleaned	efemp1	0.0129381	0.000485685	26.6389	4.46421e-155	-0.00114026	0.000231281	-4.93018	8.27228e-07	0.0117978	0.000434079	27.179	1.02413e-159
Age	age	dmp1	-0.0311798	0.00117465	-26.5439	6.18728e-154	0.0127232	0.000847869	15.0061	1.19122e-50	-0.0184566	0.000800098	-23.0679	4.05649e-116
Age	age	il6st	-0.0307036	0.0011575	-26.5258	8.6707e-154	0.0346276	0.000796583	43.4702	0	0.00392406	0.000839742	4.67294	2.98892e-06
Age	age	thop1	-0.0302894	0.00114468	-26.4609	4.79174e-153	0.0153204	0.00079824	19.1927	1.85416e-81	-0.014969	0.000817198	-18.3175	2.52084e-74
Age	age	afp	-0.0303218	0.00114882	-26.3938	2.76953e-152	0.0417323	0.000805648	51.7997	0	0.0114105	0.000813804	14.0212	1.90401e-44
Testosterone	log_testo_cleaned	furin	-1.52105	0.0580391	-26.2073	3.34135e-150	0.0502995	0.0333431	1.50854	0.131429	-1.47075	0.0457684	-32.1345	7.00098e-221
Alkaline phosphatase	log_alp_cleaned	dpt	-2.05547	0.0784452	-26.2027	3.7187e-150	2.86515	0.0513352	55.8126	0	0.809675	0.0581719	13.9187	7.84317e-44
Age	age	klk3	0.0194648	0.000744627	26.1403	2.02074e-149	0.000490612	0.000530886	0.924138	0.355424	0.0199554	0.000516521	38.6342	0
LDL direct	ldl_chol_cleaned	gdf15	-0.280851	0.0107593	-26.1031	4.84188e-149	0.0325214	0.0071065	4.57629	4.75735e-06	-0.24833	0.00811937	-30.5849	8.78548e-201
Age	age	f10	-0.0310012	0.00118767	-26.1027	5.33494e-149	0.00527706	0.0008107	6.50927	7.71011e-11	-0.0257242	0.000869879	-29.5721	5.46323e-188
Age	age	btd	-0.0309313	0.00118616	-26.077	1.03091e-148	0.00990957	0.0008149	12.1605	6.43795e-34	-0.0210217	0.000862399	-24.3759	2.82561e-129
Age	age	ccl27	-0.0291061	0.00111641	-26.0711	1.13881e-148	0.0504734	0.000746284	67.633	0	0.0213673	0.000836454	25.5451	1.28037e-141
Urea	urea_cleaned	fshb	-0.148461	0.00570231	-26.0352	3.23606e-148	0.162592	0.00427988	37.9899	5.8368e-306	0.014131	0.00365508	3.86612	0.000110954
Age	age	pcbd1	-0.0304418	0.00117093	-25.998	8.39681e-148	0.0295818	0.000816962	36.2095	6.04958e-279	-0.000860009	0.000835463	-1.02938	0.303314
Urate	urate_cleaned	lgals9	-0.00335412	0.000129041	-25.9926	8.51124e-148	0.00680107	9.36288e-05	72.6386	0	0.00344695	8.84478e-05	38.9716	0
Age	age	sfrp4	0.0307791	0.00119266	25.807	1.09205e-145	-0.0250027	0.000835783	-29.9153	8.55054e-193	0.0057764	0.000846241	6.82596	9.00115e-12
Age	age	cfi	-0.0300303	0.00116906	-25.6876	2.12518e-144	0.033176	0.000834352	39.7626	0	0.00314569	0.000809651	3.88525	0.000102569
Age	age	stab2	-0.0300451	0.00117132	-25.6505	5.43371e-144	0.0214682	0.000819051	26.2111	3.33452e-149	-0.00857681	0.000833583	-10.2891	9.14982e-25
Age	age	omd	-0.0290974	0.00113627	-25.6079	1.49678e-143	0.0336604	0.000818623	41.1183	0	0.00456299	0.000776037	5.87986	4.17226e-09
Age	age	serpina4	-0.0305102	0.00119256	-25.5838	3.06635e-143	0.0205594	0.000825789	24.8967	5.69489e-135	-0.00995078	0.000859006	-11.5841	6.31524e-31
Age	age	apom	-0.0297286	0.0011654	-25.5094	1.81017e-142	0.00864114	0.000790386	10.9328	9.39353e-28	-0.0210874	0.000859721	-24.5282	6.83974e-131
Age	age	rspo1	0.0292632	0.00114891	25.4704	4.89652e-142	0.0108494	0.000804242	13.4902	2.56434e-41	0.0401126	0.000815797	49.1698	0
Age	age	itgav	-0.0285285	0.00112092	-25.451	7.67574e-142	0.043734	0.000775871	56.3677	0	0.0152056	0.00080753	18.8297	2.07943e-78
Testosterone	log_testo_cleaned	serpinf1	-1.45385	0.057348	-25.3513	1.04438e-140	0.102386	0.0331267	3.09075	0.00199896	-1.35146	0.045045	-30.0025	3.00637e-193
Age	age	hao1	-0.0285651	0.00113305	-25.2109	3.10216e-139	0.0168679	0.000824484	20.4588	3.23071e-92	-0.0116972	0.000762537	-15.3398	8.32659e-53
Age	age	robo2	-0.0279412	0.00110837	-25.2093	3.23867e-139	0.0326192	0.000763525	42.7218	0	0.00467805	0.000803073	5.8252	5.79278e-09
Age	age	fuom	-0.0294647	0.00116916	-25.2016	4.45598e-139	0.0319324	0.000811136	39.3675	0	0.00246776	0.000840032	2.9377	0.0033106
Age	age	megf9	-0.0294535	0.00117057	-25.1616	1.06591e-138	0.0117143	0.000832275	14.0751	8.25765e-45	-0.0177391	0.000814841	-21.7701	7.39948e-104
Age	age	adgrd1	-0.0275655	0.00109915	-25.079	9.31587e-138	0.0324106	0.000747814	43.3404	0	0.0048451	0.000808015	5.9963	2.05558e-09
Testosterone	log_testo_cleaned	asgr1	-1.43819	0.0574424	-25.037	2.40121e-137	0.0326218	0.0324801	1.00436	0.315214	-1.40556	0.0465042	-30.2244	3.68298e-196
Testosterone	log_testo_cleaned	apof	1.42003	0.056765	25.016	4.18591e-137	-0.146026	0.0315914	-4.62234	3.81529e-06	1.27401	0.0468524	27.1919	8.48751e-160
Age	age	gfra1	-0.0278737	0.00111574	-24.9823	8.96749e-137	0.0484536	0.000767838	63.104	0	0.0205799	0.000809398	25.4263	2.28678e-140
Age	age	scly	-0.027968	0.00112399	-24.8827	1.04554e-135	0.0124906	0.000794947	15.7125	2.39113e-55	-0.0154774	0.000787903	-19.6437	4.23065e-85
Age	age	igsf3	-0.0288154	0.00116042	-24.832	3.70869e-135	0.034026	0.000780537	43.5931	0	0.0052106	0.000863691	6.03295	1.63888e-09
Age	age	itga5	-0.0285852	0.00115285	-24.7952	9.03904e-135	0.0371737	0.000788661	47.1352	0	0.0085885	0.000842153	10.1983	2.3208e-24
Age	age	coq7	-0.0297202	0.00119906	-24.7863	1.2572e-134	0.0192919	0.000823952	23.4139	8.89599e-120	-0.0104282	0.000871354	-11.9678	6.90697e-33
Age	age	bglap	-0.0289045	0.00116783	-24.7507	2.82461e-134	0.021401	0.000835845	25.604	1.46828e-142	-0.00750352	0.000805714	-9.31288	1.37459e-20
LDL direct	ldl_chol_cleaned	cga	-0.21545	0.00870859	-24.7399	3.49929e-134	0.172717	0.00663137	26.0455	2.01209e-147	-0.0427321	0.0052503	-8.13899	4.22097e-16
Age	age	ptprb	-0.0286815	0.00116019	-24.7213	5.78958e-134	0.0273092	0.000790739	34.5363	9.1711e-255	-0.0013723	0.000851241	-1.61212	0.106952
Testosterone	log_testo_cleaned	adamtsl2	-1.4408	0.0585072	-24.6259	5.90713e-133	0.0614768	0.0310347	1.9809	0.0476144	-1.37932	0.0509081	-27.0943	1.08765e-158
Age	age	f3	-0.0273566	0.00111119	-24.6192	6.61031e-133	0.0509006	0.000784824	64.8561	0	0.023544	0.000780117	30.1801	1.20492e-195
Testosterone	log_testo_cleaned	fgf21	-1.41077	0.0574929	-24.5382	4.66797e-132	0.0795238	0.0321076	2.47679	0.0132639	-1.33125	0.0472362	-28.1828	2.24993e-171
Glycated haemoglobin (HbA1c)	hba1c_cleaned	shbg	0.0469816	0.00191544	24.5278	6.40113e-132	-0.0660226	0.00145353	-45.4224	0	-0.0190409	0.00123781	-15.3827	4.43141e-53
Age	age	ceacam16	-0.0287478	0.00117223	-24.524	7.06163e-132	0.0176916	0.000792158	22.3335	2.68044e-109	-0.0110561	0.000868305	-12.733	5.47595e-37
Age	age	spock1	-0.0284096	0.00116158	-24.4578	3.36403e-131	0.0289196	0.000786396	36.7749	9.77301e-288	0.000509994	0.000858283	0.594203	0.552383
Age	age	gh1	0.0271236	0.00111069	24.4204	8.2593e-131	-0.00776558	0.000722177	-10.753	6.64536e-27	0.019358	0.000855195	22.6358	5.26429e-112
Age	age	c1qa	0.0282752	0.0011583	24.4111	1.01289e-130	-0.00183188	0.000808233	-2.26653	0.023428	0.0264433	0.00082632	32.0013	3.89598e-219
Age	age	npl	-0.0261034	0.0010718	-24.3549	4.15697e-130	0.0480987	0.000735519	65.3943	0	0.0219953	0.000780223	28.191	2.28172e-171
Alkaline phosphatase	log_alp_cleaned	cga	-1.541	0.063317	-24.3378	5.98445e-130	1.96447	0.045149	43.5108	0	0.423472	0.0405167	10.4518	1.67698e-25
Age	age	f13b	-0.0286086	0.00118182	-24.2073	1.44776e-128	0.0292534	0.000814565	35.9129	1.04876e-274	0.000644791	0.000855953	0.753301	0.451278
Age	age	c4bpb	-0.0275062	0.00113751	-24.1811	2.54214e-128	0.0294695	0.000803654	36.6694	3.1116e-286	0.00196329	0.000798318	2.45929	0.0139299
Age	age	mme	-0.0273304	0.00113944	-23.9857	2.69865e-126	0.0195543	0.000831271	23.5234	6.23406e-121	-0.00777606	0.000763747	-10.1815	2.75801e-24
Age	age	ncs1	-0.0254216	0.00106085	-23.9633	4.47888e-126	0.0527458	0.000732084	72.0489	0	0.0273242	0.000767038	35.6231	1.79123e-269
SHBG	shbg_cleaned	cxcl17	0.0116607	0.00048732	23.9283	1.02531e-125	-0.00323802	0.000236834	-13.6721	2.17045e-42	0.0084227	0.000425657	19.7875	2.58413e-86
Age	age	cdhr2	-0.0241443	0.00101171	-23.8648	4.71191e-125	0.0357769	0.000725795	49.2933	0	0.0116326	0.000695318	16.7299	2.15354e-62
Age	age	eps8l2	-0.0271974	0.00114242	-23.8068	1.80858e-124	0.0373961	0.000782533	47.7886	0	0.0101987	0.000833242	12.2398	2.53335e-34
Age	age	ceacam1	-0.027652	0.00116161	-23.8049	1.90409e-124	0.0154539	0.000793033	19.487	6.6079e-84	-0.0121982	0.000850455	-14.3431	2.01416e-46
Age	age	pi16	-0.0274933	0.00115633	-23.7763	3.92977e-124	0.0322776	0.000808693	39.9133	0	0.00478429	0.000822665	5.8156	6.13761e-09
Age	age	masp1	-0.0279544	0.00117687	-23.7532	6.57431e-124	0.0245197	0.000810723	30.2442	4.55073e-197	-0.0034347	0.000852389	-4.02951	5.61066e-05
Age	age	cd34	-0.0277682	0.00116987	-23.7361	9.56263e-124	0.0182303	0.000804295	22.6663	1.59352e-112	-0.00953787	0.000849642	-11.2257	3.73318e-29
Age	age	crh	-0.0281098	0.00118617	-23.6978	2.47892e-123	0.0100236	0.000810562	12.3662	5.17036e-35	-0.0180862	0.00086764	-20.8453	1.91791e-95
Urate	urate_cleaned	serpinf1	-0.00303555	0.000128143	-23.6888	3.14038e-123	0.00652939	9.18635e-05	71.0771	0	0.00349384	8.92104e-05	39.164	0
Age	age	adgrg2	-0.0256768	0.00108735	-23.6142	1.6871e-122	0.0123796	0.000765327	16.1756	1.57412e-58	-0.0132972	0.000767178	-17.3326	8.40895e-67
Age	age	prl	0.0270718	0.0011467	23.6085	1.88712e-122	-0.0339114	0.000793344	-42.7449	0	-0.00683962	0.000826567	-8.27472	1.36806e-16
Age	age	pepd	-0.0280299	0.00118733	-23.6075	2.04721e-122	0.0233545	0.000808505	28.886	3.32989e-180	-0.00467544	0.000872027	-5.36158	8.34494e-08
Age	age	sod3	-0.0261722	0.00111026	-23.5731	4.5679e-122	0.0432607	0.000760656	56.8729	0	0.0170886	0.000809761	21.1033	9.53684e-98
Age	age	crlf1	0.0268553	0.00114217	23.5125	1.78281e-121	-0.0340559	0.000796133	-42.7767	0	-0.00720059	0.000815713	-8.82736	1.15954e-18
cis-pQTL score	cis_score_pzp	pzp	-0.744678	0.0317557	-23.4502	7.9294e-121	1.33615	0.0218885	61.0438	0	0.591477	0.0228255	25.913	1.49931e-145
Testosterone	log_testo_cleaned	wfikkn2	1.35864	0.0579618	23.4402	9.62145e-121	-0.0981353	0.0327255	-2.99874	0.00271389	1.2605	0.0468378	26.9121	1.09369e-156
Testosterone	log_testo_cleaned	plin1	-1.36048	0.0580477	-23.4373	1.06842e-120	-0.0673784	0.0324379	-2.07715	0.0377989	-1.42786	0.0476549	-29.9625	7.87597e-193
Age	age	gpd1	-0.0278655	0.00119164	-23.3842	3.68185e-120	0.0220469	0.000805122	27.3833	1.97058e-162	-0.0058186	0.000882806	-6.59103	4.48165e-11
Triglycerides	log_total_tg_cleaned	lgals9	-0.976281	0.0417843	-23.3648	5.53173e-120	1.85295	0.0302566	61.2412	0	0.87667	0.0286429	30.6068	5.19331e-201
Age	age	fcn2	-0.0275168	0.00118287	-23.2628	5.87381e-119	0.0100623	0.000817668	12.3061	1.08056e-34	-0.0174545	0.000853661	-20.4466	5.92822e-92
Age	age	rln1	0.0274538	0.0011804	23.2581	6.71906e-119	-0.0268095	0.000853957	-31.3945	8.35225e-212	0.000644309	0.000801441	0.803938	0.421443
Urate	urate_cleaned	prap1	-0.00292409	0.000125735	-23.2559	7.04475e-119	0.00651254	8.95616e-05	72.7158	0	0.00358845	8.82175e-05	40.6773	0
Age	age	gsn	-0.0276811	0.00119051	-23.2514	7.87865e-119	0.0178945	0.000813961	21.9845	5.272e-106	-0.00978664	0.000870406	-11.2438	3.07013e-29
Body mass index	bmi	thbs2	0.0476486	0.00205165	23.2245	1.39539e-118	0.010712	0.00118239	9.05956	1.41091e-19	0.0583606	0.00171099	34.1092	8.46967e-248
Age	age	cntn4	-0.0267458	0.00115187	-23.2194	1.56885e-118	0.0299758	0.000803499	37.3066	7.25451e-296	0.00322996	0.000822021	3.92929	8.5487e-05
SHBG	shbg_cleaned	ghr	-0.0109431	0.000471911	-23.1888	3.4287e-118	-0.0119197	0.000233136	-51.1275	0	-0.0228627	0.00040386	-56.6106	0
Testosterone	log_testo_cleaned	afm	-1.35752	0.058603	-23.1647	5.71617e-118	0.0156546	0.0315161	0.496719	0.619392	-1.34187	0.0502591	-26.699	3.12796e-154
Age	age	entpd2	-0.0275264	0.00118862	-23.1583	6.62112e-118	0.0165211	0.000819143	20.1687	1.13207e-89	-0.0110053	0.000860904	-12.7835	2.87656e-37
Forced expiratory volume in 1-second (FEV1)	Forced_expiratory_volume_in_1_second__FEV1_	tfpi	0.345081	0.0149106	23.1434	9.0715e-118	-0.412192	0.0119914	-34.374	1.51073e-252	-0.0671107	0.00896458	-7.48621	7.38948e-14
Age	age	lgals3	-0.0259751	0.00112306	-23.129	1.25397e-117	0.0411143	0.000781614	52.6017	0	0.0151392	0.000803824	18.8339	1.95682e-78
LDL direct	ldl_chol_cleaned	fshb	-0.198047	0.0085665	-23.1188	1.71267e-117	0.175519	0.00626842	28.0005	1.46866e-169	-0.0225281	0.00558528	-4.03348	5.5175e-05
Age	age	fam20a	-0.0267129	0.00115715	-23.0851	3.53473e-117	0.039831	0.000806705	49.3749	0	0.0131181	0.000826523	15.8714	2.28018e-56
Cystatin C	log_cysc_cleaned	fshb	-2.49163	0.108236	-23.0204	1.61541e-116	3.31864	0.0770242	43.0858	0	0.827013	0.0726461	11.3841	6.29447e-30
Age	age	angptl3	-0.024887	0.00108174	-23.0064	2.05941e-116	0.0342677	0.000765726	44.752	0	0.00938077	0.000757644	12.3815	4.45111e-35
Urate	urate_cleaned	cst3	-0.00289672	0.000126048	-22.9811	3.65665e-116	0.00660182	9.09282e-05	72.6048	0	0.00370511	8.70484e-05	42.5637	0
Calcium	ca_cleaned	fshb	-1.90205	0.0827577	-22.9834	3.75624e-116	1.80604	0.058851	30.6883	1.46162e-202	-0.0960141	0.0552419	-1.73807	0.0822155
SHBG	shbg_cleaned	tnfrsf11b	0.0111759	0.000486576	22.9684	4.88191e-116	0.000185735	0.00023668	0.78475	0.432608	0.0113616	0.000424352	26.774	3.96638e-155
Testosterone	log_testo_cleaned	lpl	1.17526	0.051375	22.8761	3.96598e-115	-0.265947	0.0288569	-9.21604	3.33897e-20	0.909316	0.0417874	21.7605	9.2572e-104
Body mass index	bmi	cdh15	0.0414547	0.00181668	22.819	1.42405e-114	0.0151701	0.00108487	13.9833	2.97654e-44	0.0566248	0.00145732	38.8554	0
C-reactive protein	log_crp_cleaned	ret	-0.468887	0.0205962	-22.7657	4.81493e-114	0.550106	0.0136114	40.415	0	0.0812189	0.0153807	5.28059	1.30144e-07
Age	age	ifnlr1	-0.0264466	0.00116425	-22.7156	1.48321e-113	0.0161729	0.000826603	19.5655	1.47455e-84	-0.0102738	0.000812112	-12.6507	1.54095e-36
Heel bone mineral density (BMD) T-score, automated	Heel_bone_mineral_density__BMD__T_score__automated	eln	0.176627	0.00778057	22.7011	2.12017e-113	-0.216291	0.00620044	-34.8832	9.85138e-260	-0.0396638	0.00475008	-8.35012	7.27655e-17
Forced expiratory volume in 1-second (FEV1)	Forced_expiratory_volume_in_1_second__FEV1_	bche	0.344644	0.0152185	22.6464	7.45839e-113	-0.34442	0.0120849	-28.5	1.68571e-175	0.000223868	0.00929794	0.0240772	0.980791
Age	age	cntn2	-0.0258295	0.00114263	-22.6053	1.73009e-112	0.0357136	0.00078665	45.3996	0	0.00988413	0.000828491	11.9303	1.06467e-32
Age	age	ret	-0.0260998	0.00115467	-22.6036	1.83457e-112	-0.0118839	0.00083272	-14.2712	5.19879e-46	-0.0379836	0.000787556	-48.2298	0
Calcium	ca_cleaned	cga	-1.89136	0.0841397	-22.4788	2.95201e-111	1.84844	0.0621849	29.7248	1.39589e-190	-0.0429253	0.0520617	-0.824509	0.40966
Waist-to-Hip ratio	whr	lep	2.40535	0.107113	22.4562	4.90785e-111	5.02417	0.0744902	67.4475	0	7.42952	0.0741274	100.226	0
Testosterone	log_testo_cleaned	apod	1.32364	0.058994	22.4369	8.32105e-111	0.0211776	0.0333027	0.635911	0.524841	1.34482	0.0478604	28.0988	3.95959e-170
Forced expiratory volume in 1-second (FEV1)	Forced_expiratory_volume_in_1_second__FEV1_	chrdl2	-0.336165	0.0149895	-22.4267	9.44719e-111	0.223803	0.0129164	17.327	7.79442e-67	-0.112362	0.00808708	-13.894	1.1097e-43
Age	age	lamp1	-0.0267766	0.00119452	-22.4163	1.27918e-110	0.0190114	0.000816451	23.2854	1.68617e-118	-0.0077652	0.000873527	-8.88949	6.68618e-19
Age	age	smoc1	-0.0245956	0.00109781	-22.4043	1.52731e-110	0.0505601	0.000764967	66.0944	0	0.0259644	0.000784421	33.1001	6.56346e-234
Age	age	cd58	-0.0262667	0.00117449	-22.3644	3.77584e-110	0.0168376	0.000812547	20.7221	1.592e-94	-0.00942903	0.000846494	-11.1389	9.89696e-29
Urate	urate_cleaned	inhbc	-0.00295011	0.000131954	-22.3571	4.40698e-110	0.00587521	9.62334e-05	61.0516	0	0.00292509	8.98583e-05	32.5523	1.90507e-226
Triglycerides	log_total_tg_cleaned	apoe	0.96253	0.043115	22.3247	9.31659e-110	0.407374	0.0313288	13.0032	1.61254e-38	1.3699	0.0294189	46.5654	0
Testosterone	log_testo_cleaned	gcg	-1.29339	0.0579554	-22.317	1.10605e-109	-0.309421	0.0323368	-9.56872	1.18951e-21	-1.60281	0.0476278	-33.6528	2.7188e-241
Age	age	sema3f	-0.0256819	0.00115167	-22.2997	1.57377e-109	0.0340341	0.000803586	42.3528	0	0.00835227	0.000821627	10.1655	3.24513e-24
SHBG	shbg_cleaned	igfbp3	-0.0103754	0.000465903	-22.2694	3.06037e-109	-0.00582043	0.000224663	-25.9074	6.5826e-146	-0.0161958	0.000410596	-39.4446	0
Age	age	agxt	-0.0258588	0.0011623	-22.2479	4.93746e-109	0.0138267	0.000827538	16.7082	2.65503e-62	-0.0120321	0.000807558	-14.8994	6.24008e-50
Age	age	fap	-0.025745	0.00115824	-22.2277	7.584e-109	0.0258094	0.000788962	32.7131	1.53004e-229	6.43867e-05	0.000850214	0.0757301	0.939635
Age	age	cfh	-0.0270337	0.00121775	-22.1997	1.60279e-108	0.0268269	0.000858778	31.2385	1.66577e-209	-0.000206832	0.000857169	-0.241296	0.809328
Age	age	ptprf	-0.025168	0.00113583	-22.1583	3.48678e-108	0.0308594	0.00079222	38.9531	0	0.00569137	0.000810633	7.02089	2.27578e-12
Age	age	sprr3	-0.0243801	0.00110179	-22.1277	7.14636e-108	0.0191554	0.000776977	24.6537	1.88504e-132	-0.00522472	0.000775584	-6.7365	1.66843e-11
Urate	urate_cleaned	cdhr2	-0.00254314	0.000115224	-22.0714	2.3816e-107	0.00544536	8.50478e-05	64.027	0	0.00290221	7.71313e-05	37.6269	3.24893e-299
Testosterone	log_testo_cleaned	il6	-1.28293	0.0582417	-22.0277	6.18016e-107	0.0450108	0.0326432	1.37887	0.167947	-1.23792	0.0475715	-26.0223	8.59952e-147
Age	age	lect2	-0.022913	0.00104042	-22.0228	7.05847e-107	0.0686418	0.000704849	97.3852	0	0.0457289	0.000768506	59.5036	0
Testosterone	log_testo_cleaned	upb1	-1.27078	0.0577579	-22.0018	1.11607e-106	0.134239	0.0328789	4.08283	4.46437e-05	-1.13654	0.0462658	-24.5654	3.11378e-131
Age	age	pbld	-0.0259816	0.00118102	-21.9993	1.1785e-106	0.0136957	0.000819116	16.7201	2.2194e-62	-0.0122859	0.000849028	-14.4706	3.28845e-47
Age	age	ggt1	-0.0240787	0.00109484	-21.9929	1.31833e-106	0.0232948	0.000780046	29.8634	2.64683e-192	-0.000783885	0.00075983	-1.03166	0.302245
Urate	urate_cleaned	cfi	-0.00294518	0.000133943	-21.9883	1.49654e-106	0.00552829	9.81573e-05	56.3208	0	0.00258312	9.06258e-05	28.5031	4.66151e-175
Age	age	ncam1	-0.0248198	0.00112997	-21.9649	2.4153e-106	0.0239518	0.000735193	32.5789	1.11479e-227	-0.000867968	0.00086952	-0.998215	0.318188
Alkaline phosphatase	log_alp_cleaned	pamr1	-1.71516	0.0781536	-21.946	3.64746e-106	2.9907	0.0504127	59.3243	0	1.27554	0.059111	21.5787	4.33184e-102
Urate	urate_cleaned	relt	-0.0026361	0.000120277	-21.9168	6.87441e-106	0.00551198	8.63252e-05	63.8514	0	0.00287588	8.3601e-05	34.4001	6.92796e-252
Cystatin C	log_cysc_cleaned	chrdl2	3.05229	0.139283	21.9144	7.28479e-106	-0.678336	0.101144	-6.70661	2.03799e-11	2.37395	0.0902488	26.3046	6.72711e-150
Triglycerides	log_total_tg_cleaned	prl	0.948022	0.0433332	21.8775	1.59676e-105	-0.743165	0.031061	-23.926	5.26633e-125	0.204857	0.0301119	6.80318	1.05254e-11
Age	age	ces2	-0.0253513	0.00116133	-21.8294	4.59595e-105	0.0242411	0.0008119	29.8573	3.19753e-192	-0.00111014	0.000826362	-1.3434	0.179157
Age	age	ftcd	-0.0254962	0.00116883	-21.8134	6.69181e-105	0.0230427	0.000819556	28.116	5.50329e-171	-0.00245351	0.000828788	-2.96037	0.00307651
Body mass index	bmi	itgbl1	0.0452069	0.00207333	21.8041	8.14926e-105	0.0200161	0.00120924	16.5526	3.51291e-61	0.065223	0.00170886	38.1675	2.59886e-307
Age	age	il13ra1	-0.0256503	0.00117769	-21.7803	1.33391e-104	0.0211337	0.000773505	27.322	8.86484e-162	-0.00451661	0.000898128	-5.02891	4.97643e-07
Triglycerides	log_total_tg_cleaned	c9	-0.915263	0.042065	-21.7583	2.18983e-104	-0.788601	0.0289055	-27.2821	2.8155e-161	-1.70386	0.030697	-55.5058	0
Cystatin C	log_cysc_cleaned	shbg	2.8613	0.132124	21.6562	1.97071e-103	-2.30582	0.0926605	-24.8846	7.11602e-135	0.555483	0.0910557	6.10048	1.07776e-09
Body mass index	bmi	adgrg1	0.0438318	0.00202478	21.6477	2.30543e-103	0.0387729	0.00110995	34.9319	1.4773e-260	0.0826046	0.00176892	46.6978	0
Waist-to-Hip ratio	whr	shbg	2.77951	0.128525	21.6262	3.7464e-103	-5.11276	0.0875869	-58.3736	0	-2.33325	0.091658	-25.456	1.28859e-140
Age	age	igfbp3	-0.0244946	0.00113416	-21.5972	6.77243e-103	0.0012875	0.000773355	1.66482	0.095962	-0.0232071	0.000831625	-27.9057	4.21392e-168
Age	age	prcp	-0.0245458	0.00113692	-21.5898	7.8938e-103	0.0327199	0.000777359	42.0911	0	0.00817413	0.000831039	9.83603	8.8838e-23
Age	age	igsf21	-0.0250137	0.00116015	-21.5609	1.56957e-102	0.00248874	0.00080813	3.07963	0.00207515	-0.022525	0.000829302	-27.1614	2.27733e-159
Glycated haemoglobin (HbA1c)	hba1c_cleaned	lcat	-0.0447405	0.00207543	-21.5572	1.64003e-102	0.0638338	0.00150979	42.28	0	0.0190933	0.00142178	13.4291	6.24493e-41
Age	age	palm2	-0.0247061	0.00114648	-21.5496	1.93437e-102	0.0456541	0.00078205	58.3775	0	0.020948	0.000840424	24.9255	5.50535e-135
Age	age	vasn	-0.0254311	0.0011817	-21.5208	3.5644e-102	0.0239716	0.000814075	29.4464	4.68324e-187	-0.00145952	0.000856293	-1.70446	0.088311
Urate	urate_cleaned	f9	-0.00281301	0.000130873	-21.4942	6.1218e-102	0.00583309	9.33005e-05	62.5193	0	0.00302008	9.17026e-05	32.9334	1.40119e-231
Age	age	clstn3	-0.0254968	0.00118642	-21.4905	6.82306e-102	0.0250519	0.000822469	30.4594	9.71769e-200	-0.000444873	0.000853393	-0.521299	0.602164
Age	age	ccn5	0.0229549	0.00106832	21.4869	7.14285e-102	0.0252846	0.00076589	33.0133	1.35667e-233	0.0482395	0.000735095	65.6235	0
Age	age	acy3	-0.0256737	0.00119541	-21.477	9.47161e-102	0.0283063	0.000829175	34.1379	6.48423e-249	0.00263262	0.000858871	3.06521	0.0021783
Cystatin C	log_cysc_cleaned	klk4	2.86318	0.13336	21.4695	1.02231e-101	2.24015	0.0822828	27.225	1.0585e-160	5.10333	0.107286	47.5674	0
Testosterone	log_testo_cleaned	golm2	-1.24134	0.05782	-21.4691	1.03238e-101	0.0426614	0.0317506	1.34364	0.179078	-1.19868	0.0484189	-24.7565	2.77117e-133
LDL direct	ldl_chol_cleaned	yap1	-0.237522	0.0110841	-21.4291	2.51704e-101	0.16072	0.00750811	21.4062	1.16904e-100	-0.0768021	0.00811426	-9.46508	3.26343e-21
Age	age	obp2b	0.0206762	0.000967988	21.36	1.07161e-100	-0.0287038	0.00067371	-42.6056	0	-0.00802758	0.000692341	-11.5948	5.53596e-31
SHBG	shbg_cleaned	c9	0.0104626	0.000489813	21.3605	1.0773e-100	-0.000100191	0.000227224	-0.440933	0.659265	0.0103625	0.000450202	23.0174	1.14337e-115
SHBG	shbg_cleaned	scarf2	0.0102974	0.000482542	21.3399	1.60222e-100	0.00275972	0.000243539	11.3317	1.09285e-29	0.0130571	0.000401476	32.5229	4.27472e-226
Age	age	fn1	-0.0251585	0.0011799	-21.3226	2.40028e-100	0.0235839	0.000806533	29.2411	1.5507e-184	-0.00157458	0.000862862	-1.82483	0.0680418
Total Lean Mass (g)	Total_Lean_Mass__g_	ptprz1	3.19917e-05	1.50256e-06	21.2914	4.63474e-100	-5.62387e-05	1.24972e-06	-45.0012	0	-2.4247e-05	8.61074e-07	-28.1591	5.42647e-171
Testosterone	log_testo_cleaned	adm	-1.22766	0.0577063	-21.2743	6.40139e-100	-0.082604	0.0333487	-2.47698	0.0132571	-1.31027	0.0452562	-28.9522	1.47074e-180
Alkaline phosphatase	log_alp_cleaned	scrg1	-1.64767	0.0776005	-21.2327	1.5989e-99	2.44088	0.0513349	47.5481	0	0.793213	0.0567516	13.9769	3.54864e-44
Cystatin C	log_cysc_cleaned	bche	-3.02333	0.142525	-21.2127	2.49572e-99	2.52847	0.0948676	26.6527	4.41704e-154	-0.494859	0.10577	-4.67864	2.90797e-06
Aspartate aminotransferase	log_ast_cleaned	fshb	-1.4494	0.0684149	-21.1855	4.45273e-99	1.41469	0.051791	27.3154	1.35124e-161	-0.0347116	0.0433081	-0.801505	0.42285
Age	age	plin1	-0.0246919	0.00116639	-21.1695	6.03325e-99	0.0302706	0.000794229	38.1132	4.16638e-308	0.00557864	0.000856681	6.51193	7.60255e-11
Age	age	ntrk3	-0.0243243	0.00115361	-21.0854	3.39224e-98	0.0329626	0.000804975	40.9486	0	0.00863831	0.000822855	10.498	1.03072e-25
Age	age	cntn3	-0.0231879	0.00109988	-21.0823	3.65564e-98	0.0199662	0.000792735	25.1865	4.07988e-138	-0.00322171	0.000751012	-4.28983	1.79664e-05
Age	age	dtx3	-0.0227512	0.00108143	-21.0381	9.24689e-98	0.0559982	0.000749747	74.6895	0	0.033247	0.000777542	42.7591	0
Glycated haemoglobin (HbA1c)	hba1c_cleaned	pamr1	-0.0425775	0.0020265	-21.0103	1.64187e-97	0.075103	0.00149605	50.201	0	0.0325256	0.00136204	23.8801	2.88039e-124
Body mass index	bmi	nfasc	0.0428727	0.00204239	20.9914	2.40767e-97	0.0190299	0.00123121	15.4563	1.26141e-53	0.0619026	0.00162212	38.1615	1.4286e-307
Age	age	cdh3	0.0243922	0.00116422	20.9515	5.5399e-97	-0.0191562	0.000797559	-24.0185	6.02335e-126	0.00523596	0.000849041	6.16691	7.09849e-10
Age	age	il5ra	0.0244639	0.00116774	20.9498	5.80691e-97	0.000416871	0.000801113	0.520365	0.602814	0.0248807	0.000850352	29.2593	3.04331e-184
Age	age	eln	-0.0185285	0.000884865	-20.9394	7.36914e-97	0.0869838	0.000611622	142.218	0	0.0684553	0.000638697	107.18	0
Testosterone	log_testo_cleaned	palm2	-1.22981	0.0587904	-20.9185	1.13923e-96	-0.0693717	0.0331681	-2.09152	0.0364928	-1.29918	0.0476352	-27.2735	1.00663e-160
Age	age	agrp	-0.0239188	0.00114379	-20.9118	1.25919e-96	0.00670742	0.000782045	8.57676	1.03546e-17	-0.0172114	0.000836111	-20.5851	3.50008e-93
Age	age	notch1	-0.0239988	0.00115224	-20.828	7.15843e-96	0.0190909	0.000776532	24.5849	8.68269e-132	-0.00490787	0.000855841	-5.73456	9.91879e-09
Body mass index	bmi	adamtsl2	0.0415417	0.00199508	20.8221	8.36654e-96	0.0535438	0.0011565	46.2979	0	0.0950854	0.00165493	57.456	0
LDL direct	ldl_chol_cleaned	nt5c1a	-0.229884	0.0110434	-20.8165	9.41337e-96	0.204333	0.0076658	26.6552	3.75333e-154	-0.0255508	0.00782773	-3.26413	0.00109991
Age	age	mcam	-0.0235175	0.00112996	-20.8128	9.88673e-96	0.0446608	0.000794501	56.2125	0	0.0211433	0.000798328	26.4844	6.67085e-152
Urate	urate_cleaned	shbg	0.00260344	0.000125235	20.7884	1.67692e-95	-0.00494447	9.40975e-05	-52.5462	0	-0.00234103	8.17555e-05	-28.6346	1.2611e-176
Testosterone	log_testo_cleaned	mamdc4	-1.2196	0.0586691	-20.7878	1.70476e-95	-0.0632738	0.0324819	-1.94797	0.0514308	-1.28288	0.0487232	-26.3299	4.06689e-150
Testosterone	log_testo_cleaned	pamr1	-1.21	0.058215	-20.785	1.75506e-95	-0.0403785	0.0337517	-1.19634	0.231577	-1.25038	0.0453725	-27.558	4.56829e-164
HDL cholesterol	hdl_chol_cleaned	pltp	0.496765	0.0239061	20.7798	1.94165e-95	1.32872	0.0143669	92.4849	0	1.82548	0.0191291	95.4298	0
Total Lean Mass (g)	Total_Lean_Mass__g_	dner	3.15332e-05	1.51862e-06	20.7644	2.69409e-95	-5.45244e-05	1.14486e-06	-47.6255	0	-2.29911e-05	9.86105e-07	-23.3151	1.28552e-118
Triglycerides	log_total_tg_cleaned	hspb6	-0.840208	0.0404973	-20.7473	3.78351e-95	1.33612	0.0287552	46.4652	0	0.495911	0.0284682	17.4198	1.85387e-67
LDL direct	ldl_chol_cleaned	cxcl9	-0.227224	0.0109571	-20.7376	4.64108e-95	0.0920175	0.00755488	12.1799	5.0527e-34	-0.135207	0.0078443	-17.2363	4.32573e-66
Forced expiratory volume in 1-second (FEV1)	Forced_expiratory_volume_in_1_second__FEV1_	cfi	0.307712	0.0148524	20.718	7.15179e-95	-0.515667	0.0121315	-42.5064	0	-0.207955	0.00874135	-23.7898	2.58107e-123
Forced expiratory volume in 1-second (FEV1)	Forced_expiratory_volume_in_1_second__FEV1_	col9a1	0.312518	0.0151077	20.6859	1.35095e-94	-0.177615	0.0125971	-14.0997	5.86194e-45	0.134903	0.00862423	15.6423	8.03892e-55
Testosterone	log_testo_cleaned	c3	-1.24578	0.0602185	-20.6876	1.41587e-94	0.059272	0.0345927	1.71343	0.0866484	-1.1865	0.047712	-24.868	2.84371e-134
Age	age	enpp5	-0.0226237	0.00109511	-20.6587	2.34696e-94	-0.0113618	0.000699427	-16.2445	5.17058e-59	-0.0339855	0.000857035	-39.6547	0
Triglycerides	log_total_tg_cleaned	ldlr	-0.655772	0.031803	-20.6198	5.20867e-94	3.46832	0.0226068	153.419	0	2.81255	0.0223263	125.975	0
Age	age	tnfrsf12a	-0.0225191	0.00109275	-20.6079	6.64818e-94	0.0509085	0.000746	68.242	0	0.0283894	0.000800059	35.4841	2.0967e-267
Age	age	oxt	0.0238664	0.00115843	20.6024	7.40608e-94	-0.0177257	0.000772674	-22.9407	3.43864e-115	0.00614076	0.000869852	7.05955	1.72563e-12
SHBG	shbg_cleaned	lamp3	0.00996276	0.000483636	20.5997	7.82534e-94	-0.00223902	0.000236886	-9.45191	3.63031e-21	0.00772373	0.000418516	18.4551	2.0327e-75
Age	age	furin	-0.023856	0.00115809	-20.5994	7.90099e-94	0.0327968	0.00081267	40.3569	0	0.00894082	0.000820022	10.9031	1.33486e-27
Age	age	fas	-0.0224073	0.00108823	-20.5907	9.43707e-94	0.0508791	0.000752946	67.5734	0	0.0284718	0.000784461	36.2947	2.72857e-279
SHBG	shbg_cleaned	erbb3	-0.00949544	0.000462959	-20.5103	4.91596e-93	-0.00601597	0.000217884	-27.6109	4.008e-165	-0.0155114	0.000418681	-37.0483	2.03414e-290
Alkaline phosphatase	log_alp_cleaned	cdh15	-1.44449	0.0705933	-20.4621	1.29394e-92	1.82273	0.0431872	42.2054	0	0.378246	0.0567004	6.67095	2.60861e-11
Age	age	ahnak	-0.0239994	0.00117335	-20.4537	1.62606e-92	0.0398174	0.000810062	49.1535	0	0.015818	0.00084796	18.6542	5.83256e-77
Heel bone mineral density (BMD) T-score, automated	Heel_bone_mineral_density__BMD__T_score__automated	dpt	0.161686	0.00791254	20.4341	2.279e-92	-0.111642	0.00646962	-17.2563	2.58925e-66	0.0500442	0.00465533	10.7499	7.03893e-27
Age	age	igf1r	-0.0233024	0.00114037	-20.4341	2.31033e-92	0.0404783	0.000782019	51.7613	0	0.0171759	0.000830662	20.6773	5.5871e-94
Body mass index	bmi	apcs	-0.0374187	0.00183114	-20.4346	2.35019e-92	0.0875913	0.00109132	80.2615	0	0.0501726	0.00147158	34.0944	2.34047e-247
Phosphate	phos_cleaned	fshb	-0.987299	0.0483207	-20.4322	2.5129e-92	0.93938	0.0371904	25.2586	8.52502e-139	-0.047919	0.0300874	-1.59266	0.111254
Alkaline phosphatase	log_alp_cleaned	ssc4d	-1.56533	0.0766276	-20.4278	2.62721e-92	1.60817	0.0473977	33.9292	2.82587e-246	0.042836	0.060841	0.704065	0.481401
Phosphate	phos_cleaned	cga	-1.00282	0.0490963	-20.4255	2.73736e-92	0.981911	0.0392327	25.0278	1.98316e-136	-0.0209043	0.0283532	-0.737282	0.46096
Urate	urate_cleaned	fstl3	-0.00267215	0.000131146	-20.3754	7.58422e-92	0.00594036	9.11385e-05	65.1795	0	0.00326821	9.46025e-05	34.5468	6.45104e-254
LDL direct	ldl_chol_cleaned	lair1	-0.222849	0.0109585	-20.3356	1.69223e-91	0.0517347	0.00735353	7.03535	2.04306e-12	-0.171114	0.00811925	-21.0751	1.62461e-97
Age	age	sdhb	-0.0242532	0.00119403	-20.3121	2.78219e-91	0.0135473	0.000851946	15.9016	1.25542e-56	-0.0107059	0.000827512	-12.9375	3.99413e-38
LDL direct	ldl_chol_cleaned	gfra1	-0.220801	0.0108807	-20.2929	3.96605e-91	0.177089	0.00746764	23.7142	7.34058e-123	-0.0437122	0.00784184	-5.57423	2.51862e-08
Testosterone	log_testo_cleaned	insl3	0.748318	0.0368902	20.285	4.79353e-91	-0.00133364	0.0206341	-0.0646331	0.948467	0.746984	0.0302231	24.7157	8.62866e-133
Alkaline phosphatase	log_alp_cleaned	lcat	-1.62913	0.0803253	-20.2816	5.12961e-91	2.50331	0.05132	48.7785	0	0.874188	0.0615283	14.2079	1.39283e-45
Red blood cell (erythrocyte) count	Red_blood_cell__erythrocyte__count	adm	-0.538871	0.026601	-20.2575	8.06654e-91	0.298917	0.0198516	15.0576	5.34454e-51	-0.239953	0.0176186	-13.6193	4.75243e-42
Urea	urea_cleaned	chrdl2	0.147542	0.00728864	20.2427	1.0988e-90	-0.101507	0.00554089	-18.3197	1.94501e-74	0.0460348	0.00458054	10.0501	1.04758e-23
Age	age	col15a1	-0.0233507	0.00115599	-20.1998	2.65084e-90	0.024375	0.000808787	30.1377	1.13217e-195	0.00102425	0.000822075	1.24593	0.212806
Age	age	robo1	-0.0234946	0.00116361	-20.1911	3.08825e-90	0.015169	0.000794027	19.1038	9.81539e-81	-0.00832568	0.000852364	-9.76775	1.74243e-22
Urate	urate_cleaned	rnase6	-0.00270167	0.000133859	-20.1829	3.74782e-90	0.00572997	9.39998e-05	60.9572	0	0.0030283	9.54666e-05	31.7211	2.99766e-215
SHBG	shbg_cleaned	nefl	0.0100195	0.000496771	20.1692	4.91154e-90	0.00134515	0.000240528	5.59247	2.26462e-08	0.0113646	0.000435451	26.0985	1.41081e-147
Body mass index	bmi	serpina12	0.041624	0.00206409	20.1658	5.28144e-90	0.00383976	0.00121623	3.1571	0.00159556	0.0454638	0.0016846	26.9878	1.84372e-157
Age	age	blmh	-0.0234029	0.00116093	-20.1588	5.85452e-90	0.0138387	0.000809119	17.1034	3.49319e-65	-0.00956415	0.00082932	-11.5325	1.13301e-30
Gamma glutamyltransferase	log_ggt_cleaned	ggt1	-0.36168	0.0179512	-20.1479	7.34666e-90	3.32946	0.0129697	256.71	0	2.96778	0.012196	243.341	0
Body mass index	bmi	cbln4	0.0419226	0.00208196	20.1361	9.20662e-90	0.00232681	0.00124418	1.87015	0.0614753	0.0442494	0.00166839	26.5223	2.40848e-152
Calcium	ca_cleaned	paep	2.13353	0.106027	20.1225	1.22886e-89	-2.28055	0.0754365	-30.2314	6.49807e-197	-0.147019	0.0705632	-2.08351	0.0372177
Alkaline phosphatase	log_alp_cleaned	eln	-1.58613	0.0788362	-20.1194	1.32698e-89	2.37859	0.0511378	46.5134	0	0.792457	0.0592312	13.379	1.2189e-40
C-reactive protein	log_crp_cleaned	apcs	-0.330478	0.0164481	-20.0922	2.30133e-89	1.24954	0.0106157	117.706	0	0.919058	0.0126226	72.8106	0
Age	age	plat	-0.0220922	0.00110112	-20.0633	3.95209e-89	0.0443955	0.000749528	59.2313	0	0.0223034	0.00080899	27.5694	3.28205e-164
Age	age	sema4c	-0.0232234	0.00115858	-20.0448	5.76951e-89	0.0330948	0.000791268	41.825	0	0.00987136	0.000847903	11.6421	3.19087e-31
Heel bone mineral density (BMD) T-score, automated	Heel_bone_mineral_density__BMD__T_score__automated	acan	0.157041	0.00783822	20.0353	7.01681e-89	-0.192341	0.00630253	-30.5181	1.54151e-200	-0.0353003	0.00472663	-7.46839	8.46075e-14
Age	age	tyro3	-0.0236427	0.00118158	-20.0095	1.16354e-88	0.0119582	0.000817721	14.6238	3.25448e-48	-0.0116845	0.000851506	-13.7222	1.17771e-42
Age	age	bst2	-0.0233005	0.00116457	-20.0079	1.18773e-88	0.0204677	0.000813221	25.1687	6.11329e-138	-0.00283286	0.000829905	-3.41347	0.000642686
Age	age	ogn	0.0219285	0.00109621	20.0039	1.29428e-88	0.0274167	0.000733801	37.3626	1.00864e-296	0.0493451	0.000820075	60.1715	0
Triglycerides	log_total_tg_cleaned	ambp	-0.824391	0.0412363	-19.9919	1.63356e-88	1.84334	0.029409	62.6795	0	1.01895	0.0288311	35.342	2.19852e-265
Age	age	lmnb2	-0.0228569	0.00114406	-19.9788	2.18144e-88	0.0437956	0.000792992	55.2282	0	0.0209386	0.000823057	25.4401	1.92499e-140
Age	age	ifnar1	-0.0237852	0.00119106	-19.9698	2.61266e-88	0.0151541	0.000825855	18.3495	1.16463e-74	-0.00863117	0.000856604	-10.076	8.08393e-24
Urate	urate_cleaned	cfh	-0.00275864	0.000138123	-19.9724	2.62283e-88	0.00563622	9.95371e-05	56.6243	0	0.00287758	9.55418e-05	30.1186	1.6903e-194
Cystatin C	log_cysc_cleaned	tff3	2.49218	0.124985	19.9398	4.64753e-88	5.47024	0.0874539	62.55	0	7.96242	0.086353	92.2078	0
HDL cholesterol	hdl_chol_cleaned	apoa1	0.434509	0.0217905	19.9403	4.67411e-88	1.53911	0.0130579	117.868	0	1.97362	0.017483	112.888	0
Age	age	ghr	-0.023995	0.0012033	-19.941	4.71056e-88	0.00624513	0.000837654	7.45551	9.28149e-14	-0.0177498	0.000860958	-20.6164	2.12235e-93
Alkaline phosphatase	log_alp_cleaned	setmar	-1.54757	0.0776238	-19.9368	4.95475e-88	2.6411	0.049683	53.1589	0	1.09353	0.0592283	18.4629	1.81413e-75
Testosterone	log_testo_cleaned	lcat	-1.17022	0.0587314	-19.9249	6.33645e-88	0.0367476	0.0335334	1.09585	0.273156	-1.13347	0.0468919	-24.172	3.45888e-127
LDL direct	ldl_chol_cleaned	hspb6	-0.206375	0.0103793	-19.8834	1.39934e-87	0.14021	0.00711008	19.7198	7.27985e-86	-0.0661659	0.00749791	-8.82458	1.18801e-18
Triglycerides	log_total_tg_cleaned	adm	-0.829731	0.041745	-19.8762	1.61242e-87	1.73057	0.0300017	57.6825	0	0.900843	0.0289034	31.1674	3.01267e-208
Age	age	thbd	-0.0225373	0.00113413	-19.8719	1.7748e-87	0.0327354	0.000782656	41.826	0	0.010198	0.000820108	12.435	2.29444e-35
LDL direct	ldl_chol_cleaned	tnfrsf9	-0.218969	0.011029	-19.854	2.53433e-87	0.0831332	0.00760303	10.9342	9.25681e-28	-0.135836	0.00790181	-17.1905	9.54215e-66
Age	age	fbp1	-0.0230963	0.00116345	-19.8516	2.64918e-87	0.0301096	0.000799498	37.6606	2.8162e-301	0.00701322	0.000845526	8.29451	1.15999e-16
Age	age	vit	-0.0214043	0.00107852	-19.846	3.0087e-87	0.0210876	0.000733325	28.7562	1.22798e-178	-0.000316635	0.000793429	-0.399072	0.689845
LDL direct	ldl_chol_cleaned	lect2	-0.217582	0.0109793	-19.8174	5.28564e-87	0.212051	0.00748269	28.3389	1.22736e-173	-0.00553046	0.0079804	-0.693005	0.488315
Alkaline phosphatase	log_alp_cleaned	ldlr	-1.57139	0.0793555	-19.8018	7.017e-87	2.48319	0.0509516	48.7363	0	0.911808	0.0603608	15.1059	2.86473e-51
Age	age	adgrg1	0.0222316	0.00112282	19.7998	7.34742e-87	0.026911	0.000714224	37.6787	1.49369e-301	0.0491427	0.000881768	55.732	0
Age	age	ccl25	-0.0225839	0.0011409	-19.7948	8.01533e-87	0.0390996	0.000784242	49.8565	0	0.0165156	0.000828866	19.9256	1.74631e-87
Age	age	pi3	0.0221796	0.00112272	19.7553	1.78234e-86	-0.00331921	0.000803663	-4.1301	3.63896e-05	0.0188604	0.000774473	24.3526	4.75879e-129
Age	age	tnfsf12	-0.0229887	0.00116484	-19.7355	2.57008e-86	0.0171326	0.000810601	21.1357	3.10592e-98	-0.00585604	0.000833833	-7.02303	2.24119e-12
Urate	urate_cleaned	vsig4	-0.00261166	0.000132576	-19.6994	5.25431e-86	0.00533473	9.13654e-05	58.3889	0	0.00272307	9.64828e-05	28.2233	7.89672e-172
Age	age	matn3	0.0230651	0.00117105	19.6961	5.64977e-86	-0.00491534	0.00078838	-6.23474	4.60407e-10	0.0181497	0.00087059	20.8476	1.76685e-95
Total Lean Mass (g)	Total_Lean_Mass__g_	cga	2.44799e-05	1.24295e-06	19.6949	5.73017e-86	-3.03129e-05	1.102e-06	-27.5072	6.23307e-164	-5.83305e-06	6.31125e-07	-9.2423	2.65187e-20
Alkaline phosphatase	log_alp_cleaned	chrdl2	1.59237	0.080888	19.686	6.84007e-86	-1.07533	0.0561096	-19.1648	3.12002e-81	0.517038	0.0546376	9.46305	3.31924e-21
Age	age	ada	-0.022832	0.00116066	-19.6715	8.99584e-86	0.0159105	0.000808094	19.689	1.32589e-85	-0.00692142	0.000830336	-8.33569	8.20015e-17
Age	age	pts	-0.0231594	0.00117729	-19.6718	9.237e-86	0.0252254	0.000825151	30.5706	3.87579e-201	0.00206593	0.000835396	2.473	0.013407
Alkaline phosphatase	log_alp_cleaned	dpp4	-1.5563	0.0793422	-19.615	2.78328e-85	2.75385	0.0516209	53.3475	0	1.19755	0.059383	20.1666	1.61918e-89
SHBG	shbg_cleaned	notch3	0.00929759	0.000474266	19.6042	3.34836e-85	0.0041395	0.000234433	17.6575	2.51675e-69	0.0134371	0.000405932	33.1018	6.28703e-234
Age	age	ccn1	-0.0225776	0.00115339	-19.575	5.97551e-85	0.0362015	0.000821583	44.0632	0	0.0136239	0.000800626	17.0166	1.80126e-64
Red blood cell (erythrocyte) count	Red_blood_cell__erythrocyte__count	eda2r	-0.520072	0.0265852	-19.5624	7.53729e-85	0.0834501	0.0182405	4.57499	4.78698e-06	-0.436622	0.0194271	-22.4749	1.74458e-110
SHBG	shbg_cleaned	chrdl1	0.00950142	0.000486382	19.5349	1.29619e-84	-0.00225739	0.000235854	-9.57116	1.15921e-21	0.00724403	0.000425877	17.0097	2.01027e-64
cis-pQTL score	cis_score_klk12	klk12	-0.129145	0.00661842	-19.5129	2.02494e-84	1.06994	0.00469281	227.996	0	0.940798	0.0045869	205.105	0
Age	age	lamp2	-0.0225766	0.00115704	-19.5124	2.04773e-84	0.000934389	0.000762742	1.22504	0.220573	-0.0216422	0.000879149	-24.6172	9.06524e-132
Age	age	serpinf1	-0.0226359	0.00116158	-19.4872	3.37752e-84	0.0233223	0.000823294	28.328	1.82673e-173	0.0006864	0.000812284	0.845025	0.398108
Age	age	jam2	-0.0219122	0.00112512	-19.4754	4.08022e-84	0.0431327	0.000775817	55.5964	0	0.0212205	0.000814272	26.0607	3.04852e-147
LDL direct	ldl_chol_cleaned	pik3ip1	-0.212329	0.0109059	-19.4692	4.63447e-84	0.0501109	0.00735005	6.81777	9.47423e-12	-0.162218	0.00804357	-20.1674	1.5186e-89
SHBG	shbg_cleaned	plaur	0.00955643	0.000490845	19.4693	4.65962e-84	-0.0031057	0.000227582	-13.6465	3.09719e-42	0.00645073	0.000450884	14.3068	3.40226e-46
Waist-to-Hip ratio	whr	pspn	2.02906	0.104267	19.4602	5.5292e-84	1.2297	0.0712973	17.2474	3.04265e-66	3.25876	0.0741002	43.9777	0
Age	age	plau	-0.0223283	0.00114818	-19.4467	7.15737e-84	0.0317707	0.000795887	39.9187	0	0.00944247	0.000825779	11.4346	3.49692e-30
Age	age	mdga1	-0.0223857	0.00115126	-19.4446	7.50208e-84	0.0206907	0.000806485	25.6554	3.79717e-143	-0.00169503	0.00081668	-2.07551	0.0379521
Glycated haemoglobin (HbA1c)	hba1c_cleaned	dpt	-0.0392798	0.00202291	-19.4175	1.2505e-83	0.0715249	0.00151741	47.1362	0	0.0322451	0.00132917	24.2596	3.84266e-128
Age	age	spp1	-0.0219552	0.00113114	-19.4098	1.45138e-83	0.0417888	0.000803534	52.0062	0	0.0198335	0.000788252	25.1614	1.52732e-137
Cystatin C	log_cysc_cleaned	clec3b	-2.77598	0.143267	-19.3763	2.89413e-83	2.30534	0.095337	24.181	1.59356e-127	-0.470641	0.106311	-4.42704	9.60746e-06
Urate	urate_cleaned	apcs	-0.00244555	0.000126403	-19.3473	4.99632e-83	0.00490716	9.20407e-05	53.3151	0	0.00246161	8.62701e-05	28.5338	2.16262e-175
C-reactive protein	log_crp_cleaned	fgl1	0.368879	0.0190688	19.3446	5.21983e-83	0.439054	0.0124841	35.169	7.44625e-264	0.807933	0.0143956	56.1238	0
Age	age	insl3	-0.0144079	0.00074526	-19.3327	6.57371e-83	-0.000309005	0.000521851	-0.592133	0.553768	-0.0147169	0.000529422	-27.798	9.14292e-167
SHBG	shbg_cleaned	mxra8	0.00903427	0.000467414	19.3282	7.30251e-83	0.0091089	0.000232102	39.2453	0	0.0181432	0.000397374	45.6576	0
Glycated haemoglobin (HbA1c)	hba1c_cleaned	ldlr	-0.0396342	0.00205275	-19.3079	1.03513e-82	0.060686	0.0015028	40.3821	0	0.0210518	0.00139448	15.0965	3.30263e-51
C-reactive protein	log_crp_cleaned	igfbp2	0.389578	0.0202388	19.2491	3.18566e-82	-0.572628	0.0131691	-43.4828	0	-0.18305	0.0153948	-11.8904	1.71349e-32
Urate	urate_cleaned	mrc1	-0.00263744	0.000137076	-19.2407	3.82978e-82	0.00439797	9.79018e-05	44.9223	0	0.00176053	9.58621e-05	18.3653	1.08565e-74
Alkaline phosphatase	log_alp_cleaned	erbb2	-1.45837	0.0758371	-19.2302	4.57748e-82	2.63463	0.0473387	55.6549	0	1.17627	0.0596335	19.7249	8.8388e-86
Alkaline phosphatase	log_alp_cleaned	scara5	-1.52226	0.0792042	-19.2194	5.6095e-82	2.34947	0.0504479	46.5724	0	0.827215	0.0608189	13.6013	6.06819e-42
Age	age	alcam	-0.0208749	0.00108905	-19.168	1.4974e-81	0.0322828	0.00073365	44.003	0	0.0114078	0.000809265	14.0966	6.56972e-45
Age	age	cdh2	-0.0208568	0.0010887	-19.1576	1.84194e-81	0.0490368	0.000748174	65.542	0	0.02818	0.000791146	35.6192	2.55516e-269
Urate	urate_cleaned	colec12	-0.00249972	0.000130523	-19.1516	2.0634e-81	0.00606533	9.05652e-05	66.972	0	0.00356561	9.43117e-05	37.8067	5.70279e-302
Alkaline phosphatase	log_alp_cleaned	cfi	-1.4773	0.0771505	-19.1483	2.23262e-81	3.4174	0.0499142	68.4655	0	1.9401	0.0581171	33.3827	1.44839e-237
Cystatin C	log_cysc_cleaned	setmar	-2.56451	0.134145	-19.1174	3.97947e-81	4.59676	0.0893129	51.468	0	2.03225	0.0994075	20.4436	6.34212e-92
Age	age	marco	-0.0221431	0.00115848	-19.1139	4.22561e-81	0.033453	0.00080653	41.4777	0	0.0113099	0.000828797	13.6462	3.31641e-42
Urea	urea_cleaned	erbb2	-0.135306	0.00708348	-19.1016	5.31523e-81	0.0630114	0.00495966	12.7048	7.37562e-37	-0.0722942	0.00504118	-14.3407	2.0845e-46
Age	age	fabp4	-0.020714	0.00108471	-19.0964	5.84369e-81	0.0353224	0.000723932	48.7924	0	0.0146084	0.000814033	17.9457	1.9054e-71
Age	age	eng	-0.0223045	0.00117075	-19.0515	1.36986e-80	0.0082263	0.000805455	10.2132	1.94744e-24	-0.0140782	0.000849588	-16.5706	2.93655e-61
SHBG	shbg_cleaned	klk4	0.00911117	0.000478322	19.0482	1.45655e-80	0.00285637	0.000215446	13.2579	5.66274e-40	0.0119675	0.000451201	26.5237	2.31832e-152
Forced expiratory volume in 1-second (FEV1)	Forced_expiratory_volume_in_1_second__FEV1_	cfh	0.293582	0.0154211	19.0376	1.91328e-80	-0.495852	0.012386	-40.0332	0	-0.20227	0.00928831	-21.7769	8.24274e-104
Glycated haemoglobin (HbA1c)	hba1c_cleaned	setmar	-0.038714	0.00203416	-19.0319	2.01159e-80	0.0539973	0.0014934	36.1573	1.86108e-278	0.0152832	0.00137678	11.1007	1.51625e-28
Glycated haemoglobin (HbA1c)	hba1c_cleaned	tfpi	-0.0392232	0.00206212	-19.0208	2.47517e-80	0.0529581	0.00151562	34.9415	1.13789e-260	0.0137349	0.00139391	9.85346	7.48657e-23
Age	age	ccl11	-0.0212922	0.00111964	-19.017	2.62523e-80	0.0419465	0.000774122	54.1859	0	0.0206543	0.000807816	25.5681	6.77771e-142
Age	age	relt	-0.0200912	0.00105763	-18.9964	3.90944e-80	0.0319534	0.000742038	43.0617	0	0.0118622	0.000749261	15.8319	4.16158e-56
SHBG	shbg_cleaned	ptprf	0.00910439	0.000479621	18.9825	5.04872e-80	-0.00503425	0.000238761	-21.0849	8.93888e-98	0.00407014	0.000406786	10.0056	1.63735e-23
Forced expiratory volume in 1-second (FEV1)	Forced_expiratory_volume_in_1_second__FEV1_	clec3b	0.290683	0.0153379	18.9519	9.36803e-80	-0.0974146	0.0123256	-7.9034	2.83997e-15	0.193268	0.00922949	20.9403	2.89422e-96
Age	age	mmp13	-0.0224522	0.0011849	-18.9486	9.79176e-80	0.0229308	0.000825629	27.7737	5.69543e-167	0.000478637	0.000846985	0.565107	0.572008
Testosterone	log_testo_cleaned	sfrp4	-1.12334	0.0593129	-18.9392	1.1909e-79	0.441758	0.0335595	13.1634	2.00492e-39	-0.681581	0.047863	-14.2403	8.92861e-46
Testosterone	log_testo_cleaned	pcbd1	-1.10635	0.0584357	-18.9327	1.34707e-79	0.0883184	0.0332332	2.65753	0.00787715	-1.01803	0.0468495	-21.7297	2.03398e-103
SHBG	shbg_cleaned	cndp1	-0.00916334	0.000484663	-18.9066	2.12089e-79	-0.00458252	0.00024003	-19.0915	1.23894e-80	-0.0137459	0.000413548	-33.2388	9.43314e-236
Alkaline phosphatase	log_alp_cleaned	smoc1	-1.47061	0.0778181	-18.898	2.47751e-79	2.60888	0.0501883	51.9819	0	1.13828	0.0588657	19.3368	1.51282e-82
Triglycerides	log_total_tg_cleaned	chchd10	-0.774159	0.0409749	-18.8935	2.76562e-79	1.43706	0.0294809	48.7455	0	0.662902	0.0283312	23.3983	2.08482e-119
LDL direct	ldl_chol_cleaned	smoc1	-0.202361	0.0107292	-18.8608	4.97899e-79	0.25239	0.00739951	34.109	6.82757e-249	0.0500293	0.007682	6.51254	7.56609e-11
Glycated haemoglobin (HbA1c)	hba1c_cleaned	ssc4d	-0.0367915	0.0019509	-18.8588	5.22926e-79	0.0553514	0.00136479	40.5568	0	0.0185599	0.0013978	13.2779	4.63594e-40
Alkaline phosphatase	log_alp_cleaned	furin	-1.48214	0.0787004	-18.8327	8.47415e-79	2.72851	0.0504064	54.1303	0	1.24638	0.0600367	20.7602	1.01972e-94
SHBG	shbg_cleaned	lpl	0.00795377	0.000422456	18.8274	9.39604e-79	0.00678533	0.000210517	32.2318	5.53117e-223	0.0147391	0.00035765	41.211	0
Urate	urate_cleaned	lair1	-0.00249702	0.000132744	-18.8108	1.28094e-78	0.00527259	9.18719e-05	57.3906	0	0.00277557	9.61776e-05	28.8588	2.18929e-179
Testosterone	log_testo_cleaned	agrp	-1.06534	0.0566648	-18.8007	1.53578e-78	0.208057	0.0310327	6.70446	2.06761e-11	-0.85728	0.0476613	-17.9869	9.14952e-72
Age	age	wif1	-0.0216149	0.00115038	-18.7894	1.89676e-78	0.011075	0.000793438	13.9583	4.2144e-44	-0.0105399	0.000832296	-12.6636	1.30307e-36
C-reactive protein	log_crp_cleaned	ckb	0.387619	0.0206316	18.7877	2.00463e-78	-0.541455	0.0133894	-40.4392	0	-0.153836	0.0157371	-9.7754	1.62032e-22
SHBG	shbg_cleaned	timp4	0.00894047	0.000475914	18.7859	2.03888e-78	0.00143479	0.000229192	6.26022	3.91186e-10	0.0103753	0.000419945	24.7062	9.60099e-133
SHBG	shbg_cleaned	mmp12	0.00924109	0.000492257	18.7729	2.599e-78	-0.00158383	0.000234189	-6.76303	1.38355e-11	0.00765726	0.000440476	17.384	3.46251e-67
Age	age	plxdc1	-0.0223367	0.00119069	-18.7595	3.39085e-78	0.0179633	0.000825943	21.7488	8.19176e-104	-0.00437343	0.00085566	-5.11118	3.23227e-07
Urate	urate_cleaned	shisa5	-0.00248336	0.0001324	-18.7566	3.58298e-78	0.00574439	9.34512e-05	61.4694	0	0.00326103	9.38881e-05	34.7331	1.99343e-256
Total Lean Mass (g)	Total_Lean_Mass__g_	pi3	-2.80504e-05	1.49586e-06	-18.752	3.88558e-78	2.65271e-05	1.20225e-06	22.0645	9.14184e-107	-1.52332e-06	9.01128e-07	-1.69046	0.0909567
LDL direct	ldl_chol_cleaned	paep	0.205534	0.0109655	18.7438	4.49688e-78	-0.217771	0.0080551	-27.0352	1.71039e-158	-0.0122365	0.0071094	-1.72117	0.0852357
Alkaline phosphatase	log_alp_cleaned	dlk1	-1.50516	0.0803325	-18.7366	5.08558e-78	1.72216	0.0493022	34.9307	1.27854e-260	0.217004	0.0643208	3.37378	0.000742851
LDL direct	ldl_chol_cleaned	havcr1	-0.20442	0.0109139	-18.7302	5.72956e-78	0.190249	0.0072209	26.347	8.91686e-151	-0.0141707	0.00822055	-1.72381	0.084757
Age	age	agr3	-0.0221564	0.00118299	-18.7291	5.98851e-78	0.018893	0.00082144	22.9999	9.96738e-116	-0.00326332	0.000849147	-3.84306	0.000121902
Age	age	nxph3	-0.0222243	0.00118722	-18.7195	7.31059e-78	0.0240323	0.00083012	28.9504	6.86806e-181	0.00180804	0.000844695	2.14046	0.0323305
Urate	urate_cleaned	il1rn	-0.00245512	0.000131201	-18.7128	7.99839e-78	0.005693	9.25962e-05	61.4821	0	0.00323788	9.3018e-05	34.8091	1.214e-257
SHBG	shbg_cleaned	ada2	0.00922402	0.000492936	18.7124	8.08927e-78	-0.00034455	0.000235284	-1.4644	0.143098	0.00887947	0.00043931	20.2123	6.38597e-90
Urate	urate_cleaned	furin	-0.00246505	0.000131766	-18.7078	8.72465e-78	0.00567222	9.49092e-05	59.7647	0	0.00320718	9.11445e-05	35.1878	3.9945e-263
Glycated haemoglobin (HbA1c)	hba1c_cleaned	bche	-0.0391354	0.00209312	-18.6971	1.09982e-77	0.0531474	0.00151583	35.0616	3.58484e-262	0.014012	0.00144192	9.71763	2.86068e-22
Urate	urate_cleaned	adamts15	-0.0024524	0.000131342	-18.6718	1.7127e-77	0.00568041	9.4587e-05	60.0549	0	0.00322801	9.08691e-05	35.5237	6.38934e-268
SHBG	shbg_cleaned	eln	0.00907246	0.000486342	18.6545	2.39433e-77	-0.00122885	0.000247396	-4.96714	6.84425e-07	0.00784361	0.000400758	19.572	1.78151e-84
Age	age	ifngr1	-0.021574	0.00115689	-18.6482	2.63844e-77	0.031708	0.000790827	40.0948	0	0.0101341	0.000845762	11.9822	5.73563e-33
SHBG	shbg_cleaned	epha2	0.00930725	0.000499272	18.6416	3.05274e-77	-0.000482181	0.000245401	-1.96487	0.049441	0.00882507	0.000430269	20.5106	1.72078e-92
Age	age	dctpp1	-0.0213107	0.00114434	-18.6227	4.25435e-77	0.0398677	0.000784707	50.8059	0	0.018557	0.000833682	22.2591	2.0233e-108
Urate	urate_cleaned	chchd10	-0.0023841	0.000128095	-18.612	5.26962e-77	0.00516803	9.28624e-05	55.6525	0	0.00278392	8.79317e-05	31.66	1.77317e-214
Glycated haemoglobin (HbA1c)	hba1c_cleaned	chad	-0.0395134	0.00212422	-18.6013	6.51872e-77	0.00593213	0.00164538	3.60531	0.000312461	-0.0335813	0.00132779	-25.2911	8.42337e-139
LDL direct	ldl_chol_cleaned	nfasc	-0.202319	0.01088	-18.5956	6.96884e-77	0.0413687	0.00727229	5.68853	1.29665e-08	-0.16095	0.00809938	-19.872	4.98441e-87
Testosterone	log_testo_cleaned	art3	0.991693	0.0533302	18.5953	7.04755e-77	-0.156766	0.0288524	-5.43338	5.58546e-08	0.834927	0.0453724	18.4016	5.42329e-75
Age	age	ca12	0.021828	0.00117498	18.5773	9.86566e-77	-0.000848183	0.000806451	-1.05175	0.292926	0.0209798	0.000855013	24.5375	5.5713e-131
LDL direct	ldl_chol_cleaned	fabp4	-0.192486	0.0103622	-18.5758	1.006e-76	0.152578	0.00683909	22.3097	4.10633e-109	-0.0399075	0.00782618	-5.09922	3.44186e-07
Age	age	spon2	0.0216521	0.00116694	18.5546	1.50588e-76	0.011022	0.000805124	13.6898	1.71528e-42	0.0326741	0.000844066	38.7104	0
Albumin	albumin_cleaned	ltbp2	-0.0675378	0.0036419	-18.5447	1.78698e-76	-0.0208953	0.00254086	-8.22371	2.07482e-16	-0.0884331	0.00258927	-34.1537	1.79037e-248
Alkaline phosphatase	log_alp_cleaned	lgals9	-1.43774	0.0775496	-18.5396	1.97716e-76	3.12701	0.0503521	62.1029	0	1.68928	0.0581215	29.0646	7.12437e-182
Testosterone	log_testo_cleaned	rnase4	-1.1087	0.0597975	-18.5409	2.00454e-76	-0.0995858	0.0336129	-2.96273	0.00305253	-1.20829	0.0486787	-24.8217	7.86586e-134
Testosterone	log_testo_cleaned	nhlrc3	-1.11658	0.0602223	-18.5409	2.02569e-76	-0.0278268	0.0337283	-0.825029	0.409364	-1.1444	0.0491695	-23.2746	4.13773e-118
Glycated haemoglobin (HbA1c)	hba1c_cleaned	pros1	-0.0387105	0.00208822	-18.5376	2.07942e-76	0.0533382	0.0014878	35.8502	7.95749e-274	0.0146276	0.00146653	9.9743	2.25118e-23
Age	age	clu	-0.0217846	0.00117553	-18.5317	2.31893e-76	0.0178396	0.000805501	22.1472	1.53745e-107	-0.00394504	0.000857269	-4.60187	4.21391e-06
Age	age	sdk2	0.02198	0.00118905	18.4853	5.54269e-76	-0.0326046	0.000820602	-39.7326	0	-0.0106247	0.000859789	-12.3573	6.0862e-35
Triglycerides	log_total_tg_cleaned	ces2	-0.783525	0.0424278	-18.4673	7.49429e-76	1.38854	0.0301586	46.0414	0	0.605018	0.0297828	20.3143	8.2811e-91
LDL direct	ldl_chol_cleaned	ccdc80	-0.202761	0.0109838	-18.46	8.56562e-76	0.175413	0.0075479	23.24	4.0824e-118	-0.0273473	0.00790154	-3.46101	0.000539296
Urate	urate_cleaned	palm	-0.00246879	0.000133779	-18.4543	9.69343e-76	0.00560524	9.51102e-05	58.9341	0	0.00313645	9.40835e-05	33.3369	6.93528e-237
Phosphate	phos_cleaned	ptprz1	-1.12356	0.0609067	-18.4472	1.0968e-75	1.00655	0.0459092	21.9249	1.88244e-105	-0.117006	0.0393564	-2.97299	0.00295284
Urate	urate_cleaned	tnfrsf11a	-0.00245581	0.000133151	-18.4438	1.1429e-75	0.00509989	9.2776e-05	54.97	0	0.00264409	9.57767e-05	27.6068	1.1693e-164
Cystatin C	log_cysc_cleaned	ogn	2.07344	0.112432	18.4418	1.19359e-75	7.36068	0.071359	103.15	0	9.43413	0.0880212	107.18	0
Age	age	crhbp	-0.0211575	0.00115016	-18.3954	2.79778e-75	0.0283215	0.000800884	35.3628	8.11362e-267	0.00716395	0.00082242	8.71082	3.25248e-18
Testosterone	log_testo_cleaned	sema3f	-1.06606	0.058017	-18.375	4.06246e-75	-0.0673075	0.033044	-2.0369	0.0416711	-1.13337	0.0463195	-24.4685	2.85867e-130
Body mass index	bmi	c7	0.0392639	0.00213796	18.3651	5.01493e-75	-0.0230296	0.00126843	-18.156	3.91566e-73	0.0162343	0.00172734	9.39848	6.15493e-21
Heel bone mineral density (BMD) T-score, automated	Heel_bone_mineral_density__BMD__T_score__automated	col9a1	0.145706	0.00794244	18.3452	7.00083e-75	-0.159365	0.00648977	-24.5563	1.79875e-131	-0.013659	0.00467798	-2.91985	0.00350603
Urate	urate_cleaned	tnfrsf10b	-0.00243458	0.000132874	-18.3224	1.06421e-74	0.00528326	9.22737e-05	57.2564	0	0.00284868	9.59262e-05	29.6966	1.37997e-189
Age	age	ambp	-0.0203887	0.00111281	-18.3218	1.06511e-74	0.0465571	0.000775877	60.0058	0	0.0261685	0.00079452	32.9362	1.14115e-231
Age	age	ezr	-0.0212628	0.00116304	-18.2821	2.19421e-74	0.0236851	0.000791666	29.918	5.06347e-193	0.0024223	0.000854386	2.83513	0.00458533
Forced expiratory volume in 1-second (FEV1)	Forced_expiratory_volume_in_1_second__FEV1_	fam20a	0.271219	0.0148535	18.2597	3.36898e-74	-0.512788	0.0119296	-42.9844	0	-0.241569	0.00894576	-27.0037	1.15984e-157
trans-pQTL score	trans_score_top1	top1	0.301203	0.0164958	18.2594	3.39645e-74	0.870287	0.0108882	79.9296	0	1.17149	0.0124996	93.7222	0
SHBG	shbg_cleaned	il17rb	0.00868518	0.00047573	18.2565	3.54438e-74	0.00873371	0.000232106	37.6281	1.10191e-300	0.0174189	0.000413069	42.1694	0
Age	age	pth	-0.021808	0.00119486	-18.2516	3.97186e-74	0.0221397	0.000815595	27.1455	1.20695e-159	0.000331718	0.000875193	0.379022	0.704675
LDL direct	ldl_chol_cleaned	shisa5	-0.201463	0.0110501	-18.2318	5.58544e-74	0.053527	0.00753085	7.10769	1.21503e-12	-0.147936	0.00803105	-18.4205	3.98407e-75
Forced expiratory volume in 1-second (FEV1)	Forced_expiratory_volume_in_1_second__FEV1_	furin	0.268079	0.0147117	18.2221	6.54445e-74	-0.507664	0.0118289	-42.9173	0	-0.239585	0.00884901	-27.0748	1.52932e-158
Age	age	lilra2	-0.0208818	0.00114694	-18.2065	8.70434e-74	0.0270575	0.000801793	33.7463	9.67869e-244	0.00617573	0.000816277	7.56572	4.02648e-14
Testosterone	log_testo_cleaned	calb2	-1.04946	0.0576928	-18.1904	1.18244e-73	0.115158	0.0329502	3.49491	0.000475138	-0.934298	0.046031	-20.2971	1.20878e-90
Aspartate aminotransferase	log_ast_cleaned	f3	-1.58401	0.0871342	-18.179	1.43145e-73	1.75141	0.0632148	27.7057	3.02462e-166	0.167398	0.0591644	2.82936	0.0046688
SHBG	shbg_cleaned	acta2	0.00904189	0.000497489	18.175	1.55973e-73	-0.00164516	0.00024309	-6.76767	1.34063e-11	0.00739674	0.000430326	17.1887	9.98049e-66
LDL direct	ldl_chol_cleaned	clmp	-0.190349	0.0104831	-18.1577	2.09302e-73	0.128607	0.00695625	18.4879	8.97436e-76	-0.0617426	0.00787003	-7.84528	4.53763e-15
Forced expiratory volume in 1-second (FEV1)	Forced_expiratory_volume_in_1_second__FEV1_	npl	0.256981	0.014165	18.142	2.84036e-73	-0.462007	0.01131	-40.8496	0	-0.205026	0.00859617	-23.8509	6.24834e-124
Testosterone	log_testo_cleaned	fcamr	-1.05442	0.0582078	-18.1148	4.63188e-73	-0.0436844	0.0326392	-1.3384	0.180778	-1.09811	0.0475606	-23.0886	2.30155e-116
Urea	urea_cleaned	cga	-0.104819	0.00578807	-18.1094	5.03247e-73	0.14593	0.00454727	32.0918	3.99997e-221	0.041111	0.00340378	12.0781	1.81188e-33
Red blood cell (erythrocyte) count	Red_blood_cell__erythrocyte__count	lgals9	-0.482056	0.0266207	-18.1083	5.14391e-73	0.545847	0.0199724	27.3301	6.97326e-162	0.0637914	0.0175007	3.64509	0.000267992
Alkaline phosphatase	log_alp_cleaned	cfp	-1.44865	0.0800774	-18.0906	7.16837e-73	2.48645	0.0505535	49.1846	0	1.03781	0.062174	16.6919	4.11e-62
Alanine aminotransferase	log_alt_cleaned	c9	-0.927111	0.0513196	-18.0654	1.12809e-72	-0.221657	0.0340709	-6.50576	7.89202e-11	-1.14877	0.0387494	-29.6461	6.7087e-189
Gamma glutamyltransferase	log_ggt_cleaned	shbg	0.627409	0.0347558	18.0519	1.43757e-72	-1.00822	0.0253251	-39.811	0	-0.38081	0.0233096	-16.337	1.35758e-59
Alkaline phosphatase	log_alp_cleaned	clec3b	-1.49196	0.0826521	-18.0511	1.48167e-72	1.18805	0.0530795	22.3824	9.6543e-110	-0.30391	0.0628743	-4.83361	1.35136e-06
LDL direct	ldl_chol_cleaned	prss8	-0.188816	0.0104775	-18.0211	2.47592e-72	0.0379972	0.00718162	5.29089	1.22834e-07	-0.150819	0.00755972	-19.9503	1.11189e-87
SHBG	shbg_cleaned	inhbb	0.0089164	0.000494966	18.0142	2.87385e-72	-0.00406051	0.000247069	-16.4347	2.45969e-60	0.00485588	0.000417907	11.6195	4.19118e-31
Age	age	serpina6	-0.0195074	0.00108316	-18.0096	3.06999e-72	0.00231434	0.000760373	3.04368	0.00233969	-0.017193	0.000766943	-22.4176	6.79527e-110
Urate	urate_cleaned	cfb	-0.00245435	0.000136419	-17.9913	4.31686e-72	0.00474574	9.78651e-05	48.4927	0	0.0022914	9.48964e-05	24.1463	6.83453e-127
Age	age	fndc1	-0.0212976	0.00118436	-17.9824	5.00473e-72	0.0265935	0.000805238	33.0257	1.22589e-233	0.00529589	0.000871407	6.07741	1.24449e-09
Urate	urate_cleaned	fabp3	-0.00230396	0.00012824	-17.966	6.7027e-72	0.00581657	8.94649e-05	65.0151	0	0.00351261	9.21296e-05	38.1268	1.11318e-306
Alkaline phosphatase	log_alp_cleaned	plat	-1.38697	0.0772478	-17.9547	8.06406e-72	2.46418	0.0484867	50.8217	0	1.07721	0.0603655	17.8448	1.13751e-70
Alkaline phosphatase	log_alp_cleaned	bche	-1.45664	0.0811452	-17.951	8.87068e-72	2.15192	0.0516311	41.6789	0	0.695283	0.0624633	11.1311	1.08825e-28
Alkaline phosphatase	log_alp_cleaned	chad	-1.41423	0.0787876	-17.95	9.0687e-72	3.11203	0.0524556	59.3269	0	1.69779	0.0570559	29.7566	3.66986e-190
Triglycerides	log_total_tg_cleaned	ifi30	-0.780468	0.04351	-17.9377	1.13292e-71	1.50722	0.0306654	49.1504	0	0.726751	0.0308657	23.5456	7.94635e-121
Red blood cell (erythrocyte) count	Red_blood_cell__erythrocyte__count	fstl3	-0.479587	0.0267619	-17.9205	1.49548e-71	0.303973	0.019311	15.7409	1.54276e-55	-0.175614	0.0185196	-9.48258	2.756e-21
Age	age	tlr3	-0.0209679	0.00117174	-17.8946	2.35087e-71	0.018587	0.000811073	22.9165	5.8902e-115	-0.00238093	0.000844245	-2.82019	0.00480435
Age	age	ccdc80	-0.019227	0.00107534	-17.8798	3.08343e-71	0.0593395	0.000743097	79.8543	0	0.0401125	0.000776334	51.6692	0
Red blood cell (erythrocyte) count	Red_blood_cell__erythrocyte__count	yap1	-0.484614	0.0271038	-17.8799	3.11953e-71	0.259257	0.01978	13.107	4.17119e-39	-0.225357	0.0184944	-12.1852	4.98111e-34
Urate	urate_cleaned	gusb	-0.00227564	0.000127367	-17.8668	3.87215e-71	0.00451263	9.106e-05	49.5567	0	0.002237	8.89291e-05	25.1548	1.82939e-137
Urate	urate_cleaned	igfbp4	-0.00231618	0.000129712	-17.8563	4.71042e-71	0.00626029	8.99076e-05	69.6302	0	0.00394411	9.38289e-05	42.0351	0
Testosterone	log_testo_cleaned	sncg	-1.0355	0.0580269	-17.8452	5.72627e-71	-0.0879647	0.0332741	-2.64363	0.00820767	-1.12346	0.0460934	-24.3737	2.77704e-129
HDL cholesterol	hdl_chol_cleaned	hsd11b1	0.488909	0.0274032	17.8413	6.11673e-71	0.770617	0.0166173	46.3744	0	1.25953	0.0216554	58.1621	0
LDL direct	ldl_chol_cleaned	tnfrsf1a	-0.195093	0.0109382	-17.836	6.70889e-71	0.041962	0.00746891	5.61822	1.9515e-08	-0.153131	0.00793798	-19.2909	3.67018e-82
cis-pQTL score	cis_score_folr3	folr3	0.203663	0.0114202	17.8336	6.99879e-71	0.92282	0.00747214	123.502	0	1.12648	0.00872965	129.041	0
Glycated haemoglobin (HbA1c)	hba1c_cleaned	c4bpb	-0.0362266	0.00203155	-17.832	7.18976e-71	0.0445151	0.0015028	29.6215	2.58049e-189	0.00828846	0.00136116	6.08925	1.15541e-09
Glycated haemoglobin (HbA1c)	hba1c_cleaned	npl	-0.035099	0.00196851	-17.8302	7.53909e-71	0.0569641	0.00143429	39.716	0	0.0218651	0.00134587	16.2461	5.88002e-59
Age	age	sod2	-0.020439	0.00114837	-17.7983	1.30999e-70	0.0037713	0.000808348	4.66544	3.09679e-06	-0.0166677	0.00081009	-20.5751	4.37519e-93
LDL direct	ldl_chol_cleaned	mmp7	-0.197085	0.011076	-17.7939	1.43452e-70	0.155941	0.00721065	21.6265	1.10909e-102	-0.0411443	0.00848784	-4.84744	1.2604e-06
Aspartate aminotransferase	log_ast_cleaned	prok1	1.22108	0.068637	17.7904	1.5082e-70	-1.14532	0.0543614	-21.0686	1.28099e-97	0.0757634	0.0396686	1.90991	0.0561593
Alkaline phosphatase	log_alp_cleaned	lect2	-1.43086	0.0804261	-17.791	1.5113e-70	2.12784	0.0514922	41.3234	0	0.696977	0.0614377	11.3444	9.82685e-30
Triglycerides	log_total_tg_cleaned	cd99l2	-0.754914	0.0424492	-17.7839	1.68931e-70	1.41102	0.0298473	47.2748	0	0.656109	0.0301954	21.7288	1.80085e-103
Waist-to-Hip ratio	whr	fabp4	2.16679	0.121892	17.7763	1.923e-70	5.06747	0.0805256	62.9299	0	7.23426	0.0907801	79.6899	0
Urate	urate_cleaned	fabp4	-0.00209698	0.00011818	-17.744	3.40601e-70	0.00686431	8.02802e-05	85.5044	0	0.00476733	8.72713e-05	54.6265	0
SHBG	shbg_cleaned	dsc2	0.00875945	0.00049379	17.7392	3.74867e-70	-0.00172475	0.000237675	-7.25675	4.09131e-13	0.00703471	0.000435699	16.1458	2.90843e-58
Age	age	clec4g	-0.0207295	0.00116897	-17.7331	4.15542e-70	0.00992296	0.000805027	12.3262	8.41875e-35	-0.0108065	0.000847452	-12.7518	4.27669e-37
Waist-to-Hip ratio	whr	adipoq	2.17015	0.122466	17.7204	5.25906e-70	-4.68694	0.078725	-59.5356	0	-2.5168	0.0941415	-26.7342	1.26326e-154
Alkaline phosphatase	log_alp_cleaned	obp2b	1.20071	0.0677872	17.713	5.95988e-70	-1.19426	0.0437734	-27.2828	2.55832e-161	0.0064481	0.0511565	0.126046	0.899697
Urate	urate_cleaned	lep	-0.00195039	0.000110139	-17.7084	6.43218e-70	0.00552955	7.79588e-05	70.9291	0	0.00357916	7.7817e-05	45.9946	0
Phosphate	phos_cleaned	paep	1.09514	0.0618761	17.699	7.61189e-70	-1.10557	0.0478406	-23.1095	7.96504e-117	-0.0104291	0.0382636	-0.272559	0.785195
Urate	urate_cleaned	dsc2	-0.00243774	0.000137784	-17.6925	8.55537e-70	0.00310811	9.57867e-05	32.4482	7.38679e-226	0.000670361	9.9354e-05	6.74719	1.54974e-11
cis-pQTL score	cis_score_susd4	susd4	-0.62787	0.0355299	-17.6716	1.2464e-69	1.33603	0.0243734	54.8149	0	0.708157	0.0258088	27.4386	1.31321e-162
Age	age	tek	-0.0206874	0.0011708	-17.6694	1.27385e-69	0.00887591	0.000805135	11.0241	3.43323e-28	-0.0118114	0.000849985	-13.8961	1.07557e-43
Testosterone	log_testo_cleaned	pts	-1.03483	0.0585958	-17.6605	1.51622e-69	0.0540048	0.0333469	1.61948	0.105357	-0.980825	0.046979	-20.8779	9.88558e-96
Albumin	albumin_cleaned	igfbp2	-0.0641698	0.00363784	-17.6396	2.1481e-69	-0.0125767	0.00253421	-4.96276	6.99871e-07	-0.0767465	0.00259158	-29.6138	1.26465e-188
Alkaline phosphatase	log_alp_cleaned	man1a2	-1.43737	0.0814827	-17.6402	2.19225e-69	2.09959	0.0528039	39.7619	0	0.662211	0.061258	10.8102	3.70603e-27
Body mass index	bmi	cfc1	0.0369937	0.00209886	17.6256	2.79181e-69	0.0171764	0.00123935	13.8592	1.68503e-43	0.0541701	0.00170626	31.7478	1.21874e-215
Triglycerides	log_total_tg_cleaned	tnfrsf10b	-0.749631	0.0425354	-17.6237	2.8602e-69	1.48488	0.0293792	50.5417	0	0.735246	0.0308656	23.8209	1.17758e-123
LDL direct	ldl_chol_cleaned	tnfrsf1b	-0.192912	0.0109537	-17.6116	3.5229e-69	-0.0117526	0.00747581	-1.57208	0.115945	-0.204664	0.00795425	-25.7302	1.2648e-143
LDL direct	ldl_chol_cleaned	rnase6	-0.195836	0.0111306	-17.5943	4.85248e-69	0.0587715	0.00756511	7.76876	8.26454e-15	-0.137064	0.00811943	-16.881	1.79287e-63
Age	age	b3gnt7	-0.0204485	0.00116445	-17.5606	8.84464e-69	0.0424116	0.000792717	53.5016	0	0.0219631	0.000855376	25.6766	6.36187e-143
Albumin	albumin_cleaned	ret	0.0650193	0.00370368	17.5553	9.45712e-69	0.00854084	0.00260854	3.27418	0.00106125	0.0735602	0.00259771	28.3173	6.38132e-173
LDL direct	ldl_chol_cleaned	tnfrsf11a	-0.192608	0.0109744	-17.5506	1.01967e-68	0.0281053	0.00739501	3.80057	0.000144731	-0.164502	0.00809178	-20.3296	5.9255e-91
Cystatin C	log_cysc_cleaned	rspo1	2.38994	0.1362	17.5472	1.09127e-68	2.53793	0.0904599	28.0559	2.49082e-170	4.92787	0.101252	48.6695	0
Cystatin C	log_cysc_cleaned	cgb3_cgb5_cgb8	-2.36696	0.134895	-17.5468	1.11024e-68	2.61307	0.0930357	28.0867	1.20299e-170	0.246102	0.0953873	2.58002	0.00988669
Age	age	cd4	-0.0202808	0.00115623	-17.5404	1.22773e-68	0.0327253	0.00080277	40.7656	0	0.0124445	0.000830112	14.9914	1.59434e-50
Urate	urate_cleaned	fam20a	-0.00235625	0.000134385	-17.5336	1.39741e-68	0.00518547	9.70985e-05	53.4042	0	0.00282922	9.26434e-05	30.5388	4.69029e-200
Age	age	ccl24	-0.0204	0.00116427	-17.5216	1.69891e-68	0.022239	0.000812335	27.3766	1.98805e-162	0.00183901	0.000830509	2.21432	0.0268184
Urate	urate_cleaned	hspg2	-0.00225032	0.000128561	-17.5039	2.33231e-68	0.00640224	9.11021e-05	70.2754	0	0.00415192	9.07312e-05	45.7607	0
Urate	urate_cleaned	dll1	-0.00237132	0.000135526	-17.4972	2.5999e-68	0.00364641	9.63668e-05	37.8388	4.2157e-304	0.00127508	9.52439e-05	13.3876	1.07626e-40
Alkaline phosphatase	log_alp_cleaned	fam20a	-1.38146	0.079001	-17.4867	3.16827e-68	2.85635	0.0505521	56.5031	0	1.47488	0.0603901	24.4226	9.30468e-130
Age	age	itga2	-0.0204084	0.00116739	-17.482	3.47938e-68	0.0209238	0.000799337	26.1765	9.06248e-149	0.000515386	0.000851966	0.604937	0.545228
SHBG	shbg_cleaned	lamp2	-0.00832893	0.000476707	-17.4718	4.10607e-68	-0.00539483	0.000221673	-24.3368	3.68067e-129	-0.0137238	0.000436794	-31.4193	2.40554e-211
SHBG	shbg_cleaned	faslg	-0.00825712	0.000473267	-17.4471	6.19963e-68	0.00167039	0.000227665	7.33707	2.25443e-13	-0.00658672	0.000418287	-15.7469	1.56361e-55
Alkaline phosphatase	log_alp_cleaned	palm	-1.41343	0.0810756	-17.4334	8.03286e-68	2.12762	0.0515883	41.2423	0	0.714195	0.0624014	11.4452	3.12116e-30
Age	age	gchfr	-0.0204994	0.00117612	-17.4297	8.77249e-68	0.0289143	0.000838373	34.4887	8.91122e-254	0.00841497	0.000815429	10.3197	6.71949e-25
Urate	urate_cleaned	inhbb	-0.00235794	0.000135301	-17.4275	8.98665e-68	0.0048327	9.74445e-05	49.5944	0	0.00247476	9.36477e-05	26.4263	3.96409e-151
C-reactive protein	log_crp_cleaned	thbs2	0.355366	0.0204079	17.4131	1.12298e-67	0.198285	0.0128525	15.4278	1.96511e-53	0.553651	0.0160827	34.4253	3.05967e-252
Alkaline phosphatase	log_alp_cleaned	il1rl2	-1.37602	0.0790555	-17.4058	1.28816e-67	1.48538	0.05201	28.5594	2.7954e-176	0.109352	0.0581781	1.87961	0.0601769
Triglycerides	log_total_tg_cleaned	sncg	-0.734443	0.0422583	-17.3798	2.00754e-67	1.58521	0.030211	52.4712	0	0.850767	0.029449	28.8895	9.69294e-180
Age	age	mzb1	0.020382	0.00117304	17.3755	2.15603e-67	-0.0080631	0.000814788	-9.89595	4.81548e-23	0.0123189	0.000841335	14.6421	2.71597e-48
Alkaline phosphatase	log_alp_cleaned	c4bpb	-1.35617	0.078093	-17.3661	2.5334e-67	2.16361	0.0506416	42.724	0	0.807441	0.0586333	13.771	6.01847e-43
Age	age	sned1	-0.0207441	0.00119479	-17.3621	2.79062e-67	0.0280332	0.000830889	33.7388	2.34291e-243	0.00728905	0.000855825	8.51699	1.75994e-17
Urate	urate_cleaned	col15a1	-0.00223018	0.000128498	-17.3558	3.06692e-67	0.0059958	9.18594e-05	65.2715	0	0.00376562	8.97676e-05	41.9485	0
Age	age	ido1	-0.0205696	0.00118512	-17.3567	3.06806e-67	0.0336411	0.000820114	41.02	0	0.0130715	0.00085403	15.3056	1.46116e-52
Urate	urate_cleaned	rnase4	-0.00231533	0.00013352	-17.3407	4.06124e-67	0.00634306	9.39166e-05	67.5393	0	0.00402773	9.5042e-05	42.3784	0
Testosterone	log_testo_cleaned	bcan	0.990764	0.0572204	17.3149	6.16869e-67	-0.0394989	0.0313105	-1.26152	0.207133	0.951265	0.0482129	19.7305	8.09237e-86
Glycated haemoglobin (HbA1c)	hba1c_cleaned	fshb	-0.0281693	0.0016268	-17.3158	6.21071e-67	0.0365023	0.00127567	28.6142	7.56287e-177	0.00833301	0.000994473	8.37932	5.69575e-17
Heel bone mineral density (BMD) T-score, automated	Heel_bone_mineral_density__BMD__T_score__automated	scrg1	0.134002	0.00774587	17.2998	8.06632e-67	-0.144114	0.0063299	-22.7672	1.82181e-113	-0.0101119	0.00456082	-2.21714	0.0266255
LDL direct	ldl_chol_cleaned	ada2	-0.190547	0.0110154	-17.2983	8.22779e-67	0.0153893	0.00725827	2.12025	0.0339957	-0.175158	0.00833336	-21.0189	5.26546e-97
LDL direct	ldl_chol_cleaned	ncs1	-0.182009	0.010523	-17.2962	8.43932e-67	0.199183	0.00724622	27.4878	9.87631e-164	0.0171741	0.00754986	2.27476	0.0229311
Urate	urate_cleaned	ctsz	-0.00234838	0.000135789	-17.2943	8.77228e-67	0.00362056	9.5121e-05	38.0627	1.66857e-307	0.00127218	9.71005e-05	13.1017	4.6988e-39
Age	age	gal	0.0196843	0.00113885	17.2844	1.03848e-66	-0.0252017	0.000770246	-32.719	1.34629e-229	-0.00551746	0.000842591	-6.5482	5.96686e-11
Age	age	cr1	-0.0205273	0.00118823	-17.2755	1.2299e-66	0.018611	0.000822187	22.6359	3.42408e-112	-0.0019163	0.000856557	-2.23722	0.0252836
Alkaline phosphatase	log_alp_cleaned	prok1	1.0983	0.0635976	17.2695	1.34442e-66	-0.920866	0.0458776	-20.0723	7.39116e-89	0.177433	0.0395347	4.48804	7.22896e-06
Cystatin C	log_cysc_cleaned	tnfsf10	-2.35874	0.136714	-17.2531	1.77213e-66	4.16193	0.0902151	46.1334	0	1.80319	0.102518	17.589	9.91902e-69
Age	age	nptx1	-0.019751	0.00114477	-17.2532	1.77685e-66	0.0260439	0.000760078	34.2648	4.86081e-251	0.00629293	0.000863643	7.2865	3.30133e-13
SHBG	shbg_cleaned	smpd1	0.00828911	0.000480903	17.2366	2.36067e-66	0.00383624	0.000230839	16.6187	1.15939e-61	0.0121253	0.000426162	28.4524	1.48409e-174
Alkaline phosphatase	log_alp_cleaned	pros1	-1.39723	0.0810606	-17.2369	2.37976e-66	2.04766	0.0507484	40.3493	0	0.650425	0.0635438	10.2359	1.58353e-24
LDL direct	ldl_chol_cleaned	tnfrsf10a	-0.189277	0.0109924	-17.2188	3.21905e-66	-0.0110275	0.00731439	-1.50764	0.13166	-0.200305	0.00822743	-24.346	5.35057e-129
Age	age	ddc	-0.0202158	0.00117415	-17.2173	3.30308e-66	0.0185854	0.000827758	22.4527	1.84706e-110	-0.00163035	0.000826754	-1.97199	0.0486245
Testosterone	log_testo_cleaned	pyy	-1.01876	0.0591966	-17.2098	3.85777e-66	-0.380238	0.0325939	-11.6659	2.35596e-31	-1.399	0.0492843	-28.3863	1.49768e-173
SHBG	shbg_cleaned	f3	0.00839827	0.000488661	17.1863	5.59903e-66	0.00132877	0.000251293	5.28774	1.24955e-07	0.00972704	0.000395111	24.6185	7.82139e-132
Age	age	f2	-0.0204586	0.00119253	-17.1556	9.58293e-66	0.00746685	0.000825155	9.04903	1.55576e-19	-0.0129917	0.000859704	-15.1119	2.66882e-51
Age	age	fgfbp3	-0.020083	0.00117072	-17.1543	9.80354e-66	0.0332779	0.000804781	41.3503	0	0.0131949	0.000850599	15.5125	6.07239e-54
SHBG	shbg_cleaned	cd83	0.00839858	0.00048962	17.1532	9.87557e-66	-0.00376018	0.00023494	-16.0049	2.4043e-57	0.00463839	0.000433353	10.7035	1.16094e-26
Urate	urate_cleaned	scarb2	-0.00228228	0.000133149	-17.1409	1.23371e-65	0.00580857	9.39546e-05	61.8232	0	0.00352629	9.44289e-05	37.3433	1.0551e-294
Age	age	mog	-0.0193265	0.00112983	-17.1057	2.21214e-65	0.0400341	0.000766886	52.2035	0	0.0207076	0.000832642	24.8697	1.80239e-134
Alkaline phosphatase	log_alp_cleaned	afm	-1.40486	0.0821874	-17.0934	2.77166e-65	1.24408	0.049963	24.9001	4.85099e-135	-0.160777	0.0664681	-2.41886	0.0155786
Testosterone	log_testo_cleaned	wif1	0.972202	0.0569213	17.0798	3.43931e-65	-0.0707094	0.0315998	-2.23765	0.0252532	0.901493	0.0470951	19.142	6.05806e-81
Albumin	albumin_cleaned	ckb	-0.0633058	0.00370673	-17.0786	3.5639e-65	-0.0142973	0.00257129	-5.56036	2.72261e-08	-0.0776031	0.00265394	-29.2408	6.14886e-184
Urate	urate_cleaned	yap1	-0.00225711	0.00013221	-17.0721	3.98408e-65	0.00599599	9.36125e-05	64.0512	0	0.00373888	9.34116e-05	40.0259	0
HDL cholesterol	hdl_chol_cleaned	ceacam16	-0.483671	0.0283394	-17.067	4.34703e-65	-0.362371	0.0169879	-21.3311	5.68835e-100	-0.846042	0.0227377	-37.2087	1.18562e-292
LDL direct	ldl_chol_cleaned	sncg	-0.186964	0.0109744	-17.0364	7.24658e-65	0.162006	0.00756071	21.4273	7.20773e-101	-0.0249587	0.00786925	-3.17167	0.001518
Age	age	ptprc	-0.0201506	0.00118431	-17.0147	1.05593e-64	0.0222491	0.000811441	27.4192	7.38746e-163	0.00209845	0.000863774	2.42939	0.0151332
Total Lean Mass (g)	Total_Lean_Mass__g_	slitrk1	2.51285e-05	1.47752e-06	17.0072	1.21752e-64	-6.28588e-05	1.13901e-06	-55.1873	0	-3.77303e-05	9.36879e-07	-40.2723	0
Glycated haemoglobin (HbA1c)	hba1c_cleaned	dpp4	-0.0356382	0.00209708	-16.9942	1.49365e-64	0.0380711	0.00156779	24.2832	1.30052e-128	0.00243288	0.00138484	1.7568	0.0789682
Age	age	matn2	-0.0194861	0.00114762	-16.9795	1.8951e-64	0.0236262	0.000788501	29.9634	1.45097e-193	0.00414007	0.00083401	4.96406	6.96145e-07
Urate	urate_cleaned	c2	-0.00230084	0.000135549	-16.9742	2.07276e-64	0.00363074	9.81246e-05	37.0014	3.3333e-291	0.0013299	9.31893e-05	14.271	5.63474e-46
C-reactive protein	log_crp_cleaned	ghr	-0.347694	0.0204849	-16.9732	2.15629e-64	0.744929	0.0131489	56.6535	0	0.397235	0.0158172	25.114	6.35649e-137
Heel bone mineral density (BMD) T-score, automated	Heel_bone_mineral_density__BMD__T_score__automated	chad	0.136396	0.00804385	16.9565	2.85823e-64	-0.152586	0.00663118	-23.0104	8.40169e-116	-0.0161898	0.0046707	-3.46625	0.000528952
LDL direct	ldl_chol_cleaned	msr1	-0.185439	0.010942	-16.9474	3.24537e-64	0.139992	0.00726632	19.2659	4.51507e-82	-0.0454468	0.00821029	-5.53534	3.1456e-08
Body mass index	bmi	mmp3	-0.0277383	0.00163792	-16.9351	4.01011e-64	0.000650428	0.00101466	0.641031	0.521509	-0.0270879	0.00125394	-21.6023	2.63173e-102
Total Lean Mass (g)	Total_Lean_Mass__g_	b4gat1	2.5146e-05	1.48651e-06	16.9162	5.51962e-64	-5.70883e-05	1.16463e-06	-49.0182	0	-3.19422e-05	9.24744e-07	-34.5417	6.92002e-254
Age	age	il1rl2	-0.0193054	0.00114121	-16.9166	5.53216e-64	0.0250298	0.000816718	30.6468	3.79783e-202	0.00572438	0.000787208	7.27175	3.68406e-13
Triglycerides	log_total_tg_cleaned	tnfrsf12a	-0.695984	0.0411616	-16.9086	6.26245e-64	1.72745	0.0290234	59.5192	0	1.03147	0.0291749	35.3545	1.57552e-265
Alkaline phosphatase	log_alp_cleaned	bglap	-1.32357	0.0782898	-16.906	6.62216e-64	2.68978	0.0508264	52.9208	0	1.36621	0.0587353	23.2604	4.74723e-118
SHBG	shbg_cleaned	cdhr2	0.00705227	0.00041729	16.9002	7.24731e-64	-0.0123286	0.000209582	-58.8249	0	-0.00527638	0.000349597	-15.0928	3.50706e-51
IGF-1	igf1_cleaned	proc	0.0292748	0.00173296	16.8929	8.17906e-64	-0.00666585	0.0011686	-5.70416	1.18349e-08	0.0226089	0.00127046	17.7959	2.70896e-70
Age	age	cxadr	-0.0197573	0.00117031	-16.8821	9.81257e-64	0.0193763	0.000850846	22.773	1.51368e-113	-0.000381054	0.000789027	-0.482941	0.629143
Alkaline phosphatase	log_alp_cleaned	fabp4	-1.25733	0.0745025	-16.8763	1.07613e-63	2.49129	0.0454981	54.756	0	1.23397	0.0599574	20.5807	3.84013e-93
Age	age	comp	-0.0191077	0.00113224	-16.876	1.09393e-63	0.042085	0.000779203	54.0103	0	0.0229773	0.000821665	27.9643	9.72476e-169
Urate	urate_cleaned	rbfox3	-0.0022013	0.00013045	-16.8746	1.12511e-63	0.00509439	9.38761e-05	54.2671	0	0.00289309	9.03787e-05	32.0108	4.34952e-219
Heel bone mineral density (BMD) T-score, automated	Heel_bone_mineral_density__BMD__T_score__automated	omd	0.131506	0.00780336	16.8525	1.60994e-63	-0.118668	0.00638234	-18.5932	1.31367e-76	0.0128384	0.00458836	2.79803	0.00514645
Aspartate aminotransferase	log_ast_cleaned	chrdl2	1.46658	0.0870295	16.8515	1.64237e-63	0.288379	0.0669285	4.30876	1.6485e-05	1.75496	0.0535437	32.7761	1.93496e-229
Triglycerides	log_total_tg_cleaned	fcamr	-0.70695	0.0419694	-16.8444	1.8673e-63	1.71434	0.0293188	58.4723	0	1.00739	0.030077	33.4936	4.29766e-239
IGF-1	igf1_cleaned	f7	0.02913	0.00172956	16.8425	1.91021e-63	-0.0185416	0.00115897	-15.9984	2.6645e-57	0.0105884	0.00127803	8.28494	1.25671e-16
Testosterone	log_testo_cleaned	vwa1	-0.978475	0.0580988	-16.8416	1.93098e-63	-0.0467665	0.0324886	-1.43948	0.150029	-1.02524	0.047656	-21.5134	1.68806e-101
Urate	urate_cleaned	cfd	-0.00224098	0.000133078	-16.8396	2.02382e-63	0.00532239	9.4936e-05	56.0629	0	0.00308141	9.31904e-05	33.0657	3.09064e-233
Age	age	cd99	-0.0169866	0.00100958	-16.8255	2.53862e-63	0.0326892	0.000703951	46.4368	0	0.0157026	0.000720839	21.7838	5.57843e-104
Age	age	ptprr	-0.0199446	0.00118542	-16.8249	2.59487e-63	0.0038539	0.000799749	4.81888	1.45299e-06	-0.0160907	0.000879637	-18.2924	4.06138e-74
SHBG	shbg_cleaned	wnt9a	0.00831897	0.000494452	16.8246	2.59687e-63	0.0016927	0.000243822	6.94234	3.96057e-12	0.0100117	0.000424531	23.5829	2.96762e-121
Triglycerides	log_total_tg_cleaned	furin	-0.663984	0.0394669	-16.8238	2.60593e-63	2.32731	0.028179	82.5902	0	1.66333	0.0275486	60.3779	0
Age	age	ccl16	-0.0186713	0.00111011	-16.8192	2.80822e-63	0.0305145	0.00075166	40.5962	0	0.0118432	0.000820349	14.4368	5.25432e-47
Age	age	rtbdn	-0.0195128	0.0011618	-16.7953	4.21449e-63	0.0295446	0.00079384	37.2173	1.79174e-294	0.0100318	0.000849803	11.8048	4.73352e-32
Age	age	hmcn2	-0.0201522	0.00119996	-16.794	4.40236e-63	0.0104251	0.000819538	12.7207	6.11549e-37	-0.00972705	0.000878316	-11.0747	2.04056e-28
Age	age	dkk4	-0.0194699	0.00116029	-16.7803	5.43587e-63	0.0323703	0.00080426	40.2486	0	0.0129004	0.000834077	15.4667	1.21443e-53
Body mass index	bmi	kitlg	-0.0350011	0.00208632	-16.7765	5.77112e-63	-0.0112523	0.00123711	-9.0956	1.01465e-19	-0.0462534	0.00168937	-27.3791	5.36072e-162
Testosterone	log_testo_cleaned	lrtm2	0.958164	0.0571333	16.7707	6.42551e-63	-0.115502	0.0316571	-3.64855	0.00026432	0.842662	0.0474103	17.7738	4.11489e-70
SHBG	shbg_cleaned	fetub	-0.00802366	0.00047869	-16.7617	7.39036e-63	-0.000881289	0.000241123	-3.65493	0.000257818	-0.00890494	0.000399349	-22.2987	8.50392e-109
SHBG	shbg_cleaned	cdh2	0.0080189	0.000478443	16.7604	7.55362e-63	-0.0069726	0.000235858	-29.5628	1.47099e-188	0.0010463	0.000410715	2.54752	0.0108568
Urate	urate_cleaned	efna4	-0.00223387	0.000133448	-16.7397	1.0714e-62	0.00525681	9.28676e-05	56.6054	0	0.00302294	9.61204e-05	31.4495	8.25308e-212
SHBG	shbg_cleaned	spp1	0.00816285	0.000487751	16.7357	1.13653e-62	0.0013855	0.000250164	5.53838	3.08577e-08	0.00954836	0.00039671	24.0688	3.43113e-126
Body mass index	bmi	ptprf	-0.0340831	0.00203657	-16.7355	1.13834e-62	0.0365114	0.00124159	29.407	1.12681e-186	0.00242832	0.00159407	1.52335	0.127688
Urate	urate_cleaned	ctsd	-0.00227753	0.000136099	-16.7343	1.20847e-62	0.00507634	9.78806e-05	51.8626	0	0.00279881	9.43394e-05	29.6674	6.00235e-189
Age	age	lgals9	-0.0187549	0.00112106	-16.7296	1.26313e-62	0.0469086	0.00079826	58.7636	0	0.0281537	0.000778696	36.1549	3.68164e-277
Age	age	hrg	-0.0198382	0.00118585	-16.7291	1.28843e-62	0.0234981	0.000822085	28.5835	1.51951e-176	0.00365993	0.000852925	4.29103	1.78719e-05
Age	age	pear1	-0.0196502	0.00117547	-16.7169	1.55231e-62	0.00857906	0.000806879	10.6324	2.4199e-26	-0.0110712	0.000855272	-12.9446	3.5985e-38
Age	age	tctn3	-0.0195752	0.00117131	-16.7123	1.70219e-62	0.0103775	0.000790696	13.1246	3.31124e-39	-0.00919769	0.000868565	-10.5895	3.93407e-26
LDL direct	ldl_chol_cleaned	adgre5	-0.183222	0.0109665	-16.7074	1.82435e-62	0.0589773	0.00733468	8.04088	9.3422e-16	-0.124244	0.00816015	-15.2257	4.71855e-52
Testosterone	log_testo_cleaned	asah2	-0.958041	0.057352	-16.7046	1.9209e-62	0.0701218	0.0321359	2.18204	0.0291169	-0.887919	0.046975	-18.902	5.57955e-79
Age	age	tcl1a	-0.0197085	0.00118043	-16.6961	2.2158e-62	0.0137851	0.000788701	17.4782	5.78606e-68	-0.00592339	0.0008847	-6.69536	2.20999e-11
Alkaline phosphatase	log_alp_cleaned	adh1b	-1.33627	0.0800308	-16.697	2.22034e-62	2.24353	0.0509618	44.0238	0	0.907257	0.0615262	14.7459	6.14968e-49
Age	age	cd59	-0.0184752	0.00110678	-16.6928	2.37599e-62	0.0406674	0.000790254	51.4612	0	0.0221923	0.000766284	28.9609	1.78011e-180
SHBG	shbg_cleaned	serpinf2	-0.00798568	0.000478463	-16.6903	2.47693e-62	-0.0072763	0.000233702	-31.135	2.38979e-208	-0.015262	0.000415984	-36.6889	1.04594e-284
Alkaline phosphatase	log_alp_cleaned	ceacam16	-1.35504	0.0812018	-16.6873	2.58568e-62	1.13116	0.0503773	22.4537	1.91346e-110	-0.223878	0.0643226	-3.48056	0.000501486
Age	age	ptprm	-0.0193345	0.00115884	-16.6844	2.68417e-62	0.0240303	0.00079992	30.0408	1.60454e-194	0.00469574	0.000837759	5.60513	2.10904e-08
Age	age	igfbp7	-0.0183614	0.00110061	-16.683	2.73021e-62	0.0445924	0.000767243	58.1203	0	0.0262309	0.000786018	33.3719	1.26423e-237
High light scatter reticulocyte count	High_light_scatter_reticulocyte_count	shbg	15.706	0.941645	16.6794	2.94503e-62	-34.5275	0.713087	-48.4198	0	-18.8215	0.608343	-30.939	3.76452e-205
Testosterone	log_testo_cleaned	yap1	-0.979341	0.0587236	-16.6771	3.05812e-62	-0.167096	0.0330835	-5.05073	4.4355e-07	-1.14644	0.0476693	-24.0498	6.11802e-126
Alkaline phosphatase	log_alp_cleaned	lgals3	-1.30737	0.0784176	-16.6719	3.29985e-62	2.25259	0.0504251	44.6721	0	0.945219	0.0595144	15.8822	1.89206e-56
Glycated haemoglobin (HbA1c)	hba1c_cleaned	smoc1	-0.0336323	0.00201839	-16.6629	3.81412e-62	0.062538	0.00148749	42.0425	0	0.0289057	0.0013593	21.2651	3.05335e-99
Age	age	sdc4	-0.0196749	0.00118116	-16.6573	4.21267e-62	0.00559972	0.000804612	6.95953	3.50556e-12	-0.0140752	0.00086705	-16.2335	7.07899e-59
SHBG	shbg_cleaned	il17d	0.00825695	0.000495738	16.6559	4.34209e-62	-0.000584383	0.000244064	-2.39438	0.0166563	0.00767256	0.000426491	17.99	8.98923e-72
Age	age	gfral	-0.0195708	0.0011772	-16.6248	7.39244e-62	0.0349751	0.000809251	43.2191	0	0.0154044	0.000855385	18.0087	6.77887e-72
C-reactive protein	log_crp_cleaned	adipoq	0.304058	0.0182912	16.6232	7.4748e-62	-0.513993	0.0119563	-42.9894	0	-0.209935	0.0138311	-15.1784	9.80788e-52
LDL direct	ldl_chol_cleaned	cd80	-0.184679	0.0111141	-16.6166	8.34125e-62	0.0660319	0.00749729	8.80743	1.37054e-18	-0.118647	0.00818218	-14.5007	2.13488e-47
Urate	urate_cleaned	rarres2	-0.00216848	0.000130621	-16.6014	1.06174e-61	0.00566061	9.14808e-05	61.8776	0	0.00349213	9.34255e-05	37.3788	1.64881e-295
Aspartate aminotransferase	log_ast_cleaned	nefl	-1.4765	0.0889916	-16.5914	1.26747e-61	1.42071	0.0608327	23.3544	3.24262e-119	-0.0557866	0.0651877	-0.855784	0.392128
LDL direct	ldl_chol_cleaned	lag3	-0.182904	0.0110273	-16.5864	1.36312e-61	0.0382523	0.00749273	5.10526	3.32967e-07	-0.144651	0.00804922	-17.9708	1.2404e-71
Age	age	apoe	-0.0196331	0.00118382	-16.5845	1.4183e-61	0.0172601	0.000819395	21.0644	1.45311e-97	-0.00237303	0.000853093	-2.78168	0.00541318
Triglycerides	log_total_tg_cleaned	phospho1	-0.707832	0.0427025	-16.5759	1.62436e-61	1.06165	0.0299718	35.4217	1.20589e-267	0.353822	0.0304313	11.6269	3.81037e-31
Age	age	pcdh9	-0.0194836	0.00117696	-16.5541	2.34905e-61	0.0301877	0.000815347	37.0244	2.3936e-291	0.0107041	0.00084739	12.6319	1.96787e-36
LDL direct	ldl_chol_cleaned	adgre2	-0.181749	0.0109801	-16.5526	2.37608e-61	0.0628138	0.00737756	8.51417	1.77801e-17	-0.118935	0.0081225	-14.6427	2.69032e-48
Aspartate aminotransferase	log_ast_cleaned	cga	-1.15281	0.0696565	-16.55	2.48511e-61	1.48578	0.0548272	27.0994	3.05437e-159	0.332971	0.0408216	8.15674	3.64668e-16
LDL direct	ldl_chol_cleaned	tff1	-0.181473	0.0109674	-16.5466	2.63531e-61	0.0168111	0.00720944	2.33182	0.0197187	-0.164662	0.00832135	-19.7879	2.64012e-86
Age	age	ppl	-0.0199003	0.00120262	-16.5474	2.65718e-61	0.0218006	0.000837542	26.0293	3.91549e-147	0.00190037	0.000859949	2.20987	0.0271266
Urate	urate_cleaned	lgals3	-0.00220483	0.00013331	-16.539	2.98058e-61	0.00396556	9.65301e-05	41.0811	0	0.00176074	9.16054e-05	19.2209	1.39125e-81
Alanine aminotransferase	log_alt_cleaned	ltbp2	-0.848527	0.0513128	-16.5364	3.09864e-61	0.397246	0.0360278	11.0261	3.35773e-28	-0.451282	0.0364285	-12.3882	4.08596e-35
SHBG	shbg_cleaned	il32	0.00798542	0.000483035	16.5318	3.35956e-61	0.00361113	0.000235098	15.3601	5.54317e-53	0.0115966	0.000420528	27.5762	2.87994e-164
Glycated haemoglobin (HbA1c)	hba1c_cleaned	adgrd1	-0.0324671	0.0019664	-16.5109	4.83157e-61	0.0478695	0.00140709	34.0203	2.58931e-247	0.0154024	0.00137412	11.2089	4.56097e-29
Red blood cell (erythrocyte) count	Red_blood_cell__erythrocyte__count	il6	-0.441729	0.0267644	-16.5043	5.28322e-61	0.344978	0.0193722	17.808	1.81828e-70	-0.0967502	0.0184519	-5.24337	1.59308e-07
Urate	urate_cleaned	lcat	-0.0022385	0.000135713	-16.4943	6.28111e-61	0.00484387	9.77865e-05	49.5352	0	0.00260537	9.38871e-05	27.75	3.26239e-166
Age	age	hs6st1	-0.0191292	0.0011601	-16.4892	6.73534e-61	0.0120755	0.000798327	15.126	1.9122e-51	-0.00705365	0.000841598	-8.38126	5.58134e-17
Triglycerides	log_total_tg_cleaned	cst3	-0.676893	0.0410767	-16.4788	8.03645e-61	1.66777	0.0297252	56.1064	0	0.99088	0.0281856	35.1556	1.25662e-262
Age	age	cst6	0.0188437	0.0011436	16.4776	8.30486e-61	-0.0282708	0.000776105	-36.4265	2.68133e-282	-0.00942706	0.00084305	-11.1821	6.14128e-29
Forced expiratory volume in 1-second (FEV1)	Forced_expiratory_volume_in_1_second__FEV1_	heg1	0.246321	0.0149503	16.476	8.57804e-61	-0.439864	0.0116448	-37.7733	1.23036e-302	-0.193543	0.00935002	-20.6997	3.92544e-94
Age	age	pkd1	-0.0182086	0.00110538	-16.4728	8.94944e-61	0.0522299	0.00075512	69.1676	0	0.0340213	0.000808899	42.0587	0
LDL direct	ldl_chol_cleaned	rnase1	-0.182974	0.0111093	-16.4703	9.31524e-61	0.0451657	0.00753612	5.99323	2.08826e-09	-0.137808	0.00812253	-16.9662	4.27974e-64
Heel bone mineral density (BMD) T-score, automated	Heel_bone_mineral_density__BMD__T_score__automated	dtx3	0.129308	0.00785812	16.4553	1.18218e-60	-0.139379	0.00626527	-22.2463	1.69751e-108	-0.0100709	0.00479435	-2.10057	0.0356915
Testosterone	log_testo_cleaned	treh	-0.967773	0.0588456	-16.446	1.38953e-60	0.0846743	0.0321142	2.63666	0.00837833	-0.883098	0.0496802	-17.7757	3.97239e-70
Glycated haemoglobin (HbA1c)	hba1c_cleaned	prl	0.0339838	0.00206712	16.4401	1.50869e-60	-0.0340957	0.00150795	-22.6106	5.4464e-112	-0.000111867	0.00141088	-0.0792893	0.936803
Alkaline phosphatase	log_alp_cleaned	fuom	-1.30622	0.079449	-16.441	1.52227e-60	2.56995	0.0504777	50.9127	0	1.26373	0.0612445	20.6341	1.48176e-93
Age	age	mfge8	-0.0191187	0.00116386	-16.427	1.87856e-60	0.0167388	0.000778983	21.488	1.97621e-101	-0.00237985	0.000870806	-2.73293	0.00628299
LDL direct	ldl_chol_cleaned	b2m	-0.182546	0.0111129	-16.4265	1.91272e-60	0.0606662	0.0076395	7.94112	2.09621e-15	-0.12188	0.00797955	-15.274	2.31536e-52
Lymphocyte percentage	Lymphocyte_percentage	cga	-0.0170398	0.00103753	-16.4234	1.99259e-60	0.0114564	0.000802677	14.2728	5.07347e-46	-0.00558337	0.00061439	-9.08766	1.10549e-19
Alkaline phosphatase	log_alp_cleaned	plin1	-1.32043	0.0805043	-16.4019	2.85825e-60	1.95738	0.0504184	38.8227	0	0.636953	0.0630925	10.0955	6.62991e-24
Testosterone	log_testo_cleaned	adgrg2	0.88692	0.0540918	16.3966	3.0942e-60	-0.330821	0.0304107	-10.8785	1.70293e-27	0.556098	0.043945	12.6544	1.46967e-36
Urate	urate_cleaned	plat	-0.00210189	0.000128256	-16.3882	3.53509e-60	0.005441	9.04994e-05	60.122	0	0.00333912	9.0957e-05	36.7109	1.77988e-285
Urate	urate_cleaned	ccl18	-0.00222363	0.000135691	-16.3875	3.61057e-60	0.00421689	9.89534e-05	42.615	0	0.00199326	9.23992e-05	21.5723	5.17286e-102
C-reactive protein	log_crp_cleaned	megf9	-0.336479	0.0205418	-16.3803	4.02632e-60	0.522625	0.0136684	38.2361	0	0.186145	0.0152092	12.239	2.56114e-34
SHBG	shbg_cleaned	bsg	0.00787824	0.000481531	16.3608	5.52339e-60	-0.00417731	0.000238957	-17.4814	5.38861e-68	0.00370093	0.000409906	9.02873	1.89199e-19
Age	age	nagk	-0.0196102	0.00119902	-16.3552	6.2106e-60	0.0147676	0.000832926	17.7298	7.55042e-70	-0.00484254	0.000860026	-5.63069	1.82078e-08
Triglycerides	log_total_tg_cleaned	igfbp4	-0.695251	0.0425209	-16.3508	6.55187e-60	1.49149	0.0295041	50.5522	0	0.796244	0.0307072	25.9302	8.95662e-146
Glycated haemoglobin (HbA1c)	hba1c_cleaned	proc	-0.0337358	0.00206572	-16.3313	8.97634e-60	0.044064	0.00149076	29.558	1.66203e-188	0.0103282	0.00142885	7.22836	5.06759e-13
Total Lean Mass (g)	Total_Lean_Mass__g_	dpp6	2.47671e-05	1.51764e-06	16.3195	1.08805e-59	-3.96964e-05	1.17871e-06	-33.6778	9.14661e-243	-1.49294e-05	9.53959e-07	-15.6499	7.15663e-55
Alkaline phosphatase	log_alp_cleaned	palm2	-1.28429	0.078707	-16.3173	1.13704e-59	3.06025	0.0492744	62.1063	0	1.77597	0.0617033	28.7824	2.17448e-178
LDL direct	ldl_chol_cleaned	dsc2	-0.179258	0.0109871	-16.3154	1.16765e-59	-0.028986	0.00734765	-3.94493	8.00609e-05	-0.208244	0.00817704	-25.467	9.22278e-141
Alkaline phosphatase	log_alp_cleaned	fgfr2	-1.24337	0.0762575	-16.3049	1.37675e-59	2.66912	0.0490106	54.46	0	1.42575	0.0579215	24.6152	8.4244e-132
Albumin	albumin_cleaned	eln	-0.0597426	0.00366447	-16.3032	1.43e-59	-0.0146705	0.00262217	-5.59479	2.23444e-08	-0.074413	0.002513	-29.6113	1.79778e-188
White blood cell (leukocyte) count	White_blood_cell__leukocyte__count	adipoq	0.0789057	0.00484268	16.2938	1.66557e-59	-0.115647	0.00331361	-34.9007	5.44329e-260	-0.0367417	0.00352419	-10.4256	2.2155e-25
Triglycerides	log_total_tg_cleaned	cdcp1	-0.702914	0.0431551	-16.2881	1.81694e-59	1.22252	0.0290765	42.045	0	0.519608	0.0321308	16.1717	1.91689e-58
Body mass index	bmi	lpl	-0.0297569	0.00182714	-16.2861	1.87275e-59	-0.0177852	0.00112345	-15.8309	3.76536e-56	-0.0475421	0.00141518	-33.5943	1.29358e-240
Phosphate	phos_cleaned	dpp4	-1.01165	0.0621741	-16.2712	2.40354e-59	1.09499	0.0456001	24.0129	7.62242e-126	0.0833433	0.0418637	1.99083	0.046514
Age	age	ogfr	-0.0188525	0.00115878	-16.2693	2.46272e-59	0.021841	0.000811816	26.9039	5.23363e-157	0.00298853	0.000822345	3.63416	0.000279602
C-reactive protein	log_crp_cleaned	serpinf1	-0.316292	0.0194432	-16.2675	2.5707e-59	0.853796	0.0128446	66.471	0	0.537504	0.014515	37.0309	7.50072e-290
Alkaline phosphatase	log_alp_cleaned	stc2	1.30424	0.0801823	16.2659	2.59662e-59	-0.287481	0.0530571	-5.41832	6.07614e-08	1.01676	0.0585791	17.357	5.50726e-67
Age	age	mmp10	0.0192169	0.00118145	16.2654	2.62063e-59	-0.0095993	0.000828174	-11.5909	5.58355e-31	0.00961756	0.000837657	11.4815	2.04539e-30
Cystatin C	log_cysc_cleaned	stc2	2.23187	0.137303	16.255	3.09728e-59	1.06187	0.0950354	11.1734	6.52576e-29	3.29373	0.09658	34.1037	1.01244e-247
LDL direct	ldl_chol_cleaned	igdcc4	0.178267	0.0109855	16.2275	4.88587e-59	-0.0614642	0.0073096	-8.40869	4.38759e-17	0.116803	0.00821876	14.2118	1.31841e-45
SHBG	shbg_cleaned	lmod1	0.00794651	0.00049045	16.2025	7.32414e-59	-8.31397e-05	0.000245895	-0.33811	0.735283	0.00786337	0.000412339	19.0702	2.47484e-80
Gamma glutamyltransferase	log_ggt_cleaned	ptprf	-0.599265	0.0369976	-16.1974	7.84385e-59	0.279868	0.0261309	10.7103	1.05107e-26	-0.319397	0.0259675	-12.2999	1.21358e-34
Cystatin C	log_cysc_cleaned	kynu	-2.19353	0.135425	-16.1974	7.84387e-59	3.481	0.0900939	38.6375	0	1.28747	0.100547	12.8046	2.1714e-37
SHBG	shbg_cleaned	pik3ip1	0.00790991	0.000488466	16.1934	8.39987e-59	-0.00272963	0.00023732	-11.5019	1.56273e-30	0.00518029	0.000426643	12.142	8.36145e-34
Age	age	ocln	-0.0185668	0.00114662	-16.1926	8.58985e-59	0.0393314	0.000801252	49.0875	0	0.0207647	0.000816436	25.4333	2.2747e-140
Age	age	rnase4	-0.0188893	0.00116683	-16.1886	9.28767e-59	0.0437156	0.000798474	54.749	0	0.0248263	0.00085221	29.1317	1.7705e-182
Total Lean Mass (g)	Total_Lean_Mass__g_	ncam1	2.4378e-05	1.50676e-06	16.1791	1.05724e-58	-3.54206e-05	1.11422e-06	-31.7897	4.13318e-217	-1.10426e-05	9.97149e-07	-11.0742	2.03158e-28
Alkaline phosphatase	log_alp_cleaned	cgb3_cgb5_cgb8	-1.26003	0.0778843	-16.1782	1.08341e-58	1.35916	0.0518545	26.211	3.35944e-149	0.0991282	0.0564417	1.75629	0.0790542
Body mass index	bmi	adamts13	0.0337189	0.00208522	16.1705	1.21248e-58	-0.00845659	0.00123659	-6.83866	8.19105e-12	0.0252623	0.00168752	14.9701	2.17071e-50
Phosphate	phos_cleaned	acan	-0.995071	0.0615488	-16.1672	1.28773e-58	0.858013	0.0452935	18.9434	2.02585e-79	-0.137058	0.0412467	-3.32288	0.000892578
LDL direct	ldl_chol_cleaned	apom	0.163082	0.0100878	16.1663	1.30162e-58	0.363983	0.00679133	53.5952	0	0.527065	0.00744517	70.7929	0
Forced expiratory volume in 1-second (FEV1)	Forced_expiratory_volume_in_1_second__FEV1_	cga	0.192271	0.0118939	16.1655	1.31725e-58	-0.307211	0.0106011	-28.9792	2.08379e-181	-0.11494	0.00598191	-19.2146	1.55798e-81
Aspartate aminotransferase	log_ast_cleaned	ptprz1	-1.37192	0.0848902	-16.1611	1.42794e-58	2.52851	0.0626604	40.3526	0	1.15659	0.0561513	20.5977	2.92253e-93
Alkaline phosphatase	log_alp_cleaned	lmnb2	-1.29337	0.0800471	-16.1576	1.51046e-58	2.43434	0.0511861	47.5586	0	1.14097	0.0612077	18.641	7.1436e-77
LDL direct	ldl_chol_cleaned	crip2	-0.173352	0.0107425	-16.1369	2.09352e-58	0.200022	0.00738081	27.1003	3.09028e-159	0.0266702	0.00773088	3.44983	0.000562131
Urea	urea_cleaned	dpt	-0.114119	0.00707416	-16.1318	2.25931e-58	0.253797	0.00513296	49.4445	0	0.139678	0.00480139	29.0911	3.08709e-182
Alanine aminotransferase	log_alt_cleaned	lgals9	-0.816434	0.0506301	-16.1255	2.51357e-58	1.54903	0.0365536	42.3768	0	0.732593	0.0346479	21.1439	3.90471e-98
Cystatin C	log_cysc_cleaned	klkb1	-2.26403	0.140477	-16.1167	2.94278e-58	1.18386	0.0947876	12.4896	1.12148e-35	-1.08017	0.102422	-10.5463	6.24348e-26
Testosterone	log_testo_cleaned	f7	-0.931002	0.0578129	-16.1037	3.56559e-58	-0.189161	0.0323894	-5.84022	5.28306e-09	-1.12016	0.0471936	-23.7355	8.272e-123
Haemoglobin concentration	Haemoglobin_concentration	f3	-0.154457	0.00959959	-16.0899	4.4433e-58	0.112878	0.00710338	15.8908	1.46023e-56	-0.0415784	0.00638094	-6.51602	7.39445e-11
SHBG	shbg_cleaned	chga	0.00795819	0.000494628	16.0892	4.5355e-58	0.00249613	0.000247768	10.0745	8.04247e-24	0.0104543	0.000416897	25.0765	1.39694e-136
C-reactive protein	log_crp_cleaned	f10	-0.33534	0.0208428	-16.089	4.55116e-58	0.517207	0.0131661	39.2832	0	0.181867	0.0163696	11.11	1.3705e-28
Alanine aminotransferase	log_alt_cleaned	wfdc2	-0.844447	0.0524879	-16.0884	4.63404e-58	0.0878306	0.035604	2.46688	0.0136373	-0.756616	0.0387616	-19.5197	5.03571e-84
Total Lean Mass (g)	Total_Lean_Mass__g_	chrdl2	-2.49399e-05	1.55114e-06	-16.0784	5.35374e-58	3.55475e-05	1.3276e-06	26.7757	1.474e-155	1.06076e-05	8.46682e-07	12.5284	7.15987e-36
LDL direct	ldl_chol_cleaned	mln	-0.175479	0.0109237	-16.0641	6.73084e-58	0.193697	0.00732765	26.4337	1.0153e-151	0.0182175	0.00810085	2.24883	0.0245341
Cystatin C	log_cysc_cleaned	sfrp4	2.25946	0.140655	16.0638	6.88377e-58	2.20619	0.0963567	22.8961	1.09485e-114	4.46565	0.100392	44.4819	0
Aspartate aminotransferase	log_ast_cleaned	tnfrsf9	-1.41018	0.0878863	-16.0455	9.09276e-58	1.63919	0.0620663	26.4103	1.88881e-151	0.229012	0.0618935	3.7001	0.000216103
Urea	urea_cleaned	plat	-0.114847	0.00715774	-16.0452	9.0963e-58	0.0928657	0.00500595	18.5511	2.84016e-76	-0.0219813	0.00510304	-4.3075	1.6591e-05
Alkaline phosphatase	log_alp_cleaned	hspg2	-1.28031	0.0797971	-16.0445	9.25131e-58	2.25881	0.0506888	44.5623	0	0.978505	0.0615086	15.9084	1.26177e-56
Age	age	il1rl1	-0.0174504	0.00108848	-16.0319	1.12487e-57	0.0172044	0.000724653	23.7416	3.90576e-123	-0.000245937	0.000818989	-0.300293	0.763957
Age	age	crip2	-0.0179	0.00111662	-16.0305	1.15494e-57	0.0403232	0.000779344	51.7399	0	0.0224232	0.000795845	28.1753	3.10873e-171
SHBG	shbg_cleaned	layn	0.00781223	0.000487376	16.0292	1.18153e-57	0.00130041	0.000236155	5.50659	3.69767e-08	0.00911264	0.000426868	21.3477	5.71788e-100
Age	age	hmox1	-0.0185336	0.00115976	-15.9805	2.57619e-57	0.024231	0.000789842	30.6782	1.45799e-202	0.00569737	0.000851641	6.68988	2.29459e-11
Waist-to-Hip ratio	whr	cfc1	2.287	0.143153	15.9759	2.77992e-57	1.28435	0.0918714	13.9799	3.16042e-44	3.57135	0.110341	32.3666	7.95279e-224
Age	age	scn4b	-0.0187855	0.00117606	-15.9732	2.93236e-57	0.0210022	0.000809103	25.9574	2.35614e-146	0.00221677	0.000853453	2.59741	0.0094002
Age	age	il16	-0.0184762	0.00115724	-15.9658	3.22407e-57	0.0278336	0.000797197	34.9143	2.18577e-260	0.00935733	0.000838587	11.1584	7.93249e-29
Age	age	cfb	-0.0190495	0.00119325	-15.9643	3.3659e-57	0.018054	0.00083825	21.5378	7.57322e-102	-0.000995494	0.000844154	-1.17928	0.238302
SHBG	shbg_cleaned	gm2a	0.00798669	0.000500609	15.9539	3.98171e-57	-0.00393159	0.000245702	-16.0014	2.62282e-57	0.0040551	0.00043316	9.36168	8.71071e-21
Age	age	neo1	-0.0188387	0.00118284	-15.9267	6.08394e-57	0.0242323	0.000816986	29.6606	1.05252e-189	0.00539362	0.000854397	6.31277	2.80089e-10
Urate	urate_cleaned	cdh2	-0.00208794	0.000131158	-15.9192	6.80012e-57	0.00457382	9.3832e-05	48.7448	0	0.00248588	9.14906e-05	27.1709	1.28275e-159
Age	age	slitrk1	-0.0185957	0.00116816	-15.9188	6.98355e-57	0.0137868	0.000800109	17.2312	4.2148e-66	-0.00480881	0.000852173	-5.643	1.69548e-08
Age	age	gnpda2	-0.0192414	0.00120936	-15.9104	7.95111e-57	0.00850403	0.000827793	10.2731	1.05831e-24	-0.0107373	0.000882929	-12.161	6.72561e-34
Alkaline phosphatase	log_alp_cleaned	ntrk2	-1.2774	0.0803305	-15.9017	8.97654e-57	1.94303	0.0514381	37.7741	4.98324e-303	0.665632	0.0612839	10.8615	2.10558e-27
SHBG	shbg_cleaned	f10	-0.00771375	0.000485462	-15.8895	1.0979e-56	-0.00801461	0.000232743	-34.4354	2.54248e-253	-0.0157284	0.000431261	-36.4706	1.21335e-281
Triglycerides	log_total_tg_cleaned	cd74	-0.673123	0.0423687	-15.8873	1.12438e-56	1.4182	0.0303259	46.7653	0	0.745078	0.0294954	25.2608	1.33103e-138
LDL direct	ldl_chol_cleaned	il18bp	-0.173726	0.0109373	-15.8837	1.19241e-56	0.0450653	0.00745283	6.04674	1.50074e-09	-0.128661	0.00795195	-16.1798	1.67117e-58
Urate	urate_cleaned	calb2	-0.00211325	0.000133142	-15.8722	1.44425e-56	0.00455132	9.62581e-05	47.2825	0	0.00243807	9.17076e-05	26.5853	5.73139e-153
Alkaline phosphatase	log_alp_cleaned	yap1	-1.26687	0.0799003	-15.8557	1.87721e-56	2.56235	0.0503982	50.8421	0	1.29548	0.0621039	20.8598	1.42637e-95
Cystatin C	log_cysc_cleaned	c4bpb	-2.15399	0.135873	-15.8529	1.94094e-56	3.2128	0.0917752	35.0073	1.06424e-261	1.05881	0.0988381	10.7126	1.0519e-26
Age	age	cd164	-0.0186017	0.00117344	-15.8523	1.96221e-56	0.0190755	0.000808113	23.605	9.40323e-122	0.000473808	0.000850566	0.55705	0.5775
Gamma glutamyltransferase	log_ggt_cleaned	c4bpb	-0.585682	0.0369504	-15.8505	2.01663e-56	0.341223	0.0263305	12.9592	2.82695e-38	-0.244459	0.0255969	-9.55031	1.43975e-21
LDL direct	ldl_chol_cleaned	lgals3	-0.171139	0.0107982	-15.8488	2.07461e-56	0.159843	0.00744487	21.4703	2.88831e-101	-0.011296	0.00773654	-1.46009	0.144283
Alanine aminotransferase	log_alt_cleaned	paep	0.819399	0.0517323	15.8392	2.41919e-56	-0.882043	0.0393706	-22.4036	5.45558e-110	-0.0626438	0.0324694	-1.92932	0.0537061
Testosterone	log_testo_cleaned	cbln4	-0.920372	0.0581325	-15.8323	2.68283e-56	0.0717327	0.0319299	2.24657	0.0246769	-0.84864	0.0487093	-17.4225	1.76887e-67
Haemoglobin concentration	Haemoglobin_concentration	eln	-0.151376	0.00958122	-15.7992	4.57753e-56	0.0882422	0.00700477	12.5975	2.88607e-36	-0.0631335	0.00647454	-9.75103	2.05813e-22
SHBG	shbg_cleaned	plau	0.00769945	0.000487389	15.7973	4.6757e-56	-0.000566706	0.000242393	-2.33797	0.0193974	0.00713274	0.000413521	17.2488	3.50329e-66
SHBG	shbg_cleaned	tnfrsf4	0.00773621	0.000489879	15.7921	5.06444e-56	-0.00220472	0.000239616	-9.20106	3.83349e-20	0.00553149	0.000424622	13.0268	1.24036e-38
Age	age	itgb7	-0.0184968	0.00117331	-15.7646	7.80221e-56	0.014624	0.000802763	18.2171	1.22262e-73	-0.00387282	0.000856935	-4.51939	6.23772e-06
Age	age	selenop	-0.0187626	0.00119014	-15.765	7.84917e-56	0.0216896	0.000812775	26.6858	1.6755e-154	0.00292699	0.000871283	3.3594	0.00078264
Alkaline phosphatase	log_alp_cleaned	ccn3	-1.24405	0.0789307	-15.7613	8.2233e-56	2.42407	0.0497721	48.7033	0	1.18001	0.0613402	19.2372	1.0071e-81
Age	age	f9	-0.0183017	0.00116132	-15.7594	8.49681e-56	0.0266547	0.000814322	32.7323	9.44764e-230	0.00835294	0.000823431	10.1441	4.03747e-24
Alkaline phosphatase	log_alp_cleaned	dtx3	-1.24564	0.079101	-15.7475	1.02608e-55	2.16426	0.0511945	42.2751	0	0.918613	0.0595702	15.4207	2.44736e-53
Total Lean Mass (g)	Total_Lean_Mass__g_	nxph3	2.47187e-05	1.56998e-06	15.7446	1.09329e-55	-4.03527e-05	1.24684e-06	-32.3639	1.62878e-224	-1.56341e-05	9.60751e-07	-16.2728	3.94397e-59
Testosterone	log_testo_cleaned	fabp3	-0.897357	0.0570211	-15.7373	1.21299e-55	-0.0411562	0.0317233	-1.29735	0.194525	-0.938514	0.0470509	-19.9468	1.23087e-87
Age	age	ccl4	-0.0183186	0.00116412	-15.736	1.22825e-55	0.0267403	0.000820075	32.6071	4.64095e-228	0.00842172	0.0008203	10.2666	1.14996e-24
Triglycerides	log_total_tg_cleaned	fstl3	-0.672101	0.0427195	-15.7329	1.29129e-55	1.38796	0.0297993	46.577	0	0.715862	0.0306622	23.3467	6.26784e-119
Age	age	osmr	-0.0178	0.00113201	-15.7242	1.4769e-55	0.0309992	0.000802075	38.6488	0	0.0131993	0.000791673	16.6726	5.50835e-62
Cystatin C	log_cysc_cleaned	adh4	-2.10587	0.134	-15.7154	1.70849e-55	3.6898	0.0903301	40.848	0	1.58394	0.0977042	16.2115	1.02257e-58
Aspartate aminotransferase	log_ast_cleaned	scarf2	-1.35456	0.0862442	-15.7062	1.95554e-55	2.01446	0.0610484	32.9977	2.02108e-233	0.659892	0.0605958	10.8901	1.53842e-27
Age	age	erp44	-0.0184804	0.0011768	-15.704	2.03318e-55	0.0176873	0.000812674	21.7643	5.65342e-104	-0.000793122	0.000850122	-0.932951	0.350857
Haemoglobin concentration	Haemoglobin_concentration	paep	0.151192	0.00963392	15.6937	2.39043e-55	-0.164499	0.00744304	-22.1011	4.02478e-107	-0.0133075	0.00595992	-2.23283	0.0255712
Age	age	nphs1	-0.0190559	0.00121467	-15.6882	2.65091e-55	0.000248587	0.00083555	0.297513	0.766077	-0.0188073	0.000881658	-21.3317	9.00041e-100
Age	age	sele	-0.0181575	0.00115817	-15.6777	3.05352e-55	0.0118993	0.000791708	15.0299	8.08259e-51	-0.00625817	0.000846754	-7.39078	1.51758e-13
Age	age	pam	-0.0182997	0.00116796	-15.6681	3.55374e-55	0.0283562	0.000799994	35.4455	4.69739e-268	0.0100565	0.000852022	11.8031	4.82389e-32
Total Lean Mass (g)	Total_Lean_Mass__g_	gdf2	2.28802e-05	1.46049e-06	15.666	3.67946e-55	-3.73817e-05	1.13695e-06	-32.879	9.68232e-232	-1.45016e-05	9.15318e-07	-15.8432	3.4952e-56
SHBG	shbg_cleaned	ret	-0.00757837	0.000483745	-15.666	3.68078e-55	-0.00648182	0.000242625	-26.7154	7.08366e-155	-0.0140602	0.000406034	-34.6281	4.4923e-255
White blood cell (leukocyte) count	White_blood_cell__leukocyte__count	cxcl17	0.0835862	0.00533565	15.6656	3.6875e-55	0.0810329	0.00368184	22.0088	2.85145e-106	0.164619	0.00384505	42.8132	0
Alkaline phosphatase	log_alp_cleaned	atrn	-1.27265	0.0812538	-15.6627	3.90656e-55	2.0427	0.0514295	39.7184	0	0.770049	0.0628953	12.2434	2.44842e-34
LDL direct	ldl_chol_cleaned	fam20a	-0.172891	0.0110411	-15.6588	4.14832e-55	0.195641	0.00758922	25.7788	1.85785e-144	0.0227503	0.00793698	2.86636	0.0041567
Alkaline phosphatase	log_alp_cleaned	lep	-1.07091	0.0684059	-15.6553	4.35354e-55	1.90492	0.0434669	43.8246	0	0.834005	0.0526801	15.8315	4.19981e-56
IGF-1	igf1_cleaned	sema3f	0.0270629	0.00172871	15.6549	4.37719e-55	-0.0306655	0.00117135	-26.1798	6.74722e-149	-0.0036027	0.00125904	-2.86147	0.00422132
SHBG	shbg_cleaned	itgav	0.00756524	0.000483297	15.6534	4.46387e-55	0.00232469	0.000243291	9.55517	1.35128e-21	0.00988993	0.000403521	24.5091	1.03268e-130
C-reactive protein	log_crp_cleaned	c7	0.334354	0.0213603	15.653	4.5804e-55	-0.140408	0.0139011	-10.1005	6.1947e-24	0.193946	0.0162384	11.9437	9.2121e-33
Alkaline phosphatase	log_alp_cleaned	cfh	-1.25388	0.080149	-15.6443	5.32032e-55	3.26513	0.0511209	63.8708	0	2.01126	0.0614703	32.7192	3.51658e-228
Age	age	pla2g7	-0.0178034	0.00113867	-15.6352	5.94578e-55	0.00360681	0.000755658	4.77307	1.82544e-06	-0.0141965	0.000859463	-16.5179	7.00601e-61
Glycated haemoglobin (HbA1c)	hba1c_cleaned	sema3f	-0.0323516	0.00207024	-15.627	6.77458e-55	0.0423835	0.00151789	27.9227	9.04267e-169	0.0100319	0.00140371	7.14671	9.20031e-13
Alkaline phosphatase	log_alp_cleaned	serpinf1	-1.23215	0.0789752	-15.6017	1.01624e-54	2.211	0.0510823	43.283	0	0.978847	0.0595095	16.4486	2.25425e-60
Total Lean Mass (g)	Total_Lean_Mass__g_	ccn5	-2.30827e-05	1.48046e-06	-15.5915	1.176e-54	4.05703e-05	1.15781e-06	35.0405	3.79718e-262	1.74876e-05	9.22956e-07	18.9474	2.35909e-79
Red blood cell (erythrocyte) count	Red_blood_cell__erythrocyte__count	efemp1	-0.414478	0.0265997	-15.582	1.36338e-54	0.0924754	0.0186336	4.96284	6.99644e-07	-0.322002	0.0190312	-16.9197	9.10444e-64
Glycated haemoglobin (HbA1c)	hba1c_cleaned	chrdl2	0.0324327	0.00208158	15.5808	1.3898e-54	-0.0131675	0.00164305	-8.01408	1.16189e-15	0.0192652	0.00125691	15.3274	1.0135e-52
Forced expiratory volume in 1-second (FEV1)	Forced_expiratory_volume_in_1_second__FEV1_	igsf3	0.231068	0.0148376	15.5732	1.56574e-54	-0.451602	0.0114971	-39.2797	0	-0.220534	0.00933199	-23.632	9.12103e-122
SHBG	shbg_cleaned	serpina5	-0.00757308	0.000486338	-15.5716	1.62266e-54	-0.00784696	0.00024731	-31.7293	3.83095e-216	-0.01542	0.000401351	-38.4203	0
Total Lean Mass (g)	Total_Lean_Mass__g_	mog	2.33048e-05	1.49742e-06	15.5633	1.81737e-54	-5.85026e-05	1.16627e-06	-50.162	0	-3.51978e-05	9.38302e-07	-37.5122	1.33254e-297
Age	age	pomc	-0.0180444	0.00115949	-15.5624	1.8825e-54	0.0176253	0.000784396	22.4699	1.42165e-110	-0.000419086	0.000857714	-0.488608	0.625125
LDL direct	ldl_chol_cleaned	pkd1	-0.171537	0.0110267	-15.5565	2.04158e-54	0.140309	0.00747913	18.76	6.25481e-78	-0.0312279	0.00806324	-3.87287	0.000107919
Cystatin C	log_cysc_cleaned	ssc4d	-2.04283	0.131405	-15.546	2.3886e-54	3.1927	0.0843522	37.8496	3.51477e-304	1.14987	0.101664	11.3105	1.43861e-29
Age	age	cst3	-0.017006	0.00109402	-15.5444	2.44486e-54	0.0468893	0.000772421	60.7043	0	0.0298833	0.000768731	38.8736	0
SHBG	shbg_cleaned	tgfbr2	0.00761864	0.000490166	15.543	2.4964e-54	-0.00553327	0.000238531	-23.1973	1.05231e-117	0.00208537	0.000426837	4.88564	1.03904e-06
Glycated haemoglobin (HbA1c)	hba1c_cleaned	furin	-0.0312657	0.00201314	-15.5308	3.01545e-54	0.0761899	0.00147464	51.667	0	0.0449242	0.00136654	32.8743	8.38737e-231
SHBG	shbg_cleaned	msln	0.00763329	0.000491493	15.5308	3.02449e-54	0.000377673	0.000233981	1.61411	0.106516	0.00801096	0.000439557	18.2251	1.32808e-73
Urate	urate_cleaned	nomo1	-0.00206986	0.000133283	-15.5297	3.06988e-54	0.00462198	9.48429e-05	48.733	0	0.00255212	9.3608e-05	27.2639	1.08783e-160
Cystatin C	log_cysc_cleaned	areg	2.13467	0.13749	15.526	3.25797e-54	2.29372	0.0973595	23.5593	2.73e-121	4.42839	0.0931786	47.5259	0
Age	age	faslg	-0.0173354	0.00111697	-15.52	3.55692e-54	-0.0127161	0.000769314	-16.5291	5.02877e-61	-0.0300515	0.000809586	-37.1196	1.16314e-291
Age	age	phykpl	-0.0186672	0.00120392	-15.5053	4.55271e-54	0.0166789	0.000820968	20.3161	6.25848e-91	-0.00198825	0.000882759	-2.25232	0.0243139
SHBG	shbg_cleaned	ckap4	0.00760927	0.000490818	15.5032	4.6217e-54	-0.00138487	0.000235389	-5.88334	4.07567e-09	0.0062244	0.000435333	14.298	3.82634e-46
Cystatin C	log_cysc_cleaned	furin	-2.0977	0.135313	-15.5026	4.66951e-54	4.90522	0.0902035	54.3795	0	2.80752	0.100135	28.0373	1.19739e-169
Age	age	a1bg	-0.0175271	0.00113084	-15.4992	4.96224e-54	0.02593	0.000809906	32.0161	5.14003e-220	0.0084029	0.000779343	10.782	5.00176e-27
White blood cell (leukocyte) count	White_blood_cell__leukocyte__count	ltbp2	0.0840583	0.0054252	15.494	5.32251e-54	-0.07646	0.00371997	-20.5539	4.73043e-93	0.00759822	0.00394008	1.92844	0.0538142
Age	age	lrpap1	-0.0177958	0.00114923	-15.485	6.11937e-54	0.0227542	0.000824728	27.5899	6.52282e-165	0.00495839	0.00078952	6.28026	3.45034e-10
LDL direct	ldl_chol_cleaned	ctsv	0.169346	0.0109401	15.4795	6.67539e-54	-0.0287504	0.00769812	-3.73473	0.000188366	0.140596	0.0076127	18.4686	1.59719e-75
Age	age	il6r	-0.0182668	0.00118009	-15.4791	6.74526e-54	0.0181949	0.000811122	22.4318	2.97153e-110	-7.18459e-05	0.000857557	-0.0837797	0.933232
Age	age	il32	-0.0177054	0.00114419	-15.4742	7.25943e-54	0.031446	0.000775355	40.5569	0	0.0137406	0.000844877	16.2634	4.36723e-59
Haemoglobin concentration	Haemoglobin_concentration	serping1	-0.150359	0.00971681	-15.4741	7.319e-54	0.162833	0.00692587	23.5108	8.89718e-121	0.0124733	0.00679236	1.83637	0.0663186
Urea	urea_cleaned	acy1	-0.107945	0.00698003	-15.4648	8.39898e-54	0.0652426	0.00496122	13.1505	2.34206e-39	-0.042702	0.00487479	-8.75976	2.11289e-18
Urate	urate_cleaned	clec7a	-0.0021129	0.000136741	-15.4519	1.01999e-53	0.00306281	9.67495e-05	31.6571	2.12968e-215	0.000949907	9.66802e-05	9.82524	9.87663e-23
Testosterone	log_testo_cleaned	mfap5	-0.884022	0.0572124	-15.4516	1.02548e-53	0.288589	0.031974	9.02574	1.91937e-19	-0.595433	0.0469514	-12.6819	1.0345e-36
Alanine aminotransferase	log_alt_cleaned	igfbp2	-0.749363	0.0485042	-15.4494	1.06049e-53	-1.31379	0.0349652	-37.5743	4.91967e-300	-2.06316	0.0332648	-62.0222	0
Urate	urate_cleaned	igsf9	-0.00199246	0.000128965	-15.4497	1.06738e-53	0.00657294	8.83553e-05	74.3922	0	0.00458048	9.44297e-05	48.5067	0
Urate	urate_cleaned	ces2	-0.00208821	0.000135246	-15.4401	1.22892e-53	0.00355221	9.73118e-05	36.5034	1.13214e-283	0.00146399	9.36746e-05	15.6285	9.97053e-55
Alkaline phosphatase	log_alp_cleaned	fas	-1.20669	0.07816	-15.4387	1.25201e-53	2.23762	0.050247	44.5324	0	1.03093	0.0593491	17.3706	4.3449e-67
Urate	urate_cleaned	pon3	0.00199517	0.000129282	15.4327	1.37368e-53	-0.005005	9.30339e-05	-53.7976	0	-0.00300983	8.95359e-05	-33.6159	6.00539e-241
Cystatin C	log_cysc_cleaned	rln2	2.21173	0.143363	15.4275	1.51645e-53	0.872865	0.103886	8.40214	4.64561e-17	3.08459	0.0932064	33.0942	1.84508e-233
Glycated haemoglobin (HbA1c)	hba1c_cleaned	lgals3	-0.0311386	0.00201917	-15.4215	1.63594e-53	0.0572116	0.0014806	38.6408	0	0.0260729	0.00136895	19.046	3.75104e-80
LDL direct	ldl_chol_cleaned	adamts16	-0.168747	0.0109422	-15.4216	1.64277e-53	0.115523	0.00704681	16.3937	4.70495e-60	-0.0532244	0.00847863	-6.27748	3.51453e-10
Urate	urate_cleaned	ctso	-0.00208931	0.000135558	-15.4127	1.86661e-53	0.00329725	9.48511e-05	34.7624	3.35841e-258	0.00120794	9.70596e-05	12.4453	2.01047e-35
SHBG	shbg_cleaned	serpina6	-0.00695839	0.000451508	-15.4114	1.92384e-53	0.00442188	0.000221858	19.9311	1.23357e-87	-0.0025365	0.000389538	-6.51158	7.62071e-11
Alkaline phosphatase	log_alp_cleaned	tnfsf10	-1.23367	0.0800564	-15.4101	1.94377e-53	1.82676	0.0511747	35.6965	8.77749e-272	0.593086	0.0612443	9.68394	3.94921e-22
Triglycerides	log_total_tg_cleaned	prss8	-0.610247	0.0396038	-15.4088	1.99319e-53	1.71034	0.0279435	61.2071	0	1.10009	0.0280515	39.2169	0
Age	age	muc13	-0.0181952	0.00118248	-15.3874	2.78439e-53	0.0234493	0.000798614	29.3625	5.10214e-186	0.00525407	0.000876361	5.99532	2.06699e-09
Body mass index	bmi	lgals3	-0.0313619	0.00203871	-15.3832	2.95009e-53	0.0424478	0.00124628	34.0598	3.96391e-248	0.011086	0.00159014	6.97167	3.23148e-12
Age	age	apoa4	-0.0181697	0.00118127	-15.3816	3.04464e-53	0.0222963	0.000821748	27.1328	1.43115e-159	0.00412657	0.000846038	4.87753	1.08284e-06
Age	age	cda	-0.0179847	0.0011696	-15.3767	3.28187e-53	0.0165333	0.000814612	20.2959	9.00586e-91	-0.00145133	0.000836393	-1.73523	0.0827163
Triglycerides	log_total_tg_cleaned	palm	-0.668238	0.0434612	-15.3755	3.35182e-53	1.27673	0.0308499	41.3852	0	0.608489	0.0305682	19.9059	2.78681e-87
Age	age	st6gal1	-0.0177415	0.00115419	-15.3714	3.52268e-53	0.0304852	0.000781103	39.0284	0	0.0127437	0.0008534	14.9328	3.77547e-50
Urate	urate_cleaned	rbp5	-0.00193506	0.000125923	-15.367	3.78496e-53	0.00633881	8.99271e-05	70.4883	0	0.00440375	8.80308e-05	50.0252	0
Total Lean Mass (g)	Total_Lean_Mass__g_	spock1	2.39421e-05	1.55842e-06	15.363	4.0265e-53	-3.24657e-05	1.20948e-06	-26.8426	2.63041e-156	-8.52364e-06	9.79976e-07	-8.69781	3.64729e-18
SHBG	shbg_cleaned	psap	0.00761911	0.000495963	15.3623	4.108e-53	-0.00417826	0.000245626	-17.0107	1.73841e-64	0.00344086	0.000424646	8.10288	5.68872e-16
Testosterone	log_testo_cleaned	igfbpl1	-0.897577	0.0584334	-15.3607	4.16842e-53	-0.0320338	0.031834	-1.00628	0.314294	-0.929611	0.0493199	-18.8486	1.49219e-78
Age	age	cd80	-0.0177398	0.00115486	-15.3609	4.17999e-53	0.0390774	0.000786336	49.6955	0	0.0213376	0.000848267	25.1544	2.10284e-137
SHBG	shbg_cleaned	fas	0.00739937	0.000481853	15.3561	4.46101e-53	-0.00443324	0.000240871	-18.405	4.0903e-75	0.00296613	0.000406485	7.29704	3.05299e-13
SHBG	shbg_cleaned	enpp2	0.00607377	0.000395703	15.3493	4.94397e-53	0.00146034	0.000195494	7.46998	8.3022e-14	0.00753411	0.000338919	22.2298	3.69549e-108
LDL direct	ldl_chol_cleaned	sfrp1	-0.168947	0.0110095	-15.3456	5.26998e-53	0.196505	0.00742489	26.4658	4.62588e-152	0.0275585	0.00810933	3.39837	0.00067924
White blood cell (leukocyte) count	White_blood_cell__leukocyte__count	aoc3	0.0826577	0.00539715	15.3151	8.3754e-53	-0.0683658	0.00379126	-18.0325	3.37937e-72	0.0142919	0.0038005	3.76054	0.000170036
SHBG	shbg_cleaned	lrp1	0.00737623	0.000482058	15.3015	1.03123e-52	0.00384234	0.000233678	16.4429	2.0826e-60	0.0112186	0.000422378	26.5605	9.78391e-153
Age	age	nrp2	-0.0174081	0.00113855	-15.2898	1.23278e-52	0.0347755	0.000786845	44.1961	0	0.0173673	0.00082183	21.1325	4.90006e-98
Red blood cell (erythrocyte) count	Red_blood_cell__erythrocyte__count	acta2	-0.413351	0.0270386	-15.2874	1.28662e-52	0.104205	0.0196022	5.31597	1.07092e-07	-0.309146	0.0186029	-16.6182	1.38188e-61
Urate	urate_cleaned	btn2a1	-0.00208197	0.000136209	-15.2852	1.32069e-52	0.00363211	9.62034e-05	37.7545	8.66368e-303	0.00155014	9.64866e-05	16.0659	1.02946e-57
Alkaline phosphatase	log_alp_cleaned	col15a1	-1.21251	0.0793376	-15.2829	1.37997e-52	1.88497	0.0508974	37.0348	1.53354e-291	0.672466	0.0604369	11.1267	1.13745e-28
Urea	urea_cleaned	furin	-0.112258	0.00734809	-15.2771	1.4938e-52	0.101547	0.00524036	19.3779	5.35557e-83	-0.0107105	0.00510639	-2.09747	0.0359651
Glycated haemoglobin (HbA1c)	hba1c_cleaned	col9a1	-0.0320248	0.00209712	-15.2709	1.64597e-52	0.01565	0.00159754	9.79632	1.29228e-22	-0.0163748	0.00134651	-12.1609	6.65089e-34
Age	age	col4a1	0.0179974	0.00117863	15.2697	1.67532e-52	0.000692821	0.000835614	0.829115	0.407048	0.0186902	0.00082364	22.6922	1.50089e-112
Testosterone	log_testo_cleaned	mep1a	-0.875424	0.0573371	-15.268	1.73264e-52	-0.215389	0.0315134	-6.83485	8.41873e-12	-1.09081	0.048059	-22.6974	1.44688e-112
Urate	urate_cleaned	agrn	-0.00202142	0.000132428	-15.2642	1.81809e-52	0.00520652	9.22177e-05	56.459	0	0.0031851	9.5315e-05	33.4166	3.35325e-238
Age	age	gpc5	-0.0179874	0.00117893	-15.2574	2.02434e-52	0.00534119	0.000805492	6.63097	3.4089e-11	-0.0126462	0.000862136	-14.6685	1.85917e-48
Alkaline phosphatase	log_alp_cleaned	comp	-1.2188	0.0799157	-15.251	2.23578e-52	2.13462	0.0506893	42.1119	0	0.915826	0.0616848	14.8469	1.36504e-49
Testosterone	log_testo_cleaned	mme	-0.864679	0.0567113	-15.247	2.36844e-52	0.0506091	0.0333573	1.51718	0.129234	-0.81407	0.0432264	-18.8327	2.00848e-78
SHBG	shbg_cleaned	acvrl1	0.00745523	0.000488994	15.2461	2.40817e-52	-0.00396427	0.000242408	-16.3538	8.91027e-60	0.00349095	0.000416109	8.38951	5.21077e-17
Urea	urea_cleaned	scrg1	-0.105582	0.00692552	-15.2453	2.44528e-52	0.264208	0.00502448	52.5841	0	0.158626	0.00469403	33.7931	3.13829e-243
Systolic blood pressure, automated reading	Systolic_blood_pressure	chrdl2	0.00762717	0.000500412	15.2418	2.56588e-52	-0.00353611	0.000354955	-9.96214	2.48799e-23	0.00409106	0.000331855	12.3279	8.62864e-35
C-reactive protein	log_crp_cleaned	bmp10	0.310291	0.0203619	15.2388	2.72262e-52	-0.454487	0.0135466	-33.55	9.57974e-241	-0.144196	0.0150672	-9.57017	1.1961e-21
HDL cholesterol	hdl_chol_cleaned	adgrg1	-0.433772	0.0284687	-15.2368	2.76749e-52	-0.365082	0.015584	-23.4266	5.76167e-120	-0.798853	0.0249381	-32.0335	1.67502e-219
SHBG	shbg_cleaned	serpinc1	-0.00746628	0.000490028	-15.2364	2.80209e-52	-0.000784366	0.000239165	-3.27959	0.00104113	-0.00825064	0.000426302	-19.354	1.15896e-82
SHBG	shbg_cleaned	mcam	0.0074515	0.00048911	15.2348	2.84889e-52	0.00278515	0.000248904	11.1897	5.43773e-29	0.0102367	0.000402097	25.4581	1.07868e-140
Urate	urate_cleaned	c3	-0.00213886	0.000140416	-15.2322	3.03694e-52	0.00452232	0.000101866	44.395	0	0.00238347	9.63026e-05	24.7498	4.87692e-133
Urate	urate_cleaned	csf1	-0.00207393	0.000136187	-15.2286	3.12775e-52	0.00362522	9.67973e-05	37.4517	4.00653e-298	0.00155129	9.57581e-05	16.2001	1.20509e-58
Age	age	angptl7	-0.0173833	0.00114184	-15.224	3.3491e-52	0.0309873	0.000786439	39.402	0	0.013604	0.000827499	16.4399	2.48404e-60
Aspartate aminotransferase	log_ast_cleaned	wnt9a	-1.3461	0.088507	-15.209	4.24637e-52	1.344	0.0617668	21.7592	6.5203e-104	-0.00210327	0.0633271	-0.0332129	0.973505
SHBG	shbg_cleaned	tnfrsf21	0.0074218	0.000488083	15.206	4.40386e-52	-3.1191e-05	0.000237562	-0.131296	0.895542	0.00739061	0.000425539	17.3677	4.54711e-67
Age	age	chl1	-0.0178342	0.00117293	-15.2049	4.49117e-52	0.0188525	0.000820529	22.976	1.58694e-115	0.00101824	0.000834109	1.22075	0.222196
Age	age	postn	0.0180616	0.00118807	15.2025	4.69023e-52	0.00110844	0.00082042	1.35107	0.176687	0.01917	0.000858587	22.3274	4.85725e-109
Urate	urate_cleaned	f7	-0.00204155	0.000134336	-15.1974	5.0354e-52	0.00407515	9.54118e-05	42.7112	0	0.0020336	9.45522e-05	21.5077	1.94661e-101
Alanine aminotransferase	log_alt_cleaned	ckb	-0.752619	0.0495447	-15.1907	5.61015e-52	-1.25157	0.0355099	-35.2456	5.68285e-265	-2.00419	0.0342342	-58.5434	0
Testosterone	log_testo_cleaned	fcn1	-0.891577	0.0587474	-15.1765	6.9679e-52	0.128073	0.0328419	3.89967	9.66033e-05	-0.763504	0.0482175	-15.8346	4.0732e-56
Alkaline phosphatase	log_alp_cleaned	myoc	-1.22312	0.0806077	-15.1737	7.20687e-52	1.4776	0.0520344	28.3965	2.17689e-174	0.254478	0.0609088	4.17802	2.95322e-05
Testosterone	log_testo_cleaned	nt5c1a	-0.889908	0.0587281	-15.153	9.93698e-52	-0.151534	0.0339668	-4.46125	8.18776e-06	-1.04144	0.0459675	-22.656	3.59706e-112
Aspartate aminotransferase	log_ast_cleaned	gfra1	-1.30997	0.0864593	-15.1512	1.01068e-51	2.01807	0.0611685	32.992	2.42919e-233	0.708108	0.0607809	11.6502	2.89567e-31
C-reactive protein	log_crp_cleaned	f9	-0.283909	0.0187651	-15.1297	1.40423e-51	1.05324	0.0122219	86.176	0	0.769327	0.0142628	53.9393	0
Age	age	snapin	-0.0180224	0.00119183	-15.1217	1.59616e-51	0.0140532	0.000822576	17.0844	4.96652e-65	-0.00396919	0.000861667	-4.60641	4.12304e-06
Alkaline phosphatase	log_alp_cleaned	pts	-1.21527	0.0804033	-15.1147	1.77471e-51	2.16457	0.0515509	41.9889	0	0.949294	0.0612864	15.4895	8.66177e-54
Forced expiratory volume in 1-second (FEV1)	Forced_expiratory_volume_in_1_second__FEV1_	plin1	0.226725	0.0150024	15.1126	1.82933e-51	-0.360697	0.0117292	-30.752	1.76849e-203	-0.133971	0.0093382	-14.3466	1.94261e-46
Urea	urea_cleaned	sfrp4	0.113561	0.00751573	15.1098	1.92262e-51	-0.00961736	0.00535365	-1.79641	0.0724428	0.103944	0.00522734	19.8846	4.36262e-87
SHBG	shbg_cleaned	cd27	0.00743023	0.000492039	15.1009	2.16526e-51	-0.00165824	0.000236825	-7.00193	2.59321e-12	0.005772	0.000434013	13.2991	3.48878e-40
LDL direct	ldl_chol_cleaned	itgbl1	-0.167356	0.0110837	-15.0992	2.23862e-51	0.0341058	0.00714903	4.77069	1.84738e-06	-0.13325	0.00857426	-15.5407	3.92574e-54
SHBG	shbg_cleaned	tnfrsf1b	0.00741827	0.000491464	15.0942	2.39677e-51	-0.0037071	0.000240609	-15.4072	2.69524e-53	0.00371116	0.000425344	8.72509	2.86777e-18
SHBG	shbg_cleaned	cd74	0.00735435	0.000487714	15.0792	2.99769e-51	-0.00463445	0.000242955	-19.0754	1.66112e-80	0.00271991	0.000413051	6.58492	4.66545e-11
cis-pQTL score	cis_score_pm20d1	pm20d1	0.218431	0.0144975	15.0668	3.63372e-51	0.897258	0.00950937	94.3551	0	1.11569	0.0110565	100.908	0
trans-pQTL score	trans_score_insl3	insl3	1.93962	0.12874	15.0662	3.68621e-51	0.0649299	0.0920055	0.705718	0.480371	2.00455	0.0897942	22.3238	5.30224e-109
Heel bone mineral density (BMD) T-score, automated	Heel_bone_mineral_density__BMD__T_score__automated	chrdl1	0.118377	0.00785818	15.0642	3.76766e-51	-0.134061	0.00601626	-22.2832	7.4748e-109	-0.0156845	0.00504257	-3.11041	0.00187093
LDL direct	ldl_chol_cleaned	fgfr2	-0.160381	0.0106466	-15.064	3.7735e-51	0.177895	0.0073488	24.2073	7.11292e-128	0.0175138	0.00761086	2.30116	0.021393
Age	age	tnxb	-0.0174536	0.00115866	-15.0636	3.80195e-51	-0.00990092	0.000797046	-12.422	2.57281e-35	-0.0273545	0.000840959	-32.5278	4.06191e-226
cis-pQTL score	cis_score_ncam1	ncam1	0.752628	0.0499669	15.0625	3.86384e-51	0.659401	0.0329236	20.0282	1.75664e-88	1.41203	0.0379316	37.2257	3.5748e-293
C-reactive protein	log_crp_cleaned	pzp	-0.226697	0.0150522	-15.0607	4.00058e-51	0.517142	0.0101314	51.0433	0	0.290445	0.0109662	26.4855	7.53017e-152
Age	age	cthrc1	-0.0160088	0.00106339	-15.0545	4.38959e-51	0.0449195	0.000739811	60.7176	0	0.0289107	0.000761582	37.9614	3.85145e-304
Triglycerides	log_total_tg_cleaned	tgfbr2	-0.645937	0.042926	-15.0477	4.82472e-51	1.25542	0.0301007	41.7073	0	0.609482	0.030624	19.9021	2.80436e-87
Age	age	hspb6	-0.0152953	0.00101698	-15.0399	5.41693e-51	0.0548289	0.000701698	78.1374	0	0.0395335	0.000735457	53.7537	0
Age	age	fcrl1	-0.0175164	0.00116508	-15.0345	5.89317e-51	0.00814277	0.000803324	10.1363	4.28076e-24	-0.00937358	0.000843342	-11.1148	1.29397e-28
IGF-1	igf1_cleaned	igfbp3	0.0225761	0.00150164	15.0344	5.90067e-51	0.0696308	0.00100202	69.4901	0	0.0922069	0.00111524	82.6787	0
Alkaline phosphatase	log_alp_cleaned	upb1	-1.19303	0.0793888	-15.0277	6.56458e-51	2.21975	0.0508594	43.6448	0	1.02671	0.0605993	16.9427	6.3454e-64
Alkaline phosphatase	log_alp_cleaned	acan	-1.20477	0.080189	-15.0241	6.90877e-51	1.73103	0.0527304	32.8279	5.23651e-231	0.526264	0.0590591	8.9108	5.50402e-19
Age	age	siglec8	-0.0178173	0.00118598	-15.0233	7.07551e-51	0.0264908	0.000813671	32.5571	3.87931e-227	0.00867345	0.000863455	10.045	1.10932e-23
Aspartate aminotransferase	log_ast_cleaned	cxcl17	-1.31011	0.0872146	-15.0217	7.11312e-51	1.42858	0.0600769	23.7791	1.611e-123	0.118461	0.0633377	1.87031	0.0614561
Body mass index	bmi	lefty2	0.030108	0.00200533	15.014	7.99505e-51	-0.0185574	0.00119095	-15.582	1.81735e-54	0.0115506	0.00161908	7.13405	1.00817e-12
Testosterone	log_testo_cleaned	c1rl	-0.874351	0.058234	-15.0144	8.01614e-51	0.0218278	0.0327643	0.666206	0.505286	-0.852523	0.0473589	-18.0013	7.43365e-72
Body mass index	bmi	aoc3	0.0309822	0.00206425	15.0089	8.64413e-51	-0.0256788	0.00126989	-20.2213	3.81743e-90	0.00530333	0.00159433	3.32637	0.000881462
Body mass index	bmi	fgfbp1	-0.0306071	0.00204004	-15.0032	9.40523e-51	-0.0143708	0.00121856	-11.7932	5.21769e-32	-0.044978	0.00163301	-27.543	6.70669e-164
Alkaline phosphatase	log_alp_cleaned	cst3	-1.16371	0.0776019	-14.9959	1.05179e-50	2.49292	0.0503615	49.5005	0	1.32921	0.0582116	22.8342	6.37545e-114
HDL cholesterol	hdl_chol_cleaned	serpina12	-0.429551	0.0286516	-14.9922	1.12056e-50	-0.0113737	0.0168694	-0.67422	0.500178	-0.440925	0.0234487	-18.8038	3.58352e-78
Albumin	albumin_cleaned	wfdc2	-0.0553788	0.00369443	-14.9898	1.16603e-50	-0.0557324	0.0024879	-22.4014	6.3176e-110	-0.111111	0.00274053	-40.5437	0
Age	age	acrv1	0.0116229	0.000775379	14.9899	1.1687e-50	0.0051593	0.000544293	9.47891	2.82187e-21	0.0167822	0.000548899	30.5742	2.36242e-200
LDL direct	ldl_chol_cleaned	igfbpl1	-0.165163	0.0110219	-14.9851	1.23696e-50	0.0582092	0.00729923	7.97471	1.59786e-15	-0.106954	0.00829261	-12.8975	6.62793e-38
Urate	urate_cleaned	cntn3	-0.00189282	0.000126317	-14.9847	1.2432e-50	0.00419373	9.35696e-05	44.8194	0	0.00230091	8.41921e-05	27.3293	1.94512e-161
Age	age	wfdc2	0.0163053	0.00108887	14.9745	1.46639e-50	0.0424988	0.000751688	56.5379	0	0.0588042	0.000787055	74.7142	0
SHBG	shbg_cleaned	npc2	0.00744067	0.000497045	14.9698	1.57106e-50	-0.00550617	0.000242049	-22.7482	2.9286e-113	0.0019345	0.000434454	4.45272	8.52749e-06
Testosterone	log_testo_cleaned	c2	-0.868784	0.0580525	-14.9655	1.65786e-50	-0.0402099	0.0330526	-1.21654	0.223791	-0.908993	0.0464051	-19.5882	1.25024e-84
Age	age	meltf	-0.017566	0.00117404	-14.962	1.75801e-50	0.0175113	0.000805094	21.7507	7.87206e-104	-5.46438e-05	0.000855385	-0.0638821	0.949065
Alkaline phosphatase	log_alp_cleaned	jam2	-1.19476	0.07986	-14.9607	1.77491e-50	1.83697	0.0510991	35.9491	1.69141e-275	0.642205	0.0609783	10.5317	7.22297e-26
Age	age	klrd1	-0.0170525	0.00114	-14.9583	1.83985e-50	0.0364608	0.000774799	47.0585	0	0.0194084	0.000838997	23.1328	7.56198e-117
Age	age	mep1b	-0.0176063	0.00117768	-14.9499	2.09275e-50	0.0192321	0.000826461	23.2705	2.04073e-118	0.00162588	0.000834102	1.94926	0.0512791
IGF-1	igf1_cleaned	thbs2	-0.0257247	0.0017216	-14.9423	2.34185e-50	-0.0029927	0.00109086	-2.74343	0.00608477	-0.0287174	0.00135246	-21.2336	6.01817e-99
Triglycerides	log_total_tg_cleaned	igdcc4	0.64963	0.043477	14.9419	2.37106e-50	-0.922358	0.0301219	-30.6208	8.37735e-202	-0.272728	0.0314464	-8.67279	4.54644e-18
Phosphate	phos_cleaned	spp1	-0.919079	0.0616218	-14.9148	3.52233e-50	0.759216	0.0453938	16.7251	1.99e-62	-0.159863	0.0412325	-3.87711	0.000106047
Waist-to-Hip ratio	whr	ntprobnp	2.10002	0.140824	14.9124	3.66471e-50	-1.16097	0.0843111	-13.77	5.71072e-43	0.939056	0.116166	8.08373	6.64293e-16
Age	age	ctsv	0.0164913	0.00110617	14.9085	3.87479e-50	-0.048306	0.000784759	-61.5552	0	-0.0318147	0.000771968	-41.2125	0
Phosphate	phos_cleaned	itgav	-0.907739	0.060915	-14.9017	4.27852e-50	1.0186	0.0440168	23.1412	3.70798e-117	0.110862	0.0418823	2.647	0.00812742
SHBG	shbg_cleaned	ncr3lg1	0.00709516	0.000476111	14.9023	4.28441e-50	0.00314765	0.000232031	13.5657	9.3376e-42	0.0102428	0.000415698	24.6401	5.30839e-132
White blood cell (leukocyte) count	White_blood_cell__leukocyte__count	plaur	0.0749489	0.00503169	14.8954	4.72984e-50	0.191687	0.00335051	57.2115	0	0.266636	0.00377959	70.5464	0
Urea	urea_cleaned	kynu	-0.107091	0.00719069	-14.893	4.86861e-50	0.0592575	0.00510503	11.6077	4.58587e-31	-0.0478339	0.00503046	-9.50885	2.14088e-21
Alkaline phosphatase	log_alp_cleaned	rln2	1.24054	0.0833092	14.8908	5.12157e-50	-0.784782	0.0576161	-13.6209	4.45215e-42	0.455757	0.0566616	8.04349	9.24797e-16
Age	age	chchd10	-0.0162728	0.00109289	-14.8898	5.16276e-50	0.0400904	0.000769821	52.0776	0	0.0238176	0.000770462	30.9134	8.13967e-205
Urea	urea_cleaned	prcp	-0.107492	0.00721948	-14.8891	5.1701e-50	0.0543112	0.00504966	10.7554	6.46578e-27	-0.0531804	0.0051467	-10.3329	5.79056e-25
Albumin	albumin_cleaned	mxra8	-0.0546604	0.00367127	-14.8887	5.27937e-50	0.0161849	0.00253699	6.37957	1.81102e-10	-0.0384755	0.0026392	-14.5785	7.03569e-48
Phosphate	phos_cleaned	eln	-0.910034	0.0611556	-14.8806	5.91116e-50	1.06322	0.0446441	23.8155	7.6914e-124	0.153187	0.0414669	3.69419	0.000221199
SHBG	shbg_cleaned	dtx3	0.00724778	0.000487296	14.8735	6.53956e-50	-0.00319584	0.000245192	-13.034	1.07383e-38	0.00405194	0.000407215	9.95037	2.85338e-23
LDL direct	ldl_chol_cleaned	nhlrc3	-0.169179	0.0113868	-14.8575	8.45382e-50	0.10265	0.00769212	13.3448	1.8375e-40	-0.0665293	0.00836002	-7.95802	1.84946e-15
Age	age	adamtsl5	0.0176632	0.00118912	14.854	8.78032e-50	-0.0206935	0.000812046	-25.4832	2.96263e-141	-0.00303037	0.000870522	-3.4811	0.000500473
Alkaline phosphatase	log_alp_cleaned	eno3	-1.1674	0.0785894	-14.8544	8.79309e-50	1.10948	0.0500594	22.1633	1.16099e-107	-0.0579182	0.060381	-0.959213	0.337464
Age	age	spint3	-0.0110513	0.000744203	-14.8499	9.3449e-50	-0.00305432	0.000523041	-5.83954	5.30619e-09	-0.0141056	0.000526256	-26.8038	2.1245e-155
Age	age	syt1	-0.0175483	0.00118181	-14.8486	9.51416e-50	0.0246527	0.000805534	30.6042	1.38637e-201	0.00710444	0.000867076	8.19355	2.69398e-16
Red blood cell (erythrocyte) count	Red_blood_cell__erythrocyte__count	cd74	-0.393833	0.0265345	-14.8423	1.03486e-49	0.427428	0.0195373	21.8776	4.83974e-105	0.0335943	0.0179051	1.87624	0.0606374
Alkaline phosphatase	log_alp_cleaned	ccl18	-1.18395	0.0797733	-14.8414	1.0567e-49	2.37606	0.0517754	45.8917	0	1.19212	0.0599021	19.9011	2.95969e-87
Cystatin C	log_cysc_cleaned	gsta1	-2.01223	0.135595	-14.8401	1.07376e-49	3.89512	0.0894762	43.5325	0	1.88289	0.101681	18.5176	6.6061e-76
Alkaline phosphatase	log_alp_cleaned	gfral	-1.22713	0.0827037	-14.8377	1.12929e-49	1.56537	0.0525587	29.7833	4.10126e-191	0.338241	0.0637199	5.30826	1.11948e-07
Testosterone	log_testo_cleaned	matn2	-0.849096	0.0572439	-14.833	1.19192e-49	-0.184072	0.031883	-5.77338	7.86913e-09	-1.03317	0.0470758	-21.9469	1.71585e-105
Age	age	mb	-0.0150219	0.00101323	-14.8257	1.32403e-49	0.0331364	0.000715542	46.3094	0	0.0181145	0.000711659	25.4539	1.15222e-140
Triglycerides	log_total_tg_cleaned	efemp1	-0.64614	0.0435883	-14.8237	1.36701e-49	0.436587	0.0297847	14.6581	1.97325e-48	-0.209554	0.0319935	-6.54988	5.90095e-11
LDL direct	ldl_chol_cleaned	cd59	-0.15895	0.0107254	-14.8199	1.4636e-49	0.12255	0.00755782	16.2151	8.59729e-59	-0.0363994	0.00745917	-4.87982	1.07051e-06
Phosphate	phos_cleaned	omd	-0.902318	0.0608895	-14.819	1.46534e-49	0.703076	0.0454286	15.4765	9.27634e-54	-0.199242	0.0399735	-4.98434	6.26993e-07
Age	age	icam1	-0.0173443	0.00117111	-14.8102	1.67469e-49	0.0285808	0.00079779	35.825	1.5208e-273	0.0112365	0.000859761	13.0693	7.18105e-39
Urea	urea_cleaned	fam20a	-0.110343	0.00745469	-14.8018	1.90258e-49	0.0894443	0.00530524	16.8596	2.17395e-63	-0.0208985	0.00519188	-4.02523	5.71377e-05
Calcium	ca_cleaned	sod3	-1.53647	0.103881	-14.7907	2.24405e-49	1.50328	0.0688326	21.8396	1.17624e-104	-0.0331874	0.0772425	-0.429652	0.667454
Triglycerides	log_total_tg_cleaned	relt	-0.578895	0.039148	-14.7873	2.34152e-49	1.26293	0.0282127	44.7647	0	0.684037	0.027015	25.3206	3.18985e-139
Glycated haemoglobin (HbA1c)	hba1c_cleaned	serpinf1	-0.0297584	0.0020125	-14.7868	2.38588e-49	0.0668348	0.00148352	45.0514	0	0.0370764	0.00135551	27.3523	1.39559e-161
Urate	urate_cleaned	ccl22	-0.00201437	0.000136234	-14.7862	2.38973e-49	0.00375702	9.53809e-05	39.3896	0	0.00174265	9.74794e-05	17.8771	6.58658e-71
Waist-to-Hip ratio	whr	ptx3	2.10862	0.142639	14.7829	2.49996e-49	-2.11163	0.0939814	-22.4686	1.29022e-110	-0.0030158	0.106632	-0.0282824	0.977437
Body mass index	bmi	pi3	-0.0291776	0.00197394	-14.7814	2.5693e-49	0.043102	0.00120732	35.7007	1.18367e-271	0.0139245	0.00153918	9.04668	1.61017e-19
Testosterone	log_testo_cleaned	clec4g	-0.856552	0.0579977	-14.7687	3.08404e-49	0.160241	0.0320053	5.00668	5.57837e-07	-0.696311	0.0482807	-14.4221	6.52425e-47
Alkaline phosphatase	log_alp_cleaned	igsf3	-1.15441	0.0781769	-14.7666	3.18449e-49	2.8774	0.0480482	59.8856	0	1.72299	0.0625237	27.5574	4.81218e-164
HDL cholesterol	hdl_chol_cleaned	kitlg	0.421264	0.0285404	14.7603	3.49492e-49	0.372776	0.0170231	21.8982	3.185e-105	0.794039	0.0230206	34.4926	3.64365e-253
Age	age	arf6	-0.0176522	0.00119599	-14.7595	3.55838e-49	0.0117441	0.000811686	14.4688	3.10645e-47	-0.00590804	0.000881757	-6.70031	2.13761e-11
Age	age	notch2	-0.0172354	0.00116806	-14.7556	3.76692e-49	0.0211757	0.000785073	26.9729	9.54272e-158	0.00394035	0.000870248	4.52785	5.99456e-06
SHBG	shbg_cleaned	clec14a	0.00712846	0.000483131	14.7547	3.78923e-49	7.10925e-07	0.000240384	0.00295745	0.99764	0.00712917	0.000409663	17.4025	2.52101e-67
Age	age	chchd6	-0.0173283	0.00117475	-14.7507	4.05194e-49	0.0273638	0.0008206	33.3461	4.99123e-238	0.0100355	0.000837087	11.9886	5.35527e-33
Urate	urate_cleaned	nhlrc3	-0.00205798	0.000139561	-14.746	4.39526e-49	0.00455873	9.90111e-05	46.0426	0	0.00250075	9.83765e-05	25.4202	4.03099e-140
Body mass index	bmi	lepr	-0.0294729	0.00200056	-14.7323	5.27751e-49	-0.0477904	0.00117612	-40.634	0	-0.0772633	0.00163546	-47.2426	0
Total Lean Mass (g)	Total_Lean_Mass__g_	retn	-2.3002e-05	1.56208e-06	-14.7252	5.86125e-49	3.15873e-05	1.20909e-06	26.1249	2.76122e-148	8.58529e-06	9.8569e-07	8.70993	3.27843e-18
SHBG	shbg_cleaned	chi3l1	0.00729851	0.000495727	14.7228	6.10851e-49	-0.00248328	0.000235455	-10.5467	6.04895e-26	0.00481523	0.000444718	10.8276	3.05516e-27
Alkaline phosphatase	log_alp_cleaned	klkb1	-1.18274	0.0804716	-14.6976	8.88802e-49	1.426	0.0519206	27.4651	2.46034e-163	0.24326	0.0608188	3.99975	6.36505e-05
Phosphate	phos_cleaned	chrdl2	0.903512	0.0614844	14.695	9.13627e-49	-0.968573	0.0474198	-20.4255	6.45283e-92	-0.0650613	0.038165	-1.70474	0.0882592
Forced expiratory volume in 1-second (FEV1)	Forced_expiratory_volume_in_1_second__FEV1_	fabp4	0.202914	0.013822	14.6805	1.1263e-48	-0.487246	0.010644	-45.7765	0	-0.284332	0.00875229	-32.4866	1.31042e-225
SHBG	shbg_cleaned	pla2g10	0.00708052	0.000482451	14.6762	1.20584e-48	0.00483551	0.000238696	20.2581	1.85797e-90	0.011916	0.000411836	28.934	2.82104e-180
Urate	urate_cleaned	gsta1	-0.00193079	0.000131572	-14.6748	1.22802e-48	0.00479109	9.37187e-05	51.122	0	0.00286029	9.22657e-05	31.0006	4.85156e-206
Alkaline phosphatase	log_alp_cleaned	angptl3	-1.11341	0.0759089	-14.6677	1.3634e-48	1.57921	0.0497702	31.73	2.66019e-216	0.465795	0.0561681	8.29288	1.17598e-16
Urate	urate_cleaned	acy1	-0.00183101	0.000124849	-14.6657	1.40342e-48	0.00520514	8.9644e-05	58.0646	0	0.00337413	8.6699e-05	38.9178	0
Age	age	ecm1	-0.0177843	0.00121346	-14.6558	1.6437e-48	0.0110112	0.000838619	13.1302	3.1062e-39	-0.00677314	0.000876176	-7.73035	1.12662e-14
Age	age	cd163	-0.0170194	0.00116149	-14.6531	1.68765e-48	0.0296814	0.000793712	37.3957	3.09699e-297	0.012662	0.000849575	14.9039	5.82103e-50
SHBG	shbg_cleaned	il18bp	0.00716921	0.000489568	14.644	1.92868e-48	-0.00189829	0.000241557	-7.85855	4.05449e-15	0.00527092	0.00041972	12.5582	4.92785e-36
Albumin	albumin_cleaned	ghr	0.055567	0.00379451	14.644	1.95139e-48	-0.00817374	0.00260729	-3.13495	0.00172107	0.0473932	0.00274726	17.2511	3.56149e-66
Age	age	podxl2	-0.017167	0.0011724	-14.6426	1.96705e-48	-0.00527248	0.000796136	-6.62258	3.60685e-11	-0.0224394	0.000863554	-25.985	2.11588e-146
Glycated haemoglobin (HbA1c)	hba1c_cleaned	nt5c1a	-0.0300767	0.00205419	-14.6416	2.00875e-48	0.0667157	0.00152576	43.7263	0	0.036639	0.00136932	26.757	7.05734e-155
Triglycerides	log_total_tg_cleaned	fgfbp1	-0.628422	0.0429235	-14.6405	2.02747e-48	0.293414	0.0300839	9.75318	1.97391e-22	-0.335008	0.03064	-10.9337	9.55806e-28
Age	age	angptl2	-0.0170194	0.0011629	-14.6353	2.18891e-48	0.0272023	0.000801436	33.9419	1.7391e-246	0.0101828	0.000842061	12.0928	1.51783e-33
Alkaline phosphatase	log_alp_cleaned	gfra1	-1.12726	0.0770252	-14.6349	2.19779e-48	2.98977	0.0490728	60.9252	0	1.86251	0.0591694	31.4777	2.88344e-212
cis-pQTL score	cis_score_oxt	oxt	0.339285	0.0232131	14.6161	2.89246e-48	0.883737	0.0157387	56.1507	0	1.22302	0.01707	71.6474	0
LDL direct	ldl_chol_cleaned	gm2a	-0.164032	0.011222	-14.617	2.89998e-48	0.111969	0.00757469	14.782	3.29058e-49	-0.0520626	0.0082565	-6.30565	2.93397e-10
Haemoglobin concentration	Haemoglobin_concentration	cxcl17	-0.139327	0.00953366	-14.6142	2.97155e-48	0.177174	0.00664618	26.6581	2.92115e-154	0.0378474	0.00684648	5.52801	3.27965e-08
Albumin	albumin_cleaned	adipoq	-0.0485614	0.00332591	-14.6009	3.64065e-48	0.0188149	0.002305	8.16263	3.44743e-16	-0.0297465	0.00238333	-12.4811	1.30205e-35
Red blood cell (erythrocyte) count	Red_blood_cell__erythrocyte__count	sncg	-0.390627	0.0267586	-14.5982	3.7731e-48	0.3556	0.0197859	17.9723	9.93918e-72	-0.0350268	0.0179527	-1.95107	0.0510635
Cystatin C	log_cysc_cleaned	fam20a	-1.99015	0.136346	-14.5964	3.88967e-48	5.1702	0.0908297	56.9219	0	3.18005	0.101063	31.466	5.8831e-212
Heel bone mineral density (BMD) T-score, automated	Heel_bone_mineral_density__BMD__T_score__automated	ccdc80	0.116058	0.00795161	14.5956	3.91562e-48	-0.126308	0.00630809	-20.0231	1.95454e-88	-0.0102493	0.00488434	-2.09841	0.0358817
Alkaline phosphatase	log_alp_cleaned	xg	-0.920151	0.0630505	-14.5939	4.00792e-48	1.42926	0.0386415	36.9876	4.94252e-291	0.509108	0.0505657	10.0682	8.71308e-24
Age	age	c8b	-0.0171796	0.00117809	-14.5826	4.75524e-48	0.0155161	0.000825226	18.8022	2.85901e-78	-0.00166356	0.000836468	-1.98879	0.0467388
Age	age	il22ra1	-0.0172707	0.00118434	-14.5825	4.75669e-48	0.0163578	0.000813567	20.1062	3.888e-89	-0.000912893	0.000860994	-1.06028	0.289032
Glycated haemoglobin (HbA1c)	hba1c_cleaned	hspb6	-0.0281393	0.00193038	-14.5771	5.10821e-48	0.0607509	0.00140361	43.2821	0	0.0326116	0.00132285	24.6526	3.34829e-132
Aspartate aminotransferase	log_ast_cleaned	mog	-1.27197	0.0872646	-14.576	5.19502e-48	1.09049	0.060643	17.9821	8.2133e-72	-0.181478	0.0627142	-2.89372	0.00381117
Triglycerides	log_total_tg_cleaned	tnfrsf11a	-0.623424	0.0427773	-14.5737	5.3685e-48	1.33207	0.0297516	44.7731	0	0.708648	0.0308052	23.0042	1.36848e-115
Cystatin C	log_cysc_cleaned	egfr	-1.98278	0.136076	-14.5711	5.5787e-48	-2.36378	0.0885848	-26.6838	1.50666e-154	-4.34656	0.103645	-41.9371	0
Total Lean Mass (g)	Total_Lean_Mass__g_	col6a3	-2.20748e-05	1.51503e-06	-14.5705	5.6233e-48	5.34989e-05	1.18478e-06	45.1553	0	3.14242e-05	9.44826e-07	33.2592	4.44277e-236
Alanine aminotransferase	log_alt_cleaned	serpina3	-0.759676	0.052201	-14.5529	7.33615e-48	0.30362	0.035988	8.4367	3.45756e-17	-0.456056	0.037873	-12.0417	2.8289e-33
SHBG	shbg_cleaned	flt3lg	0.00710016	0.000488019	14.549	7.69668e-48	-0.00151163	0.000231999	-6.51565	7.38481e-11	0.00558854	0.000436982	12.789	2.65228e-37
Cystatin C	log_cysc_cleaned	pcbd1	-2.01018	0.138158	-14.5498	7.7214e-48	4.27321	0.0917941	46.5522	0	2.26304	0.10274	22.0267	3.55646e-106
White blood cell (leukocyte) count	White_blood_cell__leukocyte__count	cga	0.063563	0.00437232	14.5376	9.09968e-48	-0.0418283	0.00339183	-12.3321	7.83059e-35	0.0217348	0.00258214	8.41736	4.11072e-17
Age	age	gpc1	-0.0167234	0.00115044	-14.5366	9.21538e-48	0.0135193	0.000790568	17.1008	3.65215e-65	-0.00320409	0.000835964	-3.83281	0.000127076
Alanine aminotransferase	log_alt_cleaned	lair1	-0.748007	0.0514724	-14.5322	9.84979e-48	0.921811	0.0353697	26.0622	1.32895e-147	0.173804	0.0374797	4.63727	3.55313e-06
Alkaline phosphatase	log_alp_cleaned	colec12	-1.14868	0.0790626	-14.5288	1.03546e-47	2.52738	0.0491789	51.3916	0	1.3787	0.0624017	22.094	7.26504e-107
Urea	urea_cleaned	serping1	-0.108051	0.00743773	-14.5274	1.06214e-47	0.125053	0.00521492	23.9798	1.66446e-125	0.0170019	0.00528052	3.21973	0.00128523
Urate	urate_cleaned	ccl16	-0.00183751	0.000126596	-14.5147	1.26593e-47	0.00508141	8.80794e-05	57.6913	0	0.0032439	9.12028e-05	35.568	1.14979e-268
Age	age	smoc2	-0.0159045	0.0010959	-14.5128	1.30407e-47	0.0278639	0.000760794	36.6248	1.4824e-285	0.0119594	0.000786609	15.2037	6.58083e-52
Alanine aminotransferase	log_alt_cleaned	prl	0.743562	0.0512682	14.5034	1.49299e-47	-0.580937	0.036307	-16.0007	2.55274e-57	0.162625	0.0360108	4.516	6.3383e-06
SHBG	shbg_cleaned	chit1	0.00712636	0.000491355	14.5035	1.49337e-47	0.000347615	0.000232224	1.49689	0.134435	0.00747398	0.000443074	16.8685	2.1434e-63
Age	age	hip1r	-0.0169132	0.00116628	-14.5018	1.5403e-47	0.0286461	0.000806842	35.504	1.03278e-268	0.0117329	0.000840996	13.9512	5.08226e-44
Body mass index	bmi	lep	0.0171648	0.00118372	14.5008	1.55384e-47	0.128347	0.000706034	181.786	0	0.145512	0.000952083	152.835	0
Age	age	endou	0.0158902	0.00109651	14.4917	1.82195e-47	-0.0195841	0.000746027	-26.2512	1.82644e-149	-0.00369392	0.000805738	-4.58451	4.5815e-06
C-reactive protein	log_crp_cleaned	lrg1	0.2741	0.0189188	14.4882	1.875e-47	0.684767	0.0123113	55.6209	0	0.958866	0.0143814	66.6739	0
Glycated haemoglobin (HbA1c)	hba1c_cleaned	igfbp3	-0.0293616	0.00202673	-14.4871	1.89257e-47	0.0119443	0.0014283	8.36259	6.47733e-17	-0.0174172	0.0014407	-12.0895	1.57836e-33
LDL direct	ldl_chol_cleaned	gip	-0.163587	0.0112919	-14.4871	1.91745e-47	0.0584708	0.00764628	7.64696	2.14185e-14	-0.105116	0.00827329	-12.7055	7.82587e-37
Age	age	itgb2	-0.0166337	0.00114914	-14.4749	2.26709e-47	0.0240294	0.000786984	30.5335	9.97234e-201	0.00739573	0.000838561	8.81956	1.2443e-18
Alkaline phosphatase	log_alp_cleaned	ptprz1	-1.11132	0.0768065	-14.4691	2.47093e-47	2.8716	0.0515183	55.7394	0	1.76028	0.0550247	31.9907	7.826e-219
White blood cell (leukocyte) count	White_blood_cell__leukocyte__count	scarf2	0.078549	0.00543076	14.4637	2.65141e-47	-0.0705669	0.00379324	-18.6033	1.08411e-76	0.00798205	0.00385298	2.07165	0.0383107
Age	age	mstn	-0.015694	0.00108527	-14.4609	2.78149e-47	0.00310763	0.000729436	4.26031	2.04962e-05	-0.0125864	0.000808467	-15.5682	2.56312e-54
Heel bone mineral density (BMD) T-score, automated	Heel_bone_mineral_density__BMD__T_score__automated	pi16	0.114313	0.00790515	14.4606	2.7966e-47	-0.11883	0.00627791	-18.9284	2.73296e-79	-0.00451744	0.00484853	-0.931714	0.351496
Urea	urea_cleaned	cdhr2	-0.093874	0.00649227	-14.4593	2.83279e-47	0.0802248	0.00476004	16.8538	2.35595e-63	-0.0136492	0.00433707	-3.14709	0.0016515
Age	age	bmper	-0.0174015	0.00120404	-14.4525	3.16063e-47	0.0183689	0.000814125	22.5627	1.82448e-111	0.000967382	0.000891228	1.08545	0.277737
Testosterone	log_testo_cleaned	chrdl2	-0.838368	0.0580432	-14.4439	3.5417e-47	0.596904	0.0350114	17.0488	8.89492e-65	-0.241464	0.0422649	-5.71311	1.12539e-08
Age	age	igsf9	-0.0169656	0.00117504	-14.4383	3.85627e-47	0.0277127	0.000791044	35.033	6.81786e-262	0.0107471	0.000873904	12.2978	1.25586e-34
Red blood cell (erythrocyte) count	Red_blood_cell__erythrocyte__count	pamr1	-0.380133	0.0263302	-14.4372	3.8983e-47	0.729065	0.0196339	37.1331	3.22734e-293	0.348931	0.0174682	19.9752	6.72359e-88
Age	age	c2	-0.0168432	0.00116667	-14.437	3.90942e-47	0.0202431	0.000823165	24.5917	7.66231e-132	0.00339989	0.000820593	4.14322	3.43903e-05
Gamma glutamyltransferase	log_ggt_cleaned	oxt	0.521655	0.0361489	14.4308	4.26774e-47	0.697492	0.0245885	28.3666	4.69009e-174	1.21915	0.0265693	45.8855	0
Waist-to-Hip ratio	whr	fgfbp1	-2.00511	0.138986	-14.4267	4.52815e-47	-0.885733	0.0904092	-9.79693	1.28371e-22	-2.89084	0.1054	-27.4273	1.439e-162
IGF-1	igf1_cleaned	adgrg1	-0.0248409	0.00172236	-14.4226	4.81486e-47	-0.019915	0.00104082	-19.1339	5.59885e-81	-0.0447559	0.00141203	-31.6961	4.64382e-215
LDL direct	ldl_chol_cleaned	cdhr2	-0.139318	0.00966019	-14.4219	4.86676e-47	0.189167	0.00683123	27.6915	4.59488e-166	0.049849	0.00667456	7.46852	8.45026e-14
Alkaline phosphatase	log_alp_cleaned	rbfox3	-1.11951	0.0776556	-14.4164	5.29439e-47	2.38852	0.0497977	47.9644	0	1.269	0.0591942	21.438	8.9822e-101
C-reactive protein	log_crp_cleaned	cd99l2	-0.284774	0.0197634	-14.4092	5.83552e-47	0.789294	0.0128086	61.6222	0	0.50452	0.0151051	33.4006	5.71327e-238
Forced expiratory volume in 1-second (FEV1)	Forced_expiratory_volume_in_1_second__FEV1_	cfb	0.216469	0.0150235	14.4087	5.94141e-47	-0.436481	0.0120181	-36.3187	1.26014e-280	-0.220012	0.00909374	-24.1938	2.24196e-127
Age	age	islr2	-0.0172388	0.00119679	-14.4042	6.31038e-47	0.00402557	0.000811717	4.95933	7.12522e-07	-0.0132132	0.000882881	-14.9661	2.35346e-50
cis-pQTL score	cis_score_il1rap	il1rap	0.128211	0.00891536	14.3809	8.76929e-47	0.963263	0.00585772	164.443	0	1.09147	0.00678254	160.924	0
Aspartate aminotransferase	log_ast_cleaned	ptprf	-1.24033	0.0862765	-14.3762	9.3576e-47	0.592319	0.0614585	9.6377	6.08824e-22	-0.648012	0.0600914	-10.7838	4.88113e-27
Testosterone	log_testo_cleaned	sorbs1	-0.845275	0.0588057	-14.374	9.73592e-47	-0.0143443	0.0332473	-0.431442	0.666151	-0.859619	0.0475767	-18.0681	2.26374e-72
LDL direct	ldl_chol_cleaned	chi3l1	-0.159385	0.0110891	-14.3732	9.86711e-47	0.0268426	0.00728186	3.68622	0.000228143	-0.132542	0.00842217	-15.7373	1.86832e-55
C-reactive protein	log_crp_cleaned	lep	-0.231903	0.0161361	-14.3716	1.00249e-46	0.899376	0.010425	86.2707	0	0.667473	0.0123779	53.9244	0
Triglycerides	log_total_tg_cleaned	trem2	-0.618279	0.0430535	-14.3607	1.17292e-46	1.1315	0.0287754	39.3218	0	0.51322	0.0323064	15.886	1.78336e-56
Urate	urate_cleaned	mb	-0.00170659	0.000118841	-14.3603	1.17601e-46	0.00398437	8.66725e-05	45.9704	0	0.00227777	8.08921e-05	28.1582	4.36784e-171
Calcium	ca_cleaned	acan	-1.51445	0.105524	-14.3517	1.33827e-46	1.72268	0.0716546	24.0415	3.74235e-126	0.208234	0.075797	2.74726	0.00601507
Red blood cell (erythrocyte) count	Red_blood_cell__erythrocyte__count	tnfrsf12a	-0.378663	0.0264032	-14.3415	1.5418e-46	0.237556	0.0193219	12.2946	1.24031e-34	-0.141107	0.017951	-7.86068	4.01589e-15
Age	age	cxcl14	0.0156156	0.00108958	14.3317	1.7845e-46	0.0360906	0.000773339	46.6686	0	0.0517062	0.000760231	68.0138	0
Cystatin C	log_cysc_cleaned	col4a1	2.02046	0.140991	14.3304	1.81259e-46	-0.770911	0.0949885	-8.11584	5.06326e-16	1.24955	0.103003	12.1312	9.53577e-34
C-reactive protein	log_crp_cleaned	ptx3	0.299931	0.0209299	14.3303	1.81434e-46	-0.0709476	0.0139672	-5.07958	3.81206e-07	0.228984	0.0154425	14.8282	1.78509e-49
Glycated haemoglobin (HbA1c)	hba1c_cleaned	ggt1	-0.0275496	0.00192308	-14.3258	1.93389e-46	0.0532533	0.00142906	37.2645	3.30211e-295	0.0257037	0.00128095	20.0662	1.12777e-88
SHBG	shbg_cleaned	spon1	0.00700803	0.000489307	14.3224	2.03128e-46	-0.00142255	0.000239728	-5.93404	2.99778e-09	0.00558548	0.000422952	13.2059	1.19692e-39
Age	age	rarres2	-0.0165514	0.00115579	-14.3204	2.08792e-46	0.0291316	0.000792086	36.7784	7.39583e-288	0.0125802	0.000842591	14.9304	3.92861e-50
Alkaline phosphatase	log_alp_cleaned	cxcl10	-1.14288	0.0798178	-14.3186	2.14109e-46	2.09522	0.0507591	41.2778	0	0.952342	0.0614027	15.5098	6.20644e-54
Triglycerides	log_total_tg_cleaned	kitlg	-0.621118	0.0433795	-14.3183	2.15628e-46	-0.438247	0.030367	-14.4317	5.24157e-47	-1.05936	0.0310118	-34.1601	1.74311e-248
Age	age	ca5a	-0.0164894	0.00115189	-14.3151	2.26545e-46	0.0144778	0.000828947	17.4654	7.32033e-68	-0.00201152	0.000788315	-2.55166	0.0107286
Phosphate	phos_cleaned	scrg1	-0.864277	0.0604149	-14.3057	2.59319e-46	0.955803	0.0450171	21.232	4.47142e-99	0.0915255	0.0397564	2.30216	0.0213368
Alanine aminotransferase	log_alt_cleaned	coq7	-0.716358	0.0500738	-14.306	2.59841e-46	2.06773	0.034091	60.6533	0	1.35138	0.0368293	36.693	1.09213e-284
Glycated haemoglobin (HbA1c)	hba1c_cleaned	pla2g7	-0.0284772	0.00199103	-14.3027	2.6906e-46	-0.0226006	0.00139138	-16.2433	5.28547e-59	-0.0510778	0.00142814	-35.7652	1.77744e-271
Testosterone	log_testo_cleaned	adgrd1	-0.791649	0.0553546	-14.3014	2.774e-46	0.168852	0.030761	5.48917	4.08263e-08	-0.622797	0.0457086	-13.6254	4.48963e-42
White blood cell (leukocyte) count	White_blood_cell__leukocyte__count	tff2	0.0774332	0.00541639	14.2961	2.9571e-46	0.0287154	0.0036153	7.94274	2.06691e-15	0.106149	0.00405797	26.1581	2.71466e-148
Glycated haemoglobin (HbA1c)	hba1c_cleaned	plat	-0.0282878	0.00197877	-14.2956	2.97404e-46	0.0663151	0.00141987	46.7052	0	0.0380273	0.00137806	27.5948	1.67245e-164
Forced expiratory volume in 1-second (FEV1)	Forced_expiratory_volume_in_1_second__FEV1_	prcp	0.208478	0.0145907	14.2884	3.29827e-46	-0.401642	0.0114871	-34.9646	4.39366e-261	-0.193164	0.00900844	-21.4426	7.54469e-101
Triglycerides	log_total_tg_cleaned	serpinf1	-0.577458	0.0404261	-14.2843	3.53618e-46	1.91205	0.0291198	65.6615	0	1.33459	0.0279054	47.8255	0
HDL cholesterol	hdl_chol_cleaned	dlk1	-0.407197	0.0285197	-14.2777	3.83743e-46	-0.261952	0.0169885	-15.4193	2.22505e-53	-0.669149	0.0230459	-29.0355	1.45704e-181
Triglycerides	log_total_tg_cleaned	fam20a	-0.595977	0.0417492	-14.2752	4.01154e-46	1.82403	0.0299609	60.8803	0	1.22805	0.0289625	42.4015	0
Testosterone	log_testo_cleaned	gfra1	-0.824328	0.0577565	-14.2725	4.13837e-46	-0.213962	0.0329297	-6.49753	8.32983e-11	-1.03829	0.0461885	-22.4794	1.58679e-110
Testosterone	log_testo_cleaned	cemip2	-0.8555	0.059946	-14.2712	4.27942e-46	0.0782946	0.033356	2.34724	0.018922	-0.777205	0.0494508	-15.7167	2.6347e-55
Alkaline phosphatase	log_alp_cleaned	pcsk9	-1.12733	0.079008	-14.2685	4.37884e-46	2.13591	0.0494122	43.2264	0	1.00859	0.0619853	16.2714	3.80724e-59
Aspartate aminotransferase	log_ast_cleaned	ccl11	-1.23542	0.0866143	-14.2635	4.70063e-46	1.22197	0.0613406	19.9211	1.42621e-87	-0.0134538	0.0608262	-0.221185	0.824951
Age	age	mapk9	-0.0167479	0.00117436	-14.2614	4.86034e-46	0.0195028	0.000811224	24.0413	3.65666e-126	0.00275491	0.000848257	3.24774	0.00116523
Testosterone	log_testo_cleaned	vstm2l	-0.842169	0.0590754	-14.2558	5.28342e-46	-0.0657314	0.0325008	-2.02245	0.0431412	-0.9079	0.0493208	-18.4081	4.97738e-75
Total Lean Mass (g)	Total_Lean_Mass__g_	dkk3	2.2054e-05	1.5475e-06	14.2514	5.58813e-46	-3.8034e-05	1.21489e-06	-31.3066	8.58247e-211	-1.598e-05	9.60595e-07	-16.6356	1.00938e-61
Systolic blood pressure, automated reading	Systolic_blood_pressure	proc	-0.00706757	0.000496084	-14.2467	5.98727e-46	0.0104413	0.000321266	32.5004	1.3148e-226	0.00337371	0.000377097	8.94654	3.98659e-19
Triglycerides	log_total_tg_cleaned	chrdl2	0.62133	0.0436241	14.2428	6.33353e-46	-0.115578	0.0338717	-3.41222	0.000645477	0.505752	0.0267524	18.9049	5.23824e-79
Urea	urea_cleaned	npy	-0.102472	0.00719586	-14.2405	6.52965e-46	0.165246	0.00503737	32.804	8.81133e-231	0.0627737	0.00512497	12.2486	2.2745e-34
Red blood cell (erythrocyte) count	Red_blood_cell__erythrocyte__count	tnfrsf11b	-0.378975	0.0266129	-14.2403	6.56353e-46	0.1175	0.0190437	6.17003	6.9412e-10	-0.261475	0.0185985	-14.059	1.11916e-44
Urea	urea_cleaned	anpep	-0.104512	0.00733944	-14.2398	6.60553e-46	0.0499605	0.00518468	9.63618	6.18492e-22	-0.0545518	0.00516793	-10.5558	5.60299e-26
Body mass index	bmi	col4a1	0.0290005	0.00203916	14.2218	8.538e-46	-0.0618084	0.00122764	-50.3475	0	-0.0328079	0.00162217	-20.2247	4.91916e-90
Urea	urea_cleaned	ncs1	-0.0978457	0.0068823	-14.217	9.11765e-46	0.219818	0.00487883	45.0555	0	0.121972	0.00482423	25.2833	7.64511e-139
Age	age	s100p	-0.0166233	0.00116933	-14.2161	9.30736e-46	0.0299821	0.000811781	36.9337	5.05263e-290	0.0133588	0.000839479	15.9132	1.17749e-56
Triglycerides	log_total_tg_cleaned	il1rn	-0.574473	0.0404521	-14.2013	1.14314e-45	2.0365	0.0284399	71.6074	0	1.46203	0.028773	50.8127	0
Total Lean Mass (g)	Total_Lean_Mass__g_	bcan	2.15779e-05	1.5199e-06	14.1969	1.21736e-45	-4.35608e-05	1.16274e-06	-37.4639	3.18193e-298	-2.19829e-05	9.71102e-07	-22.637	5.1746e-112
SHBG	shbg_cleaned	egfr	-0.00691373	0.000487006	-14.1964	1.22224e-45	-0.00146906	0.000232597	-6.31591	2.73425e-10	-0.00838279	0.000434066	-19.3122	2.41675e-82
C-reactive protein	log_crp_cleaned	lgals3	-0.287917	0.0202849	-14.1937	1.27281e-45	0.494626	0.0135601	36.4766	2.79297e-283	0.206708	0.0149342	13.8413	2.29616e-43
Age	age	sez6l2	0.0152542	0.00107566	14.1813	1.51934e-45	-0.00442786	0.000734322	-6.02987	1.66587e-09	0.0108263	0.000787602	13.7459	8.51608e-43
IGF-1	igf1_cleaned	ceacam16	0.0245372	0.00173021	14.1816	1.52084e-45	0.0114861	0.0011371	10.1012	6.13542e-24	0.0360232	0.00130792	27.5425	8.35832e-164
Alanine aminotransferase	log_alt_cleaned	lmod1	-0.733145	0.0517509	-14.1668	1.87366e-45	0.270659	0.0368819	7.33854	2.23227e-13	-0.462485	0.0360219	-12.839	1.41576e-37
Body mass index	bmi	bsg	-0.0284316	0.00200906	-14.1516	2.3055e-45	0.0536885	0.00121267	44.2729	0	0.0252569	0.00159334	15.8516	3.03822e-56
Cystatin C	log_cysc_cleaned	eno3	-1.9321	0.136529	-14.1516	2.33894e-45	1.63081	0.0902658	18.0667	1.94024e-72	-0.301291	0.102067	-2.95189	0.0031623
White blood cell (leukocyte) count	White_blood_cell__leukocyte__count	fshb	0.060846	0.00430088	14.1473	2.4843e-45	-0.0534481	0.00321013	-16.6498	7.24419e-62	0.00739788	0.00274726	2.69282	0.0070914
Aspartate aminotransferase	log_ast_cleaned	chrdl1	-1.22243	0.0864229	-14.1448	2.54394e-45	1.8479	0.0591842	31.223	1.13266e-209	0.625471	0.0631661	9.902	4.61959e-23
Triglycerides	log_total_tg_cleaned	tnfrsf10a	-0.605859	0.0428484	-14.1396	2.74318e-45	1.35965	0.0292824	46.4323	0	0.75379	0.031447	23.9702	3.65849e-125
Triglycerides	log_total_tg_cleaned	ccl18	-0.609437	0.0431039	-14.1388	2.78133e-45	1.26144	0.0312917	40.3124	0	0.652004	0.0294662	22.1272	3.66773e-107
SHBG	shbg_cleaned	folr1	0.00674126	0.000476817	14.138	2.79975e-45	0.00374143	0.000225411	16.5983	1.62592e-61	0.0104827	0.000429263	24.4202	8.91039e-130
SHBG	shbg_cleaned	klkb1	-0.00676718	0.0004787	-14.1366	2.8871e-45	-0.00664669	0.000240574	-27.6284	3.15131e-165	-0.0134139	0.00040152	-33.4078	8.94319e-238
C-reactive protein	log_crp_cleaned	serpina11	0.268273	0.0189873	14.1291	3.16989e-45	-0.0203796	0.0124701	-1.63428	0.102213	0.247894	0.0142848	17.3537	5.77926e-67
Alkaline phosphatase	log_alp_cleaned	prl	1.13895	0.0806321	14.1253	3.34503e-45	-1.10453	0.05188	-21.2901	1.24608e-99	0.0344264	0.0611405	0.56307	0.573393
Forced expiratory volume in 1-second (FEV1)	Forced_expiratory_volume_in_1_second__FEV1_	acy1	0.200942	0.0142299	14.1211	3.55899e-45	-0.324197	0.0114016	-28.4345	7.82461e-175	-0.123255	0.0085986	-14.3343	2.29058e-46
Testosterone	log_testo_cleaned	smpdl3a	0.823381	0.0583325	14.1153	3.85892e-45	-0.0726696	0.0315364	-2.30431	0.021214	0.750712	0.0496408	15.1229	2.22552e-51
Body mass index	bmi	fap	0.0292844	0.00207517	14.1118	4.04785e-45	0.00424535	0.00124749	3.40311	0.000667349	0.0335298	0.00165287	20.2858	1.42364e-90
LDL direct	ldl_chol_cleaned	reg3a	-0.154319	0.0109355	-14.1117	4.05314e-45	0.0200296	0.00728304	2.75016	0.00596112	-0.134289	0.00817569	-16.4255	3.14274e-60
Forced expiratory volume in 1-second (FEV1)	Forced_expiratory_volume_in_1_second__FEV1_	cthrc1	0.198413	0.014062	14.1099	4.19132e-45	-0.437198	0.0112758	-38.7731	0	-0.238784	0.00848901	-28.1286	1.23201e-170
Urate	urate_cleaned	creld1	-0.00192231	0.000136279	-14.1056	4.47475e-45	0.00455644	9.78976e-05	46.5429	0	0.00263413	9.4628e-05	27.8367	3.85371e-167
SHBG	shbg_cleaned	adgrg1	0.00694542	0.000492455	14.1037	4.55362e-45	-0.00367938	0.000215388	-17.0826	5.02707e-65	0.00326603	0.000476008	6.86131	7.02712e-12
Age	age	col18a1	-0.0157895	0.00112	-14.0978	4.94045e-45	0.044161	0.000774677	57.0057	0	0.0283715	0.000807703	35.1261	3.25901e-262
High light scatter reticulocyte count	High_light_scatter_reticulocyte_count	col4a1	14.5477	1.03318	14.0804	6.31643e-45	-23.2103	0.749479	-30.9686	2.37457e-206	-8.66262	0.709327	-12.2125	3.55e-34
Cystatin C	log_cysc_cleaned	siglec7	-1.90711	0.135475	-14.0772	6.60853e-45	4.76126	0.0893605	53.2815	0	2.85415	0.101641	28.0807	3.8766e-170
SHBG	shbg_cleaned	adgre2	0.00691466	0.000491411	14.071	7.20208e-45	-0.00220563	0.000239091	-9.22506	3.06881e-20	0.00470903	0.000428552	10.9882	5.24966e-28
Glycated haemoglobin (HbA1c)	hba1c_cleaned	cpb2	-0.0296848	0.00211232	-14.0532	9.31286e-45	0.0391146	0.00152519	25.6456	5.23145e-143	0.00942975	0.00146043	6.45683	1.09482e-10
Cystatin C	log_cysc_cleaned	acp5	-1.90307	0.135445	-14.0505	9.61854e-45	3.68754	0.0869762	42.3971	0	1.78447	0.104744	17.0365	1.27758e-64
Age	age	gp1ba	-0.0166408	0.00118495	-14.0434	1.0645e-44	0.00425667	0.000809276	5.25985	1.45469e-07	-0.0123841	0.000867339	-14.2783	5.09875e-46
Body mass index	bmi	igsf9	0.0264098	0.00188099	14.0404	1.11416e-44	0.0853668	0.00111549	76.5284	0	0.111777	0.00152132	73.4735	0
Waist-to-Hip ratio	whr	timp4	1.94962	0.138863	14.0398	1.11732e-44	-0.118593	0.0891859	-1.32973	0.183621	1.83103	0.106959	17.1189	3.18411e-65
Cystatin C	log_cysc_cleaned	stab2	-1.93191	0.137625	-14.0374	1.1617e-44	4.12791	0.091019	45.3521	0	2.196	0.10293	21.3348	7.74774e-100
Urate	urate_cleaned	adh4	-0.00181857	0.000129555	-14.0371	1.1667e-44	0.00466182	9.47075e-05	49.2233	0	0.00284324	8.7926e-05	32.3368	1.93065e-223
SHBG	shbg_cleaned	rspo3	0.006847	0.000487871	14.0344	1.20308e-44	0.000112508	0.000241403	0.466059	0.641178	0.0069595	0.000416786	16.698	3.59765e-62
Glycated haemoglobin (HbA1c)	hba1c_cleaned	erbb3	-0.0282004	0.00201009	-14.0294	1.29538e-44	0.0289736	0.00137907	21.0095	4.37563e-97	0.000773198	0.00146931	0.526232	0.598733
Triglycerides	log_total_tg_cleaned	tfpi	-0.591191	0.0421495	-14.0261	1.35779e-44	1.55432	0.0303866	51.1516	0	0.963133	0.0290704	33.1311	3.09727e-234
C-reactive protein	log_crp_cleaned	epha1	-0.272469	0.0194288	-14.024	1.39565e-44	0.441207	0.0127968	34.4779	4.39709e-254	0.168738	0.014567	11.5836	6.28842e-31
Phosphate	phos_cleaned	angptl3	-0.815824	0.0581761	-14.0234	1.40921e-44	0.703655	0.0426484	16.499	8.32911e-61	-0.11217	0.0391958	-2.86178	0.00421714
Aspartate aminotransferase	log_ast_cleaned	crlf1	1.21363	0.0865587	14.0209	1.45744e-44	0.412841	0.0622354	6.63354	3.34924e-11	1.62647	0.0595308	27.3215	2.36403e-161
Age	age	rgmb	-0.0160081	0.00114189	-14.0189	1.49563e-44	0.0195215	0.000770905	25.3228	1.3773e-139	0.00351338	0.000846516	4.15039	3.33287e-05
Aspartate aminotransferase	log_ast_cleaned	mmp12	-1.23132	0.0878667	-14.0135	1.61727e-44	1.54873	0.0590948	26.2076	3.26649e-149	0.317414	0.065483	4.84728	1.26123e-06
Age	age	cdnf	-0.0161713	0.00115451	-14.007	1.77188e-44	0.0229832	0.000798244	28.7921	3.95607e-179	0.00681186	0.000832825	8.17923	3.02943e-16
Urea	urea_cleaned	scara5	-0.0991648	0.00708162	-14.0031	1.8666e-44	0.241707	0.00497219	48.6118	0	0.142542	0.00502579	28.3622	1.69938e-173
Age	age	nptn	-0.01667	0.00119047	-14.0029	1.88474e-44	0.0134729	0.000826793	16.2953	2.3206e-59	-0.00319716	0.000854232	-3.74273	0.000182559
Glycated haemoglobin (HbA1c)	hba1c_cleaned	stab2	-0.0290154	0.00207291	-13.9974	2.03641e-44	0.0442526	0.00150956	29.3149	1.94387e-185	0.0152372	0.00141828	10.7435	7.58061e-27
C-reactive protein	log_crp_cleaned	gsta1	-0.280251	0.0200277	-13.9931	2.15256e-44	0.631355	0.0131371	48.0587	0	0.351104	0.0150964	23.2575	4.71514e-118
Aspartate aminotransferase	log_ast_cleaned	dsc2	-1.23517	0.088281	-13.9914	2.21035e-44	1.13034	0.0603867	18.7184	1.32972e-77	-0.104828	0.0646122	-1.62241	0.104731
LDL direct	ldl_chol_cleaned	efcab14	-0.154562	0.0110481	-13.9899	2.26436e-44	0.1715	0.00752374	22.7945	1.0035e-113	0.0169376	0.00803808	2.10717	0.0351157
Forced expiratory volume in 1-second (FEV1)	Forced_expiratory_volume_in_1_second__FEV1_	inhbc	0.207936	0.0148639	13.9894	2.26725e-44	-0.420291	0.0121691	-34.5377	6.38192e-255	-0.212355	0.00872192	-24.3473	4.99639e-129
C-reactive protein	log_crp_cleaned	f7	-0.28205	0.0201642	-13.9877	2.32297e-44	0.639085	0.0131483	48.6058	0	0.357035	0.0153081	23.3233	1.05186e-118
Urate	urate_cleaned	npl	-0.00167042	0.000119422	-13.9876	2.3354e-44	0.00686282	8.59745e-05	79.8239	0	0.0051924	8.27046e-05	62.7825	0
Urate	urate_cleaned	cstb	-0.00189997	0.000135867	-13.9841	2.4483e-44	0.00422654	9.55876e-05	44.2164	0	0.00232656	9.66719e-05	24.0666	3.96262e-126
SHBG	shbg_cleaned	pkd1	0.00689233	0.000492987	13.9807	2.57139e-44	0.00021263	0.000244437	0.869874	0.384379	0.00710496	0.000420666	16.8898	1.53711e-63
Triglycerides	log_total_tg_cleaned	scrg1	-0.587903	0.0420602	-13.9777	2.68441e-44	1.19499	0.0312296	38.2648	0	0.60709	0.0278302	21.8141	3.1288e-104
Body mass index	bmi	serpina3	-0.0294452	0.00210704	-13.9747	2.80155e-44	0.0289104	0.00124094	23.2971	1.19194e-118	-0.000534871	0.00171638	-0.311628	0.755327
White blood cell (leukocyte) count	White_blood_cell__leukocyte__count	spon1	0.0759785	0.00543707	13.9741	2.80569e-44	0.0161028	0.00375596	4.28726	1.81618e-05	0.0920813	0.0039134	23.5298	9.45785e-121
Waist-to-Hip ratio	whr	clmp	1.84429	0.131993	13.9726	2.86066e-44	2.89514	0.0862758	33.5568	3.77485e-241	4.73942	0.0995866	47.591	0
Age	age	aoc3	-0.0157736	0.001129	-13.9713	2.9202e-44	0.035751	0.000794628	44.9908	0	0.0199774	0.000796613	25.0779	1.20577e-136
Testosterone	log_testo_cleaned	hspb6	-0.768945	0.0550459	-13.9692	3.00213e-44	-0.164428	0.0312413	-5.26315	1.42856e-07	-0.933373	0.0442775	-21.08	1.42161e-97
Age	age	mfap5	0.0160257	0.00114747	13.9661	3.13299e-44	0.00851025	0.000806373	10.5537	5.58596e-26	0.0245359	0.000811144	30.2486	1.55898e-196
Red blood cell (erythrocyte) distribution width	Red_blood_cell__erythrocyte__distribution_width	gdf15	0.166286	0.0119083	13.9639	3.23295e-44	0.160238	0.00745269	21.5007	1.48031e-101	0.326525	0.00935841	34.891	6.53798e-259
Testosterone	log_testo_cleaned	ambp	-0.804783	0.0576525	-13.9592	3.45123e-44	-0.247658	0.0330286	-7.49828	6.69635e-14	-1.05244	0.0457882	-22.985	2.1243e-115
HDL cholesterol	hdl_chol_cleaned	ment	0.365825	0.0262157	13.9544	3.73583e-44	0.886536	0.0156194	56.7588	0	1.25236	0.0211632	59.1765	0
Alkaline phosphatase	log_alp_cleaned	crlf1	1.12362	0.0805307	13.9527	3.7806e-44	-0.00109927	0.0526083	-0.0208955	0.983329	1.12253	0.0598438	18.7576	7.98924e-78
Glycated haemoglobin (HbA1c)	hba1c_cleaned	serping1	-0.029257	0.00209698	-13.952	3.8457e-44	0.0428935	0.00152712	28.0878	1.17118e-170	0.0136365	0.00143463	9.50524	2.2244e-21
Glycated haemoglobin (HbA1c)	hba1c_cleaned	myoc	-0.02899	0.00207823	-13.9494	3.96584e-44	0.0333213	0.00152548	21.8431	1.03244e-104	0.0043313	0.00140739	3.07754	0.00209003
Urate	urate_cleaned	il18bp	-0.00189833	0.000136089	-13.9492	3.97238e-44	0.00317143	9.72137e-05	32.6233	2.79441e-228	0.0012731	9.51275e-05	13.3831	1.14384e-40
Red blood cell (erythrocyte) count	Red_blood_cell__erythrocyte__count	hgf	-0.360901	0.0258741	-13.9483	4.01492e-44	0.72264	0.018478	39.1082	0	0.361739	0.0181239	19.9593	9.01702e-88
cis-pQTL score	cis_score_eddm3b	eddm3b	0.797006	0.0571475	13.9465	4.15335e-44	0.61128	0.0409626	14.9229	4.06036e-50	1.40829	0.0390344	36.0781	8.04557e-276
Triglycerides	log_total_tg_cleaned	psap	-0.609766	0.0437279	-13.9446	4.27151e-44	1.09811	0.0310947	35.315	6.51056e-266	0.488344	0.03069	15.9122	1.20909e-56
Triglycerides	log_total_tg_cleaned	col4a1	0.600837	0.0431108	13.937	4.71399e-44	-1.21945	0.0308036	-39.588	0	-0.618617	0.0300712	-20.5717	4.71783e-93
SHBG	shbg_cleaned	comp	0.00683495	0.000490435	13.9365	4.76062e-44	-0.00517933	0.000241315	-21.4629	3.46626e-101	0.00165563	0.00042198	3.92348	8.75809e-05
Cystatin C	log_cysc_cleaned	dcxr	-1.83732	0.131903	-13.9294	5.23727e-44	2.47428	0.0880535	28.0997	7.04796e-171	0.636956	0.0974373	6.53709	6.42613e-11
Glycated haemoglobin (HbA1c)	hba1c_cleaned	areg	0.028934	0.00207723	13.9291	5.26519e-44	0.0159426	0.0015979	9.97723	2.13872e-23	0.0448766	0.00131318	34.174	1.1363e-248
Urea	urea_cleaned	fgfr2	-0.0991352	0.00711745	-13.9285	5.30242e-44	0.122731	0.00507633	24.1771	1.45404e-127	0.0235957	0.00494551	4.77113	1.84507e-06
Mean corpuscular volume	Mean_corpuscular_volume	fstl3	0.0306926	0.0022036	13.9284	5.31705e-44	-0.0113578	0.00147146	-7.7187	1.22282e-14	0.0193348	0.00163608	11.8178	4.0633e-32
Triglycerides	log_total_tg_cleaned	dtnb	-0.593092	0.0425864	-13.9268	5.46807e-44	1.27542	0.0301637	42.2833	0	0.68233	0.0300256	22.7249	7.93019e-113
Alkaline phosphatase	log_alp_cleaned	fgfbp3	-1.13651	0.0816435	-13.9204	5.96966e-44	1.71798	0.0517963	33.168	1.36462e-235	0.581468	0.0630289	9.22542	3.11015e-20
Age	age	dscam	-0.0166156	0.00119381	-13.9181	6.1639e-44	0.015636	0.000817556	19.1253	6.77044e-81	-0.000979591	0.000871037	-1.12463	0.260762
cis-pQTL score	cis_score_col28a1	col28a1	0.216871	0.0155861	13.9144	6.52759e-44	0.888004	0.0104867	84.6789	0	1.10488	0.0115562	95.6092	0
Urate	urate_cleaned	rtn4r	-0.00181865	0.000130735	-13.911	6.75881e-44	0.00461058	9.27172e-05	49.7273	0	0.00279193	9.21736e-05	30.2899	4.67383e-197
C-reactive protein	log_crp_cleaned	ctsb	0.289851	0.0208371	13.9103	6.83492e-44	-0.326605	0.0139091	-23.4814	1.63189e-120	-0.0367538	0.0153636	-2.39226	0.0167543
C-reactive protein	log_crp_cleaned	leg1	0.30211	0.0217336	13.9006	7.97152e-44	-0.121519	0.0141354	-8.5968	8.75224e-18	0.180591	0.0165311	10.9243	1.0761e-27
Cystatin C	log_cysc_cleaned	plat	-1.82388	0.131224	-13.899	7.99469e-44	4.94428	0.0855617	57.7862	0	3.1204	0.0997738	31.2748	1.29181e-209
Waist-to-Hip ratio	whr	srpx	1.99259	0.143444	13.891	8.98143e-44	-1.03459	0.090202	-11.4697	2.27185e-30	0.957994	0.11295	8.48155	2.3809e-17
Glycated haemoglobin (HbA1c)	hba1c_cleaned	ahnak	-0.029209	0.00210298	-13.8894	9.24818e-44	0.0576674	0.00152898	37.7164	9.79993e-302	0.0284584	0.00144141	19.7434	6.85108e-86
White blood cell (leukocyte) count	White_blood_cell__leukocyte__count	clec5a	0.0714414	0.00514695	13.8803	1.03835e-43	0.131832	0.00344354	38.2838	0	0.203273	0.00384541	52.8613	0
Age	age	ltbp3	-0.0160738	0.0011584	-13.8758	1.10974e-43	0.0260809	0.000816689	31.9349	6.23199e-219	0.0100071	0.000815546	12.2705	1.75612e-34
Body mass index	bmi	pspn	0.0210598	0.00151843	13.8694	1.20683e-43	0.029196	0.000950872	30.7044	5.93186e-203	0.0502557	0.00114692	43.8178	0
Triglycerides	log_total_tg_cleaned	gfra1	-0.584878	0.0421842	-13.8649	1.28331e-43	1.44882	0.0302236	47.9368	0	0.863946	0.0293259	29.4602	9.73343e-187
Heel bone mineral density (BMD) T-score, automated	Heel_bone_mineral_density__BMD__T_score__automated	rspo3	0.109059	0.00786902	13.8592	1.38694e-43	-0.129147	0.00615313	-20.9889	6.50327e-97	-0.0200889	0.00492356	-4.08015	4.51828e-05
Triglycerides	log_total_tg_cleaned	calb2	-0.590809	0.0426286	-13.8595	1.39216e-43	1.23167	0.0306498	40.1851	0	0.640857	0.0295003	21.7238	2.12789e-103
Age	age	lrrn1	-0.0163374	0.0011791	-13.8559	1.46163e-43	-0.0043432	0.000791539	-5.48703	4.13111e-08	-0.0206806	0.0008794	-23.5167	1.35277e-120
HDL cholesterol	hdl_chol_cleaned	cfc1	-0.402586	0.0290556	-13.8557	1.46668e-43	-0.229661	0.0172196	-13.3372	1.99901e-40	-0.632247	0.0236147	-26.7734	4.54892e-155
Aspartate aminotransferase	log_ast_cleaned	cdcp1	-1.18158	0.0852959	-13.8527	1.52429e-43	2.91016	0.0563891	51.6085	0	1.72858	0.0646683	26.7299	1.27448e-154
LDL direct	ldl_chol_cleaned	agrn	-0.151986	0.0109745	-13.8491	1.59885e-43	0.145982	0.00731491	19.9568	7.13876e-88	-0.00600407	0.00819513	-0.732639	0.463787
Age	age	ism1	-0.0159524	0.00115225	-13.8446	1.70268e-43	0.0295042	0.000785758	37.5486	1.46291e-299	0.0135518	0.000844855	16.0403	1.5509e-57
HDL cholesterol	hdl_chol_cleaned	nfasc	-0.395002	0.0285384	-13.8411	1.78352e-43	-0.132586	0.0171562	-7.72817	1.13483e-14	-0.527588	0.0228207	-23.1188	1.03673e-116
Phosphate	phos_cleaned	ccn3	-0.85266	0.0616132	-13.8389	1.83905e-43	0.864346	0.0438168	19.7264	6.4336e-86	0.0116856	0.0432128	0.27042	0.78684
C-reactive protein	log_crp_cleaned	lcat	-0.28449	0.020561	-13.8364	1.91772e-43	0.622867	0.0136127	45.7563	0	0.338377	0.015311	22.1003	6.73181e-107
Age	age	gmpr	-0.0159612	0.00115377	-13.834	1.96742e-43	0.0118563	0.000803918	14.7481	5.25635e-49	-0.00410497	0.000824608	-4.97808	6.47543e-07
Red blood cell (erythrocyte) count	Red_blood_cell__erythrocyte__count	eln	-0.36805	0.0266042	-13.8342	1.97453e-43	0.0759549	0.0199862	3.80037	0.000144857	-0.292095	0.017463	-16.7265	2.32013e-62
Waist-to-Hip ratio	whr	ldlr	-1.87011	0.135215	-13.8307	2.06254e-43	5.63443	0.0890114	63.3001	0	3.76431	0.101141	37.2184	4.40498e-293
Alkaline phosphatase	log_alp_cleaned	cd248	-1.13273	0.0819188	-13.8275	2.16669e-43	1.4414	0.0519752	27.7325	1.71268e-166	0.308668	0.0632494	4.88017	1.06846e-06
Age	age	c1qtnf1	-0.0161153	0.00116565	-13.8252	2.22522e-43	0.0260031	0.000794294	32.7374	7.8801e-230	0.00988778	0.000855364	11.5597	8.28799e-31
Glycated haemoglobin (HbA1c)	hba1c_cleaned	kitlg	-0.0290021	0.00209796	-13.824	2.2661e-43	0.0152062	0.00147797	10.2885	8.9791e-25	-0.0137959	0.00149189	-9.24727	2.53286e-20
Body mass index	bmi	spink2	-0.0267268	0.00193344	-13.8234	2.30531e-43	0.0287728	0.00123411	23.3146	8.53203e-119	0.00204605	0.00141341	1.44759	0.147747
IGF-1	igf1_cleaned	lgals3	0.0235443	0.00170423	13.8152	2.55799e-43	-0.0310823	0.00115838	-26.8327	3.33222e-156	-0.00753806	0.00123627	-6.09741	1.09819e-09
Glycated haemoglobin (HbA1c)	hba1c_cleaned	dlk1	-0.0284993	0.00206346	-13.8114	2.68847e-43	0.043565	0.00144154	30.2212	7.68328e-197	0.0150657	0.00148065	10.1751	2.93876e-24
Cystatin C	log_cysc_cleaned	ftcd	-1.91835	0.13895	-13.806	2.91846e-43	3.37649	0.0926576	36.4406	1.46199e-282	1.45815	0.102824	14.181	2.04039e-45
LDL direct	ldl_chol_cleaned	crhbp	-0.149775	0.0108489	-13.8055	2.9271e-43	0.1487	0.00741029	20.0667	8.24905e-89	-0.00107492	0.00786358	-0.136696	0.891272
Body mass index	bmi	treh	0.0287479	0.00208287	13.8021	3.08036e-43	0.0279235	0.00123836	22.5488	2.32216e-111	0.0566715	0.00168078	33.7174	3.4793e-242
Age	age	tff3	0.0157667	0.00114242	13.8011	3.10995e-43	0.0219135	0.000817942	26.791	1.00362e-155	0.0376802	0.000787605	47.8415	0
Cystatin C	log_cysc_cleaned	acan	-1.91679	0.138906	-13.7992	3.19875e-43	2.49312	0.0951296	26.2076	3.4374e-149	0.576328	0.099189	5.81041	6.3294e-09
Testosterone	log_testo_cleaned	igfbp3	-0.780202	0.0565856	-13.788	3.72213e-43	0.00629511	0.0306473	0.205405	0.837258	-0.773907	0.0480835	-16.0951	6.4733e-58
Cystatin C	log_cysc_cleaned	scly	-1.8416	0.133613	-13.7831	3.97974e-43	2.62496	0.0894351	29.3504	5.74718e-186	0.783359	0.0984461	7.95724	1.85335e-15
Glycated haemoglobin (HbA1c)	hba1c_cleaned	kynu	-0.0278333	0.00202146	-13.7689	4.83464e-43	0.0484987	0.00147535	32.8728	1.01254e-231	0.0206654	0.001379	14.9858	1.71558e-50
Age	age	crtac1	-0.0152585	0.00110849	-13.7652	5.08995e-43	0.0436317	0.000759448	57.4518	0	0.0283731	0.000808329	35.101	6.4207e-262
Albumin	albumin_cleaned	spon1	-0.0507114	0.00368589	-13.7583	5.61042e-43	-0.00657588	0.00254249	-2.58639	0.00970484	-0.0572872	0.00265722	-21.5591	6.60104e-102
LDL direct	ldl_chol_cleaned	cxcl10	-0.150372	0.0109296	-13.7582	5.61229e-43	0.182497	0.0074205	24.5937	7.16359e-132	0.0321257	0.00798287	4.02433	5.73512e-05
Urea	urea_cleaned	ldlr	-0.101014	0.0073422	-13.758	5.62543e-43	0.0879335	0.0052451	16.7649	1.03088e-62	-0.0130805	0.00509323	-2.56821	0.0102298
IGF-1	igf1_cleaned	relt	0.0219107	0.00159273	13.7566	5.7352e-43	-0.0260038	0.00108481	-23.9708	1.8958e-125	-0.00409313	0.00115192	-3.55333	0.000381283
Glycated haemoglobin (HbA1c)	hba1c_cleaned	ccl18	-0.0284763	0.0020701	-13.756	5.80625e-43	0.051302	0.00153283	33.4688	8.77503e-240	0.0228256	0.00138582	16.4708	1.53412e-60
Cystatin C	log_cysc_cleaned	crlf1	1.9023	0.138336	13.7513	6.1689e-43	0.837566	0.0941358	8.89742	6.12397e-19	2.73986	0.0996335	27.4994	2.13969e-163
Age	age	fcrl5	0.0156275	0.00113737	13.74	7.20698e-43	-0.0138761	0.000779157	-17.8092	1.77327e-70	0.00175141	0.000829514	2.11137	0.0347531
Triglycerides	log_total_tg_cleaned	apcs	-0.531855	0.0387222	-13.7352	7.75976e-43	1.80555	0.0280808	64.2984	0	1.27369	0.0264933	48.0761	0
Age	age	adamts15	-0.0161783	0.00117797	-13.734	7.83312e-43	0.0137332	0.000836049	16.4263	2.7273e-60	-0.00244509	0.00082178	-2.97536	0.00293
SHBG	shbg_cleaned	nrp2	0.00668541	0.000486875	13.7313	8.13051e-43	0.00051587	0.00024138	2.13717	0.032595	0.00720128	0.000414769	17.3621	5.04304e-67
Urate	urate_cleaned	adipoq	0.00167126	0.000121758	13.7261	8.76576e-43	-0.00338649	8.70926e-05	-38.8838	0	-0.00171523	8.49876e-05	-20.1821	1.19537e-89
Haemoglobin concentration	Haemoglobin_concentration	mmp12	-0.132577	0.00966061	-13.7234	9.05389e-43	0.0325178	0.0066493	4.8904	1.01304e-06	-0.100059	0.00703627	-14.2205	1.15155e-45
Total Lean Mass (g)	Total_Lean_Mass__g_	nptxr	2.10277e-05	1.53235e-06	13.7225	9.18261e-43	-4.51621e-05	1.17163e-06	-38.5464	0	-2.41344e-05	9.79773e-07	-24.6327	5.68845e-132
Body mass index	bmi	spint3	-0.0182399	0.0013295	-13.7194	9.62162e-43	-0.000396617	0.000808567	-0.490518	0.623772	-0.0186365	0.00104433	-17.8454	1.17133e-70
Triglycerides	log_total_tg_cleaned	cxcl17	-0.585598	0.0426878	-13.7182	9.71693e-43	1.26705	0.0296283	42.7648	0	0.681451	0.0308112	22.117	4.24552e-107
Alanine aminotransferase	log_alt_cleaned	cd74	-0.697388	0.0508685	-13.7096	1.09292e-42	1.13707	0.0360658	31.5277	1.09844e-213	0.439683	0.0356767	12.3241	9.00916e-35
Cystatin C	log_cysc_cleaned	gh1	1.82466	0.133113	13.7076	1.12583e-42	-1.30288	0.0819515	-15.8982	1.30477e-56	0.521782	0.107301	4.86281	1.16632e-06
SHBG	shbg_cleaned	ltbr	0.00674347	0.000491953	13.7076	1.12807e-42	-0.000717894	0.000237674	-3.0205	0.00252634	0.00602557	0.000432384	13.9357	6.24611e-44
Forced expiratory volume in 1-second (FEV1)	Forced_expiratory_volume_in_1_second__FEV1_	a1bg	0.198389	0.0144805	13.7005	1.24702e-42	-0.354452	0.011864	-29.8764	2.13723e-192	-0.156063	0.00848524	-18.3923	6.654e-75
Phosphate	phos_cleaned	itgb1	-0.839701	0.0613266	-13.6923	1.38995e-42	0.892697	0.0441619	20.2142	4.44447e-90	0.0529955	0.0423375	1.25174	0.21068
SHBG	shbg_cleaned	sema4c	0.00674127	0.000492437	13.6896	1.44138e-42	-0.00236457	0.000241236	-9.8019	1.22337e-22	0.00437671	0.00042608	10.272	1.0882e-24
Testosterone	log_testo_cleaned	siglec7	-0.800329	0.0584721	-13.6874	1.48616e-42	-0.0601887	0.0329516	-1.82658	0.0677764	-0.860517	0.0473559	-18.1713	3.47342e-73
Alkaline phosphatase	log_alp_cleaned	ctsd	-1.10064	0.0804098	-13.6879	1.49905e-42	2.56798	0.0515951	49.7719	0	1.46735	0.0612785	23.9455	8.58333e-125
Phosphate	phos_cleaned	f3	-0.843697	0.0616827	-13.678	1.68716e-42	0.768561	0.0456212	16.8466	2.64448e-63	-0.0751357	0.0410343	-1.83105	0.0671087
Cystatin C	log_cysc_cleaned	f7	-1.85059	0.135299	-13.6778	1.69432e-42	4.44047	0.088446	50.2054	0	2.58987	0.102536	25.2582	1.48729e-138
Testosterone	log_testo_cleaned	cpe	0.797299	0.0583527	13.6634	2.05963e-42	-0.118961	0.0315195	-3.7742	0.000160922	0.678338	0.0498506	13.6074	5.59825e-42
Cystatin C	log_cysc_cleaned	prok1	1.5061	0.110254	13.6603	2.15147e-42	-1.10169	0.0828191	-13.3023	3.15468e-40	0.404416	0.0664211	6.08867	1.15968e-09
Age	age	amot	0.0152745	0.00111865	13.6544	2.35381e-42	-0.00316835	0.000765642	-4.13816	3.51395e-05	0.0121062	0.000816789	14.8217	2.02e-49
Albumin	albumin_cleaned	ptprz1	-0.0501208	0.00367127	-13.6522	2.41485e-42	0.0361929	0.00268254	13.492	2.51862e-41	-0.0139279	0.00243652	-5.71632	1.1047e-08
Qualifications	QualificationsNone_of_the_above	ssc4d	-0.367883	0.0269482	-13.6515	2.42964e-42	0.235011	0.01832	12.8281	1.53454e-37	-0.132872	0.0198243	-6.70244	2.10546e-11
Cystatin C	log_cysc_cleaned	ca12	1.86308	0.136497	13.6492	2.50397e-42	2.71139	0.0899865	30.1311	1.16931e-195	4.57448	0.102442	44.6545	0
Glycated haemoglobin (HbA1c)	hba1c_cleaned	tnfrsf12a	-0.0273069	0.00200179	-13.6413	2.78781e-42	0.0668685	0.0014488	46.1542	0	0.0395616	0.00137964	28.6753	3.30779e-177
Age	age	vmo1	-0.0159421	0.00116868	-13.6411	2.79721e-42	0.0275849	0.000797421	34.5926	1.09948e-255	0.0116428	0.000856209	13.598	6.37753e-42
SHBG	shbg_cleaned	f7	-0.00653808	0.0004794	-13.638	2.91611e-42	-0.00695548	0.000236664	-29.3897	1.98887e-186	-0.0134936	0.000410732	-32.8524	1.75136e-230
Cystatin C	log_cysc_cleaned	lgals9	-1.54748	0.11347	-13.6378	2.92745e-42	9.2649	0.0761977	121.59	0	7.71742	0.0832376	92.7155	0
Urea	urea_cleaned	ctsd	-0.10244	0.0075109	-13.6388	2.93146e-42	0.0806081	0.0053475	15.074	4.3876e-51	-0.0218316	0.00523461	-4.17062	3.05171e-05
Age	age	bcan	-0.0157069	0.00115195	-13.6351	3.04036e-42	-0.00844167	0.000787068	-10.7255	8.94364e-27	-0.0241486	0.000842394	-28.6666	4.59034e-177
Alkaline phosphatase	log_alp_cleaned	igfbp7	-1.06804	0.0783787	-13.6266	3.40185e-42	2.00043	0.0505377	39.5828	0	0.932392	0.0592783	15.7291	2.0677e-55
Age	age	ppp3r1	-0.016015	0.00117558	-13.6231	3.58249e-42	0.0213431	0.000819361	26.0484	1.92454e-147	0.00532805	0.000839335	6.34795	2.23016e-10
HDL cholesterol	hdl_chol_cleaned	entpd5	0.391664	0.028761	13.6179	3.8552e-42	0.166366	0.0173446	9.59182	9.51796e-22	0.55803	0.0229226	24.3441	5.90892e-129
Urate	urate_cleaned	pros1	-0.00187215	0.000137487	-13.6169	3.9062e-42	0.00390195	9.70137e-05	40.2206	0	0.0020298	9.75231e-05	20.8135	3.6663e-95
Urate	urate_cleaned	il16	-0.00182114	0.000133753	-13.6157	3.9459e-42	0.00436224	9.49162e-05	45.9588	0	0.0025411	9.42412e-05	26.9638	2.64577e-157
SHBG	shbg_cleaned	bcam	0.00668411	0.000490925	13.6153	3.97332e-42	0.00148318	0.000236164	6.2803	3.43934e-10	0.00816729	0.000433724	18.8306	2.07194e-78
Glycated haemoglobin (HbA1c)	hba1c_cleaned	fuom	-0.0280959	0.00206508	-13.6052	4.60454e-42	0.0593523	0.00150281	39.4941	0	0.0312564	0.001414	22.1049	6.55803e-107
LDL direct	ldl_chol_cleaned	cd27	-0.148978	0.0109508	-13.6043	4.61372e-42	-0.0406505	0.00731255	-5.559	2.74295e-08	-0.189629	0.0081602	-23.2382	7.15189e-118
Alanine aminotransferase	log_alt_cleaned	fstl3	-0.696204	0.0511804	-13.6029	4.71025e-42	1.18375	0.0354024	33.4369	2.04965e-239	0.487542	0.0369917	13.1798	1.69042e-39
Age	age	mad1l1	-0.0156687	0.00115205	-13.6007	4.86039e-42	0.0287115	0.000810783	35.412	1.78068e-267	0.0130427	0.00081244	16.0538	1.26236e-57
Age	age	ggt5	-0.0158879	0.00116858	-13.5959	5.18666e-42	0.02578	0.000794107	32.4642	4.28872e-226	0.0098921	0.000859858	11.5043	1.57377e-30
Red blood cell (erythrocyte) count	Red_blood_cell__erythrocyte__count	palm2	-0.369406	0.0271712	-13.5955	5.23105e-42	0.358433	0.0197532	18.1456	4.59802e-73	-0.010973	0.0186298	-0.589	0.555868
LDL direct	ldl_chol_cleaned	plat	-0.144492	0.0106295	-13.5935	5.34494e-42	0.225428	0.0071579	31.4936	3.16393e-213	0.0809356	0.00784511	10.3167	6.85012e-25
Triglycerides	log_total_tg_cleaned	fst	-0.586376	0.0431407	-13.5922	5.44673e-42	1.02548	0.0309692	33.113	5.6777e-235	0.439106	0.0299122	14.6798	1.56753e-48
LDL direct	ldl_chol_cleaned	hspg2	-0.149571	0.0110067	-13.589	5.69945e-42	0.11221	0.00750575	14.9499	2.69827e-50	-0.0373605	0.00799645	-4.67213	3.00085e-06
Age	age	mprip	-0.0162894	0.00119891	-13.5868	5.89801e-42	0.0105956	0.00082361	12.8649	9.64474e-38	-0.00569373	0.000871751	-6.53138	6.68092e-11
Haemoglobin concentration	Haemoglobin_concentration	scarf2	-0.129708	0.00955023	-13.5817	6.27089e-42	0.047305	0.00692823	6.82786	8.83077e-12	-0.0824035	0.00653127	-12.6168	2.35432e-36
Gamma glutamyltransferase	log_ggt_cleaned	c9	-0.5116	0.0376824	-13.5766	6.76069e-42	-0.0709101	0.0246229	-2.87984	0.00398245	-0.58251	0.0288763	-20.1726	1.44129e-89
Triglycerides	log_total_tg_cleaned	brk1	-0.601278	0.0442921	-13.5753	6.88556e-42	0.721821	0.0309971	23.2867	1.49999e-118	0.120543	0.0316738	3.80576	0.000141806
Alanine aminotransferase	log_alt_cleaned	inhbb	-0.707665	0.0521306	-13.5748	6.96103e-42	0.505162	0.0371457	13.5995	5.94864e-42	-0.202503	0.0362993	-5.57871	2.45652e-08
Cystatin C	log_cysc_cleaned	cdhr2	-1.63394	0.120426	-13.568	7.57436e-42	3.87975	0.0829592	46.767	0	2.24582	0.0852484	26.3444	2.46239e-150
SHBG	shbg_cleaned	prl	-0.00660426	0.000486885	-13.5643	7.9449e-42	0.00434227	0.000241041	18.0147	4.60592e-72	-0.00226199	0.000415689	-5.44154	5.3448e-08
Body mass index	bmi	heph	0.0283702	0.00209223	13.5598	8.49793e-42	0.0230255	0.00125664	18.3231	1.87037e-74	0.0513956	0.00166712	30.829	9.58374e-204
Age	age	pspn	0.0118851	0.000876541	13.5591	8.54868e-42	-0.00933333	0.00062291	-14.9834	1.62831e-50	0.00255174	0.000610654	4.1787	2.94448e-05
LDL direct	ldl_chol_cleaned	pamr1	-0.146429	0.0108002	-13.558	8.67215e-42	0.298475	0.00749998	39.7968	0	0.152046	0.00766522	19.8358	1.02718e-86
Glycated haemoglobin (HbA1c)	hba1c_cleaned	ctsv	0.0281697	0.00207793	13.5566	8.8237e-42	-0.030934	0.0015528	-19.9215	1.42311e-87	-0.00276436	0.00137244	-2.01419	0.0440033
Testosterone	log_testo_cleaned	il13ra1	-0.796657	0.0587778	-13.5537	9.20006e-42	-0.000708513	0.0311876	-0.0227178	0.981876	-0.797365	0.0510277	-15.6261	1.0366e-54
Urea	urea_cleaned	rbp5	-0.0975093	0.0071959	-13.5507	9.57964e-42	0.126068	0.00507699	24.8313	2.393e-134	0.0285588	0.00507359	5.62892	1.83823e-08
Aspartate aminotransferase	log_ast_cleaned	layn	-1.18177	0.0872211	-13.5492	9.78943e-42	1.27459	0.0597526	21.3311	5.45896e-100	0.0928183	0.0637123	1.45683	0.145178
Glycated haemoglobin (HbA1c)	hba1c_cleaned	megf10	-0.028395	0.00209591	-13.5478	9.95778e-42	0.0200337	0.00149497	13.4007	8.50792e-41	-0.00836129	0.00146988	-5.68841	1.30058e-08
Red blood cell (erythrocyte) count	Red_blood_cell__erythrocyte__count	spon1	-0.360187	0.0266181	-13.5317	1.23912e-41	0.162504	0.0192888	8.42479	3.82127e-17	-0.197683	0.018325	-10.7876	4.69175e-27
LDL direct	ldl_chol_cleaned	pla2g7	0.111208	0.00822234	13.5251	1.35344e-41	0.648437	0.00540783	119.907	0	0.759645	0.00623524	121.831	0
SHBG	shbg_cleaned	nrp1	0.00658715	0.000487132	13.5223	1.40536e-41	0.0024834	0.000239232	10.3807	3.44632e-25	0.00907055	0.00042014	21.5893	3.44515e-102
Testosterone	log_testo_cleaned	saa4	-0.794851	0.0587893	-13.5204	1.4503e-41	-0.115933	0.0321861	-3.60196	0.000316498	-0.910784	0.0494341	-18.4242	3.73147e-75
Urea	urea_cleaned	man1a2	-0.100748	0.00745433	-13.5153	1.56096e-41	0.159626	0.00530173	30.1083	3.32949e-195	0.0588782	0.00519355	11.3368	1.07817e-29
HDL cholesterol	hdl_chol_cleaned	pcdh17	-0.388553	0.0287551	-13.5125	1.60701e-41	-0.179715	0.0171343	-10.4886	1.11332e-25	-0.568268	0.0232195	-24.4737	2.52576e-130
Neutrophill percentage	Neutrophill_percentage	cxcl17	0.0154133	0.00114076	13.5114	1.62729e-41	-0.00970052	0.000778365	-12.4627	1.5475e-35	0.00571276	0.000834688	6.84418	7.91572e-12
Aspartate aminotransferase	log_ast_cleaned	il17d	-1.19032	0.0880991	-13.5111	1.64197e-41	1.69131	0.0613934	27.5487	2.31145e-164	0.500989	0.0631438	7.93409	2.23524e-15
SHBG	shbg_cleaned	prg2	0.00663978	0.000491462	13.5103	1.66227e-41	0.000440314	0.000242771	1.8137	0.0697367	0.0070801	0.000421788	16.7859	8.65992e-63
LDL direct	ldl_chol_cleaned	tnfrsf6b	-0.148396	0.0109853	-13.5086	1.69559e-41	0.0820191	0.00744973	11.0097	4.03524e-28	-0.0663772	0.00803856	-8.25735	1.58334e-16
Gamma glutamyltransferase	log_ggt_cleaned	coq7	-0.470769	0.0348603	-13.5045	1.80794e-41	1.89773	0.0233618	81.2319	0	1.42696	0.0260397	54.7994	0
SHBG	shbg_cleaned	klb	0.00670687	0.000496682	13.5033	1.82531e-41	0.00298353	0.000239046	12.481	1.24263e-35	0.0096904	0.000438363	22.1059	5.92203e-107
LDL direct	ldl_chol_cleaned	chrdl2	0.147736	0.010945	13.4981	1.95325e-41	-0.117265	0.00805221	-14.5631	7.86171e-48	0.0304709	0.00707523	4.30671	1.66509e-05
Glycated haemoglobin (HbA1c)	hba1c_cleaned	thop1	-0.0274213	0.00203203	-13.4945	2.05051e-41	0.0381056	0.0014673	25.9698	1.42182e-146	0.0106843	0.00140445	7.60741	2.92322e-14
LDL direct	ldl_chol_cleaned	fga	-0.150449	0.0111492	-13.4942	2.07486e-41	0.186165	0.00751257	24.7804	9.70741e-134	0.0357153	0.00821338	4.34844	1.37834e-05
Mean corpuscular volume	Mean_corpuscular_volume	fgf23	0.0288384	0.00213731	13.4928	2.09188e-41	-0.0479793	0.00142531	-33.6623	1.30725e-242	-0.0191409	0.00158921	-12.0443	2.71823e-33
Urea	urea_cleaned	ptprb	-0.0992006	0.00735308	-13.491	2.15609e-41	0.0478921	0.00509129	9.40666	5.59364e-21	-0.0513086	0.00530214	-9.67696	4.24308e-22
Forced expiratory volume in 1-second (FEV1)	Forced_expiratory_volume_in_1_second__FEV1_	ccl3	0.197786	0.0146612	13.4904	2.16472e-41	-0.474629	0.0118647	-40.0036	0	-0.276843	0.00874154	-31.6697	1.00306e-214
LDL direct	ldl_chol_cleaned	gfap	-0.149023	0.011047	-13.49	2.18824e-41	0.161944	0.007409	21.8578	7.99601e-105	0.0129211	0.00819255	1.57717	0.114772
Aspartate aminotransferase	log_ast_cleaned	angptl3	-1.11522	0.0826828	-13.4879	2.24027e-41	1.13436	0.0596483	19.0175	5.00972e-80	0.0191443	0.0565868	0.338318	0.735127
Age	age	spink5	0.015586	0.00115604	13.4822	2.41915e-41	-0.0177409	0.000781338	-22.7058	6.72831e-113	-0.00215492	0.000855988	-2.51746	0.0118282
SHBG	shbg_cleaned	adgre5	0.00661892	0.000490948	13.4819	2.42551e-41	-0.00267471	0.000237454	-11.2641	2.35122e-29	0.00394421	0.000431515	9.14037	6.81196e-20
Cystatin C	log_cysc_cleaned	ptprf	-1.79591	0.133223	-13.4805	2.47182e-41	4.38526	0.0885703	49.5117	0	2.58935	0.0989659	26.1641	2.2328e-148
SHBG	shbg_cleaned	susd2	0.00657585	0.000487914	13.4775	2.5768e-41	0.00312392	0.000243425	12.8332	1.43621e-37	0.00969977	0.000412235	23.5297	9.38181e-121
Glycated haemoglobin (HbA1c)	hba1c_cleaned	siglec7	-0.0275457	0.0020444	-13.4737	2.71346e-41	0.0625636	0.00148284	42.1917	0	0.0350179	0.00140533	24.9179	5.95833e-135
HDL cholesterol	hdl_chol_cleaned	ssc4d	-0.345855	0.0256785	-13.4686	2.90722e-41	-0.853597	0.0154119	-55.3855	0	-1.19945	0.0205625	-58.3319	0
SHBG	shbg_cleaned	cd79b	0.00659979	0.000490114	13.4658	3.0104e-41	-0.00262058	0.000239698	-10.9329	9.37153e-28	0.00397921	0.000424885	9.36538	8.36399e-21
Forced expiratory volume in 1-second (FEV1)	Forced_expiratory_volume_in_1_second__FEV1_	mrc1	0.199553	0.0148201	13.465	3.0622e-41	-0.510165	0.0118184	-43.1672	0	-0.310612	0.0090079	-34.4822	7.22538e-253
Aspartate aminotransferase	log_ast_cleaned	ambp	-1.17707	0.0874331	-13.4625	3.14978e-41	0.840393	0.0625719	13.4308	5.66498e-41	-0.336674	0.060523	-5.56276	2.68979e-08
LDL direct	ldl_chol_cleaned	reg1b	-0.147002	0.0109194	-13.4624	3.1525e-41	0.0121359	0.00743626	1.63199	0.102694	-0.134866	0.00794765	-16.9693	3.9286e-64
Alanine aminotransferase	log_alt_cleaned	wnt9a	-0.700282	0.0520894	-13.4439	4.06933e-41	0.000772551	0.036651	0.0210786	0.983183	-0.699509	0.0368932	-18.9604	1.90617e-79
Age	age	bambi	-0.0157685	0.00117314	-13.4412	4.21849e-41	0.0290044	0.000812185	35.7116	8.8884e-272	0.0132359	0.000845058	15.6627	5.94818e-55
Alkaline phosphatase	log_alp_cleaned	itga5	-1.04045	0.0774278	-13.4377	4.40664e-41	3.03641	0.0485441	62.5496	0	1.99596	0.0605991	32.9372	1.21308e-231
Alkaline phosphatase	log_alp_cleaned	itgav	-1.07793	0.0802356	-13.4346	4.58395e-41	1.04242	0.0521557	19.9868	3.91731e-88	-0.03551	0.0600757	-0.591088	0.554468
Age	age	efcab14	-0.015466	0.0011512	-13.4347	4.61193e-41	0.0380158	0.000800125	47.5124	0	0.0225498	0.000825532	27.3155	3.36494e-161
SHBG	shbg_cleaned	sod3	0.00643231	0.000478821	13.4336	4.67352e-41	0.00239918	0.000238752	10.0488	1.0424e-23	0.00883149	0.000405689	21.7691	8.16523e-104
Cystatin C	log_cysc_cleaned	marco	-1.82448	0.135882	-13.4269	5.09326e-41	4.63025	0.0901594	51.3563	0	2.80577	0.101219	27.7198	6.29941e-166
Urea	urea_cleaned	cpb2	-0.100506	0.00748588	-13.426	5.17651e-41	0.112878	0.00520548	21.6844	3.24424e-103	0.0123719	0.00536939	2.30415	0.021225
Body mass index	bmi	shbg	0.0246631	0.00183798	13.4185	5.72484e-41	-0.0785858	0.00115269	-68.1761	0	-0.0539228	0.00138266	-38.9992	0
Height	Standing_height	chrdl2	-0.0195249	0.00145564	-13.4132	6.12349e-41	0.0120766	0.00113032	10.6842	1.39224e-26	-0.00744825	0.000895256	-8.3197	9.38946e-17
Glycated haemoglobin (HbA1c)	hba1c_cleaned	ptprz1	-0.0276565	0.00206198	-13.4126	6.20049e-41	0.0287278	0.00158634	18.1095	8.76266e-73	0.00107133	0.00130389	0.821636	0.411294
Testosterone	log_testo_cleaned	erbb3	-0.752817	0.0561428	-13.409	6.4891e-41	-0.142924	0.0297981	-4.79643	1.62529e-06	-0.895741	0.0487404	-18.3778	8.45812e-75
Albumin	albumin_cleaned	notch3	-0.0484903	0.00361685	-13.4068	6.66411e-41	-0.00901555	0.00249922	-3.60735	0.000309992	-0.0575059	0.00260325	-22.0901	7.63824e-107
LDL direct	ldl_chol_cleaned	caps	-0.148568	0.0110854	-13.4021	7.1435e-41	0.132618	0.00726939	18.2434	7.91261e-74	-0.0159492	0.00842689	-1.89265	0.0584191
LDL direct	ldl_chol_cleaned	acvrl1	-0.146337	0.0109304	-13.3881	8.58899e-41	0.129555	0.00748242	17.3146	9.69373e-67	-0.016782	0.00790305	-2.12349	0.0337257
Cystatin C	log_cysc_cleaned	upb1	-1.85668	0.138682	-13.388	8.62279e-41	3.38771	0.0925364	36.6095	4.03841e-285	1.53103	0.102585	14.9246	4.35084e-50
Cystatin C	log_cysc_cleaned	adgrg1	1.81256	0.13541	13.3857	8.85743e-41	3.22678	0.0809689	39.8521	0	5.03934	0.111922	45.0254	0
Age	age	serpina9	-0.0156604	0.00117006	-13.3843	9.03503e-41	0.0254242	0.000804181	31.615	9.26381e-215	0.00976378	0.000850076	11.4858	1.94898e-30
HDL cholesterol	hdl_chol_cleaned	apof	0.347041	0.0259321	13.3827	9.26134e-41	1.01621	0.0157388	64.5673	0	1.36325	0.0204942	66.5187	0
Alkaline phosphatase	log_alp_cleaned	clmp	-1.02005	0.07625	-13.3777	9.8452e-41	2.00068	0.047213	42.3758	0	0.980638	0.0605022	16.2083	1.04978e-58
Haemoglobin concentration	Haemoglobin_concentration	yap1	-0.130756	0.00977391	-13.3781	9.8517e-41	0.0587952	0.0069723	8.43268	3.57779e-17	-0.0719611	0.00682437	-10.5447	6.3266e-26
C-reactive protein	log_crp_cleaned	cdhr5	-0.272663	0.0203887	-13.3732	1.047e-40	0.603759	0.0134387	44.9269	0	0.331097	0.0152791	21.6699	6.35082e-103
SHBG	shbg_cleaned	tfpi2	0.00635667	0.000475401	13.3712	1.07555e-40	-0.00156832	0.000225747	-6.94726	3.82277e-12	0.00478834	0.000425711	11.2479	2.91351e-29
Age	age	ccl20	-0.0155886	0.00116625	-13.3664	1.14397e-40	0.0231297	0.000807542	28.6421	2.32893e-177	0.00754112	0.000839942	8.97815	2.99348e-19
LDL direct	ldl_chol_cleaned	gcnt1	-0.146673	0.0109747	-13.3647	1.17455e-40	0.0399409	0.00745258	5.35934	8.43293e-08	-0.106732	0.00801673	-13.3137	2.88477e-40
Glycated haemoglobin (HbA1c)	hba1c_cleaned	axl	-0.0279618	0.00209274	-13.3613	1.22721e-40	0.0176474	0.00151971	11.6123	4.35076e-31	-0.0103144	0.00143648	-7.18032	7.20249e-13
Urea	urea_cleaned	clec3b	-0.10047	0.00752103	-13.3585	1.2851e-40	0.0989735	0.00527438	18.765	5.89432e-78	-0.00149648	0.00533828	-0.280331	0.779227
Age	age	f12	-0.0159346	0.00119295	-13.3574	1.29952e-40	0.00658452	0.00084698	7.77411	7.92059e-15	-0.00935012	0.000832124	-11.2364	3.33119e-29
Alkaline phosphatase	log_alp_cleaned	coq7	-1.08598	0.0813103	-13.356	1.33e-40	2.22932	0.0508194	43.8676	0	1.14334	0.0638673	17.9018	4.47427e-71
Alkaline phosphatase	log_alp_cleaned	mb	-0.96124	0.0720096	-13.3488	1.44928e-40	0.972795	0.0471232	20.6437	7.66982e-94	0.0115552	0.0534002	0.216389	0.828687
Triglycerides	log_total_tg_cleaned	tff3	-0.583009	0.0436751	-13.3488	1.45287e-40	0.678986	0.0313474	21.6601	5.21925e-103	0.0959769	0.0302975	3.16781	0.00153827
SHBG	shbg_cleaned	vcam1	0.00654806	0.000490547	13.3485	1.4575e-40	0.00287037	0.000237756	12.0728	1.85468e-33	0.00941843	0.000429808	21.9131	3.53467e-105
SHBG	shbg_cleaned	igfbp7	0.00642592	0.000481621	13.3423	1.58102e-40	-0.00288736	0.000241261	-11.9678	6.54323e-33	0.00353856	0.000405096	8.73511	2.62406e-18
Urea	urea_cleaned	lect2	-0.09668	0.00724688	-13.3409	1.61936e-40	0.216801	0.0050787	42.6883	0	0.120121	0.00514904	23.3289	1.00493e-118
Red blood cell (erythrocyte) distribution width	Red_blood_cell__erythrocyte__distribution_width	ltbp2	0.161195	0.0120875	13.3357	1.72707e-40	0.0848366	0.00782468	10.8422	2.52372e-27	0.246031	0.00912677	26.9571	3.18334e-157
Urate	urate_cleaned	scrg1	-0.00174685	0.000130999	-13.3349	1.75569e-40	0.00455874	9.81548e-05	46.4445	0	0.0028119	8.58795e-05	32.7424	7.30946e-229
Total Lean Mass (g)	Total_Lean_Mass__g_	sfrp4	-2.06642e-05	1.55011e-06	-13.3307	1.86366e-40	5.26807e-05	1.23712e-06	42.5834	0	3.20165e-05	9.4264e-07	33.9648	1.92319e-245
Glycated haemoglobin (HbA1c)	hba1c_cleaned	cfh	-0.0280113	0.00210253	-13.3227	2.08991e-40	0.0734658	0.0015487	47.437	0	0.0454545	0.00141807	32.0538	2.51505e-219
Age	age	sh3glb2	-0.0158545	0.00119076	-13.3146	2.30047e-40	0.0114388	0.000825883	13.8504	1.90355e-43	-0.00441564	0.000855991	-5.15851	2.51402e-07
Age	age	orm1	-0.0159065	0.00119473	-13.3139	2.32444e-40	0.0115389	0.000829049	13.9182	7.45108e-44	-0.00436764	0.00085832	-5.0886	3.64131e-07
Urate	urate_cleaned	proc	-0.00181465	0.000136345	-13.3092	2.46167e-40	0.00306747	9.73904e-05	31.4966	3.08954e-213	0.00125282	9.53137e-05	13.1442	2.69314e-39
Red blood cell (erythrocyte) distribution width	Red_blood_cell__erythrocyte__distribution_width	ntprobnp	0.160013	0.0120246	13.3071	2.5334e-40	0.0771183	0.00709821	10.8645	1.98359e-27	0.237131	0.0100065	23.6977	1.99807e-122
Phosphate	phos_cleaned	fas	-0.809945	0.0608773	-13.3046	2.61667e-40	0.207363	0.0442582	4.68531	2.81114e-06	-0.602582	0.0415005	-14.5199	1.59318e-47
Heel bone mineral density (BMD) T-score, automated	Heel_bone_mineral_density__BMD__T_score__automated	cxcl9	0.105218	0.00790999	13.3019	2.71311e-40	-0.141455	0.00625154	-22.6272	3.81137e-112	-0.0362372	0.00488308	-7.42098	1.20973e-13
SHBG	shbg_cleaned	ctsb	0.00631751	0.000475376	13.2895	3.20107e-40	0.00978193	0.000237398	41.2048	0	0.0160994	0.000401207	40.1275	0
HDL cholesterol	hdl_chol_cleaned	mstn	-0.353464	0.0265995	-13.2884	3.26134e-40	-0.0523817	0.0156694	-3.34294	0.000830306	-0.405846	0.0217672	-18.6449	6.60282e-77
Testosterone	log_testo_cleaned	flt4	-0.775576	0.0583675	-13.2878	3.27173e-40	0.00922258	0.0322099	0.286328	0.77463	-0.766353	0.0485303	-15.7912	7.85929e-56
Age	age	spon1	-0.0147665	0.00111155	-13.2846	3.41695e-40	0.0454702	0.00075708	60.0599	0	0.0307036	0.000815974	37.6282	2.91955e-299
Urate	urate_cleaned	mfap5	-0.00174349	0.000131246	-13.2842	3.4313e-40	0.00458404	9.31349e-05	49.2194	0	0.00284055	9.24619e-05	30.7213	1.61404e-202
SHBG	shbg_cleaned	dsg2	0.00614573	0.000462638	13.2841	3.43883e-40	0.00834811	0.000223625	37.3309	3.07774e-296	0.0144938	0.000406505	35.6548	7.2456e-270
Urea	urea_cleaned	angptl3	-0.0909156	0.00684396	-13.2841	3.44289e-40	0.142463	0.00492601	28.9206	1.09925e-180	0.0515478	0.00470041	10.9667	6.66151e-28
Triglycerides	log_total_tg_cleaned	ctsz	-0.565841	0.0426034	-13.2816	3.55733e-40	1.31443	0.0296169	44.3811	0	0.74859	0.0306982	24.3855	2.05299e-129
Cystatin C	log_cysc_cleaned	ptx3	1.869	0.140749	13.2789	3.6868e-40	0.0833211	0.094552	0.88122	0.378208	1.95232	0.103233	18.9118	4.59938e-79
Triglycerides	log_total_tg_cleaned	cpm	-0.525402	0.0395839	-13.2731	3.97726e-40	1.96694	0.0277378	70.9119	0	1.44154	0.0282693	50.993	0
White blood cell (leukocyte) count	White_blood_cell__leukocyte__count	ptprz1	0.0717028	0.00540287	13.2712	4.0978e-40	-0.0756787	0.00394231	-19.1965	1.75872e-81	-0.00397588	0.00359524	-1.10587	0.268796
Alkaline phosphatase	log_alp_cleaned	fap	-1.06208	0.0800632	-13.2656	4.3935e-40	1.63299	0.0501885	32.5371	3.73403e-227	0.570904	0.0626488	9.11277	8.77595e-20
Forced expiratory volume in 1-second (FEV1)	Forced_expiratory_volume_in_1_second__FEV1_	crh	0.201748	0.0152091	13.265	4.45559e-40	0.0207807	0.0118894	1.74784	0.0805055	0.222529	0.00946915	23.5004	2.02005e-120
SHBG	shbg_cleaned	susd5	0.00648834	0.000489189	13.2635	4.56761e-40	0.00293541	0.000241767	12.1415	8.1685e-34	0.00942375	0.000419119	22.4847	1.71828e-110
cis-pQTL score	cis_score_apoe	apoe	-0.206145	0.0155453	-13.2609	4.69789e-40	1.13427	0.0102332	110.842	0	0.928126	0.0117989	78.6623	0
C-reactive protein	log_crp_cleaned	adh4	-0.261837	0.0197488	-13.2584	4.85992e-40	0.613541	0.0132816	46.195	0	0.351703	0.0144288	24.3751	2.83565e-129
Age	age	cpxm2	-0.0152749	0.00115264	-13.2521	5.2834e-40	0.0388703	0.000786228	49.4389	0	0.0235954	0.00084492	27.9262	2.89885e-168
Body mass index	bmi	bmp10	0.0269761	0.0020358	13.2509	5.39537e-40	-0.0475907	0.00123529	-38.5261	0	-0.0206146	0.00160056	-12.8796	8.47623e-38
Alkaline phosphatase	log_alp_cleaned	cd38	-0.887712	0.0670056	-13.2483	5.53496e-40	1.4616	0.0424667	34.4175	3.45653e-253	0.573885	0.0517923	11.0805	1.89533e-28
Age	age	retn	0.0155864	0.0011765	13.2481	5.55171e-40	0.00149298	0.00081079	1.84138	0.0655783	0.0170794	0.000852149	20.0427	1.80655e-88
Age	age	susd2	-0.0151011	0.00114001	-13.2465	5.66925e-40	0.0369147	0.000792872	46.5582	0	0.0218137	0.000816547	26.7145	1.79985e-154
Triglycerides	log_total_tg_cleaned	serpina3	-0.58588	0.0442317	-13.2457	5.75346e-40	0.497227	0.0308479	16.1187	3.98608e-58	-0.0886533	0.0317593	-2.79141	0.00525305
C-reactive protein	log_crp_cleaned	itih3	0.260471	0.0196656	13.245	5.77917e-40	0.242992	0.012945	18.7712	4.93574e-78	0.503463	0.0147612	34.1073	9.01294e-248
SHBG	shbg_cleaned	igfbp1	0.00593151	0.000447833	13.2449	5.77931e-40	0.013745	0.000208247	66.0034	0	0.0196765	0.000410444	47.9396	0
Urea	urea_cleaned	stc2	0.0959916	0.00724761	13.2446	5.81302e-40	-0.0781	0.00522899	-14.9359	3.29698e-50	0.0178916	0.00496164	3.60599	0.000311737
LDL direct	ldl_chol_cleaned	krt19	-0.145999	0.0110237	-13.2441	5.85228e-40	-0.0249725	0.00750953	-3.32545	0.000884151	-0.170972	0.0080226	-21.3113	1.20614e-99
HDL cholesterol	hdl_chol_cleaned	slitrk2	-0.370997	0.0280126	-13.2439	5.85519e-40	-0.297684	0.0166895	-17.8366	1.08267e-70	-0.66868	0.022631	-29.5471	8.20794e-188
Red blood cell (erythrocyte) count	Red_blood_cell__erythrocyte__count	tnfrsf6b	-0.353854	0.0267288	-13.2386	6.29742e-40	0.274516	0.0194058	14.1461	3.05639e-45	-0.0793373	0.0183592	-4.32139	1.5582e-05
Waist-to-Hip ratio	whr	ca14	-1.73916	0.131405	-13.2351	6.58152e-40	-3.68799	0.0835942	-44.1177	0	-5.42715	0.102265	-53.0693	0
Cystatin C	log_cysc_cleaned	f9	-1.78668	0.135112	-13.2237	7.66914e-40	4.66472	0.0897195	51.9922	0	2.87803	0.100487	28.6408	8.83444e-177
Forced expiratory volume in 1-second (FEV1)	Forced_expiratory_volume_in_1_second__FEV1_	thbd	0.19562	0.0147968	13.2204	8.00873e-40	-0.230241	0.0117687	-19.5638	1.52656e-84	-0.0346204	0.00902546	-3.83586	0.000125515
Age	age	xg	-0.0116677	0.000882795	-13.2168	8.4008e-40	0.0339407	0.00058439	58.0788	0	0.022273	0.000668066	33.3395	3.80925e-237
Age	age	saa4	-0.0157282	0.00119022	-13.2146	8.68941e-40	0.0154532	0.00080766	19.1333	5.80588e-81	-0.000274979	0.000877603	-0.313329	0.754034
Alanine aminotransferase	log_alt_cleaned	lamp2	0.64554	0.0488724	13.2087	9.39477e-40	1.21262	0.0328177	36.9503	3.07807e-290	1.85816	0.0364833	50.9319	0
SHBG	shbg_cleaned	clec7a	0.00647867	0.000490598	13.2057	9.71663e-40	-0.0027066	0.000239457	-11.3031	1.51167e-29	0.00377206	0.000426327	8.84782	9.65653e-19
Alkaline phosphatase	log_alp_cleaned	cthrc1	-1.00037	0.0757793	-13.2012	1.03749e-39	2.13799	0.0486638	43.9339	0	1.13762	0.0576532	19.7321	8.07188e-86
Forced expiratory volume in 1-second (FEV1)	Forced_expiratory_volume_in_1_second__FEV1_	tnfrsf6b	0.194743	0.0147616	13.1925	1.15947e-39	-0.435746	0.0116531	-37.3931	3.88059e-297	-0.241003	0.00908722	-26.5211	2.74409e-152
Mean corpuscular volume	Mean_corpuscular_volume	pla2g2a	0.0283062	0.00214582	13.1913	1.17765e-39	-0.0116437	0.00142215	-8.18741	2.80643e-16	0.0166625	0.00160782	10.3634	4.22482e-25
Urate	urate_cleaned	fabp1	-0.00174383	0.000132201	-13.1907	1.18648e-39	0.0046858	9.42915e-05	49.6949	0	0.00294197	9.25727e-05	31.7801	3.6302e-216
Age	age	aamdc	-0.0159695	0.00121079	-13.1893	1.21883e-39	0.0108161	0.000840652	12.8663	9.52409e-38	-0.00515346	0.000869024	-5.93017	3.07938e-09
cis-pQTL score	cis_score_xpnpep2	xpnpep2	0.178814	0.0135608	13.186	1.26143e-39	0.915814	0.0109878	83.3486	0	1.09463	0.0080442	136.077	0
SHBG	shbg_cleaned	palm	0.00648398	0.000491754	13.1854	1.27939e-39	-0.00827608	0.000241488	-34.2713	6.13277e-251	-0.00179211	0.000425307	-4.21368	2.52404e-05
Systolic blood pressure, automated reading	Systolic_blood_pressure	cfi	-0.00654397	0.000496421	-13.1823	1.33081e-39	0.0131514	0.000333192	39.4709	0	0.00660741	0.000360354	18.3359	1.84781e-74
Waist-to-Hip ratio	whr	ttr	-1.8165	0.137842	-13.1782	1.40846e-39	1.68126	0.088425	19.0134	5.63542e-80	-0.135244	0.106198	-1.27351	0.202853
Testosterone	log_testo_cleaned	gprc5c	-0.778384	0.0590726	-13.1767	1.43338e-39	-0.0171479	0.0329894	-0.519801	0.603207	-0.795532	0.0485439	-16.3879	5.97333e-60
Age	age	gipc2	-0.0150555	0.00114279	-13.1744	1.47817e-39	0.0405849	0.00079001	51.3727	0	0.0255294	0.000824787	30.9527	2.55505e-205
Age	age	kel	-0.0151917	0.00115335	-13.1719	1.5275e-39	0.0155486	0.00079153	19.6438	3.35691e-85	0.000356895	0.000839567	0.425094	0.670773
Aspartate aminotransferase	log_ast_cleaned	tfpi	-1.15296	0.087548	-13.1695	1.57228e-39	1.67646	0.0624554	26.8425	2.64947e-156	0.5235	0.0608644	8.60109	8.48344e-18
Urate	urate_cleaned	dkk4	-0.00179767	0.000136581	-13.1619	1.73681e-39	0.00360045	9.81845e-05	36.6703	3.81223e-286	0.00180278	9.47305e-05	19.0306	5.06724e-80
Total Lean Mass (g)	Total_Lean_Mass__g_	adam12	-2.07552e-05	1.57726e-06	-13.159	1.8198e-39	4.29756e-05	1.21798e-06	35.2842	2.54099e-265	2.22204e-05	9.98201e-07	22.2605	2.31154e-108
C-reactive protein	log_crp_cleaned	igsf9	-0.256494	0.0194971	-13.1555	1.89408e-39	0.920506	0.0121799	75.5757	0	0.664011	0.0154851	42.8806	0
Cystatin C	log_cysc_cleaned	itga5	-1.7596	0.133772	-13.1537	1.93194e-39	5.3773	0.0873256	61.5775	0	3.6177	0.101595	35.6091	3.34695e-269
Triglycerides	log_total_tg_cleaned	prok1	0.452732	0.0344216	13.1525	1.96375e-39	-0.210124	0.0277437	-7.57377	3.76133e-14	0.242608	0.0194633	12.4649	1.58166e-35
Body mass index	bmi	lamb1	0.0281236	0.00213859	13.1505	2.03402e-39	0.00724004	0.00126445	5.72582	1.0427e-08	0.0353636	0.00173554	20.3762	2.66536e-91
Alanine aminotransferase	log_alt_cleaned	hao1	-0.530585	0.0403508	-13.1493	2.04496e-39	3.34045	0.0296768	112.561	0	2.80986	0.0268535	104.636	0
C-reactive protein	log_crp_cleaned	ttr	-0.260687	0.0198248	-13.1496	2.05291e-39	-0.256111	0.0129964	-19.7063	1.01348e-85	-0.516798	0.0149432	-34.5841	3.17066e-254
Alkaline phosphatase	log_alp_cleaned	rspo1	1.06867	0.0812985	13.145	2.16913e-39	0.166339	0.0512986	3.24255	0.00118633	1.23501	0.0631125	19.5684	1.85445e-84
Age	age	cbln4	-0.0154496	0.00117569	-13.1408	2.28714e-39	0.00252298	0.000804894	3.13455	0.00172333	-0.0129266	0.000858057	-15.0649	5.27373e-51
Alkaline phosphatase	log_alp_cleaned	f9	-1.04464	0.0794971	-13.1406	2.296e-39	2.21017	0.0510115	43.3269	0	1.16553	0.0605044	19.2635	6.19153e-82
Haemoglobin concentration	Haemoglobin_concentration	ptprf	-0.123547	0.00940423	-13.1373	2.394e-39	0.14264	0.00676727	21.0779	1.03281e-97	0.0190931	0.00649772	2.93844	0.00330253
Urate	urate_cleaned	spink6	-0.00173165	0.000131828	-13.1357	2.44613e-39	0.00363607	9.39023e-05	38.7219	0	0.00190442	9.24631e-05	20.5965	2.78392e-93
Glycated haemoglobin (HbA1c)	hba1c_cleaned	spink2	-0.0254395	0.00193667	-13.1357	2.46912e-39	0.0287139	0.00148917	19.2818	3.61048e-82	0.00327439	0.00122544	2.672	0.00754648
Alanine aminotransferase	log_alt_cleaned	cd27	-0.679892	0.0517631	-13.1347	2.48061e-39	0.276445	0.0355732	7.77115	8.09864e-15	-0.403448	0.0376795	-10.7074	1.11285e-26
Cystatin C	log_cysc_cleaned	npl	-1.68208	0.12812	-13.1289	2.68832e-39	5.26876	0.0847844	62.1431	0	3.58669	0.0957487	37.4594	1.7839e-296
Age	age	prtg	-0.0153247	0.00116778	-13.1229	2.89597e-39	0.018006	0.000814451	22.1082	3.31845e-107	0.00268136	0.000833491	3.21702	0.00129739
Testosterone	log_testo_cleaned	tnfsf12	0.758888	0.0578302	13.1227	2.90166e-39	-0.116374	0.0324431	-3.58701	0.000335175	0.642515	0.0472534	13.5972	6.40803e-42
Red blood cell (erythrocyte) count	Red_blood_cell__erythrocyte__count	tnfrsf10a	-0.352811	0.0268874	-13.1218	2.94548e-39	0.133518	0.0190664	7.00281	2.57787e-12	-0.219293	0.0189849	-11.5509	9.19528e-31
Age	age	ern1	-0.0155369	0.00118472	-13.1143	3.2592e-39	0.00456029	0.000821197	5.55322	2.83616e-08	-0.0109766	0.000852283	-12.879	8.47827e-38
Body mass index	bmi	col5a1	0.0279623	0.00213247	13.1126	3.34612e-39	-0.000476576	0.00127225	-0.374592	0.707967	0.0274857	0.0017116	16.0585	1.20782e-57
Age	age	nit2	-0.0156926	0.00119685	-13.1116	3.38085e-39	0.0102797	0.00083758	12.2731	1.62736e-34	-0.00541284	0.000850843	-6.36174	2.04e-10
Testosterone	log_testo_cleaned	agr3	-0.769216	0.0587111	-13.1017	3.84576e-39	-0.175436	0.0329245	-5.32841	1.00023e-07	-0.944652	0.0479332	-19.7077	1.2999e-85
Testosterone	log_testo_cleaned	chl1	0.764756	0.0583866	13.0981	4.01227e-39	-0.0513831	0.0328817	-1.56266	0.118145	0.713373	0.0473403	15.069	4.98606e-51
LDL direct	ldl_chol_cleaned	siglec10	-0.144474	0.011031	-13.0971	4.07105e-39	0.0189185	0.00741868	2.55012	0.0107751	-0.125555	0.00815558	-15.395	3.61828e-53
Aspartate aminotransferase	log_ast_cleaned	dpt	-1.13043	0.0863215	-13.0955	4.14702e-39	2.30975	0.0629379	36.6989	1.0401e-286	1.17933	0.0581833	20.2692	1.98366e-90
Alkaline phosphatase	log_alp_cleaned	fga	-1.04026	0.0794507	-13.0932	4.317e-39	2.79691	0.0499248	56.0225	0	1.75665	0.0620188	28.3245	7.3708e-173
Glycated haemoglobin (HbA1c)	hba1c_cleaned	serpinf2	-0.0272501	0.00208155	-13.0912	4.42653e-39	0.0337301	0.00148514	22.7117	6.61749e-113	0.00648003	0.00145961	4.43957	9.06487e-06
Qualifications	QualificationsOther_professional_qualifications_eg__nursing__teaching	cdcp1	0.37175	0.0283986	13.0904	4.44629e-39	0.37175	0.0279004	13.3242	2.36305e-40	0.530499	0.0353532	15.0057	1.29171e-50
Qualifications	QualificationsOther_professional_qualifications_eg__nursing__teaching	havcr1	0.376696	0.0287848	13.0867	4.65915e-39	0.376696	0.0285722	13.184	1.50302e-39	0.3388	0.0354957	9.54484	1.51673e-21
Age	age	kctd5	-0.0155638	0.00118955	-13.0838	4.87952e-39	0.0216282	0.000820872	26.3478	1.13106e-150	0.00606434	0.000860375	7.04848	1.87146e-12
Aspartate aminotransferase	log_ast_cleaned	stc2	1.13342	0.0866354	13.0827	4.91384e-39	0.128539	0.062956	2.04173	0.0411893	1.26196	0.0587206	21.491	2.75553e-101
Urea	urea_cleaned	afp	-0.0967516	0.00739623	-13.0812	5.02081e-39	0.0458155	0.00533572	8.58656	9.52248e-18	-0.050936	0.0050564	-10.0736	8.27176e-24
Urea	urea_cleaned	mme	-0.0932624	0.00713683	-13.0678	5.97893e-39	0.0850608	0.00524972	16.2029	1.01492e-58	-0.00820162	0.00474356	-1.729	0.0838246
Red blood cell (erythrocyte) count	Red_blood_cell__erythrocyte__count	edn1	-0.359347	0.0275051	-13.0648	6.26992e-39	0.0589153	0.0199321	2.9558	0.00312188	-0.300432	0.0189341	-15.8672	2.49146e-56
Urea	urea_cleaned	fuom	-0.0971497	0.00743667	-13.0636	6.36194e-39	0.0657534	0.00525098	12.5221	7.478e-36	-0.0313963	0.00523309	-5.99957	2.01474e-09
Calcium	ca_cleaned	chad	-1.4087	0.107856	-13.061	6.5817e-39	1.84639	0.0749717	24.6278	3.83014e-132	0.437684	0.0748243	5.84948	5.01301e-09
Triglycerides	log_total_tg_cleaned	sorbs1	-0.57076	0.0437057	-13.0592	6.71508e-39	1.10594	0.0311781	35.4717	2.93369e-268	0.53518	0.030553	17.5164	3.64321e-68
Albumin	albumin_cleaned	ntprobnp	-0.0469378	0.00359434	-13.0588	6.72289e-39	-0.0506947	0.00228179	-22.217	3.20741e-108	-0.0976325	0.00282765	-34.5278	1.15517e-253
C-reactive protein	log_crp_cleaned	acy1	-0.25133	0.0192469	-13.0582	6.77917e-39	0.614438	0.0127465	48.2044	0	0.363108	0.0143395	25.3223	3.11904e-139
Age	age	smad1	-0.0155494	0.00119084	-13.0575	6.85949e-39	0.00644664	0.000809034	7.96831	1.68403e-15	-0.00910274	0.00087679	-10.3819	3.49413e-25
Urate	urate_cleaned	col4a1	0.0017957	0.000137557	13.0542	7.13573e-39	-0.00288892	9.92517e-05	-29.107	5.90733e-183	-0.00109322	9.49367e-05	-11.5153	1.38623e-30
LDL direct	ldl_chol_cleaned	prelp	-0.144332	0.0110582	-13.052	7.3446e-39	0.127298	0.00742001	17.1561	1.4427e-65	-0.0170331	0.00819354	-2.07885	0.0376442
Glycated haemoglobin (HbA1c)	hba1c_cleaned	comp	-0.0270418	0.00207423	-13.037	8.95312e-39	0.0419268	0.00150449	27.8677	4.29425e-168	0.014885	0.00142599	10.4384	1.93461e-25
Triglycerides	log_total_tg_cleaned	klrd1	-0.561645	0.0430949	-13.0327	9.43111e-39	1.03518	0.0301456	34.3392	3.7286e-252	0.473532	0.0308324	15.3583	6.28e-53
Urea	urea_cleaned	scly	-0.0917884	0.0070432	-13.0322	9.50233e-39	0.0242333	0.00501887	4.82844	1.38483e-06	-0.0675551	0.00490362	-13.7766	5.56826e-43
Forced expiratory volume in 1-second (FEV1)	Forced_expiratory_volume_in_1_second__FEV1_	ace2	0.178477	0.0136971	13.0303	9.78845e-39	-0.369838	0.0113893	-32.4724	3.90196e-226	-0.191361	0.00785269	-24.3689	3.28624e-129
Triglycerides	log_total_tg_cleaned	smoc1	-0.512257	0.0393288	-13.025	1.04368e-38	2.15423	0.028488	75.6187	0	1.64197	0.0269512	60.9239	0
LDL direct	ldl_chol_cleaned	ahnak	-0.145791	0.0111958	-13.0219	1.09732e-38	0.208811	0.00761699	27.4138	9.97515e-163	0.0630197	0.00815461	7.7281	1.14665e-14
Calcium	ca_cleaned	nt5c1a	-1.39676	0.107277	-13.0201	1.11799e-38	1.66271	0.0726296	22.8931	1.09731e-114	0.265959	0.0774379	3.43448	0.000594948
LDL direct	ldl_chol_cleaned	apod	0.145429	0.01117	13.0196	1.13531e-38	0.059755	0.0076242	7.83755	4.80574e-15	0.205184	0.00810094	25.3284	3.77427e-139
IGF-1	igf1_cleaned	klkb1	0.0225406	0.00173157	13.0174	1.16207e-38	-0.00284299	0.0011822	-2.40483	0.016188	0.0196976	0.00124897	15.7711	1.1183e-55
Mean corpuscular volume	Mean_corpuscular_volume	adamtsl2	0.028977	0.00222614	13.0167	1.1693e-38	-0.0151741	0.00140534	-10.7974	4.12183e-27	0.0138029	0.00175564	7.862	3.97887e-15
Haemoglobin concentration	Haemoglobin_concentration	man1a2	-0.128049	0.00983706	-13.017	1.16952e-38	0.0903127	0.00716184	12.6103	2.47392e-36	-0.0377365	0.00668756	-5.64279	1.6974e-08
Age	age	myom3	-0.0147599	0.00113416	-13.014	1.21608e-38	0.0276864	0.000775328	35.7092	1.42107e-271	0.0129265	0.000829249	15.5882	1.92447e-54
Age	age	top1	0.0152585	0.00117283	13.01	1.27634e-38	-0.0156679	0.000755189	-20.747	1.00154e-94	-0.000409404	0.000911141	-0.449331	0.653198
Alkaline phosphatase	log_alp_cleaned	robo2	-0.995548	0.0765645	-13.0027	1.39512e-38	2.00099	0.0486785	41.1062	0	1.00544	0.0589206	17.0643	7.94244e-65
SHBG	shbg_cleaned	ptprz1	0.00627704	0.000482794	13.0015	1.42519e-38	0.00266779	0.000253451	10.5258	7.53481e-26	0.00894483	0.000378626	23.6244	1.16785e-121
Age	age	itgb5	-0.0149233	0.00114808	-12.9984	1.47653e-38	0.0321147	0.000773867	41.499	0	0.0171914	0.000852561	20.1644	1.60414e-89
Age	age	plxdc2	-0.0154435	0.00118813	-12.9981	1.4896e-38	0.0212418	0.000817524	25.9831	1.09466e-146	0.00579826	0.000862288	6.72428	1.81436e-11
Age	age	serpini1	-0.0153511	0.0011811	-12.9973	1.51272e-38	0.0104113	0.000809445	12.8623	1.0028e-37	-0.00493978	0.000861081	-5.73672	9.80167e-09
IGF-1	igf1_cleaned	apcs	0.0214718	0.00165291	12.9903	1.65111e-38	-0.0151567	0.00113817	-13.3167	2.63415e-40	0.00631515	0.00117737	5.36377	8.24559e-08
High light scatter reticulocyte count	High_light_scatter_reticulocyte_count	adm	-12.9807	0.999315	-12.9896	1.65434e-38	35.4106	0.734437	48.2146	0	22.4298	0.674456	33.2562	4.83815e-236
Body mass index	bmi	gdf2	0.025283	0.00194647	12.9892	1.6674e-38	-0.0414458	0.00115606	-35.8509	5.73659e-274	-0.0161627	0.00157324	-10.2736	1.07099e-24
Red blood cell (erythrocyte) count	Red_blood_cell__erythrocyte__count	cdh2	-0.340109	0.0261859	-12.9882	1.68827e-38	0.411885	0.0191757	21.4795	2.3794e-101	0.0717765	0.0177936	4.03383	5.50819e-05
Haemoglobin concentration	Haemoglobin_concentration	prok1	0.0978624	0.00753513	12.9875	1.70449e-38	-0.00543728	0.00609129	-0.892632	0.372063	0.0924251	0.00423145	21.8424	1.61117e-104
HDL cholesterol	hdl_chol_cleaned	nrcam	-0.375744	0.0289341	-12.9862	1.7333e-38	-0.173666	0.0174224	-9.96801	2.34581e-23	-0.54941	0.023083	-23.8015	1.80993e-123
Albumin	albumin_cleaned	folr1	-0.0469236	0.00361508	-12.9799	1.87936e-38	-0.0164587	0.00240565	-6.84168	8.02176e-12	-0.0633822	0.0027175	-23.3237	1.03971e-118
LDL direct	ldl_chol_cleaned	eps8l2	-0.141731	0.0109256	-12.9723	2.07261e-38	0.11939	0.00742156	16.087	6.45754e-58	-0.0223405	0.00797883	-2.79998	0.00511558
Age	age	palm	-0.015038	0.00115981	-12.9659	2.26728e-38	0.0369015	0.000804184	45.8868	0	0.0218635	0.000834033	26.2142	7.91989e-149
Alkaline phosphatase	log_alp_cleaned	prcp	-0.999641	0.0771686	-12.954	2.63161e-38	2.61159	0.0483385	54.0271	0	1.61195	0.060439	26.6707	5.43719e-154
Age	age	pecam1	-0.0152566	0.00117785	-12.9529	2.6715e-38	0.0142213	0.000810509	17.5461	1.76933e-68	-0.00103531	0.000854565	-1.2115	0.225718
Age	age	bap18	-0.0153368	0.00118406	-12.9527	2.68857e-38	0.0194668	0.000818763	23.7759	1.94259e-123	0.00413002	0.000854296	4.83441	1.34576e-06
Age	age	pbxip1	-0.0151194	0.00116729	-12.9526	2.69201e-38	0.0136345	0.000815639	16.7164	2.3659e-62	-0.0014849	0.000831557	-1.78569	0.0741652
Glycated haemoglobin (HbA1c)	hba1c_cleaned	cdhr5	-0.0268719	0.00207493	-12.9507	2.74787e-38	0.0450781	0.00150958	29.8614	2.82846e-192	0.0182061	0.00142091	12.813	1.96058e-37
Urea	urea_cleaned	vwa1	-0.095068	0.0073451	-12.9431	3.03095e-38	0.0589323	0.00513057	11.4865	1.86256e-30	-0.0361356	0.00524532	-6.88912	5.78226e-12
Gamma glutamyltransferase	log_ggt_cleaned	ctsv	0.486563	0.0375975	12.9414	3.09902e-38	-0.0989038	0.0270331	-3.65862	0.000254135	0.387659	0.0257055	15.0808	4.17034e-51
Time blood draw	Time_blood_draw	gh1	0.0418775	0.00323685	12.9377	3.25398e-38	-0.00865769	0.00212269	-4.07864	4.54513e-05	0.0332198	0.00247279	13.4341	5.79356e-41
LDL direct	ldl_chol_cleaned	npdc1	-0.142122	0.0109853	-12.9375	3.26427e-38	0.15781	0.00741864	21.2721	1.85736e-99	0.0156878	0.00807878	1.94185	0.0521692
Albumin	albumin_cleaned	tnfrsf11b	-0.0476734	0.00368504	-12.937	3.28319e-38	-0.0123824	0.00250811	-4.93693	7.99153e-07	-0.0600558	0.00270034	-22.2401	3.06728e-108
Cystatin C	log_cysc_cleaned	pbld	-1.81747	0.14054	-12.932	3.5157e-38	2.41246	0.0924077	26.1067	4.7757e-148	0.594991	0.105827	5.62231	1.91027e-08
Red blood cell (erythrocyte) count	Red_blood_cell__erythrocyte__count	serpina3	-0.350121	0.0270759	-12.9311	3.55975e-38	0.317219	0.0192435	16.4845	1.07494e-60	-0.0329018	0.0190687	-1.72543	0.0844658
Age	age	clec14a	-0.0146654	0.00113471	-12.9244	3.86245e-38	0.0313003	0.000789548	39.6433	0	0.0166349	0.00081229	20.4789	3.03373e-92
Age	age	osm	0.0152035	0.00117634	12.9243	3.87093e-38	-0.00725854	0.000827467	-8.77199	1.87476e-18	0.00794492	0.000830843	9.56248	1.28189e-21
SHBG	shbg_cleaned	b3gnt7	0.00652522	0.000504869	12.9246	3.88741e-38	-0.00182897	0.000247638	-7.38566	1.57083e-13	0.00469625	0.00043583	10.7754	5.39734e-27
Alkaline phosphatase	log_alp_cleaned	siglec7	-1.014	0.0784645	-12.9231	3.93252e-38	2.73286	0.0497452	54.9372	0	1.71886	0.0605909	28.3682	1.57325e-173
White blood cell (leukocyte) count	White_blood_cell__leukocyte__count	bmp10	0.0695824	0.00538525	12.9209	4.07469e-38	-0.0946006	0.00374851	-25.2368	1.44056e-138	-0.0250182	0.00383573	-6.52242	7.09479e-11
Body mass index	bmi	ptx3	0.0270641	0.00209538	12.916	4.30735e-38	-0.0267401	0.00127228	-21.0175	3.68457e-97	0.000323962	0.00164991	0.196352	0.844337
Calcium	ca_cleaned	chrdl2	1.36539	0.105719	12.9153	4.34763e-38	-1.39097	0.0754559	-18.4343	2.42662e-75	-0.025583	0.070047	-0.365227	0.714946
C-reactive protein	log_crp_cleaned	wfdc2	0.26839	0.0207808	12.9153	4.37909e-38	0.32702	0.013369	24.4611	2.04383e-130	0.595411	0.0160115	37.1866	3.69883e-292
Age	age	ntf4	0.0153939	0.00119206	12.9137	4.45391e-38	-0.0163205	0.000820571	-19.8892	2.8126e-87	-0.000926571	0.000864568	-1.07172	0.283861
Albumin	albumin_cleaned	spp1	-0.0473207	0.00366539	-12.9102	4.64151e-38	-0.0272203	0.00264416	-10.2945	8.43081e-25	-0.0745411	0.00248587	-29.9859	3.08036e-193
Body mass index	bmi	igsf3	0.0254696	0.00197286	12.91	4.6592e-38	0.0638617	0.00118441	53.9186	0	0.0893312	0.00157402	56.7536	0
Urate	urate_cleaned	cant1	-0.00174043	0.000134838	-12.9076	4.80543e-38	0.00411121	9.60906e-05	42.7847	0	0.00237078	9.45022e-05	25.087	9.82289e-137
Forced expiratory volume in 1-second (FEV1)	Forced_expiratory_volume_in_1_second__FEV1_	c3	0.20136	0.0156016	12.9063	4.94521e-38	-0.361898	0.0125801	-28.7675	1.31932e-178	-0.160538	0.00934858	-17.1725	1.40159e-65
Glycated haemoglobin (HbA1c)	hba1c_cleaned	klkb1	-0.0267346	0.00207251	-12.8996	5.36302e-38	0.0312167	0.00152332	20.4925	1.80087e-92	0.00448212	0.00140129	3.19856	0.00138344
LDL direct	ldl_chol_cleaned	vwc2	-0.140573	0.0108989	-12.8979	5.45255e-38	0.0874964	0.00717743	12.1905	4.45433e-34	-0.0530767	0.00825168	-6.43223	1.28672e-10
Age	age	wars	-0.0150856	0.00116973	-12.8967	5.52688e-38	0.024135	0.000797013	30.2818	1.41618e-197	0.00904935	0.000858376	10.5424	6.45689e-26
Age	age	crnn	-0.014612	0.00113303	-12.8964	5.57704e-38	0.00762187	0.000781503	9.75284	1.9871e-22	-0.00699014	0.000819612	-8.52859	1.59019e-17
Age	age	galnt10	-0.0148992	0.00115551	-12.894	5.72961e-38	0.0304887	0.000790265	38.5804	0	0.0155895	0.000844321	18.464	1.75955e-75
Urate	urate_cleaned	efna1	-0.0017169	0.000133171	-12.8924	5.84733e-38	0.00473759	9.24074e-05	51.2685	0	0.00302069	9.62195e-05	31.3937	3.96231e-211
SHBG	shbg_cleaned	proc	-0.00619432	0.000480558	-12.8898	6.0444e-38	-0.00722054	0.000237418	-30.4128	3.11953e-199	-0.0134149	0.00041136	-32.611	3.17299e-227
Red blood cell (erythrocyte) count	Red_blood_cell__erythrocyte__count	bcan	0.340208	0.026394	12.8896	6.06939e-38	-0.137446	0.0187244	-7.34047	2.19911e-13	0.202762	0.0186277	10.885	1.63092e-27
Red blood cell (erythrocyte) count	Red_blood_cell__erythrocyte__count	st6gal1	-0.343746	0.0266719	-12.8879	6.18396e-38	0.333073	0.0190295	17.5029	3.70815e-68	-0.0106731	0.0187028	-0.570665	0.568233
Alkaline phosphatase	log_alp_cleaned	crip2	-1.01119	0.0784914	-12.8828	6.62708e-38	2.0332	0.0505828	40.1954	0	1.02201	0.0593754	17.2127	6.53928e-66
Red blood cell (erythrocyte) count	Red_blood_cell__erythrocyte__count	il1rn	-0.33902	0.0263163	-12.8825	6.64626e-38	0.671171	0.0190597	35.2141	1.21684e-264	0.332151	0.0181282	18.3224	2.29786e-74
Urate	urate_cleaned	gla	-0.00174906	0.000135834	-12.8765	7.23931e-38	0.00396628	9.75064e-05	40.6771	0	0.00221722	9.44094e-05	23.4852	3.15114e-120
Urea	urea_cleaned	adh4	-0.0919904	0.00714642	-12.8722	7.61049e-38	0.0590888	0.00515101	11.4713	2.22977e-30	-0.0329015	0.00489762	-6.71787	1.89554e-11
Forced expiratory volume in 1-second (FEV1)	Forced_expiratory_volume_in_1_second__FEV1_	areg	-0.193603	0.0150444	-12.8687	7.94012e-38	-0.0833401	0.0126539	-6.58613	4.61148e-11	-0.276943	0.00846852	-32.7026	1.93794e-228
Triglycerides	log_total_tg_cleaned	cfh	-0.543037	0.0422305	-12.8589	9.13395e-38	2.02303	0.0304126	66.5195	0	1.48	0.0291691	50.7385	0
Qualifications	QualificationsOther_professional_qualifications_eg__nursing__teaching	lgals9	0.370472	0.0288162	12.8564	9.30682e-38	0.370472	0.0301779	12.2762	1.55713e-34	0.288738	0.0332113	8.69397	3.77088e-18
Urate	urate_cleaned	rnaset2	-0.00174045	0.000135398	-12.8543	9.54532e-38	0.00298221	9.53751e-05	31.2682	2.82672e-210	0.00124176	9.62077e-05	12.907	5.8502e-38
Alkaline phosphatase	log_alp_cleaned	masp1	-1.04578	0.081393	-12.8485	1.03083e-37	1.45263	0.0516468	28.1263	3.72426e-171	0.406854	0.0627675	6.48192	9.27343e-11
Age	age	pcdh1	-0.0146339	0.00113943	-12.8431	1.10257e-37	0.0288699	0.000800793	36.0516	5.26853e-277	0.014236	0.000805512	17.6733	2.29838e-69
Age	age	shmt1	-0.015137	0.00117874	-12.8416	1.12497e-37	0.0104028	0.000824012	12.6245	2.03801e-36	-0.00473419	0.000838797	-5.64402	1.68409e-08
Alanine aminotransferase	log_alt_cleaned	il18bp	-0.657754	0.051227	-12.84	1.149e-37	0.937861	0.035849	26.1614	1.05782e-148	0.280107	0.036509	7.67229	1.76804e-14
Aspartate aminotransferase	log_ast_cleaned	calb1	-1.12724	0.0878027	-12.8383	1.1753e-37	0.736919	0.0605054	12.1794	5.09257e-34	-0.390317	0.063735	-6.12406	9.29578e-10
Cystatin C	log_cysc_cleaned	serpinf1	-1.61183	0.125549	-12.8382	1.18276e-37	7.04113	0.0835009	84.324	0	5.42931	0.0932658	58.2133	0
Alkaline phosphatase	log_alp_cleaned	f11	-1.03803	0.0808698	-12.8358	1.21983e-37	1.28299	0.0510841	25.1152	2.72507e-137	0.24496	0.0627364	3.90459	9.47117e-05
Triglycerides	log_total_tg_cleaned	sdk2	0.576709	0.0449547	12.8287	1.33913e-37	-0.0495125	0.0323164	-1.53211	0.125509	0.527197	0.0311227	16.9393	6.89535e-64
Age	age	ace2	-0.0137093	0.00106896	-12.8249	1.40026e-37	0.0278402	0.000776108	35.8716	3.80619e-274	0.0141309	0.000722048	19.5706	1.81841e-84
Phosphate	phos_cleaned	adgre2	-0.793954	0.0619124	-12.8238	1.4138e-37	0.106705	0.0437536	2.43878	0.0147442	-0.687248	0.0437663	-15.7027	3.13338e-55
Age	age	nfasc	-0.0142808	0.00111367	-12.8232	1.42346e-37	0.0435561	0.000747788	58.2465	0	0.0292752	0.000830485	35.2508	4.34563e-264
Triglycerides	log_total_tg_cleaned	coq7	-0.569913	0.0444524	-12.8207	1.48368e-37	0.946141	0.0311533	30.3705	1.62968e-198	0.376229	0.0317389	11.8539	2.68187e-32
Alkaline phosphatase	log_alp_cleaned	sdk2	1.07239	0.0836584	12.8186	1.52332e-37	-0.086603	0.0540057	-1.60359	0.108819	0.985784	0.063227	15.5912	1.83632e-54
Testosterone	log_testo_cleaned	ren	-0.716401	0.0559114	-12.8132	1.6229e-37	0.270019	0.0311701	8.66276	4.90171e-18	-0.446382	0.0459141	-9.72212	2.72492e-22
HDL cholesterol	hdl_chol_cleaned	lepr	0.351262	0.0274236	12.8087	1.71772e-37	0.752412	0.0161533	46.5794	0	1.10367	0.0224283	49.2089	0
LDL direct	ldl_chol_cleaned	itga5	-0.140469	0.0109695	-12.8054	1.7916e-37	0.183561	0.00742242	24.7307	2.69072e-133	0.0430927	0.00805151	5.35213	8.78999e-08
Gamma glutamyltransferase	log_ggt_cleaned	tnfsf10	-0.482115	0.0376519	-12.8045	1.80907e-37	0.356219	0.0263434	13.5221	1.6589e-41	-0.125895	0.026745	-4.70725	2.5278e-06
Albumin	albumin_cleaned	aoc3	-0.0468133	0.00365698	-12.8011	1.89436e-37	0.0433936	0.00257236	16.8692	1.81698e-63	-0.00341972	0.0025718	-1.3297	0.183633
Testosterone	log_testo_cleaned	apoc1	0.724696	0.0566136	12.8007	1.90977e-37	-0.171105	0.030749	-5.56456	2.65785e-08	0.553591	0.0480385	11.5239	1.26143e-30
Age	age	dtnb	-0.0145317	0.00113527	-12.8002	1.92367e-37	0.0376925	0.000784921	48.0207	0	0.0231608	0.000819134	28.2747	2.46327e-172
Urate	urate_cleaned	dtnb	-0.00172469	0.000134758	-12.7984	1.9686e-37	0.0039281	9.64649e-05	40.7205	0	0.00220341	9.39784e-05	23.4459	7.14647e-120
Aspartate aminotransferase	log_ast_cleaned	fga	-1.14019	0.0891064	-12.7958	2.04206e-37	1.41844	0.0624551	22.7114	6.75729e-113	0.278256	0.0634131	4.38799	1.15029e-05
SHBG	shbg_cleaned	erbb4	0.00620956	0.00048533	12.7945	2.05956e-37	0.00327644	0.000240985	13.596	6.11638e-42	0.009486	0.000412085	23.0195	9.93982e-116
Age	age	col2a1	-0.0154907	0.00121071	-12.7948	2.0703e-37	0.0121927	0.00084958	14.3515	1.68963e-46	-0.00329801	0.000857401	-3.84652	0.000120207
SHBG	shbg_cleaned	l1cam	0.0062422	0.0004879	12.794	2.07285e-37	-0.000503002	0.000235493	-2.13596	0.0326935	0.00573919	0.000428977	13.3788	1.20967e-40
Triglycerides	log_total_tg_cleaned	prap1	-0.478384	0.0373959	-12.7924	2.12428e-37	2.38713	0.0268566	88.8845	0	1.90875	0.025919	73.643	0
Triglycerides	log_total_tg_cleaned	bsg	-0.542143	0.0423932	-12.7884	2.22485e-37	1.07667	0.0303073	35.5251	2.97286e-269	0.534528	0.0295488	18.0897	1.47209e-72
Phosphate	phos_cleaned	prok1	0.620009	0.04849	12.7863	2.28963e-37	-0.630397	0.039041	-16.1471	2.48666e-58	-0.0103883	0.0275426	-0.377171	0.706051
Total Lean Mass (g)	Total_Lean_Mass__g_	stc2	-1.94284e-05	1.51967e-06	-12.7847	2.33805e-37	4.32947e-05	1.23369e-06	35.0937	6.45182e-263	2.38663e-05	9.03e-07	26.43	2.68961e-151
Haemoglobin concentration	Haemoglobin_concentration	lgals3	-0.121307	0.00948957	-12.7831	2.38468e-37	0.0644534	0.00688986	9.35483	9.11278e-21	-0.0568531	0.00647944	-8.77439	1.85628e-18
Alkaline phosphatase	log_alp_cleaned	crtac1	-1.02507	0.0802063	-12.7804	2.46718e-37	1.04744	0.0511434	20.4805	2.0844e-92	0.0223789	0.0615128	0.363809	0.716004
IGF-1	igf1_cleaned	a1bg	0.0214397	0.00167815	12.7758	2.62714e-37	-0.0323877	0.00115761	-27.9781	2.26569e-169	-0.010948	0.00119225	-9.18261	4.62432e-20
Testosterone	log_testo_cleaned	ncam1	0.722255	0.0565354	12.7753	2.63682e-37	-0.124254	0.0297824	-4.17208	3.02932e-05	0.598	0.04945	12.093	1.51185e-33
Age	age	selplg	-0.014971	0.0011721	-12.7728	2.7221e-37	0.0159652	0.000806676	19.7914	1.8406e-86	0.000994211	0.000850351	1.16918	0.242346
C-reactive protein	log_crp_cleaned	tnfsf13b	0.250118	0.0195892	12.7682	2.88448e-37	0.400737	0.0124698	32.1365	9.34028e-222	0.650856	0.0152663	42.6334	0
Age	age	ccl18	-0.0146974	0.00115114	-12.7677	2.91208e-37	0.0356345	0.000816148	43.6618	0	0.0209371	0.000804843	26.0138	1.12993e-146
Age	age	l1cam	-0.0147277	0.00115364	-12.7663	2.95506e-37	0.0256517	0.000781167	32.8376	3.22904e-231	0.0109239	0.000852426	12.8151	1.90305e-37
Body mass index	bmi	ptgr1	0.0259255	0.00203076	12.7664	2.96296e-37	0.0419494	0.00122055	34.3693	2.18059e-252	0.067875	0.00161681	41.9809	0
Glycated haemoglobin (HbA1c)	hba1c_cleaned	ptprf	-0.0261308	0.0020475	-12.7623	3.10789e-37	0.0151824	0.00150749	10.0713	8.27386e-24	-0.0109484	0.00138062	-7.9301	2.30507e-15
Age	age	nptxr	-0.0149745	0.00117352	-12.7603	3.19442e-37	0.00744618	0.000795966	9.3549	9.10718e-21	-0.00752834	0.000865601	-8.69724	3.66416e-18
Calcium	ca_cleaned	spon1	-1.34547	0.105477	-12.7561	3.36972e-37	1.59226	0.068941	23.096	1.05891e-116	0.246791	0.0797276	3.09542	0.00196809
Cystatin C	log_cysc_cleaned	ntprobnp	1.71221	0.134249	12.754	3.46253e-37	2.77743	0.0821097	33.8259	7.75544e-245	4.48964	0.108855	41.2442	0
Mean corpuscular volume	Mean_corpuscular_volume	gdf15	0.0275742	0.00216256	12.7507	3.60405e-37	0.0106314	0.00140722	7.55489	4.34587e-14	0.0382057	0.001654	23.0989	1.63474e-116
Height	Standing_height	lcat	0.0187669	0.00147228	12.7468	3.80715e-37	-0.0259173	0.00106324	-24.3757	1.45087e-129	-0.00715036	0.00101376	-7.05334	1.80614e-12
Age	age	ccl2	-0.0149449	0.00117279	-12.743	3.98756e-37	0.0234693	0.000818952	28.6578	1.70419e-177	0.0085244	0.000835311	10.2051	2.16779e-24
Age	age	luzp2	-0.0149626	0.00117467	-12.7378	4.2775e-37	0.0176979	0.000798795	22.1558	1.29317e-107	0.00273529	0.000864075	3.16557	0.0015502
Calcium	ca_cleaned	dpp4	-1.34484	0.105587	-12.7368	4.32641e-37	2.55359	0.0716188	35.6553	5.92816e-271	1.20874	0.0761422	15.8748	2.15884e-56
Age	age	ror1	-0.014618	0.00114775	-12.7362	4.34924e-37	0.0347159	0.000787861	44.0635	0	0.0200979	0.000835169	24.0645	3.9553e-126
Alkaline phosphatase	log_alp_cleaned	pcdh9	-1.0296	0.0808645	-12.7325	4.5771e-37	2.15807	0.0514412	41.9522	0	1.12846	0.0622573	18.1258	8.09343e-73
Haemoglobin concentration	Haemoglobin_concentration	susd2	-0.121907	0.00957629	-12.7301	4.69625e-37	0.136888	0.00687635	19.907	1.91005e-87	0.0149803	0.00663893	2.25644	0.0240542
Aspartate aminotransferase	log_ast_cleaned	b2m	-1.12333	0.0882637	-12.727	4.90557e-37	1.55959	0.0624886	24.9579	1.18879e-135	0.436257	0.0619875	7.03782	2.01852e-12
Age	age	nbl1	0.0145956	0.00114739	12.7207	5.29157e-37	0.0198744	0.000794004	25.0306	1.81687e-136	0.03447	0.000826756	41.6931	0
Phosphate	phos_cleaned	jam2	-0.782264	0.0615065	-12.7184	5.44599e-37	0.637507	0.0442406	14.41	7.11871e-47	-0.144758	0.0425459	-3.40238	0.000669327
Aspartate aminotransferase	log_ast_cleaned	cd74	-1.10024	0.0865081	-12.7183	5.45349e-37	1.94965	0.061304	31.8029	2.563e-217	0.849411	0.0606932	13.9951	2.71121e-44
Urate	urate_cleaned	stab2	-0.00172056	0.000135296	-12.7169	5.57454e-37	0.00404962	9.72685e-05	41.6334	0	0.00232907	9.38649e-05	24.813	8.2223e-134
Triglycerides	log_total_tg_cleaned	lilrb4	-0.539777	0.0424488	-12.716	5.64182e-37	1.51186	0.0300937	50.2383	0	0.972079	0.0299038	32.5069	9.84652e-226
Age	age	thbs2	0.0148498	0.00116788	12.7151	5.68353e-37	-0.00537504	0.000765353	-7.02295	2.2324e-12	0.00947474	0.000892527	10.6156	2.9688e-26
Urate	urate_cleaned	bche	-0.00175501	0.000138046	-12.7133	5.86105e-37	0.00373068	9.91477e-05	37.6275	2.00635e-300	0.00197566	9.5883e-05	20.6049	2.64233e-93
Glycated haemoglobin (HbA1c)	hba1c_cleaned	palm	-0.0265335	0.00208715	-12.7128	5.88656e-37	0.0526158	0.00151542	34.7202	2.48635e-257	0.0260823	0.0014332	18.1987	2.211e-73
Alkaline phosphatase	log_alp_cleaned	crhbp	-1.00095	0.0787927	-12.7036	6.5869e-37	2.15171	0.050353	42.7325	0	1.15076	0.0602606	19.0964	1.45928e-80
Height	Standing_height	bche	0.0187795	0.00147833	12.7032	6.6591e-37	-0.022484	0.00105943	-21.2227	5.67276e-99	-0.00370452	0.00102796	-3.60375	0.000314472
Age	age	kyat1	-0.0150102	0.00118225	-12.6963	7.2281e-37	0.0106582	0.000823359	12.9447	3.42056e-38	-0.00435205	0.000845521	-5.14718	2.6699e-07
Glycated haemoglobin (HbA1c)	hba1c_cleaned	serpina5	-0.0268593	0.0021161	-12.6928	7.59517e-37	0.0370078	0.00156995	23.5726	2.23489e-121	0.0101485	0.00141295	7.18248	7.09951e-13
Urate	urate_cleaned	orm1	-0.00175138	0.000138011	-12.6901	7.84675e-37	0.00369656	9.80843e-05	37.6876	1.67914e-301	0.00194518	9.70836e-05	20.0362	2.14797e-88
Cystatin C	log_cysc_cleaned	il1rl2	-1.73592	0.136904	-12.6798	8.93419e-37	2.19471	0.0937757	23.4038	1.0218e-119	0.458789	0.0977289	4.69451	2.69083e-06
Age	age	naa80	-0.0153592	0.00121186	-12.6741	9.65718e-37	0.00999502	0.000824474	12.1229	1.02291e-33	-0.0053642	0.00089096	-6.0207	1.76903e-09
Urate	urate_cleaned	setmar	-0.00167941	0.000132537	-12.6713	9.94992e-37	0.00428279	9.64468e-05	44.4057	0	0.00260337	9.04833e-05	28.7718	2.60529e-178
Heel bone mineral density (BMD) T-score, automated	Heel_bone_mineral_density__BMD__T_score__automated	tnfrsf9	0.101019	0.0079753	12.6664	1.05748e-36	-0.107783	0.00630821	-17.0862	4.74247e-65	-0.00676467	0.00491748	-1.37564	0.168949
Urate	urate_cleaned	fuom	-0.00171083	0.000135093	-12.6642	1.09509e-36	0.00455964	9.71978e-05	46.9109	0	0.0028488	9.36204e-05	30.4293	1.47553e-198
Cystatin C	log_cysc_cleaned	spon2	1.5733	0.124242	12.6631	1.10312e-36	6.26781	0.08225	76.2043	0	7.8411	0.0928303	84.467	0
Phosphate	phos_cleaned	cntn2	-0.777847	0.0614404	-12.6602	1.14181e-36	0.597363	0.0440043	13.5751	8.11028e-42	-0.180485	0.0427315	-4.2237	2.414e-05
Red blood cell (erythrocyte) count	Red_blood_cell__erythrocyte__count	cfb	-0.341538	0.0269802	-12.6589	1.1702e-36	0.584375	0.0197422	29.6003	6.79493e-189	0.242837	0.0183497	13.2339	8.41394e-40
Age	age	vwc2	0.014423	0.0011394	12.6585	1.17058e-36	0.0198354	0.000779931	25.4323	9.92737e-141	0.0342584	0.000831422	41.2046	0
Alanine aminotransferase	log_alt_cleaned	mxra8	-0.639957	0.0505578	-12.6579	1.18509e-36	-0.460612	0.0358877	-12.8348	1.42553e-37	-1.10057	0.0353823	-31.1051	3.66494e-207
Age	age	bcl2	-0.0149588	0.00118181	-12.6575	1.18748e-36	0.0265895	0.00080712	32.9437	1.67565e-232	0.0116307	0.000865198	13.4428	5.20598e-41
Aspartate aminotransferase	log_ast_cleaned	fas	-1.08206	0.0854923	-12.6568	1.19244e-36	1.96992	0.0606973	32.4548	5.02763e-226	0.887862	0.0598225	14.8416	1.45813e-49
Alanine aminotransferase	log_alt_cleaned	sdhb	-0.631546	0.0498988	-12.6565	1.20253e-36	1.98284	0.0355059	55.8454	0	1.35129	0.0348331	38.7934	0
Age	age	cspg4	-0.0143384	0.00113334	-12.6514	1.28209e-36	0.0440808	0.000781369	56.4149	0	0.0297424	0.00082061	36.2443	2.64968e-278
LDL direct	ldl_chol_cleaned	ptprz1	-0.136662	0.0108028	-12.6505	1.29685e-36	0.180131	0.00774193	23.267	2.34215e-118	0.0434698	0.00730414	5.95139	2.7049e-09
Aspartate aminotransferase	log_ast_cleaned	dll1	-1.10525	0.0873721	-12.6499	1.30225e-36	1.15499	0.0611587	18.8851	5.90415e-79	0.0497388	0.0622137	0.799484	0.42402
LDL direct	ldl_chol_cleaned	rarres2	-0.13709	0.0108384	-12.6486	1.32429e-36	0.235473	0.00724529	32.5001	1.27241e-226	0.0983823	0.00806636	12.1966	4.29895e-34
SHBG	shbg_cleaned	serpina12	-0.00617731	0.000488414	-12.6477	1.346e-36	0.00132919	0.000231194	5.74924	9.08106e-09	-0.00484812	0.000439074	-11.0417	2.92883e-28
Aspartate aminotransferase	log_ast_cleaned	il18bp	-1.10001	0.0869783	-12.647	1.3517e-36	1.74343	0.0607411	28.7026	4.62525e-178	0.643415	0.0621224	10.3572	4.50126e-25
Lymphocyte percentage	Lymphocyte_percentage	paep	0.0164951	0.00130448	12.6449	1.38864e-36	-0.0196194	0.000973407	-20.1554	1.43252e-89	-0.00312432	0.000832582	-3.75256	0.000175542
Forced expiratory volume in 1-second (FEV1)	Forced_expiratory_volume_in_1_second__FEV1_	smoc2	0.178689	0.0141393	12.6378	1.51851e-36	-0.315069	0.0112563	-27.9905	1.37744e-169	-0.136381	0.00861345	-15.8335	4.05613e-56
Alanine aminotransferase	log_alt_cleaned	gfra1	-0.64156	0.0507887	-12.6319	1.63369e-36	1.18861	0.0359761	33.0388	5.55375e-234	0.547047	0.0356503	15.3448	7.72538e-53
Triglycerides	log_total_tg_cleaned	cd83	-0.543898	0.0430592	-12.6314	1.6472e-36	1.08409	0.029742	36.4498	7.02133e-283	0.540192	0.0312448	17.289	1.7693e-66
Alkaline phosphatase	log_alp_cleaned	kitlg	-1.03238	0.0817974	-12.6212	1.87503e-36	0.440958	0.0508354	8.67423	4.43342e-18	-0.591422	0.0646172	-9.1527	6.08389e-20
Age	age	cd101	-0.0151464	0.0012002	-12.6199	1.91243e-36	0.0133377	0.000816905	16.3271	1.39305e-59	-0.00180878	0.000882023	-2.05072	0.0403082
Age	age	tnfrsf9	-0.0143276	0.00113539	-12.6191	1.92621e-36	0.0419394	0.000790191	53.075	0	0.0276119	0.000812118	33.9998	3.28716e-246
C-reactive protein	log_crp_cleaned	sez6l2	0.240081	0.0190253	12.619	1.92728e-36	-0.24741	0.0122684	-20.1665	1.14369e-89	-0.00732993	0.0146224	-0.50128	0.61618
Forced expiratory volume in 1-second (FEV1)	Forced_expiratory_volume_in_1_second__FEV1_	spock1	0.189599	0.015026	12.6181	1.95163e-36	-0.251332	0.0117224	-21.4402	5.49395e-101	-0.0617321	0.00938018	-6.58112	4.78776e-11
Red blood cell (erythrocyte) distribution width	Red_blood_cell__erythrocyte__distribution_width	wfdc2	0.155298	0.0123127	12.6128	2.09716e-36	0.147768	0.00768944	19.217	1.22953e-81	0.303066	0.00969826	31.2495	4.73801e-209
Aspartate aminotransferase	log_ast_cleaned	epha2	-1.12171	0.0889573	-12.6095	2.18196e-36	1.46269	0.0618002	23.668	2.40605e-122	0.340981	0.0639598	5.33118	9.86851e-08
Cystatin C	log_cysc_cleaned	ctsv	1.66877	0.132348	12.609	2.18448e-36	-5.42703	0.0896621	-60.5276	0	-3.75826	0.0959751	-39.1587	0
LDL direct	ldl_chol_cleaned	s100a13	-0.141699	0.0112395	-12.6073	2.25315e-36	0.142328	0.00761152	18.699	2.01344e-77	0.000628841	0.00822779	0.076429	0.939079
Triglycerides	log_total_tg_cleaned	c3	-0.552715	0.0438448	-12.6061	2.29324e-36	1.55294	0.0316029	49.1391	0	1.00022	0.0302532	33.0617	7.65927e-233
Glycated haemoglobin (HbA1c)	hba1c_cleaned	rida	-0.0260149	0.00206393	-12.6046	2.32823e-36	0.0567493	0.00151128	37.5504	3.30272e-299	0.0307344	0.00140214	21.9196	3.52742e-105
LDL direct	ldl_chol_cleaned	ment	0.135134	0.0107232	12.602	2.40446e-36	0.00870386	0.00706948	1.23119	0.218266	0.143838	0.00810049	17.7566	5.72591e-70
SHBG	shbg_cleaned	siglec1	0.0061772	0.000490205	12.6013	2.4102e-36	-0.00457307	0.000240707	-18.9985	7.07605e-80	0.00160413	0.000422759	3.79443	0.000148425
Forced expiratory volume in 1-second (FEV1)	Forced_expiratory_volume_in_1_second__FEV1_	ctsd	0.189493	0.0150378	12.6011	2.44393e-36	-0.456931	0.0120951	-37.7781	1.99236e-302	-0.267437	0.0090426	-29.5753	8.14369e-188
Phosphate	phos_cleaned	aoc3	-0.768697	0.0610195	-12.5976	2.52626e-36	0.741599	0.0442781	16.7487	1.35322e-62	-0.0270975	0.0416987	-0.64984	0.515803
Age	age	cd5l	0.0150201	0.00119251	12.5954	2.60869e-36	-0.00495193	0.00080781	-6.13007	8.93015e-10	0.0100682	0.000880971	11.4285	3.77478e-30
Age	age	tfpi2	-0.0140705	0.00111813	-12.584	2.99859e-36	0.028443	0.0007438	38.2401	0	0.0143725	0.000841983	17.0698	7.29508e-65
SHBG	shbg_cleaned	tf	-0.00624176	0.000496038	-12.5832	3.03776e-36	-0.00193451	0.000244446	-7.91385	2.6093e-15	-0.00817627	0.000426416	-19.1744	3.47284e-81
Age	age	vtcn1	0.014972	0.00118987	12.5829	3.05142e-36	-0.0166013	0.000821881	-20.1992	6.17375e-90	-0.00162938	0.000859469	-1.89579	0.0580022
Alkaline phosphatase	log_alp_cleaned	fn1	-1.02252	0.081266	-12.5824	3.06933e-36	1.67245	0.0510105	32.7864	2.19325e-230	0.649932	0.0635157	10.2326	1.63717e-24
SHBG	shbg_cleaned	cd248	0.00625156	0.000496871	12.5818	3.09093e-36	0.000211479	0.000244851	0.863704	0.387759	0.00646304	0.000427719	15.1105	2.72155e-51
Glycated haemoglobin (HbA1c)	hba1c_cleaned	plin1	-0.025956	0.00206342	-12.5791	3.20099e-36	0.0551127	0.00147231	37.4329	1.33377e-297	0.0291568	0.00144664	20.1548	2.04097e-89
Age	age	jchain	0.0148809	0.00118306	12.5783	3.23091e-36	-0.00115534	0.000813871	-1.41956	0.15575	0.0137255	0.000858598	15.986	3.72036e-57
Body mass index	bmi	vat1	-0.0264552	0.00210361	-12.576	3.31644e-36	0.0214674	0.00127562	16.8289	3.57134e-63	-0.0049878	0.00165789	-3.00853	0.00262848
Calcium	ca_cleaned	adamts16	-1.33142	0.10588	-12.5748	3.37567e-36	1.21297	0.0662061	18.3211	1.93597e-74	-0.118453	0.0839573	-1.41087	0.158298
SHBG	shbg_cleaned	nbl1	0.00618101	0.000491573	12.5739	3.40157e-36	-0.00169194	0.000236894	-7.14216	9.45823e-13	0.00448907	0.000432986	10.3677	4.03539e-25
LDL direct	ldl_chol_cleaned	slamf8	-0.14064	0.0111855	-12.5734	3.43713e-36	0.036666	0.00750063	4.88839	1.0236e-06	-0.103974	0.00829654	-12.5323	6.86809e-36
Age	age	hspa1a	-0.0148149	0.00117851	-12.5708	3.5393e-36	0.00905844	0.000825885	10.9682	6.36711e-28	-0.00575641	0.00083591	-6.8864	5.89478e-12
Phosphate	phos_cleaned	chad	-0.787741	0.062666	-12.5705	3.58025e-36	1.1041	0.0470911	23.446	4.22835e-120	0.316357	0.0406649	7.77962	7.64965e-15
Phosphate	phos_cleaned	adgre5	-0.77705	0.0618225	-12.5691	3.61809e-36	0.0387266	0.0434416	0.891463	0.37269	-0.738324	0.0439985	-16.7807	9.21082e-63
SHBG	shbg_cleaned	btd	-0.00611295	0.000486356	-12.5689	3.64054e-36	-0.00772952	0.000235032	-32.8872	9.30271e-232	-0.0138425	0.000428022	-32.3406	1.79817e-223
Age	age	cxcl8	-0.014614	0.00116293	-12.5666	3.73903e-36	0.0275778	0.000805777	34.2251	1.94253e-250	0.0129638	0.000836855	15.4911	8.31517e-54
SHBG	shbg_cleaned	fga	0.00622734	0.000495789	12.5605	4.0618e-36	-0.00688978	0.000242927	-28.3616	7.74815e-174	-0.00066244	0.000429988	-1.5406	0.12343
LDL direct	ldl_chol_cleaned	robo2	-0.131839	0.0104995	-12.5567	4.22611e-36	0.16529	0.00713947	23.1516	2.94377e-117	0.0334512	0.00766047	4.36672	1.26762e-05
cis-pQTL score	cis_score_osmr	osmr	-0.296439	0.0236124	-12.5544	4.35347e-36	1.14157	0.0164053	69.585	0	0.845126	0.0168331	50.2061	0
SHBG	shbg_cleaned	dipk2b	0.00599659	0.000477682	12.5535	4.43245e-36	0.000678408	0.000229078	2.96147	0.00306497	0.006675	0.00042356	15.7592	1.34939e-55
Aspartate aminotransferase	log_ast_cleaned	tnfrsf4	-1.09522	0.0873397	-12.5397	5.23044e-36	1.37198	0.0606914	22.6058	6.06306e-112	0.276762	0.0627882	4.40787	1.04941e-05
Triglycerides	log_total_tg_cleaned	palm2	-0.533719	0.0425611	-12.5401	5.2322e-36	1.60654	0.0300717	53.4237	0	1.07282	0.0300998	35.6422	1.80691e-269
Urea	urea_cleaned	eps8l2	-0.0899354	0.00717613	-12.5326	5.7218e-36	0.187904	0.00500448	37.5472	1.27596e-299	0.0979691	0.00513465	19.08	1.94973e-80
Triglycerides	log_total_tg_cleaned	fgfr2	-0.50768	0.0405316	-12.5255	6.25505e-36	1.646	0.0292523	56.269	0	1.13832	0.0279018	40.7973	0
Alkaline phosphatase	log_alp_cleaned	marco	-0.986047	0.0787649	-12.5189	6.80869e-36	2.64335	0.050235	52.6197	0	1.6573	0.0603857	27.4453	9.31106e-163
Age	age	apbb1ip	-0.0146953	0.00117391	-12.5182	6.86393e-36	0.0200193	0.000812443	24.6409	2.37056e-132	0.00532402	0.00084583	6.29444	3.15065e-10
SHBG	shbg_cleaned	serpina4	-0.00620166	0.000495419	-12.518	6.91929e-36	-0.00439255	0.000244835	-17.9408	1.80666e-71	-0.0105942	0.000425187	-24.9166	7.4002e-135
Age	age	bag6	-0.0149197	0.00119254	-12.5109	7.54665e-36	0.015824	0.000816499	19.3803	5.31501e-83	0.000904246	0.000870354	1.03894	0.298845
Cystatin C	log_cysc_cleaned	sema4c	-1.72261	0.137706	-12.5093	7.67232e-36	3.76105	0.0900179	41.7812	0	2.03844	0.104385	19.528	4.00289e-84
trans-pQTL score	trans_score_il19	il19	-0.412883	0.0330254	-12.502	8.44222e-36	1.24696	0.0223457	55.8031	0	0.834077	0.0243427	34.264	8.8378e-250
HDL cholesterol	hdl_chol_cleaned	mmp3	0.281939	0.0225557	12.4997	8.65605e-36	0.100098	0.014088	7.10514	1.23682e-12	0.382036	0.0171908	22.2233	4.35748e-108
Aspartate aminotransferase	log_ast_cleaned	sdk2	1.1255	0.0900758	12.4951	9.23432e-36	-0.0728422	0.0636372	-1.14465	0.252367	1.05266	0.0634053	16.6021	1.84829e-61
IGF-1	igf1_cleaned	cd59	0.0211244	0.00169073	12.4942	9.32272e-36	-0.0302637	0.00117231	-25.8154	8.15649e-145	-0.00913924	0.00119372	-7.65611	2.00864e-14
Age	age	dag1	-0.0146495	0.00117261	-12.4931	9.40035e-36	0.0138244	0.000810196	17.0631	6.95018e-65	-0.00082504	0.000846533	-0.974611	0.329765
Triglycerides	log_total_tg_cleaned	sfrp4	0.551917	0.044181	12.4922	9.57229e-36	0.445506	0.0322991	13.7931	4.22745e-43	0.997424	0.0299048	33.3533	5.25434e-237
SHBG	shbg_cleaned	cd80	0.00620189	0.00049652	12.4907	9.71904e-36	-0.00347641	0.00024247	-14.3375	2.03802e-46	0.00272547	0.000431757	6.31251	2.80552e-10
Alkaline phosphatase	log_alp_cleaned	gpd1	-1.01164	0.0810014	-12.4892	9.90669e-36	2.18954	0.0499305	43.8518	0	1.1779	0.0645979	18.2344	1.15703e-73
Aspartate aminotransferase	log_ast_cleaned	sez6l	-1.05126	0.0841761	-12.4888	9.91829e-36	1.79814	0.0583993	30.7904	4.37634e-204	0.74688	0.0605892	12.3269	8.71066e-35
Mean corpuscular volume	Mean_corpuscular_volume	chi3l1	0.0275935	0.00220991	12.4863	1.02818e-35	0.013705	0.00144251	9.50082	2.28369e-21	0.0412985	0.00168487	24.5114	1.14568e-130
Forced expiratory volume in 1-second (FEV1)	Forced_expiratory_volume_in_1_second__FEV1_	ifi30	0.186554	0.0149419	12.4853	1.04452e-35	-0.547115	0.0118971	-45.9874	0	-0.360561	0.00909978	-39.623	0
Waist-to-Hip ratio	whr	cd276	1.78308	0.142842	12.4829	1.06864e-35	-0.571973	0.0929132	-6.15599	7.58374e-10	1.21111	0.108415	11.1711	6.90456e-29
Urea	urea_cleaned	acy3	-0.094611	0.00758227	-12.4779	1.14601e-35	0.0920656	0.00532064	17.3035	1.22751e-66	-0.00254537	0.00537525	-0.473535	0.635837
Alanine aminotransferase	log_alt_cleaned	lrg1	-0.630453	0.0505406	-12.4742	1.19516e-35	-0.21594	0.0345144	-6.25653	4.00679e-10	-0.846393	0.0370589	-22.8391	6.16036e-114
SHBG	shbg_cleaned	reg3a	0.00608833	0.000488297	12.4685	1.27738e-35	0.00174209	0.000235842	7.38667	1.55599e-13	0.00783042	0.000429789	18.2192	1.44696e-73
Phosphate	phos_cleaned	dpt	-0.771069	0.0618435	-12.4681	1.28401e-35	0.687917	0.0460083	14.952	2.5846e-50	-0.0831526	0.0407736	-2.03937	0.0414261
Aspartate aminotransferase	log_ast_cleaned	c9	-1.09329	0.0877381	-12.4608	1.41241e-35	-0.273459	0.0579382	-4.71984	2.37448e-06	-1.36675	0.0665936	-20.5237	1.30088e-92
Red blood cell (erythrocyte) count	Red_blood_cell__erythrocyte__count	lmod1	-0.333991	0.0268117	-12.4569	1.48297e-35	0.00761426	0.0198348	0.383884	0.701068	-0.326377	0.0179701	-18.1623	4.20982e-73
C-reactive protein	log_crp_cleaned	gdf2	0.242728	0.0194922	12.4526	1.56023e-35	-0.375409	0.0126948	-29.5718	1.13652e-188	-0.132681	0.0148164	-8.95499	3.69457e-19
Phosphate	phos_cleaned	tnfrsf9	-0.774121	0.0621688	-12.4519	1.57486e-35	0.6995	0.0448482	15.5971	1.45129e-54	-0.0746208	0.0428427	-1.74174	0.0815702
Alkaline phosphatase	log_alp_cleaned	s100a13	-1.02861	0.0826268	-12.4489	1.64668e-35	1.62996	0.0527437	30.9034	2.6414e-205	0.601349	0.0633286	9.49569	2.445e-21
Triglycerides	log_total_tg_cleaned	npl	-0.500993	0.0402529	-12.4461	1.69671e-35	1.52391	0.0288006	52.9124	0	1.02291	0.0280312	36.492	5.81515e-282
Alkaline phosphatase	log_alp_cleaned	rnase4	-1.01412	0.0814843	-12.4456	1.71732e-35	2.48131	0.0514285	48.2477	0	1.46719	0.0633109	23.1744	3.76941e-117
SHBG	shbg_cleaned	alpp	0.00610354	0.000490752	12.4371	1.89379e-35	-0.000138637	0.00023092	-0.600367	0.548268	0.0059649	0.000444254	13.4268	6.39445e-41
Heel bone mineral density (BMD) T-score, automated	Heel_bone_mineral_density__BMD__T_score__automated	col1a1	0.0981245	0.00789054	12.4357	1.92357e-35	-0.0980556	0.00638456	-15.3582	5.66449e-53	6.89005e-05	0.00471548	0.0146116	0.988342
Triglycerides	log_total_tg_cleaned	shbg	0.487241	0.0391831	12.435	1.95044e-35	-1.56598	0.0294643	-53.1484	0	-1.07874	0.0254328	-42.4154	0
C-reactive protein	log_crp_cleaned	rtn4r	-0.246255	0.0198189	-12.4253	2.1901e-35	0.62905	0.0129293	48.6529	0	0.382794	0.0150358	25.4589	1.01402e-140
Urate	urate_cleaned	nell1	0.00168752	0.000135892	12.4181	2.39636e-35	-0.0037466	9.64556e-05	-38.8427	0	-0.00205908	9.57022e-05	-21.5155	1.63569e-101
Lymphocyte percentage	Lymphocyte_percentage	wfdc2	-0.0162288	0.0013075	-12.412	2.60195e-35	-0.0124007	0.000871147	-14.2349	8.85281e-46	-0.0286295	0.000980338	-29.2037	2.07537e-183
Aspartate aminotransferase	log_ast_cleaned	rln1	1.1032	0.0888931	12.4104	2.64943e-35	-0.911709	0.0652179	-13.9794	3.18045e-44	0.191487	0.0593413	3.22689	0.00125356
Age	age	txnrd1	-0.0146188	0.00117808	-12.409	2.68603e-35	0.0119714	0.000819969	14.5998	4.60943e-48	-0.00264743	0.000843036	-3.14036	0.00168992
LDL direct	ldl_chol_cleaned	ckap4	-0.136372	0.0109942	-12.404	2.8581e-35	0.0479482	0.00726674	6.59831	4.2483e-11	-0.088424	0.00829016	-10.6661	1.73049e-26
Alkaline phosphatase	log_alp_cleaned	ptprf	-0.967758	0.0780828	-12.394	3.23343e-35	2.1093	0.0501293	42.0772	0	1.14155	0.0593808	19.2241	1.28466e-81
Testosterone	log_testo_cleaned	angptl4	-0.722354	0.0583049	-12.3892	3.43335e-35	0.301321	0.0321492	9.37258	7.70528e-21	-0.421033	0.0485403	-8.67389	4.49495e-18
Cystatin C	log_cysc_cleaned	pcsk9	-1.70324	0.137483	-12.3887	3.45435e-35	3.04635	0.0897634	33.9376	1.79136e-246	1.34311	0.104367	12.8692	9.50134e-38
Haemoglobin concentration	Haemoglobin_concentration	crlf1	0.117475	0.00948272	12.3883	3.4746e-35	0.036834	0.00690472	5.33461	9.66435e-08	0.154309	0.00644855	23.9292	9.11736e-125
White blood cell (leukocyte) count	White_blood_cell__leukocyte__count	tnfsf13	0.0674315	0.00544334	12.3879	3.49113e-35	0.0375954	0.00368993	10.1887	2.50679e-24	0.105027	0.00400821	26.203	8.61022e-149
Urate	urate_cleaned	gsta3	-0.00167177	0.000135042	-12.3796	3.88456e-35	0.00428836	9.62898e-05	44.5359	0	0.00261659	9.45751e-05	27.6668	2.98676e-165
Alkaline phosphatase	log_alp_cleaned	rln1	1.01793	0.0822767	12.372	4.26926e-35	-0.949631	0.055116	-17.2297	4.20388e-66	0.0682947	0.0590418	1.15672	0.247402
SHBG	shbg_cleaned	atraid	0.00614528	0.000496915	12.3669	4.55e-35	-0.00215261	0.000245161	-8.78037	1.74316e-18	0.00399268	0.000427466	9.34035	1.06253e-20
IGF-1	igf1_cleaned	lcat	0.0218626	0.001768	12.3658	4.6119e-35	-0.00461926	0.00120709	-3.82676	0.000130188	0.0172434	0.00127524	13.5217	1.80259e-41
High light scatter reticulocyte count	High_light_scatter_reticulocyte_count	serpinf1	-12.1019	0.97868	-12.3655	4.63645e-35	38.9914	0.717286	54.3597	0	26.8896	0.662901	40.5634	0
HDL cholesterol	hdl_chol_cleaned	afm	-0.357925	0.0289699	-12.3551	5.26443e-35	-0.290979	0.016954	-17.1628	1.31027e-65	-0.648904	0.0238591	-27.1973	7.38331e-160
Mean corpuscular volume	Mean_corpuscular_volume	inhbb	0.0273725	0.00221595	12.3525	5.45308e-35	-0.0277133	0.00151	-18.3532	1.11568e-74	-0.000340796	0.00160444	-0.212408	0.831791
Calcium	ca_cleaned	man1a2	-1.3212	0.107015	-12.3459	5.92e-35	2.43167	0.0717428	33.8943	1.57056e-245	1.11048	0.0783181	14.1791	2.12274e-45
Gamma glutamyltransferase	log_ggt_cleaned	cdhr2	-0.323638	0.0262271	-12.3398	6.34376e-35	2.29256	0.0191522	119.702	0	1.96893	0.0175264	112.341	0
SHBG	shbg_cleaned	ttr	-0.00574388	0.000465465	-12.3401	6.34687e-35	-0.00627471	0.00022587	-27.7802	5.07592e-167	-0.0120186	0.000408205	-29.4425	2.36202e-186
Alkaline phosphatase	log_alp_cleaned	cpb2	-1.01067	0.0819203	-12.3373	6.5627e-35	1.62988	0.0520014	31.3429	3.95897e-211	0.619203	0.0631978	9.79785	1.2996e-22
Alkaline phosphatase	log_alp_cleaned	omd	-0.960534	0.0778595	-12.3368	6.58024e-35	2.34472	0.0517044	45.3486	0	1.38419	0.0565227	24.489	1.7137e-130
LDL direct	ldl_chol_cleaned	dlk1	-0.134696	0.0109199	-12.3349	6.72906e-35	0.161485	0.00715472	22.5705	1.32205e-111	0.0267889	0.00831314	3.22248	0.00127293
Simvastatin	C10AA01	bche	-0.374912	0.0303953	-12.3345	6.80848e-35	0.413925	0.0240166	17.235	3.91211e-66	0.0390135	0.0187454	2.08124	0.0374257
Total Lean Mass (g)	Total_Lean_Mass__g_	nptx1	1.88415e-05	1.52787e-06	12.3318	6.99707e-35	-3.50757e-05	1.15844e-06	-30.2785	1.56135e-197	-1.62342e-05	9.85705e-07	-16.4697	1.54053e-60
Age	age	trim21	-0.0144532	0.00117256	-12.3261	7.50947e-35	0.0100316	0.000825191	12.1568	6.70449e-34	-0.00442153	0.000827545	-5.34295	9.24663e-08
SHBG	shbg_cleaned	angptl3	0.00570378	0.000462817	12.324	7.70712e-35	-0.000420169	0.000235267	-1.78593	0.0741245	0.00528361	0.000381072	13.8651	1.65353e-43
Qualifications	QualificationsOther_professional_qualifications_eg__nursing__teaching	npc2	0.363077	0.0294672	12.3214	8.00485e-35	0.363077	0.0295658	12.2803	1.49568e-34	0.308204	0.0354577	8.69215	3.84214e-18
Waist-to-Hip ratio	whr	apcs	-1.58568	0.128708	-12.32	8.13807e-35	5.05316	0.0854746	59.1188	0	3.46748	0.0950765	36.4704	1.48516e-281
Age	age	sparcl1	-0.0144447	0.00117249	-12.3196	8.1384e-35	0.0192413	0.000812935	23.6689	2.16981e-122	0.00479661	0.000843063	5.68951	1.29223e-08
Age	age	mrc1	-0.0142276	0.00115529	-12.3152	8.62039e-35	0.0386318	0.000801941	48.1729	0	0.0244042	0.000829601	29.4168	4.40024e-186
Triglycerides	log_total_tg_cleaned	asgr1	-0.497535	0.0404319	-12.3055	9.69372e-35	1.95081	0.0284262	68.6273	0	1.45327	0.0287563	50.5376	0
Phosphate	phos_cleaned	robo2	-0.729138	0.0592601	-12.304	9.85452e-35	0.774381	0.04237	18.2766	4.18343e-74	0.0452426	0.0413064	1.09529	0.273401
Simvastatin	C10AA01	lcat	-0.373513	0.0303563	-12.3043	9.86409e-35	0.4148	0.024203	17.1384	1.98673e-65	0.0412879	0.0185023	2.23151	0.0256591
Phosphate	phos_cleaned	tnfsf10	-0.759306	0.0617156	-12.3033	9.93876e-35	0.602755	0.0443138	13.602	5.63343e-42	-0.156551	0.0427882	-3.65875	0.000254102
LDL direct	ldl_chol_cleaned	sost	-0.130106	0.0105753	-12.3028	1.00169e-34	0.226905	0.0069988	32.4206	1.63392e-225	0.0967992	0.00796291	12.1563	7.03863e-34
IGF-1	igf1_cleaned	areg	-0.0214941	0.0017476	-12.2992	1.04719e-34	-0.00272513	0.00123457	-2.20736	0.0272988	-0.0242192	0.00119935	-20.1937	9.1253e-90
Glycated haemoglobin (HbA1c)	hba1c_cleaned	adh4	-0.0246084	0.00200092	-12.2985	1.05881e-34	0.0521619	0.00148385	35.1531	1.21901e-263	0.0275536	0.00133636	20.6183	1.91424e-93
Alanine aminotransferase	log_alt_cleaned	efna1	-0.634895	0.0516252	-12.2982	1.06061e-34	0.432766	0.0354747	12.1993	3.99493e-34	-0.202129	0.0375949	-5.37652	7.68071e-08
C-reactive protein	log_crp_cleaned	gusb	-0.231429	0.0188195	-12.2973	1.07168e-34	0.768444	0.0123566	62.1889	0	0.537015	0.0141649	37.9118	1.20343e-303
Age	age	mamdc4	-0.0145244	0.00118133	-12.2949	1.10783e-34	0.0263922	0.000802586	32.8839	1.10284e-231	0.0118677	0.000869873	13.6431	3.49644e-42
Alanine aminotransferase	log_alt_cleaned	tnfrsf19	-0.623785	0.05074	-12.2938	1.11829e-34	0.0863768	0.035784	2.41383	0.0157933	-0.537408	0.0358139	-15.0056	1.27948e-50
Aspartate aminotransferase	log_ast_cleaned	jam2	-1.06924	0.0869849	-12.2922	1.1399e-34	1.49561	0.0614336	24.3451	2.6842e-129	0.426368	0.0612934	6.95619	3.60492e-12
Age	age	ccl8	-0.0143653	0.00116891	-12.2895	1.17898e-34	0.0214802	0.000806651	26.6288	6.2975e-154	0.00711482	0.000845146	8.41845	4.07111e-17
LDL direct	ldl_chol_cleaned	klrf1	-0.137122	0.0111591	-12.2879	1.21223e-34	0.0690256	0.00751451	9.18564	4.44356e-20	-0.068096	0.00822609	-8.27805	1.33584e-16
Urate	urate_cleaned	upb1	-0.00163862	0.000133364	-12.2868	1.22315e-34	0.00459878	9.63094e-05	47.7501	0	0.00296016	9.20018e-05	32.175	2.83691e-221
Age	age	scarf2	-0.0125795	0.00102388	-12.2861	1.22912e-34	0.0645867	0.000712921	90.5944	0	0.0520072	0.000732274	71.0215	0
Urea	urea_cleaned	nagpa	-0.0928663	0.00755877	-12.2859	1.24161e-34	0.0440648	0.00517634	8.51273	1.80548e-17	-0.0488015	0.00552065	-8.83981	1.04206e-18
LDL direct	ldl_chol_cleaned	spink4	-0.135232	0.0110149	-12.2771	1.37509e-34	-0.00408969	0.0075521	-0.541531	0.588147	-0.139321	0.00795081	-17.5229	3.16894e-68
Urea	urea_cleaned	apom	-0.0894961	0.00729108	-12.2747	1.41571e-34	-0.0260919	0.00497574	-5.24383	1.58658e-07	-0.115588	0.00534896	-21.6095	2.27345e-102
Glycated haemoglobin (HbA1c)	hba1c_cleaned	inhbc	-0.0248845	0.00202735	-12.2744	1.42175e-34	0.0687804	0.0015149	45.4026	0	0.0438959	0.0013401	32.7557	3.47368e-229
Urea	urea_cleaned	atrn	-0.092156	0.00750807	-12.2743	1.42822e-34	0.0532723	0.00525371	10.1399	4.1354e-24	-0.0388836	0.00534367	-7.27658	3.55583e-13
LDL direct	ldl_chol_cleaned	rbp5	-0.132407	0.010789	-12.2725	1.4563e-34	0.171558	0.00737275	23.2692	2.10151e-118	0.0391511	0.00781848	5.00751	5.56186e-07
Age	age	fcrl2	-0.0143026	0.00116554	-12.2712	1.47651e-34	0.0226425	0.0008017	28.2431	1.38637e-172	0.00833985	0.000846105	9.85675	7.23372e-23
Forced expiratory volume in 1-second (FEV1)	Forced_expiratory_volume_in_1_second__FEV1_	bglap	0.18502	0.0150782	12.2707	1.49288e-34	-0.0847682	0.0123623	-6.85696	7.2149e-12	0.100251	0.00882899	11.3548	8.73311e-30
Triglycerides	log_total_tg_cleaned	crlf1	0.528999	0.0431213	12.2677	1.54246e-34	0.263059	0.0314803	8.35631	6.82912e-17	0.792059	0.0292335	27.0942	9.22211e-159
Glycated haemoglobin (HbA1c)	hba1c_cleaned	masp1	-0.0257286	0.00209785	-12.2643	1.61143e-34	0.0365382	0.00151368	24.1387	3.7738e-127	0.0108095	0.00145134	7.44798	9.87293e-14
Triglycerides	log_total_tg_cleaned	glb1	-0.516708	0.0421381	-12.2623	1.65201e-34	1.09155	0.029566	36.9192	6.4246e-290	0.574847	0.0300406	19.1357	7.01194e-81
Urate	urate_cleaned	vasn	-0.00171313	0.000139777	-12.2562	1.78333e-34	0.00170231	9.9842e-05	17.0501	8.86538e-65	-1.08206e-05	9.77125e-05	-0.110739	0.911825
Triglycerides	log_total_tg_cleaned	nomo1	-0.507142	0.0414026	-12.2491	1.94119e-34	1.67545	0.0292812	57.2192	0	1.16831	0.0292493	39.943	0
Heel bone mineral density (BMD) T-score, automated	Heel_bone_mineral_density__BMD__T_score__automated	kel	0.0956745	0.0078118	12.2474	1.98623e-34	-0.0352317	0.00604787	-5.82546	5.77264e-09	0.0604428	0.00494783	12.216	3.41602e-34
Age	age	cntn1	-0.0133984	0.00109413	-12.2457	2.02146e-34	0.0168677	0.00076962	21.917	2.06814e-105	0.00346934	0.000772491	4.4911	7.12547e-06
Urea	urea_cleaned	krt18	-0.0865724	0.00707002	-12.245	2.04155e-34	0.0817584	0.00500115	16.3479	9.75821e-60	-0.00481397	0.0049682	-0.968957	0.332578
Alkaline phosphatase	log_alp_cleaned	tnfrsf9	-0.959933	0.0784229	-12.2405	2.15892e-34	2.77723	0.049951	55.599	0	1.81729	0.0602	30.1876	1.06755e-195
Alkaline phosphatase	log_alp_cleaned	f3	-0.975928	0.0797656	-12.2349	2.3078e-34	1.96946	0.0527036	37.3687	7.73293e-297	0.993535	0.0583826	17.0177	1.75568e-64
SHBG	shbg_cleaned	il15ra	0.00607726	0.000496853	12.2315	2.41349e-34	-0.00129109	0.000245435	-5.26039	1.4505e-07	0.00478618	0.000425656	11.2442	3.04689e-29
Red blood cell (erythrocyte) count	Red_blood_cell__erythrocyte__count	timp4	-0.31703	0.0259265	-12.228	2.51249e-34	-0.0962955	0.0184759	-5.21197	1.88454e-07	-0.413326	0.0182054	-22.7035	1.1546e-112
Testosterone	log_testo_cleaned	nt5e	-0.713031	0.0583165	-12.2269	2.5458e-34	0.0214161	0.0325331	0.658284	0.510362	-0.691615	0.0478449	-14.4554	4.0389e-47
Testosterone	log_testo_cleaned	f11	-0.708387	0.0579369	-12.2269	2.56135e-34	-0.117657	0.0322249	-3.65111	0.000261706	-0.826044	0.0478496	-17.2634	2.85682e-66
Aspartate aminotransferase	log_ast_cleaned	ccl25	-1.06307	0.0869606	-12.2248	2.61264e-34	1.79713	0.0610066	29.458	2.62927e-187	0.734062	0.0618007	11.8779	1.98543e-32
Red blood cell (erythrocyte) count	Red_blood_cell__erythrocyte__count	efna4	-0.328413	0.0268652	-12.2245	2.62818e-34	0.405739	0.0192251	21.1047	6.13953e-98	0.0773259	0.0187742	4.11872	3.82551e-05
Haemoglobin concentration	Haemoglobin_concentration	acta2	-0.119013	0.00973686	-12.223	2.68104e-34	0.0318081	0.0069027	4.60806	4.08651e-06	-0.0872052	0.00685549	-12.7205	6.40363e-37
Total Lean Mass (g)	Total_Lean_Mass__g_	vgf	1.87845e-05	1.53727e-06	12.2194	2.80173e-34	-4.70093e-05	1.20334e-06	-39.0658	0	-2.82248e-05	9.57924e-07	-29.4645	1.16065e-186
Total Lean Mass (g)	Total_Lean_Mass__g_	epha1	-1.78823e-05	1.46377e-06	-12.2166	2.88989e-34	3.48769e-05	1.15749e-06	30.1314	1.10292e-195	1.69946e-05	9.00712e-07	18.868	1.03655e-78
Testosterone	log_testo_cleaned	il12b	-0.6982	0.057164	-12.214	2.9811e-34	-0.134484	0.0314698	-4.27342	1.93257e-05	-0.832684	0.0477927	-17.4228	1.75813e-67
Waist-to-Hip ratio	whr	adamtsl2	1.6848	0.137942	12.2138	3.00179e-34	3.78222	0.0861179	43.9191	0	5.46702	0.109438	49.9554	0
High light scatter reticulocyte count	High_light_scatter_reticulocyte_count	inhbc	-12.1581	0.995643	-12.2113	3.08369e-34	39.1697	0.739882	52.9404	0	27.0115	0.661997	40.8031	0
Forced expiratory volume in 1-second (FEV1)	Forced_expiratory_volume_in_1_second__FEV1_	lilra5	0.181027	0.0148255	12.2105	3.11622e-34	-0.427261	0.0116607	-36.6412	9.88103e-286	-0.246234	0.00916687	-26.8613	4.16324e-156
Alkaline phosphatase	log_alp_cleaned	il17d	-0.994452	0.0814513	-12.2092	3.17446e-34	1.52431	0.0515596	29.5641	1.60879e-188	0.529862	0.0630019	8.41024	4.37231e-17
Mean corpuscular volume	Mean_corpuscular_volume	igfbpl1	0.0268775	0.00220242	12.2036	3.38998e-34	0.00660104	0.00144881	4.55617	5.23614e-06	0.0334786	0.00166421	20.1168	4.16245e-89
Cystatin C	log_cysc_cleaned	sez6l2	1.56086	0.127913	12.2025	3.43778e-34	0.388917	0.0835599	4.65435	3.2681e-06	1.94978	0.0970386	20.0928	6.70773e-89
Forced expiratory volume in 1-second (FEV1)	Forced_expiratory_volume_in_1_second__FEV1_	vasn	0.186993	0.0153271	12.2001	3.5475e-34	-0.162193	0.012099	-13.4055	8.03244e-41	0.0247996	0.00944088	2.62683	0.0086252
Red blood cell (erythrocyte) count	Red_blood_cell__erythrocyte__count	chi3l1	-0.329452	0.0270071	-12.1987	3.61313e-34	-0.0296418	0.019021	-1.55838	0.119158	-0.359093	0.0192114	-18.6917	2.81683e-77
Glycated haemoglobin (HbA1c)	hba1c_cleaned	adh1b	-0.0253004	0.00207403	-12.1987	3.62374e-34	0.0509696	0.00151051	33.7433	1.95283e-243	0.0256692	0.00141873	18.0932	1.4942e-72
Age	age	bag3	-0.0144095	0.00118146	-12.1963	3.71134e-34	0.0144203	0.000805505	17.9022	3.45922e-71	1.08066e-05	0.000866076	0.0124776	0.990045
Haemoglobin concentration	Haemoglobin_concentration	fabp3	-0.115515	0.00947268	-12.1946	3.79797e-34	0.122855	0.00665795	18.4523	1.78662e-75	0.00733971	0.00673649	1.08955	0.275927
HDL cholesterol	hdl_chol_cleaned	cntn1	-0.326848	0.0268047	-12.1937	3.82354e-34	0.415844	0.0164712	25.2468	8.91822e-139	0.0889964	0.0208624	4.26588	2.00041e-05
Urea	urea_cleaned	f7	-0.0886095	0.00726757	-12.1925	3.88543e-34	0.124049	0.00507336	24.4511	2.21951e-130	0.0354398	0.00519347	6.82391	9.11786e-12
High light scatter reticulocyte count	High_light_scatter_reticulocyte_count	adgrg2	11.593	0.95085	12.1922	3.8965e-34	-22.9112	0.688172	-33.2928	2.0144e-237	-11.3182	0.654696	-17.2877	1.81155e-66
IGF-1	igf1_cleaned	serpinf2	0.0211308	0.00173359	12.1891	4.07223e-34	0.0086634	0.00115314	7.51288	6.00236e-14	0.0297942	0.00129241	23.0532	5.47774e-116
Body mass index	bmi	srpx	0.0255576	0.00209686	12.1885	4.08929e-34	-0.019581	0.00121268	-16.1469	2.52852e-58	0.00597664	0.00174268	3.42957	0.000605805
HDL cholesterol	hdl_chol_cleaned	apoa2	0.33519	0.0275193	12.1802	4.52782e-34	0.743102	0.0164493	45.1754	0	1.07829	0.0221451	48.6922	0
Age	age	cd46	-0.0142455	0.00116964	-12.1794	4.56554e-34	0.0276529	0.000804596	34.3687	1.90173e-252	0.0134074	0.00084918	15.7886	8.26997e-56
Triglycerides	log_total_tg_cleaned	orm1	-0.528108	0.0433637	-12.1786	4.61921e-34	1.25672	0.0305329	41.1596	0	0.728613	0.0307939	23.661	5.12352e-122
C-reactive protein	log_crp_cleaned	clstn2	0.252782	0.0207578	12.1777	4.64761e-34	-0.292058	0.0136896	-21.3343	4.91763e-100	-0.0392766	0.0155444	-2.52673	0.0115207
SHBG	shbg_cleaned	prnd	0.00605855	0.000497692	12.1733	4.92669e-34	-4.55067e-05	0.000253136	-0.179771	0.857334	0.00601304	0.000410357	14.6532	2.34684e-48
Albumin	albumin_cleaned	gdf15	-0.0439059	0.00360708	-12.1721	4.97394e-34	-0.0479743	0.00242103	-19.8156	1.12644e-86	-0.0918802	0.00268626	-34.2037	3.55489e-249
Heel bone mineral density (BMD) T-score, automated	Heel_bone_mineral_density__BMD__T_score__automated	spon1	0.0959337	0.00788577	12.1654	5.40612e-34	-0.125988	0.00611496	-20.6033	1.76837e-93	-0.0300545	0.00498552	-6.02836	1.68589e-09
Age	age	slc39a5	-0.0137508	0.00113069	-12.1614	5.67876e-34	0.0279742	0.00078095	35.8208	1.57177e-273	0.0142235	0.00081685	17.4126	2.12682e-67
Age	age	lrp11	-0.0141311	0.00116197	-12.1613	5.68665e-34	0.0292709	0.000795643	36.789	5.64054e-288	0.0151398	0.000847953	17.8545	9.67568e-71
Alkaline phosphatase	log_alp_cleaned	cdon	-0.973902	0.0800889	-12.1603	5.75734e-34	1.80175	0.0497348	36.2273	1.41531e-279	0.827852	0.0633177	13.0746	6.6882e-39
Aspartate aminotransferase	log_ast_cleaned	lect2	-1.06489	0.0875791	-12.1592	5.85231e-34	1.85279	0.0618412	29.9605	1.90589e-193	0.787905	0.0617062	12.7687	3.47447e-37
Cystatin C	log_cysc_cleaned	cd22	-1.62732	0.133915	-12.1519	6.36976e-34	3.55078	0.0861332	41.2243	0	1.92346	0.103386	18.6046	1.31928e-76
Red blood cell (erythrocyte) distribution width	Red_blood_cell__erythrocyte__distribution_width	cga	0.118979	0.00979541	12.1464	6.81452e-34	-0.0310797	0.00711583	-4.36769	1.26111e-05	0.0878995	0.00606577	14.4911	2.41921e-47
Urate	urate_cleaned	enpp2	-0.00135307	0.00011141	-12.145	6.92648e-34	0.0017018	7.95937e-05	21.381	1.84411e-100	0.000348724	7.78557e-05	4.4791	7.53755e-06
Alanine aminotransferase	log_alt_cleaned	chchd10	-0.586716	0.0483257	-12.1409	7.31626e-34	1.57616	0.0344603	45.7383	0	0.98944	0.033629	29.4223	3.82486e-186
IGF-1	igf1_cleaned	hsd11b1	-0.0212287	0.00174898	-12.1378	7.5726e-34	7.62966e-05	0.00115491	0.066063	0.947328	-0.0211524	0.00131504	-16.085	7.62295e-58
Red blood cell (erythrocyte) count	Red_blood_cell__erythrocyte__count	lgals4	-0.326078	0.0268728	-12.1341	7.9166e-34	0.0697159	0.0189706	3.67495	0.000238438	-0.256362	0.0190688	-13.4441	5.07012e-41
Glycated haemoglobin (HbA1c)	hba1c_cleaned	sncg	-0.0248609	0.0020489	-12.1338	7.9521e-34	0.0594395	0.00150463	39.5044	0	0.0345786	0.00138632	24.9428	3.33749e-135
Systolic blood pressure, automated reading	Systolic_blood_pressure	setmar	-0.00591708	0.000487664	-12.1335	7.9862e-34	0.0115361	0.000322208	35.8033	3.23559e-273	0.00561901	0.000361367	15.5493	3.41168e-54
Testosterone	log_testo_cleaned	atrn	-0.716626	0.0590744	-12.1309	8.25582e-34	-0.0424897	0.0331006	-1.28365	0.199276	-0.759116	0.0483037	-15.7155	2.62024e-55
Age	age	grhpr	-0.0144563	0.00119192	-12.1286	8.49045e-34	0.00193792	0.000835047	2.32073	0.0203101	-0.0125184	0.000846096	-14.7955	2.92347e-49
Alkaline phosphatase	log_alp_cleaned	fndc1	-0.990933	0.0817346	-12.1238	9.00458e-34	1.72801	0.0511155	33.8059	1.94647e-244	0.737072	0.0641532	11.4892	1.87962e-30
Age	age	cdh17	-0.0141868	0.00117075	-12.1177	9.67108e-34	0.0141065	0.000786001	17.9472	1.54823e-71	-8.03257e-05	0.000873187	-0.0919914	0.926706
SHBG	shbg_cleaned	pltp	0.00573616	0.000473413	12.1166	9.79013e-34	0.00679547	0.000226465	30.0067	3.99893e-194	0.0125316	0.000421287	29.7461	2.98092e-190
LDL direct	ldl_chol_cleaned	lep	-0.114196	0.00942503	-12.1163	9.83977e-34	0.118478	0.00642361	18.4441	2.0272e-75	0.00428157	0.00685274	0.624797	0.532112
Cystatin C	log_cysc_cleaned	vsnl1	-1.55064	0.128005	-12.1139	1.01547e-33	2.94926	0.0864561	34.1128	9.50126e-249	1.39863	0.0931786	15.0102	1.22154e-50
White blood cell (leukocyte) count	White_blood_cell__leukocyte__count	spp1	0.066145	0.00546044	12.1135	1.01665e-33	-0.0296496	0.00390392	-7.59485	3.19727e-14	0.0364954	0.00375006	9.73193	2.47291e-22
Alkaline phosphatase	log_alp_cleaned	ido1	-0.995706	0.0822048	-12.1125	1.03641e-33	1.90049	0.0525132	36.1908	1.15908e-278	0.904787	0.0629372	14.376	1.29742e-46
Age	age	cd14	-0.0140679	0.0011618	-12.1087	1.08217e-33	0.0233538	0.000792852	29.4555	3.78635e-187	0.00928594	0.000851244	10.9087	1.26309e-27
SHBG	shbg_cleaned	apol1	-0.00589534	0.000486948	-12.1067	1.10816e-33	-0.00439594	0.000241301	-18.2177	1.25687e-73	-0.0102913	0.000415912	-24.7439	4.34671e-133
SHBG	shbg_cleaned	scgb3a2	0.00582472	0.000481199	12.1046	1.1336e-33	0.00619546	0.000230991	26.8212	4.39917e-156	0.0120202	0.000426252	28.1997	1.50256e-171
Urate	urate_cleaned	serpind1	-0.00165361	0.000136628	-12.103	1.15917e-33	0.00376094	9.49245e-05	39.6203	0	0.00210733	9.85953e-05	21.3735	3.47573e-100
Triglycerides	log_total_tg_cleaned	rnf149	-0.537441	0.0444111	-12.1015	1.18447e-33	1.05546	0.031032	34.0121	3.5019e-247	0.518022	0.0318178	16.2809	3.44441e-59
Alkaline phosphatase	log_alp_cleaned	got1	-0.964931	0.0797642	-12.0973	1.24212e-33	1.61826	0.0506744	31.9345	6.30935e-219	0.653333	0.0614898	10.6251	2.69553e-26
Gamma glutamyltransferase	log_ggt_cleaned	chchd10	-0.426064	0.0352309	-12.0935	1.30147e-33	1.13993	0.0248764	45.8239	0	0.71387	0.0247422	28.8524	3.13571e-179
Phosphate	phos_cleaned	lag3	-0.752449	0.0622295	-12.0915	1.32945e-33	0.507234	0.0442853	11.4538	2.71865e-30	-0.245215	0.0436393	-5.61914	1.94517e-08
Lymphocyte percentage	Lymphocyte_percentage	cxcl9	-0.0156791	0.00129701	-12.0887	1.37486e-33	-0.00521447	0.000909592	-5.73276	1.00031e-08	-0.0208936	0.000913863	-22.863	3.31087e-114
Height	Standing_height	pspn	-0.0131668	0.00108931	-12.0873	1.39867e-33	0.00781035	0.00079598	9.81224	1.10455e-22	-0.00535649	0.000738644	-7.25178	4.26618e-13
Neutrophill percentage	Neutrophill_percentage	ckb	0.0138265	0.00114398	12.0863	1.41938e-33	0.00640487	0.000793686	8.06978	7.38976e-16	0.0202314	0.000819944	24.6741	2.31105e-132
Cystatin C	log_cysc_cleaned	thop1	-1.64501	0.136139	-12.0833	1.46982e-33	2.63089	0.0899455	29.2498	1.10135e-184	0.985883	0.101923	9.6728	4.41103e-22
Aspartate aminotransferase	log_ast_cleaned	acvrl1	-1.05266	0.0871892	-12.0732	1.65992e-33	1.39123	0.0615549	22.6014	6.98031e-112	0.338571	0.0614215	5.51225	3.5877e-08
Glycated haemoglobin (HbA1c)	hba1c_cleaned	mb	-0.022125	0.00183267	-12.0726	1.66978e-33	0.0394399	0.00135731	29.0574	2.18356e-182	0.0173149	0.00122596	14.1235	4.49877e-45
Alkaline phosphatase	log_alp_cleaned	cd72	-0.974379	0.0807212	-12.0709	1.7158e-33	2.57088	0.0505508	50.8573	0	1.5965	0.0632766	25.2305	3.70943e-138
LDL direct	ldl_chol_cleaned	cfi	-0.132461	0.0109739	-12.0705	1.71934e-33	0.24002	0.00765972	31.3353	4.8695e-211	0.107559	0.00771495	13.9417	5.79127e-44
Urea	urea_cleaned	hao1	-0.0858123	0.00711003	-12.0692	1.73944e-33	0.0406251	0.00522097	7.78114	7.48389e-15	-0.0451872	0.00474095	-9.53125	1.72753e-21
C-reactive protein	log_crp_cleaned	ccn5	-0.234849	0.0194725	-12.0605	1.93443e-33	0.572525	0.012667	45.1981	0	0.337677	0.0148199	22.7853	1.87766e-113
Alkaline phosphatase	log_alp_cleaned	col9a1	-0.973789	0.0807534	-12.0588	1.97544e-33	1.60435	0.0538435	29.7965	1.8136e-191	0.630559	0.0582659	10.8221	3.22864e-27
Age	age	siglec9	-0.0139253	0.00115501	-12.0564	2.03078e-33	0.0160204	0.000790315	20.2709	1.40322e-90	0.00209508	0.00084346	2.48392	0.0130028
Waist-to-Hip ratio	whr	clstn2	1.71879	0.142569	12.0559	2.04307e-33	-0.691112	0.0939663	-7.35489	1.9738e-13	1.02768	0.106558	9.6443	5.80557e-22
Urea	urea_cleaned	adh1b	-0.0894309	0.00742004	-12.0526	2.14082e-33	0.0615164	0.00523291	11.7557	8.21129e-32	-0.0279144	0.00522958	-5.3378	9.51758e-08
Aspartate aminotransferase	log_ast_cleaned	ror1	-1.06066	0.0880147	-12.051	2.17143e-33	0.902747	0.0614714	14.6856	1.32085e-48	-0.157918	0.0628708	-2.51178	0.0120204
Age	age	lcp1	-0.0143312	0.00118926	-12.0505	2.18975e-33	0.0121711	0.000803498	15.1476	1.40638e-51	-0.00216011	0.000881097	-2.45162	0.0142304
SHBG	shbg_cleaned	edil3	0.00598522	0.000496725	12.0494	2.21899e-33	0.00219652	0.000241075	9.11137	8.79113e-20	0.00818174	0.000433207	18.8865	7.59406e-79
Gamma glutamyltransferase	log_ggt_cleaned	lgals9	-0.442826	0.0367657	-12.0446	2.34685e-33	1.15465	0.0263004	43.9022	0	0.711819	0.025341	28.0896	3.04075e-170
Age	age	agr2	-0.0142588	0.00118403	-12.0425	2.41223e-33	0.0266415	0.000829114	32.1325	1.57456e-221	0.0123827	0.000841124	14.7216	8.65028e-49
C-reactive protein	log_crp_cleaned	cpe	0.250461	0.0207992	12.0418	2.4238e-33	-0.361562	0.0131898	-27.4123	7.69129e-163	-0.111101	0.0162784	-6.82505	9.04516e-12
Aspartate aminotransferase	log_ast_cleaned	fgf5	-1.0548	0.0876205	-12.0383	2.53646e-33	1.07962	0.0607468	17.7724	3.45851e-70	0.0248146	0.0631813	0.392752	0.694507
Gamma glutamyltransferase	log_ggt_cleaned	ceacam16	-0.453062	0.0376392	-12.037	2.57911e-33	-0.050158	0.0255687	-1.96169	0.0498106	-0.50322	0.0277091	-18.1608	4.32843e-73
Systolic blood pressure, automated reading	Systolic_blood_pressure	klkb1	-0.00598448	0.000497173	-12.037	2.58376e-33	0.00795659	0.000327822	24.271	1.87071e-128	0.00197211	0.000369781	5.33318	9.76195e-08
Average total household income	Average_total_household_income52_000_to_100_000	klk4	-0.363785	0.0302329	-12.0328	2.70239e-33	-0.0745611	0.0198802	-3.75052	0.000176897	-0.438346	0.023025	-19.0378	4.29018e-80
Alanine aminotransferase	log_alt_cleaned	tnfrsf1b	-0.618521	0.0514137	-12.0303	2.78788e-33	0.942602	0.0358326	26.3057	2.66909e-150	0.324081	0.0368324	8.79879	1.49494e-18
Gamma glutamyltransferase	log_ggt_cleaned	leg1	0.471143	0.0391647	12.0298	2.83353e-33	-0.0746557	0.0268446	-2.78104	0.00542332	0.396487	0.0285294	13.8975	1.09881e-43
Urea	urea_cleaned	creg1	-0.0887778	0.00738061	-12.0285	2.85169e-33	0.0316351	0.00501949	6.30245	2.98319e-10	-0.0571427	0.00543392	-10.5159	8.5609e-26
SHBG	shbg_cleaned	clec10a	0.00593278	0.000493245	12.0281	2.86606e-33	0.000320011	0.000237069	1.34986	0.177073	0.00625279	0.000436022	14.3406	2.10168e-46
Red blood cell (erythrocyte) count	Red_blood_cell__erythrocyte__count	ifi30	-0.328463	0.027333	-12.0171	3.28947e-33	0.486779	0.0198693	24.4991	8.56893e-131	0.158316	0.0187443	8.44609	3.22987e-17
Age	age	asrgl1	-0.0145662	0.00121226	-12.0157	3.34393e-33	0.0085563	0.00083832	10.2065	2.10128e-24	-0.0060099	0.000874325	-6.87376	6.45019e-12
Calcium	ca_cleaned	crtac1	-1.26	0.104879	-12.0138	3.39535e-33	1.24083	0.0689757	17.9894	7.20944e-72	-0.0191606	0.0786727	-0.243548	0.807583
Cystatin C	log_cysc_cleaned	calca	-1.31787	0.109758	-12.0071	3.69212e-33	4.41903	0.0724279	61.0128	0	3.10116	0.0822443	37.7067	2.21987e-300
Age	age	ca3	-0.0137207	0.00114282	-12.006	3.73426e-33	0.0250541	0.000818887	30.5953	1.36823e-201	0.0113334	0.000786931	14.402	8.6654e-47
Red blood cell (erythrocyte) count	Red_blood_cell__erythrocyte__count	igfbpl1	-0.32255	0.0268675	-12.0052	3.77324e-33	0.0655615	0.019095	3.43344	0.000597031	-0.256988	0.0189228	-13.5809	8.03853e-42
Alkaline phosphatase	log_alp_cleaned	serpinf2	-0.972434	0.081	-12.0054	3.78448e-33	1.29207	0.0508471	25.411	1.92597e-140	0.31964	0.0633105	5.04877	4.488e-07
Age	age	ccs	-0.0140494	0.00117037	-12.0043	3.818e-33	0.00920106	0.000827869	11.1141	1.26644e-28	-0.00484834	0.000819704	-5.91475	3.37919e-09
Red blood cell (erythrocyte) count	Red_blood_cell__erythrocyte__count	prap1	-0.313835	0.0261498	-12.0014	3.95902e-33	0.37475	0.0192913	19.4259	2.22723e-83	0.0609159	0.017595	3.46212	0.000537094
Age	age	thpo	-0.0142338	0.00118607	-12.0008	3.98793e-33	0.0141266	0.000805139	17.5456	1.82376e-68	-0.00010722	0.000874065	-0.122668	0.902371
Triglycerides	log_total_tg_cleaned	c2	-0.512045	0.0426883	-11.995	4.26742e-33	1.21454	0.0307506	39.4964	0	0.702496	0.0294729	23.8353	8.1958e-124
C-reactive protein	log_crp_cleaned	ssc4d	-0.231571	0.019309	-11.9929	4.37639e-33	0.568126	0.0123115	46.1459	0	0.336555	0.0150253	22.3993	9.54452e-110
Age	age	muc16	0.0141856	0.00118296	11.9916	4.44651e-33	-0.0139412	0.000816661	-17.0709	6.1234e-65	0.000244402	0.00085492	0.285877	0.774975
Body mass index	bmi	bmper	0.0251366	0.00209669	11.9887	4.62942e-33	0.0369464	0.00124485	29.6795	7.3997e-190	0.062083	0.00169244	36.6826	1.45477e-284
High light scatter reticulocyte count	High_light_scatter_reticulocyte_count	cdh15	10.9416	0.912716	11.988	4.6374e-33	4.22222	0.644963	6.54645	6.01482e-11	15.1638	0.646631	23.4505	5.62062e-120
Age	age	apol1	-0.0140458	0.00117165	-11.988	4.65168e-33	-0.00819337	0.00082427	-9.94015	3.10693e-23	-0.0222391	0.000827263	-26.8828	2.69287e-156
Alkaline phosphatase	log_alp_cleaned	serping1	-0.962964	0.0803747	-11.9809	5.06667e-33	2.21571	0.0512602	43.2247	0	1.25275	0.0616551	20.3186	7.95747e-91
Alkaline phosphatase	log_alp_cleaned	col4a1	0.981034	0.0818887	11.9801	5.10511e-33	-0.400383	0.053071	-7.54429	4.71562e-14	0.580651	0.0615175	9.4388	4.18051e-21
Phosphate	phos_cleaned	wnt9a	-0.747763	0.0624228	-11.979	5.18124e-33	0.82926	0.0441526	18.7817	4.17289e-78	0.081497	0.04408	1.84884	0.0644955
Alkaline phosphatase	log_alp_cleaned	vsnl1	-0.882878	0.0737643	-11.9689	5.85377e-33	1.66702	0.0479902	34.7368	1.27921e-257	0.784145	0.0551676	14.2139	1.28124e-45
Alanine aminotransferase	log_alt_cleaned	adamts13	0.613624	0.0512758	11.9671	5.95581e-33	0.290015	0.0354328	8.18494	2.86236e-16	0.903639	0.0371029	24.355	4.03215e-129
Red blood cell (erythrocyte) count	Red_blood_cell__erythrocyte__count	icam1	-0.320792	0.0268327	-11.9553	6.88107e-33	0.502165	0.0191651	26.2021	3.92426e-149	0.181373	0.0187917	9.65176	5.41145e-22
Age	age	ncan	-0.0132574	0.00110957	-11.9482	7.47453e-33	0.000953039	0.000773167	1.23264	0.217721	-0.0123044	0.000792828	-15.5196	5.31184e-54
Lymphocyte percentage	Lymphocyte_percentage	acta2	-0.0156431	0.00130942	-11.9465	7.65354e-33	-0.00636775	0.000900178	-7.07388	1.55041e-12	-0.0220108	0.000947002	-23.2426	7.03935e-118
Waist-to-Hip ratio	whr	havcr1	1.65349	0.138421	11.9454	7.73159e-33	2.96378	0.0903424	32.8061	8.41369e-231	4.61727	0.104631	44.1291	0
Urate	urate_cleaned	ret	-0.0016407	0.000137356	-11.9449	7.79214e-33	0.00293483	9.93025e-05	29.5545	1.86949e-188	0.00129413	9.45603e-05	13.6858	1.93553e-42
Alkaline phosphatase	log_alp_cleaned	mcam	-0.966908	0.0809482	-11.9448	7.79631e-33	1.49364	0.053023	28.1697	1.07852e-171	0.526733	0.0599599	8.78476	1.69308e-18
Age	age	tomm20	-0.0142604	0.00119403	-11.9431	7.97591e-33	0.0149067	0.000835085	17.8505	8.75638e-71	0.000646299	0.000849445	0.760848	0.446757
Alanine aminotransferase	log_alt_cleaned	susd5	-0.615125	0.0515086	-11.9422	8.09538e-33	-0.15056	0.0363241	-4.1449	3.41238e-05	-0.765685	0.0363585	-21.0593	2.5457e-97
Haemoglobin concentration	Haemoglobin_concentration	stc2	0.113145	0.00947849	11.937	8.55784e-33	0.00173418	0.00698488	0.248277	0.803923	0.114879	0.00634324	18.1105	1.02649e-72
Phosphate	phos_cleaned	ncam1	-0.715901	0.0599796	-11.9357	8.688e-33	0.457158	0.0403062	11.3421	9.72417e-30	-0.258743	0.0447686	-5.77957	7.60222e-09
LDL direct	ldl_chol_cleaned	nppb	-0.131953	0.0110571	-11.9338	8.9134e-33	-0.0663274	0.007255	-9.1423	6.61432e-20	-0.198281	0.00840324	-23.5958	2.23317e-121
Red blood cell (erythrocyte) count	Red_blood_cell__erythrocyte__count	ntprobnp	-0.310404	0.0260114	-11.9334	8.93951e-33	-0.334089	0.0174247	-19.1733	2.65754e-81	-0.644493	0.0194326	-33.1656	9.94691e-235
SHBG	shbg_cleaned	gfral	0.00599026	0.00050204	11.9319	9.16424e-33	-0.00228857	0.000247392	-9.2508	2.42645e-20	0.00370169	0.000431909	8.57054	1.10929e-17
Triglycerides	log_total_tg_cleaned	ccn1	-0.45892	0.0384676	-11.93	9.30983e-33	2.43739	0.0283515	85.9705	0	1.97847	0.0257281	76.8994	0
Age	age	hspg2	-0.0135783	0.00113874	-11.9239	1.00211e-32	0.0384289	0.000790419	48.6184	0	0.0248507	0.000817891	30.3838	3.80177e-198
Glycated haemoglobin (HbA1c)	hba1c_cleaned	omd	-0.0245179	0.00205682	-11.9203	1.0454e-32	0.00223224	0.00157	1.42181	0.155095	-0.0222856	0.00131597	-16.9347	7.05944e-64
IGF-1	igf1_cleaned	lgals9	0.0204399	0.0017149	11.919	1.0617e-32	-0.0434622	0.00118468	-36.6868	1.91167e-286	-0.0230223	0.00121661	-18.9233	3.7178e-79
IGF-1	igf1_cleaned	insl3	0.0132093	0.00110894	11.9117	1.16223e-32	0.000206694	0.000743381	0.278046	0.780979	0.013416	0.000819094	16.3791	6.87965e-60
Triglycerides	log_total_tg_cleaned	spink6	-0.502676	0.042202	-11.9112	1.16433e-32	0.883426	0.0299213	29.525	3.9198e-188	0.38075	0.0297202	12.8111	1.99836e-37
LDL direct	ldl_chol_cleaned	adamtsl2	-0.132485	0.0111277	-11.9059	1.24535e-32	0.0260421	0.00711217	3.66163	0.000251183	-0.106443	0.00868634	-12.254	2.14785e-34
SHBG	shbg_cleaned	mansc1	0.00582031	0.000488999	11.9025	1.29271e-32	0.00321861	0.000238129	13.5162	1.79917e-41	0.00903892	0.000425466	21.2448	4.73894e-99
Aspartate aminotransferase	log_ast_cleaned	clec7a	-1.04454	0.0877642	-11.9016	1.30536e-32	0.905034	0.0611094	14.8101	2.1129e-49	-0.139501	0.0629428	-2.21632	0.0266808
Glycated haemoglobin (HbA1c)	hba1c_cleaned	fas	-0.0239845	0.00201559	-11.8995	1.33959e-32	0.0534843	0.00147992	36.14	2.59361e-278	0.0294998	0.0013641	21.6259	1.58119e-102
Cystatin C	log_cysc_cleaned	lhb	-1.60043	0.134512	-11.8981	1.36736e-32	1.86383	0.0819131	22.7537	2.46006e-113	0.263403	0.109487	2.4058	0.0161466
SHBG	shbg_cleaned	oxt	-0.00567072	0.000476706	-11.8956	1.40217e-32	-0.00683412	0.000225803	-30.2659	2.10594e-197	-0.0125048	0.000428476	-29.1845	2.26426e-183
Neutrophill percentage	Neutrophill_percentage	chrdl1	0.0135222	0.00113716	11.8912	1.47982e-32	-0.0079553	0.000775051	-10.2642	1.15334e-24	0.0055669	0.000833185	6.68147	2.42887e-11
Age	age	efhd1	-0.01338	0.0011252	-11.8911	1.48527e-32	0.0437021	0.000774249	56.4445	0	0.0303221	0.00081643	37.1399	1.25681e-291
Age	age	pm20d1	0.0138683	0.00116705	11.8832	1.62945e-32	-0.0131561	0.000754042	-17.4474	9.86523e-68	0.000712189	0.000903813	0.787983	0.430716
Cystatin C	log_cysc_cleaned	cd86	-1.67895	0.141304	-11.8818	1.66009e-32	2.36669	0.0914121	25.8904	1.14891e-145	0.687745	0.108386	6.34533	2.26929e-10
cis-pQTL score	cis_score_enpp5	enpp5	0.176091	0.0148234	11.8792	1.70681e-32	0.936026	0.00933933	100.224	0	1.11212	0.0117366	94.7563	0
Testosterone	log_testo_cleaned	pdgfc	-0.702673	0.0591543	-11.8786	1.72351e-32	-0.0346207	0.0332496	-1.04124	0.297776	-0.737294	0.0481621	-15.3086	1.36827e-52
LDL direct	ldl_chol_cleaned	tff3	-0.130108	0.010958	-11.8733	1.83275e-32	-0.0347613	0.00754283	-4.60852	4.07714e-06	-0.164869	0.00786313	-20.9674	1.49884e-96
Age	age	eda2r	0.0108856	0.000917295	11.8671	1.97119e-32	0.0713027	0.000611616	116.581	0	0.0821883	0.000689059	119.276	0
HDL cholesterol	hdl_chol_cleaned	treh	-0.346274	0.0291788	-11.8673	1.97335e-32	-0.101978	0.0173742	-5.86952	4.43148e-09	-0.448252	0.0235836	-19.0069	8.0593e-80
Glycated haemoglobin (HbA1c)	hba1c_cleaned	ttr	-0.0239315	0.00201677	-11.8662	2.00058e-32	0.00462598	0.00144219	3.20762	0.00134027	-0.0193055	0.00141039	-13.6881	1.90195e-42
LDL direct	ldl_chol_cleaned	efhd1	-0.130512	0.0110028	-11.8617	2.10948e-32	0.132935	0.00744231	17.862	7.15304e-71	0.00242266	0.0080696	0.30022	0.764012
Body mass index	bmi	cd99l2	-0.0239113	0.00201626	-11.8592	2.16596e-32	0.0629112	0.00119773	52.5253	0	0.0389999	0.00162748	23.9634	4.13214e-125
LDL direct	ldl_chol_cleaned	bcl2	-0.132177	0.0111474	-11.8572	2.2264e-32	0.12729	0.00744477	17.0979	3.96062e-65	-0.00488686	0.00830467	-0.588447	0.556239
HDL cholesterol	hdl_chol_cleaned	eln	-0.340285	0.0286988	-11.8571	2.22739e-32	0.058485	0.01801	3.24736	0.00116651	-0.2818	0.0216922	-12.9908	2.00245e-38
Cystatin C	log_cysc_cleaned	cfc1	1.64304	0.13857	11.8571	2.2283e-32	2.68482	0.0899405	29.8511	4.45267e-192	4.32786	0.105913	40.8624	0
SHBG	shbg_cleaned	dctpp1	0.00585618	0.000494081	11.8527	2.34315e-32	-0.00138674	0.000243824	-5.68747	1.30493e-08	0.00446944	0.000423578	10.5516	5.85889e-26
Phosphate	phos_cleaned	itga11	-0.730821	0.0616645	-11.8516	2.37371e-32	0.928047	0.0441562	21.0173	3.69959e-97	0.197225	0.0429072	4.59656	4.32204e-06
Total Lean Mass (g)	Total_Lean_Mass__g_	sod3	1.82182e-05	1.53717e-06	11.8518	2.37386e-32	-1.77379e-05	1.22245e-06	-14.5102	1.70757e-47	4.80313e-07	9.39028e-07	0.5115	0.609007
Albumin	albumin_cleaned	tff2	-0.0434905	0.00367207	-11.8436	2.60899e-32	-0.0227383	0.00244479	-9.30071	1.51477e-20	-0.0662288	0.00275806	-24.0128	1.3063e-125
Alkaline phosphatase	log_alp_cleaned	f7	-0.944313	0.0797421	-11.8421	2.65674e-32	1.92337	0.050527	38.0662	1.41005e-307	0.979059	0.0616302	15.886	1.77994e-56
Glycated haemoglobin (HbA1c)	hba1c_cleaned	itga5	-0.0239999	0.0020269	-11.8407	2.70022e-32	0.0678943	0.00146152	46.4544	0	0.0438944	0.00140356	31.2735	1.40413e-209
Aspartate aminotransferase	log_ast_cleaned	cntn2	-1.01753	0.0859503	-11.8386	2.76642e-32	2.14501	0.0602187	35.6203	1.16545e-270	1.12748	0.0611631	18.434	2.98e-75
Alkaline phosphatase	log_alp_cleaned	sod3	-0.94083	0.0794698	-11.8388	2.76859e-32	1.13776	0.0511531	22.2422	1.95144e-108	0.196927	0.0603125	3.26511	0.00109613
Lymphocyte percentage	Lymphocyte_percentage	igfbp2	-0.0151072	0.00127623	-11.8374	2.80771e-32	-0.0108802	0.000882507	-12.3287	8.14588e-35	-0.0259874	0.000915744	-28.3784	1.10443e-173
Cystatin C	log_cysc_cleaned	rln1	1.6934	0.143078	11.8355	2.88065e-32	-1.06823	0.0994676	-10.7395	7.70759e-27	0.625171	0.0998381	6.26184	3.8854e-10
Testosterone	log_testo_cleaned	il12a_il12b	-0.683743	0.0577906	-11.8314	3.01758e-32	-0.128747	0.0318033	-4.04824	5.17731e-05	-0.812491	0.0482715	-16.8317	3.97196e-63
HDL cholesterol	hdl_chol_cleaned	ptprz1	-0.335446	0.0283686	-11.8245	3.28095e-32	0.453177	0.0182432	24.8408	2.04618e-134	0.117731	0.0206583	5.69895	1.22315e-08
C-reactive protein	log_crp_cleaned	pon3	0.225896	0.0191065	11.823	3.32943e-32	-0.823643	0.0126077	-65.3288	0	-0.597746	0.014293	-41.8208	0
C-reactive protein	log_crp_cleaned	mamdc4	-0.249028	0.0210699	-11.8191	3.49992e-32	0.332957	0.0136073	24.4691	1.59242e-130	0.0839294	0.0161567	5.19472	2.07133e-07
Aspartate aminotransferase	log_ast_cleaned	tnfrsf8	-1.0351	0.0875851	-11.8182	3.52284e-32	0.952766	0.0607436	15.6851	3.66446e-55	-0.0823356	0.063103	-1.30478	0.191983
Glycated haemoglobin (HbA1c)	hba1c_cleaned	pepd	-0.025052	0.00211973	-11.8185	3.52485e-32	0.022978	0.00151404	15.1766	9.08796e-52	-0.00207401	0.00148438	-1.39722	0.162362
Age	age	fkbpl	-0.0141473	0.00119709	-11.818	3.54549e-32	0.010136	0.000829004	12.2267	2.87591e-34	-0.00401133	0.000862241	-4.65221	3.30594e-06
Forced expiratory volume in 1-second (FEV1)	Forced_expiratory_volume_in_1_second__FEV1_	ifngr1	0.178362	0.0150949	11.816	3.61981e-32	-0.169888	0.0119085	-14.2661	5.56975e-46	0.00847393	0.00929918	0.911255	0.362172
Lymphocyte percentage	Lymphocyte_percentage	prok1	0.0120462	0.0010197	11.8135	3.73223e-32	-0.0127647	0.000790005	-16.1577	2.09655e-58	-0.000718453	0.000599989	-1.19744	0.231149
SHBG	shbg_cleaned	ebi3_il27	0.00573811	0.000485877	11.8098	3.89397e-32	0.00367474	0.000233436	15.742	1.50712e-55	0.00941285	0.000430164	21.882	6.71575e-105
HDL cholesterol	hdl_chol_cleaned	scara5	-0.339115	0.0287213	-11.8071	4.02176e-32	-0.103558	0.0178014	-5.81741	6.05465e-09	-0.442673	0.0221098	-20.0216	2.66089e-88
Cystatin C	log_cysc_cleaned	btd	-1.69146	0.143261	-11.8068	4.04747e-32	0.474736	0.0934597	5.07958	3.81271e-07	-1.21672	0.108862	-11.1767	6.51162e-29
Age	age	ctse	-0.0141905	0.00120227	-11.8031	4.24375e-32	0.015525	0.000817786	18.9841	9.93727e-80	0.00133443	0.000884062	1.50944	0.131204
Aspartate aminotransferase	log_ast_cleaned	lag3	-1.03277	0.0875188	-11.8006	4.34785e-32	1.69198	0.0609802	27.7465	1.04879e-166	0.65921	0.0627122	10.5117	8.93959e-26
Age	age	ptprh	-0.0139147	0.00117979	-11.7943	4.69867e-32	0.00249214	0.000812921	3.06567	0.00217443	-0.0114226	0.000854887	-13.3615	1.54169e-40
Red blood cell (erythrocyte) count	Red_blood_cell__erythrocyte__count	dll1	-0.313115	0.0265552	-11.7911	4.86057e-32	0.364087	0.0192734	18.8907	5.31586e-79	0.0509716	0.0182434	2.79398	0.00521146
Urea	urea_cleaned	itgb1	-0.0856917	0.00727023	-11.7867	5.1291e-32	0.10955	0.00515693	21.2432	3.4091e-99	0.0238581	0.00509193	4.68548	2.81176e-06
Urate	urate_cleaned	hsd11b1	0.00161342	0.000136962	11.7801	5.54109e-32	-0.00338772	9.57437e-05	-35.3832	4.12495e-267	-0.00177429	9.81624e-05	-18.0751	1.93709e-72
Aspartate aminotransferase	log_ast_cleaned	serpina3	-1.04567	0.0887682	-11.7798	5.57762e-32	0.234304	0.0612042	3.82823	0.000129419	-0.811365	0.0643865	-12.6015	2.88671e-36
Phosphate	phos_cleaned	nfasc	-0.723806	0.0614518	-11.7784	5.64415e-32	0.307642	0.0430259	7.15016	8.923e-13	-0.416164	0.0439262	-9.47417	2.98149e-21
Testosterone	log_testo_cleaned	lect2	-0.685469	0.0582281	-11.7721	6.10197e-32	-0.392509	0.0330634	-11.8714	2.07987e-32	-1.07798	0.0468014	-23.033	8.03389e-116
Age	age	plg	-0.0141938	0.00120575	-11.7718	6.14691e-32	0.00286295	0.00085162	3.36177	0.000775752	-0.0113309	0.000847065	-13.3766	1.27215e-40
Age	age	tnfsf11	-0.0137087	0.00116493	-11.7678	6.40876e-32	-0.0136154	0.000800803	-17.0022	1.95296e-64	-0.027324	0.000846313	-32.286	7.23189e-223
Alkaline phosphatase	log_alp_cleaned	ccdc80	-0.929987	0.0790298	-11.7675	6.42784e-32	2.51891	0.0507435	49.64	0	1.58892	0.0600858	26.4442	1.91083e-151
SHBG	shbg_cleaned	lepr	0.00561556	0.000477257	11.7663	6.52222e-32	0.00841793	0.000225241	37.373	7.41021e-297	0.0140335	0.000430648	32.5869	6.85464e-227
Total Lean Mass (g)	Total_Lean_Mass__g_	adamts13	1.83977e-05	1.56385e-06	11.7644	6.66346e-32	-2.01664e-06	1.21215e-06	-1.66369	0.0961885	1.63811e-05	9.8539e-07	16.624	1.22112e-61
Urate	urate_cleaned	gpd1	-0.00159606	0.000135701	-11.7616	6.9158e-32	0.00475482	9.40858e-05	50.5371	0	0.00315876	9.81387e-05	32.1867	2.08216e-221
Red blood cell (erythrocyte) count	Red_blood_cell__erythrocyte__count	cfh	-0.321486	0.0273397	-11.759	7.17874e-32	0.770646	0.0201475	38.2502	0	0.449159	0.0184192	24.3854	2.95064e-129
Urate	urate_cleaned	adgrd1	-0.00150815	0.000128295	-11.7553	7.46169e-32	0.0039222	9.08621e-05	43.1665	0	0.00241405	9.06169e-05	26.6401	1.65792e-153
Age	age	serpina3	-0.0139442	0.00118631	-11.7542	7.5427e-32	0.0185996	0.000806407	23.0647	2.32048e-116	0.00465535	0.000873033	5.33239	9.80278e-08
Alkaline phosphatase	log_alp_cleaned	c3	-0.972074	0.0827319	-11.7497	8.00329e-32	2.27279	0.0534426	42.5277	0	1.30071	0.0624679	20.8221	3.49757e-95
Age	age	nt5c	-0.0140641	0.0011979	-11.7407	8.84754e-32	0.00730946	0.000829567	8.81118	1.32569e-18	-0.00675463	0.000862662	-7.82998	5.13141e-15
Mean corpuscular volume	Mean_corpuscular_volume	ttr	-0.0248086	0.00211339	-11.7388	9.05795e-32	0.030447	0.00138637	21.9617	8.73611e-106	0.00563842	0.00160171	3.52025	0.000432153
Cystatin C	log_cysc_cleaned	npy	-1.58177	0.134832	-11.7314	9.8355e-32	4.33799	0.0889781	48.7534	0	2.75622	0.101087	27.2659	9.76208e-161
Waist-to-Hip ratio	whr	erbb3	-1.60509	0.136828	-11.7307	9.927e-32	2.21572	0.0848349	26.118	3.26812e-148	0.61063	0.109341	5.58465	2.37284e-08
Alanine aminotransferase	log_alt_cleaned	cfhr5	-0.618038	0.0527039	-11.7266	1.04545e-31	0.321281	0.0367231	8.74874	2.30744e-18	-0.296757	0.0377605	-7.85893	4.08016e-15
Alanine aminotransferase	log_alt_cleaned	fas	-0.58624	0.0500136	-11.7216	1.10394e-31	1.28143	0.0355506	36.0454	6.60954e-277	0.695195	0.0349619	19.8844	3.95181e-87
SHBG	shbg_cleaned	wfikkn2	0.00564075	0.000481375	11.718	1.15226e-31	0.00705066	0.000238556	29.5556	1.75254e-188	0.0126914	0.00041013	30.9448	2.48841e-205
Forced expiratory volume in 1-second (FEV1)	Forced_expiratory_volume_in_1_second__FEV1_	igsf9	0.175234	0.0149572	11.7157	1.18738e-31	-0.417143	0.0115404	-36.1463	3.35135e-278	-0.241909	0.00945168	-25.5943	4.21034e-142
Gamma glutamyltransferase	log_ggt_cleaned	vat1	-0.443969	0.0378964	-11.7153	1.18965e-31	0.041732	0.0264995	1.57482	0.115312	-0.402237	0.0269351	-14.9335	3.76541e-50
Simvastatin	C10AA01	ldlr	-0.351664	0.0300224	-11.7134	1.21644e-31	0.350947	0.0241082	14.5572	8.53713e-48	-0.000716248	0.0181216	-0.0395245	0.968473
Calcium	ca_cleaned	cgb3_cgb5_cgb8	-1.19894	0.102356	-11.7134	1.21963e-31	1.11126	0.0704143	15.7818	8.24345e-56	-0.0876722	0.0722685	-1.21315	0.225089
SHBG	shbg_cleaned	dcbld2	0.00571198	0.000487679	11.7126	1.22736e-31	0.00436826	0.000235086	18.5816	1.6237e-76	0.0100802	0.000429414	23.4744	3.30161e-120
cis-pQTL score	cis_score_bst1	bst1	-0.109884	0.00938956	-11.7027	1.37737e-31	1.05105	0.00652293	161.131	0	0.941164	0.00670072	140.457	0
Red blood cell (erythrocyte) count	Red_blood_cell__erythrocyte__count	adam12	-0.321816	0.0275109	-11.6978	1.47014e-31	0.159279	0.0196978	8.08613	6.47528e-16	-0.162538	0.0192135	-8.45956	2.87995e-17
Red blood cell (erythrocyte) count	Red_blood_cell__erythrocyte__count	itga5	-0.308605	0.0263855	-11.696	1.4921e-31	0.66835	0.0191055	34.982	2.65539e-261	0.359745	0.0181845	19.783	2.87301e-86
Alkaline phosphatase	log_alp_cleaned	cd22	-0.894286	0.0764828	-11.6927	1.55046e-31	2.43378	0.0471335	51.6358	0	1.53949	0.0609947	25.2398	2.21109e-138
Glycated haemoglobin (HbA1c)	hba1c_cleaned	igsf3	-0.0233717	0.00199961	-11.6882	1.63695e-31	0.0777119	0.00141153	55.0551	0	0.0543401	0.00141888	38.298	0
Calcium	ca_cleaned	notch3	-1.21492	0.103951	-11.6874	1.64841e-31	-0.158197	0.0685144	-2.30895	0.020955	-1.37311	0.0777674	-17.6567	3.06338e-69
Body mass index	bmi	apof	-0.0221876	0.00189853	-11.6867	1.66801e-31	-0.0700823	0.00114054	-61.4463	0	-0.0922699	0.00151247	-61.0061	0
Urea	urea_cleaned	f3	-0.0841823	0.00720381	-11.6858	1.68162e-31	0.180689	0.00522654	34.5715	2.0238e-255	0.0965068	0.0048904	19.734	7.43568e-86
Age	age	tex101	0.00993553	0.00085044	11.6828	1.75204e-31	-0.00226334	0.000580859	-3.89654	9.78651e-05	0.00767219	0.000622483	12.3251	9.05051e-35
Age	age	hnrnpul1	-0.0138334	0.00118418	-11.6819	1.76647e-31	0.0154171	0.000827314	18.6351	6.28824e-77	0.00158371	0.000843413	1.87773	0.0604329
Alanine aminotransferase	log_alt_cleaned	reg3a	-0.601453	0.0515097	-11.6765	1.87423e-31	0.0442904	0.0355056	1.24742	0.212257	-0.557163	0.0373793	-14.9056	5.64809e-50
SHBG	shbg_cleaned	icam1	0.00577066	0.000494207	11.6766	1.87513e-31	-0.00546875	0.000238657	-22.9147	6.47457e-115	0.00030191	0.000434681	0.694556	0.487342
Alanine aminotransferase	log_alt_cleaned	lpl	-0.525702	0.0450295	-11.6746	1.91837e-31	-0.585259	0.0321439	-18.2074	1.47579e-73	-1.11096	0.0313017	-35.492	1.79364e-267
SHBG	shbg_cleaned	pcdh1	0.00564832	0.00048392	11.672	1.97587e-31	-0.00178515	0.000242189	-7.37091	1.75123e-13	0.00386317	0.000407348	9.48371	2.72307e-21
Total Lean Mass (g)	Total_Lean_Mass__g_	pspn	-1.35252e-05	1.1592e-06	-11.6678	2.07892e-31	2.65392e-05	9.34069e-07	28.4125	1.4218e-174	1.3014e-05	6.95813e-07	18.7033	2.19069e-77
Body mass index	bmi	cpe	0.024309	0.00208413	11.6639	2.17481e-31	-0.0348256	0.00120636	-28.8684	4.53331e-180	-0.0105165	0.00173063	-6.0767	1.24936e-09
Alkaline phosphatase	log_alp_cleaned	lgals1	-0.935457	0.0802036	-11.6635	2.18452e-31	2.10162	0.0507185	41.4369	0	1.16616	0.0621208	18.7724	6.12056e-78
Cystatin C	log_cysc_cleaned	heg1	-1.63554	0.140242	-11.6622	2.22847e-31	3.41411	0.0913127	37.3892	9.71378e-297	1.77857	0.106809	16.6519	8.14544e-62
Age	age	gask1a	-0.0141694	0.00121503	-11.6617	2.24404e-31	0.0017237	0.000841131	2.04926	0.0404483	-0.0124457	0.000875069	-14.2225	1.15451e-45
IGF-1	igf1_cleaned	efna1	0.0201533	0.0017283	11.6607	2.25712e-31	-0.0305524	0.0011264	-27.1238	1.62291e-159	-0.0103991	0.00131848	-7.88718	3.25183e-15
Glycated haemoglobin (HbA1c)	hba1c_cleaned	itgav	-0.0241052	0.0020673	-11.6602	2.26806e-31	0.0187053	0.00152586	12.2589	1.92159e-34	-0.00539989	0.0013894	-3.88648	0.000102038
Lymphocyte percentage	Lymphocyte_percentage	timp4	-0.0147483	0.00126487	-11.6599	2.27848e-31	-0.00138745	0.000849694	-1.63289	0.102507	-0.0161358	0.00094025	-17.1611	1.55558e-65
Urate	urate_cleaned	ftcd	-0.00156206	0.000133968	-11.66	2.28396e-31	0.00449088	9.68134e-05	46.387	0	0.00292882	9.23264e-05	31.7224	2.77577e-215
Age	age	inpp1	-0.0137473	0.00117914	-11.6587	2.31219e-31	0.0132408	0.000822508	16.098	5.45461e-58	-0.000506501	0.000841403	-0.601971	0.5472
Age	age	vgf	-0.0137978	0.00118351	-11.6583	2.32662e-31	0.0117047	0.000819397	14.2845	4.33835e-46	-0.00209313	0.00085244	-2.45546	0.0140794
Age	age	wfikkn2	-0.0136809	0.0011737	-11.6562	2.38095e-31	0.0124345	0.000820386	15.1568	1.20868e-51	-0.00124642	0.000835258	-1.49225	0.135648
Age	age	cd40	-0.0136958	0.00117504	-11.6556	2.39818e-31	0.0195019	0.000809381	24.0948	1.03542e-126	0.00580611	0.000851542	6.81835	9.477e-12
Glycated haemoglobin (HbA1c)	hba1c_cleaned	adgrg1	0.0238122	0.00204306	11.6552	2.40935e-31	0.03676	0.00133887	27.4561	2.48194e-163	0.0605722	0.00155598	38.9287	0
Gamma glutamyltransferase	log_ggt_cleaned	susd5	-0.43836	0.037612	-11.6548	2.43344e-31	-0.138549	0.0262584	-5.27635	1.33028e-07	-0.576909	0.0267921	-21.5328	1.32196e-101
Forced expiratory volume in 1-second (FEV1)	Forced_expiratory_volume_in_1_second__FEV1_	gla	0.174263	0.0149543	11.653	2.48307e-31	-0.347469	0.0119129	-29.1676	1.50765e-183	-0.173206	0.00910307	-19.0272	5.76476e-80
Age	age	casp8	-0.0136124	0.00116837	-11.6507	2.53515e-31	0.0160486	0.000815911	19.6695	1.94683e-85	0.00243618	0.000832589	2.92604	0.00343702
Body mass index	bmi	lamp1	0.0247666	0.00212567	11.6512	2.53762e-31	0.0110457	0.00127576	8.65816	5.11844e-18	0.0358123	0.00169753	21.0968	1.16791e-97
HDL cholesterol	hdl_chol_cleaned	npy	-0.330991	0.0284106	-11.6503	2.54777e-31	-0.263859	0.017515	-15.0647	4.80094e-51	-0.59485	0.022018	-27.0165	6.73109e-158
Glycated haemoglobin (HbA1c)	hba1c_cleaned	ccl16	-0.0228839	0.00196534	-11.6437	2.75138e-31	0.0537746	0.00139342	38.5918	0	0.0308907	0.00138774	22.2597	1.9321e-108
LDL direct	ldl_chol_cleaned	clec14a	-0.125914	0.0108151	-11.6425	2.79438e-31	0.00481238	0.00743114	0.647596	0.517252	-0.121102	0.00778564	-15.5545	3.12021e-54
Urate	urate_cleaned	cxcl10	-0.00156523	0.000134479	-11.6392	2.90108e-31	0.00418544	9.63589e-05	43.4359	0	0.00262021	9.36359e-05	27.983	5.2023e-169
Alkaline phosphatase	log_alp_cleaned	col18a1	-0.913329	0.0784718	-11.6389	2.91189e-31	2.50562	0.0499041	50.2087	0	1.59229	0.0603849	26.369	1.28233e-150
Lymphocyte percentage	Lymphocyte_percentage	ckb	-0.0150943	0.00129691	-11.6386	2.93059e-31	-0.0109576	0.000893364	-12.2656	1.78387e-34	-0.0260519	0.000934939	-27.8648	1.50223e-167
Forced expiratory volume in 1-second (FEV1)	Forced_expiratory_volume_in_1_second__FEV1_	msr1	0.169645	0.0145777	11.6372	2.96752e-31	-0.491578	0.0113084	-43.4702	0	-0.321933	0.00915811	-35.1528	1.15431e-262
Alkaline phosphatase	log_alp_cleaned	c8b	-0.940302	0.0808079	-11.6363	3.01194e-31	1.56471	0.0518113	30.2001	1.83761e-196	0.624403	0.0615769	10.1402	4.21211e-24
High light scatter reticulocyte count	High_light_scatter_reticulocyte_count	adipoq	10.3798	0.892357	11.6319	3.1699e-31	-32.2032	0.640748	-50.2587	0	-21.8234	0.620421	-35.1751	9.87868e-263
Albumin	albumin_cleaned	reg3a	-0.0427704	0.00367772	-11.6296	3.24528e-31	-0.0196834	0.00249792	-7.87991	3.41844e-15	-0.0624537	0.00270242	-23.1103	1.26352e-116
Alkaline phosphatase	log_alp_cleaned	plxdc1	-0.959523	0.0825235	-11.6273	3.34545e-31	0.766802	0.0527236	14.5438	1.04951e-47	-0.192721	0.0631354	-3.0525	0.00227251
Age	age	arl2bp	-0.0141629	0.00121851	-11.6231	3.52455e-31	0.0100834	0.000841068	11.9888	5.16053e-33	-0.00407952	0.0008807	-4.63214	3.64363e-06
Waist-to-Hip ratio	whr	lcat	-1.60452	0.138054	-11.6224	3.53998e-31	5.23504	0.0905857	57.7911	0	3.63052	0.103627	35.0345	1.02016e-260
Red blood cell (erythrocyte) count	Red_blood_cell__erythrocyte__count	ambp	-0.309127	0.0266002	-11.6212	3.57749e-31	0.173951	0.0197425	8.81097	1.32542e-18	-0.135176	0.0177521	-7.61469	2.76164e-14
Testosterone	log_testo_cleaned	gzma	-0.672061	0.0578349	-11.6203	3.61437e-31	-0.0693795	0.0323042	-2.14769	0.0317484	-0.741441	0.0475172	-15.6036	1.4503e-54
Qualifications	QualificationsOther_professional_qualifications_eg__nursing__teaching	ifi30	0.344351	0.0296416	11.6172	3.77647e-31	0.344351	0.0301793	11.4102	4.52122e-30	0.367617	0.0351916	10.4461	1.79365e-25
Testosterone	log_testo_cleaned	scarb2	-0.684609	0.0589568	-11.612	3.99593e-31	-0.237943	0.0331813	-7.17099	7.675e-13	-0.922552	0.0480667	-19.1932	2.44053e-81
LDL direct	ldl_chol_cleaned	rnaset2	-0.126114	0.0108609	-11.6118	3.99648e-31	-0.0112823	0.00731286	-1.54281	0.122891	-0.137397	0.00801716	-17.1378	2.30059e-65
SHBG	shbg_cleaned	psg1	0.00568135	0.000489397	11.6089	4.13956e-31	0.0041476	0.000247936	16.7285	1.90122e-62	0.00982895	0.000404526	24.2974	1.68575e-128
C-reactive protein	log_crp_cleaned	gsta3	-0.238106	0.020512	-11.6081	4.18307e-31	0.569651	0.0134818	42.2533	0	0.331545	0.0154262	21.4924	2.84708e-101
Forced expiratory volume in 1-second (FEV1)	Forced_expiratory_volume_in_1_second__FEV1_	gusb	0.164884	0.0142086	11.6045	4.35212e-31	-0.319186	0.0113718	-28.0682	1.67767e-170	-0.154302	0.00859588	-17.9507	1.75687e-71
Glycated haemoglobin (HbA1c)	hba1c_cleaned	gsta1	-0.0234311	0.00201924	-11.6039	4.38281e-31	0.0584283	0.00146292	39.9395	0	0.0349972	0.00139	25.1778	1.07213e-137
Age	age	rnaseh2a	-0.0138563	0.00119429	-11.6021	4.48593e-31	0.0127648	0.000831487	15.3518	6.37173e-53	-0.00109153	0.000854333	-1.27765	0.20139
C-reactive protein	log_crp_cleaned	vegfd	0.23552	0.0203005	11.6017	4.49185e-31	-0.391137	0.0126778	-30.8521	6.85457e-205	-0.155617	0.0161326	-9.6461	5.70594e-22
Age	age	ddhd2	-0.0138667	0.00119554	-11.5987	4.67082e-31	0.00833367	0.000825406	10.0965	6.43646e-24	-0.00553298	0.000864018	-6.40378	1.55092e-10
Alkaline phosphatase	log_alp_cleaned	matn3	0.942011	0.0812215	11.5981	4.69581e-31	-0.563306	0.0500156	-11.2626	2.39669e-29	0.378705	0.0647908	5.84505	5.14507e-09
IGF-1	igf1_cleaned	cd99l2	0.0199485	0.00172	11.5979	4.69849e-31	-0.0334653	0.00114623	-29.196	4.71681e-184	-0.0135168	0.00127895	-10.5687	4.88869e-26
Mean corpuscular volume	Mean_corpuscular_volume	notch3	0.0249719	0.00215322	11.5975	4.72038e-31	-0.0115373	0.00144079	-8.00758	1.22405e-15	0.0134346	0.00159487	8.42364	3.89513e-17
Alkaline phosphatase	log_alp_cleaned	angptl2	-0.920547	0.0793771	-11.5971	4.74248e-31	2.27462	0.0500215	45.4729	0	1.35408	0.0617028	21.9452	1.7809e-105
HDL cholesterol	hdl_chol_cleaned	heph	-0.336892	0.0290621	-11.5921	5.03848e-31	-0.21837	0.0175259	-12.4598	1.61752e-35	-0.555262	0.0231413	-23.9944	2.21365e-125
Waist-to-Hip ratio	whr	crh	-1.66314	0.14355	-11.5858	5.42694e-31	-1.27464	0.0928689	-13.7251	1.0652e-42	-2.93778	0.10965	-26.7923	2.82561e-155
Testosterone	log_testo_cleaned	cxcl16	-0.669394	0.0577855	-11.5841	5.51379e-31	-0.0467989	0.0324419	-1.44255	0.149162	-0.716193	0.0471494	-15.1899	8.08844e-52
IGF-1	igf1_cleaned	pamr1	0.0202086	0.00174511	11.5801	5.7812e-31	-0.021133	0.00120411	-17.5508	1.63141e-68	-0.000924447	0.00123976	-0.745665	0.455878
Gamma glutamyltransferase	log_ggt_cleaned	tnfrsf9	-0.438772	0.0378945	-11.5788	5.87679e-31	0.48529	0.0266024	18.2423	7.89907e-74	0.0465184	0.0267976	1.73592	0.0825941
Urate	urate_cleaned	cd4	-0.00154524	0.000133459	-11.5784	5.90128e-31	0.00476267	9.59014e-05	49.6622	0	0.00321743	9.26235e-05	34.7366	1.28575e-256
Age	age	cpa2	-0.0135946	0.00117464	-11.5734	6.24684e-31	0.0168576	0.000797342	21.1422	2.74725e-98	0.00326294	0.000865592	3.7696	0.000163982
Urate	urate_cleaned	c4bpb	-0.00157129	0.000135773	-11.5729	6.28167e-31	0.000779223	0.000100099	7.78453	7.28821e-15	-0.000792067	9.10396e-05	-8.70024	3.56735e-18
Total Lean Mass (g)	Total_Lean_Mass__g_	apof	1.71412e-05	1.48232e-06	11.5638	7.00685e-31	-5.35431e-05	1.15404e-06	-46.396	0	-3.64019e-05	9.2927e-07	-39.1726	0
Age	age	lap3	-0.0137601	0.00119001	-11.563	7.06502e-31	0.0138539	0.00082325	16.8283	3.65646e-63	9.37607e-05	0.000857913	0.109289	0.912974
SHBG	shbg_cleaned	gcnt1	0.00566726	0.000490535	11.5532	7.90463e-31	-0.00171058	0.000241108	-7.09464	1.33437e-12	0.00395668	0.000422691	9.36069	8.75415e-21
Long-standing illness, disability or infirmity	Long_standing_illness__disability_or_infirmityYes	klk4	0.23081	0.0199789	11.5527	7.94179e-31	0.135524	0.0128267	10.5658	4.91483e-26	0.366335	0.0155586	23.5455	6.33351e-121
Age	age	itih3	0.012754	0.00110414	11.5511	8.10014e-31	0.0164273	0.000765553	21.4581	3.70806e-101	0.0291814	0.00079393	36.7556	4.16711e-286
Aspartate aminotransferase	log_ast_cleaned	fgfbp1	-0.994884	0.086171	-11.5455	8.64104e-31	0.742021	0.0593178	12.5092	8.66633e-36	-0.252864	0.062595	-4.03968	5.37267e-05
Forced expiratory volume in 1-second (FEV1)	Forced_expiratory_volume_in_1_second__FEV1_	igfbp7	0.167523	0.0145111	11.5445	8.73118e-31	-0.401592	0.0117109	-34.2921	1.75707e-251	-0.234069	0.00868407	-26.9539	3.46213e-157
Age	age	ccl3	-0.0130151	0.00112781	-11.5401	9.20272e-31	0.040017	0.000795387	50.3114	0	0.027002	0.000793758	34.0179	1.68133e-246
Aspartate aminotransferase	log_ast_cleaned	tff1	-1.01357	0.0878578	-11.5365	9.59441e-31	1.05642	0.0592401	17.8328	1.17606e-70	0.042843	0.0653014	0.656082	0.511779
Red blood cell (erythrocyte) count	Red_blood_cell__erythrocyte__count	cd59	-0.299923	0.0259981	-11.5364	9.64936e-31	0.505022	0.0195096	25.8858	1.38961e-145	0.205099	0.0170732	12.0129	4.01281e-33
HDL cholesterol	hdl_chol_cleaned	fshb	-0.261539	0.0226733	-11.5351	9.79821e-31	0.261619	0.0149532	17.4958	4.44911e-68	7.92786e-05	0.0157977	0.00501837	0.995996
IGF-1	igf1_cleaned	cpb2	0.020446	0.00177273	11.5337	9.93661e-31	-0.00769292	0.00118815	-6.47469	9.69544e-11	0.0127531	0.00130896	9.74291	2.22929e-22
C-reactive protein	log_crp_cleaned	serpina5	-0.243813	0.0211458	-11.5301	1.03747e-30	0.312053	0.0142663	21.8735	5.87637e-105	0.0682405	0.0153618	4.44221	8.95432e-06
Body mass index	bmi	sbsn	-0.0244286	0.00211883	-11.5293	1.04542e-30	0.0264965	0.00124888	21.2162	6.24511e-99	0.00206792	0.0017274	1.19713	0.231272
Red blood cell (erythrocyte) count	Red_blood_cell__erythrocyte__count	adgrg1	-0.308527	0.0267616	-11.5287	1.04988e-30	0.366407	0.0172688	21.2179	5.76932e-99	0.0578805	0.0206254	2.80627	0.00501677
Mean corpuscular volume	Mean_corpuscular_volume	tnfrsf10b	0.0254571	0.0022082	11.5285	1.05336e-30	-0.00507422	0.00146654	-3.46	0.000541161	0.0203829	0.0016501	12.3525	6.37653e-35
Phosphate	phos_cleaned	oxt	0.701501	0.0608545	11.5275	1.06347e-30	-0.997689	0.0415433	-24.0157	6.44469e-126	-0.296188	0.044711	-6.6245	3.57356e-11
Testosterone	log_testo_cleaned	omg	0.673397	0.0584165	11.5275	1.06474e-30	-0.074504	0.0307051	-2.42644	0.0152554	0.598893	0.0512476	11.6863	1.90555e-31
Smoking	smokingPrevious	areg	0.241053	0.0209128	11.5266	1.0764e-30	-0.0202993	0.0152878	-1.32781	0.184253	0.220753	0.0139482	15.8267	4.53387e-56
Age	age	serpina12	0.0134729	0.00116909	11.5243	1.10876e-30	-0.00752567	0.00078317	-9.60923	8.0516e-22	0.00594726	0.00087394	6.8051	1.03975e-11
Urea	urea_cleaned	mcam	-0.0842125	0.00730789	-11.5235	1.11482e-30	0.128547	0.00525338	24.4695	1.42061e-130	0.0443349	0.00502689	8.81956	1.24306e-18
Red blood cell (erythrocyte) distribution width	Red_blood_cell__erythrocyte__distribution_width	scarf2	0.139882	0.0121403	11.5221	1.13176e-30	0.0447851	0.00798266	5.6103	2.04261e-08	0.184667	0.00898365	20.5559	6.33861e-93
SHBG	shbg_cleaned	cspg4	0.00568795	0.000493649	11.5223	1.13369e-30	0.00262252	0.000245061	10.7015	1.15945e-26	0.00831047	0.000421011	19.7393	7.02135e-86
HDL cholesterol	hdl_chol_cleaned	itgbl1	-0.334228	0.0290121	-11.5203	1.15971e-30	-0.19371	0.0168432	-11.5007	1.59015e-30	-0.527938	0.0240922	-21.9132	3.75659e-105
[truncated: 7,095 more rows]
