# Supplementary material for: Machine learning-guided deconvolution of plasma protein levels
Source: Mol Syst Biol. 2025 Oct 9;21(12):1822–44. doi: 10.1038/s44320-025-00158-6 (PMC12672695; doi:10.1038/s44320-025-00158-6)
Supplement: Supplementary file 11 — Dataset EV10 [file 44320_2025_158_MOESM11_ESM.xlsx]

## Sheet: Legend
Dataset EV10 Summary of Cox-regression models associating plasma protein levels with disease onset. Only findings passing statistical significance in at least one of the models are shown.
hr = Hazard ratio; pval = P-value; nevent = Number of events; min = age and sex adjusted; adj = protein levels adjusted for all selected features; top3-top15 = plasma protein levels adjusted for top 3 to 15 features; cis = effect of cis-pQTLs in the entire unrelated White-European population; trans = effect of trans-pQTL in the entire unrelated White-European population

## Sheet: EV10
id	phenotype	category	nevent_adj	hr_min	pval_min	hr_adj	pval_adj	hr_top3	pval_top3	hr_top5	pval_top5	hr_top10	pval_top10	hr_top15	pval_top15	hr_cis	pval_cis	hr_trans	pval_trans
klk3	Cancer of prostate	neoplasms	1113	3.31 (3.10;3.54)	8.80766e-265	3.11 (2.91;3.32)	5.26002e-254	3.14 (2.94;3.35)	8.87243e-257	3.11 (2.92;3.33)	7.01846e-254	3.11 (2.91;3.32)	5.26002e-254	3.11 (2.91;3.32)	5.26002e-254	1.20 (1.15;1.24)	1.33109e-22	1.17 (1.14;1.20)	1.01187e-37
tshb	Hypothyroidism NOS	endocrine/metabolic	1715	1.77 (1.69;1.86)	3.71178e-122	2.00 (1.91;2.10)	1.93815e-176	2.04 (1.95;2.14)	7.10475e-189	2.01 (1.91;2.11)	1.07573e-178	2.00 (1.91;2.10)	1.35801e-176	2.00 (1.91;2.10)	7.98384e-177			1.19 (1.17;1.21)	4.24059e-98
ntprobnp	Atrial fibrillation and flutter	circulatory system	1474	2.11 (2.00;2.22)	7.30621e-163	1.74 (1.65;1.83)	2.04312e-100	2.04 (1.94;2.15)	4.43521e-166	1.97 (1.88;2.08)	9.05476e-153	1.92 (1.82;2.02)	1.51948e-139	1.83 (1.74;1.92)	4.83777e-119	1.00 (0.98;1.02)	0.768509	1.01 (0.99;1.03)	0.358918
crybb2	Cataract	sense organs	4036	1.41 (1.36;1.45)	1.17192e-97	1.41 (1.36;1.45)	3.76455e-97	1.40 (1.36;1.45)	1.26914e-95	1.40 (1.36;1.45)	1.09853e-95	1.42 (1.37;1.46)	8.19984e-102	1.41 (1.36;1.45)	1.52396e-97	1.00 (0.97;1.03)	0.876054	1.02 (1.01;1.04)	7.97912e-06
sftpd	Postinflammatory pulmonary fibrosis	respiratory	480	2.75 (2.50;3.02)	4.57961e-100	2.55 (2.33;2.79)	1.34141e-90	2.68 (2.44;2.94)	6.7705e-96	2.66 (2.42;2.91)	7.74701e-98	2.61 (2.38;2.85)	6.56446e-95	2.58 (2.36;2.83)	5.60282e-93	1.02 (0.97;1.07)	0.535513	1.11 (1.07;1.16)	7.12947e-08
tspan1	Hyperplasia of prostate	genitourinary	1901	1.72 (1.63;1.81)	7.59185e-96	1.62 (1.55;1.70)	5.25112e-89	1.66 (1.59;1.74)	1.11163e-97	1.65 (1.57;1.73)	1.10275e-94	1.65 (1.57;1.73)	1.19053e-94	1.63 (1.56;1.71)	4.02261e-92	0.99 (0.97;1.01)	0.237823	1.00 (0.98;1.01)	0.727431
wfdc2	Postinflammatory pulmonary fibrosis	respiratory	458	3.41 (3.08;3.77)	1.55172e-123	2.45 (2.22;2.70)	1.7849e-71	2.93 (2.66;3.23)	8.63298e-103	2.76 (2.50;3.04)	2.78864e-93	2.70 (2.45;2.98)	1.17819e-88	2.57 (2.33;2.83)	9.95213e-79	1.06 (0.99;1.14)	0.0722052	1.07 (1.02;1.11)	0.00176856
havcr1	Chronic renal failure [CKD]	genitourinary	2101	2.41 (2.29;2.54)	3.66465e-261	1.50 (1.43;1.57)	1.81848e-71	2.18 (2.08;2.28)	7.41955e-239	2.04 (1.95;2.14)	1.79268e-203	1.80 (1.72;1.88)	7.26007e-143	1.62 (1.55;1.69)	8.37767e-99	1.00 (0.98;1.02)	0.911891	1.09 (1.07;1.10)	1.12923e-23
ceacam6	Postinflammatory pulmonary fibrosis	respiratory	468	2.63 (2.39;2.89)	1.17146e-87	2.31 (2.11;2.54)	1.46707e-70	2.41 (2.20;2.65)	3.56372e-77	2.43 (2.22;2.67)	3.72723e-79	2.38 (2.17;2.61)	3.11659e-75	2.37 (2.16;2.60)	3.33831e-74	0.98 (0.93;1.03)	0.46656	1.02 (0.98;1.06)	0.376535
nppb	Atrial fibrillation and flutter	circulatory system	1445	1.81 (1.71;1.90)	1.17982e-105	1.59 (1.51;1.67)	1.59245e-70	1.78 (1.69;1.87)	5.71674e-107	1.77 (1.68;1.87)	6.12246e-107	1.72 (1.64;1.81)	3.67291e-96	1.65 (1.57;1.73)	5.60951e-82	1.00 (0.98;1.02)	0.768509	1.00 (0.98;1.03)	0.776707
lamp3	Postinflammatory pulmonary fibrosis	respiratory	481	3.05 (2.77;3.37)	3.95759e-107	2.30 (2.09;2.52)	2.74126e-69	2.48 (2.25;2.72)	1.62273e-80	2.49 (2.27;2.73)	2.82185e-81	2.42 (2.20;2.65)	2.71066e-77	2.32 (2.12;2.55)	3.93895e-71	1.01 (0.97;1.06)	0.559964	1.16 (1.11;1.20)	3.83779e-13
ntprobnp	Heart failure NOS	circulatory system	1506	2.13 (2.02;2.25)	1.15181e-163	1.54 (1.47;1.62)	3.62047e-63	2.07 (1.96;2.17)	1.06055e-172	2.00 (1.90;2.10)	5.96774e-159	1.76 (1.68;1.86)	7.93463e-105	1.66 (1.58;1.74)	1.54559e-84	1.01 (0.98;1.03)	0.577889	0.98 (0.96;1.00)	0.0135241
c7	Cirrhosis of liver without mention of alcohol	digestive	200	4.60 (3.98;5.32)	2.4929e-94	3.23 (2.80;3.72)	1.05806e-59	3.91 (3.39;4.51)	1.04865e-77	3.94 (3.41;4.54)	1.63084e-78	3.79 (3.28;4.37)	1.48592e-74	3.44 (2.98;3.96)	2.29182e-65	1.06 (0.96;1.17)	0.229103	1.23 (1.17;1.30)	5.45235e-16
col9a1	Osteoarthritis; localized	musculoskeletal	1947	1.52 (1.45;1.59)	5.95386e-73	1.44 (1.38;1.51)	2.77776e-57	1.47 (1.41;1.54)	1.22957e-63	1.49 (1.43;1.56)	7.65994e-68	1.46 (1.40;1.53)	1.12336e-61	1.45 (1.39;1.52)	2.86735e-60	0.97 (0.93;1.02)	0.253856	1.01 (0.99;1.02)	0.519846
spint1	Postinflammatory pulmonary fibrosis	respiratory	478	2.31 (2.11;2.53)	4.19764e-70	2.10 (1.92;2.30)	5.65136e-57	2.20 (2.01;2.41)	6.49001e-64	2.19 (1.99;2.39)	7.58797e-63	2.20 (2.01;2.41)	1.03516e-63	2.15 (1.96;2.35)	4.23652e-60	1.01 (0.95;1.07)	0.725674	1.00 (0.96;1.04)	0.991813
pth	Hyperparathyroidism	endocrine/metabolic	193	3.55 (3.08;4.08)	6.86972e-69	3.04 (2.63;3.50)	4.84572e-53	3.53 (3.05;4.07)	1.14503e-65	3.53 (3.06;4.08)	5.76094e-66	3.50 (3.03;4.05)	2.738e-65	3.12 (2.70;3.59)	2.61778e-55			0.99 (0.94;1.04)	0.602203
crtac1	Unspecified monoarthritis	musculoskeletal	2858	1.36 (1.31;1.42)	1.70041e-54	1.33 (1.28;1.38)	4.90811e-52	1.38 (1.33;1.43)	1.0399e-65	1.35 (1.31;1.40)	1.32605e-58	1.35 (1.30;1.40)	1.43697e-58	1.32 (1.28;1.37)	1.05354e-50	1.00 (0.99;1.02)	0.596172	1.00 (0.99;1.01)	0.837762
robo2	Postinflammatory pulmonary fibrosis	respiratory	479	1.98 (1.80;2.17)	1.50457e-46	1.99 (1.82;2.18)	6.10346e-52	1.92 (1.75;2.11)	1.43813e-43	1.97 (1.79;2.15)	1.90311e-47	1.96 (1.79;2.14)	6.14271e-50	1.95 (1.78;2.13)	4.65063e-49	0.98 (0.93;1.02)	0.316344	1.01 (0.97;1.05)	0.514605
klk3	Hyperplasia of prostate	genitourinary	1891	1.45 (1.39;1.52)	5.53771e-56	1.41 (1.35;1.47)	8.50639e-52	1.42 (1.36;1.48)	2.39867e-54	1.42 (1.36;1.48)	2.57781e-54	1.41 (1.35;1.47)	8.50639e-52	1.41 (1.35;1.47)	8.50639e-52	1.03 (1.01;1.06)	0.0189517	1.00 (0.98;1.02)	0.863105
chrdl2	Uterine leiomyoma	neoplasms	481	2.25 (2.03;2.48)	4.77927e-58	2.03 (1.85;2.23)	2.15132e-50	2.15 (1.96;2.37)	8.95779e-57	2.09 (1.90;2.30)	4.90801e-53	2.05 (1.87;2.25)	3.85695e-51	2.06 (1.88;2.26)	4.24532e-52	1.01 (0.96;1.07)	0.743079	1.02 (0.99;1.05)	0.250403
tnfrsf10b	Postinflammatory pulmonary fibrosis	respiratory	477	2.85 (2.58;3.14)	5.3489e-96	2.05 (1.86;2.25)	3.18428e-50	2.34 (2.13;2.57)	1.04358e-69	2.20 (2.00;2.42)	1.09423e-60	2.17 (1.97;2.38)	2.49757e-58	2.06 (1.87;2.26)	1.48665e-50	0.98 (0.92;1.04)	0.455524	1.01 (0.97;1.05)	0.636708
prss8	Postinflammatory pulmonary fibrosis	respiratory	475	2.49 (2.25;2.75)	1.64947e-71	2.03 (1.85;2.23)	3.95479e-50	2.19 (1.99;2.41)	6.35299e-58	2.09 (1.91;2.30)	1.36311e-53	2.08 (1.89;2.28)	2.20729e-52	2.05 (1.86;2.25)	4.21044e-51	0.99 (0.94;1.04)	0.733289	0.97 (0.93;1.01)	0.101111
itgbl1	Cirrhosis of liver without mention of alcohol	digestive	205	5.18 (4.48;5.98)	5.73248e-110	2.90 (2.52;3.34)	6.21815e-49	3.86 (3.36;4.43)	1.89488e-82	3.81 (3.32;4.37)	3.77191e-81	3.59 (3.13;4.12)	9.49576e-74	3.11 (2.70;3.58)	5.55058e-56	0.96 (0.89;1.02)	0.196745	1.20 (1.14;1.26)	1.49567e-12
msln	Postinflammatory pulmonary fibrosis	respiratory	475	2.39 (2.17;2.64)	4.12526e-69	1.96 (1.79;2.14)	9.49331e-49	2.07 (1.89;2.26)	2.578e-56	2.06 (1.89;2.26)	6.49869e-56	1.99 (1.81;2.17)	1.70063e-50	1.96 (1.79;2.14)	8.77322e-49	1.00 (0.95;1.05)	0.95941	1.11 (1.07;1.16)	1.42963e-07
ntprobnp	Mitral valve disease	circulatory system	1003	2.13 (1.99;2.28)	2.82125e-107	1.58 (1.49;1.69)	1.6587e-47	2.03 (1.90;2.16)	2.39477e-108	1.94 (1.82;2.07)	9.01938e-97	1.80 (1.69;1.91)	1.32374e-74	1.69 (1.59;1.80)	1.18105e-60	1.00 (0.97;1.02)	0.776808	0.99 (0.96;1.01)	0.23831
gdf15	Postinflammatory pulmonary fibrosis	respiratory	483	3.26 (2.95;3.62)	1.90972e-113	2.06 (1.87;2.28)	4.56177e-47	2.81 (2.53;3.11)	4.38977e-86	2.71 (2.45;2.99)	2.12696e-83	2.61 (2.36;2.88)	2.04704e-78	2.24 (2.03;2.47)	3.48758e-57	1.03 (0.98;1.09)	0.255611
col9a1	Unspecified monoarthritis	musculoskeletal	2833	1.37 (1.32;1.42)	1.25815e-60	1.31 (1.26;1.36)	7.15071e-46	1.33 (1.28;1.38)	6.8936e-52	1.37 (1.32;1.42)	6.57556e-61	1.34 (1.29;1.39)	5.14982e-55	1.33 (1.28;1.38)	1.72943e-52	0.99 (0.95;1.03)	0.551153	1.01 (1.00;1.02)	0.143769
ntprobnp	Congestive heart failure (CHF) NOS	circulatory system	891	2.78 (2.59;2.99)	7.30773e-171	1.60 (1.50;1.71)	1.14906e-44	2.61 (2.44;2.78)	1.11146e-178	2.50 (2.34;2.67)	3.48142e-164	2.08 (1.95;2.22)	1.91135e-104	1.87 (1.75;1.99)	1.14451e-76	0.98 (0.95;1.01)	0.114148	0.98 (0.95;1.00)	0.0853369
folr1	Postinflammatory pulmonary fibrosis	respiratory	477	2.10 (1.91;2.31)	4.21105e-54	1.90 (1.74;2.09)	1.41351e-43	2.00 (1.82;2.20)	5.5847e-48	1.88 (1.71;2.06)	3.68032e-41	1.91 (1.75;2.10)	6.72957e-44	1.93 (1.76;2.11)	2.71077e-45	0.99 (0.93;1.05)	0.738485	1.03 (0.99;1.07)	0.166878
npc2	Postinflammatory pulmonary fibrosis	respiratory	462	2.56 (2.32;2.83)	3.8865e-76	1.92 (1.75;2.11)	1.58205e-42	2.07 (1.89;2.28)	3.86878e-51	2.11 (1.92;2.32)	7.98451e-55	2.04 (1.86;2.24)	7.22294e-50	1.98 (1.80;2.17)	5.60174e-46	1.24 (1.05;1.45)	0.0112315	1.03 (0.99;1.07)	0.144227
col9a1	Arthropathy NOS	musculoskeletal	5710	1.22 (1.19;1.25)	5.14184e-50	1.20 (1.17;1.23)	8.95194e-42	1.18 (1.15;1.21)	1.02299e-36	1.21 (1.18;1.24)	9.50594e-48	1.21 (1.18;1.25)	1.07941e-48	1.21 (1.18;1.25)	1.98353e-48	0.97 (0.95;1.00)	0.0425435	1.01 (1.00;1.02)	0.0310232
eda2r	Postinflammatory pulmonary fibrosis	respiratory	478	2.74 (2.46;3.06)	5.48035e-73	1.93 (1.75;2.12)	1.83418e-41	2.16 (1.96;2.38)	4.07984e-55	2.12 (1.93;2.34)	2.73571e-53	2.03 (1.84;2.23)	2.42862e-47	1.91 (1.74;2.11)	2.02051e-40	0.95 (0.87;1.05)	0.334443	1.13 (1.08;1.17)	3.46142e-09
cd80	Postinflammatory pulmonary fibrosis	respiratory	463	2.36 (2.14;2.60)	9.32495e-67	1.91 (1.74;2.09)	1.92413e-41	2.11 (1.92;2.32)	3.19858e-53	2.12 (1.93;2.33)	1.13573e-53	2.04 (1.86;2.25)	7.5583e-49	1.97 (1.79;2.16)	3.50875e-45	0.97 (0.91;1.03)	0.350171	1.00 (0.96;1.04)	0.945214
col24a1	Postinflammatory pulmonary fibrosis	respiratory	461	1.92 (1.75;2.11)	1.1736e-44	1.86 (1.70;2.04)	1.33275e-40	1.88 (1.71;2.06)	1.26189e-41	1.91 (1.74;2.09)	7.97771e-44	1.86 (1.70;2.04)	8.98296e-41	1.86 (1.70;2.04)	5.25036e-41	0.98 (0.92;1.05)	0.62435	1.00 (0.96;1.04)	0.822608
havcr1	Acute renal failure	genitourinary	2448	1.98 (1.90;2.08)	4.25143e-194	1.32 (1.27;1.37)	1.73677e-40	1.84 (1.77;1.92)	4.9542e-181	1.80 (1.72;1.87)	5.6813e-167	1.54 (1.48;1.61)	2.7278e-95	1.39 (1.34;1.45)	1.50198e-57	1.01 (0.99;1.03)	0.362436	1.03 (1.02;1.05)	1.96856e-05
crtac1	Arthropathy NOS	musculoskeletal	5771	1.19 (1.15;1.22)	1.77535e-34	1.19 (1.16;1.22)	1.94832e-40	1.20 (1.17;1.23)	2.3838e-44	1.19 (1.16;1.22)	2.35172e-40	1.20 (1.17;1.23)	3.8521e-42	1.19 (1.16;1.22)	2.84775e-40	1.00 (0.99;1.02)	0.590838	1.00 (0.99;1.01)	0.657898
mmp7	Chronic renal failure [CKD]	genitourinary	2049	2.05 (1.96;2.15)	5.41857e-201	1.34 (1.29;1.41)	5.34991e-40	1.57 (1.50;1.64)	5.2562e-86	1.59 (1.52;1.66)	2.86941e-90	1.35 (1.30;1.42)	1.51548e-41	1.36 (1.30;1.42)	8.05536e-43	1.00 (0.97;1.02)	0.798454	1.05 (1.03;1.07)	6.82535e-09
cxcl17	Tobacco use disorder	mental disorders	1834	3.40 (3.26;3.55)	0	1.36 (1.30;1.42)	9.89691e-40	1.35 (1.29;1.41)	4.80308e-37	1.36 (1.30;1.42)	3.97951e-39	1.41 (1.35;1.48)	1.95135e-49	1.40 (1.34;1.47)	9.14098e-48	1.01 (0.98;1.03)	0.505125	1.00 (0.99;1.02)	0.71007
mmp12	Abdominal aortic aneurysm	circulatory system	288	3.22 (2.83;3.66)	5.18201e-70	2.27 (2.00;2.56)	1.1465e-38	2.42 (2.14;2.73)	3.66403e-45	2.41 (2.13;2.73)	6.67241e-45	2.43 (2.15;2.75)	2.2905e-45	2.41 (2.13;2.73)	7.01517e-44	1.06 (0.99;1.13)	0.0792097	1.03 (0.99;1.08)	0.115543
icam1	Postinflammatory pulmonary fibrosis	respiratory	473	2.26 (2.06;2.48)	1.38801e-64	1.83 (1.67;2.00)	2.12463e-38	1.89 (1.73;2.08)	1.85285e-42	1.91 (1.74;2.09)	1.31703e-43	1.89 (1.73;2.08)	2.73774e-42	1.85 (1.68;2.02)	1.5259e-39	1.05 (1.00;1.10)	0.0424497	1.02 (0.98;1.06)	0.261454
pdcd1	Non-Hodgkins lymphoma	neoplasms	226	2.53 (2.21;2.89)	2.01095e-41	2.39 (2.09;2.73)	4.66449e-38	2.44 (2.13;2.78)	3.69604e-39	2.40 (2.10;2.75)	6.24465e-38	2.42 (2.12;2.77)	3.91272e-39	2.41 (2.11;2.76)	6.97385e-39	1.00 (0.94;1.06)	0.996099	1.00 (0.96;1.05)	0.950684
adgrg1	Type 2 diabetes	endocrine/metabolic	2659	1.99 (1.91;2.08)	3.71423e-235	1.28 (1.23;1.33)	1.52926e-37	1.84 (1.77;1.91)	6.24195e-212	1.47 (1.42;1.53)	2.58287e-87	1.42 (1.37;1.48)	3.74026e-73	1.35 (1.30;1.40)	1.57728e-53	1.00 (0.99;1.02)	0.597823	1.00 (0.98;1.01)	0.735132
col4a1	Cirrhosis of liver without mention of alcohol	digestive	207	3.01 (2.61;3.46)	3.97161e-53	2.48 (2.15;2.85)	2.6112e-37	2.97 (2.58;3.42)	7.84422e-52	2.78 (2.41;3.20)	6.19151e-46	2.59 (2.25;2.98)	1.47218e-40	2.47 (2.15;2.84)	6.10753e-37	0.96 (0.90;1.02)	0.19441	1.11 (1.06;1.17)	2.70696e-05
adamtsl2	Cirrhosis of liver without mention of alcohol	digestive	205	4.48 (3.89;5.17)	5.83813e-95	2.45 (2.14;2.81)	2.76354e-37	3.52 (3.06;4.04)	5.02649e-70	3.04 (2.65;3.49)	5.50484e-56	2.65 (2.31;3.05)	7.45132e-44	2.60 (2.27;2.98)	4.63651e-42	1.03 (0.98;1.09)	0.254509	1.18 (1.12;1.24)	1.04235e-10
thbs2	Cirrhosis of liver without mention of alcohol	digestive	206	4.48 (3.89;5.16)	1.42652e-96	2.40 (2.09;2.74)	7.13831e-37	3.69 (3.21;4.23)	4.7732e-77	3.64 (3.18;4.17)	3.02972e-77	3.18 (2.78;3.64)	5.40642e-63	2.66 (2.32;3.04)	3.72054e-45	1.00 (0.93;1.08)	0.934209	1.10 (1.04;1.15)	0.000368495
dpp10	Cirrhosis of liver without mention of alcohol	digestive	203	2.92 (2.55;3.34)	2.56913e-55	2.40 (2.09;2.74)	1.50223e-36	2.57 (2.25;2.95)	1.84853e-42	2.56 (2.24;2.93)	5.32382e-42	2.45 (2.14;2.81)	1.9354e-38	2.36 (2.06;2.71)	1.8091e-35	1.05 (0.99;1.12)	0.102765	0.98 (0.93;1.03)	0.492211
nppb	Heart failure NOS	circulatory system	1460	1.76 (1.67;1.86)	6.88529e-97	1.38 (1.32;1.46)	5.56712e-36	1.75 (1.67;1.85)	1.44003e-103	1.76 (1.67;1.85)	4.87737e-106	1.55 (1.47;1.63)	2.3454e-62	1.45 (1.38;1.52)	4.56656e-46	1.01 (0.98;1.03)	0.577889	0.98 (0.96;1.00)	0.0928625
ntprobnp	Cardiomegaly	circulatory system	1044	2.11 (1.98;2.26)	1.84791e-111	1.47 (1.38;1.56)	8.37226e-36	1.98 (1.87;2.11)	4.66589e-109	1.92 (1.81;2.04)	8.36166e-101	1.68 (1.58;1.78)	6.87052e-62	1.58 (1.49;1.68)	4.78069e-49	1.02 (0.99;1.05)	0.157569	1.01 (0.99;1.04)	0.255985
crybb2	Senile cataract	sense organs	2851	1.27 (1.23;1.32)	2.69526e-36	1.27 (1.22;1.32)	8.75384e-36	1.27 (1.22;1.32)	5.02969e-35	1.26 (1.22;1.31)	3.45258e-34	1.28 (1.23;1.33)	2.28935e-37	1.27 (1.22;1.32)	6.9778e-36	0.99 (0.96;1.03)	0.721132	1.03 (1.02;1.04)	1.81005e-05
tnfrsf9	Non-Hodgkins lymphoma	neoplasms	225	2.53 (2.20;2.90)	2.96914e-39	2.31 (2.02;2.63)	1.53919e-35	2.31 (2.03;2.64)	2.43926e-35	2.33 (2.04;2.66)	3.90394e-36	2.32 (2.04;2.65)	7.14404e-36	2.32 (2.03;2.64)	7.51051e-36	1.03 (0.97;1.09)	0.402349	1.07 (1.02;1.12)	0.00542355
cxcl17	Chronic airway obstruction	respiratory	1733	2.59 (2.46;2.73)	1.20314e-290	1.36 (1.30;1.43)	7.79267e-35	1.48 (1.41;1.56)	5.32854e-54	1.56 (1.48;1.64)	8.24277e-68	1.46 (1.39;1.53)	6.67434e-50	1.43 (1.36;1.50)	4.9352e-45	1.04 (1.01;1.07)	0.00288888	0.99 (0.97;1.01)	0.287018
ssc4d	Alcohol-related disorders	mental disorders	737	0.54 (0.50;0.58)	3.51878e-58	0.64 (0.59;0.68)	8.12361e-35	0.56 (0.52;0.60)	7.06765e-56	0.58 (0.54;0.62)	1.51008e-50	0.60 (0.56;0.64)	2.33254e-44	0.59 (0.55;0.63)	1.03124e-46	1.05 (1.00;1.09)	0.0293225	1.01 (0.98;1.03)	0.5578
nfasc	Type 2 diabetes	endocrine/metabolic	2694	2.10 (2.02;2.19)	1.63836e-283	1.27 (1.22;1.32)	1.07709e-34	1.96 (1.88;2.04)	6.7381e-248	1.40 (1.34;1.45)	9.97171e-65	1.32 (1.27;1.38)	2.87693e-46	1.28 (1.23;1.33)	3.30395e-35	1.00 (0.98;1.02)	0.97416	0.99 (0.98;1.00)	0.137471
scgb3a1	Postinflammatory pulmonary fibrosis	respiratory	457	1.88 (1.71;2.06)	8.46586e-40	1.75 (1.60;1.92)	1.67009e-33	1.87 (1.70;2.05)	1.98979e-40	1.87 (1.70;2.05)	1.77742e-40	1.83 (1.67;2.01)	5.1319e-39	1.81 (1.65;1.98)	2.30987e-37	1.03 (0.98;1.08)	0.206877	0.98 (0.94;1.02)	0.335379
tf	Iron deficiency anemias, unspecified or not due to blood loss	hematopoietic	1829	1.52 (1.45;1.59)	1.6362e-68	1.32 (1.26;1.39)	1.06731e-32	1.37 (1.31;1.44)	1.6127e-40	1.39 (1.33;1.46)	1.63661e-44	1.38 (1.32;1.45)	1.95032e-43	1.37 (1.31;1.44)	1.88475e-41	1.01 (0.99;1.03)	0.289758	1.01 (0.99;1.03)	0.233671
nppb	Congestive heart failure (CHF) NOS	circulatory system	874	2.21 (2.06;2.36)	4.3203e-111	1.48 (1.39;1.58)	3.48492e-32	2.21 (2.07;2.36)	3.46677e-123	2.22 (2.07;2.37)	1.05219e-123	1.83 (1.71;1.96)	4.1012e-72	1.63 (1.52;1.74)	1.95148e-48	0.98 (0.95;1.01)	0.114148	0.98 (0.95;1.01)	0.222871
col9a1	Osteoarthrosis, localized, primary	musculoskeletal	587	1.72 (1.58;1.87)	4.00342e-37	1.63 (1.50;1.77)	1.0335e-31	1.67 (1.53;1.81)	5.18314e-34	1.70 (1.57;1.85)	8.12747e-37	1.65 (1.52;1.79)	3.20352e-33	1.64 (1.51;1.78)	4.17642e-32	1.04 (0.97;1.12)	0.253674	1.04 (1.01;1.07)	0.00365559
cdh3	Uterine leiomyoma	neoplasms	489	1.63 (1.49;1.79)	2.98855e-25	1.71 (1.56;1.87)	1.99012e-31	1.67 (1.53;1.83)	6.17007e-29	1.74 (1.59;1.91)	3.28565e-33	1.72 (1.58;1.89)	3.92574e-32	1.74 (1.59;1.90)	6.86977e-33	1.07 (0.95;1.21)	0.265978	1.01 (0.98;1.04)	0.484126
lefty2	Uterine leiomyoma	neoplasms	488	1.65 (1.52;1.80)	3.86432e-32	1.67 (1.53;1.82)	2.3444e-31	1.65 (1.51;1.80)	3.27081e-30	1.65 (1.52;1.80)	1.9495e-30	1.65 (1.52;1.80)	1.79996e-30	1.66 (1.52;1.81)	1.23981e-30	1.00 (0.96;1.04)	0.948391	0.99 (0.96;1.02)	0.542525
col5a1	Cirrhosis of liver without mention of alcohol	digestive	200	3.25 (2.83;3.74)	1.806e-62	2.25 (1.96;2.58)	1.10866e-30	2.72 (2.37;3.12)	4.09713e-46	2.67 (2.32;3.06)	3.05273e-44	2.55 (2.22;2.92)	2.17317e-40	2.34 (2.04;2.69)	5.35481e-34	1.01 (0.96;1.07)	0.661794	1.03 (0.98;1.08)	0.210441
nppb	Cardiomegaly	circulatory system	1018	1.88 (1.77;2.01)	4.70363e-83	1.43 (1.34;1.52)	2.07949e-30	1.83 (1.72;1.95)	1.58425e-83	1.83 (1.72;1.95)	5.91927e-84	1.61 (1.51;1.71)	2.27926e-51	1.50 (1.41;1.59)	8.32443e-39	1.02 (0.99;1.05)	0.157569	1.01 (0.98;1.04)	0.594806
pdcd1	Cancer of other lymphoid, histiocytic tissue	neoplasms	229	2.31 (2.02;2.64)	8.34874e-35	2.14 (1.88;2.44)	4.906e-30	2.26 (1.98;2.58)	1.40555e-33	2.23 (1.95;2.54)	2.01458e-32	2.23 (1.96;2.54)	6.76141e-33	2.18 (1.91;2.49)	2.18827e-31	1.02 (0.96;1.08)	0.559784	1.01 (0.96;1.05)	0.750236
ptprn2	Postinflammatory pulmonary fibrosis	respiratory	477	1.80 (1.64;1.97)	1.49621e-37	1.69 (1.54;1.84)	6.02207e-30	1.69 (1.54;1.85)	7.35798e-30	1.69 (1.54;1.85)	7.46997e-30	1.66 (1.52;1.82)	1.17893e-28	1.66 (1.52;1.82)	9.86096e-29	1.01 (0.96;1.06)	0.766513	0.99 (0.95;1.04)	0.833713
ltbp2	Congestive heart failure (CHF) NOS	circulatory system	904	2.11 (1.95;2.28)	9.38005e-78	1.48 (1.39;1.59)	1.54305e-29	1.81 (1.69;1.94)	8.03327e-61	1.97 (1.84;2.12)	3.0564e-79	1.74 (1.62;1.86)	3.1107e-55	1.76 (1.65;1.89)	1.76695e-58	1.00 (0.97;1.03)	0.989712	1.01 (0.98;1.03)	0.657335
mfap4	Cirrhosis of liver without mention of alcohol	digestive	200	3.53 (3.06;4.06)	5.28055e-68	2.23 (1.94;2.57)	3.40654e-29	3.14 (2.73;3.62)	1.55756e-56	3.13 (2.72;3.60)	1.88846e-56	2.77 (2.41;3.18)	6.57961e-46	2.50 (2.17;2.87)	2.92018e-37	1.16 (1.04;1.29)	0.0062796	1.07 (1.02;1.13)	0.00503472
ntprobnp	Cardiac pacemaker in situ	circulatory system	684	2.49 (2.30;2.70)	4.15038e-110	1.53 (1.42;1.65)	4.07116e-29	2.26 (2.10;2.43)	1.44465e-105	2.20 (2.04;2.37)	6.14261e-99	1.81 (1.68;1.96)	3.12935e-55	1.68 (1.56;1.81)	9.2454e-43	1.00 (0.97;1.04)	0.772085	1.02 (0.99;1.05)	0.207569
nppb	Mitral valve disease	circulatory system	983	1.76 (1.65;1.88)	1.15915e-64	1.43 (1.34;1.52)	5.44988e-29	1.73 (1.63;1.85)	1.60593e-66	1.73 (1.62;1.84)	7.5201e-66	1.56 (1.47;1.66)	3.61722e-44	1.47 (1.38;1.56)	1.22074e-33	1.00 (0.97;1.02)	0.776808	0.97 (0.94;1.00)	0.0395551
wfdc2	Bronchiectasis	respiratory	506	2.24 (2.03;2.48)	7.83045e-57	1.70 (1.55;1.86)	6.65495e-29	2.01 (1.83;2.21)	1.33973e-47	1.95 (1.78;2.15)	4.67005e-45	1.83 (1.67;2.01)	2.30321e-37	1.74 (1.58;1.91)	2.81325e-31	1.00 (0.95;1.05)	0.937571	1.02 (0.99;1.05)	0.266157
igsf3	Type 2 diabetes	endocrine/metabolic	2659	2.29 (2.20;2.38)	0	1.24 (1.20;1.29)	8.87457e-29	1.49 (1.43;1.55)	2.02502e-92	1.32 (1.27;1.37)	1.45441e-44	1.29 (1.24;1.34)	7.34786e-38	1.24 (1.19;1.29)	9.43196e-28	1.00 (0.98;1.02)	0.937604	1.01 (1.00;1.03)	0.0373324
igfbp7	Cirrhosis of liver without mention of alcohol	digestive	209	4.08 (3.54;4.71)	1.30453e-83	2.20 (1.91;2.53)	1.58786e-28	2.52 (2.19;2.89)	3.7866e-38	2.47 (2.15;2.84)	8.04291e-37	2.33 (2.03;2.68)	1.87648e-32	2.20 (1.92;2.53)	1.28508e-28	0.98 (0.92;1.05)	0.550492	1.10 (1.04;1.15)	0.000346251
ceacam16	Alcohol-related disorders	mental disorders	711	0.43 (0.39;0.46)	2.2559e-105	0.66 (0.61;0.71)	3.55994e-28	0.53 (0.49;0.58)	7.35519e-59	0.55 (0.51;0.60)	6.79725e-53	0.57 (0.52;0.61)	1.02793e-48	0.62 (0.58;0.67)	1.97572e-34	0.99 (0.96;1.02)	0.469464	1.03 (1.01;1.06)	0.012595
areg	Postinflammatory pulmonary fibrosis	respiratory	475	2.41 (2.18;2.66)	1.5596e-66	1.75 (1.58;1.93)	5.98659e-28	2.11 (1.90;2.33)	1.20016e-47	2.02 (1.83;2.23)	1.75834e-42	1.88 (1.70;2.08)	2.25159e-35	1.80 (1.63;1.99)	7.264e-31	0.98 (0.93;1.02)	0.333454	0.96 (0.93;1.00)	0.0680739
spint1	Cirrhosis of liver without mention of alcohol	digestive	204	3.37 (2.91;3.89)	2.83773e-61	2.17 (1.88;2.49)	1.13295e-27	2.53 (2.20;2.91)	1.38347e-38	2.41 (2.10;2.77)	4.56361e-35	2.29 (1.99;2.63)	1.80007e-31	2.23 (1.94;2.56)	1.27305e-29	1.00 (0.93;1.08)	0.951423	0.99 (0.95;1.05)	0.842237
igsf9	Type 2 diabetes	endocrine/metabolic	2603	2.47 (2.37;2.57)	0	1.24 (1.19;1.29)	1.16786e-27	1.85 (1.78;1.92)	1.8679e-197	1.54 (1.48;1.61)	5.46356e-100	1.24 (1.19;1.29)	4.44408e-27	1.24 (1.20;1.29)	9.09106e-28	1.00 (0.97;1.02)	0.754932	0.98 (0.97;1.00)	0.00796211
krt19	Postinflammatory pulmonary fibrosis	respiratory	476	1.92 (1.75;2.11)	7.87439e-41	1.69 (1.53;1.85)	1.26281e-27	1.69 (1.54;1.86)	4.63011e-28	1.70 (1.55;1.87)	9.97965e-29	1.73 (1.57;1.90)	4.92031e-30	1.74 (1.59;1.92)	5.10219e-31	0.97 (0.93;1.02)	0.219586	0.92 (0.88;0.95)	1.39055e-05
klk3	Other abnormal blood chemistry	symptoms	1446	1.54 (1.42;1.67)	3.83424e-26	1.32 (1.25;1.38)	3.48839e-27	1.32 (1.25;1.38)	2.25383e-27	1.31 (1.24;1.38)	4.07846e-26	1.32 (1.25;1.38)	3.48839e-27	1.32 (1.25;1.38)	3.48839e-27	1.10 (1.06;1.13)	7.4308e-09	1.02 (1.00;1.04)	0.104874
sftpa2	Postinflammatory pulmonary fibrosis	respiratory	462	1.84 (1.67;2.02)	1.08384e-36	1.65 (1.51;1.81)	9.42762e-27	1.74 (1.59;1.91)	4.6288e-32	1.78 (1.62;1.95)	8.06532e-35	1.70 (1.55;1.86)	9.807e-30	1.66 (1.52;1.82)	2.02045e-27	1.02 (0.96;1.08)	0.477168	0.94 (0.91;0.98)	0.00411138
tg	Hypothyroidism NOS	endocrine/metabolic	1646	1.22 (1.16;1.28)	5.31998e-15	1.30 (1.24;1.37)	9.93212e-27	1.19 (1.13;1.25)	3.18709e-12	1.22 (1.16;1.28)	5.8254e-16	1.24 (1.19;1.31)	6.99288e-19	1.25 (1.19;1.32)	4.08755e-20	1.00 (0.97;1.04)	0.86553	1.04 (1.02;1.06)	6.1749e-06
havcr1	Essential hypertension	circulatory system	8767	1.40 (1.37;1.44)	1.29046e-172	1.12 (1.10;1.15)	1.02104e-26	1.32 (1.29;1.35)	1.60604e-139	1.25 (1.22;1.27)	3.63103e-90	1.19 (1.16;1.21)	1.06843e-54	1.15 (1.12;1.17)	8.15115e-36	1.00 (0.99;1.01)	0.800951	1.03 (1.03;1.04)	9.51411e-18
cdh6	Cirrhosis of liver without mention of alcohol	digestive	207	2.53 (2.20;2.91)	1.73492e-38	2.12 (1.85;2.43)	1.7176e-26	2.15 (1.87;2.47)	1.15188e-26	2.08 (1.81;2.39)	7.73474e-25	2.04 (1.78;2.35)	3.86906e-24	2.11 (1.84;2.42)	2.57416e-26	1.01 (0.95;1.07)	0.793664	1.11 (1.05;1.16)	6.37135e-05
robo2	Primary pulmonary hypertension	circulatory system	297	2.18 (1.94;2.46)	5.78153e-38	1.85 (1.65;2.07)	2.59796e-26	1.96 (1.74;2.21)	5.07043e-29	2.03 (1.81;2.29)	9.93475e-33	1.97 (1.75;2.20)	1.97921e-31	1.94 (1.73;2.17)	2.40153e-30	1.09 (0.97;1.22)	0.162823	1.02 (0.93;1.13)	0.6483
mmp12	Coronary atherosclerosis	circulatory system	2531	1.50 (1.44;1.57)	1.83614e-78	1.24 (1.19;1.29)	2.75218e-26	1.33 (1.28;1.38)	4.3948e-45	1.33 (1.28;1.38)	1.137e-44	1.33 (1.28;1.38)	8.59067e-45	1.30 (1.25;1.35)	1.37143e-38	0.99 (0.97;1.01)	0.530207	1.03 (1.01;1.04)	0.00016781
nfasc	Cirrhosis of liver without mention of alcohol	digestive	207	4.46 (3.84;5.17)	8.18761e-87	2.13 (1.85;2.45)	5.21681e-26	2.97 (2.58;3.41)	1.62595e-52	2.79 (2.42;3.21)	3.33791e-46	2.68 (2.32;3.08)	3.40498e-42	2.33 (2.03;2.69)	4.24452e-32	0.98 (0.91;1.06)	0.579384	1.11 (1.05;1.16)	6.25519e-05
ntprobnp	Disease of tricuspid valve	circulatory system	649	2.19 (2.02;2.39)	2.65961e-75	1.52 (1.40;1.64)	5.54195e-26	2.07 (1.91;2.24)	2.19917e-75	1.98 (1.84;2.14)	6.80975e-68	1.78 (1.64;1.92)	3.40362e-47	1.66 (1.54;1.80)	1.37874e-37	1.02 (0.98;1.05)	0.353886	1.00 (0.97;1.03)	0.793253
mmp7	Acute renal failure	genitourinary	2384	1.74 (1.66;1.81)	4.80473e-142	1.24 (1.19;1.29)	1.01955e-25	1.47 (1.41;1.53)	3.70354e-75	1.49 (1.43;1.55)	3.08804e-78	1.27 (1.22;1.32)	1.5985e-30	1.27 (1.22;1.33)	1.16688e-31	1.00 (0.97;1.03)	0.933252	1.02 (1.00;1.03)	0.0162432
c1qa	Iron deficiency anemias, unspecified or not due to blood loss	hematopoietic	1902	1.57 (1.50;1.65)	5.89114e-81	1.27 (1.22;1.33)	1.98177e-25	1.39 (1.33;1.45)	1.4066e-43	1.40 (1.33;1.46)	2.03979e-45	1.30 (1.24;1.36)	2.44938e-29	1.27 (1.21;1.33)	1.51588e-24	1.01 (0.99;1.04)	0.286363	1.02 (1.00;1.04)	0.0210859
asgr2	Chronic renal failure [CKD]	genitourinary	1964	1.81 (1.73;1.90)	4.21408e-146	1.27 (1.21;1.33)	2.19818e-25	1.32 (1.27;1.39)	1.11162e-34	1.36 (1.30;1.42)	6.05757e-41	1.31 (1.26;1.37)	4.1064e-33	1.31 (1.25;1.37)	1.94396e-32	1.02 (1.00;1.04)	0.0794855	1.00 (0.99;1.02)	0.815354
ltbp2	Acute renal failure	genitourinary	2457	1.60 (1.53;1.68)	1.01321e-82	1.24 (1.19;1.30)	2.41112e-25	1.39 (1.34;1.45)	1.28845e-53	1.45 (1.39;1.52)	7.47312e-68	1.32 (1.27;1.38)	5.04744e-40	1.33 (1.28;1.39)	1.25937e-42	0.99 (0.97;1.01)	0.331882	1.01 (1.00;1.03)	0.121016
scgb1a1	Postinflammatory pulmonary fibrosis	respiratory	478	1.53 (1.40;1.68)	1.40218e-19	1.61 (1.47;1.76)	3.39694e-25	1.47 (1.34;1.61)	3.89451e-17	1.55 (1.41;1.69)	4.76812e-21	1.55 (1.41;1.69)	1.70985e-21	1.58 (1.44;1.72)	2.56363e-23	1.01 (0.96;1.06)	0.81909	1.09 (1.05;1.13)	2.14359e-05
cxcl17	Postinflammatory pulmonary fibrosis	respiratory	482	2.08 (1.88;2.31)	1.68673e-45	1.66 (1.51;1.82)	4.37297e-25	1.77 (1.61;1.95)	6.75443e-31	1.86 (1.69;2.05)	5.63502e-36	1.78 (1.62;1.97)	3.44587e-32	1.75 (1.59;1.93)	2.39579e-30	1.07 (1.01;1.14)	0.0217139	1.02 (0.98;1.06)	0.307385
bpifb1	Postinflammatory pulmonary fibrosis	respiratory	478	1.76 (1.60;1.93)	7.21375e-33	1.61 (1.47;1.77)	8.49343e-25	1.85 (1.69;2.02)	1.70164e-39	1.77 (1.62;1.94)	1.97691e-34	1.70 (1.55;1.87)	2.98557e-30	1.64 (1.50;1.80)	1.39351e-26	0.99 (0.95;1.04)	0.820746	1.04 (1.00;1.08)	0.0765364
hgf	Cirrhosis of liver without mention of alcohol	digestive	207	3.77 (3.26;4.36)	2.11878e-71	2.08 (1.81;2.40)	1.2812e-24	2.88 (2.50;3.32)	8.08054e-49	3.06 (2.66;3.52)	1.16894e-54	2.74 (2.38;3.15)	2.63248e-44	2.14 (1.86;2.47)	2.42787e-26	0.94 (0.87;1.02)	0.155273	1.03 (0.98;1.08)	0.220168
rspo1	Uterine leiomyoma	neoplasms	480	1.52 (1.39;1.66)	3.34465e-20	1.60 (1.46;1.75)	1.30163e-24	1.51 (1.38;1.65)	2.63142e-19	1.52 (1.39;1.67)	6.05813e-20	1.59 (1.45;1.73)	7.63157e-24	1.60 (1.46;1.75)	8.71901e-25	1.00 (0.95;1.06)	0.972873	1.01 (0.98;1.04)	0.583124
spp1	Hyperparathyroidism	endocrine/metabolic	207	2.56 (2.21;2.97)	4.32751e-36	2.08 (1.81;2.40)	1.3394e-24	1.94 (1.68;2.23)	4.7612e-20	1.93 (1.68;2.23)	6.95937e-20	2.04 (1.77;2.35)	5.84271e-23	2.08 (1.80;2.39)	3.75233e-24	1.18 (0.65;2.15)	0.588899	1.02 (0.97;1.07)	0.480177
ltbp2	Heart failure NOS	circulatory system	1515	1.61 (1.52;1.71)	2.52347e-53	1.31 (1.25;1.38)	2.24894e-24	1.45 (1.37;1.53)	4.48362e-41	1.55 (1.47;1.63)	2.13732e-57	1.43 (1.35;1.50)	5.28953e-40	1.45 (1.38;1.53)	2.73933e-44	1.03 (1.01;1.06)	0.0136522	0.99 (0.97;1.01)	0.347938
ntprobnp	Primary/intrinsic cardiomyopathies	circulatory system	242	2.83 (2.47;3.24)	9.77258e-52	1.92 (1.69;2.18)	2.26731e-24	2.70 (2.38;3.05)	6.30094e-56	2.71 (2.40;3.07)	8.26614e-56	2.30 (2.03;2.60)	7.3851e-39	2.15 (1.90;2.44)	7.57862e-33	0.99 (0.94;1.05)	0.746352	0.91 (0.87;0.96)	0.000181569
icam5	Postinflammatory pulmonary fibrosis	respiratory	480	1.78 (1.62;1.94)	1.88808e-35	1.59 (1.46;1.74)	2.98975e-24	1.73 (1.58;1.89)	6.20048e-33	1.72 (1.58;1.89)	1.35429e-32	1.69 (1.54;1.85)	2.17967e-30	1.65 (1.51;1.81)	4.78924e-28	1.00 (0.95;1.05)	0.921533	1.00 (0.96;1.04)	0.945395
cxcl17	Emphysema	respiratory	529	3.42 (3.13;3.75)	1.55786e-156	1.60 (1.46;1.75)	3.2875e-24	1.96 (1.78;2.14)	3.06791e-46	1.96 (1.79;2.15)	8.12211e-47	1.76 (1.61;1.93)	3.49422e-34	1.74 (1.59;1.90)	7.35758e-33	1.01 (0.96;1.06)	0.67586	0.96 (0.93;0.99)	0.0207501
ltbp2	Primary pulmonary hypertension	circulatory system	298	2.84 (2.50;3.24)	3.82046e-56	1.85 (1.64;2.08)	4.0884e-24	2.41 (2.14;2.73)	2.33321e-45	2.50 (2.22;2.83)	2.26567e-49	2.24 (1.99;2.53)	8.03775e-40	2.26 (2.00;2.55)	1.10294e-40	1.02 (0.90;1.15)	0.783287	0.98 (0.89;1.08)	0.750157
cxcl17	Cancer of bronchus; lung	neoplasms	621	3.08 (2.82;3.35)	4.01166e-147	1.54 (1.42;1.68)	5.13452e-24	1.72 (1.58;1.87)	8.65422e-36	1.74 (1.60;1.89)	2.56117e-37	1.64 (1.51;1.78)	1.12121e-30	1.63 (1.50;1.77)	5.89028e-30	0.98 (0.93;1.02)	0.288609	1.00 (0.97;1.03)	0.860592
ptprf	Type 2 diabetes	endocrine/metabolic	2694	0.80 (0.77;0.84)	1.68301e-27	0.82 (0.79;0.85)	5.82631e-24	0.69 (0.66;0.71)	3.21479e-81	0.69 (0.67;0.72)	3.63935e-77	0.69 (0.67;0.72)	1.49376e-77	0.76 (0.73;0.79)	5.32497e-45	1.01 (0.99;1.03)	0.182675	0.99 (0.98;1.00)	0.141312
ncs1	Chronic renal failure [CKD]	genitourinary	2106	1.76 (1.68;1.84)	1.84693e-121	1.25 (1.20;1.30)	6.00626e-24	1.57 (1.50;1.64)	2.55347e-88	1.27 (1.22;1.33)	3.43987e-28	1.26 (1.21;1.32)	5.44277e-26	1.23 (1.18;1.29)	3.43282e-21	1.01 (0.99;1.03)	0.244504	0.99 (0.97;1.00)	0.152877
adamtsl2	Type 2 diabetes	endocrine/metabolic	2621	2.25 (2.16;2.34)	0	1.22 (1.17;1.27)	6.13386e-24	1.48 (1.42;1.54)	5.74922e-89	1.44 (1.38;1.49)	2.03636e-76	1.26 (1.22;1.31)	4.33476e-33	1.21 (1.16;1.26)	4.36195e-22	0.99 (0.98;1.01)	0.376361	1.02 (1.00;1.03)	0.0175824
tnr	Chronic airway obstruction	respiratory	1709	0.55 (0.52;0.58)	1.0158e-125	0.78 (0.75;0.82)	6.27477e-24	0.71 (0.68;0.75)	2.97372e-42	0.70 (0.67;0.74)	2.0407e-47	0.71 (0.68;0.75)	7.54395e-44	0.76 (0.73;0.80)	2.6414e-29	1.01 (0.99;1.03)	0.422201	1.00 (0.98;1.01)	0.672453
gdf15	Chronic renal failure [CKD]	genitourinary	2109	3.23 (3.07;3.40)	0	1.27 (1.21;1.33)	6.41823e-24	1.43 (1.37;1.50)	5.98885e-50	1.46 (1.40;1.53)	1.45686e-56	1.48 (1.41;1.55)	1.45823e-59	1.34 (1.28;1.40)	5.25939e-35	1.00 (0.98;1.03)	0.731186
alcam	Cirrhosis of liver without mention of alcohol	digestive	209	3.14 (2.74;3.61)	1.23465e-60	2.01 (1.75;2.30)	6.50489e-24	2.45 (2.13;2.81)	1.03889e-36	1.98 (1.73;2.27)	5.54132e-23	2.00 (1.75;2.30)	9.85961e-24	2.00 (1.75;2.29)	1.26878e-23	0.88 (0.81;0.96)	0.00410584	1.10 (1.05;1.16)	0.000129618
nectin2	Chronic renal failure [CKD]	genitourinary	2082	2.37 (2.26;2.48)	5.14083e-286	1.25 (1.20;1.31)	6.6221e-24	1.34 (1.28;1.40)	2.73789e-39	1.38 (1.32;1.44)	6.05886e-46	1.37 (1.31;1.43)	1.42608e-45	1.31 (1.25;1.37)	1.81192e-33	0.99 (0.97;1.01)	0.299094	1.01 (1.00;1.03)	0.0782374
csf1r	Cirrhosis of liver without mention of alcohol	digestive	203	3.29 (2.86;3.77)	1.21961e-64	2.02 (1.76;2.32)	6.88711e-24	2.81 (2.45;3.22)	1.01359e-49	2.33 (2.03;2.67)	1.31052e-33	2.21 (1.93;2.54)	5.51709e-30	2.07 (1.81;2.37)	2.16648e-25	1.07 (0.89;1.29)	0.4839	1.10 (1.04;1.15)	0.000314497
ntprobnp	Primary pulmonary hypertension	circulatory system	296	3.12 (2.75;3.52)	3.19173e-73	1.80 (1.60;2.01)	7.19958e-24	2.88 (2.57;3.22)	4.98493e-76	2.79 (2.49;3.12)	8.92024e-71	2.36 (2.11;2.64)	5.31927e-50	2.10 (1.88;2.36)	3.10897e-37	1.02 (0.91;1.14)	0.702734	1.09 (0.99;1.20)	0.0678566
scrg1	Chronic renal failure [CKD]	genitourinary	1961	2.34 (2.23;2.46)	7.41932e-242	1.26 (1.21;1.32)	7.79192e-24	1.12 (1.07;1.17)	1.31384e-06	1.12 (1.07;1.17)	6.05714e-07	1.21 (1.16;1.27)	6.41374e-17	1.27 (1.21;1.33)	7.24873e-25	1.00 (0.99;1.02)	0.641129
ltbp2	Postinflammatory pulmonary fibrosis	respiratory	483	2.01 (1.81;2.23)	1.60663e-38	1.61 (1.47;1.77)	8.35969e-24	1.81 (1.64;1.99)	4.97231e-34	1.81 (1.65;1.99)	8.08671e-35	1.69 (1.54;1.85)	5.24296e-28	1.72 (1.56;1.89)	5.40366e-30	0.96 (0.91;1.00)	0.0667236	1.02 (0.99;1.07)	0.222671
igsf8	Chronic renal failure [CKD]	genitourinary	2088	1.75 (1.68;1.83)	9.82613e-132	1.25 (1.20;1.31)	9.82727e-24	1.26 (1.20;1.31)	6.65532e-24	1.28 (1.22;1.34)	3.14646e-27	1.30 (1.25;1.36)	7.22893e-32	1.28 (1.23;1.34)	4.13452e-28	0.97 (0.95;0.99)	0.0113425	1.03 (1.01;1.04)	0.000743599
fcrl2	Non-Hodgkins lymphoma	neoplasms	231	2.07 (1.82;2.36)	1.04265e-27	1.93 (1.70;2.19)	1.45536e-23	1.95 (1.71;2.22)	4.98868e-24	1.95 (1.71;2.21)	5.53425e-24	1.90 (1.67;2.16)	1.69333e-22	1.92 (1.69;2.18)	3.07937e-23	1.03 (0.97;1.09)	0.353629	1.05 (1.00;1.09)	0.0523743
enpp7	Cirrhosis of liver without mention of alcohol	digestive	198	3.68 (3.18;4.25)	3.61536e-69	2.08 (1.80;2.40)	1.94889e-23	2.36 (2.03;2.73)	2.06434e-30	2.26 (1.95;2.62)	1.12459e-27	2.29 (1.98;2.65)	4.34227e-29	2.26 (1.95;2.61)	3.61241e-28	0.99 (0.93;1.05)	0.768462	1.10 (1.05;1.16)	0.000152305
eng	Cirrhosis of liver without mention of alcohol	digestive	209	2.41 (2.10;2.77)	1.46387e-35	2.00 (1.75;2.30)	2.29271e-23	1.88 (1.64;2.15)	2.85163e-19	2.06 (1.79;2.36)	6.86771e-25	1.95 (1.70;2.24)	7.99396e-22	2.00 (1.75;2.29)	2.54883e-23	0.99 (0.93;1.04)	0.655675	0.94 (0.89;0.99)	0.0158896
clstn2	Cirrhosis of liver without mention of alcohol	digestive	207	2.69 (2.35;3.09)	4.19309e-45	2.01 (1.75;2.30)	2.40913e-23	2.30 (2.01;2.64)	9.06312e-33	2.16 (1.88;2.47)	3.79769e-28	2.10 (1.84;2.41)	1.46875e-26	2.13 (1.85;2.44)	2.8302e-27	0.97 (0.82;1.16)	0.771946	1.10 (1.04;1.15)	0.000327744
itgb6	Postinflammatory pulmonary fibrosis	respiratory	465	1.46 (1.32;1.60)	3.70626e-14	1.59 (1.45;1.74)	2.7934e-23	1.45 (1.32;1.59)	2.82338e-15	1.44 (1.31;1.58)	1.37652e-14	1.55 (1.42;1.70)	4.88613e-21	1.58 (1.45;1.74)	5.85885e-23	1.00 (0.95;1.05)	0.949625	1.00 (0.96;1.04)	0.892649
plxnb2	Type 2 diabetes	endocrine/metabolic	2675	1.86 (1.79;1.94)	1.91169e-208	1.21 (1.17;1.26)	3.19509e-23	1.32 (1.27;1.37)	3.82678e-45	1.30 (1.25;1.35)	6.33349e-41	1.24 (1.19;1.29)	2.50007e-28	1.21 (1.17;1.26)	1.06696e-22	0.99 (0.98;1.01)	0.536038	1.00 (0.99;1.02)	0.775737
cxcl13	Non-Hodgkins lymphoma	neoplasms	228	2.07 (1.82;2.37)	4.65049e-27	1.97 (1.73;2.26)	3.42471e-23	2.03 (1.77;2.32)	1.09364e-24	2.02 (1.77;2.31)	1.94408e-24	2.01 (1.76;2.31)	4.4157e-24	1.99 (1.74;2.28)	1.74613e-23	1.03 (0.96;1.11)	0.397556	1.07 (1.02;1.12)	0.00385308
ephb4	Chronic renal failure [CKD]	genitourinary	2109	2.30 (2.19;2.40)	5.06826e-280	1.24 (1.19;1.30)	3.74303e-23	1.30 (1.24;1.35)	1.36271e-31	1.28 (1.22;1.33)	2.64275e-28	1.27 (1.22;1.33)	2.80731e-27	1.27 (1.21;1.32)	8.88708e-27	1.01 (0.99;1.03)	0.268769	1.01 (0.99;1.03)	0.22189
pkd1	Chronic renal failure [CKD]	genitourinary	1961	1.33 (1.27;1.40)	9.02982e-31	1.25 (1.20;1.31)	4.0072e-23	1.23 (1.17;1.28)	5.54124e-18	1.26 (1.21;1.32)	2.72143e-24	1.28 (1.22;1.34)	1.24541e-26	1.25 (1.20;1.31)	5.60473e-23	1.00 (0.97;1.03)	0.936019	1.00 (0.98;1.02)	0.964173
tnfrsf10b	Chronic renal failure [CKD]	genitourinary	2060	2.92 (2.79;3.07)	0	1.25 (1.20;1.31)	4.81221e-23	1.41 (1.35;1.48)	3.88515e-50	1.36 (1.30;1.43)	2.72301e-41	1.39 (1.33;1.45)	1.07327e-45	1.28 (1.22;1.34)	1.24741e-26	1.01 (0.98;1.03)	0.680665	1.03 (1.01;1.04)	0.00155777
il32	Cirrhosis of liver without mention of alcohol	digestive	203	2.62 (2.28;3.01)	1.30776e-42	2.01 (1.75;2.31)	5.2911e-23	2.06 (1.79;2.37)	1.3813e-24	2.11 (1.84;2.43)	3.6807e-26	2.03 (1.77;2.33)	1.18701e-23	1.99 (1.73;2.28)	3.56328e-22	1.05 (0.97;1.13)	0.244244	1.07 (1.01;1.12)	0.0120876
angpt2	Atrial fibrillation and flutter	circulatory system	1483	1.63 (1.54;1.72)	1.81244e-69	1.31 (1.24;1.38)	5.79978e-23	1.46 (1.38;1.54)	7.68585e-43	1.45 (1.37;1.53)	1.40314e-40	1.42 (1.35;1.50)	5.19051e-37	1.39 (1.32;1.47)	1.28008e-32	0.99 (0.97;1.02)	0.619067	0.99 (0.97;1.01)	0.191022
pigr	Tobacco use disorder	mental disorders	1805	2.73 (2.61;2.86)	0	1.26 (1.20;1.32)	7.95973e-23	1.36 (1.30;1.42)	1.22891e-37	1.31 (1.25;1.37)	3.55414e-30	1.27 (1.21;1.33)	1.18969e-23	1.28 (1.22;1.34)	2.92394e-25	1.03 (1.00;1.07)	0.0752227	1.00 (0.99;1.02)	0.780462
gusb	Type 2 diabetes	endocrine/metabolic	2680	2.12 (2.04;2.21)	5.2412e-297	1.21 (1.17;1.26)	9.75926e-23	1.41 (1.36;1.47)	5.42761e-66	1.27 (1.22;1.32)	1.20406e-31	1.22 (1.17;1.26)	6.72035e-24	1.19 (1.15;1.24)	4.09261e-19	1.01 (0.99;1.02)	0.348595	1.01 (0.99;1.02)	0.213793
scgb3a2	Postinflammatory pulmonary fibrosis	respiratory	478	1.60 (1.46;1.76)	5.54972e-24	1.56 (1.43;1.71)	1.07669e-22	1.66 (1.52;1.82)	2.79242e-28	1.67 (1.52;1.82)	2.70849e-29	1.61 (1.48;1.76)	6.28679e-26	1.58 (1.44;1.72)	1.08542e-23	1.02 (0.96;1.07)	0.55732	1.00 (0.96;1.04)	0.922719
c7	Type 2 diabetes	endocrine/metabolic	2548	1.39 (1.33;1.44)	3.89727e-56	1.22 (1.17;1.27)	1.47545e-22	1.42 (1.37;1.48)	5.39119e-68	1.45 (1.39;1.51)	7.50324e-75	1.18 (1.14;1.23)	1.33271e-16	1.27 (1.22;1.32)	1.01167e-31	1.00 (0.98;1.03)	0.952196	1.00 (0.99;1.02)	0.552432
palm2	Chronic renal failure [CKD]	genitourinary	1967	2.30 (2.19;2.41)	4.11786e-250	1.26 (1.20;1.31)	1.55367e-22	1.45 (1.38;1.52)	9.76637e-50	1.40 (1.33;1.47)	1.11487e-40	1.33 (1.27;1.40)	8.35633e-34	1.29 (1.23;1.35)	4.31404e-27	1.00 (0.98;1.02)	0.938495	0.99 (0.97;1.02)	0.549312
apof	Type 2 diabetes	endocrine/metabolic	2604	0.44 (0.43;0.46)	0	0.82 (0.79;0.86)	1.60805e-22	0.61 (0.58;0.63)	1.15767e-135	0.72 (0.69;0.75)	2.6144e-61	0.75 (0.72;0.78)	2.67379e-45	0.75 (0.72;0.78)	1.23469e-46	1.00 (0.91;1.11)	0.926803	0.99 (0.97;1.00)	0.0625479
fgf23	Iron deficiency anemias, unspecified or not due to blood loss	hematopoietic	1905	1.76 (1.68;1.84)	6.35889e-119	1.26 (1.20;1.32)	1.81437e-22	1.40 (1.34;1.47)	3.03068e-46	1.42 (1.36;1.49)	1.80355e-49	1.31 (1.25;1.37)	3.54408e-30	1.30 (1.24;1.36)	1.74072e-28	0.99 (0.97;1.01)	0.238467	1.01 (0.99;1.03)	0.178122
bsg	Chronic renal failure [CKD]	genitourinary	2096	2.25 (2.15;2.36)	1.5698e-259	1.24 (1.19;1.29)	1.86955e-22	1.20 (1.15;1.26)	1.00433e-16	1.24 (1.19;1.30)	3.85358e-23	1.24 (1.19;1.30)	1.42169e-22	1.23 (1.18;1.28)	5.15321e-21	1.00 (0.98;1.03)	0.676789	1.04 (1.03;1.06)	1.50325e-07
klk3	Malignant neoplasm, other	neoplasms	3228	1.28 (1.21;1.35)	1.11196e-18	1.18 (1.14;1.22)	2.02686e-22	1.19 (1.15;1.23)	1.32289e-23	1.18 (1.14;1.23)	1.71961e-22	1.18 (1.14;1.22)	2.02686e-22	1.18 (1.14;1.22)	2.02686e-22	1.03 (1.01;1.05)	0.00169827	1.02 (1.00;1.03)	0.0458397
fam3c	Chronic renal failure [CKD]	genitourinary	2082	2.72 (2.59;2.85)	0	1.25 (1.19;1.30)	2.13432e-22	1.32 (1.27;1.38)	7.60232e-35	1.24 (1.19;1.30)	1.87309e-21	1.25 (1.20;1.31)	5.15364e-23	1.24 (1.19;1.30)	1.56957e-21	1.00 (0.98;1.02)	0.707575	1.08 (1.06;1.10)	4.72403e-20
wfdc2	Pneumococcal pneumonia	respiratory	1754	2.04 (1.94;2.15)	2.94806e-150	1.28 (1.22;1.34)	2.3601e-22	1.47 (1.40;1.55)	1.10296e-51	1.46 (1.39;1.53)	6.93904e-50	1.40 (1.33;1.47)	7.90066e-40	1.33 (1.26;1.39)	1.07526e-28	0.99 (0.96;1.02)	0.463467	1.02 (1.01;1.04)	0.00723656
fstl3	Chronic renal failure [CKD]	genitourinary	2082	3.06 (2.92;3.22)	0	1.25 (1.19;1.30)	2.82069e-22	1.40 (1.34;1.47)	7.3221e-47	1.31 (1.25;1.37)	2.70753e-31	1.31 (1.26;1.37)	7.65673e-33	1.29 (1.23;1.35)	6.64253e-29	0.99 (0.97;1.01)	0.231373	1.10 (1.09;1.12)	6.07967e-33
spon1	Chronic renal failure [CKD]	genitourinary	2091	1.93 (1.84;2.02)	2.35821e-166	1.24 (1.19;1.30)	2.96251e-22	1.43 (1.37;1.50)	2.08758e-54	1.40 (1.33;1.46)	2.03052e-48	1.33 (1.27;1.39)	3.51039e-35	1.30 (1.25;1.36)	6.57686e-32	1.01 (0.99;1.03)	0.434701	0.98 (0.97;1.00)	0.0407641
guca2a	Chronic renal failure [CKD]	genitourinary	2078	1.95 (1.86;2.04)	1.39922e-177	1.24 (1.19;1.29)	3.88302e-22	1.26 (1.20;1.31)	1.23615e-23	1.23 (1.18;1.29)	2.8769e-20	1.29 (1.23;1.35)	6.48911e-30	1.32 (1.27;1.38)	4.65371e-36	0.99 (0.91;1.07)	0.758862	1.04 (1.02;1.06)	9.4071e-07
timp1	Cirrhosis of liver without mention of alcohol	digestive	203	3.66 (3.17;4.24)	1.60064e-68	2.01 (1.74;2.31)	4.11232e-22	2.53 (2.20;2.92)	1.67954e-37	2.43 (2.11;2.80)	1.71019e-34	2.32 (2.01;2.67)	3.08388e-31	2.16 (1.87;2.48)	2.00316e-26	1.02 (0.89;1.16)	0.81309	1.02 (0.97;1.07)	0.509863
chad	Hyperparathyroidism	endocrine/metabolic	195	1.99 (1.72;2.31)	2.72087e-20	2.03 (1.76;2.34)	4.36018e-22	1.75 (1.52;2.02)	3.5114e-14	1.75 (1.51;2.02)	6.19654e-14	1.91 (1.65;2.21)	1.98362e-18	1.94 (1.69;2.24)	7.71641e-20	1.05 (0.86;1.27)	0.648262	0.98 (0.93;1.03)	0.474976
clec14a	Chronic renal failure [CKD]	genitourinary	2085	2.26 (2.16;2.37)	1.12769e-262	1.24 (1.19;1.29)	4.38757e-22	1.21 (1.16;1.27)	4.86101e-18	1.23 (1.17;1.28)	4.01521e-20	1.27 (1.22;1.33)	7.14943e-27	1.28 (1.22;1.34)	1.91175e-28	1.01 (0.99;1.03)	0.528891	1.02 (1.00;1.03)	0.0301597
enpp2	Cirrhosis of liver without mention of alcohol	digestive	209	3.45 (2.99;3.99)	1.53293e-63	1.96 (1.71;2.25)	6.24387e-22	2.28 (1.98;2.61)	2.01412e-31	2.23 (1.94;2.56)	4.55839e-30	2.09 (1.82;2.40)	8.55449e-26	1.97 (1.72;2.27)	3.17701e-22	1.04 (0.98;1.10)	0.225897	1.01 (0.96;1.07)	0.572937
srpx	Cirrhosis of liver without mention of alcohol	digestive	203	2.89 (2.50;3.33)	6.56218e-48	1.98 (1.72;2.27)	6.31514e-22	2.47 (2.15;2.85)	3.57892e-36	2.24 (1.95;2.57)	1.28364e-29	2.21 (1.92;2.54)	7.28704e-29	2.08 (1.81;2.39)	6.11319e-25	0.99 (0.91;1.07)	0.73177	1.04 (0.99;1.10)	0.0960966
col4a1	Congestive heart failure (CHF) NOS	circulatory system	891	1.57 (1.47;1.68)	9.00105e-38	1.39 (1.30;1.49)	7.3779e-22	1.85 (1.73;1.98)	7.98043e-69	1.73 (1.61;1.85)	3.40686e-55	1.64 (1.53;1.75)	4.6508e-46	1.56 (1.46;1.67)	1.06778e-37	1.00 (0.97;1.03)	0.995046	0.98 (0.95;1.00)	0.0695382
wfdc2	Emphysema	respiratory	502	3.53 (3.20;3.89)	5.53498e-144	1.58 (1.44;1.73)	8.50797e-22	2.15 (1.96;2.36)	4.1445e-57	1.97 (1.79;2.16)	4.77431e-46	1.80 (1.64;1.98)	2.7688e-35	1.70 (1.55;1.87)	8.42936e-29	1.07 (1.01;1.13)	0.0175573	1.02 (0.99;1.05)	0.231528
nppb	Cardiac pacemaker in situ	circulatory system	664	2.10 (1.94;2.27)	3.92775e-75	1.44 (1.34;1.56)	8.5211e-22	2.03 (1.88;2.19)	4.25914e-76	2.01 (1.87;2.17)	1.35587e-74	1.67 (1.55;1.80)	5.25836e-40	1.56 (1.45;1.68)	3.4014e-31	1.00 (0.97;1.04)	0.772085	1.02 (0.99;1.06)	0.228063
aoc3	Primary pulmonary hypertension	circulatory system	294	1.98 (1.75;2.23)	2.31566e-28	1.76 (1.57;1.98)	8.52808e-22	1.89 (1.68;2.12)	5.93064e-26	1.87 (1.66;2.10)	3.23531e-26	1.87 (1.67;2.10)	1.31463e-26	1.96 (1.74;2.20)	3.98869e-30	1.00 (0.86;1.16)	0.999606	1.04 (0.95;1.15)	0.404895
mmp7	Postinflammatory pulmonary fibrosis	respiratory	461	1.94 (1.77;2.14)	5.81104e-42	1.57 (1.43;1.72)	9.4123e-22	1.73 (1.58;1.90)	1.97023e-30	1.77 (1.61;1.95)	1.04638e-32	1.58 (1.44;1.73)	6.33318e-22	1.59 (1.45;1.75)	5.36683e-23	1.00 (0.94;1.07)	0.93251	0.99 (0.95;1.03)	0.651766
cdhr2	Iron deficiency anemias, unspecified or not due to blood loss	hematopoietic	1875	0.84 (0.79;0.88)	2.07185e-10	0.80 (0.76;0.84)	1.15358e-21	0.75 (0.72;0.79)	2.07953e-30	0.69 (0.66;0.73)	2.59607e-48	0.77 (0.74;0.81)	1.02525e-25	0.76 (0.72;0.79)	5.45349e-32	1.00 (0.98;1.02)	0.756441	1.01 (0.99;1.03)	0.301326
cd79b	Cancer of other lymphoid, histiocytic tissue	neoplasms	235	2.02 (1.77;2.31)	1.87454e-25	1.87 (1.64;2.12)	1.33177e-21	1.90 (1.67;2.16)	1.12801e-22	1.88 (1.65;2.14)	6.21375e-22	1.82 (1.60;2.07)	4.24209e-20	1.86 (1.63;2.11)	2.76783e-21	0.97 (0.92;1.03)	0.293868	1.02 (0.97;1.06)	0.487516
igfbp7	Acute renal failure	genitourinary	2457	1.73 (1.66;1.81)	1.36534e-135	1.22 (1.17;1.27)	1.60645e-21	1.29 (1.23;1.34)	2.8093e-33	1.29 (1.24;1.34)	2.19848e-34	1.25 (1.20;1.31)	1.57302e-27	1.23 (1.18;1.28)	7.08584e-23	0.99 (0.97;1.01)	0.372566	1.00 (0.99;1.02)	0.783426
acvrl1	Chronic renal failure [CKD]	genitourinary	2056	2.71 (2.58;2.85)	0	1.24 (1.19;1.30)	1.70468e-21	1.21 (1.16;1.27)	5.29022e-17	1.31 (1.25;1.37)	6.10149e-32	1.26 (1.20;1.31)	8.92101e-24	1.25 (1.19;1.30)	2.94241e-22	1.00 (0.98;1.03)	0.870721	1.03 (1.01;1.04)	0.00137228
dcn	Other peripheral nerve disorders	neurological	1324	1.28 (1.21;1.36)	3.17631e-17	1.30 (1.23;1.37)	1.84689e-21	1.31 (1.24;1.38)	5.14975e-22	1.30 (1.23;1.37)	3.12916e-21	1.30 (1.23;1.37)	1.77389e-21	1.31 (1.24;1.38)	4.16651e-22	0.95 (0.92;0.98)	0.00136442	1.00 (0.98;1.02)	0.986539
cd79b	Non-Hodgkins lymphoma	neoplasms	232	2.07 (1.81;2.36)	1.85386e-26	1.87 (1.64;2.13)	2.12278e-21	1.90 (1.67;2.17)	2.03781e-22	1.87 (1.64;2.13)	2.50426e-21	1.85 (1.63;2.11)	9.12175e-21	1.86 (1.63;2.11)	5.3143e-21	1.00 (0.94;1.05)	0.885629	1.02 (0.98;1.07)	0.369718
scrg1	Unspecified monoarthritis	musculoskeletal	2758	1.32 (1.27;1.38)	5.55e-39	1.20 (1.16;1.25)	2.22209e-21	1.22 (1.17;1.26)	1.36054e-24	1.22 (1.18;1.27)	6.63736e-26	1.21 (1.17;1.26)	2.16351e-23	1.21 (1.17;1.26)	5.8798e-24	1.01 (0.99;1.02)	0.472436
cdcp1	Postinflammatory pulmonary fibrosis	respiratory	477	2.08 (1.88;2.30)	1.26232e-46	1.56 (1.42;1.71)	2.43303e-21	1.99 (1.81;2.19)	8.88854e-46	1.82 (1.66;2.00)	1.77267e-36	1.62 (1.47;1.77)	1.67358e-24	1.58 (1.44;1.73)	2.12094e-22	1.02 (0.96;1.08)	0.494295	0.97 (0.94;1.01)	0.207363
cxcl17	Obstructive chronic bronchitis	respiratory	842	3.29 (3.05;3.53)	1.35302e-225	1.41 (1.32;1.52)	2.45901e-21	1.68 (1.56;1.81)	3.62294e-44	1.76 (1.63;1.89)	8.55907e-52	1.61 (1.50;1.73)	1.75099e-38	1.57 (1.47;1.69)	3.22565e-35	1.02 (0.98;1.06)	0.433556	0.98 (0.95;1.00)	0.0949772
folr1	Chronic renal failure [CKD]	genitourinary	2086	1.82 (1.74;1.91)	5.67284e-141	1.23 (1.18;1.29)	2.54447e-21	1.47 (1.40;1.54)	4.25934e-61	1.50 (1.44;1.57)	3.27895e-71	1.26 (1.21;1.32)	9.93098e-26	1.26 (1.20;1.31)	4.81403e-25	1.02 (0.99;1.05)	0.127574	1.01 (1.00;1.03)	0.137157
defb4a_defb4b	Psoriasis vulgaris	dermatologic	430	2.06 (1.87;2.27)	3.38815e-47	1.58 (1.44;1.74)	2.59833e-21	1.65 (1.50;1.82)	3.19704e-24	1.62 (1.47;1.79)	9.62039e-23	1.62 (1.48;1.79)	1.97164e-23	1.59 (1.45;1.75)	7.84103e-22	1.02 (0.97;1.06)	0.485573	1.07 (1.04;1.11)	2.82958e-05
cdsn	Chronic renal failure [CKD]	genitourinary	2098	1.68 (1.61;1.76)	7.81297e-119	1.23 (1.18;1.28)	2.75872e-21	1.18 (1.13;1.23)	1.8309e-14	1.18 (1.13;1.23)	1.39542e-13	1.20 (1.15;1.25)	3.61002e-16	1.22 (1.17;1.28)	5.70765e-20	1.02 (1.00;1.04)	0.0905654	1.01 (1.00;1.03)	0.169546
eda2r	Chronic renal failure [CKD]	genitourinary	2106	3.51 (3.32;3.71)	0	1.24 (1.19;1.30)	3.68427e-21	1.53 (1.46;1.60)	3.69384e-73	1.49 (1.43;1.56)	9.95046e-66	1.33 (1.27;1.39)	1.94303e-35	1.25 (1.19;1.30)	6.88886e-22	0.98 (0.94;1.02)	0.310211	1.03 (1.02;1.05)	0.000132676
tnfrsf4	Non-Hodgkins lymphoma	neoplasms	232	2.07 (1.81;2.37)	9.02347e-26	1.88 (1.65;2.14)	3.9983e-21	1.92 (1.68;2.19)	2.61793e-22	1.92 (1.68;2.19)	2.92234e-22	1.93 (1.70;2.20)	6.03592e-23	1.90 (1.67;2.16)	7.15717e-22	1.02 (0.93;1.11)	0.664245	1.05 (1.00;1.09)	0.0525093
cxcl13	Postinflammatory pulmonary fibrosis	respiratory	479	1.98 (1.81;2.18)	2.73805e-47	1.57 (1.43;1.73)	4.77483e-21	1.88 (1.71;2.07)	8.80075e-39	1.76 (1.60;1.94)	9.11199e-32	1.66 (1.51;1.83)	8.57737e-26	1.61 (1.46;1.77)	7.69717e-23	1.00 (0.94;1.06)	0.948083	1.01 (0.97;1.05)	0.768529
pcdh12	Hyperparathyroidism	endocrine/metabolic	198	2.63 (2.28;3.03)	1.28028e-40	1.96 (1.71;2.26)	6.21858e-21	2.13 (1.85;2.46)	1.09915e-25	2.03 (1.76;2.33)	1.53545e-22	2.02 (1.75;2.32)	2.02402e-22	1.97 (1.71;2.26)	5.18445e-21	0.97 (0.91;1.03)	0.316997	1.03 (0.98;1.08)	0.279804
layn	Chronic renal failure [CKD]	genitourinary	2057	2.60 (2.47;2.73)	0	1.24 (1.18;1.29)	6.42985e-21	1.51 (1.44;1.58)	5.59964e-67	1.54 (1.47;1.62)	7.44325e-75	1.53 (1.46;1.60)	5.25372e-73	1.33 (1.27;1.39)	5.07898e-35	0.99 (0.97;1.01)	0.566814	1.07 (1.06;1.09)	2.5674e-18
ggt5	Cirrhosis of liver without mention of alcohol	digestive	202	2.82 (2.45;3.24)	2.4287e-47	1.94 (1.68;2.22)	1.10585e-20	2.23 (1.94;2.57)	1.39969e-29	2.25 (1.96;2.59)	3.04585e-30	2.13 (1.85;2.44)	2.29872e-26	1.95 (1.70;2.24)	4.81478e-21	0.97 (0.91;1.04)	0.376196	1.02 (0.97;1.07)	0.461065
pcdh17	Cirrhosis of liver without mention of alcohol	digestive	207	2.83 (2.46;3.26)	2.51784e-47	1.92 (1.67;2.20)	1.40126e-20	2.18 (1.89;2.50)	4.68426e-28	2.19 (1.91;2.52)	1.36135e-28	2.08 (1.81;2.39)	2.55646e-25	1.99 (1.73;2.28)	1.40825e-22	0.99 (0.93;1.05)	0.746266	1.02 (0.97;1.07)	0.525344
nectin4	Chronic renal failure [CKD]	genitourinary	2096	2.34 (2.24;2.46)	1.64468e-284	1.23 (1.18;1.28)	1.43715e-20	1.30 (1.25;1.36)	9.10488e-33	1.29 (1.24;1.35)	5.20811e-31	1.23 (1.18;1.28)	8.03715e-21	1.26 (1.20;1.31)	2.59258e-25	1.00 (0.98;1.02)	0.876354	1.07 (1.05;1.09)	1.00476e-15
sema7a	Cirrhosis of liver without mention of alcohol	digestive	209	3.25 (2.82;3.74)	5.00819e-61	1.91 (1.67;2.20)	1.60913e-20	2.27 (1.98;2.60)	1.79383e-31	2.14 (1.86;2.45)	2.1498e-27	2.29 (2.00;2.63)	3.34365e-32	2.10 (1.83;2.41)	2.18179e-26	1.03 (0.96;1.10)	0.428847	1.05 (1.00;1.10)	0.0703896
mdk	Hyposmolality and/or hyponatremia	endocrine/metabolic	1010	1.50 (1.41;1.60)	1.94826e-35	1.35 (1.26;1.43)	2.04144e-20	1.43 (1.34;1.52)	4.06438e-28	1.47 (1.38;1.56)	1.93234e-32	1.44 (1.36;1.54)	4.82352e-30	1.39 (1.30;1.48)	3.75959e-24	0.98 (0.92;1.06)	0.657224	1.00 (0.97;1.02)	0.730118
cdh15	Type 2 diabetes	endocrine/metabolic	2680	1.50 (1.44;1.57)	9.27573e-72	1.20 (1.15;1.24)	2.31152e-20	1.31 (1.26;1.36)	8.45378e-44	1.22 (1.18;1.27)	4.52527e-25	1.24 (1.19;1.29)	3.26371e-28	1.18 (1.14;1.23)	7.42658e-18	1.00 (0.98;1.02)	0.910363	0.99 (0.98;1.00)	0.163438
pgf	Chronic renal failure [CKD]	genitourinary	2101	2.63 (2.50;2.77)	0	1.23 (1.18;1.29)	2.62084e-20	1.21 (1.16;1.27)	2.08893e-16	1.22 (1.17;1.28)	4.3858e-18	1.30 (1.24;1.36)	1.29059e-30	1.30 (1.24;1.36)	1.51975e-30	1.00 (0.98;1.02)	0.691753	1.01 (1.00;1.03)	0.0767773
tnfrsf13c	Non-Hodgkins lymphoma	neoplasms	225	1.90 (1.66;2.17)	3.28089e-21	1.86 (1.63;2.12)	2.75717e-20	1.85 (1.62;2.11)	6.09691e-20	1.86 (1.63;2.13)	2.09697e-20	1.85 (1.62;2.11)	6.01283e-20	1.85 (1.62;2.11)	4.97083e-20	1.00 (0.94;1.07)	0.924161	1.06 (1.01;1.11)	0.0173034
wfdc2	Acute renal failure	genitourinary	2345	2.20 (2.10;2.31)	2.72705e-235	1.22 (1.17;1.28)	3.11472e-20	1.35 (1.29;1.41)	2.19563e-41	1.39 (1.33;1.45)	2.98897e-49	1.32 (1.27;1.38)	3.4268e-37	1.26 (1.20;1.31)	5.88991e-25	1.01 (0.99;1.04)	0.351464	1.03 (1.01;1.04)	0.00128225
ltbp2	Chronic renal failure [CKD]	genitourinary	2109	1.71 (1.62;1.80)	1.72018e-90	1.23 (1.18;1.29)	3.21946e-20	1.43 (1.37;1.50)	4.4446e-53	1.48 (1.42;1.55)	2.96906e-64	1.30 (1.24;1.36)	4.69776e-31	1.31 (1.25;1.37)	1.92525e-32	1.00 (0.98;1.02)	0.790521	1.00 (0.99;1.02)	0.579182
crybb2	Aphakia and other disorders of lens	sense organs	862	1.34 (1.25;1.43)	4.44681e-17	1.38 (1.29;1.48)	3.32532e-20	1.37 (1.28;1.46)	3.37567e-19	1.36 (1.27;1.46)	6.72715e-19	1.38 (1.29;1.48)	1.38044e-20	1.38 (1.29;1.48)	3.1116e-20	0.97 (0.91;1.04)	0.387014	1.03 (1.01;1.05)	0.00949199
defb4a_defb4b	Psoriasis	dermatologic	330	1.83 (1.64;2.05)	3.30571e-26	1.66 (1.49;1.85)	4.36023e-20	1.70 (1.52;1.90)	3.29594e-21	1.67 (1.50;1.86)	6.95914e-20	1.68 (1.51;1.88)	6.45661e-21	1.68 (1.51;1.87)	8.3415e-21	1.03 (0.98;1.08)	0.263112	1.03 (1.00;1.07)	0.0798195
bglap	Hyperparathyroidism	endocrine/metabolic	198	2.16 (1.87;2.50)	6.25248e-26	1.93 (1.67;2.22)	4.60511e-20	1.78 (1.54;2.05)	2.01979e-15	1.80 (1.56;2.08)	5.3253e-16	1.89 (1.64;2.18)	1.61951e-18	1.90 (1.65;2.19)	8.12377e-19	1.03 (0.98;1.09)	0.269035	1.03 (0.98;1.08)	0.208757
tnfrsf11a	Chronic renal failure [CKD]	genitourinary	2101	2.58 (2.47;2.71)	0	1.23 (1.17;1.28)	4.75665e-20	1.43 (1.36;1.49)	9.15831e-56	1.40 (1.34;1.46)	1.15758e-50	1.31 (1.25;1.37)	2.46853e-33	1.31 (1.26;1.37)	4.96494e-34	0.98 (0.96;1.00)	0.0618452	0.99 (0.97;1.01)	0.253682
septin8	Chronic renal failure [CKD]	genitourinary	1965	1.92 (1.83;2.02)	3.55736e-156	1.24 (1.19;1.30)	5.32827e-20	1.18 (1.13;1.24)	6.46005e-12	1.25 (1.19;1.31)	2.28602e-20	1.26 (1.20;1.32)	1.07523e-21	1.24 (1.19;1.30)	3.76632e-20	1.02 (1.00;1.05)	0.0580986	1.00 (0.98;1.01)	0.700457
ocln	Postinflammatory pulmonary fibrosis	respiratory	464	2.06 (1.87;2.27)	3.88224e-47	1.56 (1.42;1.71)	5.56546e-20	1.77 (1.61;1.95)	2.79642e-31	1.75 (1.59;1.92)	7.45682e-30	1.64 (1.49;1.81)	2.23273e-24	1.61 (1.47;1.77)	7.5554e-23	1.00 (0.91;1.09)	0.923622	1.03 (0.98;1.08)	0.204235
paep	Uterine leiomyoma	neoplasms	480	1.79 (1.60;2.01)	5.44888e-23	1.55 (1.41;1.70)	7.52013e-20	1.69 (1.53;1.86)	8.89596e-25	1.69 (1.53;1.87)	6.50347e-26	1.61 (1.46;1.77)	2.52744e-22	1.56 (1.42;1.72)	3.34856e-20	0.99 (0.95;1.03)	0.655232	1.02 (0.99;1.05)	0.226561
insl5	Diverticulosis	digestive	4841	1.22 (1.18;1.25)	1.64536e-37	1.14 (1.11;1.17)	9.30076e-20	1.17 (1.14;1.20)	1.05231e-26	1.17 (1.14;1.20)	9.3308e-27	1.15 (1.12;1.18)	1.8119e-21	1.14 (1.11;1.18)	2.51939e-20	0.99 (0.98;1.00)	0.0612988	1.00 (0.99;1.01)	0.822434
tnfrsf9	Cancer of other lymphoid, histiocytic tissue	neoplasms	230	2.01 (1.75;2.30)	1.74865e-23	1.83 (1.60;2.08)	1.00931e-19	1.89 (1.66;2.15)	1.75047e-21	1.89 (1.66;2.16)	8.25469e-22	1.87 (1.64;2.13)	5.24563e-21	1.87 (1.65;2.13)	2.55025e-21	0.97 (0.91;1.03)	0.251382	1.03 (0.98;1.07)	0.285498
klk11	Chronic renal failure [CKD]	genitourinary	2080	1.94 (1.85;2.03)	3.67321e-183	1.22 (1.17;1.28)	1.21566e-19	1.25 (1.20;1.31)	8.29306e-24	1.26 (1.21;1.32)	4.85959e-26	1.28 (1.23;1.34)	1.38552e-29	1.26 (1.21;1.32)	3.80393e-26	1.01 (0.97;1.04)	0.674707	1.04 (1.03;1.06)	3.82998e-07
pdcd1	Neutropenia	hematopoietic	564	1.55 (1.42;1.69)	3.90474e-24	1.47 (1.35;1.60)	1.30344e-19	1.52 (1.39;1.65)	3.86376e-22	1.51 (1.38;1.64)	1.74211e-21	1.53 (1.41;1.67)	1.85203e-23	1.50 (1.38;1.64)	8.20432e-22	1.01 (0.97;1.05)	0.506313
il19	Psoriasis	dermatologic	334	1.78 (1.60;1.99)	5.96528e-25	1.64 (1.48;1.83)	1.58539e-19	1.72 (1.55;1.92)	8.00579e-23	1.72 (1.55;1.92)	8.18428e-23	1.66 (1.49;1.85)	2.75499e-20	1.65 (1.48;1.84)	6.69771e-20	1.02 (0.97;1.07)	0.532178	1.03 (1.00;1.07)	0.0801208
ada2	Type 2 diabetes	endocrine/metabolic	2628	1.55 (1.49;1.61)	7.55466e-105	1.19 (1.15;1.24)	1.69751e-19	1.34 (1.29;1.40)	1.99398e-48	1.29 (1.24;1.34)	6.7587e-36	1.27 (1.22;1.32)	4.12707e-34	1.26 (1.21;1.31)	4.33575e-32	0.99 (0.98;1.01)	0.22241	1.02 (1.01;1.03)	0.004394
mmp12	Chronic airway obstruction	respiratory	1721	2.09 (1.98;2.20)	6.07202e-167	1.25 (1.19;1.31)	1.74755e-19	1.45 (1.38;1.52)	2.61891e-51	1.47 (1.40;1.54)	2.25615e-54	1.44 (1.37;1.51)	4.76775e-48	1.36 (1.29;1.42)	8.44156e-35	1.02 (0.99;1.04)	0.17552	1.02 (1.00;1.04)	0.013738
alpp	Tobacco use disorder	mental disorders	1804	3.31 (3.16;3.47)	0	1.24 (1.18;1.29)	1.79498e-19	1.29 (1.23;1.35)	9.73496e-27	1.24 (1.18;1.30)	3.6925e-20	1.27 (1.21;1.33)	1.92487e-24	1.25 (1.20;1.31)	6.17759e-22	0.99 (0.97;1.01)	0.218673	0.99 (0.98;1.01)	0.276841
igsf3	Cirrhosis of liver without mention of alcohol	digestive	206	3.83 (3.32;4.42)	1.0039e-76	1.89 (1.64;2.17)	1.80923e-19	2.25 (1.96;2.58)	7.74614e-31	2.14 (1.87;2.46)	1.59193e-27	2.05 (1.79;2.36)	1.73181e-24	1.89 (1.64;2.16)	1.82604e-19	0.99 (0.93;1.06)	0.837168	1.11 (1.06;1.17)	3.13974e-05
tnfsf8	Cirrhosis of liver without mention of alcohol	digestive	205	2.68 (2.33;3.08)	6.17152e-44	1.88 (1.64;2.16)	2.12576e-19	2.07 (1.81;2.38)	3.36868e-25	2.11 (1.84;2.42)	2.92051e-26	1.96 (1.71;2.25)	8.71153e-22	1.89 (1.65;2.17)	1.14113e-19	1.02 (0.96;1.07)	0.600154	1.06 (1.01;1.11)	0.0272019
igfbp7	Chronic renal failure [CKD]	genitourinary	2109	1.97 (1.88;2.06)	7.24997e-176	1.22 (1.17;1.28)	2.14644e-19	1.26 (1.20;1.32)	1.47725e-24	1.26 (1.21;1.32)	2.39192e-25	1.23 (1.18;1.29)	8.21552e-21	1.23 (1.18;1.29)	6.87586e-21	1.01 (0.99;1.03)	0.240575	0.99 (0.97;1.00)	0.144264
spon2	Chronic renal failure [CKD]	genitourinary	2077	2.36 (2.26;2.48)	1.05768e-289	1.23 (1.17;1.28)	2.21908e-19	1.41 (1.35;1.47)	4.33824e-50	1.39 (1.33;1.45)	3.33917e-47	1.26 (1.20;1.31)	1.74627e-23	1.26 (1.21;1.32)	9.38624e-25	0.99 (0.97;1.02)	0.536476	1.05 (1.03;1.07)	1.25609e-09
ager	Obstructive chronic bronchitis	respiratory	832	0.68 (0.63;0.72)	1.59525e-28	0.73 (0.68;0.78)	2.41429e-19	0.57 (0.53;0.61)	1.3151e-54	0.56 (0.52;0.60)	1.06738e-58	0.63 (0.58;0.67)	2.60746e-40	0.68 (0.63;0.73)	1.06231e-28	1.00 (0.96;1.03)	0.832115	0.97 (0.95;1.00)	0.0232318
ddr1	Cirrhosis of liver without mention of alcohol	digestive	207	2.93 (2.54;3.39)	9.68063e-48	1.89 (1.65;2.17)	2.51395e-19	1.92 (1.67;2.21)	5.3517e-20	1.82 (1.59;2.10)	2.86201e-17	1.94 (1.69;2.23)	1.02719e-20	1.88 (1.64;2.16)	5.78582e-19	0.98 (0.92;1.04)	0.470768	1.11 (1.05;1.16)	6.21039e-05
ntprobnp	Pleurisy; pleural effusion	respiratory	1838	1.47 (1.40;1.55)	3.28074e-54	1.23 (1.18;1.29)	2.62028e-19	1.47 (1.40;1.54)	8.7593e-60	1.39 (1.33;1.45)	4.31371e-45	1.33 (1.27;1.39)	5.0544e-33	1.28 (1.22;1.34)	1.57933e-26	0.99 (0.97;1.01)	0.296781	1.01 (0.99;1.02)	0.438452
il19	Psoriasis vulgaris	dermatologic	430	1.93 (1.75;2.12)	4.21203e-40	1.55 (1.41;1.70)	2.66544e-19	1.63 (1.48;1.79)	1.37311e-23	1.63 (1.48;1.79)	1.64739e-23	1.58 (1.43;1.74)	6.8215e-21	1.58 (1.43;1.73)	7.81017e-21	1.00 (0.95;1.04)	0.833221	1.05 (1.02;1.09)	0.0025542
ntprobnp	Other forms of chronic heart disease	circulatory system	972	1.93 (1.80;2.06)	7.65326e-82	1.33 (1.25;1.42)	2.67133e-19	1.83 (1.72;1.95)	6.62477e-80	1.79 (1.68;1.90)	4.29041e-75	1.57 (1.47;1.67)	2.35452e-44	1.48 (1.39;1.57)	5.1319e-34	1.02 (0.99;1.04)	0.247307	0.96 (0.94;0.99)	0.00208912
ccl17	Postinflammatory pulmonary fibrosis	respiratory	475	1.70 (1.55;1.86)	4.24036e-30	1.51 (1.38;1.65)	2.84048e-19	1.71 (1.56;1.87)	3.3326e-30	1.63 (1.49;1.78)	1.17392e-25	1.63 (1.49;1.78)	1.68048e-26	1.56 (1.42;1.70)	3.95582e-22	0.99 (0.93;1.05)	0.784981	1.01 (0.97;1.05)	0.515925
gpr37	Chronic renal failure [CKD]	genitourinary	2052	2.11 (2.01;2.20)	4.81863e-222	1.22 (1.17;1.27)	3.27476e-19	1.30 (1.25;1.36)	7.75843e-33	1.31 (1.26;1.37)	4.28966e-34	1.32 (1.26;1.38)	9.66996e-36	1.25 (1.20;1.31)	1.23176e-23	1.01 (0.99;1.03)	0.338235	1.01 (0.99;1.03)	0.263204
vcam1	Cirrhosis of liver without mention of alcohol	digestive	207	3.31 (2.87;3.82)	1.49025e-60	1.88 (1.64;2.16)	3.46739e-19	2.35 (2.04;2.71)	7.15557e-33	2.10 (1.83;2.41)	1.70172e-25	2.01 (1.75;2.31)	5.62615e-23	1.98 (1.72;2.27)	4.18336e-22	1.02 (0.96;1.09)	0.485511	1.11 (1.05;1.16)	8.51428e-05
plau	Cirrhosis of liver without mention of alcohol	digestive	206	2.82 (2.46;3.24)	1.31581e-49	1.87 (1.63;2.14)	4.29541e-19	2.00 (1.74;2.29)	2.43071e-22	1.86 (1.62;2.14)	7.63799e-19	1.85 (1.61;2.13)	1.42654e-18	1.87 (1.63;2.15)	4.4209e-19	1.01 (0.86;1.20)	0.888959	1.02 (0.97;1.07)	0.407191
acta2	Chronic renal failure [CKD]	genitourinary	2052	2.08 (1.98;2.18)	8.61415e-185	1.23 (1.18;1.29)	4.55028e-19	1.36 (1.30;1.42)	1.86837e-38	1.35 (1.29;1.42)	7.6759e-38	1.37 (1.31;1.43)	2.50938e-40	1.34 (1.28;1.41)	2.80081e-36	1.00 (0.98;1.02)	0.881973
il10rb	Chronic renal failure [CKD]	genitourinary	2098	2.18 (2.08;2.28)	7.75719e-241	1.22 (1.17;1.27)	4.88677e-19	1.21 (1.16;1.26)	6.36948e-18	1.25 (1.20;1.30)	8.61872e-24	1.23 (1.18;1.29)	1.85775e-21	1.24 (1.19;1.29)	3.98956e-22	1.00 (0.98;1.02)	0.957457	1.03 (1.01;1.05)	0.000563245
cxcl8	Cirrhosis of liver without mention of alcohol	digestive	206	2.36 (2.05;2.71)	1.59904e-33	1.87 (1.63;2.14)	5.07209e-19	2.62 (2.28;3.01)	1.35185e-41	2.61 (2.27;3.00)	6.42395e-42	2.31 (2.01;2.65)	1.60571e-32	2.10 (1.83;2.42)	3.63445e-26	1.00 (0.91;1.09)	0.921526	1.02 (0.97;1.07)	0.43862
efhd1	Chronic renal failure [CKD]	genitourinary	1962	1.85 (1.76;1.94)	4.47948e-135	1.23 (1.18;1.29)	5.09175e-19	1.20 (1.15;1.26)	2.39525e-15	1.15 (1.10;1.20)	2.5076e-09	1.21 (1.16;1.27)	3.0849e-16	1.20 (1.14;1.25)	1.17136e-14	1.00 (0.98;1.03)	0.801484	1.02 (1.01;1.04)	0.00807557
mmp12	Myocardial infarction	circulatory system	1611	1.64 (1.55;1.73)	1.61147e-72	1.25 (1.19;1.32)	5.60011e-19	1.38 (1.31;1.45)	4.05132e-36	1.37 (1.31;1.44)	7.82284e-36	1.38 (1.31;1.45)	6.38096e-36	1.33 (1.26;1.40)	6.24673e-29	1.01 (0.98;1.04)	0.426299	1.04 (1.02;1.05)	0.000116512
calb1	Chronic renal failure [CKD]	genitourinary	2077	1.58 (1.51;1.66)	2.46416e-88	1.21 (1.16;1.27)	5.75866e-19	1.32 (1.26;1.38)	5.84198e-36	1.33 (1.27;1.39)	4.89958e-38	1.21 (1.16;1.26)	1.36353e-18	1.23 (1.18;1.29)	7.66591e-22	0.99 (0.96;1.03)	0.685331	1.02 (1.00;1.04)	0.0152582
crtac1	Osteoarthritis; localized	musculoskeletal	1962	1.27 (1.21;1.33)	3.27341e-23	1.22 (1.17;1.28)	5.81672e-19	1.26 (1.21;1.32)	8.89282e-25	1.25 (1.20;1.31)	2.01265e-23	1.24 (1.19;1.30)	1.05157e-21	1.22 (1.17;1.28)	8.3078e-19	1.01 (0.98;1.03)	0.618637	1.00 (0.98;1.02)	0.99186
wfdc2	Pneumonia	respiratory	1501	2.13 (2.01;2.26)	2.35587e-142	1.28 (1.21;1.35)	6.85587e-19	1.50 (1.42;1.59)	4.5048e-48	1.48 (1.40;1.56)	5.81666e-46	1.41 (1.33;1.48)	4.45432e-35	1.32 (1.25;1.40)	3.49851e-24	1.01 (0.98;1.04)	0.472456	0.99 (0.97;1.01)	0.501698
mmp7	Essential hypertension	circulatory system	8511	1.27 (1.24;1.30)	8.82047e-96	1.10 (1.08;1.13)	7.29452e-19	1.19 (1.17;1.22)	4.07921e-56	1.18 (1.16;1.21)	5.86204e-51	1.13 (1.11;1.16)	2.49923e-29	1.12 (1.09;1.14)	1.05587e-24	1.00 (0.99;1.01)	0.81283	1.00 (1.00;1.01)	0.205794
pdcd1	Hypothyroidism NOS	endocrine/metabolic	1731	1.51 (1.44;1.58)	7.48041e-63	1.24 (1.18;1.30)	7.99464e-19	1.44 (1.37;1.51)	4.76635e-50	1.44 (1.37;1.51)	1.47492e-49	1.21 (1.15;1.27)	6.88937e-15	1.23 (1.17;1.29)	8.78063e-18	0.99 (0.97;1.01)	0.248438	1.13 (1.11;1.15)	6.39967e-50
sez6l2	Postinflammatory pulmonary fibrosis	respiratory	475	1.57 (1.42;1.73)	3.60157e-19	1.52 (1.38;1.66)	8.10503e-19	1.49 (1.36;1.63)	3.7398e-17	1.48 (1.35;1.63)	4.05757e-17	1.50 (1.37;1.65)	5.126e-18	1.52 (1.38;1.66)	1.08199e-18	1.01 (0.96;1.06)	0.678742	0.96 (0.92;1.00)	0.0391511
eda2r	Pneumonia	respiratory	1574	1.93 (1.81;2.05)	5.9907e-92	1.26 (1.20;1.33)	8.6915e-19	1.41 (1.34;1.49)	1.43459e-38	1.41 (1.34;1.49)	4.84256e-39	1.35 (1.28;1.42)	4.42274e-30	1.27 (1.21;1.34)	1.20372e-19	0.98 (0.93;1.02)	0.321274	1.01 (0.99;1.03)	0.252683
lta4h	Postinflammatory pulmonary fibrosis	respiratory	478	1.69 (1.54;1.86)	7.95739e-28	1.52 (1.39;1.67)	8.80442e-19	1.61 (1.47;1.77)	9.19183e-24	1.61 (1.47;1.76)	1.14326e-23	1.48 (1.35;1.63)	7.5278e-17	1.51 (1.37;1.65)	5.32206e-18	0.99 (0.94;1.04)	0.607489
c7	Acute renal failure	genitourinary	2305	1.50 (1.44;1.57)	1.65564e-76	1.21 (1.16;1.26)	1.05143e-18	1.50 (1.44;1.56)	1.93346e-79	1.52 (1.45;1.58)	4.39052e-84	1.35 (1.30;1.41)	1.28067e-45	1.27 (1.22;1.33)	5.78666e-30	1.04 (1.01;1.07)	0.015265	1.00 (0.99;1.02)	0.92412
npc2	Chronic renal failure [CKD]	genitourinary	1946	2.81 (2.68;2.96)	0	1.23 (1.17;1.28)	1.09235e-18	1.24 (1.18;1.30)	2.66492e-20	1.31 (1.25;1.37)	9.86016e-32	1.31 (1.25;1.37)	1.24969e-30	1.25 (1.20;1.31)	2.49819e-22	0.96 (0.92;1.01)	0.133945	1.08 (1.06;1.10)	3.28296e-20
xg	Chronic renal failure [CKD]	genitourinary	2102	2.55 (2.43;2.67)	0	1.21 (1.16;1.27)	1.25859e-18	1.10 (1.05;1.15)	2.06872e-05	1.14 (1.09;1.19)	3.46995e-09	1.19 (1.14;1.25)	7.9001e-16	1.21 (1.16;1.27)	1.62902e-18	1.01 (0.99;1.03)	0.379076	1.06 (1.04;1.08)	4.69814e-13
cdh2	Type 2 diabetes	endocrine/metabolic	2660	2.03 (1.95;2.12)	1.54493e-251	1.19 (1.14;1.23)	1.26844e-18	1.48 (1.42;1.54)	1.01429e-87	1.47 (1.41;1.52)	1.657e-84	1.26 (1.22;1.31)	9.56268e-33	1.21 (1.17;1.26)	3.34994e-23	1.02 (1.00;1.03)	0.0821805	1.01 (1.00;1.03)	0.0662768
aoc3	Postinflammatory pulmonary fibrosis	respiratory	478	1.46 (1.33;1.61)	7.1121e-15	1.50 (1.37;1.65)	1.296e-18	1.44 (1.31;1.58)	1.86537e-14	1.43 (1.31;1.57)	9.51725e-15	1.48 (1.35;1.62)	2.75725e-17	1.53 (1.40;1.67)	3.95085e-20	0.99 (0.93;1.05)	0.721802	0.99 (0.95;1.03)	0.534338
plaur	Postinflammatory pulmonary fibrosis	respiratory	473	2.24 (2.04;2.47)	6.69924e-62	1.52 (1.39;1.67)	1.33161e-18	1.80 (1.64;1.98)	1.03494e-33	1.66 (1.51;1.83)	2.44682e-26	1.65 (1.50;1.81)	1.71813e-25	1.58 (1.44;1.73)	1.23762e-21	0.99 (0.94;1.05)	0.755491	1.02 (0.98;1.06)	0.366494
wfdc2	Chronic renal failure [CKD]	genitourinary	2001	3.01 (2.85;3.17)	0	1.24 (1.18;1.30)	1.33188e-18	1.48 (1.41;1.55)	4.78882e-57	1.47 (1.40;1.54)	2.69031e-57	1.32 (1.26;1.38)	1.00817e-30	1.26 (1.21;1.33)	1.75918e-22	0.99 (0.97;1.02)	0.546922	1.11 (1.09;1.12)	2.03719e-33
igfbp4	Chronic renal failure [CKD]	genitourinary	2067	3.46 (3.29;3.65)	0	1.22 (1.17;1.28)	1.36668e-18	1.46 (1.39;1.53)	1.68268e-57	1.55 (1.48;1.63)	7.32242e-78	1.40 (1.34;1.47)	4.12923e-48	1.37 (1.31;1.43)	5.07043e-42	1.00 (0.99;1.02)	0.684379	1.12 (1.10;1.14)	1.96473e-43
tfrc	Iron deficiency anemias, unspecified or not due to blood loss	hematopoietic	1901	1.52 (1.45;1.59)	2.46419e-70	1.23 (1.17;1.28)	1.5092e-18	1.29 (1.23;1.35)	3.04531e-28	1.24 (1.18;1.29)	9.88173e-20	1.18 (1.13;1.24)	2.60636e-13	1.21 (1.15;1.26)	3.87407e-16	1.00 (0.98;1.02)	0.805655	1.03 (1.02;1.05)	4.65828e-05
nppb	Disease of tricuspid valve	circulatory system	631	1.85 (1.70;2.01)	6.02418e-49	1.42 (1.31;1.53)	1.53169e-18	1.82 (1.68;1.97)	6.88857e-51	1.80 (1.67;1.95)	7.19463e-50	1.59 (1.47;1.72)	2.51398e-31	1.48 (1.37;1.60)	6.29481e-23	1.02 (0.98;1.05)	0.353886	0.97 (0.93;1.01)	0.137828
hrc	Chronic renal failure [CKD]	genitourinary	1905	1.63 (1.55;1.70)	7.926e-95	1.23 (1.17;1.28)	1.7146e-18	1.29 (1.23;1.35)	1.86642e-26	1.28 (1.23;1.34)	1.39964e-26	1.28 (1.22;1.34)	7.74947e-26	1.22 (1.16;1.28)	1.72512e-17	0.99 (0.94;1.04)	0.728614	1.02 (1.00;1.04)	0.0138105
gdf15	Acute renal failure	genitourinary	2457	2.67 (2.55;2.80)	0	1.21 (1.16;1.26)	1.78322e-18	1.55 (1.49;1.62)	7.5638e-88	1.50 (1.44;1.57)	3.40219e-77	1.43 (1.37;1.49)	7.52357e-61	1.28 (1.22;1.33)	1.20353e-29	1.02 (1.00;1.04)	0.0667087
col24a1	Primary pulmonary hypertension	circulatory system	292	1.74 (1.55;1.95)	3.37754e-21	1.67 (1.49;1.87)	1.80963e-18	1.67 (1.48;1.87)	3.66559e-18	1.68 (1.50;1.89)	5.99364e-19	1.67 (1.49;1.88)	1.34305e-18	1.68 (1.50;1.88)	7.88154e-19	1.02 (0.87;1.19)	0.789382	1.11 (1.00;1.22)	0.0423073
fcamr	Cirrhosis of liver without mention of alcohol	digestive	203	3.45 (3.00;3.97)	9.69024e-67	1.85 (1.61;2.13)	1.84834e-18	2.47 (2.15;2.83)	6.79483e-38	2.23 (1.94;2.57)	1.45731e-29	2.05 (1.79;2.36)	1.45075e-24	1.94 (1.69;2.23)	4.0444e-21	1.00 (0.93;1.07)	0.982225	1.15 (1.09;1.21)	5.9657e-08
sez6l2	Uterine leiomyoma	neoplasms	485	1.48 (1.35;1.61)	1.05922e-17	1.50 (1.37;1.64)	1.92266e-18	1.49 (1.36;1.63)	2.79431e-18	1.49 (1.36;1.63)	5.51435e-18	1.48 (1.36;1.62)	6.19791e-18	1.49 (1.36;1.63)	2.41329e-18	1.00 (0.97;1.04)	0.853837	0.98 (0.95;1.01)	0.264971
timp4	Chronic renal failure [CKD]	genitourinary	2085	1.58 (1.51;1.65)	3.2255e-84	1.22 (1.16;1.27)	2.13488e-18	1.24 (1.19;1.30)	1.17819e-21	1.30 (1.24;1.35)	1.30743e-30	1.22 (1.16;1.27)	2.01916e-18	1.23 (1.18;1.29)	9.90899e-21	0.98 (0.96;1.01)	0.172722	0.98 (0.96;0.99)	0.00691565
cd59	Chronic renal failure [CKD]	genitourinary	2016	2.98 (2.85;3.13)	0	1.22 (1.17;1.27)	2.18578e-18	1.10 (1.05;1.15)	2.6551e-05	1.09 (1.04;1.14)	0.000227975	1.14 (1.09;1.19)	1.03445e-08	1.22 (1.17;1.28)	1.6656e-18	0.99 (0.98;1.01)	0.614817	1.06 (1.04;1.08)	3.17217e-13
vcam1	Type 2 diabetes	endocrine/metabolic	2660	1.16 (1.12;1.21)	1.24669e-13	1.19 (1.14;1.23)	2.19533e-18	1.00 (0.96;1.04)	0.993778	1.05 (1.01;1.09)	0.0112912	1.23 (1.18;1.28)	3.77736e-26	1.18 (1.14;1.23)	9.01964e-18	0.99 (0.97;1.01)	0.286051	1.01 (1.00;1.03)	0.0936407
selplg	Postinflammatory pulmonary fibrosis	respiratory	477	0.68 (0.63;0.75)	2.12629e-16	0.67 (0.61;0.73)	2.22003e-18	0.70 (0.64;0.76)	3.63047e-15	0.70 (0.64;0.76)	4.5785e-15	0.68 (0.62;0.75)	5.56819e-17	0.68 (0.62;0.74)	8.77636e-18	0.98 (0.90;1.07)	0.697555	1.02 (0.98;1.06)	0.44528
layn	Acute renal failure	genitourinary	2414	1.76 (1.68;1.83)	2.32305e-141	1.20 (1.15;1.25)	2.23821e-18	1.26 (1.21;1.31)	2.11706e-26	1.28 (1.23;1.34)	3.71999e-31	1.27 (1.22;1.33)	1.30315e-29	1.20 (1.16;1.26)	5.82965e-19	1.01 (0.99;1.03)	0.263742	1.03 (1.02;1.05)	8.38784e-05
nppb	Primary pulmonary hypertension	circulatory system	287	2.53 (2.24;2.85)	2.76157e-50	1.67 (1.49;1.87)	2.27683e-18	2.51 (2.24;2.81)	1.15134e-55	2.51 (2.24;2.81)	1.70616e-55	2.06 (1.84;2.31)	9.24582e-35	1.80 (1.61;2.02)	6.25999e-24	1.02 (0.91;1.14)	0.702734	1.06 (0.94;1.19)	0.332188
nefl	Inflammatory and toxic neuropathy	neurological	445	1.74 (1.56;1.94)	2.31778e-24	1.53 (1.39;1.68)	2.35121e-18	1.64 (1.49;1.81)	1.78467e-24	1.70 (1.55;1.87)	7.11535e-28	1.60 (1.45;1.76)	5.18936e-22	1.54 (1.40;1.69)	9.35643e-19			1.02 (0.99;1.06)	0.20107
cxadr	Chronic renal failure [CKD]	genitourinary	2083	1.62 (1.55;1.70)	4.70952e-103	1.21 (1.16;1.27)	2.49159e-18	1.24 (1.19;1.30)	2.66435e-22	1.27 (1.21;1.32)	1.07303e-26	1.24 (1.19;1.30)	6.02121e-23	1.23 (1.18;1.29)	5.41981e-21	1.00 (0.98;1.02)	0.922258	0.99 (0.98;1.01)	0.412404
sost	Osteoporosis NOS	musculoskeletal	2263	0.79 (0.76;0.83)	1.29793e-23	0.83 (0.80;0.87)	2.59563e-18	0.76 (0.73;0.79)	1.29291e-36	0.81 (0.77;0.84)	2.78294e-24	0.83 (0.79;0.86)	3.12157e-19	0.83 (0.80;0.87)	4.30114e-18	1.06 (1.04;1.09)	1.42565e-06	0.97 (0.95;0.98)	2.07476e-05
ca12	Chronic renal failure [CKD]	genitourinary	2077	1.76 (1.68;1.84)	5.0066e-135	1.22 (1.16;1.27)	2.92036e-18	1.39 (1.33;1.45)	6.74209e-48	1.39 (1.33;1.45)	2.26898e-47	1.31 (1.25;1.36)	2.7951e-32	1.26 (1.20;1.31)	4.17333e-24	0.99 (0.97;1.01)	0.314073	1.03 (1.01;1.04)	0.00123008
efcab14	Chronic renal failure [CKD]	genitourinary	1971	2.26 (2.16;2.37)	6.2997e-251	1.22 (1.17;1.28)	2.99953e-18	1.23 (1.17;1.28)	2.64837e-18	1.24 (1.18;1.30)	4.89073e-20	1.29 (1.23;1.35)	8.67028e-28	1.27 (1.22;1.33)	1.38926e-25	1.01 (0.98;1.05)	0.506439	1.06 (1.04;1.08)	4.85885e-12
itgbl1	Type 2 diabetes	endocrine/metabolic	2621	1.57 (1.50;1.63)	1.75007e-103	1.19 (1.14;1.24)	3.14352e-18	1.37 (1.32;1.43)	1.90685e-55	1.41 (1.35;1.47)	1.11219e-64	1.35 (1.30;1.41)	1.06649e-50	1.28 (1.23;1.33)	3.10587e-35	1.00 (0.98;1.02)	0.834123	1.00 (0.99;1.02)	0.506437
atraid	Chronic renal failure [CKD]	genitourinary	1971	2.45 (2.33;2.57)	4.83286e-299	1.22 (1.17;1.28)	3.4473e-18	1.33 (1.27;1.39)	5.6184e-35	1.30 (1.24;1.36)	4.63564e-29	1.24 (1.18;1.29)	4.38548e-20	1.22 (1.17;1.28)	1.8371e-18	1.01 (0.99;1.03)	0.388231	1.09 (1.08;1.11)	7.81789e-28
tspan8	Cirrhosis of liver without mention of alcohol	digestive	199	3.24 (2.80;3.74)	1.4626e-56	1.91 (1.65;2.21)	3.61509e-18	2.12 (1.82;2.45)	2.9541e-23	2.13 (1.84;2.47)	4.85793e-24	2.23 (1.92;2.58)	7.62842e-27	2.02 (1.74;2.34)	4.69014e-21	1.03 (0.97;1.09)	0.390451	0.96 (0.92;1.01)	0.147665
bmper	Type 2 diabetes	endocrine/metabolic	2552	1.72 (1.65;1.79)	1.23538e-158	1.19 (1.14;1.24)	3.8862e-18	1.43 (1.38;1.49)	3.94293e-72	1.38 (1.33;1.44)	1.26273e-59	1.32 (1.27;1.37)	1.45457e-43	1.18 (1.13;1.23)	1.37241e-16	1.00 (0.98;1.02)	0.858615	1.01 (0.99;1.02)	0.21901
ly9	Non-Hodgkins lymphoma	neoplasms	227	1.89 (1.66;2.16)	1.73388e-21	1.78 (1.56;2.02)	5.49177e-18	1.81 (1.59;2.06)	5.02538e-19	1.78 (1.57;2.03)	2.47157e-18	1.78 (1.56;2.03)	3.61341e-18	1.80 (1.58;2.05)	9.25643e-19	1.08 (1.02;1.14)	0.0131633	1.02 (0.97;1.06)	0.516715
lmod1	Chronic renal failure [CKD]	genitourinary	1962	2.06 (1.96;2.17)	3.31489e-173	1.23 (1.17;1.29)	5.80589e-18	1.26 (1.20;1.32)	8.18523e-22	1.25 (1.19;1.31)	3.36774e-20	1.29 (1.24;1.36)	3.7852e-27	1.24 (1.19;1.30)	8.87252e-20	1.00 (0.98;1.02)	0.783699	1.00 (0.98;1.01)	0.711453
tff1	Iron deficiency anemias, unspecified or not due to blood loss	hematopoietic	1894	1.60 (1.53;1.68)	4.223e-84	1.22 (1.17;1.28)	6.146e-18	1.43 (1.37;1.50)	3.92283e-53	1.43 (1.37;1.50)	1.96155e-52	1.37 (1.31;1.44)	5.88318e-42	1.28 (1.22;1.34)	1.77721e-26	0.98 (0.96;1.00)	0.0157687	1.01 (0.99;1.02)	0.489758
esm1	Cirrhosis of liver without mention of alcohol	digestive	206	1.92 (1.66;2.21)	1.84296e-19	1.84 (1.60;2.12)	6.31041e-18	2.02 (1.75;2.33)	1.79272e-22	1.92 (1.67;2.21)	1.19635e-19	1.92 (1.67;2.21)	3.13045e-20	1.87 (1.62;2.15)	1.50158e-18	0.97 (0.92;1.03)	0.395839	1.04 (0.99;1.10)	0.0858489
crtam	Non-Hodgkins lymphoma	neoplasms	225	1.90 (1.66;2.17)	1.1857e-20	1.78 (1.56;2.03)	6.31641e-18	1.81 (1.59;2.06)	1.18672e-18	1.80 (1.58;2.05)	1.74983e-18	1.79 (1.57;2.04)	4.37954e-18	1.79 (1.57;2.04)	4.32891e-18	1.02 (0.96;1.08)	0.594975	1.00 (0.95;1.04)	0.936593
eln	Chronic renal failure [CKD]	genitourinary	1961	1.92 (1.81;2.04)	4.00738e-107	1.22 (1.16;1.27)	6.6589e-18	1.29 (1.23;1.35)	7.86842e-26	1.33 (1.27;1.40)	2.17415e-32	1.32 (1.26;1.38)	5.41803e-32	1.38 (1.32;1.44)	5.49625e-44	0.99 (0.97;1.01)	0.423415	1.02 (1.00;1.03)	0.0514983
igfbp2	Congestive heart failure (CHF) NOS	circulatory system	903	1.29 (1.20;1.38)	8.3927e-13	1.34 (1.25;1.43)	6.85259e-18	1.40 (1.31;1.50)	7.83093e-23	1.40 (1.31;1.50)	5.10437e-23	1.56 (1.46;1.67)	1.21566e-39	1.46 (1.37;1.56)	1.14009e-28	0.99 (0.96;1.02)	0.593901	0.99 (0.97;1.02)	0.520676
tnfrsf21	Chronic renal failure [CKD]	genitourinary	2102	1.92 (1.83;2.01)	2.65978e-176	1.21 (1.16;1.26)	6.86259e-18	1.14 (1.09;1.19)	2.48205e-09	1.16 (1.11;1.21)	7.52949e-12	1.21 (1.16;1.27)	3.1048e-18	1.20 (1.15;1.25)	7.88654e-17	1.03 (0.96;1.10)	0.462023	1.04 (1.02;1.06)	1.06049e-06
thbs2	Type 2 diabetes	endocrine/metabolic	2675	1.68 (1.62;1.75)	1.07029e-157	1.18 (1.14;1.23)	7.00211e-18	1.58 (1.52;1.64)	1.38978e-117	1.32 (1.27;1.37)	8.55318e-44	1.32 (1.27;1.37)	3.07097e-44	1.19 (1.14;1.23)	8.53265e-19	1.00 (0.98;1.02)	0.821497	1.02 (1.01;1.04)	0.00158765
havcr1	Hyperpotassemia	endocrine/metabolic	477	2.56 (2.32;2.83)	1.15562e-74	1.50 (1.37;1.65)	7.41003e-18	2.31 (2.10;2.54)	4.97408e-67	2.21 (2.01;2.43)	7.8727e-61	1.80 (1.64;1.98)	2.57228e-35	1.62 (1.48;1.78)	1.13038e-24	1.01 (0.97;1.06)	0.615818	1.05 (1.01;1.09)	0.00728186
tnr	Obstructive chronic bronchitis	respiratory	833	0.48 (0.45;0.51)	3.9624e-93	0.74 (0.69;0.79)	7.803e-18	0.66 (0.61;0.70)	7.17585e-32	0.64 (0.60;0.69)	4.50417e-36	0.65 (0.61;0.70)	5.7264e-34	0.71 (0.66;0.76)	3.64693e-23	1.01 (0.98;1.04)	0.521571	1.01 (0.99;1.04)	0.269348
tnr	Emphysema	respiratory	520	0.45 (0.41;0.49)	1.88857e-69	0.68 (0.63;0.75)	8.39265e-18	0.60 (0.54;0.65)	1.85775e-30	0.59 (0.54;0.64)	1.44352e-32	0.60 (0.55;0.65)	6.39291e-31	0.64 (0.59;0.70)	6.22296e-24	1.01 (0.97;1.05)	0.651328	0.99 (0.96;1.03)	0.667268
cd99l2	Chronic renal failure [CKD]	genitourinary	2085	1.67 (1.60;1.74)	6.39055e-112	1.21 (1.16;1.26)	9.05038e-18	1.15 (1.10;1.20)	3.04818e-10	1.12 (1.07;1.17)	5.7479e-07	1.18 (1.13;1.23)	5.31519e-14	1.22 (1.17;1.27)	8.81682e-19	1.02 (0.99;1.04)	0.140402	1.00 (0.98;1.01)	0.861215
b4galt1	Chronic renal failure [CKD]	genitourinary	2098	2.04 (1.95;2.14)	1.8041e-210	1.21 (1.16;1.26)	1.00503e-17	1.29 (1.24;1.35)	9.32043e-31	1.32 (1.26;1.38)	4.46759e-36	1.23 (1.18;1.29)	1.79177e-21	1.23 (1.18;1.28)	1.49662e-20	1.01 (0.98;1.03)	0.536984	1.00 (0.99;1.02)	0.901813
prcp	Type 2 diabetes	endocrine/metabolic	2688	2.05 (1.97;2.14)	8.11732e-278	1.18 (1.14;1.23)	1.01768e-17	1.73 (1.67;1.80)	3.1654e-170	1.61 (1.55;1.67)	4.24059e-130	1.46 (1.40;1.51)	1.70667e-82	1.23 (1.18;1.28)	4.42503e-26	1.04 (0.96;1.12)	0.332131	1.00 (0.99;1.02)	0.508468
adgre5	Hypercholesterolemia	endocrine/metabolic	5190	0.96 (0.93;0.98)	0.00240352	0.89 (0.86;0.91)	1.03387e-17	0.90 (0.87;0.92)	5.49678e-14	0.91 (0.88;0.93)	1.80207e-12	0.90 (0.87;0.92)	3.70123e-14	0.89 (0.87;0.92)	2.08016e-15	1.00 (0.97;1.02)	0.927059	0.98 (0.98;0.99)	0.00153328
ssc4d	Tobacco use disorder	mental disorders	1803	0.86 (0.82;0.90)	1.78264e-09	0.82 (0.78;0.86)	1.05586e-17	0.86 (0.82;0.90)	4.80588e-10	0.83 (0.79;0.87)	1.92034e-15	0.84 (0.80;0.88)	4.21365e-13	0.82 (0.78;0.86)	2.32967e-17	1.00 (0.98;1.03)	0.776216	1.01 (0.99;1.02)	0.420996
wfdc2	Chronic airway obstruction	respiratory	1643	2.57 (2.44;2.72)	8.49216e-257	1.25 (1.19;1.32)	1.20705e-17	1.53 (1.45;1.61)	7.52815e-58	1.50 (1.42;1.58)	6.73536e-54	1.42 (1.35;1.49)	1.84446e-40	1.34 (1.27;1.41)	1.79124e-28	1.01 (0.98;1.04)	0.619765	1.02 (1.00;1.03)	0.0733677
ceacam16	Hyposmolality and/or hyponatremia	endocrine/metabolic	971	0.70 (0.66;0.75)	2.03805e-25	0.75 (0.71;0.80)	1.24968e-17	0.68 (0.63;0.72)	3.26012e-30	0.68 (0.64;0.73)	4.10177e-30	0.68 (0.64;0.73)	7.71799e-30	0.72 (0.67;0.77)	8.1607e-23	0.98 (0.95;1.00)	0.100857	1.02 (1.00;1.05)	0.0390097
krt8	Cirrhosis of liver without mention of alcohol	digestive	198	2.81 (2.44;3.24)	2.49559e-46	1.83 (1.59;2.10)	1.41215e-17	2.24 (1.95;2.58)	8.40687e-30	2.07 (1.80;2.37)	1.46328e-24	1.95 (1.70;2.24)	5.98977e-21	1.86 (1.62;2.14)	2.22266e-18			1.46 (1.37;1.55)	1.28982e-33
crim1	Cirrhosis of liver without mention of alcohol	digestive	207	3.09 (2.68;3.57)	4.72439e-53	1.83 (1.59;2.10)	1.48962e-17	2.33 (2.02;2.68)	1.15235e-31	2.17 (1.89;2.50)	2.15313e-27	2.01 (1.74;2.30)	1.09148e-22	1.88 (1.63;2.16)	6.47158e-19	0.98 (0.91;1.04)	0.505445	0.98 (0.93;1.03)	0.396796
timp4	Alcohol-related disorders	mental disorders	741	1.76 (1.63;1.89)	3.1127e-49	1.37 (1.27;1.47)	1.65519e-17	1.58 (1.47;1.70)	1.70804e-34	1.55 (1.44;1.66)	4.88349e-32	1.49 (1.38;1.60)	2.90055e-27	1.47 (1.37;1.58)	8.6244e-26	0.98 (0.95;1.02)	0.294534	0.98 (0.96;1.00)	0.109038
ltbp2	Cirrhosis of liver without mention of alcohol	digestive	209	3.10 (2.66;3.61)	3.89665e-48	1.84 (1.60;2.12)	1.67888e-17	2.26 (1.96;2.61)	1.19999e-28	2.46 (2.14;2.84)	6.09545e-35	2.04 (1.77;2.35)	3.07129e-23	2.01 (1.75;2.32)	2.2783e-22	1.03 (0.97;1.10)	0.348102	1.03 (0.98;1.08)	0.290284
icam1	Cirrhosis of liver without mention of alcohol	digestive	205	3.55 (3.09;4.09)	8.32723e-70	1.82 (1.58;2.09)	1.7752e-17	2.51 (2.18;2.88)	9.92846e-39	2.21 (1.92;2.54)	2.68621e-29	2.10 (1.83;2.41)	9.72083e-26	1.92 (1.67;2.20)	2.1613e-20	1.04 (0.98;1.10)	0.22371	0.99 (0.94;1.04)	0.766561
wfdc2	Obstructive chronic bronchitis	respiratory	805	3.59 (3.33;3.88)	1.73305e-237	1.38 (1.28;1.48)	1.7999e-17	1.83 (1.70;1.97)	6.79497e-57	1.75 (1.63;1.89)	4.65792e-50	1.61 (1.49;1.73)	2.3458e-36	1.50 (1.39;1.61)	1.29725e-26	1.02 (0.98;1.06)	0.386633	1.01 (0.99;1.04)	0.286609
paep	Excessive or frequent menstruation	genitourinary	324	2.30 (1.99;2.66)	5.12764e-29	1.64 (1.46;1.83)	1.94843e-17	2.08 (1.83;2.36)	3.38485e-29	1.98 (1.75;2.24)	1.94487e-27	1.87 (1.66;2.10)	2.03606e-24	1.73 (1.54;1.95)	4.23255e-20	0.97 (0.92;1.03)	0.342173	1.01 (0.97;1.06)	0.570129
il18r1	Type 2 diabetes	endocrine/metabolic	2694	2.10 (2.02;2.18)	4.96731e-301	1.18 (1.13;1.22)	1.96548e-17	1.67 (1.61;1.74)	4.39966e-149	1.44 (1.39;1.50)	3.32736e-78	1.19 (1.14;1.23)	6.84685e-19	1.16 (1.12;1.21)	4.0139e-15	1.02 (1.00;1.04)	0.0237848	1.01 (1.00;1.03)	0.0456494
hyou1	Chronic renal failure [CKD]	genitourinary	2109	1.76 (1.68;1.84)	6.60897e-140	1.20 (1.15;1.26)	2.07733e-17	1.20 (1.15;1.25)	2.88379e-17	1.20 (1.15;1.25)	3.62514e-17	1.18 (1.13;1.24)	7.44139e-15	1.23 (1.17;1.28)	9.40592e-21	1.02 (1.00;1.04)	0.0558608	1.02 (1.01;1.04)	0.00945112
angpt2	Primary pulmonary hypertension	circulatory system	299	2.91 (2.59;3.28)	1.76897e-71	1.68 (1.49;1.89)	2.16859e-17	2.38 (2.12;2.68)	6.6761e-48	2.29 (2.04;2.57)	1.85764e-43	2.27 (2.02;2.56)	8.89806e-43	1.83 (1.62;2.06)	7.11255e-23	1.04 (0.93;1.16)	0.514358	0.95 (0.86;1.05)	0.299569
cdcp1	Emphysema	respiratory	520	2.18 (1.98;2.40)	2.6053e-58	1.46 (1.34;1.59)	2.21718e-17	2.19 (2.00;2.40)	2.75777e-64	1.95 (1.79;2.14)	8.37198e-49	1.51 (1.39;1.65)	1.88585e-20	1.50 (1.38;1.64)	5.18247e-20	0.97 (0.93;1.01)	0.169695	0.99 (0.96;1.02)	0.567515
ntprobnp	Heart valve replaced	circulatory system	341	2.48 (2.21;2.77)	4.56839e-56	1.58 (1.42;1.75)	2.25801e-17	2.31 (2.08;2.56)	3.26438e-57	2.27 (2.05;2.52)	8.04447e-55	1.96 (1.77;2.18)	1.39524e-36	1.76 (1.59;1.96)	4.20289e-26	0.96 (0.92;1.01)	0.142167	1.00 (0.96;1.04)	0.852456
cant1	Chronic renal failure [CKD]	genitourinary	2088	1.66 (1.59;1.73)	1.01757e-111	1.21 (1.16;1.26)	2.36255e-17	1.14 (1.09;1.19)	4.65613e-09	1.14 (1.09;1.19)	1.5599e-09	1.18 (1.13;1.23)	2.17099e-13	1.21 (1.16;1.26)	2.46597e-17	1.02 (0.99;1.04)	0.146818	1.01 (1.00;1.03)	0.124281
rtn4r	Type 2 diabetes	endocrine/metabolic	2696	2.06 (1.98;2.14)	2.52144e-290	1.18 (1.13;1.22)	2.46515e-17	1.41 (1.36;1.47)	1.46782e-68	1.38 (1.33;1.43)	3.07905e-61	1.30 (1.25;1.35)	6.37229e-42	1.22 (1.18;1.27)	4.1326e-25	0.99 (0.97;1.00)	0.11776	1.00 (0.99;1.01)	0.919833
matn3	Osteoarthritis; localized	musculoskeletal	1932	1.21 (1.16;1.27)	2.6256e-16	1.21 (1.16;1.27)	2.74343e-17	1.19 (1.14;1.25)	4.31404e-14	1.18 (1.13;1.24)	3.3384e-13	1.22 (1.17;1.28)	5.00667e-18	1.22 (1.17;1.28)	3.03015e-18	0.99 (0.98;1.01)	0.476956	1.00 (0.99;1.02)	0.618212
wfdc2	Respiratory failure	respiratory	967	2.46 (2.29;2.64)	3.76524e-135	1.33 (1.25;1.43)	2.82984e-17	1.55 (1.45;1.66)	8.69732e-37	1.57 (1.46;1.67)	2.74718e-39	1.47 (1.38;1.58)	7.51903e-30	1.39 (1.30;1.49)	6.02906e-22	1.03 (0.99;1.07)	0.151199	0.99 (0.97;1.02)	0.547722
ccl7	Postinflammatory pulmonary fibrosis	respiratory	477	1.88 (1.71;2.07)	1.01362e-38	1.49 (1.36;1.63)	2.8388e-17	1.65 (1.50;1.81)	1.27033e-25	1.56 (1.43;1.72)	3.39311e-21	1.61 (1.47;1.77)	7.21587e-24	1.53 (1.39;1.67)	3.82312e-19	0.97 (0.93;1.02)	0.290327	1.01 (0.97;1.05)	0.690453
igfbp2	Chronic renal failure [CKD]	genitourinary	2108	1.24 (1.19;1.30)	6.25193e-21	1.21 (1.16;1.26)	2.8467e-17	1.13 (1.08;1.18)	1.00946e-07	1.15 (1.10;1.20)	3.89618e-10	1.28 (1.23;1.34)	1.19521e-28	1.25 (1.19;1.30)	8.64461e-23	1.00 (0.98;1.01)	0.69113	1.00 (0.99;1.02)	0.874238
igfbp7	Heart failure NOS	circulatory system	1515	1.63 (1.54;1.72)	1.10496e-67	1.25 (1.19;1.32)	3.23558e-17	1.34 (1.27;1.41)	1.66833e-28	1.35 (1.28;1.42)	1.91651e-29	1.32 (1.25;1.39)	1.11263e-25	1.27 (1.21;1.34)	4.83779e-20	1.00 (0.98;1.03)	0.788968	1.00 (0.98;1.02)	0.785977
pvr	Cirrhosis of liver without mention of alcohol	digestive	207	2.77 (2.41;3.18)	9.57439e-47	1.81 (1.58;2.08)	3.30952e-17	1.96 (1.70;2.25)	2.83799e-21	2.07 (1.80;2.38)	9.24026e-25	1.89 (1.65;2.17)	1.57321e-19	1.86 (1.62;2.13)	2.20569e-18	1.01 (0.94;1.08)	0.777216	1.02 (0.96;1.07)	0.541644
tnfrsf4	Postinflammatory pulmonary fibrosis	respiratory	481	1.94 (1.77;2.13)	6.33972e-43	1.48 (1.35;1.62)	3.32484e-17	1.64 (1.50;1.80)	4.34532e-26	1.63 (1.48;1.79)	3.43489e-25	1.59 (1.45;1.75)	1.51221e-23	1.53 (1.40;1.68)	3.2198e-20	0.96 (0.90;1.04)	0.320261	1.02 (0.98;1.06)	0.288681
adgrg1	Cirrhosis of liver without mention of alcohol	digestive	206	4.06 (3.49;4.72)	4.34272e-73	1.80 (1.57;2.06)	3.34046e-17	2.96 (2.57;3.40)	3.64149e-52	2.46 (2.14;2.83)	3.50102e-37	2.26 (1.97;2.59)	2.99534e-31	1.98 (1.72;2.27)	1.31846e-22	0.92 (0.87;0.98)	0.0119388	1.10 (1.05;1.16)	0.000121454
igfbp7	Congestive heart failure (CHF) NOS	circulatory system	904	2.06 (1.92;2.21)	5.68279e-87	1.34 (1.25;1.43)	3.69379e-17	1.54 (1.44;1.65)	3.88938e-36	1.55 (1.45;1.66)	9.24569e-37	1.49 (1.39;1.59)	6.51469e-31	1.37 (1.28;1.46)	8.93435e-20	1.00 (0.96;1.03)	0.832839	1.00 (0.98;1.03)	0.84744
spint1	Acute renal failure	genitourinary	2434	1.47 (1.41;1.53)	4.65943e-77	1.19 (1.14;1.24)	3.74379e-17	1.28 (1.23;1.33)	3.61491e-33	1.25 (1.20;1.30)	6.53494e-27	1.24 (1.19;1.29)	2.44069e-26	1.21 (1.16;1.26)	8.42394e-20	1.00 (0.98;1.03)	0.799165	1.00 (0.98;1.01)	0.837379
reg4	Iron deficiency anemias, unspecified or not due to blood loss	hematopoietic	1898	1.46 (1.39;1.53)	3.83307e-54	1.21 (1.16;1.27)	4.07438e-17	1.18 (1.13;1.24)	1.64866e-12	1.21 (1.16;1.26)	2.54176e-16	1.20 (1.15;1.26)	1.85944e-15	1.18 (1.13;1.23)	1.50663e-12	1.02 (0.98;1.06)	0.269351	1.01 (0.99;1.03)	0.202158
ceacam1	Cirrhosis of liver without mention of alcohol	digestive	206	3.51 (3.05;4.04)	5.34638e-69	1.80 (1.57;2.06)	4.65155e-17	1.92 (1.67;2.20)	3.37285e-20	1.86 (1.62;2.13)	9.76428e-19	1.76 (1.53;2.02)	8.51572e-16	1.84 (1.60;2.11)	3.60329e-18	0.98 (0.91;1.06)	0.644671	1.00 (0.95;1.05)	0.976386
slamf8	Cirrhosis of liver without mention of alcohol	digestive	195	3.09 (2.67;3.58)	1.43344e-51	1.83 (1.59;2.11)	4.79094e-17	2.56 (2.22;2.96)	8.64837e-38	2.26 (1.96;2.61)	7.16205e-29	2.20 (1.90;2.54)	3.41453e-27	1.99 (1.72;2.29)	2.99184e-21	0.90 (0.84;0.96)	0.00307341	1.09 (1.04;1.15)	0.000407957
cd83	Postinflammatory pulmonary fibrosis	respiratory	477	1.86 (1.69;2.04)	1.699e-38	1.47 (1.35;1.61)	4.96123e-17	1.54 (1.40;1.68)	2.08581e-20	1.55 (1.41;1.69)	4.45578e-21	1.48 (1.35;1.62)	2.82651e-17	1.50 (1.37;1.64)	1.48758e-18	1.03 (0.98;1.09)	0.224738	1.01 (0.98;1.05)	0.482295
chrdl2	Type 2 diabetes	endocrine/metabolic	2660	1.37 (1.32;1.43)	7.27921e-53	1.19 (1.14;1.23)	5.32354e-17	1.33 (1.27;1.38)	4.31314e-43	1.22 (1.17;1.27)	7.24659e-22	1.23 (1.18;1.28)	1.32378e-23	1.20 (1.15;1.25)	4.67401e-19	1.02 (0.99;1.04)	0.164224	1.01 (0.99;1.02)	0.402734
il6st	Cirrhosis of liver without mention of alcohol	digestive	207	2.62 (2.28;3.01)	1.88237e-41	1.80 (1.57;2.07)	5.61872e-17	1.81 (1.58;2.08)	4.77445e-17	1.82 (1.59;2.09)	1.99675e-17	1.85 (1.61;2.13)	2.05927e-18	1.84 (1.61;2.12)	4.03658e-18	0.96 (0.89;1.03)	0.265447	0.97 (0.93;1.02)	0.289
ceacam5	Pneumococcal pneumonia	respiratory	1758	1.49 (1.42;1.57)	5.55777e-58	1.22 (1.17;1.28)	5.74359e-17	1.33 (1.26;1.39)	4.08226e-31	1.33 (1.27;1.40)	5.72792e-32	1.26 (1.20;1.32)	1.48967e-21	1.24 (1.18;1.30)	4.76651e-19	1.02 (0.98;1.05)	0.346633	1.03 (1.01;1.05)	0.000647552
tspan1	Cancer of prostate	neoplasms	1118	1.31 (1.23;1.40)	2.4491e-16	1.29 (1.22;1.37)	6.44477e-17	1.28 (1.20;1.36)	1.2057e-15	1.28 (1.20;1.36)	1.08101e-15	1.29 (1.21;1.37)	1.79805e-16	1.29 (1.21;1.37)	9.71839e-17	0.98 (0.96;1.01)	0.16466	1.01 (0.99;1.03)	0.213438
qsox1	Cirrhosis of liver without mention of alcohol	digestive	200	2.72 (2.35;3.13)	1.01293e-42	1.83 (1.59;2.10)	6.47514e-17	2.25 (1.95;2.59)	4.87103e-29	1.91 (1.66;2.20)	3.47407e-19	1.90 (1.65;2.19)	4.80289e-19	1.86 (1.62;2.15)	6.32136e-18	0.97 (0.90;1.05)	0.441757	1.01 (0.95;1.07)	0.771337
col4a1	Ascites (non malignant)	digestive	349	1.74 (1.56;1.94)	8.59422e-24	1.57 (1.42;1.75)	6.65497e-17	1.70 (1.53;1.90)	3.78301e-22	1.64 (1.47;1.82)	2.48248e-19	1.60 (1.44;1.78)	9.35719e-18	1.58 (1.42;1.76)	4.63319e-17	1.00 (0.95;1.05)	0.991367	1.05 (1.01;1.09)	0.0066053
wfdc2	Tobacco use disorder	mental disorders	1724	2.80 (2.67;2.95)	0	1.22 (1.17;1.28)	6.92043e-17	1.23 (1.18;1.29)	9.96279e-18	1.23 (1.17;1.29)	1.91238e-17	1.21 (1.16;1.27)	1.25833e-15	1.20 (1.14;1.26)	1.28226e-13	1.00 (0.98;1.03)	0.887432	0.99 (0.97;1.00)	0.140466
igfbpl1	Cirrhosis of liver without mention of alcohol	digestive	207	3.28 (2.85;3.77)	8.98808e-62	1.82 (1.58;2.09)	7.03209e-17	2.64 (2.29;3.03)	3.61364e-42	2.55 (2.21;2.93)	1.89067e-38	2.24 (1.95;2.58)	1.5651e-29	1.92 (1.67;2.21)	6.48519e-20	0.98 (0.92;1.05)	0.633072	1.02 (0.97;1.07)	0.443568
tff2	Chronic renal failure [CKD]	genitourinary	2092	1.98 (1.89;2.08)	2.5657e-179	1.21 (1.16;1.26)	7.06016e-17	1.36 (1.30;1.43)	3.12961e-39	1.47 (1.40;1.53)	2.0656e-61	1.33 (1.28;1.40)	2.07128e-36	1.28 (1.22;1.34)	1.04793e-26	0.99 (0.97;1.01)	0.430847	1.01 (0.99;1.02)	0.317063
cxcl13	Cancer of other lymphoid, histiocytic tissue	neoplasms	234	1.93 (1.70;2.20)	5.7016e-23	1.75 (1.54;2.00)	7.25176e-17	1.89 (1.65;2.15)	8.94323e-21	1.88 (1.65;2.15)	1.10672e-20	1.83 (1.61;2.09)	4.11905e-19	1.78 (1.56;2.03)	2.01326e-17	1.00 (0.93;1.07)	0.966226	1.04 (1.00;1.09)	0.0783735
adamts13	Type 2 diabetes	endocrine/metabolic	2694	1.23 (1.19;1.28)	1.3663e-26	1.17 (1.13;1.22)	7.77522e-17	1.21 (1.16;1.26)	2.64861e-22	1.27 (1.22;1.32)	2.79082e-34	1.27 (1.22;1.32)	4.52757e-34	1.23 (1.18;1.27)	8.11737e-26	1.00 (0.97;1.04)	0.852043	1.02 (1.01;1.03)	0.00408974
ptprh	Cirrhosis of liver without mention of alcohol	digestive	199	2.41 (2.09;2.78)	2.48934e-33	1.82 (1.58;2.10)	8.01849e-17	2.49 (2.16;2.88)	4.32383e-36	2.36 (2.05;2.72)	3.04142e-32	2.29 (1.98;2.64)	2.87468e-30	1.83 (1.59;2.11)	3.91055e-17	0.96 (0.90;1.03)	0.30071	1.03 (0.98;1.09)	0.198065
apom	Cirrhosis of liver without mention of alcohol	digestive	207	0.43 (0.37;0.49)	9.61476e-33	0.56 (0.49;0.64)	8.47439e-17	0.50 (0.43;0.57)	2.1503e-22	0.56 (0.49;0.64)	1.33635e-16	0.57 (0.50;0.65)	1.41262e-15	0.55 (0.48;0.64)	4.30458e-17	1.02 (0.91;1.13)	0.757942	0.93 (0.89;0.98)	0.00808314
palm	Chronic renal failure [CKD]	genitourinary	1961	2.38 (2.27;2.50)	7.19011e-271	1.21 (1.16;1.27)	8.68457e-17	1.33 (1.27;1.39)	5.9766e-32	1.11 (1.06;1.16)	1.05398e-05	1.17 (1.12;1.22)	1.61828e-11	1.22 (1.17;1.28)	4.16807e-18	1.02 (0.99;1.04)	0.215227	1.06 (1.05;1.08)	3.90385e-14
smoc2	Chronic renal failure [CKD]	genitourinary	2098	2.22 (2.11;2.32)	7.50703e-237	1.21 (1.15;1.26)	8.83751e-17	1.14 (1.09;1.19)	1.73477e-08	1.16 (1.11;1.22)	1.94591e-11	1.16 (1.11;1.21)	3.7781e-11	1.21 (1.16;1.27)	9.03696e-18	0.98 (0.96;1.00)	0.0537527	1.04 (1.02;1.05)	7.10647e-06
fgf21	Alcohol-related disorders	mental disorders	742	2.07 (1.93;2.23)	7.86693e-85	1.36 (1.27;1.46)	9.12059e-17	1.86 (1.73;2.00)	4.13e-63	1.74 (1.62;1.87)	1.14548e-50	1.50 (1.40;1.61)	4.82773e-28	1.42 (1.32;1.53)	3.06653e-21	1.05 (1.02;1.08)	0.000789915	0.95 (0.92;0.97)	1.38769e-05
plaur	Acute renal failure	genitourinary	2410	2.05 (1.97;2.14)	1.48771e-239	1.19 (1.14;1.24)	9.22974e-17	1.39 (1.33;1.45)	1.6963e-51	1.28 (1.23;1.33)	1.90776e-31	1.28 (1.23;1.33)	6.11221e-32	1.25 (1.20;1.30)	5.85943e-26	1.01 (0.99;1.03)	0.4844	1.00 (0.99;1.02)	0.691883
notch3	Cirrhosis of liver without mention of alcohol	digestive	209	2.36 (2.05;2.72)	3.25455e-32	1.79 (1.56;2.06)	9.84815e-17	2.05 (1.78;2.37)	4.42636e-23	2.11 (1.83;2.43)	1.48127e-24	1.78 (1.55;2.05)	2.48619e-16	1.70 (1.48;1.95)	3.93386e-14	0.96 (0.83;1.12)	0.632931	1.04 (0.99;1.09)	0.169966
lifr	Type 2 diabetes	endocrine/metabolic	2672	1.26 (1.21;1.31)	8.91462e-31	1.18 (1.13;1.22)	1.0352e-16	1.25 (1.20;1.30)	2.19235e-28	1.24 (1.19;1.29)	1.9415e-27	1.30 (1.25;1.35)	2.33663e-41	1.25 (1.20;1.30)	2.1688e-29	1.01 (0.98;1.03)	0.496775	0.99 (0.97;1.00)	0.0886816
kitlg	Cirrhosis of liver without mention of alcohol	digestive	207	0.43 (0.38;0.50)	8.95295e-33	0.56 (0.49;0.64)	1.04041e-16	0.43 (0.37;0.49)	2.99456e-33	0.42 (0.37;0.48)	2.52463e-35	0.55 (0.48;0.63)	6.69679e-18	0.55 (0.48;0.63)	9.09352e-18	0.99 (0.94;1.05)	0.861028	0.97 (0.93;1.02)	0.284025
cd80	Lymphadenitis	hematopoietic	512	1.67 (1.53;1.83)	5.45497e-29	1.45 (1.33;1.58)	1.09881e-16	1.55 (1.42;1.70)	2.37225e-22	1.56 (1.42;1.70)	2.09969e-22	1.53 (1.40;1.67)	4.37657e-21	1.48 (1.35;1.61)	2.30305e-18	1.02 (0.97;1.07)	0.421853	1.01 (0.98;1.04)	0.418103
cdhr1	Hyperparathyroidism	endocrine/metabolic	205	2.70 (2.36;3.10)	6.68419e-47	1.78 (1.55;2.04)	1.17511e-16	2.14 (1.86;2.45)	8.4789e-28	2.03 (1.77;2.33)	2.18848e-24	1.86 (1.62;2.13)	4.09736e-19	1.77 (1.54;2.03)	2.01795e-16	0.95 (0.90;1.01)	0.0920077	1.04 (0.99;1.09)	0.110724
kitlg	Type 2 diabetes	endocrine/metabolic	2660	0.71 (0.68;0.74)	1.21812e-67	0.85 (0.82;0.88)	1.19947e-16	0.76 (0.73;0.79)	1.26559e-44	0.75 (0.73;0.78)	2.18211e-47	0.82 (0.79;0.86)	1.90142e-23	0.85 (0.81;0.88)	1.01436e-17	1.00 (0.98;1.01)	0.628613	1.00 (0.99;1.01)	0.859464
pik3ip1	Chronic renal failure [CKD]	genitourinary	2085	2.87 (2.73;3.02)	0	1.20 (1.15;1.26)	1.21215e-16	1.25 (1.20;1.31)	8.38768e-23	1.37 (1.31;1.43)	7.30486e-44	1.24 (1.18;1.29)	3.58119e-21	1.21 (1.16;1.27)	4.52276e-18	1.01 (0.98;1.03)	0.643909	1.09 (1.08;1.11)	2.32956e-27
krt8	Type 2 diabetes	endocrine/metabolic	2524	1.52 (1.47;1.59)	2.55533e-97	1.18 (1.13;1.23)	1.28037e-16	1.39 (1.34;1.44)	1.11161e-60	1.32 (1.27;1.38)	8.3771e-45	1.21 (1.16;1.25)	4.35533e-21	1.18 (1.14;1.23)	7.29407e-17			1.01 (0.99;1.03)	0.221752
igfbp2	Acute renal failure	genitourinary	2454	1.16 (1.12;1.21)	1.51114e-12	1.19 (1.14;1.24)	1.38817e-16	1.16 (1.12;1.21)	3.68888e-13	1.17 (1.12;1.21)	2.10046e-13	1.29 (1.24;1.34)	2.84411e-34	1.25 (1.20;1.30)	1.56148e-26	1.00 (0.98;1.01)	0.686412	0.98 (0.97;1.00)	0.0233504
clstn2	Heart failure NOS	circulatory system	1521	1.35 (1.28;1.42)	2.22721e-29	1.24 (1.18;1.31)	1.40803e-16	1.33 (1.26;1.40)	3.57622e-27	1.33 (1.26;1.40)	6.0705e-27	1.31 (1.24;1.37)	2.03768e-24	1.29 (1.23;1.36)	6.21478e-23	1.01 (0.95;1.08)	0.699432	0.99 (0.97;1.00)	0.125482
hspg2	Chronic renal failure [CKD]	genitourinary	2071	2.83 (2.70;2.97)	0	1.20 (1.15;1.26)	1.43525e-16	1.20 (1.14;1.25)	2.42099e-15	1.22 (1.16;1.27)	6.16465e-18	1.13 (1.08;1.18)	3.05974e-08	1.15 (1.10;1.20)	5.18362e-10	1.00 (0.98;1.02)	0.855973	1.12 (1.10;1.13)	1.00071e-40
cd80	Other mental disorder	mental disorders	6485	1.24 (1.21;1.27)	9.7622e-61	1.11 (1.08;1.14)	1.49892e-16	1.16 (1.13;1.19)	3.41981e-32	1.17 (1.14;1.20)	1.11425e-32	1.15 (1.12;1.18)	2.53698e-28	1.14 (1.11;1.16)	6.58809e-24	0.99 (0.98;1.00)	0.119118	1.00 (0.99;1.01)	0.435043
vsig4	Chronic renal failure [CKD]	genitourinary	2085	2.80 (2.66;2.94)	0	1.20 (1.15;1.26)	1.55324e-16	1.27 (1.21;1.32)	7.22763e-26	1.31 (1.25;1.37)	9.89665e-33	1.25 (1.19;1.30)	7.94464e-23	1.22 (1.17;1.27)	1.09017e-18	1.04 (0.99;1.10)	0.147993	1.03 (1.01;1.04)	0.00247097
gfap	Delirium due to conditions classified elsewhere	mental disorders	776	1.34 (1.24;1.45)	1.64354e-13	1.35 (1.25;1.44)	1.59171e-16	1.28 (1.19;1.37)	1.14989e-11	1.33 (1.23;1.42)	5.22079e-15	1.34 (1.25;1.44)	2.99463e-16	1.35 (1.25;1.45)	1.38899e-16	0.96 (0.90;1.03)	0.270767	1.21 (1.18;1.24)	2.26848e-47
cd14	Diabetic retinopathy	endocrine/metabolic	389	1.43 (1.29;1.59)	5.10666e-12	1.52 (1.38;1.68)	1.60851e-16	1.26 (1.14;1.39)	1.1432e-05	1.24 (1.12;1.38)	3.91517e-05	1.47 (1.33;1.63)	2.51135e-14	1.50 (1.36;1.66)	1.35307e-15	0.96 (0.91;1.01)	0.0974236	0.99 (0.95;1.02)	0.439731
chrdl1	Chronic renal failure [CKD]	genitourinary	2092	2.39 (2.27;2.51)	5.57127e-257	1.20 (1.15;1.26)	1.73511e-16	1.36 (1.30;1.43)	4.71446e-40	1.36 (1.30;1.43)	3.7469e-42	1.38 (1.32;1.44)	3.26014e-45	1.22 (1.17;1.28)	5.156e-19	1.01 (0.99;1.03)	0.344334	1.04 (1.03;1.06)	1.71136e-07
lamp3	Emphysema	respiratory	528	2.96 (2.69;3.24)	9.37861e-115	1.44 (1.32;1.57)	1.76103e-16	1.65 (1.51;1.80)	4.0034e-29	1.60 (1.47;1.75)	7.68344e-26	1.55 (1.42;1.69)	8.67967e-23	1.46 (1.34;1.59)	1.339e-17	1.00 (0.96;1.04)	0.95115	1.04 (1.01;1.07)	0.0169632
chchd6	Chronic renal failure [CKD]	genitourinary	1958	1.74 (1.66;1.83)	2.84212e-120	1.21 (1.16;1.27)	1.81481e-16	1.23 (1.17;1.28)	2.90868e-18	1.23 (1.17;1.29)	7.38842e-19	1.23 (1.17;1.29)	6.98141e-19	1.23 (1.18;1.29)	5.06497e-19	0.99 (0.97;1.01)	0.353309	0.99 (0.97;1.00)	0.147531
ltbp2	Atrial fibrillation and flutter	circulatory system	1487	1.41 (1.33;1.50)	3.57076e-28	1.25 (1.18;1.32)	1.98494e-16	1.31 (1.24;1.38)	1.74562e-22	1.38 (1.30;1.45)	3.26323e-31	1.32 (1.26;1.40)	3.48775e-25	1.31 (1.25;1.39)	3.83362e-24	1.01 (0.99;1.03)	0.37918	1.01 (0.99;1.03)	0.270994
ntprobnp	Rheumatic disease of the heart valves	circulatory system	485	2.05 (1.86;2.25)	1.01504e-48	1.45 (1.33;1.59)	2.00397e-16	1.94 (1.78;2.12)	7.98785e-49	1.88 (1.72;2.05)	9.69653e-45	1.69 (1.55;1.85)	1.23243e-30	1.56 (1.43;1.71)	1.56455e-22	1.00 (0.96;1.04)	0.937889	1.03 (0.99;1.06)	0.127516
vcam1	Thrombocytopenia	hematopoietic	365	2.14 (1.93;2.39)	4.1541e-44	1.55 (1.39;1.72)	2.21385e-16	1.73 (1.56;1.93)	1.64733e-24	1.61 (1.45;1.79)	3.05899e-19	1.59 (1.44;1.77)	2.09053e-18	1.59 (1.43;1.76)	3.4431e-18	0.99 (0.94;1.03)	0.547021	1.01 (0.97;1.05)	0.686964
tnfrsf11b	Cirrhosis of liver without mention of alcohol	digestive	206	2.90 (2.52;3.34)	1.73644e-50	1.80 (1.56;2.07)	2.31528e-16	2.49 (2.16;2.87)	9.31415e-37	2.22 (1.93;2.55)	1.1446e-28	1.96 (1.70;2.25)	6.43968e-21	1.84 (1.60;2.12)	1.43972e-17	0.98 (0.92;1.04)	0.448594	1.05 (1.00;1.10)	0.058205
itga5	Cirrhosis of liver without mention of alcohol	digestive	206	3.37 (2.93;3.88)	2.08064e-64	1.78 (1.55;2.04)	2.33646e-16	2.10 (1.83;2.41)	5.56346e-26	2.03 (1.77;2.33)	1.43977e-23	1.68 (1.46;1.92)	2.16743e-13	1.84 (1.61;2.12)	3.0736e-18	0.95 (0.87;1.03)	0.244843	1.04 (0.99;1.10)	0.108014
cd14	Type 2 diabetes with ophthalmic manifestations	endocrine/metabolic	406	1.43 (1.29;1.58)	2.25021e-12	1.51 (1.36;1.66)	2.42067e-16	1.26 (1.14;1.39)	8.30438e-06	1.25 (1.13;1.38)	1.98403e-05	1.47 (1.34;1.63)	6.60725e-15	1.49 (1.35;1.64)	2.03747e-15	0.95 (0.90;0.99)	0.024081	0.98 (0.95;1.02)	0.354951
ccn3	Chronic renal failure [CKD]	genitourinary	2105	2.10 (2.00;2.21)	5.08312e-198	1.20 (1.15;1.26)	2.44259e-16	1.19 (1.14;1.25)	1.75233e-14	1.20 (1.15;1.25)	1.77417e-15	1.20 (1.15;1.26)	3.85655e-16	1.17 (1.12;1.22)	8.63948e-12	0.99 (0.97;1.01)	0.251059	1.02 (1.01;1.04)	0.0085491
havcr1	Other anemias	hematopoietic	2475	1.51 (1.45;1.58)	1.5611e-73	1.18 (1.14;1.23)	2.46308e-16	1.45 (1.39;1.51)	1.71897e-72	1.45 (1.39;1.51)	9.02769e-72	1.31 (1.26;1.36)	4.94632e-39	1.22 (1.17;1.26)	1.55767e-21	1.02 (1.00;1.03)	0.0758319	1.01 (1.00;1.03)	0.153888
angptl7	Type 2 diabetes	endocrine/metabolic	2696	1.37 (1.32;1.42)	2.27579e-54	1.17 (1.13;1.22)	2.50383e-16	1.23 (1.19;1.28)	7.89099e-26	1.23 (1.18;1.28)	9.15114e-26	1.16 (1.12;1.21)	3.53345e-14	1.15 (1.11;1.20)	4.94343e-13	1.01 (0.96;1.05)	0.785638	1.02 (1.00;1.03)	0.0108805
ca9	Cirrhosis of liver without mention of alcohol	digestive	207	1.97 (1.72;2.26)	9.82607e-22	1.76 (1.54;2.02)	2.6919e-16	1.95 (1.69;2.23)	3.78073e-21	1.94 (1.69;2.22)	1.43996e-21	1.92 (1.68;2.20)	4.2411e-21	1.89 (1.65;2.16)	6.23283e-20	0.99 (0.84;1.17)	0.904578	1.02 (0.97;1.07)	0.414329
tnfrsf10b	Acute renal failure	genitourinary	2418	2.26 (2.16;2.36)	1.48199e-281	1.19 (1.14;1.24)	2.78103e-16	1.42 (1.36;1.48)	8.34246e-62	1.36 (1.31;1.42)	1.51076e-48	1.33 (1.28;1.39)	3.40638e-42	1.22 (1.17;1.27)	9.12206e-21	1.01 (0.99;1.04)	0.318091	1.00 (0.99;1.02)	0.904114
chrdl2	Excessive or frequent menstruation	genitourinary	323	1.81 (1.60;2.05)	7.24879e-21	1.61 (1.43;1.80)	2.85093e-16	1.76 (1.56;1.98)	7.85464e-21	1.69 (1.50;1.90)	2.87707e-18	1.64 (1.46;1.84)	4.12725e-17	1.61 (1.44;1.81)	1.97079e-16	0.98 (0.92;1.05)	0.615314	1.00 (0.96;1.04)	0.925321
acta2	Acute renal failure	genitourinary	2386	1.68 (1.61;1.76)	9.55858e-109	1.19 (1.14;1.24)	3.00045e-16	1.27 (1.22;1.32)	1.67346e-28	1.27 (1.22;1.33)	2.07644e-29	1.28 (1.23;1.33)	3.38244e-30	1.29 (1.24;1.34)	5.13424e-32	1.01 (0.99;1.03)	0.284562
eda2r	Respiratory failure	respiratory	1010	2.15 (1.98;2.32)	1.93049e-82	1.31 (1.22;1.39)	3.08161e-16	1.46 (1.37;1.56)	8.62681e-31	1.46 (1.37;1.56)	1.63947e-30	1.40 (1.31;1.49)	1.2829e-24	1.32 (1.24;1.40)	3.42223e-17	1.03 (0.97;1.10)	0.301583	0.99 (0.97;1.02)	0.691107
flt3lg	Postinflammatory pulmonary fibrosis	respiratory	482	1.60 (1.45;1.75)	3.89199e-22	1.46 (1.33;1.60)	3.1414e-16	1.56 (1.43;1.71)	1.49601e-21	1.51 (1.38;1.65)	9.37686e-19	1.54 (1.40;1.68)	1.81839e-20	1.50 (1.37;1.64)	1.98499e-18			1.04 (1.00;1.08)	0.0723883
ocln	Chronic renal failure [CKD]	genitourinary	1962	2.12 (2.02;2.22)	2.43833e-204	1.21 (1.16;1.27)	3.19753e-16	1.25 (1.19;1.31)	2.0814e-20	1.26 (1.20;1.32)	2.53058e-22	1.27 (1.22;1.33)	7.15544e-25	1.24 (1.18;1.30)	4.73376e-20	0.97 (0.94;1.01)	0.130514	1.00 (0.98;1.02)	0.927555
clstn3	Cirrhosis of liver without mention of alcohol	digestive	202	2.60 (2.26;2.99)	6.2173e-41	1.78 (1.55;2.04)	3.35009e-16	1.83 (1.59;2.10)	1.02421e-17	1.86 (1.62;2.14)	1.25775e-18	1.77 (1.54;2.04)	4.38228e-16	1.83 (1.59;2.10)	1.47425e-17	0.96 (0.90;1.02)	0.157245	1.01 (0.96;1.07)	0.592154
angptl2	Type 2 diabetes	endocrine/metabolic	2664	1.65 (1.58;1.71)	9.14829e-138	1.17 (1.13;1.22)	3.55498e-16	1.39 (1.34;1.44)	5.9647e-63	1.23 (1.18;1.27)	2.60682e-25	1.16 (1.12;1.21)	9.88942e-15	1.19 (1.14;1.23)	1.80286e-18	1.03 (1.01;1.05)	0.00290957	1.00 (0.99;1.02)	0.546062
scrg1	Arthropathy NOS	musculoskeletal	5586	1.22 (1.18;1.25)	5.01606e-38	1.12 (1.09;1.15)	3.94218e-16	1.12 (1.09;1.15)	3.64865e-16	1.12 (1.09;1.15)	1.74001e-17	1.12 (1.09;1.15)	3.08795e-17	1.12 (1.09;1.15)	7.62636e-18	1.00 (0.99;1.01)	0.515889
tnr	Cancer of bronchus; lung	neoplasms	615	0.52 (0.48;0.56)	1.34158e-56	0.72 (0.66;0.78)	4.81017e-16	0.68 (0.62;0.73)	4.04891e-21	0.67 (0.62;0.73)	5.31445e-23	0.68 (0.62;0.73)	4.20639e-22	0.69 (0.64;0.75)	1.44798e-19	1.00 (0.97;1.04)	0.842675	0.97 (0.94;1.00)	0.0416426
pi3	Psoriasis vulgaris	dermatologic	434	1.86 (1.69;2.05)	3.31315e-35	1.48 (1.35;1.63)	4.91591e-16	1.55 (1.41;1.70)	1.7524e-19	1.56 (1.42;1.71)	4.64928e-20	1.53 (1.39;1.68)	1.29933e-18	1.51 (1.37;1.66)	1.5664e-17	0.94 (0.90;0.99)	0.0122641	1.05 (1.02;1.08)	0.0035492
gchfr	Postinflammatory pulmonary fibrosis	respiratory	448	1.77 (1.60;1.95)	9.5423e-29	1.49 (1.35;1.64)	5.27123e-16	1.47 (1.34;1.62)	6.47509e-15	1.56 (1.41;1.71)	5.80368e-19	1.53 (1.39;1.69)	7.57412e-18	1.52 (1.38;1.67)	3.61612e-17	0.97 (0.92;1.01)	0.179762	1.04 (1.00;1.09)	0.0463825
vtcn1	Cirrhosis of liver without mention of alcohol	digestive	195	1.88 (1.63;2.18)	6.87923e-18	1.81 (1.57;2.09)	5.39549e-16	1.80 (1.56;2.07)	1.09906e-15	1.80 (1.56;2.08)	1.03599e-15	1.81 (1.57;2.09)	5.39549e-16	1.81 (1.57;2.09)	5.39549e-16	1.04 (0.69;1.55)	0.853613	1.07 (1.01;1.13)	0.0134311
cd302	Acute renal failure	genitourinary	2425	1.91 (1.82;1.99)	3.67217e-185	1.18 (1.14;1.23)	5.81575e-16	1.31 (1.26;1.37)	1.02215e-38	1.32 (1.26;1.37)	2.33758e-39	1.29 (1.24;1.35)	9.28002e-35	1.21 (1.16;1.26)	5.03833e-20	0.99 (0.97;1.01)	0.297606	1.01 (0.99;1.02)	0.255757
mmp12	Tobacco use disorder	mental disorders	1812	2.23 (2.13;2.34)	4.27454e-233	1.21 (1.15;1.27)	5.91687e-16	1.24 (1.18;1.29)	2.76931e-19	1.24 (1.19;1.30)	2.10975e-20	1.24 (1.18;1.30)	1.68623e-19	1.21 (1.15;1.27)	8.23857e-16	1.00 (0.98;1.03)	0.707881	1.00 (0.98;1.02)	0.944008
gp2	Hyperplasia of prostate	genitourinary	1874	1.19 (1.14;1.25)	2.83007e-13	1.21 (1.16;1.27)	6.17988e-16	1.20 (1.15;1.26)	8.08546e-15	1.19 (1.14;1.25)	1.8671e-13	1.20 (1.14;1.26)	1.41111e-14	1.21 (1.16;1.27)	5.74049e-16	1.02 (1.00;1.04)	0.0939572	1.00 (0.99;1.02)	0.88064
prrt3	Chronic renal failure [CKD]	genitourinary	1905	1.67 (1.59;1.75)	1.63317e-102	1.21 (1.15;1.26)	6.48357e-16	1.12 (1.07;1.17)	2.45159e-06	1.15 (1.10;1.20)	3.11891e-09	1.16 (1.10;1.21)	3.78936e-10	1.18 (1.13;1.24)	2.79832e-13	0.98 (0.96;1.00)	0.0229505	1.04 (1.02;1.05)	1.0921e-05
fgfbp2	Arthropathy NOS	musculoskeletal	5588	1.12 (1.10;1.16)	4.9781e-18	1.12 (1.09;1.14)	6.48426e-16	1.15 (1.12;1.18)	7.37121e-25	1.10 (1.07;1.13)	1.37225e-12	1.11 (1.08;1.14)	4.86627e-15	1.11 (1.08;1.14)	5.9151e-15	1.01 (0.99;1.02)	0.286467	1.00 (0.99;1.01)	0.643749
tacstd2	Cirrhosis of liver without mention of alcohol	digestive	189	1.77 (1.53;2.05)	1.48153e-14	1.81 (1.57;2.10)	6.51492e-16	1.83 (1.59;2.12)	2.53861e-16	1.98 (1.71;2.29)	2.35518e-20	1.88 (1.63;2.18)	1.01034e-17	1.81 (1.56;2.09)	1.08606e-15	1.02 (0.95;1.10)	0.550123	1.00 (0.95;1.05)	0.876728
galnt5	Primary pulmonary hypertension	circulatory system	292	1.62 (1.44;1.82)	7.69409e-16	1.60 (1.43;1.80)	6.66418e-16	1.57 (1.39;1.76)	3.19811e-14	1.60 (1.43;1.80)	9.87188e-16	1.63 (1.45;1.82)	1.04254e-16	1.59 (1.42;1.79)	1.65703e-15	1.28 (0.94;1.75)	0.112907	0.96 (0.87;1.05)	0.380918
ace2	Type 2 diabetes	endocrine/metabolic	2615	1.95 (1.87;2.04)	2.02264e-217	1.18 (1.13;1.23)	6.74192e-16	1.36 (1.31;1.42)	1.19264e-50	1.25 (1.20;1.30)	9.53211e-27	1.34 (1.29;1.40)	6.95807e-48	1.28 (1.23;1.34)	7.17451e-35	1.00 (0.98;1.02)	0.962572	1.00 (0.99;1.01)	0.900399
rspo3	Uterine leiomyoma	neoplasms	490	1.41 (1.29;1.55)	5.00224e-13	1.43 (1.31;1.56)	7.06969e-16	1.40 (1.28;1.52)	5.76111e-14	1.37 (1.26;1.49)	1.12591e-12	1.40 (1.28;1.53)	2.73204e-14	1.42 (1.31;1.55)	1.25035e-15	1.02 (0.98;1.06)	0.309451	1.00 (0.97;1.03)	0.849302
ca14	Chronic renal failure [CKD]	genitourinary	2106	1.23 (1.17;1.29)	1.83333e-18	1.19 (1.14;1.25)	7.11153e-16	1.03 (0.99;1.08)	0.180928	1.06 (1.01;1.11)	0.010161	1.12 (1.07;1.16)	6.70176e-07	1.13 (1.09;1.18)	9.11578e-09	0.99 (0.90;1.08)	0.797387	1.02 (1.01;1.04)	0.00259172
cgref1	Chronic renal failure [CKD]	genitourinary	2088	1.89 (1.81;1.98)	1.46843e-172	1.20 (1.15;1.25)	7.92318e-16	1.32 (1.26;1.38)	2.93353e-35	1.35 (1.29;1.41)	7.33444e-42	1.29 (1.24;1.35)	9.16041e-31	1.26 (1.20;1.31)	1.84773e-24	0.99 (0.97;1.01)	0.185688	0.99 (0.97;1.00)	0.132725
cd79b	Neutropenia	hematopoietic	566	1.51 (1.39;1.65)	1.11761e-21	1.41 (1.29;1.53)	8.22919e-16	1.40 (1.29;1.53)	1.10461e-15	1.41 (1.29;1.53)	1.00881e-15	1.40 (1.29;1.52)	1.86021e-15	1.41 (1.30;1.53)	5.05208e-16	0.98 (0.94;1.01)	0.178052
ntprobnp	Coronary atherosclerosis	circulatory system	2519	1.32 (1.27;1.38)	4.82833e-39	1.17 (1.13;1.22)	8.81755e-16	1.30 (1.25;1.35)	2.65204e-38	1.28 (1.23;1.33)	2.25347e-35	1.22 (1.17;1.27)	2.86826e-23	1.19 (1.14;1.24)	1.7753e-18	0.99 (0.98;1.01)	0.505085	1.00 (0.99;1.01)	0.972755
nefl	Pneumonitis due to inhalation of food or vomitus	respiratory	434	1.98 (1.77;2.20)	1.88525e-34	1.49 (1.35;1.64)	9.44193e-16	1.64 (1.49;1.81)	3.04077e-23	1.63 (1.48;1.80)	9.2751e-23	1.57 (1.42;1.73)	2.04092e-19	1.50 (1.36;1.65)	3.84634e-16			0.99 (0.96;1.03)	0.676405
cd302	Chronic renal failure [CKD]	genitourinary	2077	2.55 (2.43;2.68)	0	1.20 (1.15;1.25)	9.4453e-16	1.37 (1.31;1.43)	9.88022e-43	1.35 (1.29;1.41)	8.35873e-40	1.29 (1.24;1.35)	6.06204e-30	1.22 (1.16;1.27)	3.65227e-18	0.99 (0.96;1.01)	0.236501	1.02 (1.00;1.03)	0.0452661
igfbp1	Type 2 diabetes	endocrine/metabolic	2693	0.52 (0.50;0.54)	1.83161e-220	0.86 (0.82;0.89)	9.51309e-16	0.76 (0.73;0.79)	5.88248e-45	0.73 (0.71;0.76)	1.94442e-54	0.76 (0.73;0.79)	2.05793e-44	0.79 (0.76;0.82)	1.68993e-34	1.00 (0.99;1.02)	0.700324	0.97 (0.96;0.99)	0.000165079
crtac1	Osteoarthrosis, localized, primary	musculoskeletal	588	1.46 (1.34;1.60)	3.47835e-18	1.39 (1.28;1.51)	9.54554e-16	1.45 (1.34;1.57)	1.76217e-19	1.43 (1.32;1.55)	2.21727e-18	1.43 (1.32;1.56)	1.77824e-18	1.39 (1.29;1.51)	5.80823e-16	1.03 (0.99;1.07)	0.1336	0.96 (0.93;0.98)	0.00214901
eda2r	Acute renal failure	genitourinary	2455	2.24 (2.13;2.36)	4.69908e-213	1.18 (1.14;1.23)	9.63778e-16	1.36 (1.31;1.42)	8.10659e-48	1.35 (1.30;1.41)	2.86451e-46	1.25 (1.20;1.31)	4.83394e-27	1.18 (1.14;1.23)	1.10335e-15	1.01 (0.97;1.05)	0.689003	1.01 (0.99;1.02)	0.240513
plau	Postinflammatory pulmonary fibrosis	respiratory	479	1.50 (1.37;1.65)	1.34809e-17	1.45 (1.32;1.59)	1.03551e-15	1.42 (1.29;1.56)	2.56597e-13	1.40 (1.27;1.53)	7.22434e-13	1.42 (1.30;1.56)	2.59139e-14	1.44 (1.32;1.58)	4.07453e-15	1.09 (0.95;1.26)	0.229383	0.96 (0.92;1.00)	0.0466581
crim1	Acute renal failure	genitourinary	2442	1.56 (1.50;1.63)	6.16738e-95	1.18 (1.13;1.23)	1.04193e-15	1.29 (1.24;1.35)	1.45201e-34	1.26 (1.21;1.32)	3.16647e-29	1.26 (1.21;1.31)	3.49505e-29	1.19 (1.14;1.24)	2.12193e-17	0.97 (0.96;0.99)	0.00944172	1.01 (0.99;1.02)	0.500949
nrcam	Postinflammatory pulmonary fibrosis	respiratory	480	1.46 (1.33;1.60)	2.72329e-16	1.44 (1.32;1.58)	1.08834e-15	1.54 (1.41;1.68)	6.89174e-21	1.50 (1.37;1.64)	8.34496e-19	1.47 (1.34;1.61)	5.74701e-17	1.47 (1.34;1.60)	8.85102e-17	1.06 (1.02;1.12)	0.00984964	0.96 (0.93;1.00)	0.0667403
tnfrsf4	Cancer of other lymphoid, histiocytic tissue	neoplasms	234	1.86 (1.63;2.13)	1.43274e-19	1.70 (1.49;1.93)	1.22413e-15	1.79 (1.57;2.04)	2.288e-18	1.79 (1.57;2.04)	2.51075e-18	1.83 (1.61;2.08)	9.51794e-20	1.75 (1.54;2.00)	2.15807e-17	1.03 (0.94;1.13)	0.53565	1.04 (0.99;1.09)	0.0824168
pon3	Type 2 diabetes	endocrine/metabolic	2674	0.44 (0.43;0.46)	0	0.86 (0.82;0.89)	1.23137e-15	0.61 (0.59;0.64)	1.73273e-136	0.73 (0.71;0.76)	1.67219e-55	0.79 (0.76;0.82)	7.76071e-34	0.84 (0.80;0.87)	4.61633e-20	1.00 (0.97;1.02)	0.872852	1.00 (0.98;1.01)	0.832746
ager	Chronic airway obstruction	respiratory	1711	0.75 (0.71;0.78)	3.04197e-32	0.82 (0.78;0.86)	1.24489e-15	0.68 (0.65;0.71)	1.71863e-54	0.67 (0.64;0.71)	1.56978e-57	0.73 (0.70;0.77)	3.70352e-37	0.78 (0.75;0.82)	1.23804e-23	1.00 (0.97;1.02)	0.687796	0.98 (0.96;1.00)	0.0234485
tnfrsf9	Lymphadenitis	hematopoietic	521	1.66 (1.52;1.82)	3.29803e-28	1.42 (1.30;1.55)	1.34549e-15	1.43 (1.31;1.57)	4.77138e-16	1.45 (1.33;1.58)	9.99431e-17	1.46 (1.34;1.59)	1.28906e-17	1.44 (1.32;1.57)	1.30589e-16	0.99 (0.95;1.04)	0.748388	1.05 (1.02;1.08)	0.00238373
fbln2	Chronic renal failure [CKD]	genitourinary	1974	2.01 (1.92;2.11)	2.00629e-183	1.20 (1.15;1.26)	1.3665e-15	1.23 (1.18;1.29)	1.36571e-19	1.20 (1.15;1.26)	1.95698e-15	1.19 (1.14;1.25)	2.0481e-14	1.20 (1.14;1.25)	6.71806e-15	0.95 (0.90;1.01)	0.101679	1.03 (1.02;1.05)	6.90188e-05
proc	Cirrhosis of liver without mention of alcohol	digestive	207	0.53 (0.46;0.61)	4.55723e-19	0.57 (0.50;0.65)	1.4245e-15	0.60 (0.52;0.68)	2.16406e-13	0.58 (0.50;0.66)	6.37773e-15	0.59 (0.52;0.68)	1.29848e-13	0.61 (0.53;0.70)	1.28178e-12	0.98 (0.92;1.04)	0.488072	0.98 (0.93;1.03)	0.430873
mmp7	Hematuria	genitourinary	1532	1.31 (1.24;1.38)	1.1842e-23	1.23 (1.17;1.29)	1.47706e-15	1.28 (1.22;1.35)	1.0274e-21	1.29 (1.22;1.36)	3.37452e-22	1.22 (1.16;1.29)	3.42341e-15	1.23 (1.17;1.30)	3.53913e-16	1.03 (1.00;1.06)	0.0668687	0.99 (0.97;1.01)	0.23162
cxcl17	Other mental disorder	mental disorders	6697	1.52 (1.48;1.57)	1.25313e-206	1.11 (1.08;1.13)	1.57424e-15	1.13 (1.11;1.16)	7.4317e-23	1.15 (1.12;1.18)	1.2399e-28	1.12 (1.09;1.15)	2.60765e-19	1.12 (1.09;1.15)	9.75425e-19	1.02 (1.01;1.03)	0.00534229	1.00 (0.99;1.01)	0.778196
adgre2	Hypercholesterolemia	endocrine/metabolic	5194	0.95 (0.92;0.98)	0.000370849	0.89 (0.87;0.92)	1.80801e-15	0.90 (0.87;0.92)	4.85495e-14	0.91 (0.88;0.93)	2.04679e-12	0.89 (0.87;0.92)	3.79913e-16	0.90 (0.88;0.93)	2.00741e-13	1.00 (0.98;1.01)	0.581596	0.98 (0.97;0.99)	1.90471e-05
ptgds	Chronic renal failure [CKD]	genitourinary	2070	2.47 (2.36;2.59)	0	1.20 (1.14;1.25)	1.82603e-15	1.19 (1.14;1.25)	7.78796e-15	1.11 (1.07;1.16)	1.54255e-06	1.12 (1.07;1.17)	3.65497e-07	1.19 (1.14;1.25)	2.25424e-15	1.02 (1.00;1.04)	0.0241432	1.08 (1.07;1.10)	1.60237e-22
mmp12	Other chronic ischemic heart disease, unspecified	circulatory system	2282	1.60 (1.53;1.68)	5.14288e-93	1.18 (1.14;1.24)	1.84804e-15	1.38 (1.32;1.43)	2.79967e-50	1.37 (1.32;1.43)	1.95425e-49	1.38 (1.32;1.44)	6.10452e-50	1.32 (1.27;1.38)	2.56755e-38	1.00 (0.98;1.02)	0.973	1.02 (1.01;1.04)	0.00753781
fgfr2	Cirrhosis of liver without mention of alcohol	digestive	206	3.67 (3.17;4.24)	2.18103e-69	1.75 (1.53;2.02)	1.90867e-15	1.94 (1.69;2.23)	1.20295e-20	1.74 (1.51;2.00)	5.91261e-15	1.70 (1.48;1.95)	7.47826e-14	1.71 (1.49;1.96)	4.14833e-14	0.98 (0.92;1.04)	0.520336	1.05 (1.00;1.10)	0.0751432
ceacam5	Pneumonia	respiratory	1492	1.51 (1.43;1.60)	2.60944e-52	1.23 (1.17;1.30)	1.95228e-15	1.35 (1.28;1.42)	1.8321e-29	1.36 (1.29;1.43)	3.72088e-31	1.27 (1.21;1.34)	3.08149e-20	1.26 (1.19;1.32)	5.4951e-18	0.99 (0.95;1.02)	0.526445	1.00 (0.98;1.02)	0.731321
col18a1	Chronic renal failure [CKD]	genitourinary	2101	2.56 (2.44;2.68)	0	1.19 (1.14;1.25)	2.00005e-15	1.30 (1.24;1.36)	3.24183e-31	1.29 (1.23;1.35)	9.86646e-30	1.28 (1.22;1.33)	4.87734e-28	1.23 (1.18;1.28)	1.5402e-20	0.99 (0.97;1.01)	0.240907	1.03 (1.01;1.04)	0.00189058
clstn2	Congestive heart failure (CHF) NOS	circulatory system	900	1.57 (1.46;1.67)	1.70687e-38	1.31 (1.23;1.40)	2.07351e-15	1.52 (1.42;1.63)	1.27046e-34	1.52 (1.42;1.62)	5.79298e-34	1.46 (1.37;1.56)	9.97493e-29	1.41 (1.32;1.50)	9.70776e-24	1.06 (0.98;1.15)	0.13943	1.00 (0.97;1.03)	0.988177
havcr1	Type 2 diabetes	endocrine/metabolic	2695	1.77 (1.70;1.85)	4.85245e-159	1.17 (1.12;1.21)	2.17121e-15	1.56 (1.50;1.62)	1.99351e-111	1.54 (1.48;1.60)	4.64554e-107	1.35 (1.29;1.40)	8.998e-52	1.22 (1.17;1.27)	1.83525e-24	1.00 (0.98;1.01)	0.750991	0.99 (0.98;1.01)	0.362439
scarf2	Chronic renal failure [CKD]	genitourinary	2102	1.87 (1.77;1.96)	8.52489e-130	1.19 (1.14;1.25)	2.42849e-15	1.32 (1.26;1.38)	5.3291e-33	1.36 (1.30;1.42)	3.1948e-41	1.30 (1.24;1.35)	6.38109e-31	1.25 (1.19;1.30)	3.9141e-23	1.01 (0.99;1.03)	0.247323	1.00 (0.99;1.02)	0.579872
tacstd2	Chronic renal failure [CKD]	genitourinary	1876	1.15 (1.10;1.20)	3.87533e-09	1.20 (1.15;1.26)	2.51065e-15	1.16 (1.11;1.22)	2.85998e-10	1.23 (1.17;1.29)	3.54207e-18	1.20 (1.15;1.26)	4.44924e-15	1.21 (1.16;1.27)	3.61252e-16	1.00 (0.98;1.03)	0.747415	1.01 (0.99;1.02)	0.470297
ptprh	Type 2 diabetes	endocrine/metabolic	2603	1.16 (1.12;1.21)	6.7176e-14	1.17 (1.12;1.22)	2.58265e-15	1.27 (1.22;1.32)	2.10892e-32	1.26 (1.22;1.31)	5.66718e-32	1.24 (1.19;1.29)	3.38258e-27	1.19 (1.15;1.24)	2.48239e-19	0.99 (0.97;1.01)	0.233739	0.99 (0.97;1.00)	0.0956672
cd80	Type 2 diabetes	endocrine/metabolic	2603	1.68 (1.61;1.75)	3.35393e-142	1.17 (1.12;1.21)	2.75125e-15	1.37 (1.32;1.43)	9.48745e-56	1.36 (1.31;1.42)	3.55788e-52	1.35 (1.30;1.41)	4.46867e-51	1.28 (1.23;1.33)	1.01148e-34	0.99 (0.97;1.01)	0.25273	1.02 (1.01;1.04)	0.00322726
tek	Type 2 diabetes	endocrine/metabolic	2679	1.33 (1.28;1.38)	1.72504e-47	1.17 (1.12;1.21)	2.76965e-15	1.26 (1.21;1.30)	1.48484e-31	1.23 (1.18;1.28)	1.36442e-26	1.15 (1.11;1.20)	1.98743e-13	1.19 (1.15;1.24)	2.26256e-19	1.03 (1.00;1.06)	0.0265636	1.00 (0.99;1.02)	0.6771
ccl18	Postinflammatory pulmonary fibrosis	respiratory	470	1.76 (1.60;1.94)	4.08725e-30	1.46 (1.33;1.60)	2.80239e-15	1.42 (1.29;1.56)	3.09697e-13	1.45 (1.32;1.59)	1.42379e-14	1.42 (1.30;1.56)	1.51411e-13	1.46 (1.33;1.60)	2.8689e-15	0.99 (0.94;1.04)	0.710636	1.03 (0.99;1.07)	0.212202
hgf	Type 2 diabetes	endocrine/metabolic	2694	2.19 (2.11;2.28)	0	1.17 (1.12;1.21)	2.85037e-15	1.70 (1.63;1.77)	1.94214e-158	1.56 (1.50;1.62)	6.90794e-113	1.36 (1.30;1.41)	1.64678e-53	1.27 (1.22;1.31)	5.9948e-33	0.99 (0.96;1.01)	0.253958	1.02 (1.01;1.03)	0.00718852
acy1	Type 2 diabetes	endocrine/metabolic	2660	2.16 (2.07;2.25)	3.32434e-301	1.17 (1.12;1.22)	2.89067e-15	1.51 (1.45;1.57)	3.03574e-96	1.56 (1.50;1.63)	4.65769e-112	1.40 (1.34;1.45)	6.28468e-64	1.25 (1.20;1.30)	7.08584e-30	1.02 (0.96;1.08)	0.617213	1.00 (0.98;1.01)	0.496004
amigo2	Cirrhosis of liver without mention of alcohol	digestive	206	2.16 (1.89;2.47)	1.20732e-28	1.73 (1.51;1.99)	2.93178e-15	1.82 (1.59;2.09)	6.60702e-18	1.91 (1.66;2.19)	1.94906e-20	1.85 (1.61;2.12)	8.44484e-19	1.81 (1.58;2.08)	1.02674e-17	0.98 (0.92;1.04)	0.518884	1.00 (0.95;1.05)	0.981484
il1r2	Type 2 diabetes	endocrine/metabolic	2649	1.45 (1.40;1.51)	1.20646e-78	1.17 (1.12;1.21)	3.13321e-15	1.26 (1.22;1.31)	9.34532e-33	1.22 (1.18;1.27)	8.81247e-25	1.24 (1.19;1.29)	2.08573e-28	1.25 (1.20;1.30)	2.13675e-30	1.02 (1.00;1.04)	0.020057	1.01 (1.00;1.02)	0.14406
cd300c	Chronic renal failure [CKD]	genitourinary	2102	1.96 (1.88;2.05)	2.36434e-193	1.19 (1.14;1.24)	3.16563e-15	1.23 (1.18;1.29)	3.33213e-21	1.23 (1.18;1.28)	1.03366e-20	1.23 (1.18;1.29)	4.26049e-21	1.20 (1.15;1.25)	4.59581e-16	0.99 (0.97;1.02)	0.500127	1.01 (0.99;1.02)	0.419332
cd22	Non-Hodgkins lymphoma	neoplasms	232	1.81 (1.59;2.06)	3.21381e-19	1.67 (1.47;1.89)	3.29006e-15	1.73 (1.52;1.97)	7.35792e-17	1.63 (1.44;1.85)	4.48704e-14	1.65 (1.45;1.87)	1.25052e-14	1.64 (1.45;1.87)	2.0984e-14	0.99 (0.93;1.06)	0.80608	1.04 (1.00;1.09)	0.0626937
nos3	Postinflammatory pulmonary fibrosis	respiratory	458	1.85 (1.69;2.04)	7.10996e-37	1.46 (1.33;1.61)	3.29272e-15	1.78 (1.62;1.96)	4.55853e-32	1.57 (1.43;1.72)	1.49564e-20	1.50 (1.36;1.64)	8.5952e-17	1.47 (1.33;1.61)	2.72883e-15	0.99 (0.95;1.04)	0.743486	0.97 (0.93;1.01)	0.118153
itgav	Parkinson's disease	neurological	419	0.67 (0.61;0.74)	1.05281e-14	0.68 (0.62;0.75)	3.32652e-15	0.67 (0.61;0.74)	1.33713e-15	0.66 (0.60;0.73)	3.91318e-17	0.67 (0.60;0.73)	9.53172e-17	0.69 (0.62;0.76)	1.7261e-14	1.01 (0.96;1.06)	0.698048	1.04 (1.00;1.08)	0.034957
nefl	Cerebral degeneration, unspecified	neurological	341	1.87 (1.65;2.12)	1.18415e-22	1.56 (1.40;1.75)	3.40667e-15	1.69 (1.51;1.89)	2.60927e-20	1.68 (1.50;1.88)	7.61814e-20	1.60 (1.43;1.79)	1.0378e-16	1.56 (1.40;1.75)	3.06393e-15			1.00 (0.95;1.05)	0.864638
efemp1	Chronic renal failure [CKD]	genitourinary	2096	2.30 (2.19;2.41)	2.7853e-245	1.19 (1.14;1.25)	3.51087e-15	1.32 (1.27;1.39)	2.01324e-34	1.32 (1.26;1.38)	3.33057e-33	1.27 (1.22;1.33)	9.79939e-27	1.28 (1.23;1.34)	2.13617e-28	0.99 (0.97;1.01)	0.31753	1.02 (1.00;1.03)	0.0582674
tek	Cirrhosis of liver without mention of alcohol	digestive	206	2.31 (2.02;2.66)	1.21944e-32	1.74 (1.51;1.99)	3.57333e-15	1.95 (1.70;2.24)	1.72619e-21	1.84 (1.60;2.11)	4.44326e-18	1.84 (1.60;2.11)	3.9367e-18	1.80 (1.57;2.06)	5.31574e-17	0.89 (0.80;0.99)	0.0300966	1.01 (0.96;1.06)	0.814315
gusb	Other chronic nonalcoholic liver disease	digestive	699	2.28 (2.11;2.46)	1.85815e-98	1.35 (1.25;1.45)	3.57795e-15	1.82 (1.68;1.96)	1.5034e-52	1.58 (1.47;1.71)	2.74967e-31	1.33 (1.23;1.43)	1.05246e-13	1.30 (1.20;1.40)	1.15785e-11	1.04 (1.01;1.07)	0.0110872	1.07 (1.04;1.09)	6.25255e-07
scarb2	Chronic renal failure [CKD]	genitourinary	2033	3.03 (2.88;3.19)	0	1.20 (1.14;1.25)	3.79067e-15	1.45 (1.39;1.52)	1.0063e-56	1.49 (1.42;1.56)	2.60237e-64	1.29 (1.24;1.35)	2.89945e-29	1.23 (1.17;1.28)	3.49549e-19	1.02 (0.99;1.04)	0.141926	1.01 (1.00;1.03)	0.107417
nrp1	Cirrhosis of liver without mention of alcohol	digestive	207	2.59 (2.25;2.98)	7.2246e-40	1.74 (1.52;2.00)	4.02889e-15	1.88 (1.64;2.16)	7.03998e-19	1.92 (1.67;2.20)	5.82159e-20	1.91 (1.66;2.19)	7.51766e-20	1.80 (1.57;2.07)	1.00872e-16	1.05 (0.99;1.12)	0.116835	1.06 (1.01;1.12)	0.0154919
spp1	Chronic renal failure [CKD]	genitourinary	2108	1.52 (1.45;1.59)	3.59952e-71	1.19 (1.14;1.24)	4.03888e-15	1.16 (1.11;1.22)	1.54938e-11	1.16 (1.11;1.22)	1.59038e-11	1.19 (1.14;1.24)	1.65028e-14	1.24 (1.18;1.29)	4.2474e-21	1.01 (0.87;1.18)	0.852196	1.00 (0.98;1.01)	0.707487
gfra1	Chronic renal failure [CKD]	genitourinary	2100	2.62 (2.50;2.75)	0	1.19 (1.14;1.25)	4.16663e-15	1.40 (1.34;1.47)	1.30224e-49	1.25 (1.20;1.31)	9.03443e-24	1.23 (1.17;1.28)	1.0498e-19	1.23 (1.18;1.28)	4.07871e-20	0.98 (0.95;1.00)	0.0363014	1.04 (1.02;1.06)	1.19615e-06
cd70	Non-Hodgkins lymphoma	neoplasms	227	1.82 (1.59;2.09)	2.63575e-18	1.68 (1.48;1.91)	4.18177e-15	1.69 (1.49;1.93)	2.17957e-15	1.70 (1.49;1.93)	1.31544e-15	1.70 (1.49;1.93)	1.21156e-15	1.67 (1.47;1.91)	7.32221e-15	0.99 (0.93;1.04)	0.681981	1.01 (0.97;1.06)	0.566483
rnf149	Chronic renal failure [CKD]	genitourinary	1905	2.22 (2.11;2.32)	9.76907e-229	1.20 (1.14;1.25)	4.41944e-15	1.31 (1.25;1.37)	1.00029e-30	1.29 (1.23;1.35)	6.01856e-28	1.25 (1.20;1.31)	1.46852e-22	1.25 (1.20;1.31)	1.73741e-22	1.01 (0.99;1.03)	0.166013	1.00 (0.98;1.01)	0.735009
sele	Cirrhosis of liver without mention of alcohol	digestive	209	2.94 (2.56;3.38)	5.64309e-52	1.72 (1.51;1.98)	4.55357e-15	2.22 (1.94;2.56)	1.13967e-29	2.32 (2.03;2.66)	7.71034e-34	1.89 (1.65;2.16)	5.53304e-20	1.86 (1.63;2.13)	3.83308e-19	1.04 (0.98;1.10)	0.229499	0.97 (0.93;1.02)	0.300433
scarf2	Acute renal failure	genitourinary	2449	1.49 (1.42;1.56)	6.35741e-63	1.18 (1.13;1.22)	4.60659e-15	1.17 (1.13;1.22)	3.92589e-14	1.23 (1.18;1.28)	2.47612e-22	1.24 (1.19;1.29)	2.20434e-25	1.22 (1.17;1.27)	2.06786e-21	1.01 (0.99;1.03)	0.163526	1.01 (0.99;1.02)	0.296173
cd248	Hyposmolality and/or hyponatremia	endocrine/metabolic	972	0.77 (0.72;0.83)	1.64814e-14	0.78 (0.73;0.83)	4.61738e-15	0.70 (0.66;0.75)	2.34801e-27	0.74 (0.69;0.78)	1.49515e-21	0.77 (0.72;0.81)	7.88276e-17	0.78 (0.73;0.83)	5.64058e-15	0.99 (0.92;1.07)	0.831806	1.00 (0.98;1.02)	0.920086
nppb	Rheumatic disease of the heart valves	circulatory system	476	1.83 (1.67;2.01)	4.03505e-37	1.42 (1.30;1.56)	4.61914e-15	1.79 (1.64;1.95)	7.92197e-38	1.79 (1.64;1.96)	2.38939e-38	1.60 (1.46;1.75)	4.41892e-25	1.49 (1.36;1.62)	1.46314e-18	1.00 (0.96;1.04)	0.937889	1.06 (1.01;1.10)	0.00885715
ada2	Postinflammatory pulmonary fibrosis	respiratory	472	1.83 (1.66;2.01)	1.787e-36	1.44 (1.31;1.57)	4.9581e-15	1.64 (1.49;1.80)	1.68209e-25	1.50 (1.37;1.65)	5.23274e-18	1.43 (1.31;1.57)	1.20957e-14	1.46 (1.33;1.59)	5.76045e-16	1.02 (0.98;1.07)	0.349102	1.00 (0.96;1.04)	0.875322
anxa10	Iron deficiency anemias, unspecified or not due to blood loss	hematopoietic	1860	1.48 (1.42;1.55)	3.16073e-61	1.20 (1.15;1.26)	5.0186e-15	1.35 (1.29;1.41)	3.40013e-37	1.29 (1.23;1.35)	7.43227e-28	1.27 (1.22;1.33)	3.58453e-25	1.26 (1.20;1.32)	3.99619e-23	1.01 (0.99;1.03)	0.521746	1.01 (0.99;1.03)	0.475724
npdc1	Chronic renal failure [CKD]	genitourinary	2088	2.80 (2.67;2.94)	0	1.19 (1.14;1.25)	5.06675e-15	1.30 (1.24;1.36)	2.84705e-30	1.21 (1.16;1.27)	1.02153e-17	1.25 (1.20;1.31)	4.02409e-23	1.24 (1.18;1.29)	4.94963e-21	1.01 (0.99;1.03)	0.173642	1.08 (1.06;1.09)	2.44042e-19
adgrd1	Alcohol-related disorders	mental disorders	701	1.98 (1.83;2.14)	3.05082e-62	1.35 (1.25;1.45)	5.50162e-15	1.65 (1.53;1.79)	1.30639e-36	1.56 (1.44;1.69)	6.41204e-29	1.36 (1.26;1.46)	5.76688e-15	1.34 (1.24;1.44)	1.56406e-14	0.98 (0.94;1.03)	0.457339	1.00 (0.97;1.02)	0.759995
fgfbp2	Unspecified monoarthritis	musculoskeletal	2762	1.19 (1.15;1.24)	6.53591e-20	1.16 (1.12;1.21)	5.58844e-15	1.22 (1.18;1.27)	1.17785e-25	1.15 (1.11;1.19)	4.03719e-13	1.16 (1.12;1.20)	1.53215e-14	1.16 (1.12;1.21)	6.38225e-15	1.01 (0.99;1.03)	0.392749	1.01 (0.99;1.02)	0.392341
esam	Chronic renal failure [CKD]	genitourinary	2109	1.79 (1.71;1.88)	1.19899e-141	1.19 (1.14;1.24)	5.89318e-15	1.18 (1.13;1.24)	6.23257e-14	1.19 (1.14;1.25)	4.16679e-15	1.20 (1.15;1.25)	2.55413e-16	1.19 (1.14;1.24)	1.64945e-14	0.93 (0.87;0.99)	0.0147953	1.00 (0.98;1.01)	0.634152
il1r1	Cirrhosis of liver without mention of alcohol	digestive	204	2.21 (1.91;2.54)	5.169e-28	1.73 (1.51;1.99)	5.93741e-15	1.88 (1.64;2.16)	4.16414e-19	1.93 (1.68;2.21)	1.50812e-20	1.89 (1.65;2.18)	1.69939e-19	1.78 (1.55;2.05)	2.48721e-16	1.01 (0.94;1.07)	0.867712	1.01 (0.96;1.06)	0.739342
angpt2	Congestive heart failure (CHF) NOS	circulatory system	906	2.38 (2.22;2.55)	3.18287e-135	1.32 (1.23;1.41)	6.29108e-15	1.84 (1.72;1.98)	3.98596e-69	1.74 (1.62;1.86)	1.59618e-56	1.71 (1.60;1.84)	8.65887e-54	1.45 (1.35;1.55)	2.01064e-25	1.00 (0.97;1.03)	0.753392	0.99 (0.97;1.02)	0.534995
aoc3	Type 2 diabetes	endocrine/metabolic	2664	1.22 (1.17;1.27)	5.49751e-22	1.17 (1.12;1.21)	6.61031e-15	1.15 (1.10;1.19)	2.11685e-11	1.15 (1.11;1.20)	6.81146e-13	1.08 (1.04;1.13)	4.54532e-05	1.11 (1.07;1.15)	9.84731e-08	0.99 (0.96;1.01)	0.178222	1.04 (1.03;1.06)	8.4649e-09
csf1	Chronic renal failure [CKD]	genitourinary	2098	2.21 (2.11;2.32)	1.76588e-250	1.19 (1.14;1.24)	6.70962e-15	1.22 (1.17;1.28)	5.6577e-19	1.21 (1.15;1.26)	9.7221e-17	1.23 (1.17;1.28)	7.41379e-20	1.23 (1.18;1.29)	6.5273e-21	1.00 (0.99;1.02)	0.675043	1.01 (1.00;1.03)	0.135063
chi3l1	Alcohol-related disorders	mental disorders	726	2.14 (1.98;2.31)	2.37243e-85	1.34 (1.24;1.44)	6.91513e-15	1.64 (1.53;1.77)	2.84723e-40	1.62 (1.51;1.74)	6.03992e-38	1.51 (1.40;1.63)	1.84727e-28	1.47 (1.37;1.58)	5.14876e-25	1.00 (0.97;1.03)	0.97135	0.99 (0.97;1.02)	0.602008
asgr1	Chronic renal failure [CKD]	genitourinary	2060	2.20 (2.10;2.30)	4.24968e-255	1.19 (1.14;1.24)	6.94607e-15	1.31 (1.26;1.37)	1.00594e-33	1.34 (1.28;1.40)	2.70385e-38	1.30 (1.25;1.36)	3.35829e-32	1.25 (1.19;1.30)	9.60763e-23	1.02 (0.99;1.04)	0.181946	1.00 (0.98;1.02)	0.973801
nos3	Cancer of other lymphoid, histiocytic tissue	neoplasms	225	1.89 (1.65;2.16)	2.10595e-20	1.70 (1.49;1.94)	7.2015e-15	1.79 (1.56;2.05)	2.09827e-17	1.74 (1.53;1.99)	3.18154e-16	1.72 (1.51;1.97)	1.65496e-15	1.70 (1.49;1.94)	6.8225e-15	0.98 (0.93;1.04)	0.589413	1.01 (0.96;1.06)	0.73156
scarb2	Acute renal failure	genitourinary	2388	2.07 (1.98;2.16)	2.6812e-219	1.18 (1.13;1.23)	7.21509e-15	1.37 (1.31;1.43)	4.2968e-48	1.36 (1.30;1.42)	1.25035e-46	1.30 (1.25;1.35)	2.16368e-35	1.22 (1.17;1.27)	5.26354e-22	1.01 (0.98;1.03)	0.596315	1.00 (0.99;1.02)	0.629256
ntprobnp	Acute renal failure	genitourinary	2422	1.53 (1.47;1.60)	5.53745e-85	1.17 (1.13;1.22)	7.30414e-15	1.49 (1.43;1.55)	1.11572e-83	1.43 (1.37;1.49)	2.22907e-69	1.34 (1.29;1.40)	8.30838e-47	1.26 (1.21;1.31)	5.06933e-30	1.00 (0.98;1.01)	0.688528	1.01 (0.99;1.02)	0.337687
bpifb1	Emphysema	respiratory	521	2.03 (1.85;2.21)	2.72078e-55	1.41 (1.29;1.54)	7.4944e-15	1.68 (1.54;1.83)	3.76951e-31	1.61 (1.47;1.75)	2.05221e-26	1.51 (1.39;1.65)	1.17402e-20	1.43 (1.31;1.56)	5.31593e-16	1.00 (0.97;1.04)	0.854553	0.99 (0.96;1.02)	0.624376
ren	Essential hypertension	circulatory system	8662	1.05 (1.02;1.07)	5.6919e-05	0.92 (0.90;0.94)	7.55493e-15	1.01 (0.99;1.03)	0.376942	0.97 (0.95;0.99)	0.0102301	0.95 (0.93;0.97)	5.97644e-06	0.95 (0.93;0.97)	1.47144e-05	1.00 (0.98;1.02)	0.937237	0.97 (0.97;0.98)	1.07175e-13
cd274	Chronic renal failure [CKD]	genitourinary	2060	1.74 (1.67;1.82)	2.84403e-128	1.19 (1.14;1.24)	7.61892e-15	1.15 (1.10;1.20)	3.22673e-10	1.15 (1.10;1.20)	9.39297e-10	1.18 (1.13;1.24)	5.98053e-14	1.18 (1.13;1.23)	4.50331e-13	1.01 (0.98;1.03)	0.614905	1.01 (1.00;1.03)	0.105632
lamp3	Tobacco use disorder	mental disorders	1831	2.79 (2.67;2.92)	0	1.20 (1.15;1.26)	7.90568e-15	1.20 (1.15;1.26)	6.53858e-15	1.19 (1.13;1.24)	2.18986e-13	1.18 (1.13;1.23)	2.74329e-12	1.21 (1.15;1.26)	1.82352e-15	0.99 (0.98;1.01)	0.604877	0.98 (0.97;1.00)	0.0556953
tnfrsf10b	Respiratory failure	respiratory	1000	2.35 (2.19;2.51)	1.30471e-132	1.29 (1.21;1.37)	8.1597e-15	1.57 (1.47;1.67)	1.6327e-42	1.47 (1.38;1.57)	4.85145e-32	1.44 (1.35;1.54)	2.36652e-29	1.35 (1.26;1.44)	5.72039e-20	1.01 (0.97;1.05)	0.570943	1.00 (0.98;1.03)	0.898495
tspan1	Hematuria	genitourinary	1534	1.29 (1.22;1.36)	4.16157e-20	1.22 (1.16;1.28)	8.76766e-15	1.24 (1.18;1.30)	1.62464e-17	1.24 (1.18;1.30)	5.81432e-17	1.24 (1.18;1.30)	7.25183e-17	1.23 (1.17;1.29)	7.73755e-16	1.01 (0.99;1.03)	0.246023	0.99 (0.97;1.00)	0.152868
msr1	Acute renal failure	genitourinary	2449	1.70 (1.63;1.78)	9.46469e-129	1.17 (1.13;1.22)	9.25827e-15	1.32 (1.27;1.37)	8.21607e-41	1.32 (1.26;1.37)	1.38536e-40	1.25 (1.20;1.30)	7.97399e-27	1.21 (1.16;1.26)	4.05143e-20	0.98 (0.94;1.02)	0.253871	1.01 (0.99;1.02)	0.368743
hs6st1	Hyposmolality and/or hyponatremia	endocrine/metabolic	1007	0.78 (0.73;0.83)	1.93286e-14	0.78 (0.74;0.83)	9.6775e-15	0.78 (0.73;0.83)	9.66757e-15	0.77 (0.73;0.82)	2.18673e-15	0.77 (0.72;0.82)	4.00355e-16	0.78 (0.73;0.83)	2.5189e-15	1.00 (0.97;1.03)	0.875686	1.01 (0.99;1.04)	0.312282
adamtsl2	Other chronic nonalcoholic liver disease	digestive	678	2.24 (2.08;2.42)	1.44287e-93	1.35 (1.25;1.45)	1.00377e-14	1.83 (1.69;1.97)	3.32482e-54	1.72 (1.60;1.86)	8.01934e-45	1.42 (1.32;1.53)	8.54763e-20	1.37 (1.27;1.48)	3.50676e-16	0.98 (0.96;1.01)	0.273503	1.08 (1.06;1.11)	3.72269e-10
tnfrsf10a	Acute renal failure	genitourinary	2418	1.96 (1.88;2.05)	8.53008e-212	1.17 (1.13;1.22)	1.02863e-14	1.46 (1.40;1.53)	1.04861e-72	1.43 (1.37;1.49)	1.4683e-64	1.28 (1.23;1.34)	2.12998e-33	1.22 (1.17;1.27)	2.40948e-21	0.99 (0.98;1.01)	0.50164	1.01 (1.00;1.03)	0.121246
ada2	Cirrhosis of liver without mention of alcohol	digestive	205	3.55 (3.09;4.09)	2.90585e-69	1.72 (1.50;1.97)	1.0585e-14	2.54 (2.21;2.92)	1.37476e-39	2.27 (1.98;2.60)	3.39524e-31	1.88 (1.64;2.16)	1.8421e-19	1.92 (1.68;2.21)	7.18106e-21	0.94 (0.89;0.99)	0.029638	1.14 (1.08;1.20)	3.90859e-07
spp1	Disorders of calcium/phosphorus metabolism	endocrine/metabolic	468	1.62 (1.47;1.78)	2.12136e-22	1.44 (1.31;1.58)	1.08741e-14	1.37 (1.24;1.50)	5.28081e-11	1.38 (1.25;1.51)	1.95238e-11	1.41 (1.28;1.55)	5.03848e-13	1.42 (1.30;1.56)	1.0485e-13	1.23 (0.80;1.88)	0.33994	1.04 (1.01;1.07)	0.0172654
spon1	Congestive heart failure (CHF) NOS	circulatory system	891	1.89 (1.76;2.02)	4.00517e-70	1.30 (1.22;1.39)	1.09733e-14	1.57 (1.47;1.68)	2.77557e-38	1.50 (1.40;1.61)	1.01149e-31	1.34 (1.25;1.44)	1.94636e-17	1.34 (1.25;1.43)	1.38252e-17	0.97 (0.94;1.00)	0.0592348	1.01 (0.98;1.04)	0.481559
igfbp4	Acute renal failure	genitourinary	2416	2.23 (2.13;2.34)	5.26991e-263	1.18 (1.13;1.23)	1.1113e-14	1.35 (1.30;1.41)	7.37527e-45	1.43 (1.37;1.50)	7.59432e-63	1.31 (1.26;1.37)	2.70565e-37	1.27 (1.22;1.33)	4.61556e-30	1.00 (0.98;1.02)	0.787147	1.02 (1.00;1.03)	0.0122172
sftpd	Cancer of bronchus; lung	neoplasms	613	1.70 (1.57;1.85)	2.78811e-37	1.37 (1.26;1.48)	1.12846e-14	1.44 (1.33;1.56)	1.4506e-18	1.41 (1.30;1.52)	3.35696e-17	1.38 (1.27;1.49)	2.55688e-15	1.38 (1.27;1.49)	3.01181e-15	0.99 (0.95;1.02)	0.459253	1.00 (0.97;1.03)	0.995394
lamp3	Bronchiectasis	respiratory	531	1.78 (1.62;1.95)	1.70157e-33	1.41 (1.29;1.54)	1.15134e-14	1.56 (1.43;1.70)	4.23913e-23	1.48 (1.36;1.62)	1.18685e-18	1.46 (1.34;1.60)	9.868e-18	1.42 (1.30;1.55)	1.95191e-15	0.98 (0.95;1.02)	0.380314	1.05 (1.02;1.09)	0.00147626
sncg	Chronic renal failure [CKD]	genitourinary	2060	2.03 (1.94;2.13)	1.01545e-187	1.19 (1.14;1.24)	1.19688e-14	1.37 (1.31;1.44)	3.82596e-43	1.42 (1.36;1.48)	1.39917e-52	1.24 (1.19;1.30)	2.0125e-22	1.22 (1.17;1.27)	2.76839e-19	1.01 (0.99;1.03)	0.296229
wfdc2	Cancer of bronchus; lung	neoplasms	587	2.70 (2.46;2.95)	9.20493e-101	1.40 (1.29;1.53)	1.22388e-14	1.66 (1.52;1.82)	2.55136e-30	1.58 (1.45;1.72)	4.3204e-25	1.52 (1.40;1.66)	1.4112e-21	1.47 (1.35;1.60)	1.90861e-18	0.96 (0.92;1.01)	0.104473	1.00 (0.97;1.02)	0.764034
ceacam5	Respiratory failure	respiratory	966	1.70 (1.59;1.82)	7.78202e-56	1.29 (1.21;1.37)	1.24316e-14	1.44 (1.35;1.54)	1.2544e-28	1.45 (1.36;1.55)	3.47221e-30	1.36 (1.27;1.45)	1.00938e-20	1.32 (1.23;1.40)	4.28601e-17	1.03 (0.98;1.07)	0.302228	0.99 (0.96;1.01)	0.264915
igfbpl1	Type 2 diabetes	endocrine/metabolic	2660	1.56 (1.50;1.62)	1.20832e-100	1.17 (1.12;1.21)	1.27791e-14	1.43 (1.37;1.49)	2.27609e-70	1.36 (1.31;1.42)	4.91383e-53	1.29 (1.24;1.34)	1.60497e-37	1.22 (1.17;1.27)	4.97251e-23	1.00 (0.98;1.01)	0.632622	0.98 (0.96;0.99)	0.000852238
lmnb2	Chronic renal failure [CKD]	genitourinary	1967	2.11 (2.01;2.22)	1.44142e-202	1.20 (1.14;1.25)	1.35004e-14	1.27 (1.21;1.32)	7.31903e-24	1.24 (1.18;1.30)	5.58026e-20	1.21 (1.15;1.26)	8.02649e-16	1.18 (1.13;1.24)	2.84929e-13	0.99 (0.96;1.02)	0.35949	1.02 (1.00;1.03)	0.0377618
nfasc	Acute renal failure	genitourinary	2453	1.58 (1.51;1.65)	1.59159e-97	1.17 (1.13;1.22)	1.36682e-14	1.54 (1.48;1.61)	2.34676e-96	1.41 (1.35;1.47)	2.06697e-60	1.33 (1.28;1.38)	2.10008e-42	1.26 (1.21;1.31)	6.09228e-28	1.00 (0.98;1.02)	0.882526	1.00 (0.99;1.02)	0.612657
sdc1	Cirrhosis of liver without mention of alcohol	digestive	207	2.86 (2.47;3.30)	4.77238e-46	1.73 (1.51;1.99)	1.3839e-14	2.27 (1.97;2.62)	3.74918e-29	2.22 (1.93;2.57)	6.29302e-28	1.72 (1.50;1.98)	3.22038e-14	1.75 (1.52;2.01)	4.29379e-15	0.97 (0.91;1.03)	0.293194	1.06 (1.00;1.11)	0.0349024
apcs	Cirrhosis of liver without mention of alcohol	digestive	202	0.76 (0.65;0.88)	0.000392276	0.58 (0.51;0.67)	1.38932e-14	0.53 (0.45;0.62)	2.70858e-16	0.58 (0.50;0.67)	2.18474e-13	0.65 (0.56;0.74)	6.69782e-10	0.66 (0.58;0.76)	5.54979e-09	1.03 (0.92;1.16)	0.590061	1.02 (0.97;1.07)	0.46133
alpp	Chronic airway obstruction	respiratory	1702	2.15 (2.05;2.27)	9.13343e-191	1.21 (1.15;1.27)	1.39431e-14	1.34 (1.27;1.40)	2.37832e-31	1.32 (1.26;1.39)	1.23384e-29	1.25 (1.19;1.31)	1.68194e-19	1.23 (1.18;1.30)	1.14401e-17	0.99 (0.97;1.01)	0.385587	1.00 (0.98;1.02)	0.873095
nppb	Primary/intrinsic cardiomyopathies	circulatory system	234	2.24 (1.96;2.56)	9.71199e-32	1.65 (1.45;1.87)	1.49446e-14	2.29 (2.01;2.60)	7.04962e-37	2.26 (1.99;2.57)	5.95381e-36	1.91 (1.68;2.17)	4.09314e-23	1.76 (1.55;2.00)	3.55992e-18	0.99 (0.94;1.05)	0.746352	0.91 (0.86;0.97)	0.00200874
lifr	Cirrhosis of liver without mention of alcohol	digestive	203	2.51 (2.18;2.88)	1.40521e-37	1.73 (1.50;1.98)	1.49748e-14	2.19 (1.90;2.52)	9.12154e-28	2.10 (1.82;2.41)	4.24031e-25	1.84 (1.60;2.12)	9.47873e-18	1.82 (1.58;2.09)	4.63158e-17	0.96 (0.89;1.05)	0.417288	0.99 (0.94;1.04)	0.630639
cd300lg	Chronic renal failure [CKD]	genitourinary	2085	1.66 (1.59;1.74)	1.38174e-105	1.19 (1.14;1.24)	1.51403e-14	1.31 (1.25;1.37)	1.908e-33	1.28 (1.22;1.33)	2.75255e-28	1.19 (1.14;1.24)	2.92625e-15	1.20 (1.14;1.25)	7.6275e-16	1.00 (0.96;1.03)	0.886386	1.01 (1.00;1.03)	0.121201
scgb1a1	Chronic airway obstruction	respiratory	1723	0.62 (0.59;0.65)	2.33912e-83	0.83 (0.79;0.87)	1.52129e-14	0.69 (0.66;0.72)	4.74308e-53	0.75 (0.71;0.78)	3.22868e-34	0.77 (0.73;0.80)	1.41098e-28	0.80 (0.77;0.84)	8.85652e-20	1.00 (0.98;1.02)	0.759967	0.99 (0.97;1.00)	0.110123
adam22	Chronic airway obstruction	respiratory	1709	0.80 (0.76;0.84)	3.61498e-20	0.83 (0.79;0.87)	1.52244e-14	0.67 (0.64;0.70)	6.35164e-60	0.76 (0.73;0.80)	1.37431e-28	0.75 (0.72;0.79)	1.67287e-31	0.80 (0.76;0.84)	6.40689e-20	0.99 (0.97;1.01)	0.21917	1.01 (0.99;1.02)	0.513917
lgals9	Postinflammatory pulmonary fibrosis	respiratory	476	2.10 (1.91;2.32)	9.15908e-50	1.44 (1.31;1.58)	1.54805e-14	1.55 (1.41;1.70)	1.83095e-19	1.54 (1.41;1.70)	1.65178e-19	1.46 (1.33;1.60)	1.46236e-15	1.52 (1.38;1.67)	8.8936e-19	1.02 (0.97;1.07)	0.438432	1.03 (0.99;1.07)	0.155869
chrdl2	Cirrhosis of liver without mention of alcohol	digestive	207	2.42 (2.08;2.81)	2.14533e-30	1.78 (1.54;2.06)	1.5581e-14	2.06 (1.78;2.40)	2.0448e-21	1.89 (1.63;2.19)	3.6124e-17	1.95 (1.68;2.26)	8.52472e-19	1.82 (1.57;2.10)	2.02205e-15	0.98 (0.90;1.07)	0.6065	1.01 (0.96;1.06)	0.650127
crim1	Chronic renal failure [CKD]	genitourinary	2098	1.78 (1.70;1.87)	1.12986e-131	1.19 (1.14;1.24)	1.55983e-14	1.33 (1.27;1.39)	5.60777e-36	1.29 (1.23;1.35)	2.04703e-29	1.26 (1.20;1.31)	2.90922e-24	1.19 (1.14;1.24)	7.24703e-15	0.99 (0.97;1.01)	0.490541	1.00 (0.98;1.02)	0.987235
susd2	Obstructive chronic bronchitis	respiratory	838	1.71 (1.59;1.84)	5.33164e-48	1.31 (1.22;1.40)	1.71649e-14	1.28 (1.19;1.37)	6.53927e-12	1.30 (1.21;1.39)	1.70352e-13	1.32 (1.23;1.42)	2.23183e-15	1.31 (1.23;1.41)	7.36422e-15	1.01 (0.96;1.06)	0.764853	0.98 (0.96;1.01)	0.195703
tnfsf13	Chronic renal failure [CKD]	genitourinary	2098	1.69 (1.61;1.77)	4.1041e-107	1.19 (1.14;1.24)	1.71755e-14	1.27 (1.21;1.32)	1.69955e-25	1.27 (1.22;1.33)	2.29048e-26	1.27 (1.22;1.33)	1.05699e-26	1.26 (1.21;1.32)	9.95519e-25	0.99 (0.97;1.01)	0.403082	1.00 (0.98;1.02)	0.962583
bcam	Cirrhosis of liver without mention of alcohol	digestive	206	2.56 (2.23;2.95)	1.90989e-39	1.71 (1.49;1.97)	1.76719e-14	1.89 (1.64;2.17)	1.88596e-19	1.93 (1.68;2.22)	8.36381e-21	1.78 (1.55;2.05)	2.10843e-16	1.75 (1.52;2.00)	2.28755e-15	0.98 (0.89;1.08)	0.742566	1.03 (0.98;1.08)	0.309197
cd74	Cirrhosis of liver without mention of alcohol	digestive	207	3.47 (3.01;4.00)	2.88139e-65	1.72 (1.50;1.98)	1.79369e-14	2.01 (1.75;2.31)	4.9765e-23	1.91 (1.66;2.19)	5.77306e-20	1.88 (1.63;2.16)	6.07079e-19	1.79 (1.56;2.06)	1.72754e-16	0.98 (0.91;1.05)	0.519529	1.03 (0.98;1.08)	0.23575
ggt5	Acute renal failure	genitourinary	2418	1.42 (1.37;1.48)	8.87581e-64	1.17 (1.12;1.22)	1.79434e-14	1.28 (1.23;1.33)	2.22879e-32	1.29 (1.24;1.35)	2.23306e-35	1.24 (1.19;1.29)	1.71759e-25	1.18 (1.14;1.23)	1.28548e-16	1.01 (0.99;1.03)	0.162345	1.00 (0.98;1.01)	0.67636
tnfrsf10a	Chronic renal failure [CKD]	genitourinary	2060	2.31 (2.20;2.42)	6.09994e-270	1.19 (1.14;1.24)	1.85846e-14	1.42 (1.36;1.49)	1.10051e-51	1.39 (1.33;1.45)	2.29574e-46	1.23 (1.18;1.29)	1.554e-20	1.21 (1.15;1.26)	1.01712e-16	1.00 (0.98;1.02)	0.943845	1.00 (0.98;1.01)	0.866278
jam2	Chronic renal failure [CKD]	genitourinary	2102	2.36 (2.25;2.47)	9.42294e-277	1.19 (1.14;1.24)	1.9162e-14	1.18 (1.13;1.24)	8.06984e-14	1.27 (1.21;1.32)	2.56646e-25	1.17 (1.12;1.22)	6.2676e-12	1.16 (1.11;1.22)	1.07163e-11	1.01 (0.98;1.03)	0.551691	1.04 (1.02;1.05)	5.14017e-06
cxcl16	Chronic renal failure [CKD]	genitourinary	2109	1.78 (1.70;1.86)	1.33322e-138	1.18 (1.13;1.23)	1.93957e-14	1.21 (1.16;1.27)	1.43245e-17	1.26 (1.20;1.31)	1.40465e-24	1.24 (1.19;1.30)	1.80001e-22	1.20 (1.15;1.26)	3.44303e-17	0.99 (0.97;1.01)	0.306607	0.97 (0.96;0.99)	0.000380907
ckb	Type 2 diabetes	endocrine/metabolic	2621	0.50 (0.48;0.52)	2.17667e-234	0.86 (0.83;0.89)	2.01479e-14	0.69 (0.66;0.71)	1.13189e-76	0.72 (0.69;0.75)	2.45492e-58	0.82 (0.79;0.85)	5.69526e-23	0.81 (0.78;0.84)	1.25606e-25			1.00 (0.98;1.01)	0.699025
spon2	Type 2 diabetes	endocrine/metabolic	2648	1.61 (1.55;1.68)	1.21732e-123	1.16 (1.12;1.21)	2.0255e-14	1.41 (1.36;1.47)	1.76764e-65	1.54 (1.48;1.60)	1.32776e-103	1.30 (1.25;1.36)	1.41066e-40	1.25 (1.20;1.30)	8.47558e-29	1.00 (0.98;1.02)	0.804236	1.05 (1.03;1.06)	1.87774e-10
nefl	Abnormality of gait	neurological	1205	1.51 (1.41;1.61)	1.57025e-32	1.26 (1.19;1.33)	2.04846e-14	1.39 (1.31;1.48)	3.04096e-28	1.40 (1.32;1.49)	2.63386e-29	1.35 (1.27;1.43)	3.81564e-23	1.28 (1.20;1.35)	3.08262e-16			1.01 (0.99;1.03)	0.469961
lrp11	Chronic renal failure [CKD]	genitourinary	2088	2.16 (2.06;2.26)	2.42901e-240	1.18 (1.13;1.24)	2.10329e-14	1.33 (1.28;1.39)	2.13568e-38	1.31 (1.25;1.37)	9.92632e-34	1.19 (1.14;1.25)	1.44589e-15	1.19 (1.14;1.24)	5.35226e-15	0.99 (0.97;1.01)	0.506188	1.05 (1.03;1.06)	1.44551e-08
reg4	Acute renal failure	genitourinary	2432	1.64 (1.57;1.71)	5.67327e-116	1.17 (1.12;1.22)	2.1099e-14	1.17 (1.13;1.22)	9.58765e-15	1.22 (1.17;1.27)	8.61056e-23	1.20 (1.15;1.25)	4.56992e-19	1.18 (1.13;1.23)	6.97833e-16	1.02 (0.98;1.06)	0.292601	1.00 (0.99;1.02)	0.57102
tnfrsf12a	Acute renal failure	genitourinary	2443	1.95 (1.86;2.03)	1.43042e-195	1.17 (1.13;1.22)	2.20498e-14	1.28 (1.22;1.33)	1.13889e-30	1.29 (1.24;1.35)	1.61459e-34	1.31 (1.26;1.37)	3.89699e-39	1.25 (1.20;1.31)	2.23268e-27	0.99 (0.96;1.02)	0.365572	1.02 (1.00;1.03)	0.0270829
tgfbi	Cirrhosis of liver without mention of alcohol	digestive	205	2.69 (2.33;3.09)	4.1523e-43	1.72 (1.50;1.98)	2.25759e-14	1.59 (1.38;1.83)	6.66295e-11	1.69 (1.47;1.94)	1.65264e-13	1.72 (1.50;1.98)	2.13952e-14	1.71 (1.49;1.96)	5.0667e-14	1.08 (1.02;1.15)	0.00983265	1.08 (1.02;1.13)	0.00415365
gdf15	Type 2 diabetes	endocrine/metabolic	2694	2.17 (2.08;2.27)	2.05383e-286	1.16 (1.12;1.21)	2.30252e-14	1.47 (1.41;1.53)	2.69284e-80	1.44 (1.39;1.50)	1.67822e-73	1.35 (1.30;1.40)	4.17372e-50	1.20 (1.15;1.25)	2.43608e-19	1.01 (0.99;1.03)	0.347654
sez6l2	Chronic renal failure [CKD]	genitourinary	2077	1.29 (1.23;1.36)	2.06954e-25	1.19 (1.14;1.24)	2.50978e-14	1.17 (1.12;1.22)	6.0363e-12	1.17 (1.12;1.22)	1.09255e-11	1.17 (1.12;1.22)	6.11949e-12	1.16 (1.11;1.21)	6.30803e-11	1.02 (1.00;1.04)	0.0527186	0.99 (0.98;1.01)	0.283385
siglec10	Cirrhosis of liver without mention of alcohol	digestive	203	3.03 (2.64;3.49)	3.76312e-54	1.70 (1.49;1.95)	2.5453e-14	2.09 (1.82;2.40)	8.67189e-26	1.99 (1.74;2.29)	6.67707e-23	1.96 (1.71;2.25)	1.03449e-21	1.88 (1.64;2.16)	1.77418e-19	1.06 (0.97;1.16)	0.195205	1.09 (1.03;1.14)	0.00102542
ror1	Chronic renal failure [CKD]	genitourinary	2088	1.72 (1.64;1.80)	8.06728e-121	1.18 (1.13;1.23)	2.65885e-14	1.20 (1.15;1.25)	6.00395e-16	1.20 (1.15;1.26)	1.24511e-16	1.25 (1.20;1.31)	5.22595e-24	1.23 (1.17;1.28)	2.8941e-20	1.00 (0.97;1.02)	0.694366	1.04 (1.02;1.06)	3.10771e-06
havcr1	Acidosis	endocrine/metabolic	493	2.30 (2.08;2.53)	4.19961e-62	1.42 (1.30;1.55)	2.8046e-14	2.17 (1.98;2.38)	8.85422e-61	2.15 (1.96;2.36)	1.80842e-59	1.76 (1.60;1.92)	9.44756e-34	1.54 (1.40;1.68)	1.28082e-20	1.01 (0.97;1.06)	0.544141	1.02 (0.99;1.06)	0.22054
ckb	Acute renal failure	genitourinary	2360	1.17 (1.12;1.22)	1.52192e-12	1.17 (1.13;1.22)	2.84129e-14	1.16 (1.11;1.21)	9.17577e-12	1.19 (1.14;1.24)	6.94133e-16	1.27 (1.22;1.32)	2.27291e-29	1.28 (1.22;1.33)	8.3722e-31			0.99 (0.98;1.00)	0.177365
dpp6	Arthropathy NOS	musculoskeletal	5705	0.84 (0.82;0.87)	2.75989e-34	0.90 (0.88;0.93)	2.88111e-14	0.87 (0.84;0.89)	1.72374e-24	0.88 (0.85;0.90)	4.32336e-21	0.88 (0.86;0.90)	2.38483e-21	0.90 (0.88;0.92)	5.16561e-15	0.99 (0.98;1.01)	0.335031	1.00 (0.99;1.01)	0.714524
f3	Chronic renal failure [CKD]	genitourinary	2086	1.42 (1.36;1.49)	2.34187e-49	1.19 (1.14;1.24)	2.92864e-14	1.16 (1.11;1.22)	3.61425e-11	1.19 (1.14;1.24)	2.82687e-14	1.14 (1.09;1.19)	9.77204e-09	1.17 (1.12;1.22)	3.87376e-12	1.02 (0.92;1.13)	0.731169	0.99 (0.98;1.01)	0.372179
cd80	Non-Hodgkins lymphoma	neoplasms	223	1.96 (1.70;2.25)	1.31676e-21	1.68 (1.47;1.92)	3.01715e-14	1.74 (1.52;2.00)	8.71386e-16	1.74 (1.52;1.99)	1.5329e-15	1.77 (1.54;2.02)	1.97177e-16	1.72 (1.51;1.97)	1.78591e-15	1.03 (0.96;1.10)	0.430042	0.94 (0.90;0.99)	0.0102652
sdc1	Chronic renal failure [CKD]	genitourinary	2088	1.65 (1.58;1.73)	5.53794e-104	1.18 (1.13;1.24)	3.17607e-14	1.15 (1.10;1.21)	5.18464e-10	1.16 (1.11;1.21)	8.0007e-11	1.14 (1.09;1.19)	4.81848e-09	1.17 (1.12;1.23)	7.27556e-13	0.99 (0.97;1.01)	0.467524	1.01 (0.99;1.02)	0.381006
agrp	Congestive heart failure (CHF) NOS	circulatory system	900	1.34 (1.25;1.44)	2.7803e-17	1.29 (1.21;1.38)	3.24394e-14	1.20 (1.12;1.28)	2.07776e-07	1.22 (1.14;1.30)	9.11104e-09	1.28 (1.19;1.36)	9.21304e-13	1.34 (1.26;1.44)	5.19928e-18	0.92 (0.65;1.28)	0.60578	1.01 (0.99;1.04)	0.279294
reg4	Other anemias	hematopoietic	2460	1.40 (1.34;1.46)	6.43766e-55	1.17 (1.12;1.21)	3.3196e-14	1.16 (1.11;1.21)	1.00647e-12	1.18 (1.14;1.23)	1.44342e-16	1.17 (1.12;1.21)	4.69352e-14	1.15 (1.10;1.19)	1.52119e-11	1.03 (0.99;1.06)	0.145669	1.01 (0.99;1.02)	0.411874
ttr	Cirrhosis of liver without mention of alcohol	digestive	203	0.47 (0.41;0.54)	9.35542e-25	0.59 (0.51;0.67)	3.58531e-14	0.63 (0.55;0.73)	2.47397e-10	0.66 (0.58;0.76)	1.48198e-08	0.54 (0.47;0.62)	2.20586e-18	0.58 (0.50;0.66)	3.70279e-15	1.04 (0.98;1.11)	0.156656	0.97 (0.92;1.02)	0.175199
spint1	Chronic renal failure [CKD]	genitourinary	2081	1.47 (1.41;1.54)	2.3171e-66	1.18 (1.13;1.24)	3.69192e-14	1.25 (1.20;1.31)	1.40614e-23	1.23 (1.18;1.28)	1.89674e-20	1.23 (1.18;1.28)	2.69441e-20	1.19 (1.14;1.25)	1.74187e-15	0.99 (0.97;1.02)	0.529523	1.01 (0.99;1.02)	0.321258
cstb	Chronic renal failure [CKD]	genitourinary	2061	1.84 (1.76;1.93)	2.40366e-153	1.19 (1.13;1.24)	4.11712e-14	1.19 (1.14;1.24)	1.36207e-14	1.19 (1.14;1.24)	1.42838e-14	1.17 (1.12;1.23)	1.88181e-12	1.23 (1.18;1.28)	6.7767e-20	0.99 (0.97;1.01)	0.27532	1.01 (0.99;1.03)	0.225183
cd80	Neutropenia	hematopoietic	545	1.58 (1.45;1.73)	1.44072e-24	1.39 (1.28;1.51)	4.13448e-14	1.52 (1.39;1.66)	3.73184e-21	1.51 (1.38;1.65)	1.56952e-20	1.48 (1.36;1.61)	8.50275e-19	1.43 (1.31;1.55)	4.27391e-16	0.97 (0.92;1.01)	0.142606
spon1	Cirrhosis of liver without mention of alcohol	digestive	206	2.73 (2.37;3.14)	3.65065e-44	1.70 (1.48;1.95)	4.15615e-14	2.11 (1.83;2.42)	7.7083e-26	1.95 (1.70;2.24)	2.36213e-21	1.85 (1.61;2.13)	3.17855e-18	1.82 (1.58;2.08)	1.87109e-17	0.99 (0.93;1.05)	0.728689	0.98 (0.93;1.03)	0.464893
plaur	Chronic renal failure [CKD]	genitourinary	2079	2.34 (2.23;2.45)	5.6112e-270	1.19 (1.14;1.24)	4.18875e-14	1.31 (1.25;1.37)	3.25604e-29	1.18 (1.13;1.23)	7.8912e-13	1.25 (1.20;1.31)	7.74364e-23	1.24 (1.18;1.29)	2.62699e-20	1.00 (0.98;1.02)	0.829052	1.02 (1.00;1.03)	0.0595045
bcl2	Non-Hodgkins lymphoma	neoplasms	224	1.79 (1.57;2.05)	1.03144e-17	1.67 (1.46;1.90)	4.18973e-14	1.70 (1.49;1.94)	4.51266e-15	1.67 (1.46;1.91)	3.23334e-14	1.66 (1.46;1.90)	5.93206e-14	1.68 (1.47;1.92)	1.52837e-14			0.96 (0.90;1.03)	0.27835
tnfrsf8	Postinflammatory pulmonary fibrosis	respiratory	479	1.83 (1.67;2.01)	6.54819e-37	1.42 (1.30;1.56)	4.26767e-14	1.61 (1.47;1.77)	5.4649e-24	1.52 (1.39;1.67)	3.81947e-19	1.46 (1.33;1.60)	1.34921e-15	1.45 (1.32;1.59)	1.75304e-15	0.99 (0.93;1.05)	0.670195	1.04 (1.00;1.09)	0.0305838
adgre1	Cirrhosis of liver without mention of alcohol	digestive	199	2.75 (2.39;3.17)	8.68711e-45	1.71 (1.49;1.96)	4.28921e-14	2.17 (1.89;2.49)	9.66994e-28	2.10 (1.83;2.42)	1.04919e-25	1.81 (1.57;2.08)	6.83311e-17	1.76 (1.53;2.02)	1.73051e-15	0.99 (0.92;1.07)	0.874893	1.01 (0.96;1.06)	0.658216
prnd	Uterine leiomyoma	neoplasms	476	1.34 (1.22;1.47)	4.08108e-10	1.42 (1.30;1.55)	4.35487e-14	1.38 (1.26;1.51)	6.84611e-12	1.37 (1.25;1.50)	1.31602e-11	1.37 (1.25;1.51)	9.99861e-12	1.41 (1.28;1.54)	2.17821e-13	1.01 (0.96;1.06)	0.657623	0.98 (0.95;1.01)	0.150033
susd2	Acute renal failure	genitourinary	2447	1.18 (1.13;1.23)	9.44165e-15	1.17 (1.12;1.22)	4.42804e-14	1.10 (1.05;1.14)	1.10492e-05	1.18 (1.13;1.23)	1.1359e-15	1.19 (1.14;1.24)	2.23392e-17	1.17 (1.13;1.22)	4.74379e-15	1.01 (0.98;1.04)	0.485597	0.99 (0.98;1.01)	0.33676
bst1	Cirrhosis of liver without mention of alcohol	digestive	207	1.96 (1.71;2.26)	1.63942e-21	1.70 (1.48;1.95)	4.46217e-14	1.80 (1.57;2.07)	1.61323e-16	1.75 (1.53;2.01)	1.34512e-15	1.71 (1.49;1.97)	1.8089e-14	1.70 (1.48;1.95)	4.63727e-14	1.03 (0.95;1.11)	0.496958	1.01 (0.97;1.07)	0.570063
sez6l	Chronic renal failure [CKD]	genitourinary	2096	1.31 (1.25;1.37)	5.8576e-31	1.18 (1.13;1.23)	4.48091e-14	1.18 (1.13;1.23)	1.70964e-12	1.26 (1.20;1.32)	2.36449e-23	1.17 (1.12;1.23)	3.08532e-13	1.16 (1.11;1.21)	3.73574e-11	1.03 (0.99;1.07)	0.144773	1.02 (1.01;1.04)	0.00387051
col15a1	Chronic renal failure [CKD]	genitourinary	1974	2.34 (2.23;2.45)	8.53266e-284	1.19 (1.14;1.24)	4.61695e-14	1.07 (1.03;1.12)	0.00220451	1.16 (1.11;1.21)	2.24911e-10	1.14 (1.09;1.19)	5.59204e-09	1.17 (1.11;1.22)	1.65305e-11	0.98 (0.97;1.00)	0.114227	1.12 (1.10;1.14)	1.51729e-42
ly9	Cancer of other lymphoid, histiocytic tissue	neoplasms	232	1.75 (1.54;2.00)	2.66938e-17	1.64 (1.44;1.87)	4.7274e-14	1.68 (1.48;1.91)	2.36903e-15	1.68 (1.48;1.91)	2.5257e-15	1.65 (1.45;1.87)	3.77261e-14	1.68 (1.48;1.91)	3.22108e-15	1.05 (0.99;1.12)	0.104615	1.01 (0.97;1.06)	0.637258
rnase1	Chronic renal failure [CKD]	genitourinary	1964	2.67 (2.54;2.80)	0	1.19 (1.14;1.24)	4.95444e-14	1.34 (1.29;1.41)	1.91656e-37	1.27 (1.22;1.33)	1.98126e-25	1.24 (1.19;1.30)	2.75948e-21	1.21 (1.16;1.27)	1.12751e-16	1.00 (0.98;1.02)	0.735222	1.05 (1.03;1.07)	1.40368e-09
eda2r	Chronic ulcer of skin	dermatologic	448	2.67 (2.38;2.99)	3.3878e-65	1.45 (1.32;1.60)	5.0111e-14	1.70 (1.54;1.88)	2.03566e-26	1.72 (1.56;1.90)	1.23164e-27	1.59 (1.44;1.75)	6.93887e-21	1.45 (1.31;1.59)	6.74166e-14	1.04 (0.95;1.14)	0.419604	0.98 (0.95;1.02)	0.302581
fshb	Excessive or frequent menstruation	genitourinary	315	0.46 (0.39;0.53)	1.02381e-22	0.66 (0.59;0.73)	5.02106e-14	0.58 (0.52;0.66)	6.35592e-19	0.59 (0.52;0.66)	1.17627e-18	0.61 (0.54;0.68)	3.46597e-18	0.62 (0.56;0.70)	1.64961e-16	1.06 (1.00;1.12)	0.043168	1.02 (0.98;1.06)	0.323509
heg1	Cirrhosis of liver without mention of alcohol	digestive	200	2.84 (2.45;3.28)	5.60765e-45	1.71 (1.49;1.97)	5.21324e-14	2.59 (2.25;2.99)	5.2339e-40	2.07 (1.79;2.38)	5.33591e-24	1.77 (1.54;2.04)	1.35942e-15	1.76 (1.53;2.02)	3.38565e-15	0.96 (0.91;1.02)	0.234001	0.95 (0.90;1.00)	0.0315752
wnt9a	Chronic renal failure [CKD]	genitourinary	2050	1.95 (1.86;2.05)	6.26059e-154	1.19 (1.14;1.24)	5.32096e-14	1.28 (1.22;1.34)	1.14765e-25	1.32 (1.26;1.38)	4.05738e-33	1.31 (1.25;1.37)	5.27322e-32	1.22 (1.17;1.28)	3.54767e-18	1.01 (0.99;1.03)	0.195844	1.01 (1.00;1.03)	0.0896005
efna4	Acute renal failure	genitourinary	2410	2.06 (1.97;2.15)	3.34134e-239	1.17 (1.12;1.21)	5.98735e-14	1.34 (1.29;1.39)	4.67072e-45	1.30 (1.25;1.36)	2.13981e-37	1.25 (1.20;1.30)	1.12896e-26	1.21 (1.16;1.26)	4.80218e-20	1.00 (0.94;1.06)	0.983533	1.02 (1.00;1.03)	0.0339056
wfdc2	Pleurisy; pleural effusion	respiratory	1771	1.74 (1.65;1.84)	5.76381e-91	1.21 (1.15;1.27)	6.26667e-14	1.35 (1.29;1.42)	1.34978e-32	1.33 (1.27;1.40)	9.25366e-30	1.30 (1.23;1.36)	1.01594e-24	1.24 (1.18;1.30)	3.00324e-17	0.99 (0.96;1.02)	0.488843	1.01 (0.99;1.02)	0.520884
ntprobnp	Other chronic ischemic heart disease, unspecified	circulatory system	2267	1.51 (1.44;1.57)	7.97198e-76	1.17 (1.12;1.22)	6.29394e-14	1.46 (1.40;1.52)	4.37604e-72	1.41 (1.35;1.47)	1.27487e-61	1.29 (1.23;1.34)	1.46654e-32	1.24 (1.19;1.30)	1.14385e-25	1.00 (0.98;1.02)	0.890199	1.00 (0.99;1.02)	0.809977
eln	Hyposmolality and/or hyponatremia	endocrine/metabolic	969	1.51 (1.39;1.64)	6.41108e-22	1.27 (1.20;1.36)	6.30235e-14	1.37 (1.28;1.46)	1.65483e-19	1.39 (1.30;1.49)	1.34203e-21	1.30 (1.22;1.38)	3.80967e-15	1.30 (1.22;1.38)	1.64822e-15	0.99 (0.96;1.03)	0.668137	0.99 (0.97;1.01)	0.393967
susd2	Chronic airway obstruction	respiratory	1731	1.47 (1.40;1.54)	6.2315e-51	1.20 (1.14;1.26)	6.41182e-14	1.16 (1.11;1.22)	5.80266e-10	1.20 (1.14;1.25)	3.12717e-13	1.21 (1.15;1.26)	1.93814e-14	1.20 (1.15;1.26)	4.25327e-14	1.02 (0.99;1.05)	0.225325	0.99 (0.97;1.00)	0.129805
ly9	Neutropenia	hematopoietic	555	1.45 (1.33;1.57)	1.48175e-17	1.38 (1.27;1.50)	6.52312e-14	1.40 (1.29;1.53)	2.79231e-15	1.40 (1.29;1.53)	2.00882e-15	1.40 (1.28;1.52)	6.05406e-15	1.42 (1.31;1.55)	2.122e-16	1.02 (0.99;1.06)	0.21481
angptl7	Chronic renal failure [CKD]	genitourinary	2106	1.48 (1.42;1.55)	4.86208e-64	1.18 (1.13;1.24)	6.6038e-14	1.48 (1.41;1.55)	1.33452e-64	1.24 (1.18;1.29)	1.1238e-20	1.21 (1.15;1.26)	7.38753e-17	1.20 (1.15;1.26)	3.29889e-16	0.99 (0.94;1.04)	0.598763	0.99 (0.98;1.01)	0.276492
kitlg	Hyposmolality and/or hyponatremia	endocrine/metabolic	1002	0.78 (0.73;0.83)	2.95548e-15	0.79 (0.74;0.84)	6.80589e-14	0.76 (0.71;0.81)	3.82992e-18	0.76 (0.72;0.81)	3.46419e-17	0.81 (0.76;0.86)	1.30949e-11	0.79 (0.74;0.84)	2.21678e-14	0.98 (0.96;1.01)	0.21384	0.96 (0.94;0.99)	0.00146491
havcr1	Congestive heart failure (CHF) NOS	circulatory system	905	2.08 (1.93;2.24)	4.57107e-83	1.29 (1.21;1.38)	6.82057e-14	1.95 (1.82;2.09)	9.16685e-81	1.90 (1.77;2.04)	6.67769e-75	1.58 (1.48;1.69)	5.22891e-40	1.37 (1.28;1.47)	1.96319e-20	1.03 (1.00;1.06)	0.0571787	1.01 (0.98;1.04)	0.435934
aoc3	Congestive heart failure (CHF) NOS	circulatory system	888	1.44 (1.34;1.54)	7.52004e-24	1.29 (1.21;1.38)	6.85811e-14	1.39 (1.29;1.48)	1.61589e-20	1.39 (1.30;1.48)	1.20478e-21	1.37 (1.28;1.46)	4.60714e-20	1.44 (1.35;1.54)	1.31543e-26	0.97 (0.93;1.01)	0.138276	0.99 (0.96;1.01)	0.327236
igfbp7	Ascites (non malignant)	digestive	349	1.82 (1.62;2.03)	3.62155e-25	1.51 (1.35;1.68)	6.90899e-14	1.56 (1.40;1.74)	4.93502e-16	1.56 (1.40;1.74)	3.4435e-16	1.55 (1.39;1.72)	1.29209e-15	1.49 (1.34;1.66)	3.55891e-13	1.01 (0.96;1.06)	0.655162	1.02 (0.98;1.06)	0.339997
rida	Chronic renal failure [CKD]	genitourinary	1921	1.54 (1.47;1.62)	1.04021e-73	1.19 (1.14;1.24)	6.92561e-14	1.16 (1.11;1.22)	1.05712e-10	1.18 (1.12;1.23)	2.26788e-12	1.13 (1.08;1.18)	2.19696e-07	1.17 (1.12;1.22)	2.10963e-11	1.01 (0.99;1.03)	0.22553	1.00 (0.98;1.01)	0.764222
igfbp3	Cirrhosis of liver without mention of alcohol	digestive	207	0.41 (0.35;0.47)	3.29146e-33	0.59 (0.51;0.68)	7.00131e-14	0.59 (0.51;0.69)	2.09585e-12	0.63 (0.54;0.72)	1.27714e-10	0.59 (0.52;0.68)	2.0468e-13	0.60 (0.52;0.68)	2.6064e-13	1.04 (0.98;1.10)	0.228019	0.91 (0.86;0.96)	0.000190735
eda2r	Respiratory insufficiency	respiratory	421	2.33 (2.07;2.62)	1.84979e-45	1.46 (1.32;1.61)	7.22609e-14	1.66 (1.50;1.83)	4.63066e-23	1.65 (1.49;1.82)	9.26764e-23	1.57 (1.42;1.74)	6.41967e-19	1.48 (1.34;1.63)	1.02106e-14	1.05 (0.94;1.17)	0.383789	1.00 (0.96;1.05)	0.815898
cd48	Neutropenia	hematopoietic	567	1.46 (1.34;1.58)	1.33597e-18	1.37 (1.26;1.49)	7.54829e-14	1.40 (1.29;1.52)	2.96327e-15	1.40 (1.29;1.52)	2.71848e-15	1.37 (1.26;1.49)	9.1965e-14	1.37 (1.26;1.49)	9.9733e-14	1.04 (1.00;1.09)	0.0474731
agrn	Postinflammatory pulmonary fibrosis	respiratory	479	1.71 (1.55;1.88)	6.50288e-29	1.42 (1.29;1.56)	7.72832e-14	1.47 (1.34;1.61)	1.98909e-16	1.50 (1.37;1.64)	5.829e-18	1.47 (1.34;1.61)	2.85045e-16	1.41 (1.29;1.55)	1.24469e-13	0.97 (0.92;1.02)	0.211499	0.99 (0.95;1.03)	0.54
col5a1	Ascites (non malignant)	digestive	332	1.72 (1.54;1.92)	2.72138e-22	1.51 (1.36;1.68)	7.74278e-14	1.64 (1.48;1.83)	3.15286e-19	1.62 (1.46;1.81)	2.12565e-18	1.59 (1.43;1.77)	4.16919e-17	1.52 (1.37;1.70)	1.9323e-14	0.97 (0.93;1.01)	0.125959	0.99 (0.95;1.03)	0.556522
adam9	Chronic renal failure [CKD]	genitourinary	1971	2.00 (1.91;2.10)	5.55631e-187	1.19 (1.13;1.24)	7.83212e-14	1.32 (1.27;1.39)	2.14254e-34	1.30 (1.25;1.36)	6.46229e-31	1.26 (1.20;1.32)	6.10132e-24	1.21 (1.16;1.27)	3.58164e-17	1.01 (0.95;1.07)	0.839425	1.01 (0.99;1.02)	0.316655
nt5c1a	Chronic renal failure [CKD]	genitourinary	1967	2.20 (2.10;2.31)	9.0549e-224	1.19 (1.14;1.25)	7.89629e-14	1.36 (1.30;1.43)	5.04341e-37	1.28 (1.22;1.34)	6.1599e-25	1.29 (1.23;1.35)	1.51626e-26	1.28 (1.22;1.34)	1.05808e-24			1.00 (0.98;1.03)	0.863621
ptprf	Iron deficiency anemias, unspecified or not due to blood loss	hematopoietic	1913	0.86 (0.82;0.90)	7.67768e-11	0.84 (0.81;0.88)	8.06731e-14	0.75 (0.71;0.78)	1.31402e-36	0.75 (0.71;0.78)	6.14874e-36	0.75 (0.72;0.79)	2.09623e-34	0.85 (0.81;0.89)	3.59902e-12	1.00 (0.97;1.02)	0.728582	0.98 (0.96;0.99)	0.00609787
ltbp2	Chronic ulcer of skin	dermatologic	447	1.90 (1.70;2.12)	2.92457e-30	1.44 (1.31;1.59)	8.09576e-14	1.66 (1.50;1.83)	1.02633e-23	1.86 (1.69;2.06)	4.1379e-35	1.63 (1.48;1.80)	3.08137e-23	1.64 (1.49;1.81)	6.0105e-24	1.02 (0.98;1.07)	0.299369	1.05 (1.01;1.09)	0.0091167
pdgfra	Cirrhosis of liver without mention of alcohol	digestive	207	2.47 (2.14;2.84)	7.95947e-36	1.70 (1.48;1.95)	8.13488e-14	1.80 (1.56;2.07)	2.90546e-16	1.80 (1.56;2.07)	2.74112e-16	1.81 (1.57;2.08)	7.22532e-17	1.73 (1.50;1.98)	1.2509e-14	0.97 (0.90;1.05)	0.445847	1.09 (1.03;1.14)	0.00107048
cd86	Neutropenia	hematopoietic	543	1.35 (1.24;1.47)	6.67491e-12	1.38 (1.27;1.50)	8.39586e-14	1.34 (1.23;1.46)	3.02785e-11	1.35 (1.24;1.47)	9.44941e-12	1.34 (1.23;1.46)	1.47841e-11	1.38 (1.27;1.50)	1.29582e-13	1.07 (0.84;1.35)	0.595964
ifngr1	Chronic renal failure [CKD]	genitourinary	2098	1.94 (1.86;2.03)	4.26302e-183	1.18 (1.13;1.23)	8.64186e-14	1.17 (1.12;1.22)	2.68893e-12	1.19 (1.14;1.24)	5.40994e-15	1.16 (1.11;1.21)	5.75493e-11	1.18 (1.13;1.23)	2.98888e-14	1.00 (0.98;1.02)	0.902313	1.04 (1.02;1.05)	4.83494e-06
ltbr	Cirrhosis of liver without mention of alcohol	digestive	206	2.41 (2.09;2.78)	2.31306e-33	1.69 (1.47;1.94)	8.69839e-14	1.80 (1.57;2.07)	1.00133e-16	1.78 (1.55;2.05)	2.81262e-16	1.70 (1.48;1.95)	4.29079e-14	1.73 (1.50;1.98)	8.5535e-15	1.00 (0.94;1.06)	0.955113	1.11 (1.06;1.17)	2.61511e-05
col4a1	Acute renal failure	genitourinary	2422	1.23 (1.18;1.28)	6.17394e-23	1.17 (1.12;1.22)	8.78346e-14	1.37 (1.31;1.43)	2.81743e-50	1.30 (1.25;1.35)	9.38632e-36	1.27 (1.22;1.33)	7.6183e-31	1.22 (1.17;1.27)	4.72829e-21	1.01 (0.99;1.02)	0.538849	1.00 (0.99;1.02)	0.742302
cd163	Cirrhosis of liver without mention of alcohol	digestive	207	3.23 (2.81;3.71)	1.79526e-60	1.68 (1.47;1.93)	9.46654e-14	2.41 (2.10;2.76)	5.23624e-36	2.44 (2.13;2.80)	5.13196e-37	1.95 (1.70;2.23)	1.68564e-21	1.83 (1.59;2.09)	7.17729e-18	1.00 (0.93;1.08)	0.989649	1.11 (1.05;1.16)	7.36643e-05
mepe	Hyperparathyroidism	endocrine/metabolic	207	2.14 (1.86;2.46)	1.60863e-26	1.67 (1.46;1.92)	9.52045e-14	1.60 (1.39;1.83)	1.65183e-11	1.59 (1.38;1.82)	2.90702e-11	1.65 (1.44;1.89)	6.08618e-13	1.69 (1.48;1.94)	3.49614e-14	0.94 (0.88;1.01)	0.0902274	0.99 (0.94;1.04)	0.645882
afm	Type 2 diabetes	endocrine/metabolic	2609	1.89 (1.82;1.97)	4.10759e-223	1.16 (1.11;1.20)	9.72013e-14	1.38 (1.33;1.43)	7.42195e-59	1.29 (1.24;1.34)	1.26761e-38	1.28 (1.23;1.33)	6.44465e-36	1.22 (1.18;1.27)	6.44582e-25	1.00 (0.94;1.05)	0.865398	1.01 (1.00;1.03)	0.0885415
ckb	Chronic renal failure [CKD]	genitourinary	1974	1.23 (1.18;1.29)	1.80651e-18	1.19 (1.14;1.24)	9.8048e-14	1.11 (1.06;1.16)	8.94719e-06	1.15 (1.10;1.21)	1.08397e-09	1.24 (1.18;1.29)	6.37156e-20	1.27 (1.22;1.33)	1.6093e-25			1.01 (1.00;1.03)	0.14731
cd80	Cirrhosis of liver without mention of alcohol	digestive	203	3.59 (3.12;4.13)	4.29664e-72	1.70 (1.48;1.95)	9.94082e-14	2.26 (1.96;2.59)	6.40604e-30	2.25 (1.95;2.59)	1.36719e-29	2.11 (1.84;2.43)	1.7303e-25	1.88 (1.63;2.16)	8.86862e-19	0.96 (0.89;1.04)	0.289024	1.09 (1.03;1.14)	0.00101413
spink5	Chronic renal failure [CKD]	genitourinary	2085	1.52 (1.45;1.59)	1.93762e-76	1.18 (1.13;1.23)	1.01102e-13	1.20 (1.15;1.26)	2.0369e-16	1.13 (1.08;1.18)	3.43914e-08	1.14 (1.10;1.20)	8.82425e-10	1.17 (1.12;1.23)	3.49521e-13	1.00 (0.98;1.02)	0.659172	1.02 (1.01;1.04)	0.00393807
ptprc	Cirrhosis of liver without mention of alcohol	digestive	205	2.37 (2.07;2.72)	5.37816e-35	1.68 (1.47;1.93)	1.02655e-13	1.75 (1.53;2.01)	9.92327e-16	1.82 (1.59;2.09)	1.31085e-17	1.79 (1.56;2.05)	8.46697e-17	1.71 (1.49;1.96)	1.25595e-14	0.96 (0.85;1.09)	0.530459	1.03 (0.98;1.08)	0.282833
cpm	Type 2 diabetes	endocrine/metabolic	2666	2.10 (2.02;2.18)	8.43748e-298	1.16 (1.11;1.20)	1.03724e-13	1.55 (1.49;1.61)	2.81007e-105	1.44 (1.39;1.50)	4.70045e-77	1.16 (1.12;1.20)	4.77684e-14	1.17 (1.12;1.21)	2.978e-15	0.99 (0.95;1.03)	0.558918	1.01 (0.99;1.02)	0.404264
slamf6	Thrombocytopenia	hematopoietic	354	1.51 (1.36;1.68)	1.3944e-14	1.49 (1.34;1.65)	1.04097e-13	1.47 (1.32;1.63)	9.46603e-13	1.57 (1.41;1.74)	5.51331e-17	1.53 (1.38;1.70)	1.26253e-15	1.49 (1.34;1.65)	9.62455e-14	1.02 (0.97;1.07)	0.494808	0.98 (0.95;1.02)	0.420741
havcr1	Hypotension NOS	circulatory system	1324	1.53 (1.44;1.62)	3.16146e-42	1.23 (1.17;1.30)	1.04376e-13	1.47 (1.39;1.56)	8.58347e-43	1.49 (1.41;1.58)	1.59422e-45	1.38 (1.31;1.46)	2.33446e-30	1.27 (1.20;1.34)	1.06143e-17	1.00 (0.98;1.03)	0.820548	1.01 (0.99;1.03)	0.212499
cr1	Cirrhosis of liver without mention of alcohol	digestive	203	2.37 (2.07;2.73)	3.0302e-34	1.69 (1.47;1.93)	1.04537e-13	1.82 (1.58;2.09)	3.34478e-17	1.73 (1.51;1.99)	7.16722e-15	1.62 (1.41;1.86)	5.89041e-12	1.63 (1.42;1.87)	4.32561e-12	0.99 (0.93;1.07)	0.876819	1.04 (0.99;1.09)	0.137079
spint1	Pneumococcal pneumonia	respiratory	1816	1.42 (1.36;1.49)	3.79545e-49	1.19 (1.14;1.25)	1.06244e-13	1.28 (1.22;1.34)	2.76193e-25	1.25 (1.19;1.31)	3.37681e-21	1.24 (1.18;1.30)	1.99038e-19	1.20 (1.15;1.26)	4.40027e-15	1.00 (0.98;1.03)	0.761927	1.00 (0.98;1.02)	0.876087
pkd1	Cirrhosis of liver without mention of alcohol	digestive	203	2.33 (2.01;2.70)	1.03532e-29	1.69 (1.47;1.94)	1.07778e-13	1.75 (1.51;2.01)	1.66277e-14	1.70 (1.48;1.95)	8.59111e-14	1.80 (1.57;2.07)	1.0998e-16	1.75 (1.52;2.01)	3.09442e-15	1.00 (0.92;1.09)	0.998517	0.98 (0.93;1.03)	0.403865
tnfrsf10b	Emphysema	respiratory	520	2.67 (2.43;2.93)	1.07504e-92	1.40 (1.28;1.53)	1.09185e-13	1.75 (1.60;1.92)	1.15848e-34	1.61 (1.47;1.76)	2.76974e-25	1.58 (1.45;1.73)	9.79862e-24	1.48 (1.36;1.62)	5.56611e-18	1.00 (0.95;1.05)	0.859213	1.03 (0.99;1.06)	0.123169
yap1	Chronic renal failure [CKD]	genitourinary	1967	2.83 (2.69;2.98)	0	1.19 (1.14;1.25)	1.10195e-13	1.53 (1.45;1.60)	9.40377e-67	1.50 (1.43;1.57)	5.34544e-62	1.28 (1.23;1.34)	2.65507e-26	1.26 (1.20;1.32)	2.33874e-22	0.99 (0.97;1.01)	0.168141	1.04 (1.02;1.06)	1.23461e-06
wars	Postinflammatory pulmonary fibrosis	respiratory	479	1.61 (1.47;1.76)	2.13617e-24	1.41 (1.29;1.54)	1.10222e-13	1.51 (1.38;1.65)	4.60902e-19	1.44 (1.31;1.57)	2.70451e-15	1.46 (1.34;1.60)	1.19618e-16	1.43 (1.31;1.57)	7.79585e-15	1.00 (0.95;1.05)	0.998879	1.01 (0.97;1.06)	0.562192
flrt2	Cirrhosis of liver without mention of alcohol	digestive	202	2.22 (1.93;2.55)	3.84637e-29	1.69 (1.47;1.94)	1.10765e-13	1.81 (1.57;2.07)	8.69193e-17	1.71 (1.49;1.97)	3.49969e-14	1.67 (1.45;1.92)	4.61007e-13	1.77 (1.54;2.03)	7.60197e-16	0.96 (0.89;1.03)	0.204965	1.06 (1.01;1.12)	0.0182702
clec1a	Chronic renal failure [CKD]	genitourinary	2052	1.91 (1.83;2.00)	4.6506e-172	1.18 (1.13;1.23)	1.12617e-13	1.17 (1.12;1.22)	7.30399e-12	1.18 (1.13;1.23)	1.99746e-13	1.17 (1.12;1.22)	1.3629e-12	1.16 (1.11;1.21)	1.39785e-11	1.02 (1.00;1.03)	0.110189	1.04 (1.02;1.05)	5.90556e-06
itgb1	Cirrhosis of liver without mention of alcohol	digestive	206	1.93 (1.68;2.22)	4.14363e-20	1.68 (1.46;1.93)	1.13874e-13	1.55 (1.35;1.78)	6.57425e-10	1.66 (1.45;1.90)	4.76121e-13	1.73 (1.51;1.99)	3.33863e-15	1.70 (1.48;1.95)	2.98833e-14			0.96 (0.92;1.01)	0.157729
c7	Ascites (non malignant)	digestive	330	1.78 (1.59;1.99)	1.61264e-23	1.51 (1.36;1.69)	1.15929e-13	1.69 (1.51;1.89)	1.4835e-20	1.68 (1.51;1.88)	2.47456e-20	1.63 (1.46;1.81)	4.36991e-18	1.56 (1.40;1.74)	1.27948e-15	1.03 (0.96;1.11)	0.380759	1.09 (1.05;1.13)	6.30035e-06
havcr1	Cirrhosis of liver without mention of alcohol	digestive	206	3.01 (2.60;3.48)	1.0741e-48	1.70 (1.48;1.95)	1.16069e-13	2.89 (2.51;3.34)	6.3243e-48	2.94 (2.55;3.39)	3.02611e-49	2.04 (1.77;2.34)	2.66133e-23	1.78 (1.55;2.05)	5.55734e-16	1.04 (0.98;1.10)	0.243891	0.98 (0.93;1.03)	0.334935
hip1r	Chronic renal failure [CKD]	genitourinary	1962	1.80 (1.72;1.89)	3.01797e-134	1.19 (1.13;1.24)	1.23868e-13	1.21 (1.16;1.27)	1.2996e-16	1.23 (1.18;1.29)	2.44984e-19	1.22 (1.16;1.27)	1.0922e-17	1.17 (1.12;1.22)	1.25333e-11	1.01 (0.97;1.04)	0.692082
igfbp7	Type 2 diabetes	endocrine/metabolic	2694	1.55 (1.49;1.61)	6.29426e-99	1.16 (1.11;1.20)	1.2534e-13	1.25 (1.20;1.30)	6.02625e-30	1.26 (1.21;1.31)	2.19268e-32	1.15 (1.11;1.20)	1.06647e-12	1.14 (1.10;1.19)	1.83501e-11	1.02 (1.00;1.03)	0.0980456	0.98 (0.97;1.00)	0.0269922
cd28	Cirrhosis of liver without mention of alcohol	digestive	195	2.40 (2.09;2.76)	1.16388e-34	1.70 (1.47;1.95)	1.2579e-13	2.10 (1.83;2.41)	1.88786e-25	1.92 (1.67;2.21)	4.53705e-20	1.78 (1.55;2.05)	4.09208e-16	1.73 (1.50;1.99)	1.47819e-14	0.98 (0.91;1.05)	0.539023	1.02 (0.97;1.07)	0.558223
penk	Chronic renal failure [CKD]	genitourinary	1921	2.19 (2.09;2.30)	4.83417e-223	1.19 (1.14;1.25)	1.26021e-13	1.25 (1.20;1.31)	3.75453e-21	1.26 (1.20;1.32)	1.09479e-21	1.18 (1.13;1.24)	1.09125e-12	1.22 (1.16;1.27)	9.69375e-17	1.01 (0.99;1.03)	0.158621	1.07 (1.06;1.09)	1.49413e-17
tnfrsf12a	Chronic renal failure [CKD]	genitourinary	2096	2.65 (2.52;2.78)	0	1.18 (1.13;1.24)	1.26424e-13	1.32 (1.26;1.38)	3.91664e-33	1.36 (1.30;1.42)	1.24189e-40	1.34 (1.28;1.40)	4.07354e-37	1.28 (1.22;1.34)	8.62343e-27	0.98 (0.95;1.01)	0.198298	1.02 (1.00;1.04)	0.0136348
nppb	Other forms of chronic heart disease	circulatory system	950	1.68 (1.57;1.79)	3.66314e-54	1.27 (1.19;1.35)	1.33937e-13	1.65 (1.55;1.76)	2.73348e-55	1.66 (1.56;1.77)	1.24186e-56	1.46 (1.37;1.55)	2.39862e-31	1.38 (1.30;1.47)	5.02068e-24	1.02 (0.99;1.04)	0.247307	0.99 (0.96;1.02)	0.391829
mfap5	Chronic renal failure [CKD]	genitourinary	2109	2.17 (2.07;2.27)	6.95381e-241	1.18 (1.13;1.23)	1.34486e-13	1.18 (1.12;1.23)	1.1776e-12	1.12 (1.07;1.17)	9.35215e-07	1.13 (1.08;1.18)	2.69051e-08	1.18 (1.13;1.23)	5.27384e-13	1.02 (0.98;1.06)	0.42937	1.02 (1.01;1.04)	0.00892456
adgrg1	Other chronic nonalcoholic liver disease	digestive	689	2.05 (1.89;2.22)	6.71411e-66	1.33 (1.23;1.43)	1.3636e-13	1.77 (1.64;1.91)	7.15092e-50	1.51 (1.40;1.62)	7.44391e-27	1.48 (1.37;1.60)	7.7085e-25	1.36 (1.26;1.46)	7.82097e-16	0.98 (0.95;1.01)	0.297094	1.07 (1.04;1.09)	4.45198e-07
col4a1	Hyposmolality and/or hyponatremia	endocrine/metabolic	1002	1.51 (1.41;1.61)	4.64262e-36	1.27 (1.19;1.35)	1.37235e-13	1.46 (1.37;1.55)	5.36504e-31	1.39 (1.31;1.48)	2.25018e-24	1.36 (1.28;1.45)	2.22349e-21	1.35 (1.26;1.43)	3.45678e-20	1.02 (1.00;1.05)	0.0973735	1.00 (0.98;1.03)	0.697398
ceacam5	Cancer of bronchus; lung	neoplasms	603	2.11 (1.94;2.30)	2.05885e-68	1.36 (1.25;1.47)	1.4277e-13	1.48 (1.37;1.61)	2.02325e-21	1.49 (1.38;1.62)	2.47592e-22	1.42 (1.31;1.54)	1.54847e-17	1.38 (1.27;1.49)	9.26162e-15	1.04 (0.99;1.10)	0.102761	1.03 (1.00;1.06)	0.0450819
ncr3lg1	Chronic renal failure [CKD]	genitourinary	1971	1.87 (1.78;1.97)	2.51871e-141	1.18 (1.13;1.24)	1.43341e-13	1.23 (1.17;1.28)	1.02289e-17	1.24 (1.18;1.29)	7.23495e-19	1.26 (1.20;1.32)	1.56696e-22	1.29 (1.23;1.35)	2.58907e-28	1.00 (0.98;1.02)	0.681611	1.01 (1.00;1.03)	0.153679
ambp	Chronic renal failure [CKD]	genitourinary	2101	2.45 (2.34;2.57)	3.11787e-298	1.18 (1.13;1.23)	1.4423e-13	1.40 (1.34;1.46)	9.60901e-52	1.34 (1.28;1.40)	3.73729e-40	1.28 (1.23;1.34)	2.69035e-29	1.23 (1.18;1.28)	5.14897e-21	0.96 (0.89;1.03)	0.210222	1.03 (1.02;1.05)	4.36369e-05
il1rl1	Acute renal failure	genitourinary	2449	1.34 (1.29;1.40)	2.23613e-39	1.16 (1.12;1.21)	1.48605e-13	1.30 (1.25;1.36)	9.97635e-38	1.28 (1.23;1.34)	4.07491e-34	1.24 (1.19;1.29)	2.99145e-26	1.20 (1.15;1.25)	4.57346e-19	1.02 (1.00;1.04)	0.0253356	1.00 (0.98;1.01)	0.834607
crim1	Congestive heart failure (CHF) NOS	circulatory system	894	1.85 (1.72;1.99)	9.91662e-66	1.29 (1.20;1.38)	1.59588e-13	1.54 (1.44;1.65)	7.65649e-35	1.49 (1.39;1.60)	1.7295e-30	1.49 (1.39;1.60)	6.47478e-31	1.32 (1.23;1.41)	6.73783e-16	0.98 (0.95;1.02)	0.36673	0.96 (0.94;0.99)	0.00218957
nhlrc3	Acute renal failure	genitourinary	2220	1.59 (1.53;1.67)	7.47746e-98	1.17 (1.12;1.22)	1.61591e-13	1.55 (1.48;1.61)	6.12158e-85	1.36 (1.30;1.42)	2.64272e-43	1.30 (1.24;1.35)	6.5628e-33	1.20 (1.15;1.25)	3.86906e-17	0.99 (0.93;1.05)	0.704139	1.00 (0.98;1.01)	0.514073
cd72	Neutropenia	hematopoietic	525	1.50 (1.37;1.64)	1.26888e-19	1.38 (1.27;1.51)	1.66718e-13	1.47 (1.35;1.61)	5.64415e-18	1.44 (1.32;1.57)	4.11074e-16	1.42 (1.30;1.55)	2.91782e-15	1.41 (1.30;1.54)	4.94479e-15	1.02 (0.98;1.06)	0.401112
ghr	Decubitus ulcer	dermatologic	587	0.77 (0.71;0.84)	9.68322e-10	0.73 (0.67;0.80)	1.66767e-13	0.65 (0.60;0.71)	1.40708e-23	0.65 (0.60;0.71)	2.50954e-23	0.69 (0.63;0.75)	3.57422e-18	0.70 (0.65;0.76)	1.2824e-16	1.00 (0.96;1.03)	0.826541	0.96 (0.94;0.99)	0.0182295
cd72	Non-Hodgkins lymphoma	neoplasms	220	1.84 (1.61;2.11)	1.09967e-18	1.65 (1.44;1.88)	1.72197e-13	1.71 (1.49;1.96)	7.52803e-15	1.68 (1.47;1.92)	2.83701e-14	1.67 (1.46;1.91)	4.60806e-14	1.66 (1.45;1.89)	1.25266e-13	1.02 (0.96;1.08)	0.502977	1.00 (0.95;1.04)	0.933405
dcn	Chronic renal failure [CKD]	genitourinary	2052	1.62 (1.54;1.70)	1.60181e-89	1.18 (1.13;1.23)	1.79695e-13	1.34 (1.29;1.40)	2.02987e-40	1.26 (1.21;1.32)	4.24488e-26	1.22 (1.17;1.28)	9.29188e-20	1.20 (1.15;1.25)	1.2331e-16	1.00 (0.98;1.03)	0.752124	1.03 (1.01;1.05)	0.000773714
havcr1	Heart failure NOS	circulatory system	1510	1.70 (1.61;1.80)	1.35851e-74	1.21 (1.15;1.28)	1.84087e-13	1.62 (1.54;1.70)	4.00733e-73	1.59 (1.51;1.68)	9.6635e-68	1.40 (1.33;1.47)	8.3138e-37	1.25 (1.19;1.32)	5.93062e-18	1.01 (0.99;1.03)	0.487048	1.03 (1.01;1.05)	0.0059598
cd300a	Chronic renal failure [CKD]	genitourinary	1921	1.91 (1.83;2.00)	8.62389e-164	1.18 (1.13;1.24)	1.85161e-13	1.23 (1.17;1.28)	1.23877e-18	1.21 (1.15;1.26)	3.82819e-16	1.20 (1.15;1.25)	3.39273e-15	1.18 (1.13;1.24)	3.30446e-13	1.00 (0.97;1.03)	0.853184	1.00 (0.99;1.02)	0.749334
fshb	Uterine leiomyoma	neoplasms	465	0.59 (0.52;0.67)	2.08755e-17	0.71 (0.64;0.78)	1.85952e-13	0.68 (0.62;0.74)	1.04734e-15	0.67 (0.61;0.74)	3.06518e-16	0.67 (0.61;0.74)	4.34089e-17	0.69 (0.63;0.76)	1.01984e-14	1.04 (0.99;1.08)	0.116423	0.98 (0.95;1.01)	0.15286
cbln4	Postinflammatory pulmonary fibrosis	respiratory	478	1.14 (1.05;1.25)	0.00334141	1.40 (1.28;1.53)	1.8809e-13	1.22 (1.11;1.33)	1.87307e-05	1.26 (1.15;1.38)	3.8492e-07	1.34 (1.23;1.47)	1.37498e-10	1.33 (1.21;1.45)	5.6953e-10	0.99 (0.94;1.04)	0.580339	0.99 (0.96;1.03)	0.787958
ssc4d	Alcoholism	mental disorders	1546	0.74 (0.70;0.78)	1.15309e-29	0.83 (0.79;0.87)	1.88787e-13	0.77 (0.73;0.81)	5.36433e-25	0.78 (0.74;0.82)	9.69828e-22	0.80 (0.76;0.84)	1.16401e-18	0.80 (0.76;0.84)	2.13348e-18	1.03 (1.00;1.06)	0.06521	0.99 (0.98;1.01)	0.514191
nrcam	Type 2 diabetes	endocrine/metabolic	2660	1.47 (1.42;1.53)	5.1066e-87	1.15 (1.11;1.20)	1.91139e-13	1.44 (1.39;1.50)	3.33756e-78	1.33 (1.28;1.38)	3.66909e-48	1.18 (1.14;1.23)	6.58653e-18	1.16 (1.12;1.20)	3.30309e-14	0.99 (0.97;1.00)	0.134405	1.02 (1.00;1.03)	0.0136163
apoa4	Chronic renal failure [CKD]	genitourinary	1968	1.58 (1.51;1.65)	2.95889e-85	1.18 (1.13;1.24)	1.92081e-13	1.25 (1.20;1.31)	6.19799e-23	1.21 (1.16;1.27)	6.54882e-17	1.16 (1.11;1.21)	1.28874e-10	1.12 (1.07;1.17)	3.79383e-07	1.00 (0.98;1.02)	0.721091	1.01 (1.00;1.03)	0.130578
nos3	Non-Hodgkins lymphoma	neoplasms	225	1.83 (1.60;2.10)	1.14188e-18	1.65 (1.44;1.89)	1.98218e-13	1.73 (1.51;1.98)	1.41571e-15	1.67 (1.46;1.91)	4.20385e-14	1.66 (1.45;1.89)	1.35813e-13	1.63 (1.43;1.86)	7.00618e-13	0.98 (0.93;1.03)	0.445728	1.01 (0.97;1.06)	0.521103
msmb	Hyperplasia of prostate	genitourinary	1928	1.18 (1.13;1.24)	3.29053e-13	1.18 (1.13;1.23)	2.10927e-13	1.19 (1.13;1.24)	5.06382e-14	1.19 (1.14;1.25)	8.82685e-15	1.18 (1.13;1.24)	1.78405e-13	1.18 (1.13;1.23)	3.12516e-13	1.00 (0.98;1.02)	0.863105	1.00 (0.98;1.02)	0.999758
cd99	Chronic renal failure [CKD]	genitourinary	2085	2.03 (1.93;2.13)	2.13247e-174	1.18 (1.13;1.23)	2.13196e-13	1.21 (1.16;1.27)	7.57673e-18	1.13 (1.09;1.18)	2.09025e-08	1.18 (1.13;1.23)	1.15092e-13	1.19 (1.13;1.24)	2.49692e-14			1.01 (1.00;1.03)	0.127196
cntn1	Diverticulosis	digestive	4994	0.82 (0.79;0.84)	8.2624e-40	0.90 (0.88;0.93)	2.29954e-13	0.84 (0.82;0.87)	2.97059e-28	0.86 (0.83;0.88)	5.04014e-27	0.88 (0.85;0.90)	4.96851e-20	0.89 (0.86;0.91)	1.48011e-17	1.01 (1.00;1.02)	0.201638	0.99 (0.98;1.00)	0.0518936
cd48	Cirrhosis of liver without mention of alcohol	digestive	207	2.49 (2.17;2.85)	5.10472e-39	1.66 (1.45;1.90)	2.34026e-13	2.03 (1.77;2.32)	2.96248e-24	1.97 (1.72;2.26)	1.8758e-22	1.82 (1.59;2.08)	8.56692e-18	1.70 (1.49;1.95)	1.6164e-14	1.02 (0.95;1.10)	0.563183	0.99 (0.94;1.04)	0.66482
angptl2	Cirrhosis of liver without mention of alcohol	digestive	206	2.59 (2.25;2.98)	6.35653e-40	1.67 (1.46;1.92)	2.43038e-13	1.85 (1.61;2.13)	4.09232e-18	1.67 (1.45;1.91)	6.63641e-13	1.67 (1.46;1.92)	2.68052e-13	1.68 (1.46;1.93)	1.47338e-13	1.01 (0.94;1.07)	0.858453	1.03 (0.98;1.08)	0.253099
matn3	Osteoarthrosis, localized, primary	musculoskeletal	581	1.27 (1.17;1.38)	1.79971e-08	1.36 (1.25;1.47)	2.54739e-13	1.30 (1.20;1.42)	3.63495e-10	1.30 (1.20;1.42)	3.4925e-10	1.38 (1.27;1.49)	2.73928e-14	1.37 (1.26;1.49)	4.04494e-14	1.02 (0.99;1.05)	0.290079	1.02 (0.99;1.05)	0.151303
vwc2	Uterine leiomyoma	neoplasms	477	1.30 (1.19;1.43)	1.84757e-08	1.39 (1.28;1.53)	2.58986e-13	1.35 (1.23;1.47)	4.19684e-11	1.36 (1.25;1.49)	9.10046e-12	1.38 (1.27;1.51)	6.94804e-13	1.40 (1.28;1.53)	9.39824e-14	1.02 (0.99;1.06)	0.20258	0.99 (0.96;1.02)	0.432653
lgals3bp	Cirrhosis of liver without mention of alcohol	digestive	204	2.67 (2.33;3.06)	3.38945e-45	1.66 (1.45;1.90)	2.71942e-13	2.19 (1.91;2.51)	1.54717e-29	2.16 (1.88;2.47)	1.7436e-28	1.87 (1.64;2.15)	1.33087e-19	1.74 (1.52;2.00)	1.1844e-15	1.09 (1.00;1.20)	0.061149	1.03 (0.98;1.08)	0.306674
igfbp2	Type 2 diabetes	endocrine/metabolic	2692	0.49 (0.47;0.51)	3.65763e-247	0.87 (0.83;0.90)	2.76592e-13	0.68 (0.66;0.71)	8.45361e-79	0.68 (0.65;0.71)	6.57178e-82	0.79 (0.76;0.82)	5.79393e-32	0.81 (0.78;0.85)	2.0062e-25	0.99 (0.98;1.01)	0.416923	0.98 (0.97;1.00)	0.0164011
ager	Emphysema	respiratory	522	0.69 (0.63;0.75)	1.3763e-16	0.72 (0.66;0.79)	2.76739e-13	0.58 (0.53;0.63)	7.60148e-34	0.56 (0.51;0.61)	9.39144e-38	0.63 (0.58;0.69)	5.22101e-25	0.67 (0.62;0.73)	3.35737e-19	0.98 (0.94;1.03)	0.44961	0.98 (0.95;1.02)	0.320591
tf	Other anemias	hematopoietic	2379	1.23 (1.18;1.28)	3.82774e-23	1.16 (1.12;1.21)	2.7871e-13	1.17 (1.12;1.22)	4.45573e-14	1.18 (1.14;1.23)	3.54502e-16	1.18 (1.13;1.23)	1.04894e-15	1.19 (1.14;1.24)	1.09947e-16	1.00 (0.98;1.02)	0.791065	1.02 (1.01;1.04)	0.00199615
cxcl17	Pneumococcal pneumonia	respiratory	1831	1.65 (1.56;1.74)	3.98394e-78	1.20 (1.14;1.25)	2.82552e-13	1.24 (1.18;1.30)	1.20187e-18	1.28 (1.22;1.35)	6.43806e-24	1.25 (1.19;1.32)	2.82284e-20	1.26 (1.20;1.32)	8.64317e-21	1.00 (0.97;1.02)	0.727058	0.98 (0.96;1.00)	0.021992
mfap4	Primary pulmonary hypertension	circulatory system	289	2.09 (1.85;2.35)	2.05944e-33	1.55 (1.38;1.74)	2.90253e-13	2.16 (1.91;2.43)	2.81993e-36	2.15 (1.91;2.42)	9.5329e-37	2.03 (1.80;2.28)	2.95782e-32	1.72 (1.53;1.94)	7.4092e-20	0.96 (0.81;1.14)	0.613	0.97 (0.88;1.07)	0.509375
gdf15	Emphysema	respiratory	531	2.91 (2.64;3.20)	4.22302e-104	1.40 (1.28;1.54)	3.05956e-13	2.46 (2.24;2.71)	8.88379e-76	1.89 (1.72;2.07)	9.72151e-41	1.82 (1.66;2.00)	1.18064e-36	1.54 (1.41;1.69)	1.80981e-20	0.99 (0.94;1.04)	0.653947
ca12	Type 2 diabetes	endocrine/metabolic	2659	1.14 (1.10;1.19)	2.11897e-11	1.15 (1.11;1.20)	3.0885e-13	1.05 (1.01;1.09)	0.0158952	1.05 (1.01;1.10)	0.00766354	1.14 (1.10;1.18)	2.95447e-11	1.13 (1.08;1.17)	1.11551e-09	1.00 (0.98;1.02)	0.845126	1.01 (0.99;1.02)	0.451579
pla2g15	Type 2 diabetes	endocrine/metabolic	2679	1.60 (1.54;1.66)	3.74547e-125	1.15 (1.11;1.20)	3.14248e-13	1.45 (1.39;1.50)	9.48955e-80	1.36 (1.31;1.41)	8.11427e-56	1.30 (1.25;1.35)	2.37325e-40	1.24 (1.20;1.29)	3.59741e-29	0.98 (0.96;1.00)	0.0157041	1.01 (1.00;1.02)	0.145418
galnt10	Cirrhosis of liver without mention of alcohol	digestive	206	2.71 (2.35;3.12)	3.18012e-43	1.67 (1.46;1.92)	3.2531e-13	2.02 (1.76;2.32)	6.93915e-23	2.08 (1.81;2.39)	4.58621e-25	2.02 (1.76;2.32)	2.48882e-23	1.77 (1.55;2.04)	4.32925e-16	0.99 (0.93;1.06)	0.829233	1.08 (1.03;1.14)	0.00141401
cst6	Chronic renal failure [CKD]	genitourinary	2036	1.54 (1.47;1.61)	2.09966e-77	1.17 (1.12;1.23)	3.26361e-13	1.02 (0.97;1.06)	0.492328	1.10 (1.05;1.15)	2.26623e-05	1.12 (1.07;1.17)	6.82161e-07	1.16 (1.11;1.21)	3.22036e-11	1.00 (0.97;1.04)	0.974162	1.01 (0.99;1.02)	0.291728
ocln	Other anemias	hematopoietic	2368	1.51 (1.44;1.57)	2.72209e-77	1.17 (1.12;1.21)	3.30707e-13	1.30 (1.25;1.36)	1.25511e-34	1.28 (1.23;1.34)	6.7405e-32	1.22 (1.17;1.27)	1.29831e-21	1.19 (1.14;1.24)	1.01165e-16	0.98 (0.95;1.01)	0.221965	0.99 (0.97;1.01)	0.2925
erbb2	Cirrhosis of liver without mention of alcohol	digestive	206	2.81 (2.43;3.26)	4.16612e-43	1.68 (1.46;1.93)	3.37926e-13	1.95 (1.70;2.25)	1.55212e-20	1.43 (1.25;1.65)	3.83815e-07	1.71 (1.48;1.96)	7.4221e-14	1.74 (1.51;2.00)	6.8184e-15	1.04 (0.91;1.18)	0.570766	1.08 (1.03;1.14)	0.00226331
krt8	Other chronic nonalcoholic liver disease	digestive	651	1.74 (1.60;1.88)	4.85108e-43	1.33 (1.23;1.44)	3.3927e-13	1.45 (1.34;1.57)	4.64e-21	1.41 (1.30;1.52)	3.0821e-18	1.35 (1.25;1.46)	3.54661e-14	1.33 (1.24;1.44)	2.29549e-13			1.28 (1.24;1.32)	4.06457e-52
ephb4	Acute renal failure	genitourinary	2457	1.65 (1.58;1.72)	4.91083e-125	1.16 (1.11;1.21)	3.50637e-13	1.20 (1.15;1.25)	1.34382e-18	1.19 (1.15;1.24)	8.78843e-18	1.20 (1.15;1.25)	9.79303e-19	1.18 (1.14;1.23)	1.31709e-16	1.00 (0.98;1.02)	0.926302	1.01 (0.99;1.02)	0.25387
fgf19	Alcohol-related disorders	mental disorders	742	1.30 (1.21;1.40)	1.43636e-12	1.31 (1.22;1.40)	3.51208e-13	1.31 (1.22;1.41)	2.63922e-13	1.33 (1.24;1.43)	6.14588e-15	1.35 (1.25;1.45)	4.49084e-16	1.29 (1.20;1.38)	8.06064e-12			0.96 (0.94;0.99)	0.00214909
bmper	Chronic renal failure [CKD]	genitourinary	1921	1.83 (1.75;1.92)	5.79487e-146	1.18 (1.13;1.24)	3.53489e-13	1.28 (1.22;1.34)	1.67249e-26	1.26 (1.20;1.32)	1.06242e-23	1.25 (1.20;1.31)	1.3564e-22	1.23 (1.18;1.29)	1.01796e-19	1.00 (0.97;1.02)	0.857175	1.02 (1.00;1.04)	0.0178537
hspb6	Retention of urine	genitourinary	1731	1.32 (1.25;1.39)	2.10841e-22	1.20 (1.14;1.26)	3.54442e-13	1.20 (1.14;1.26)	8.76435e-13	1.24 (1.18;1.30)	1.26714e-17	1.23 (1.17;1.29)	1.21464e-16	1.22 (1.16;1.28)	3.20978e-15			1.01 (0.99;1.03)	0.336482
msr1	Cirrhosis of liver without mention of alcohol	digestive	207	3.37 (2.93;3.89)	1.43589e-62	1.66 (1.45;1.91)	3.64737e-13	2.49 (2.16;2.86)	1.97582e-37	1.99 (1.74;2.29)	1.10244e-22	1.79 (1.56;2.05)	1.51315e-16	1.76 (1.54;2.02)	6.36379e-16	1.01 (0.87;1.17)	0.900514	1.08 (1.03;1.13)	0.0031708
sftpa1	Postinflammatory pulmonary fibrosis	respiratory	462	1.49 (1.36;1.64)	3.59094e-17	1.41 (1.29;1.55)	3.66762e-13	1.41 (1.28;1.54)	7.45652e-13	1.43 (1.31;1.57)	3.98645e-14	1.41 (1.29;1.55)	3.69504e-13	1.41 (1.29;1.55)	3.66762e-13	1.04 (0.99;1.10)	0.13032
tafa5	Chronic renal failure [CKD]	genitourinary	2077	2.56 (2.44;2.68)	0	1.18 (1.13;1.23)	3.67599e-13	1.13 (1.08;1.18)	6.36395e-08	1.13 (1.08;1.18)	3.12471e-08	1.15 (1.10;1.20)	2.37275e-10	1.18 (1.13;1.23)	2.70959e-13	0.99 (0.97;1.00)	0.13861	1.11 (1.10;1.13)	8.15965e-39
pcdh17	Type 2 diabetes	endocrine/metabolic	2660	1.31 (1.26;1.36)	1.26176e-42	1.15 (1.11;1.20)	3.78879e-13	1.19 (1.15;1.24)	1.79203e-19	1.16 (1.12;1.21)	1.29622e-14	1.20 (1.16;1.25)	1.02192e-20	1.15 (1.11;1.19)	1.40331e-12	1.00 (0.99;1.02)	0.607295	1.02 (1.00;1.03)	0.010603
acvrl1	Acute renal failure	genitourinary	2410	1.95 (1.87;2.04)	6.2312e-197	1.16 (1.12;1.21)	3.78952e-13	1.19 (1.14;1.24)	1.31703e-16	1.26 (1.21;1.32)	7.26269e-29	1.21 (1.16;1.26)	9.47956e-20	1.18 (1.13;1.23)	1.02411e-15	0.99 (0.96;1.01)	0.253686	1.00 (0.99;1.02)	0.639963
ckap4	Chronic renal failure [CKD]	genitourinary	2094	2.50 (2.39;2.62)	0	1.18 (1.13;1.23)	3.82632e-13	1.29 (1.24;1.35)	2.12192e-30	1.32 (1.26;1.38)	8.90623e-35	1.18 (1.13;1.23)	2.38062e-13	1.18 (1.13;1.24)	7.12343e-14	1.00 (0.97;1.02)	0.634448	1.05 (1.04;1.07)	4.19194e-10
rgmb	Chronic renal failure [CKD]	genitourinary	2102	1.99 (1.90;2.08)	8.89114e-195	1.17 (1.12;1.22)	3.87435e-13	1.08 (1.03;1.13)	0.000627042	1.09 (1.04;1.14)	0.000131789	1.10 (1.05;1.14)	3.16921e-05	1.12 (1.07;1.17)	4.15677e-07	0.99 (0.97;1.01)	0.426029	1.07 (1.05;1.09)	6.55112e-16
epo	Iron deficiency anemias, unspecified or not due to blood loss	hematopoietic	1881	1.56 (1.49;1.63)	1.50168e-78	1.18 (1.13;1.24)	3.92879e-13	1.40 (1.34;1.47)	7.90294e-47	1.25 (1.19;1.31)	2.11146e-21	1.23 (1.17;1.29)	8.09076e-19	1.20 (1.15;1.26)	1.43832e-15	1.05 (0.99;1.11)	0.130413	1.02 (1.00;1.03)	0.0452157
il18bp	Cirrhosis of liver without mention of alcohol	digestive	207	3.10 (2.69;3.58)	2.99389e-54	1.67 (1.45;1.91)	3.96763e-13	2.05 (1.79;2.36)	5.23842e-24	1.89 (1.64;2.17)	3.20397e-19	1.71 (1.49;1.96)	2.94472e-14	1.77 (1.54;2.04)	5.24657e-16	1.21 (1.01;1.45)	0.0377065	1.04 (0.99;1.09)	0.124072
il15ra	Neutropenia	hematopoietic	553	1.46 (1.34;1.59)	2.72285e-18	1.36 (1.25;1.48)	3.98462e-13	1.39 (1.28;1.51)	1.58151e-14	1.37 (1.26;1.49)	1.4529e-13	1.36 (1.25;1.47)	9.94721e-13	1.36 (1.25;1.48)	3.59335e-13	1.01 (0.98;1.05)	0.505608
efna1	Chronic renal failure [CKD]	genitourinary	2082	2.52 (2.40;2.64)	0	1.17 (1.12;1.23)	3.98586e-13	1.48 (1.42;1.55)	1.66773e-66	1.48 (1.41;1.54)	4.4346e-66	1.27 (1.21;1.32)	2.11386e-26	1.27 (1.21;1.32)	2.27954e-26	0.98 (0.96;1.00)	0.0288016	1.06 (1.04;1.08)	2.76766e-12
ckb	Congestive heart failure (CHF) NOS	circulatory system	855	1.26 (1.17;1.35)	3.07243e-10	1.29 (1.20;1.38)	4.23275e-13	1.36 (1.26;1.45)	1.23955e-17	1.38 (1.29;1.48)	1.04011e-19	1.47 (1.37;1.57)	1.02442e-27	1.47 (1.37;1.58)	3.56772e-28			0.99 (0.97;1.02)	0.481308
prss22	Chronic renal failure [CKD]	genitourinary	1913	1.49 (1.42;1.56)	1.83297e-66	1.18 (1.13;1.24)	4.23833e-13	1.22 (1.16;1.27)	2.53891e-17	1.18 (1.13;1.23)	9.00585e-13	1.18 (1.12;1.23)	1.82423e-12	1.18 (1.13;1.24)	3.5496e-13	1.00 (0.98;1.02)	0.751845	0.99 (0.98;1.01)	0.267141
igfbp6	Chronic airway obstruction	respiratory	1703	0.98 (0.93;1.03)	0.458444	0.84 (0.80;0.88)	4.36965e-13	0.82 (0.78;0.86)	7.55565e-16	0.80 (0.76;0.84)	1.09166e-18	0.83 (0.79;0.87)	5.31396e-14	0.83 (0.80;0.88)	1.69905e-13	1.01 (0.98;1.04)	0.432125	1.01 (0.99;1.02)	0.429163
tnfrsf4	Neutropenia	hematopoietic	565	1.50 (1.38;1.64)	2.81094e-20	1.36 (1.25;1.48)	4.50826e-13	1.42 (1.31;1.54)	3.22214e-16	1.43 (1.31;1.55)	1.23679e-16	1.44 (1.33;1.57)	8.0111e-18	1.39 (1.28;1.51)	6.47782e-15	1.00 (0.95;1.06)	0.979319
msln	Bronchiectasis	respiratory	529	1.59 (1.46;1.75)	9.09296e-24	1.37 (1.26;1.49)	4.57009e-13	1.47 (1.35;1.60)	8.28479e-19	1.46 (1.34;1.59)	2.95518e-18	1.40 (1.29;1.53)	7.78605e-15	1.37 (1.26;1.49)	3.78919e-13	0.99 (0.95;1.04)	0.745703	1.03 (1.00;1.06)	0.0959674
spon1	Primary pulmonary hypertension	circulatory system	294	2.27 (2.01;2.56)	2.70372e-40	1.53 (1.37;1.72)	4.62259e-13	1.90 (1.69;2.14)	1.31051e-26	1.80 (1.60;2.03)	7.0196e-23	1.60 (1.42;1.80)	6.21935e-15	1.59 (1.41;1.78)	7.49795e-15	0.98 (0.87;1.10)	0.676921	0.91 (0.83;1.01)	0.0699169
chga	Iron deficiency anemias, unspecified or not due to blood loss	hematopoietic	1829	1.62 (1.54;1.70)	3.09371e-86	1.19 (1.13;1.24)	4.64016e-13	1.27 (1.21;1.33)	5.88202e-24	1.33 (1.27;1.39)	1.60268e-32	1.33 (1.27;1.39)	6.87001e-33	1.29 (1.24;1.36)	1.57296e-27	1.02 (0.99;1.04)	0.12759	1.00 (0.98;1.02)	0.932375
muc13	Cirrhosis of liver without mention of alcohol	digestive	197	2.32 (2.01;2.67)	1.35574e-30	1.68 (1.46;1.94)	4.73483e-13	2.13 (1.85;2.46)	3.47672e-25	2.18 (1.89;2.51)	1.38935e-26	1.99 (1.72;2.29)	2.00618e-21	1.83 (1.59;2.11)	5.6858e-17	1.00 (0.94;1.07)	0.964929	0.96 (0.91;1.00)	0.0769176
galnt5	Postinflammatory pulmonary fibrosis	respiratory	463	1.38 (1.26;1.52)	8.35969e-12	1.40 (1.28;1.53)	4.91813e-13	1.36 (1.24;1.49)	3.69074e-11	1.39 (1.27;1.53)	1.26435e-12	1.40 (1.28;1.54)	2.59758e-13	1.37 (1.26;1.51)	6.46888e-12	0.95 (0.86;1.04)	0.266689	1.02 (0.98;1.06)	0.328525
heph	Type 2 diabetes	endocrine/metabolic	2603	1.60 (1.53;1.66)	6.85859e-119	1.15 (1.11;1.20)	5.13294e-13	1.48 (1.42;1.54)	2.61102e-85	1.43 (1.38;1.49)	1.16108e-72	1.15 (1.11;1.19)	2.30205e-12	1.16 (1.12;1.21)	2.97034e-14	1.01 (0.95;1.07)	0.759995	1.00 (0.98;1.01)	0.601873
nefl	Altered mental status	mental disorders	826	1.59 (1.47;1.73)	3.8528e-29	1.30 (1.21;1.39)	5.16204e-13	1.44 (1.34;1.55)	7.20328e-24	1.44 (1.34;1.55)	9.11605e-24	1.38 (1.29;1.48)	3.84962e-19	1.32 (1.23;1.41)	2.29897e-14			0.99 (0.97;1.02)	0.608356
hsd11b1	Alcohol-related disorders	mental disorders	737	1.46 (1.36;1.58)	5.34715e-25	1.31 (1.22;1.41)	5.43725e-13	1.53 (1.42;1.64)	1.87204e-29	1.51 (1.40;1.62)	2.1793e-28	1.41 (1.31;1.51)	3.45773e-20	1.32 (1.23;1.42)	3.73319e-14	1.00 (0.78;1.28)	0.999122	1.01 (0.99;1.04)	0.314109
ctsv	Hyperparathyroidism	endocrine/metabolic	207	0.46 (0.39;0.53)	1.09786e-26	0.60 (0.53;0.69)	5.5022e-13	0.58 (0.50;0.66)	7.52187e-15	0.57 (0.49;0.65)	6.86967e-16	0.57 (0.50;0.66)	2.80586e-15	0.59 (0.51;0.67)	2.55421e-14	1.04 (0.96;1.13)	0.297011	1.00 (0.95;1.05)	0.989359
alpp	Postinflammatory pulmonary fibrosis	respiratory	475	1.64 (1.49;1.80)	1.18293e-23	1.40 (1.28;1.54)	5.8813e-13	1.49 (1.36;1.64)	3.99076e-17	1.49 (1.36;1.64)	2.67655e-17	1.43 (1.30;1.57)	2.74237e-14	1.41 (1.29;1.55)	1.74515e-13	1.00 (0.95;1.05)	0.968792	1.03 (0.99;1.08)	0.0952509
adamtsl2	Alcohol-related disorders	mental disorders	717	1.64 (1.52;1.76)	8.63664e-40	1.31 (1.22;1.41)	5.90479e-13	1.57 (1.46;1.68)	1.86352e-33	1.52 (1.41;1.63)	2.52093e-29	1.38 (1.28;1.48)	8.08986e-18	1.36 (1.26;1.46)	2.94166e-16	0.98 (0.95;1.01)	0.207526	1.00 (0.98;1.02)	0.968607
scg2	Chronic renal failure [CKD]	genitourinary	2092	1.99 (1.91;2.09)	1.02756e-199	1.17 (1.12;1.22)	6.05838e-13	1.35 (1.29;1.41)	7.3641e-41	1.35 (1.29;1.41)	7.57259e-41	1.28 (1.23;1.34)	2.55764e-29	1.26 (1.20;1.31)	2.28772e-25			1.02 (1.00;1.04)	0.0182012
gdf15	Other anemias	hematopoietic	2474	1.93 (1.84;2.02)	2.33409e-170	1.16 (1.12;1.21)	6.24567e-13	1.43 (1.37;1.49)	8.25954e-63	1.40 (1.34;1.46)	1.48013e-56	1.38 (1.32;1.43)	8.36109e-51	1.23 (1.18;1.28)	3.16513e-22	1.00 (0.98;1.02)	0.767176
vsig2	Type 2 diabetes	endocrine/metabolic	2593	1.39 (1.34;1.45)	1.38346e-58	1.15 (1.11;1.20)	6.28134e-13	1.13 (1.08;1.17)	4.94637e-09	1.15 (1.10;1.19)	9.12729e-12	1.18 (1.13;1.23)	2.99527e-16	1.18 (1.13;1.22)	2.32207e-16	1.01 (1.00;1.03)	0.113851	1.00 (0.98;1.01)	0.807595
gp2	Cancer of prostate	neoplasms	1106	1.27 (1.19;1.35)	1.68467e-14	1.25 (1.17;1.32)	6.47096e-13	1.25 (1.18;1.33)	2.55384e-13	1.25 (1.18;1.33)	2.8375e-13	1.25 (1.18;1.33)	3.09129e-13	1.24 (1.17;1.32)	1.7348e-12	1.02 (0.99;1.04)	0.183127	1.00 (0.98;1.02)	0.826713
eda2r	Septicemia	infectious diseases	1371	1.81 (1.69;1.93)	2.25709e-65	1.22 (1.16;1.29)	6.51724e-13	1.35 (1.27;1.42)	6.32541e-26	1.35 (1.27;1.42)	4.57694e-26	1.29 (1.22;1.36)	1.3159e-19	1.23 (1.16;1.30)	1.6781e-13	1.02 (0.97;1.08)	0.374	1.00 (0.98;1.02)	0.817643
ncs1	Hypoglycemia	endocrine/metabolic	364	1.76 (1.57;1.96)	1.13596e-22	1.46 (1.32;1.62)	6.53395e-13	1.52 (1.36;1.69)	1.51244e-14	1.48 (1.33;1.64)	1.94957e-13	1.55 (1.40;1.72)	1.36434e-16	1.49 (1.34;1.65)	6.98334e-14	0.97 (0.93;1.02)	0.265926	1.02 (0.98;1.06)	0.274868
cbln4	Primary pulmonary hypertension	circulatory system	299	1.30 (1.16;1.46)	5.66443e-06	1.51 (1.35;1.69)	6.57623e-13	1.36 (1.22;1.53)	7.49994e-08	1.43 (1.28;1.61)	3.92513e-10	1.47 (1.31;1.65)	2.23547e-11	1.44 (1.29;1.61)	2.16407e-10	0.91 (0.81;1.03)	0.153097	0.99 (0.90;1.09)	0.80131
col4a1	Primary pulmonary hypertension	circulatory system	296	1.84 (1.64;2.07)	2.22579e-24	1.53 (1.36;1.72)	6.6432e-13	2.03 (1.81;2.29)	1.18667e-32	1.92 (1.71;2.16)	6.03745e-28	1.83 (1.63;2.06)	1.85981e-24	1.76 (1.56;1.97)	1.93642e-21	1.01 (0.89;1.14)	0.921371	1.03 (0.94;1.14)	0.488017
tnfrsf9	Neutropenia	hematopoietic	559	1.54 (1.41;1.68)	6.4269e-22	1.36 (1.25;1.48)	6.73374e-13	1.40 (1.29;1.53)	4.27588e-15	1.41 (1.30;1.54)	7.29218e-16	1.41 (1.30;1.54)	8.00751e-16	1.41 (1.30;1.54)	6.31507e-16	1.01 (0.97;1.05)	0.717786
serpina6	Diabetic retinopathy	endocrine/metabolic	386	1.08 (0.97;1.21)	0.168619	1.45 (1.31;1.60)	6.97e-13	1.44 (1.30;1.61)	1.35077e-11	1.48 (1.33;1.64)	2.88777e-13	1.33 (1.20;1.47)	2.68044e-08	1.38 (1.24;1.52)	6.25038e-10	1.00 (0.96;1.05)	0.86278	0.96 (0.92;0.99)	0.0180564
hs6st2	Chronic renal failure [CKD]	genitourinary	1913	1.76 (1.68;1.85)	1.1826e-115	1.18 (1.13;1.23)	6.99113e-13	1.12 (1.07;1.17)	2.25167e-06	1.10 (1.05;1.15)	6.66773e-05	1.11 (1.06;1.16)	1.51704e-05	1.14 (1.09;1.19)	2.12126e-08	1.00 (0.98;1.02)	0.998179	1.01 (0.99;1.03)	0.212406
scarf2	Cirrhosis of liver without mention of alcohol	digestive	207	2.40 (2.07;2.80)	7.06484e-30	1.66 (1.44;1.90)	7.08517e-13	1.79 (1.55;2.06)	7.06079e-16	1.91 (1.66;2.20)	1.38394e-19	1.84 (1.61;2.12)	4.19924e-18	1.81 (1.57;2.07)	4.38156e-17	0.94 (0.89;1.00)	0.0566297	0.98 (0.93;1.03)	0.38834
cd28	Thrombocytopenia	hematopoietic	354	1.68 (1.51;1.87)	4.57723e-22	1.46 (1.32;1.63)	7.23449e-13	1.55 (1.40;1.73)	2.90449e-16	1.50 (1.35;1.66)	3.03399e-14	1.48 (1.33;1.64)	1.90601e-13	1.46 (1.32;1.62)	9.00253e-13	0.98 (0.93;1.03)	0.452643	0.97 (0.93;1.01)	0.0936983
eda2r	Type 2 diabetes	endocrine/metabolic	2696	1.42 (1.35;1.49)	1.33521e-45	1.15 (1.11;1.20)	7.27842e-13	1.08 (1.04;1.13)	5.82571e-05	1.17 (1.12;1.21)	3.15256e-15	1.13 (1.09;1.17)	5.90261e-10	1.14 (1.10;1.19)	8.30221e-12	0.99 (0.96;1.03)	0.601884	1.00 (0.98;1.01)	0.744182
il32	Postinflammatory pulmonary fibrosis	respiratory	477	1.35 (1.23;1.48)	3.28334e-10	1.39 (1.27;1.53)	7.86136e-13	1.39 (1.27;1.52)	2.37437e-12	1.41 (1.29;1.54)	1.80799e-13	1.39 (1.27;1.53)	1.18392e-12	1.40 (1.28;1.53)	5.92392e-13	0.99 (0.93;1.05)	0.690327	0.96 (0.92;1.00)	0.034922
fgf23	Other anemias	hematopoietic	2476	1.57 (1.51;1.64)	2.80287e-99	1.16 (1.11;1.21)	8.09386e-13	1.29 (1.24;1.34)	3.24568e-34	1.30 (1.24;1.35)	2.10997e-35	1.21 (1.16;1.26)	1.00329e-19	1.19 (1.14;1.24)	4.82359e-17	1.00 (0.98;1.02)	0.765214	1.00 (0.99;1.02)	0.975165
nefl	Delirium due to conditions classified elsewhere	mental disorders	771	1.60 (1.46;1.74)	2.38696e-26	1.31 (1.22;1.41)	8.1132e-13	1.44 (1.34;1.55)	1.31395e-21	1.44 (1.34;1.55)	1.12168e-21	1.39 (1.29;1.49)	9.45811e-18	1.33 (1.23;1.43)	8.59804e-14			0.99 (0.96;1.02)	0.428541
thbd	Chronic renal failure [CKD]	genitourinary	2088	1.90 (1.82;1.99)	2.06446e-167	1.17 (1.12;1.22)	8.14683e-13	1.12 (1.07;1.17)	2.48485e-07	1.12 (1.07;1.17)	6.50746e-07	1.05 (1.00;1.09)	0.0364362	1.10 (1.06;1.15)	6.14865e-06	0.99 (0.97;1.01)	0.360574	1.03 (1.02;1.05)	5.97866e-05
havcr1	Mitral valve disease	circulatory system	1010	1.56 (1.45;1.67)	1.68981e-35	1.26 (1.18;1.34)	8.15555e-13	1.51 (1.42;1.61)	6.05298e-37	1.48 (1.39;1.58)	2.44696e-33	1.38 (1.29;1.47)	4.49681e-23	1.29 (1.21;1.37)	2.08516e-15	0.98 (0.95;1.01)	0.115765	1.02 (1.00;1.05)	0.052202
thbs2	Ascites (non malignant)	digestive	348	1.80 (1.62;2.00)	6.07088e-28	1.47 (1.32;1.63)	8.48648e-13	1.72 (1.55;1.92)	1.36278e-23	1.76 (1.58;1.95)	6.43798e-25	1.65 (1.48;1.83)	3.39173e-20	1.54 (1.39;1.71)	7.61517e-16	1.04 (0.98;1.10)	0.167741	1.02 (0.98;1.05)	0.404459
sfrp1	Uterine leiomyoma	neoplasms	478	1.40 (1.27;1.53)	1.22086e-12	1.38 (1.26;1.51)	8.51047e-13	1.34 (1.22;1.46)	1.26483e-10	1.34 (1.22;1.46)	1.1672e-10	1.38 (1.26;1.51)	9.82909e-13	1.39 (1.27;1.51)	5.29846e-13	1.00 (0.96;1.04)	0.97091	1.02 (0.99;1.05)	0.223851
col4a1	Pneumococcal pneumonia	respiratory	1821	1.27 (1.21;1.33)	1.15685e-22	1.19 (1.13;1.24)	8.70289e-13	1.34 (1.28;1.40)	1.55676e-33	1.29 (1.23;1.35)	2.55683e-26	1.26 (1.20;1.32)	3.18081e-22	1.24 (1.18;1.30)	6.56086e-19	1.01 (0.99;1.03)	0.414748	1.00 (0.99;1.02)	0.739864
cdcp1	Cancer of bronchus; lung	neoplasms	615	1.82 (1.66;1.99)	6.17962e-39	1.34 (1.24;1.45)	9.24873e-13	1.81 (1.67;1.97)	1.54102e-44	1.67 (1.53;1.81)	5.34217e-34	1.36 (1.26;1.48)	5.91646e-14	1.36 (1.26;1.48)	5.33032e-14	0.99 (0.95;1.03)	0.709339	1.00 (0.97;1.03)	0.924003
ceacam6	Obstructive chronic bronchitis	respiratory	817	2.47 (2.30;2.66)	6.45243e-134	1.29 (1.20;1.38)	9.63797e-13	1.54 (1.43;1.65)	2.65744e-33	1.49 (1.39;1.60)	2.42454e-29	1.44 (1.34;1.54)	3.60156e-24	1.39 (1.30;1.50)	8.80497e-21	1.02 (0.99;1.06)	0.15661	0.99 (0.97;1.02)	0.53431
chrdl2	Polyp of corpus uteri	genitourinary	450	1.51 (1.36;1.66)	5.88041e-16	1.41 (1.28;1.55)	1.01781e-12	1.49 (1.36;1.64)	2.34582e-16	1.45 (1.32;1.60)	1.82616e-14	1.43 (1.30;1.58)	8.56296e-14	1.42 (1.29;1.56)	4.07893e-13	1.02 (0.97;1.08)	0.42199	1.02 (0.99;1.06)	0.153708
relt	Chronic renal failure [CKD]	genitourinary	2085	2.86 (2.72;3.00)	0	1.17 (1.12;1.23)	1.03581e-12	1.02 (0.97;1.07)	0.413447	1.00 (0.96;1.05)	0.865944	1.08 (1.03;1.13)	0.000589504	1.18 (1.13;1.23)	9.51788e-14	1.00 (0.98;1.02)	0.741031	1.10 (1.08;1.12)	3.22037e-31
nefl	Chronic renal failure [CKD]	genitourinary	2031	1.87 (1.77;1.97)	1.95006e-121	1.18 (1.13;1.23)	1.03806e-12	1.39 (1.33;1.45)	2.5125e-45	1.31 (1.25;1.37)	1.80835e-30	1.25 (1.20;1.31)	4.44445e-22	1.19 (1.14;1.24)	5.23003e-14			0.99 (0.97;1.00)	0.139421
tff3	Acute renal failure	genitourinary	2414	1.92 (1.84;2.01)	1.85766e-179	1.16 (1.12;1.21)	1.07332e-12	1.40 (1.34;1.46)	5.09136e-51	1.37 (1.32;1.43)	1.47249e-47	1.35 (1.29;1.41)	3.14711e-43	1.29 (1.23;1.34)	6.15758e-32	1.06 (1.00;1.12)	0.038352	1.00 (0.98;1.01)	0.630902
shisa5	Acute renal failure	genitourinary	2360	2.13 (2.03;2.22)	1.68931e-238	1.16 (1.12;1.21)	1.07986e-12	1.30 (1.25;1.35)	1.46354e-34	1.27 (1.22;1.33)	8.82539e-30	1.25 (1.20;1.30)	1.46526e-25	1.18 (1.13;1.23)	1.50922e-14	1.03 (1.00;1.06)	0.0218585	1.01 (1.00;1.03)	0.0662435
havcr1	Hypovolemia	endocrine/metabolic	1226	1.65 (1.54;1.75)	3.62994e-53	1.23 (1.16;1.30)	1.08173e-12	1.56 (1.47;1.65)	4.09188e-51	1.57 (1.48;1.66)	9.20633e-52	1.40 (1.32;1.49)	9.97142e-31	1.29 (1.22;1.37)	1.554e-18	1.01 (0.98;1.03)	0.620501	1.01 (0.99;1.03)	0.380593
susd2	Postinflammatory pulmonary fibrosis	respiratory	479	1.39 (1.26;1.53)	2.65647e-11	1.39 (1.27;1.53)	1.11288e-12	1.31 (1.20;1.44)	7.75335e-09	1.34 (1.22;1.47)	3.92355e-10	1.40 (1.28;1.54)	4.6819e-13	1.39 (1.27;1.52)	2.46586e-12	0.99 (0.92;1.07)	0.83601	1.00 (0.96;1.04)	0.924245
tnfrsf8	Neutropenia	hematopoietic	566	1.46 (1.34;1.59)	1.6308e-18	1.35 (1.24;1.47)	1.12836e-12	1.39 (1.27;1.51)	3.13831e-14	1.37 (1.26;1.49)	3.4423e-13	1.35 (1.24;1.47)	2.83811e-12	1.36 (1.25;1.48)	4.89932e-13	1.02 (0.98;1.07)	0.259105
tnfrsf13c	Cancer of other lymphoid, histiocytic tissue	neoplasms	224	1.60 (1.40;1.83)	3.02629e-12	1.61 (1.41;1.84)	1.12946e-12	1.59 (1.39;1.81)	5.80144e-12	1.60 (1.40;1.83)	2.8446e-12	1.59 (1.39;1.81)	5.05414e-12	1.61 (1.41;1.83)	1.65302e-12	1.04 (0.98;1.11)	0.188727	1.01 (0.96;1.05)	0.824311
clec5a	Chronic renal failure [CKD]	genitourinary	2086	1.60 (1.53;1.67)	1.11082e-90	1.17 (1.12;1.22)	1.16397e-12	1.19 (1.14;1.25)	8.93549e-15	1.21 (1.15;1.26)	1.1175e-16	1.28 (1.22;1.33)	2.19113e-27	1.21 (1.16;1.26)	1.42591e-17	1.03 (1.01;1.05)	0.00675531	1.01 (0.99;1.02)	0.509482
paep	Polyp of corpus uteri	genitourinary	441	1.64 (1.46;1.85)	3.71279e-16	1.43 (1.29;1.57)	1.16668e-12	1.57 (1.42;1.74)	6.17126e-18	1.60 (1.45;1.77)	1.19952e-19	1.52 (1.37;1.68)	3.35645e-16	1.45 (1.32;1.60)	1.44546e-13	1.03 (0.98;1.07)	0.229107	1.03 (1.00;1.06)	0.0831936
nfasc	Ascites (non malignant)	digestive	350	1.80 (1.61;2.02)	9.51738e-25	1.47 (1.33;1.64)	1.18222e-12	1.64 (1.47;1.82)	1.50605e-19	1.65 (1.48;1.83)	7.81467e-20	1.63 (1.46;1.81)	5.67201e-19	1.52 (1.37;1.70)	1.32368e-14	1.03 (0.98;1.09)	0.26892	1.01 (0.98;1.05)	0.502962
ctsd	Type 2 diabetes	endocrine/metabolic	2451	1.99 (1.91;2.07)	3.07353e-232	1.16 (1.11;1.20)	1.22108e-12	1.60 (1.54;1.67)	3.97488e-115	1.30 (1.25;1.36)	8.97995e-38	1.15 (1.10;1.19)	3.26127e-11	1.13 (1.08;1.18)	3.14494e-09	1.00 (0.98;1.03)	0.756481	0.99 (0.98;1.00)	0.115793
robo1	Cirrhosis of liver without mention of alcohol	digestive	206	2.99 (2.61;3.43)	3.34645e-55	1.63 (1.42;1.87)	1.22224e-12	2.05 (1.79;2.35)	1.97127e-25	1.94 (1.69;2.22)	8.16142e-22	1.77 (1.54;2.02)	1.40269e-16	1.69 (1.48;1.94)	2.37546e-14	0.94 (0.88;1.01)	0.0725715	1.08 (1.03;1.14)	0.00221877
gm2a	Chronic renal failure [CKD]	genitourinary	1930	2.40 (2.29;2.52)	1.33293e-280	1.18 (1.13;1.23)	1.2393e-12	1.27 (1.21;1.33)	1.72985e-24	1.27 (1.21;1.33)	6.69686e-25	1.21 (1.15;1.26)	4.93789e-16	1.18 (1.13;1.24)	2.6963e-13	1.01 (0.99;1.03)	0.424361	1.10 (1.09;1.12)	7.74153e-34
creg1	Other chronic nonalcoholic liver disease	digestive	691	1.80 (1.67;1.94)	1.56632e-52	1.31 (1.22;1.41)	1.24332e-12	1.64 (1.53;1.77)	1.23601e-38	1.46 (1.35;1.57)	2.73349e-23	1.42 (1.32;1.53)	3.01227e-20	1.34 (1.25;1.45)	8.04543e-15	1.02 (0.99;1.05)	0.263567	1.07 (1.05;1.10)	4.80272e-08
gipc2	Chronic renal failure [CKD]	genitourinary	1967	1.81 (1.73;1.90)	1.39292e-132	1.18 (1.13;1.23)	1.24928e-12	1.19 (1.13;1.24)	2.54981e-13	1.26 (1.21;1.32)	7.86589e-24	1.23 (1.17;1.28)	7.25098e-19	1.20 (1.14;1.25)	9.15539e-15	1.02 (1.00;1.05)	0.0412414
hgf	Acute renal failure	genitourinary	2453	1.77 (1.70;1.85)	1.15475e-153	1.16 (1.11;1.21)	1.30244e-12	1.22 (1.17;1.27)	6.86605e-22	1.25 (1.20;1.31)	2.96791e-27	1.23 (1.18;1.28)	8.3274e-23	1.20 (1.16;1.26)	6.1601e-19	0.97 (0.95;1.00)	0.0439015	1.00 (0.98;1.01)	0.907634
klb	Type 2 diabetes	endocrine/metabolic	2594	0.80 (0.77;0.83)	2.46884e-29	0.87 (0.84;0.90)	1.34793e-12	0.84 (0.81;0.88)	4.40533e-18	0.82 (0.79;0.85)	4.19318e-25	0.86 (0.83;0.90)	6.62708e-14	0.86 (0.83;0.90)	4.74551e-14	0.99 (0.98;1.01)	0.465726	0.99 (0.97;1.00)	0.0841595
notch3	Hypercholesterolemia	endocrine/metabolic	5220	0.83 (0.80;0.85)	1.22683e-36	0.91 (0.88;0.93)	1.40572e-12	0.82 (0.79;0.84)	8.22227e-44	0.84 (0.82;0.87)	5.75082e-32	0.90 (0.87;0.92)	1.85629e-14	0.88 (0.86;0.91)	2.46467e-19	0.97 (0.94;1.00)	0.0653152	0.96 (0.95;0.97)	3.84115e-15
shisa5	Chronic renal failure [CKD]	genitourinary	1974	3.04 (2.90;3.20)	0	1.18 (1.13;1.23)	1.41712e-12	1.34 (1.28;1.40)	1.222e-35	1.25 (1.20;1.31)	7.1593e-22	1.23 (1.18;1.29)	5.39144e-19	1.17 (1.12;1.23)	1.02784e-11	1.00 (0.98;1.03)	0.762972	1.10 (1.08;1.12)	3.08485e-30
fgf23	Uterine leiomyoma	neoplasms	490	1.41 (1.30;1.54)	5.34589e-16	1.36 (1.25;1.48)	1.43244e-12	1.40 (1.29;1.53)	5.65733e-15	1.37 (1.26;1.49)	3.84616e-13	1.37 (1.26;1.50)	2.94092e-13	1.37 (1.26;1.50)	3.53055e-13	1.02 (0.99;1.07)	0.209329	1.00 (0.97;1.03)	0.806898
cxcl17	Respiratory failure	respiratory	1009	1.93 (1.80;2.07)	6.16434e-78	1.26 (1.18;1.35)	1.44144e-12	1.33 (1.24;1.42)	1.63581e-17	1.41 (1.32;1.50)	1.37411e-24	1.36 (1.27;1.45)	2.31282e-20	1.34 (1.26;1.43)	8.0103e-19	0.97 (0.93;1.01)	0.136041	0.98 (0.95;1.00)	0.0525408
qsox1	Type 2 diabetes	endocrine/metabolic	2561	1.52 (1.46;1.58)	2.32804e-95	1.15 (1.11;1.20)	1.47046e-12	1.37 (1.31;1.42)	4.37186e-55	1.32 (1.27;1.37)	2.33482e-43	1.13 (1.09;1.18)	1.77058e-10	1.18 (1.13;1.23)	9.17746e-17	1.00 (0.97;1.02)	0.683909	0.99 (0.98;1.01)	0.498844
ret	Type 2 diabetes	endocrine/metabolic	2659	1.81 (1.74;1.89)	1.47074e-183	1.15 (1.11;1.19)	1.53224e-12	1.57 (1.51;1.63)	2.38413e-113	1.27 (1.22;1.32)	1.6953e-33	1.27 (1.22;1.31)	9.37792e-33	1.20 (1.15;1.24)	8.49614e-20	1.01 (0.99;1.03)	0.417657	1.03 (1.01;1.04)	0.00019978
igfbp2	Other anemias	hematopoietic	2472	1.24 (1.19;1.29)	3.76133e-24	1.16 (1.11;1.20)	1.55585e-12	1.26 (1.21;1.31)	2.45611e-29	1.25 (1.20;1.31)	5.42237e-28	1.34 (1.28;1.39)	3.68001e-45	1.26 (1.21;1.31)	7.4897e-30	1.00 (0.98;1.02)	0.968021	1.00 (0.98;1.01)	0.640321
met	Type 2 diabetes	endocrine/metabolic	2683	0.63 (0.60;0.65)	3.29155e-121	0.87 (0.84;0.91)	1.57717e-12	0.72 (0.69;0.75)	1.28309e-64	0.75 (0.72;0.78)	7.03576e-51	0.78 (0.75;0.81)	8.44303e-36	0.83 (0.80;0.86)	2.5355e-22	1.01 (0.99;1.02)	0.353187	0.98 (0.97;1.00)	0.00828548
mmp12	Other mental disorder	mental disorders	6635	1.38 (1.34;1.42)	8.28196e-123	1.09 (1.07;1.12)	1.59363e-12	1.15 (1.12;1.18)	4.51087e-29	1.16 (1.13;1.19)	1.16375e-31	1.16 (1.13;1.19)	8.2127e-32	1.13 (1.10;1.16)	7.40799e-22	0.99 (0.98;1.00)	0.173455	1.01 (1.00;1.02)	0.0744152
bpifb1	Chronic airway obstruction	respiratory	1709	1.62 (1.55;1.71)	1.62899e-83	1.19 (1.13;1.25)	1.60891e-12	1.36 (1.30;1.43)	4.5581e-36	1.33 (1.27;1.40)	1.71916e-31	1.27 (1.21;1.33)	3.31306e-22	1.20 (1.15;1.26)	4.59437e-14	1.01 (0.99;1.03)	0.588045	1.01 (0.99;1.03)	0.200811
nppb	Heart valve replaced	circulatory system	332	2.04 (1.83;2.28)	2.20883e-36	1.46 (1.32;1.63)	1.63783e-12	2.01 (1.81;2.24)	9.0185e-39	2.01 (1.81;2.23)	2.30649e-38	1.73 (1.56;1.93)	4.09995e-24	1.58 (1.43;1.76)	1.43212e-17	0.96 (0.92;1.01)	0.142167	0.97 (0.92;1.02)	0.182328
havcr1	Hematuria	genitourinary	1575	1.31 (1.24;1.38)	1.16745e-21	1.20 (1.14;1.26)	1.6544e-12	1.28 (1.22;1.35)	7.76837e-23	1.28 (1.22;1.35)	1.20508e-22	1.25 (1.19;1.32)	1.20471e-18	1.20 (1.14;1.26)	1.28729e-12	0.99 (0.97;1.01)	0.390904	1.01 (0.99;1.03)	0.202885
chchd10	Acute renal failure	genitourinary	2346	1.98 (1.89;2.07)	8.77306e-193	1.16 (1.11;1.21)	1.70242e-12	1.31 (1.26;1.37)	1.58544e-36	1.28 (1.23;1.34)	1.77949e-30	1.26 (1.21;1.32)	2.5661e-27	1.22 (1.17;1.27)	7.23115e-21	1.01 (0.99;1.03)	0.382384	1.00 (0.99;1.02)	0.909315
wfdc2	Heart failure NOS	circulatory system	1447	1.88 (1.77;2.00)	4.22341e-95	1.22 (1.15;1.29)	1.70856e-12	1.31 (1.24;1.39)	8.25205e-22	1.37 (1.30;1.45)	3.29721e-29	1.32 (1.25;1.40)	2.3949e-23	1.25 (1.19;1.32)	1.27008e-15	1.02 (0.99;1.06)	0.177808	1.01 (0.99;1.03)	0.534218
scarf2	Congestive heart failure (CHF) NOS	circulatory system	897	1.61 (1.49;1.74)	1.89194e-34	1.27 (1.19;1.36)	1.72467e-12	1.26 (1.17;1.35)	7.64482e-11	1.35 (1.26;1.45)	9.01022e-18	1.38 (1.29;1.48)	5.80204e-21	1.33 (1.25;1.43)	3.75425e-17	1.00 (0.97;1.03)	0.93579	0.98 (0.95;1.00)	0.0943422
mmp12	Obstructive chronic bronchitis	respiratory	827	2.52 (2.33;2.71)	3.71103e-126	1.29 (1.20;1.38)	1.73079e-12	1.57 (1.47;1.69)	2.19056e-36	1.60 (1.49;1.71)	1.51084e-38	1.55 (1.44;1.66)	4.43311e-34	1.43 (1.34;1.54)	1.10296e-23	1.02 (0.98;1.06)	0.302483	1.02 (0.99;1.04)	0.18558
igfbp2	Chronic ulcer of skin	dermatologic	447	1.29 (1.17;1.42)	4.61445e-07	1.40 (1.28;1.54)	1.75964e-12	1.54 (1.40;1.69)	1.14492e-18	1.54 (1.40;1.69)	6.13336e-19	1.68 (1.53;1.84)	4.8041e-27	1.58 (1.43;1.73)	3.18593e-21	1.01 (0.97;1.05)	0.589855	1.01 (0.98;1.05)	0.541432
bcan	Chronic airway obstruction	respiratory	1709	0.60 (0.57;0.63)	4.7491e-93	0.84 (0.80;0.88)	1.7617e-12	0.74 (0.70;0.77)	2.49909e-34	0.77 (0.73;0.80)	7.31508e-27	0.79 (0.76;0.83)	7.30276e-21	0.81 (0.77;0.85)	3.07933e-17	0.98 (0.96;1.00)	0.0261514	0.99 (0.97;1.01)	0.172347
fcamr	Non-Hodgkins lymphoma	neoplasms	223	1.81 (1.58;2.07)	2.03607e-17	1.61 (1.41;1.84)	1.78889e-12	1.66 (1.45;1.90)	8.64295e-14	1.70 (1.49;1.95)	1.75179e-14	1.63 (1.43;1.86)	4.12722e-13	1.61 (1.41;1.84)	2.03617e-12	1.02 (0.96;1.09)	0.496938	1.02 (0.97;1.06)	0.505399
tnfrsf11b	Type 2 diabetes	endocrine/metabolic	2655	1.53 (1.46;1.59)	5.36552e-88	1.15 (1.11;1.20)	1.80492e-12	1.46 (1.40;1.52)	6.29842e-78	1.23 (1.19;1.28)	1.30898e-25	1.16 (1.12;1.21)	2.478e-14	1.16 (1.11;1.20)	4.63782e-13	1.01 (0.99;1.03)	0.190004	0.98 (0.97;1.00)	0.0281902
ephb6	Chronic renal failure [CKD]	genitourinary	2057	1.96 (1.88;2.05)	2.21925e-194	1.17 (1.12;1.22)	1.87193e-12	1.38 (1.32;1.44)	7.24348e-45	1.34 (1.28;1.40)	2.17929e-37	1.14 (1.09;1.19)	8.71657e-09	1.15 (1.10;1.20)	7.95464e-10	1.03 (1.01;1.05)	0.00169717	1.05 (1.04;1.07)	1.06765e-10
klrb1	Cirrhosis of liver without mention of alcohol	digestive	207	2.07 (1.80;2.38)	2.45194e-24	1.64 (1.43;1.88)	1.87793e-12	1.52 (1.32;1.74)	2.37927e-09	1.57 (1.37;1.80)	1.18459e-10	1.68 (1.47;1.93)	9.92967e-14	1.73 (1.51;1.98)	5.15508e-15	1.11 (0.90;1.36)	0.322672	1.04 (0.99;1.09)	0.152206
ren	Chronic renal failure [CKD]	genitourinary	2088	1.84 (1.76;1.93)	9.59513e-155	1.16 (1.12;1.21)	2.14561e-12	1.68 (1.60;1.76)	4.94617e-114	1.64 (1.57;1.72)	6.65938e-103	1.53 (1.46;1.60)	3.05859e-76	1.43 (1.37;1.49)	7.88175e-61	1.00 (0.96;1.05)	0.946225	0.99 (0.97;1.01)	0.197053
rbfox3	Postinflammatory pulmonary fibrosis	respiratory	464	1.83 (1.65;2.03)	2.8097e-30	1.41 (1.28;1.55)	2.1535e-12	1.49 (1.35;1.64)	5.18397e-16	1.57 (1.43;1.73)	3.54975e-20	1.48 (1.34;1.63)	1.30465e-15	1.43 (1.30;1.58)	1.86144e-13			1.00 (0.93;1.08)	0.973384
ckb	Other anemias	hematopoietic	2382	1.25 (1.20;1.30)	4.82663e-25	1.16 (1.11;1.21)	2.21402e-12	1.27 (1.22;1.32)	2.34476e-29	1.30 (1.24;1.35)	4.04653e-35	1.32 (1.26;1.37)	3.52007e-39	1.31 (1.26;1.37)	1.67601e-38			1.00 (0.98;1.01)	0.657994
col4a1	Heart failure NOS	circulatory system	1506	1.27 (1.20;1.34)	1.23709e-18	1.20 (1.14;1.27)	2.22673e-12	1.41 (1.34;1.49)	1.45289e-38	1.35 (1.28;1.42)	1.32138e-29	1.31 (1.25;1.38)	1.34178e-24	1.28 (1.22;1.35)	1.0869e-20	1.01 (0.98;1.03)	0.529003	0.98 (0.96;1.00)	0.0361526
gdf15	Secondary malignancy of bone	neoplasms	567	1.64 (1.49;1.81)	8.55526e-23	1.37 (1.25;1.49)	2.23226e-12	1.53 (1.40;1.67)	1.43614e-20	1.41 (1.29;1.53)	3.38543e-14	1.44 (1.32;1.58)	2.89722e-16	1.39 (1.27;1.52)	1.44384e-13	0.99 (0.95;1.03)	0.622495
ocln	Acute renal failure	genitourinary	2339	1.88 (1.79;1.96)	1.7967e-173	1.16 (1.11;1.21)	2.26786e-12	1.31 (1.25;1.36)	1.98277e-34	1.29 (1.24;1.35)	1.1131e-31	1.24 (1.18;1.29)	7.26301e-23	1.20 (1.15;1.25)	1.5698e-17	1.01 (0.97;1.04)	0.692385	1.01 (0.99;1.02)	0.405827
scly	Alcohol-related disorders	mental disorders	740	1.79 (1.66;1.93)	3.37534e-50	1.30 (1.21;1.40)	2.26954e-12	1.49 (1.38;1.60)	3.95734e-26	1.47 (1.36;1.58)	1.66115e-24	1.38 (1.28;1.49)	4.86847e-18	1.34 (1.25;1.44)	4.36589e-15	1.02 (0.99;1.05)	0.177581	1.01 (0.98;1.03)	0.639283
igfbp7	Essential hypertension	circulatory system	8771	1.24 (1.21;1.27)	3.65526e-76	1.08 (1.06;1.10)	2.27404e-12	1.11 (1.09;1.13)	2.35003e-21	1.12 (1.09;1.14)	2.11224e-24	1.10 (1.08;1.12)	3.27076e-18	1.09 (1.07;1.12)	9.89751e-17	1.00 (0.99;1.01)	0.832413	1.00 (0.99;1.00)	0.265656
mamdc2	Primary pulmonary hypertension	circulatory system	292	2.21 (1.96;2.49)	7.59543e-38	1.51 (1.35;1.69)	2.29067e-12	1.77 (1.58;1.99)	5.93506e-22	1.83 (1.63;2.06)	1.24273e-24	1.74 (1.55;1.95)	5.28543e-21	1.73 (1.54;1.94)	1.59306e-20	0.97 (0.85;1.10)	0.594254	0.98 (0.89;1.08)	0.739001
klk3	Retention of urine	genitourinary	1669	1.34 (1.24;1.44)	1.36956e-14	1.18 (1.13;1.24)	2.29413e-12	1.20 (1.15;1.26)	7.05567e-15	1.18 (1.13;1.24)	2.1649e-12	1.18 (1.13;1.24)	2.29413e-12	1.18 (1.13;1.24)	2.29413e-12	1.04 (1.01;1.07)	0.00575016	1.02 (1.00;1.04)	0.0609869
acy1	Alcohol-related disorders	mental disorders	738	1.82 (1.69;1.97)	7.63868e-53	1.30 (1.21;1.41)	2.30748e-12	1.56 (1.45;1.68)	9.76492e-32	1.43 (1.33;1.54)	3.19853e-21	1.39 (1.29;1.50)	1.62666e-18	1.35 (1.26;1.46)	1.83736e-15	0.95 (0.86;1.04)	0.257009	0.99 (0.97;1.02)	0.639781
septin8	Acute renal failure	genitourinary	2341	1.63 (1.56;1.70)	1.30393e-105	1.16 (1.12;1.21)	2.36526e-12	1.20 (1.15;1.25)	1.09489e-16	1.24 (1.19;1.29)	3.30208e-23	1.20 (1.15;1.25)	4.31945e-17	1.18 (1.13;1.23)	2.10125e-14	1.02 (0.99;1.04)	0.182945	0.99 (0.97;1.00)	0.166464
il1rl2	Hyposmolality and/or hyponatremia	endocrine/metabolic	990	0.75 (0.70;0.80)	1.84588e-17	0.80 (0.75;0.85)	2.42249e-12	0.74 (0.69;0.79)	8.81492e-20	0.75 (0.71;0.80)	2.76562e-18	0.79 (0.74;0.84)	3.05226e-13	0.79 (0.74;0.84)	8.0245e-14	1.00 (0.98;1.03)	0.845968	0.99 (0.97;1.02)	0.502849
tnfrsf10b	Pneumonia	respiratory	1555	2.00 (1.89;2.12)	1.41638e-131	1.20 (1.14;1.27)	2.42954e-12	1.46 (1.39;1.54)	1.78589e-46	1.37 (1.30;1.44)	3.48219e-33	1.33 (1.26;1.40)	2.61001e-27	1.23 (1.17;1.30)	2.66615e-15	1.00 (0.97;1.03)	0.848476	1.00 (0.98;1.02)	0.887261
hmox2	Obesity	endocrine/metabolic	3033	1.12 (1.08;1.16)	1.72817e-09	0.88 (0.85;0.91)	2.43471e-12	0.94 (0.91;0.98)	0.00135584	0.95 (0.92;0.98)	0.00477769	0.91 (0.88;0.94)	8.05163e-08	0.89 (0.86;0.92)	7.07715e-11	0.99 (0.98;1.01)	0.460933	0.97 (0.96;0.98)	3.77741e-06
nhlrc3	Iron deficiency anemias, unspecified or not due to blood loss	hematopoietic	1731	1.44 (1.38;1.52)	5.29049e-49	1.19 (1.13;1.24)	2.4711e-12	1.47 (1.40;1.54)	9.99708e-53	1.38 (1.31;1.45)	4.443e-37	1.32 (1.26;1.39)	6.47539e-30	1.24 (1.18;1.30)	2.1163e-18	1.03 (0.96;1.10)	0.442181	0.98 (0.97;1.00)	0.0640935
nefl	Urinary tract infection	genitourinary	3018	1.28 (1.23;1.33)	1.98644e-29	1.14 (1.10;1.18)	2.48696e-12	1.20 (1.16;1.25)	3.21088e-23	1.21 (1.17;1.26)	1.34988e-24	1.18 (1.14;1.23)	2.02518e-19	1.15 (1.11;1.19)	1.21061e-13			0.99 (0.98;1.00)	0.0827446
eda2r	Decubitus ulcer	dermatologic	627	2.17 (1.97;2.40)	4.33855e-52	1.34 (1.24;1.46)	2.48999e-12	1.55 (1.43;1.69)	1.06246e-24	1.53 (1.41;1.67)	8.57523e-24	1.48 (1.36;1.61)	1.91166e-20	1.35 (1.24;1.46)	1.39986e-12	1.00 (0.93;1.08)	0.943124	1.02 (0.99;1.05)	0.182208
spon1	Acute renal failure	genitourinary	2432	1.62 (1.56;1.70)	3.07175e-107	1.16 (1.11;1.20)	2.5994e-12	1.34 (1.28;1.40)	7.23411e-43	1.29 (1.24;1.34)	4.66364e-33	1.21 (1.16;1.26)	1.53335e-19	1.20 (1.15;1.25)	7.20238e-19	0.99 (0.97;1.01)	0.198711	1.00 (0.98;1.01)	0.657536
smoc2	Uterine leiomyoma	neoplasms	491	1.35 (1.24;1.48)	5.20718e-11	1.37 (1.25;1.49)	2.60347e-12	1.37 (1.26;1.50)	1.25381e-12	1.38 (1.26;1.50)	8.17368e-13	1.38 (1.26;1.50)	7.59779e-13	1.38 (1.27;1.51)	2.94809e-13	1.01 (0.97;1.05)	0.51303	0.99 (0.96;1.02)	0.44589
hsd11b1	Iron deficiency anemias, unspecified or not due to blood loss	hematopoietic	1881	1.00 (0.96;1.05)	0.847489	1.18 (1.12;1.23)	2.71154e-12	1.17 (1.11;1.22)	6.05905e-11	1.17 (1.12;1.22)	2.25658e-11	1.19 (1.14;1.24)	1.06723e-13	1.17 (1.12;1.23)	4.81508e-12	1.06 (0.88;1.26)	0.550697	1.00 (0.99;1.02)	0.730716
crim1	Heart failure NOS	circulatory system	1509	1.48 (1.40;1.56)	2.25155e-46	1.20 (1.14;1.27)	2.84933e-12	1.31 (1.24;1.38)	1.77049e-23	1.28 (1.21;1.35)	1.50906e-20	1.30 (1.23;1.36)	9.05198e-23	1.21 (1.15;1.28)	1.74151e-13	0.97 (0.95;1.00)	0.0254595	0.99 (0.97;1.01)	0.281995
ceacam6	Pneumonia	respiratory	1508	1.53 (1.46;1.62)	2.23369e-56	1.20 (1.14;1.26)	2.86488e-12	1.30 (1.24;1.37)	7.80257e-24	1.28 (1.21;1.34)	1.33928e-20	1.24 (1.18;1.31)	1.95163e-16	1.24 (1.18;1.30)	2.32631e-16	1.00 (0.97;1.02)	0.841365	1.02 (1.00;1.04)	0.0825795
eda2r	Abnormality of gait	neurological	1251	1.76 (1.64;1.89)	7.20442e-53	1.23 (1.16;1.30)	2.92192e-12	1.36 (1.28;1.45)	5.44135e-25	1.37 (1.29;1.45)	1.20506e-25	1.31 (1.24;1.39)	7.94315e-20	1.23 (1.16;1.31)	9.88291e-13	0.99 (0.94;1.04)	0.661833	1.00 (0.98;1.03)	0.647783
igfbp7	Primary pulmonary hypertension	circulatory system	298	2.38 (2.10;2.69)	9.65798e-44	1.51 (1.35;1.70)	2.93051e-12	1.80 (1.60;2.02)	9.33176e-23	1.80 (1.60;2.02)	7.12066e-23	1.74 (1.55;1.96)	1.44327e-20	1.56 (1.39;1.75)	7.20563e-14	0.98 (0.86;1.12)	0.788421	1.01 (0.91;1.11)	0.891893
clstn2	Atrial fibrillation and flutter	circulatory system	1484	1.25 (1.19;1.32)	4.57942e-17	1.20 (1.14;1.27)	2.93174e-12	1.24 (1.18;1.31)	5.42315e-16	1.23 (1.17;1.30)	5.29578e-15	1.22 (1.16;1.28)	7.91695e-14	1.22 (1.16;1.29)	3.64963e-14	0.97 (0.91;1.03)	0.330745	0.99 (0.97;1.01)	0.347236
havcr1	Cyst of kidney, acquired	genitourinary	490	1.74 (1.57;1.92)	1.06968e-27	1.38 (1.26;1.51)	2.99666e-12	1.65 (1.51;1.81)	6.14106e-27	1.65 (1.51;1.81)	5.25295e-27	1.51 (1.38;1.65)	8.73785e-19	1.40 (1.28;1.54)	2.48034e-13	1.00 (0.96;1.04)	0.877628	1.01 (0.98;1.05)	0.363452
ltbr	Chronic renal failure [CKD]	genitourinary	2085	2.26 (2.16;2.37)	4.02928e-257	1.17 (1.12;1.22)	3.00978e-12	1.26 (1.20;1.31)	2.9863e-24	1.24 (1.18;1.29)	1.85007e-21	1.18 (1.13;1.23)	5.17826e-14	1.19 (1.14;1.24)	3.97264e-15	0.98 (0.96;1.00)	0.0455915	1.03 (1.02;1.05)	6.42331e-05
gdf15	Respiratory failure	respiratory	1013	2.56 (2.39;2.75)	2.54525e-152	1.26 (1.18;1.35)	3.01165e-12	1.89 (1.76;2.02)	3.34841e-75	1.67 (1.56;1.78)	9.28548e-51	1.55 (1.45;1.65)	5.07454e-38	1.34 (1.25;1.43)	3.20311e-18	1.00 (0.97;1.04)	0.974158
sorcs2	Chronic renal failure [CKD]	genitourinary	2036	2.24 (2.13;2.35)	2.53392e-235	1.17 (1.12;1.22)	3.03382e-12	1.23 (1.18;1.29)	7.8762e-20	1.17 (1.12;1.23)	2.00723e-12	1.18 (1.13;1.24)	8.54476e-14	1.19 (1.14;1.25)	7.88325e-15	0.99 (0.97;1.01)	0.387048	1.08 (1.06;1.10)	5.3317e-22
pdcd1	Postinflammatory pulmonary fibrosis	respiratory	478	1.65 (1.51;1.81)	1.31381e-26	1.38 (1.26;1.51)	3.05609e-12	1.52 (1.39;1.66)	4.11477e-19	1.51 (1.38;1.65)	9.59975e-19	1.47 (1.34;1.61)	8.2806e-17	1.42 (1.30;1.56)	1.60009e-14	0.97 (0.92;1.03)	0.324723	1.01 (0.97;1.05)	0.734058
prnd	Alcohol-related disorders	mental disorders	716	0.72 (0.67;0.78)	1.37381e-17	0.76 (0.71;0.82)	3.13234e-12	0.78 (0.72;0.84)	9.10683e-11	0.78 (0.73;0.84)	2.35632e-10	0.77 (0.72;0.84)	3.81349e-11	0.75 (0.70;0.81)	1.63628e-13	0.98 (0.95;1.02)	0.405733	1.01 (0.99;1.04)	0.350403
nell2	Postinflammatory pulmonary fibrosis	respiratory	479	1.37 (1.26;1.51)	6.71576e-12	1.37 (1.25;1.50)	3.28941e-12	1.34 (1.22;1.46)	1.38112e-10	1.42 (1.30;1.55)	1.15793e-14	1.40 (1.28;1.53)	1.82932e-13	1.37 (1.26;1.50)	2.58293e-12	0.99 (0.94;1.04)	0.745736	0.99 (0.95;1.03)	0.534416
igsf3	Other chronic nonalcoholic liver disease	digestive	689	2.17 (2.01;2.34)	5.72528e-89	1.31 (1.21;1.41)	3.302e-12	1.63 (1.52;1.76)	1.2475e-37	1.39 (1.29;1.50)	4.98118e-18	1.39 (1.29;1.50)	6.28204e-18	1.31 (1.21;1.41)	2.8766e-12	1.02 (0.99;1.05)	0.230808	1.04 (1.01;1.07)	0.00302885
spon1	Postinflammatory pulmonary fibrosis	respiratory	477	1.70 (1.55;1.88)	1.11654e-27	1.38 (1.26;1.51)	3.36824e-12	1.55 (1.41;1.70)	6.16435e-20	1.53 (1.39;1.67)	2.61856e-19	1.45 (1.32;1.59)	2.72845e-15	1.45 (1.32;1.59)	2.28555e-15	0.99 (0.94;1.03)	0.541105	0.94 (0.91;0.98)	0.00304361
mepe	Pneumococcal pneumonia	respiratory	1820	0.85 (0.81;0.90)	2.49665e-10	0.85 (0.81;0.89)	3.36915e-12	0.77 (0.73;0.81)	2.06368e-28	0.76 (0.72;0.79)	1.80981e-31	0.82 (0.78;0.85)	1.0865e-17	0.84 (0.80;0.88)	3.07422e-14	1.00 (0.98;1.03)	0.710136	0.99 (0.97;1.00)	0.116222
ncr3lg1	Cirrhosis of liver without mention of alcohol	digestive	199	2.57 (2.21;2.99)	6.58064e-34	1.66 (1.44;1.91)	3.41133e-12	1.84 (1.59;2.14)	2.51878e-16	1.82 (1.57;2.11)	1.16788e-15	1.79 (1.55;2.07)	4.11675e-15	1.85 (1.61;2.14)	2.70241e-17	0.98 (0.92;1.04)	0.570046	0.98 (0.93;1.02)	0.321299
ckb	Chronic ulcer of skin	dermatologic	428	1.32 (1.20;1.46)	4.50713e-08	1.41 (1.28;1.55)	3.44987e-12	1.55 (1.40;1.71)	1.95198e-18	1.57 (1.42;1.73)	2.07668e-19	1.67 (1.51;1.84)	4.08644e-25	1.63 (1.48;1.79)	5.64979e-23			1.02 (0.98;1.06)	0.308561
apoe	Delirium due to conditions classified elsewhere	mental disorders	758	0.75 (0.70;0.81)	2.64861e-15	0.78 (0.73;0.84)	3.46989e-12	0.78 (0.73;0.84)	2.14565e-12	0.79 (0.74;0.85)	7.94878e-11	0.77 (0.72;0.82)	9.57393e-14	0.78 (0.73;0.83)	1.56435e-12	0.67 (0.65;0.70)	1.30156e-126	1.00 (0.97;1.03)	0.905636
sez6l2	Cirrhosis of liver without mention of alcohol	digestive	206	1.99 (1.72;2.30)	1.04756e-20	1.64 (1.43;1.88)	3.47473e-12	1.53 (1.33;1.76)	1.90748e-09	1.62 (1.41;1.86)	9.13976e-12	1.54 (1.34;1.77)	1.13642e-09	1.56 (1.36;1.79)	4.14636e-10	1.03 (0.96;1.09)	0.436986	1.00 (0.96;1.06)	0.873175
wfdc2	Bacterial infection NOS	infectious diseases	815	1.93 (1.78;2.08)	3.56327e-62	1.29 (1.20;1.39)	3.50719e-12	1.48 (1.37;1.59)	7.63376e-26	1.47 (1.37;1.58)	7.13968e-26	1.42 (1.32;1.52)	2.04039e-21	1.33 (1.24;1.43)	6.24008e-15	1.03 (0.98;1.07)	0.217328	1.01 (0.99;1.04)	0.407561
prelp	Chronic renal failure [CKD]	genitourinary	2090	1.79 (1.70;1.87)	2.9734e-128	1.16 (1.11;1.21)	3.60335e-12	1.25 (1.20;1.31)	6.96555e-25	1.18 (1.13;1.23)	9.27481e-14	1.18 (1.13;1.23)	3.78385e-14	1.19 (1.14;1.24)	7.49848e-16	1.00 (0.95;1.04)	0.845424	1.01 (0.99;1.02)	0.345215
tnfrsf11b	Chronic renal failure [CKD]	genitourinary	2090	1.55 (1.48;1.63)	6.49817e-70	1.17 (1.12;1.23)	3.60915e-12	1.52 (1.45;1.59)	1.41441e-70	1.40 (1.34;1.46)	3.37558e-47	1.24 (1.18;1.29)	3.6141e-20	1.18 (1.13;1.23)	4.55194e-13	1.01 (1.00;1.03)	0.122707	1.01 (0.99;1.02)	0.518012
tnfrsf10b	Pneumococcal pneumonia	respiratory	1805	1.88 (1.78;1.98)	1.28015e-126	1.18 (1.13;1.24)	3.61232e-12	1.41 (1.34;1.48)	5.60672e-45	1.34 (1.28;1.41)	2.01751e-33	1.30 (1.24;1.36)	1.03123e-26	1.21 (1.15;1.27)	1.03052e-14	1.01 (0.98;1.04)	0.445833	1.01 (0.99;1.03)	0.164059
tnfrsf13b	Non-Hodgkins lymphoma	neoplasms	230	1.75 (1.54;2.00)	7.79416e-17	1.59 (1.39;1.81)	3.70919e-12	1.61 (1.41;1.83)	1.34454e-12	1.58 (1.38;1.80)	8.61899e-12	1.56 (1.37;1.78)	1.75217e-11	1.60 (1.40;1.82)	1.74279e-12	1.10 (1.02;1.18)	0.012243	1.02 (0.98;1.07)	0.321493
fstl1	Chronic renal failure [CKD]	genitourinary	1905	1.74 (1.66;1.82)	4.42474e-119	1.18 (1.12;1.23)	3.77354e-12	1.34 (1.28;1.41)	2.82696e-35	1.34 (1.28;1.40)	5.89733e-35	1.31 (1.25;1.37)	8.3565e-30	1.25 (1.19;1.31)	1.47488e-21	1.00 (0.98;1.01)	0.687085	1.02 (1.00;1.04)	0.0190049
pi3	Psoriasis	dermatologic	333	1.62 (1.45;1.81)	5.33835e-17	1.47 (1.32;1.63)	3.77794e-12	1.52 (1.37;1.70)	2.70611e-14	1.54 (1.38;1.71)	8.06624e-15	1.51 (1.35;1.68)	1.13628e-13	1.48 (1.33;1.64)	1.48688e-12	0.93 (0.88;0.98)	0.00950761	1.03 (0.99;1.07)	0.178456
bpifb1	Obstructive chronic bronchitis	respiratory	828	1.89 (1.76;2.02)	5.47068e-70	1.28 (1.19;1.37)	3.78126e-12	1.53 (1.43;1.64)	4.95329e-33	1.48 (1.38;1.59)	9.32484e-29	1.40 (1.30;1.50)	3.07255e-21	1.30 (1.21;1.39)	1.56428e-13	1.04 (1.00;1.07)	0.0243801	1.00 (0.98;1.03)	0.947694
adipoq	Hyposmolality and/or hyponatremia	endocrine/metabolic	973	1.33 (1.23;1.42)	1.8397e-14	1.25 (1.17;1.33)	3.78697e-12	1.25 (1.17;1.33)	1.88439e-11	1.27 (1.19;1.35)	2.28074e-13	1.26 (1.18;1.34)	5.77694e-13	1.31 (1.23;1.39)	1.07589e-16	1.01 (0.96;1.06)	0.771551	1.02 (0.99;1.04)	0.171159
cd274	Neutropenia	hematopoietic	559	1.41 (1.29;1.53)	3.30044e-15	1.34 (1.24;1.46)	3.79801e-12	1.36 (1.25;1.48)	4.87715e-13	1.36 (1.25;1.48)	3.68036e-13	1.33 (1.23;1.45)	1.45528e-11	1.36 (1.25;1.47)	9.08825e-13	0.99 (0.95;1.02)	0.439373
serpina6	Type 2 diabetes with ophthalmic manifestations	endocrine/metabolic	399	1.06 (0.95;1.18)	0.29902	1.42 (1.29;1.57)	3.80084e-12	1.42 (1.28;1.57)	6.41594e-11	1.46 (1.31;1.61)	8.64511e-13	1.32 (1.19;1.45)	6.59112e-08	1.36 (1.23;1.50)	1.40261e-09	1.00 (0.96;1.05)	0.89618	0.96 (0.93;1.00)	0.0381053
rbfox3	Chronic renal failure [CKD]	genitourinary	1962	2.50 (2.37;2.62)	3.37712e-286	1.18 (1.12;1.23)	3.81455e-12	1.33 (1.27;1.39)	7.62808e-33	1.36 (1.30;1.43)	5.37382e-39	1.31 (1.25;1.37)	1.14656e-29	1.22 (1.16;1.28)	4.14888e-17			1.00 (0.97;1.04)	0.755101
tff1	Benign neoplasm of colon	neoplasms	3619	1.19 (1.15;1.23)	1.11945e-23	1.12 (1.09;1.16)	3.90319e-12	1.14 (1.11;1.18)	2.41998e-15	1.14 (1.11;1.18)	1.40275e-15	1.15 (1.11;1.19)	6.79745e-17	1.14 (1.10;1.17)	3.98302e-14	0.99 (0.98;1.00)	0.175879	0.99 (0.98;1.00)	0.0451391
ment	Type 2 diabetes	endocrine/metabolic	2552	0.64 (0.61;0.67)	6.76241e-100	0.87 (0.84;0.91)	3.97089e-12	0.83 (0.80;0.87)	6.40042e-20	0.83 (0.80;0.86)	1.12727e-20	0.86 (0.82;0.89)	8.70093e-15	0.86 (0.83;0.89)	3.90145e-14	1.03 (0.95;1.11)	0.519426	0.95 (0.94;0.96)	1.30606e-13
spon2	Cirrhosis of liver without mention of alcohol	digestive	207	3.64 (3.15;4.22)	1.49518e-67	1.64 (1.43;1.89)	3.99316e-12	2.80 (2.43;3.22)	9.64168e-47	2.69 (2.33;3.09)	1.52851e-43	1.82 (1.58;2.09)	6.93375e-17	1.76 (1.53;2.02)	2.63159e-15	1.04 (0.97;1.12)	0.269811	1.06 (1.01;1.11)	0.0274438
enpp7	Type 2 diabetes	endocrine/metabolic	2567	1.58 (1.52;1.65)	4.38192e-113	1.15 (1.11;1.20)	4.05169e-12	1.35 (1.30;1.41)	5.70475e-50	1.36 (1.30;1.41)	2.82336e-50	1.32 (1.27;1.37)	5.31426e-42	1.18 (1.14;1.23)	1.88991e-16	1.02 (1.00;1.03)	0.0512244	1.03 (1.01;1.04)	0.000106082
rtbdn	Chronic renal failure [CKD]	genitourinary	2077	1.52 (1.45;1.59)	2.51246e-75	1.17 (1.12;1.22)	4.0886e-12	1.20 (1.15;1.26)	2.29899e-16	1.22 (1.16;1.27)	5.93964e-18	1.29 (1.23;1.34)	9.47781e-29	1.18 (1.13;1.23)	1.84072e-13	0.99 (0.97;1.01)	0.190023	1.06 (1.04;1.08)	1.34597e-11
sftpd	Primary pulmonary hypertension	circulatory system	296	1.66 (1.48;1.86)	1.55498e-17	1.49 (1.33;1.67)	4.19105e-12	1.69 (1.51;1.90)	5.17945e-19	1.66 (1.48;1.86)	1.8814e-18	1.57 (1.41;1.76)	4.3694e-15	1.52 (1.35;1.70)	6.6001e-13	0.99 (0.88;1.12)	0.932709	0.95 (0.86;1.04)	0.262734
adipoq	Pneumonia	respiratory	1508	1.08 (1.02;1.15)	0.00841739	1.20 (1.14;1.26)	4.25201e-12	1.21 (1.15;1.27)	6.56009e-13	1.18 (1.13;1.24)	6.04443e-11	1.23 (1.17;1.30)	5.44504e-16	1.26 (1.19;1.32)	9.00667e-19	1.01 (0.97;1.05)	0.730988	1.00 (0.98;1.01)	0.611412
cd302	Hyperpotassemia	endocrine/metabolic	474	2.50 (2.27;2.76)	3.32875e-75	1.39 (1.26;1.52)	4.26776e-12	1.55 (1.41;1.70)	4.86108e-20	1.56 (1.42;1.71)	1.22005e-20	1.54 (1.41;1.69)	4.48164e-20	1.43 (1.30;1.57)	5.57715e-14	0.97 (0.92;1.03)	0.307983	1.04 (1.00;1.08)	0.0346564
cd5	Non-Hodgkins lymphoma	neoplasms	226	1.68 (1.47;1.91)	1.10382e-14	1.58 (1.39;1.80)	4.29427e-12	1.63 (1.43;1.87)	4.69831e-13	1.64 (1.43;1.87)	3.61186e-13	1.61 (1.41;1.83)	1.8962e-12	1.57 (1.38;1.79)	1.14705e-11	1.00 (0.95;1.06)	0.999536	1.00 (0.95;1.04)	0.890787
clec3b	Pneumonia	respiratory	1477	0.72 (0.69;0.76)	2.08277e-33	0.83 (0.79;0.88)	4.30726e-12	0.72 (0.68;0.76)	9.51879e-34	0.72 (0.68;0.75)	8.09169e-36	0.76 (0.72;0.80)	8.36496e-26	0.81 (0.77;0.85)	4.08143e-16	1.01 (0.99;1.04)	0.294112	0.98 (0.96;1.00)	0.045857
tgoln2	Chronic renal failure [CKD]	genitourinary	1964	1.91 (1.83;2.00)	3.72317e-165	1.17 (1.12;1.22)	4.3075e-12	1.25 (1.20;1.31)	2.09439e-23	1.21 (1.16;1.27)	1.40302e-17	1.17 (1.12;1.22)	4.84786e-12	1.19 (1.13;1.24)	5.01046e-14	0.99 (0.97;1.01)	0.224842	1.04 (1.03;1.06)	3.46467e-07
adamts15	Chronic renal failure [CKD]	genitourinary	2077	1.94 (1.86;2.03)	8.96096e-193	1.17 (1.12;1.22)	4.31231e-12	1.18 (1.13;1.23)	4.14174e-13	1.15 (1.10;1.20)	1.02286e-09	1.14 (1.09;1.19)	2.21986e-09	1.16 (1.11;1.22)	1.21672e-11	0.99 (0.97;1.01)	0.40073	1.01 (1.00;1.03)	0.125213
sod3	Hyperparathyroidism	endocrine/metabolic	200	1.83 (1.57;2.13)	4.17041e-15	1.67 (1.44;1.93)	4.3499e-12	2.01 (1.74;2.33)	1.27772e-20	1.95 (1.68;2.25)	6.81078e-19	1.69 (1.46;1.96)	1.33585e-12	1.74 (1.51;2.01)	7.82288e-14	1.05 (0.95;1.17)	0.323222	0.98 (0.94;1.03)	0.526783
areg	Chronic renal failure [CKD]	genitourinary	2077	1.90 (1.81;1.99)	1.52546e-155	1.18 (1.12;1.23)	4.50687e-12	1.43 (1.37;1.50)	1.6919e-50	1.36 (1.30;1.43)	1.75672e-38	1.21 (1.15;1.27)	1.51801e-15	1.20 (1.14;1.26)	2.48902e-14	1.01 (0.99;1.03)	0.360246	0.99 (0.97;1.00)	0.170877
angpt2	Chronic ulcer of skin	dermatologic	448	2.31 (2.09;2.54)	1.73139e-64	1.41 (1.28;1.55)	4.57215e-12	1.82 (1.66;2.01)	1.59071e-34	1.71 (1.55;1.88)	1.25509e-27	1.67 (1.52;1.84)	1.14979e-25	1.54 (1.40;1.70)	3.18143e-18	1.01 (0.97;1.05)	0.668725	1.02 (0.99;1.06)	0.173708
il1rl1	Chronic renal failure [CKD]	genitourinary	2107	1.33 (1.27;1.40)	5.54415e-32	1.17 (1.12;1.22)	4.60047e-12	1.30 (1.25;1.36)	2.34205e-32	1.28 (1.23;1.34)	3.36279e-29	1.26 (1.20;1.31)	8.94724e-25	1.21 (1.15;1.26)	4.69715e-17	1.00 (0.98;1.02)	0.777377	1.00 (0.98;1.01)	0.818679
tspan1	Other abnormal blood chemistry	symptoms	1455	1.25 (1.19;1.32)	1.05607e-15	1.20 (1.14;1.26)	4.60526e-12	1.23 (1.17;1.29)	1.49485e-15	1.22 (1.16;1.28)	4.75031e-14	1.22 (1.16;1.28)	2.65389e-14	1.21 (1.15;1.27)	3.30887e-13	0.99 (0.97;1.01)	0.427698	1.01 (0.99;1.03)	0.20097
notch3	Primary pulmonary hypertension	circulatory system	298	1.89 (1.67;2.13)	2.31154e-24	1.51 (1.34;1.69)	4.61294e-12	1.85 (1.64;2.09)	3.03905e-23	1.90 (1.68;2.14)	6.008e-25	1.66 (1.48;1.87)	9.93149e-18	1.62 (1.44;1.82)	4.10613e-16	0.98 (0.73;1.32)	0.901095	0.94 (0.85;1.03)	0.206019
ntprobnp	Chronic renal failure [CKD]	genitourinary	2088	1.71 (1.63;1.79)	3.43548e-110	1.16 (1.12;1.22)	4.69994e-12	1.55 (1.48;1.61)	3.15183e-84	1.48 (1.42;1.55)	3.46668e-71	1.39 (1.33;1.46)	1.3933e-49	1.25 (1.19;1.30)	1.60362e-23	1.01 (0.99;1.03)	0.488414	1.02 (1.00;1.03)	0.0318165
sftpd	Chronic airway obstruction	respiratory	1714	1.44 (1.37;1.52)	2.42065e-49	1.18 (1.13;1.24)	4.72209e-12	1.26 (1.20;1.32)	1.05508e-20	1.23 (1.18;1.29)	6.25999e-18	1.21 (1.15;1.26)	1.13753e-14	1.19 (1.14;1.25)	1.95365e-13	0.99 (0.97;1.01)	0.204216	0.99 (0.98;1.01)	0.413181
golm2	Acute renal failure	genitourinary	2449	1.52 (1.46;1.58)	8.57161e-94	1.15 (1.11;1.20)	4.75797e-12	1.26 (1.21;1.31)	4.91061e-30	1.24 (1.19;1.29)	1.1717e-25	1.18 (1.14;1.23)	3.90709e-16	1.15 (1.11;1.20)	2.50345e-12	0.97 (0.94;1.01)	0.0965673	1.00 (0.99;1.02)	0.609418
wfdc2	Congestive heart failure (CHF) NOS	circulatory system	871	2.46 (2.28;2.66)	2.21082e-115	1.29 (1.20;1.39)	4.77093e-12	1.48 (1.38;1.59)	5.4453e-26	1.54 (1.43;1.65)	1.19691e-31	1.44 (1.34;1.55)	2.82742e-23	1.34 (1.24;1.44)	2.53248e-15	1.01 (0.97;1.05)	0.729618	0.98 (0.96;1.01)	0.14603
prss2	Alcohol-related disorders	mental disorders	744	1.51 (1.41;1.63)	4.63893e-29	1.29 (1.20;1.38)	4.91456e-12	1.38 (1.28;1.48)	1.39771e-18	1.34 (1.24;1.44)	2.31474e-15	1.31 (1.22;1.40)	1.64289e-13	1.31 (1.22;1.40)	1.87516e-13	0.98 (0.96;1.01)	0.303572	1.01 (0.99;1.04)	0.39439
mdk	Other mental disorder	mental disorders	6660	1.18 (1.15;1.21)	7.84742e-40	1.09 (1.06;1.12)	4.96113e-12	1.12 (1.10;1.15)	1.57275e-20	1.13 (1.10;1.16)	2.11527e-22	1.12 (1.10;1.15)	1.52055e-20	1.10 (1.08;1.13)	2.11689e-15	1.01 (0.98;1.04)	0.564959	1.01 (1.00;1.01)	0.227524
col18a1	Congestive heart failure (CHF) NOS	circulatory system	901	2.12 (1.98;2.28)	1.28319e-96	1.26 (1.18;1.35)	4.99125e-12	1.42 (1.33;1.52)	1.53437e-24	1.37 (1.28;1.46)	4.05981e-20	1.42 (1.33;1.52)	2.51496e-25	1.37 (1.28;1.46)	5.04063e-20	1.00 (0.97;1.04)	0.788002	0.99 (0.96;1.01)	0.255507
odam	Chronic airway obstruction	respiratory	1685	0.67 (0.64;0.70)	1.47596e-60	0.85 (0.81;0.89)	5.26015e-12	0.80 (0.76;0.84)	2.78743e-20	0.82 (0.78;0.86)	1.6719e-16	0.84 (0.80;0.88)	1.30036e-13	0.85 (0.81;0.89)	2.01393e-12	0.99 (0.97;1.02)	0.545802	1.00 (0.98;1.02)	0.767352
ifi30	Postinflammatory pulmonary fibrosis	respiratory	449	2.08 (1.88;2.30)	3.70941e-46	1.40 (1.28;1.55)	5.2704e-12	1.57 (1.43;1.74)	1.486e-19	1.58 (1.44;1.74)	1.90455e-20	1.54 (1.40;1.70)	2.46694e-18	1.46 (1.32;1.61)	2.09536e-14	0.97 (0.93;1.03)	0.321906	0.97 (0.94;1.01)	0.186902
adm	Alcohol-related disorders	mental disorders	744	1.71 (1.58;1.85)	7.46971e-40	1.29 (1.20;1.39)	5.54626e-12	1.77 (1.64;1.91)	1.96948e-49	1.74 (1.62;1.88)	1.37346e-48	1.53 (1.42;1.64)	1.65654e-29	1.41 (1.31;1.52)	2.41749e-20	0.99 (0.97;1.02)	0.731332	1.04 (1.01;1.07)	0.00223163
cd244	Cirrhosis of liver without mention of alcohol	digestive	207	1.78 (1.56;2.04)	5.04697e-17	1.61 (1.41;1.84)	5.55212e-12	1.74 (1.52;1.99)	7.74887e-16	1.69 (1.47;1.93)	2.95506e-14	1.69 (1.48;1.94)	2.54275e-14	1.66 (1.45;1.90)	2.09354e-13	1.12 (0.91;1.39)	0.292178	1.02 (0.98;1.08)	0.333156
crtam	Cirrhosis of liver without mention of alcohol	digestive	202	2.06 (1.79;2.37)	1.76127e-23	1.62 (1.41;1.86)	5.56562e-12	1.53 (1.33;1.76)	1.35476e-09	1.46 (1.28;1.68)	5.7619e-08	1.48 (1.29;1.70)	2.58729e-08	1.51 (1.32;1.74)	3.32723e-09	0.96 (0.91;1.03)	0.269121	1.01 (0.96;1.06)	0.610096
msln	Tobacco use disorder	mental disorders	1801	2.43 (2.32;2.55)	6.95681e-301	1.18 (1.12;1.23)	5.56969e-12	1.17 (1.12;1.23)	2.80009e-11	1.17 (1.12;1.23)	1.10577e-11	1.16 (1.11;1.21)	3.18354e-10	1.17 (1.12;1.23)	1.44169e-11	1.01 (0.98;1.03)	0.630842	1.01 (0.99;1.02)	0.466606
clec7a	Chronic renal failure [CKD]	genitourinary	2101	1.95 (1.86;2.04)	2.06459e-181	1.16 (1.11;1.21)	5.59152e-12	1.20 (1.15;1.25)	8.27566e-17	1.19 (1.14;1.24)	6.78132e-16	1.19 (1.14;1.24)	5.08823e-15	1.17 (1.12;1.22)	2.38104e-13	1.01 (0.98;1.04)	0.511758	1.02 (1.01;1.04)	0.0025594
mepe	Chronic airway obstruction	respiratory	1714	0.80 (0.76;0.84)	2.61109e-18	0.85 (0.81;0.89)	5.61616e-12	0.73 (0.70;0.77)	8.116e-37	0.71 (0.68;0.75)	5.78053e-43	0.81 (0.77;0.85)	1.64547e-18	0.82 (0.78;0.86)	3.32787e-16	1.01 (0.99;1.04)	0.295891	1.01 (0.99;1.02)	0.487577
spon1	Heart failure NOS	circulatory system	1504	1.53 (1.45;1.62)	5.66508e-53	1.20 (1.14;1.26)	5.62019e-12	1.35 (1.28;1.42)	1.10462e-28	1.31 (1.25;1.38)	2.33943e-24	1.22 (1.16;1.29)	5.37258e-14	1.23 (1.17;1.30)	3.2651e-15	0.99 (0.97;1.02)	0.642501	1.01 (1.00;1.03)	0.136786
clstn2	Type 2 diabetes	endocrine/metabolic	2694	1.22 (1.18;1.27)	1.81641e-24	1.14 (1.10;1.19)	5.67977e-12	1.21 (1.16;1.25)	2.1059e-21	1.20 (1.15;1.25)	2.06314e-20	1.10 (1.06;1.14)	9.33667e-07	1.12 (1.08;1.17)	2.80381e-09	1.01 (0.96;1.05)	0.812638	1.01 (0.99;1.02)	0.328958
tgfb1	Cirrhosis of liver without mention of alcohol	digestive	206	2.07 (1.81;2.38)	6.10365e-25	1.63 (1.42;1.87)	5.71582e-12	2.05 (1.79;2.36)	2.72829e-24	2.03 (1.77;2.33)	1.1199e-23	1.71 (1.49;1.96)	2.6155e-14	1.62 (1.41;1.86)	6.4679e-12	1.06 (0.99;1.13)	0.103461	1.05 (1.00;1.10)	0.0595853
slit2	Cirrhosis of liver without mention of alcohol	digestive	197	2.10 (1.82;2.41)	1.84778e-25	1.63 (1.42;1.88)	5.75459e-12	1.76 (1.53;2.02)	2.00696e-15	1.79 (1.56;2.06)	3.03888e-16	1.66 (1.44;1.91)	1.30409e-12	1.63 (1.42;1.87)	7.05316e-12	0.98 (0.92;1.04)	0.513115
fam3b	Chronic renal failure [CKD]	genitourinary	2077	1.70 (1.62;1.77)	3.78019e-119	1.17 (1.12;1.22)	5.90721e-12	1.28 (1.23;1.34)	1.69178e-28	1.30 (1.25;1.36)	1.28612e-32	1.26 (1.21;1.32)	3.53689e-25	1.20 (1.15;1.26)	1.68953e-16	1.01 (0.98;1.04)	0.443741	1.01 (0.99;1.03)	0.2379
reg3a	Chronic renal failure [CKD]	genitourinary	2109	1.84 (1.76;1.93)	9.8108e-154	1.16 (1.12;1.22)	5.93764e-12	1.37 (1.31;1.43)	4.85622e-44	1.29 (1.23;1.35)	2.86769e-30	1.25 (1.19;1.30)	4.39383e-23	1.22 (1.17;1.27)	3.48744e-19	1.02 (1.00;1.05)	0.0939653	1.03 (1.01;1.04)	0.00103281
tff2	Acute renal failure	genitourinary	2434	1.69 (1.62;1.77)	4.33387e-130	1.15 (1.11;1.20)	5.94444e-12	1.29 (1.24;1.35)	2.1343e-32	1.34 (1.29;1.40)	1.37938e-44	1.27 (1.22;1.32)	2.24148e-30	1.23 (1.18;1.28)	9.00553e-23	1.00 (0.98;1.02)	0.801738	1.01 (1.00;1.03)	0.180202
hrc	Heart failure NOS	circulatory system	1424	1.23 (1.17;1.30)	3.70906e-14	1.21 (1.14;1.27)	6.01127e-12	1.17 (1.11;1.23)	1.88041e-08	1.24 (1.17;1.30)	1.00103e-14	1.22 (1.15;1.28)	8.54254e-13	1.20 (1.14;1.27)	1.72593e-11	0.99 (0.93;1.05)	0.713062	1.00 (0.98;1.01)	0.616092
axl	Cirrhosis of liver without mention of alcohol	digestive	207	2.00 (1.74;2.29)	1.04378e-22	1.62 (1.41;1.85)	6.10349e-12	1.61 (1.41;1.85)	8.89458e-12	1.65 (1.44;1.89)	1.02049e-12	1.64 (1.43;1.88)	1.49973e-12	1.63 (1.42;1.87)	2.37704e-12	0.99 (0.93;1.05)	0.629168	1.03 (0.98;1.09)	0.20131
kazald1	Cirrhosis of liver without mention of alcohol	digestive	206	1.76 (1.53;2.03)	2.13815e-15	1.62 (1.41;1.86)	6.14344e-12	1.49 (1.30;1.71)	1.6549e-08	1.49 (1.30;1.71)	1.26158e-08	1.51 (1.31;1.73)	4.58533e-09	1.57 (1.37;1.81)	1.07559e-10	1.00 (0.91;1.11)	0.996162	0.97 (0.92;1.02)	0.253456
clmp	Chronic renal failure [CKD]	genitourinary	2106	2.61 (2.49;2.74)	0	1.16 (1.12;1.22)	6.16663e-12	1.17 (1.12;1.22)	4.30122e-12	1.11 (1.06;1.16)	5.40091e-06	1.17 (1.12;1.22)	1.72787e-12	1.17 (1.12;1.22)	1.33335e-12	1.01 (0.99;1.03)	0.279086	1.09 (1.07;1.10)	6.96913e-24
nptx1	Alcohol-related disorders	mental disorders	741	1.44 (1.34;1.55)	2.73888e-23	1.28 (1.19;1.38)	6.24597e-12	1.37 (1.27;1.47)	2.59042e-17	1.39 (1.30;1.50)	2.37957e-19	1.30 (1.21;1.40)	3.6269e-13	1.27 (1.18;1.36)	6.65178e-11	1.01 (0.98;1.05)	0.467051	1.00 (0.97;1.02)	0.921383
adgre5	Cirrhosis of liver without mention of alcohol	digestive	209	2.87 (2.50;3.31)	9.2765e-49	1.62 (1.41;1.85)	6.2733e-12	1.91 (1.66;2.19)	3.17086e-20	1.80 (1.57;2.06)	6.01248e-17	1.69 (1.48;1.94)	5.3394e-14	1.60 (1.40;1.84)	1.44758e-11	0.96 (0.85;1.08)	0.459253	1.04 (0.98;1.09)	0.173416
msln	Chronic airway obstruction	respiratory	1697	1.87 (1.77;1.96)	1.26674e-128	1.18 (1.13;1.24)	6.31759e-12	1.27 (1.21;1.33)	2.49931e-22	1.27 (1.21;1.33)	6.42208e-23	1.21 (1.16;1.27)	1.05065e-15	1.18 (1.13;1.24)	5.0271e-12	1.00 (0.98;1.02)	0.924912	1.01 (1.00;1.03)	0.150532
ntprobnp	Essential hypertension	circulatory system	8662	1.12 (1.10;1.15)	3.13651e-23	1.08 (1.05;1.10)	6.37265e-12	1.13 (1.11;1.16)	4.3169e-29	1.14 (1.12;1.17)	2.0219e-34	1.12 (1.09;1.14)	4.13851e-23	1.09 (1.07;1.12)	5.06226e-17	0.98 (0.97;0.99)	1.02042e-05	1.00 (0.99;1.00)	0.293695
pigr	Acute renal failure	genitourinary	2407	1.72 (1.65;1.80)	4.0677e-140	1.15 (1.11;1.20)	6.45907e-12	1.49 (1.43;1.56)	2.01281e-81	1.31 (1.26;1.37)	8.35736e-39	1.29 (1.24;1.35)	5.42589e-35	1.21 (1.16;1.26)	3.03919e-20	1.02 (0.98;1.05)	0.328971	1.01 (0.99;1.02)	0.50481
scgb3a1	Emphysema	respiratory	505	2.00 (1.83;2.18)	3.47363e-52	1.35 (1.24;1.48)	6.48644e-12	1.57 (1.44;1.71)	1.2548e-23	1.53 (1.40;1.67)	2.82326e-21	1.45 (1.33;1.58)	3.01768e-17	1.40 (1.28;1.52)	4.00191e-14	1.04 (1.00;1.08)	0.0637492	0.98 (0.95;1.02)	0.327464
ctso	Other chronic nonalcoholic liver disease	digestive	702	1.94 (1.80;2.09)	1.50418e-67	1.30 (1.20;1.40)	6.49952e-12	1.61 (1.50;1.74)	9.43355e-37	1.54 (1.43;1.66)	3.24443e-30	1.37 (1.27;1.47)	1.18088e-16	1.33 (1.23;1.43)	7.07087e-14	0.99 (0.96;1.02)	0.450201	1.10 (1.08;1.13)	1.45333e-14
ceacam5	Tobacco use disorder	mental disorders	1757	2.30 (2.19;2.41)	1.75905e-240	1.18 (1.13;1.24)	6.57625e-12	1.21 (1.15;1.27)	6.42716e-15	1.21 (1.15;1.27)	3.31584e-15	1.17 (1.12;1.23)	9.8315e-11	1.19 (1.14;1.25)	3.03053e-13	1.01 (0.98;1.05)	0.349944	1.00 (0.98;1.01)	0.882029
tspan1	Retention of urine	genitourinary	1681	1.25 (1.18;1.31)	3.17463e-17	1.18 (1.13;1.24)	6.59092e-12	1.20 (1.15;1.26)	9.89781e-15	1.20 (1.14;1.26)	6.14644e-14	1.20 (1.15;1.26)	1.34824e-14	1.19 (1.13;1.25)	5.85685e-13	0.99 (0.97;1.01)	0.315963	1.01 (0.99;1.02)	0.44031
tnfrsf11a	Type 2 diabetes	endocrine/metabolic	2694	1.78 (1.71;1.85)	1.06122e-181	1.14 (1.10;1.19)	6.72324e-12	1.49 (1.43;1.54)	1.29458e-90	1.31 (1.26;1.37)	1.92575e-44	1.26 (1.22;1.31)	2.25606e-33	1.22 (1.18;1.27)	3.02537e-25	1.01 (0.99;1.03)	0.313793	0.99 (0.97;1.00)	0.0966005
eln	Primary pulmonary hypertension	circulatory system	292	2.23 (1.93;2.57)	1.01614e-27	1.50 (1.33;1.68)	6.97464e-12	1.67 (1.48;1.89)	1.93628e-16	1.72 (1.52;1.94)	3.55232e-18	1.69 (1.50;1.90)	3.63621e-18	1.72 (1.54;1.94)	4.5476e-20	1.01 (0.89;1.16)	0.838046	0.96 (0.87;1.06)	0.407763
igfbp2	Decubitus ulcer	dermatologic	630	1.39 (1.28;1.51)	3.96286e-15	1.32 (1.22;1.43)	7.00989e-12	1.40 (1.29;1.52)	1.94062e-16	1.41 (1.30;1.53)	4.921e-17	1.52 (1.40;1.64)	9.60556e-25	1.45 (1.34;1.57)	1.18185e-19	1.03 (1.00;1.07)	0.0620825	1.00 (0.97;1.03)	0.910889
tnfrsf1b	Neutropenia	hematopoietic	560	1.55 (1.43;1.70)	2.10991e-23	1.34 (1.23;1.46)	7.33614e-12	1.42 (1.30;1.54)	4.79427e-16	1.40 (1.29;1.52)	5.18986e-15	1.39 (1.28;1.51)	1.2804e-14	1.38 (1.27;1.50)	4.97132e-14	1.03 (0.97;1.09)	0.356152
mmp7	Cirrhosis of liver without mention of alcohol	digestive	199	2.47 (2.14;2.85)	8.22915e-35	1.63 (1.42;1.88)	7.45505e-12	2.03 (1.76;2.33)	1.14264e-22	2.06 (1.79;2.38)	9.89511e-24	1.73 (1.51;1.99)	1.50015e-14	1.80 (1.56;2.07)	2.37529e-16	0.98 (0.90;1.07)	0.677022	1.00 (0.95;1.05)	0.981537
aoc3	Atrial fibrillation and flutter	circulatory system	1476	1.21 (1.14;1.27)	1.02842e-11	1.20 (1.14;1.26)	7.53209e-12	1.19 (1.13;1.26)	1.18461e-10	1.18 (1.12;1.24)	2.62311e-10	1.18 (1.12;1.24)	2.87116e-10	1.21 (1.14;1.27)	1.28914e-12	1.02 (0.99;1.05)	0.270844	1.01 (0.99;1.03)	0.474605
art3	Chronic renal failure [CKD]	genitourinary	2096	1.78 (1.69;1.86)	5.23477e-125	1.16 (1.11;1.21)	7.54573e-12	1.05 (1.01;1.10)	0.0164176	1.07 (1.03;1.12)	0.00137104	1.19 (1.14;1.24)	8.56456e-15	1.14 (1.09;1.19)	5.53299e-09	1.00 (0.98;1.02)	0.998492	1.05 (1.03;1.07)	1.37182e-09
lamp3	Chronic airway obstruction	respiratory	1727	2.21 (2.10;2.33)	4.19619e-199	1.18 (1.13;1.24)	7.61082e-12	1.31 (1.25;1.38)	4.51273e-28	1.27 (1.21;1.34)	6.03411e-23	1.25 (1.19;1.31)	2.20799e-19	1.19 (1.14;1.25)	5.39687e-13	0.99 (0.97;1.02)	0.624894	1.02 (1.01;1.04)	0.00657676
cd83	Hypothyroidism NOS	endocrine/metabolic	1719	1.36 (1.30;1.43)	1.21188e-34	1.18 (1.13;1.24)	7.67838e-12	1.23 (1.17;1.29)	2.51769e-17	1.23 (1.17;1.29)	4.69243e-17	1.19 (1.13;1.25)	1.30363e-12	1.18 (1.13;1.24)	4.744e-12	1.00 (0.98;1.02)	0.933316	1.13 (1.11;1.15)	4.21555e-48
cd274	Acute renal failure	genitourinary	2418	1.51 (1.44;1.57)	8.99075e-82	1.15 (1.11;1.20)	7.96106e-12	1.16 (1.11;1.20)	4.90806e-12	1.15 (1.10;1.20)	1.54522e-11	1.17 (1.12;1.21)	1.80579e-13	1.15 (1.10;1.20)	1.90903e-11	1.00 (0.98;1.02)	0.886085	1.00 (0.98;1.01)	0.951155
ckb	Cellulitis and abscess of arm/hand	dermatologic	1044	1.11 (1.04;1.18)	0.00188784	1.24 (1.17;1.32)	7.98506e-12	1.28 (1.20;1.36)	1.44264e-14	1.27 (1.20;1.35)	3.41068e-14	1.34 (1.26;1.42)	1.99372e-20	1.34 (1.26;1.43)	7.27642e-21			1.00 (0.98;1.02)	0.950947
cdh1	Chronic renal failure [CKD]	genitourinary	2017	1.82 (1.74;1.90)	6.1368e-142	1.17 (1.12;1.22)	8.37614e-12	1.26 (1.20;1.32)	7.0974e-24	1.29 (1.23;1.35)	7.15134e-29	1.20 (1.14;1.25)	4.61574e-15	1.21 (1.15;1.26)	2.76961e-16	0.99 (0.97;1.01)	0.29377	0.98 (0.96;0.99)	0.00363585
havcr1	Hyperparathyroidism	endocrine/metabolic	206	2.26 (1.94;2.64)	2.11818e-25	1.63 (1.42;1.88)	8.39189e-12	2.05 (1.78;2.37)	1.50156e-22	1.98 (1.72;2.29)	1.26349e-20	1.84 (1.59;2.12)	5.02483e-17	1.73 (1.50;1.99)	2.96642e-14	0.95 (0.90;1.01)	0.0966997	1.10 (1.04;1.15)	0.000290872
fstl3	Acute renal failure	genitourinary	2423	2.09 (2.00;2.19)	3.04881e-235	1.15 (1.11;1.20)	8.44984e-12	1.28 (1.23;1.33)	7.30886e-30	1.21 (1.16;1.26)	2.14017e-19	1.25 (1.20;1.30)	1.39345e-25	1.20 (1.15;1.25)	1.98549e-18	0.98 (0.96;0.99)	0.0110393	1.03 (1.02;1.05)	8.24388e-06
epha2	Cirrhosis of liver without mention of alcohol	digestive	199	2.71 (2.34;3.15)	1.68241e-39	1.63 (1.42;1.88)	8.60434e-12	1.75 (1.52;2.02)	9.78285e-15	1.63 (1.41;1.87)	1.41093e-11	1.63 (1.41;1.87)	1.17489e-11	1.69 (1.47;1.94)	2.92588e-13	1.00 (0.94;1.07)	0.917707	1.00 (0.95;1.05)	0.963759
ceacam6	Chronic airway obstruction	respiratory	1686	1.90 (1.81;2.00)	1.10052e-138	1.18 (1.13;1.24)	8.64022e-12	1.31 (1.24;1.37)	7.97384e-27	1.29 (1.23;1.35)	3.29987e-24	1.25 (1.19;1.31)	5.09096e-19	1.22 (1.17;1.29)	2.25471e-16	1.01 (0.98;1.03)	0.554284	1.01 (1.00;1.03)	0.16202
st6gal1	Circulatory disease NEC	circulatory system	3411	1.26 (1.22;1.31)	2.04476e-39	1.12 (1.09;1.16)	8.90137e-12	1.20 (1.16;1.24)	3.46694e-25	1.14 (1.10;1.18)	3.665e-14	1.14 (1.10;1.18)	1.41234e-13	1.13 (1.09;1.17)	1.91856e-12	1.00 (0.98;1.02)	0.972922	1.02 (1.01;1.03)	0.00321238
prelp	Other peripheral nerve disorders	neurological	1355	1.19 (1.12;1.26)	4.79116e-09	1.20 (1.14;1.27)	9.00067e-12	1.17 (1.11;1.23)	1.58527e-08	1.16 (1.10;1.22)	5.3501e-08	1.19 (1.13;1.25)	2.54872e-10	1.20 (1.14;1.27)	2.58684e-11	1.03 (0.97;1.09)	0.323112	1.03 (1.01;1.05)	0.00612713
havcr1	Hypercholesterolemia	endocrine/metabolic	5223	1.38 (1.34;1.43)	1.48951e-96	1.10 (1.07;1.13)	9.02366e-12	1.27 (1.24;1.31)	2.16533e-66	1.26 (1.23;1.30)	4.49102e-62	1.18 (1.15;1.22)	2.62427e-33	1.12 (1.09;1.15)	1.74572e-15	1.02 (1.00;1.03)	0.0102705	1.04 (1.03;1.05)	1.55585e-15
ptprn2	Chronic renal failure [CKD]	genitourinary	2055	1.81 (1.73;1.89)	1.99965e-149	1.16 (1.11;1.22)	9.04266e-12	1.35 (1.29;1.41)	1.34583e-40	1.38 (1.32;1.44)	3.09448e-45	1.16 (1.11;1.22)	9.11007e-12	1.16 (1.11;1.21)	3.95581e-11	1.00 (0.98;1.02)	0.819203	1.11 (1.08;1.13)	1.05104e-22
lgals4	Chronic renal failure [CKD]	genitourinary	2090	2.04 (1.95;2.14)	1.02938e-207	1.17 (1.12;1.22)	9.21029e-12	1.36 (1.30;1.43)	1.86078e-42	1.30 (1.25;1.36)	1.10622e-31	1.25 (1.20;1.31)	2.32398e-23	1.22 (1.16;1.27)	2.45659e-18	1.00 (0.97;1.03)	0.98993	1.00 (0.99;1.02)	0.624401
reg4	Benign neoplasm of colon	neoplasms	3641	1.16 (1.12;1.20)	5.90476e-18	1.12 (1.08;1.16)	9.42324e-12	1.14 (1.11;1.18)	2.85569e-15	1.14 (1.11;1.18)	1.0493e-15	1.11 (1.08;1.15)	1.21953e-10	1.11 (1.07;1.14)	9.17342e-10	0.99 (0.96;1.02)	0.467712	1.01 (1.00;1.02)	0.0474182
pi3	Chronic renal failure [CKD]	genitourinary	2063	1.90 (1.81;1.98)	3.79595e-169	1.16 (1.11;1.21)	9.67426e-12	1.29 (1.23;1.35)	3.33391e-30	1.22 (1.16;1.27)	1.16872e-18	1.18 (1.13;1.23)	3.79057e-14	1.18 (1.13;1.23)	9.79958e-14	1.01 (0.99;1.03)	0.492061	0.99 (0.98;1.01)	0.39987
hrc	Cardiomegaly	circulatory system	989	1.33 (1.25;1.42)	1.3546e-18	1.25 (1.17;1.33)	9.68549e-12	1.26 (1.18;1.34)	2.70336e-12	1.30 (1.22;1.39)	1.11136e-15	1.27 (1.19;1.35)	3.53477e-13	1.26 (1.19;1.35)	6.61494e-13	1.01 (0.94;1.08)	0.817577	1.00 (0.97;1.02)	0.694874
eda2r	Pneumococcal pneumonia	respiratory	1831	1.71 (1.61;1.82)	6.96564e-71	1.18 (1.12;1.24)	9.88462e-12	1.31 (1.24;1.37)	1.12299e-27	1.30 (1.24;1.36)	7.46119e-27	1.26 (1.20;1.32)	4.63581e-21	1.19 (1.13;1.24)	1.53794e-12	1.03 (0.98;1.07)	0.267118	1.01 (0.99;1.03)	0.192585
pkd1	Acute renal failure	genitourinary	2345	1.22 (1.17;1.28)	1.3398e-18	1.15 (1.11;1.20)	9.94626e-12	1.13 (1.08;1.18)	1.86232e-08	1.14 (1.09;1.19)	4.05881e-10	1.17 (1.12;1.22)	4.18549e-14	1.15 (1.11;1.20)	9.81233e-12	1.02 (0.99;1.04)	0.22785	1.00 (0.98;1.01)	0.9609
tnfrsf14	Chronic renal failure [CKD]	genitourinary	2091	2.26 (2.16;2.37)	3.02021e-259	1.17 (1.12;1.22)	9.98974e-12	1.23 (1.17;1.28)	1.22906e-19	1.23 (1.18;1.29)	3.46599e-20	1.22 (1.16;1.27)	3.01644e-18	1.18 (1.13;1.24)	9.57304e-14	0.99 (0.97;1.01)	0.277232	1.03 (1.01;1.04)	0.000869377
il2ra	Postinflammatory pulmonary fibrosis	respiratory	473	1.94 (1.76;2.13)	2.14542e-43	1.37 (1.25;1.50)	1.01536e-11	1.54 (1.41;1.69)	1.70984e-20	1.51 (1.38;1.66)	1.06311e-18	1.46 (1.33;1.60)	6.02137e-16	1.42 (1.29;1.55)	9.07625e-14	0.99 (0.93;1.05)	0.681789	1.01 (0.97;1.05)	0.696349
vegfd	Chronic renal failure [CKD]	genitourinary	2096	1.23 (1.18;1.28)	1.87743e-20	1.16 (1.11;1.21)	1.01839e-11	1.35 (1.30;1.41)	6.63255e-43	1.33 (1.27;1.39)	1.30776e-38	1.36 (1.30;1.42)	2.96021e-45	1.21 (1.16;1.26)	5.63592e-18	1.02 (0.99;1.04)	0.17936	0.99 (0.98;1.01)	0.469184
itgbl1	Other chronic nonalcoholic liver disease	digestive	678	1.82 (1.68;1.98)	2.09351e-49	1.30 (1.21;1.40)	1.04203e-11	1.54 (1.43;1.66)	1.30282e-28	1.55 (1.44;1.67)	2.82203e-29	1.49 (1.38;1.61)	1.01215e-24	1.40 (1.30;1.51)	5.70279e-18	1.00 (0.97;1.04)	0.900025	1.11 (1.08;1.13)	5.32072e-15
cd80	Pleurisy; pleural effusion	respiratory	1781	1.39 (1.33;1.47)	4.13615e-40	1.18 (1.12;1.23)	1.05856e-11	1.24 (1.18;1.30)	1.17027e-18	1.25 (1.19;1.31)	2.71853e-19	1.22 (1.16;1.28)	2.40587e-16	1.20 (1.14;1.25)	1.64742e-13	0.99 (0.97;1.02)	0.604364	1.00 (0.99;1.02)	0.59557
pam	Chronic renal failure [CKD]	genitourinary	2101	1.62 (1.55;1.70)	7.20286e-101	1.16 (1.11;1.21)	1.06837e-11	1.21 (1.16;1.26)	1.02258e-17	1.15 (1.11;1.21)	6.41389e-11	1.19 (1.14;1.24)	5.23559e-15	1.18 (1.13;1.24)	1.80657e-14	0.99 (0.96;1.02)	0.496328	0.99 (0.98;1.01)	0.512977
igfbp2	Hypotension NOS	circulatory system	1319	1.30 (1.23;1.38)	4.23151e-20	1.21 (1.15;1.28)	1.08027e-11	1.28 (1.21;1.35)	5.67714e-18	1.28 (1.21;1.35)	5.60199e-18	1.37 (1.29;1.44)	1.44895e-28	1.31 (1.24;1.38)	2.15689e-21	0.99 (0.97;1.01)	0.419509	0.99 (0.97;1.01)	0.18073
lilrb1	Cirrhosis of liver without mention of alcohol	digestive	209	2.51 (2.19;2.87)	3.35802e-40	1.60 (1.40;1.83)	1.08547e-11	2.05 (1.79;2.34)	3.36841e-25	1.79 (1.57;2.05)	2.388e-17	1.75 (1.53;2.00)	4.79694e-16	1.65 (1.44;1.89)	2.87647e-13	0.98 (0.92;1.05)	0.609338	1.05 (1.00;1.10)	0.0637177
tie1	Cirrhosis of liver without mention of alcohol	digestive	209	2.25 (1.96;2.59)	8.72088e-31	1.61 (1.40;1.84)	1.08975e-11	1.78 (1.55;2.04)	2.01467e-16	1.72 (1.50;1.97)	1.02001e-14	1.68 (1.46;1.93)	1.16528e-13	1.63 (1.42;1.87)	2.26288e-12	1.04 (0.97;1.10)	0.2467	1.00 (0.95;1.05)	0.979305
asgr2	Acute renal failure	genitourinary	2358	1.49 (1.43;1.55)	7.91452e-82	1.15 (1.10;1.20)	1.10617e-11	1.20 (1.15;1.25)	7.10898e-19	1.23 (1.18;1.28)	1.15969e-23	1.20 (1.15;1.25)	4.999e-18	1.18 (1.13;1.22)	3.77318e-15	0.99 (0.98;1.01)	0.532352	1.00 (0.99;1.02)	0.617188
pcsk9	Hypercholesterolemia	endocrine/metabolic	5220	1.49 (1.45;1.53)	2.31206e-174	1.10 (1.07;1.13)	1.10656e-11	1.28 (1.25;1.32)	1.005e-66	1.20 (1.17;1.24)	1.96448e-39	1.14 (1.11;1.17)	4.67454e-21	1.13 (1.10;1.16)	1.40105e-18	1.14 (1.11;1.17)	2.2169e-21	1.09 (1.08;1.10)	6.25873e-66
eln	Congestive heart failure (CHF) NOS	circulatory system	854	1.82 (1.67;1.99)	5.93227e-41	1.26 (1.18;1.35)	1.12764e-11	1.37 (1.28;1.47)	1.00479e-17	1.43 (1.33;1.53)	4.81056e-22	1.40 (1.31;1.51)	7.42107e-22	1.44 (1.35;1.54)	1.25439e-25	0.97 (0.93;1.00)	0.0619457	1.00 (0.98;1.03)	0.766869
tnfrsf9	Acute renal failure	genitourinary	2418	1.73 (1.66;1.81)	2.35195e-140	1.15 (1.10;1.20)	1.13112e-11	1.13 (1.09;1.18)	1.52663e-09	1.16 (1.12;1.21)	3.06235e-13	1.21 (1.16;1.25)	1.6016e-19	1.18 (1.13;1.23)	6.46893e-16	1.01 (0.99;1.03)	0.619857	1.02 (1.01;1.04)	0.00315677
cd274	Cirrhosis of liver without mention of alcohol	digestive	202	2.26 (1.96;2.61)	1.15646e-28	1.63 (1.42;1.88)	1.13692e-11	1.83 (1.59;2.12)	7.65779e-17	1.82 (1.58;2.10)	1.91708e-16	1.88 (1.63;2.16)	4.3856e-18	1.80 (1.56;2.07)	5.63418e-16	0.98 (0.92;1.05)	0.548345	1.11 (1.06;1.17)	3.11884e-05
nppb	Acute renal failure	genitourinary	2386	1.38 (1.32;1.44)	6.16553e-53	1.15 (1.10;1.19)	1.14022e-11	1.40 (1.35;1.46)	5.2169e-62	1.41 (1.35;1.46)	1.07003e-63	1.28 (1.23;1.34)	2.06506e-34	1.20 (1.15;1.25)	5.84136e-19	1.00 (0.98;1.01)	0.688528	0.99 (0.98;1.01)	0.547117
vegfd	Congestive heart failure (CHF) NOS	circulatory system	898	1.30 (1.22;1.39)	3.79049e-15	1.25 (1.17;1.33)	1.14617e-11	1.43 (1.34;1.53)	1.14378e-27	1.40 (1.32;1.50)	1.00801e-24	1.43 (1.34;1.52)	1.54965e-27	1.36 (1.27;1.45)	9.11085e-21	1.02 (0.98;1.06)	0.446881	1.01 (0.99;1.04)	0.314456
dtnb	Chronic renal failure [CKD]	genitourinary	1955	1.88 (1.79;1.98)	4.41468e-139	1.18 (1.12;1.23)	1.15706e-11	1.29 (1.23;1.35)	9.61563e-26	1.30 (1.24;1.36)	1.05076e-26	1.31 (1.25;1.37)	6.41419e-29	1.23 (1.17;1.29)	8.64403e-18			1.00 (0.98;1.02)	0.894248
sfrp4	Type 2 diabetes	endocrine/metabolic	2552	1.51 (1.45;1.57)	2.89732e-88	1.15 (1.10;1.19)	1.16465e-11	1.36 (1.30;1.41)	1.59148e-50	1.33 (1.28;1.39)	6.85227e-45	1.26 (1.21;1.31)	4.96245e-30	1.19 (1.14;1.23)	6.17028e-17	1.01 (0.99;1.03)	0.40723	1.00 (0.99;1.02)	0.492475
agrp	Chronic renal failure [CKD]	genitourinary	2101	1.47 (1.41;1.54)	3.14164e-63	1.16 (1.11;1.22)	1.177e-11	1.20 (1.15;1.26)	4.68085e-16	1.15 (1.10;1.20)	1.05303e-09	1.18 (1.13;1.23)	3.3362e-13	1.21 (1.16;1.27)	6.03452e-18	1.12 (0.97;1.30)	0.130544	1.00 (0.99;1.02)	0.700776
areg	Acute renal failure	genitourinary	2425	1.79 (1.71;1.87)	2.99477e-148	1.16 (1.11;1.21)	1.18789e-11	1.45 (1.39;1.52)	8.12008e-63	1.37 (1.31;1.43)	9.01084e-46	1.23 (1.18;1.29)	2.94456e-21	1.20 (1.15;1.26)	6.35474e-17	1.00 (0.98;1.01)	0.616705	1.00 (0.99;1.02)	0.81318
akr1b10	Cirrhosis of liver without mention of alcohol	digestive	201	2.13 (1.85;2.45)	2.75009e-26	1.62 (1.41;1.86)	1.19148e-11	1.75 (1.52;2.02)	3.8422e-15	1.69 (1.47;1.94)	1.97524e-13	1.62 (1.41;1.86)	1.16889e-11	1.62 (1.41;1.86)	1.19148e-11
btn3a2	Chronic renal failure [CKD]	genitourinary	2083	1.78 (1.70;1.86)	6.06102e-141	1.16 (1.11;1.21)	1.19331e-11	1.19 (1.14;1.25)	1.9575e-15	1.20 (1.15;1.25)	3.69488e-16	1.16 (1.11;1.21)	2.11667e-11	1.17 (1.12;1.22)	6.19318e-12	0.96 (0.94;0.98)	0.000161362	1.01 (1.00;1.03)	0.0850414
muc13	Ascites (non malignant)	digestive	338	1.55 (1.39;1.73)	1.83499e-15	1.45 (1.30;1.62)	1.19789e-11	1.54 (1.38;1.71)	7.05713e-15	1.53 (1.38;1.71)	9.20587e-15	1.50 (1.35;1.68)	1.04955e-13	1.48 (1.33;1.65)	7.82645e-13	1.01 (0.96;1.06)	0.743493	0.95 (0.92;0.99)	0.00939552
fcamr	Cancer of other lymphoid, histiocytic tissue	neoplasms	224	1.79 (1.56;2.05)	7.43527e-17	1.58 (1.38;1.80)	1.21232e-11	1.61 (1.41;1.84)	1.85205e-12	1.65 (1.44;1.89)	4.2546e-13	1.57 (1.38;1.79)	1.91779e-11	1.56 (1.36;1.77)	5.27252e-11	0.99 (0.93;1.05)	0.729796	0.98 (0.94;1.03)	0.447268
robo2	Tobacco use disorder	mental disorders	1827	1.20 (1.15;1.27)	1.3141e-13	1.17 (1.12;1.23)	1.22174e-11	1.16 (1.10;1.22)	4.19579e-09	1.16 (1.10;1.22)	3.60062e-09	1.19 (1.13;1.24)	4.876e-13	1.14 (1.09;1.20)	1.42143e-08	1.01 (0.99;1.03)	0.153993	1.01 (0.99;1.02)	0.408144
cd5	Neutropenia	hematopoietic	563	1.35 (1.24;1.46)	4.7246e-12	1.33 (1.23;1.45)	1.22218e-11	1.38 (1.27;1.50)	1.47028e-13	1.39 (1.28;1.52)	2.37453e-14	1.35 (1.24;1.47)	2.08437e-12	1.33 (1.22;1.44)	2.8981e-11	0.99 (0.95;1.02)	0.435226
igfbp7	Pleurisy; pleural effusion	respiratory	1855	1.36 (1.30;1.43)	1.96285e-34	1.17 (1.12;1.23)	1.22429e-11	1.21 (1.15;1.27)	1.87056e-15	1.22 (1.16;1.27)	2.76439e-16	1.21 (1.15;1.27)	1.30802e-15	1.18 (1.13;1.24)	4.12189e-12	1.00 (0.98;1.02)	0.85009	0.99 (0.98;1.01)	0.416654
prap1	Acute renal failure	genitourinary	2360	1.82 (1.74;1.90)	5.4109e-164	1.15 (1.11;1.20)	1.23501e-11	1.35 (1.29;1.41)	1.14404e-46	1.28 (1.23;1.34)	3.35771e-33	1.24 (1.19;1.29)	1.91885e-25	1.18 (1.13;1.23)	1.22743e-15	1.01 (0.98;1.04)	0.668973	1.00 (0.98;1.01)	0.547041
adipoq	Osteoporosis NOS	musculoskeletal	2247	1.24 (1.18;1.30)	2.75994e-19	1.16 (1.11;1.20)	1.28438e-11	1.17 (1.12;1.22)	1.52951e-12	1.17 (1.13;1.22)	2.89019e-14	1.19 (1.14;1.24)	1.89382e-16	1.20 (1.15;1.25)	3.52457e-17	0.99 (0.96;1.02)	0.62772	0.99 (0.98;1.01)	0.362627
adam23	Chronic renal failure [CKD]	genitourinary	2101	1.52 (1.46;1.59)	1.13592e-80	1.16 (1.11;1.21)	1.30038e-11	1.14 (1.09;1.19)	4.95362e-09	1.12 (1.08;1.17)	8.46771e-08	1.17 (1.12;1.22)	2.19433e-12	1.15 (1.10;1.20)	1.22956e-10	1.01 (0.98;1.03)	0.585273	1.02 (1.00;1.04)	0.0118154
msmb	Chronic airway obstruction	respiratory	1712	1.58 (1.50;1.66)	3.58356e-68	1.17 (1.12;1.23)	1.30422e-11	1.12 (1.07;1.18)	3.22127e-06	1.19 (1.13;1.24)	8.60465e-13	1.20 (1.14;1.26)	2.93691e-14	1.18 (1.12;1.23)	6.51461e-12	1.01 (0.99;1.04)	0.218585	1.01 (0.99;1.02)	0.473353
gdf15	Cirrhosis of liver without mention of alcohol	digestive	209	4.11 (3.58;4.72)	1.58069e-89	1.64 (1.42;1.89)	1.32094e-11	2.95 (2.54;3.43)	3.09219e-45	2.97 (2.56;3.45)	9.99842e-47	2.23 (1.93;2.58)	4.10285e-27	1.88 (1.63;2.17)	9.0129e-18	1.09 (1.02;1.16)	0.0170093
havcr1	Disease of tricuspid valve	circulatory system	652	1.65 (1.52;1.80)	8.38154e-30	1.31 (1.21;1.42)	1.338e-11	1.60 (1.48;1.73)	3.99951e-31	1.59 (1.46;1.72)	7.23664e-30	1.43 (1.32;1.55)	5.90994e-19	1.33 (1.23;1.44)	8.02711e-13	1.01 (0.97;1.04)	0.739429	1.01 (0.98;1.04)	0.566763
reg4	Chronic renal failure [CKD]	genitourinary	2091	1.92 (1.84;2.01)	2.6386e-171	1.16 (1.11;1.21)	1.34027e-11	1.14 (1.09;1.19)	2.72306e-09	1.22 (1.17;1.27)	2.92849e-19	1.22 (1.17;1.28)	3.26393e-20	1.20 (1.15;1.25)	2.36252e-16	1.03 (0.99;1.07)	0.177726	1.00 (0.99;1.02)	0.681148
adipoq	Type 2 diabetes	endocrine/metabolic	2609	0.46 (0.44;0.48)	1.05211e-265	0.88 (0.84;0.91)	1.35375e-11	0.73 (0.70;0.76)	1.59985e-55	0.70 (0.67;0.73)	2.21087e-73	0.79 (0.76;0.82)	3.74983e-33	0.86 (0.83;0.89)	1.7592e-14	1.03 (1.00;1.07)	0.0424584	0.96 (0.94;0.97)	2.20964e-10
mmp12	Other anemias	hematopoietic	2452	1.49 (1.43;1.56)	1.77536e-71	1.15 (1.10;1.20)	1.35451e-11	1.30 (1.24;1.35)	4.90834e-36	1.30 (1.25;1.35)	4.08136e-37	1.30 (1.25;1.36)	1.20181e-37	1.20 (1.16;1.25)	2.90196e-19	1.00 (0.98;1.02)	0.89559	0.98 (0.97;1.00)	0.0206198
ptx3	Cirrhosis of liver without mention of alcohol	digestive	203	1.84 (1.60;2.12)	2.16711e-17	1.62 (1.41;1.87)	1.38239e-11	1.80 (1.57;2.08)	1.76588e-16	1.80 (1.56;2.07)	2.57486e-16	1.65 (1.43;1.89)	3.57396e-12	1.63 (1.42;1.88)	7.31562e-12	1.20 (0.86;1.69)	0.282027	0.97 (0.93;1.02)	0.286853
pdcd1	Rheumatoid arthritis	musculoskeletal	647	1.56 (1.44;1.69)	1.97217e-28	1.31 (1.21;1.41)	1.42298e-11	1.44 (1.33;1.55)	3.08429e-19	1.42 (1.31;1.53)	5.24353e-18	1.40 (1.29;1.51)	5.98249e-17	1.40 (1.29;1.51)	3.7742e-17	0.98 (0.95;1.02)	0.402911	1.07 (1.04;1.10)	7.36476e-06
rspo1	Chronic renal failure [CKD]	genitourinary	2060	1.39 (1.33;1.46)	2.21302e-44	1.17 (1.12;1.22)	1.43248e-11	1.11 (1.06;1.16)	6.22822e-06	1.10 (1.06;1.16)	1.91217e-05	1.13 (1.08;1.18)	1.64907e-07	1.18 (1.12;1.23)	2.43591e-12	0.99 (0.96;1.02)	0.414199	1.01 (0.99;1.02)	0.41871
layn	Congestive heart failure (CHF) NOS	circulatory system	876	1.84 (1.71;1.97)	1.87449e-62	1.26 (1.18;1.35)	1.44178e-11	1.31 (1.22;1.41)	3.61418e-14	1.32 (1.23;1.42)	5.84435e-15	1.33 (1.24;1.43)	5.9905e-16	1.25 (1.17;1.34)	1.59342e-10	0.98 (0.95;1.01)	0.181235	1.02 (1.00;1.05)	0.0951743
podxl2	Chronic airway obstruction	respiratory	1726	0.82 (0.78;0.86)	2.08092e-16	0.85 (0.81;0.89)	1.48427e-11	0.75 (0.71;0.78)	5.03947e-33	0.83 (0.79;0.87)	1.00146e-14	0.84 (0.80;0.88)	1.07528e-13	0.84 (0.80;0.88)	2.33016e-13	0.96 (0.92;1.00)	0.0548894	0.99 (0.97;1.01)	0.239005
tff2	Gout	endocrine/metabolic	834	1.49 (1.39;1.59)	1.6765e-28	1.27 (1.18;1.36)	1.49974e-11	1.26 (1.17;1.35)	2.921e-10	1.35 (1.26;1.45)	9.61157e-18	1.28 (1.19;1.37)	1.52409e-12	1.27 (1.19;1.36)	3.99897e-12	1.03 (0.99;1.06)	0.123932	1.00 (0.98;1.03)	0.70237
s100g	Hyperparathyroidism	endocrine/metabolic	198	1.83 (1.59;2.11)	1.45836e-16	1.63 (1.42;1.88)	1.50723e-11	1.65 (1.43;1.90)	6.19993e-12	1.69 (1.47;1.95)	4.9493e-13	1.75 (1.51;2.01)	1.7479e-14	1.70 (1.48;1.96)	2.32385e-13	1.03 (0.96;1.11)	0.379397	1.02 (0.97;1.07)	0.42318
akr1b10	Type 2 diabetes	endocrine/metabolic	2541	1.31 (1.26;1.36)	8.35585e-41	1.14 (1.10;1.19)	1.51941e-11	1.24 (1.20;1.29)	1.0362e-27	1.22 (1.18;1.27)	6.95811e-24	1.17 (1.13;1.22)	1.72529e-15	1.14 (1.10;1.19)	1.51941e-11
mamdc2	Hyposmolality and/or hyponatremia	endocrine/metabolic	969	0.86 (0.81;0.92)	7.07189e-06	0.81 (0.76;0.86)	1.56436e-11	0.81 (0.76;0.86)	3.44532e-11	0.82 (0.77;0.87)	3.14991e-10	0.79 (0.74;0.84)	3.12983e-13	0.82 (0.77;0.87)	1.99621e-10	1.02 (0.99;1.05)	0.144615	0.99 (0.97;1.01)	0.283328
psg1	Chronic ulcer of skin	dermatologic	439	1.64 (1.49;1.82)	1.19099e-22	1.38 (1.25;1.51)	1.59744e-11	1.68 (1.53;1.84)	7.61772e-27	1.65 (1.50;1.81)	2.28469e-25	1.47 (1.34;1.62)	3.89133e-16	1.44 (1.31;1.58)	2.02824e-14	1.01 (0.96;1.05)	0.768389	1.03 (1.00;1.07)	0.0819707
slamf6	Cirrhosis of liver without mention of alcohol	digestive	195	1.93 (1.68;2.22)	4.4467e-20	1.62 (1.41;1.86)	1.62874e-11	1.76 (1.53;2.03)	3.33676e-15	1.83 (1.59;2.10)	3.20632e-17	1.70 (1.48;1.96)	1.30153e-13	1.61 (1.40;1.86)	2.02967e-11	0.98 (0.92;1.05)	0.610923	1.05 (1.00;1.11)	0.0627399
ctso	Type 2 diabetes	endocrine/metabolic	2694	1.76 (1.69;1.83)	1.61762e-181	1.14 (1.10;1.18)	1.65627e-11	1.44 (1.38;1.49)	4.54754e-78	1.21 (1.17;1.26)	1.74409e-23	1.16 (1.12;1.20)	1.58721e-14	1.14 (1.10;1.18)	1.58536e-11	1.00 (0.98;1.02)	0.917643	1.02 (1.01;1.03)	0.00643446
bcl2	Cancer of other lymphoid, histiocytic tissue	neoplasms	223	1.67 (1.46;1.91)	6.39506e-14	1.57 (1.38;1.80)	1.80313e-11	1.66 (1.45;1.89)	7.86995e-14	1.64 (1.43;1.87)	3.65631e-13	1.60 (1.40;1.82)	3.90624e-12	1.61 (1.41;1.83)	2.11664e-12			0.98 (0.91;1.05)	0.497193
amigo2	Type 2 diabetes	endocrine/metabolic	2659	1.25 (1.20;1.30)	4.79836e-30	1.14 (1.10;1.18)	1.82302e-11	1.14 (1.10;1.19)	6.46034e-12	1.13 (1.08;1.17)	1.05313e-09	1.16 (1.12;1.21)	1.15696e-14	1.15 (1.11;1.20)	6.20278e-13	0.99 (0.98;1.01)	0.393128	1.00 (0.98;1.01)	0.705333
prss2	Chronic renal failure [CKD]	genitourinary	2096	1.59 (1.52;1.66)	3.00383e-94	1.16 (1.11;1.21)	1.84798e-11	1.21 (1.16;1.26)	1.4192e-17	1.22 (1.17;1.28)	1.21899e-19	1.14 (1.09;1.19)	2.19821e-09	1.17 (1.12;1.22)	9.78816e-13	1.01 (0.99;1.03)	0.154031	1.00 (0.98;1.01)	0.856731
tnfrsf9	Postinflammatory pulmonary fibrosis	respiratory	477	1.75 (1.59;1.93)	8.18804e-31	1.36 (1.25;1.49)	1.85165e-11	1.42 (1.30;1.56)	2.86053e-14	1.44 (1.32;1.58)	3.21344e-15	1.42 (1.30;1.56)	2.41292e-14	1.40 (1.28;1.53)	3.62088e-13	0.99 (0.94;1.05)	0.761942	1.03 (0.99;1.07)	0.19478
sdc1	Acute renal failure	genitourinary	2422	1.49 (1.43;1.55)	2.66724e-77	1.15 (1.10;1.20)	1.85745e-11	1.18 (1.13;1.23)	4.09214e-15	1.17 (1.13;1.22)	3.93546e-14	1.14 (1.09;1.19)	3.58818e-10	1.15 (1.11;1.20)	7.65744e-12	1.00 (0.99;1.02)	0.744401	1.00 (0.98;1.01)	0.586231
eda2r	Congestive heart failure (CHF) NOS	circulatory system	906	2.50 (2.30;2.71)	3.68451e-106	1.26 (1.18;1.35)	1.90538e-11	1.53 (1.42;1.64)	1.45958e-32	1.53 (1.43;1.64)	4.09053e-33	1.40 (1.31;1.50)	1.20979e-21	1.28 (1.20;1.37)	1.53046e-12	0.99 (0.93;1.06)	0.819596	0.99 (0.96;1.01)	0.376777
adam12	Chronic renal failure [CKD]	genitourinary	1913	1.87 (1.78;1.96)	1.49562e-147	1.17 (1.12;1.23)	1.90821e-11	1.25 (1.19;1.31)	1.77681e-20	1.24 (1.18;1.30)	3.18313e-19	1.21 (1.15;1.26)	2.4539e-15	1.19 (1.13;1.25)	2.69812e-13	0.99 (0.97;1.01)	0.315001
cdnf	Chronic renal failure [CKD]	genitourinary	2077	1.93 (1.85;2.02)	3.34493e-178	1.16 (1.11;1.21)	1.91457e-11	1.09 (1.04;1.13)	0.000272185	1.10 (1.05;1.15)	3.79717e-05	1.12 (1.07;1.17)	2.44122e-07	1.16 (1.11;1.21)	1.25647e-10	1.00 (0.98;1.03)	0.869689
hrc	Congestive heart failure (CHF) NOS	circulatory system	835	1.42 (1.32;1.52)	1.73865e-22	1.27 (1.18;1.36)	2.01938e-11	1.31 (1.22;1.41)	6.09224e-14	1.38 (1.29;1.48)	3.0548e-19	1.34 (1.25;1.44)	3.47596e-16	1.32 (1.23;1.41)	1.28663e-14	0.98 (0.90;1.06)	0.617061	1.00 (0.97;1.02)	0.709814
nefl	Aphasia/speech disturbance	mental disorders	488	1.66 (1.49;1.84)	1.52925e-21	1.37 (1.25;1.50)	2.03601e-11	1.48 (1.35;1.62)	5.44662e-17	1.47 (1.35;1.62)	9.1678e-17	1.45 (1.32;1.58)	2.67736e-15	1.37 (1.25;1.50)	1.20431e-11			0.98 (0.95;1.02)	0.311684
cd72	Cancer of other lymphoid, histiocytic tissue	neoplasms	219	1.74 (1.52;1.99)	1.19204e-15	1.57 (1.38;1.80)	2.05797e-11	1.66 (1.45;1.90)	1.90696e-13	1.60 (1.40;1.83)	5.77724e-12	1.59 (1.40;1.82)	7.71026e-12	1.61 (1.40;1.83)	3.77585e-12	1.03 (0.97;1.09)	0.407645	0.99 (0.94;1.03)	0.590985
c4bpb	Type 2 diabetes	endocrine/metabolic	2679	1.00 (0.97;1.04)	0.838772	0.88 (0.84;0.91)	2.08277e-11	0.95 (0.92;0.99)	0.0187519	0.86 (0.83;0.90)	2.92732e-13	0.91 (0.87;0.94)	7.01796e-07	0.91 (0.87;0.94)	1.03152e-06	1.00 (0.97;1.02)	0.712309	0.98 (0.97;0.99)	0.00458708
mmp10	Nasal polyps	respiratory	215	1.84 (1.60;2.10)	2.45666e-18	1.59 (1.39;1.83)	2.1236e-11	1.56 (1.36;1.79)	1.85991e-10	1.57 (1.37;1.80)	7.59864e-11	1.56 (1.36;1.79)	1.42038e-10	1.59 (1.38;1.82)	3.6056e-11	1.04 (0.97;1.11)	0.265311	1.09 (1.04;1.14)	0.000431146
dtx3	Chronic renal failure [CKD]	genitourinary	2077	1.90 (1.81;2.00)	7.33861e-154	1.16 (1.11;1.22)	2.13838e-11	1.10 (1.05;1.15)	3.30776e-05	1.13 (1.08;1.18)	6.83808e-08	1.13 (1.08;1.18)	4.28211e-08	1.15 (1.10;1.20)	2.87414e-10	1.00 (0.98;1.03)	0.724022	1.00 (0.98;1.01)	0.691364
cd28	Neutropenia	hematopoietic	544	1.38 (1.27;1.51)	1.06069e-13	1.33 (1.23;1.45)	2.14716e-11	1.35 (1.24;1.47)	6.04034e-12	1.33 (1.22;1.45)	2.98007e-11	1.33 (1.22;1.45)	3.5084e-11	1.34 (1.23;1.45)	1.96914e-11	1.00 (0.96;1.04)	0.980112
ceacam6	Pneumococcal pneumonia	respiratory	1770	1.50 (1.43;1.58)	4.10891e-60	1.18 (1.12;1.23)	2.15982e-11	1.27 (1.21;1.33)	7.11275e-23	1.25 (1.20;1.32)	1.10731e-20	1.22 (1.16;1.28)	6.39354e-16	1.22 (1.16;1.27)	5.51807e-16	1.02 (1.00;1.05)	0.062657	1.03 (1.01;1.04)	0.00485646
omd	Hyperparathyroidism	endocrine/metabolic	208	1.54 (1.34;1.78)	2.88871e-09	1.60 (1.40;1.84)	2.2181e-11	1.40 (1.21;1.61)	3.37483e-06	1.49 (1.29;1.71)	2.9642e-08	1.43 (1.24;1.65)	5.18602e-07	1.47 (1.28;1.69)	6.01945e-08	0.92 (0.87;0.97)	0.00108717	0.99 (0.95;1.04)	0.785484
cd28	Non-Hodgkins lymphoma	neoplasms	217	1.70 (1.48;1.94)	1.79249e-14	1.58 (1.38;1.80)	2.29909e-11	1.63 (1.42;1.86)	1.49553e-12	1.57 (1.38;1.80)	3.02675e-11	1.55 (1.36;1.78)	9.41577e-11	1.56 (1.36;1.78)	6.49835e-11	1.05 (0.99;1.12)	0.106009	0.99 (0.95;1.04)	0.662985
igsf3	Hypercholesterolemia	endocrine/metabolic	5155	1.17 (1.14;1.21)	4.40726e-28	0.91 (0.88;0.94)	2.30431e-11	1.03 (1.00;1.05)	0.069795	0.95 (0.93;0.98)	0.000436069	0.94 (0.91;0.97)	8.29369e-06	0.92 (0.90;0.95)	1.02841e-08	0.98 (0.97;1.00)	0.0129826	0.99 (0.98;1.00)	0.0231492
tpk1	Postinflammatory pulmonary fibrosis	respiratory	463	1.51 (1.37;1.66)	5.34306e-18	1.37 (1.25;1.50)	2.31197e-11	1.35 (1.23;1.48)	2.50645e-10	1.35 (1.23;1.48)	1.73158e-10	1.36 (1.24;1.49)	6.54472e-11	1.40 (1.27;1.53)	1.25968e-12	1.01 (0.96;1.06)	0.673865	0.96 (0.93;1.00)	0.0564637
havcr1	Proteinuria	endocrine/metabolic	205	2.72 (2.34;3.15)	6.44407e-40	1.61 (1.40;1.85)	2.31398e-11	2.44 (2.12;2.82)	4.29221e-35	2.40 (2.08;2.76)	1.1802e-33	1.98 (1.72;2.27)	2.12474e-21	1.76 (1.53;2.03)	2.45888e-15	1.13 (1.06;1.21)	0.000237547	1.04 (0.99;1.10)	0.125781
tff1	Other specified gastritis	digestive	1405	1.36 (1.29;1.44)	7.86321e-28	1.20 (1.14;1.26)	2.3681e-11	1.28 (1.22;1.35)	4.83147e-20	1.28 (1.22;1.35)	5.76421e-20	1.26 (1.19;1.33)	2.74298e-17	1.21 (1.15;1.28)	1.56836e-12	1.00 (0.97;1.02)	0.77505	1.01 (0.99;1.02)	0.591441
cd80	Cancer of other lymphoid, histiocytic tissue	neoplasms	224	1.87 (1.63;2.14)	3.24124e-19	1.57 (1.38;1.80)	2.38747e-11	1.76 (1.54;2.02)	1.62112e-16	1.75 (1.53;2.00)	6.87802e-16	1.73 (1.51;1.98)	1.86233e-15	1.63 (1.42;1.86)	7.85343e-13	1.03 (0.97;1.11)	0.333586	0.95 (0.90;0.99)	0.0155369
igfbp7	Respiratory failure	respiratory	1013	1.58 (1.48;1.69)	5.23173e-41	1.24 (1.16;1.32)	2.42048e-11	1.29 (1.21;1.38)	2.96695e-15	1.30 (1.22;1.38)	9.64911e-16	1.27 (1.19;1.35)	2.01072e-13	1.24 (1.16;1.32)	2.92361e-11	0.99 (0.96;1.03)	0.663632	0.99 (0.97;1.02)	0.456633
ggt5	Chronic renal failure [CKD]	genitourinary	2060	1.50 (1.43;1.56)	3.82097e-69	1.16 (1.11;1.21)	2.4283e-11	1.26 (1.21;1.32)	2.7102e-25	1.28 (1.23;1.34)	3.54664e-28	1.21 (1.16;1.27)	7.81902e-18	1.17 (1.12;1.22)	1.57944e-12	1.02 (1.00;1.04)	0.0510415	1.00 (0.99;1.02)	0.869192
tfrc	Chronic renal failure [CKD]	genitourinary	2094	1.39 (1.33;1.45)	2.58287e-48	1.16 (1.11;1.21)	2.47399e-11	1.22 (1.17;1.28)	5.97463e-19	1.19 (1.14;1.24)	1.14195e-14	1.15 (1.10;1.20)	1.24605e-10	1.18 (1.13;1.23)	5.84822e-14	1.00 (0.98;1.02)	0.978773	1.01 (0.99;1.03)	0.181556
ifngr1	Cirrhosis of liver without mention of alcohol	digestive	207	1.91 (1.66;2.20)	7.7655e-20	1.59 (1.39;1.82)	2.48304e-11	1.45 (1.26;1.66)	1.43169e-07	1.40 (1.22;1.61)	1.63422e-06	1.47 (1.28;1.68)	3.3964e-08	1.53 (1.34;1.76)	7.58907e-10	1.06 (0.99;1.14)	0.0742454	1.02 (0.97;1.07)	0.422592
hjv	Iron deficiency anemias, unspecified or not due to blood loss	hematopoietic	1824	1.35 (1.29;1.41)	4.73221e-37	1.17 (1.12;1.22)	2.51994e-11	1.27 (1.22;1.34)	7.86348e-25	1.27 (1.21;1.33)	1.58542e-24	1.21 (1.15;1.26)	1.2869e-15	1.18 (1.12;1.23)	4.19625e-12	0.97 (0.93;1.01)	0.168103	1.02 (1.01;1.04)	0.00448741
smoc1	Other anemias	hematopoietic	2482	1.35 (1.30;1.41)	2.84341e-44	1.14 (1.10;1.19)	2.56968e-11	1.19 (1.14;1.24)	1.3127e-17	1.17 (1.13;1.22)	3.03213e-15	1.18 (1.13;1.22)	1.17659e-15	1.18 (1.13;1.23)	6.99648e-16	0.99 (0.97;1.01)	0.413565	0.99 (0.97;1.00)	0.130766
eda2r	Hypotension NOS	circulatory system	1327	1.80 (1.68;1.93)	4.64476e-62	1.21 (1.14;1.28)	2.58464e-11	1.38 (1.30;1.46)	2.95013e-29	1.36 (1.28;1.43)	1.37653e-26	1.29 (1.22;1.36)	6.71723e-19	1.22 (1.15;1.29)	1.82946e-12	1.02 (0.97;1.07)	0.472936	1.00 (0.98;1.02)	0.858549
adgre2	Cirrhosis of liver without mention of alcohol	digestive	207	2.70 (2.34;3.11)	6.09438e-43	1.59 (1.39;1.83)	2.6266e-11	1.84 (1.60;2.11)	6.43965e-18	1.72 (1.50;1.98)	1.22328e-14	1.58 (1.37;1.81)	9.01007e-11	1.59 (1.39;1.82)	3.47979e-11	1.11 (1.03;1.19)	0.00339948	1.03 (0.98;1.08)	0.309118
lamp3	Pneumonia	respiratory	1568	1.73 (1.64;1.83)	8.64143e-86	1.19 (1.13;1.25)	2.72639e-11	1.28 (1.22;1.35)	3.58705e-22	1.24 (1.18;1.31)	5.54857e-17	1.22 (1.16;1.29)	3.65989e-15	1.19 (1.13;1.25)	6.41277e-12	1.01 (0.99;1.03)	0.382688	1.02 (1.00;1.03)	0.109092
hs6st2	Alcohol-related disorders	mental disorders	703	0.65 (0.60;0.70)	1.33139e-29	0.78 (0.73;0.84)	2.74502e-11	0.70 (0.65;0.75)	7.69735e-22	0.74 (0.69;0.80)	4.29713e-16	0.77 (0.71;0.82)	8.74017e-13	0.79 (0.73;0.85)	1.43901e-10	1.02 (0.99;1.05)	0.168533	1.03 (1.00;1.05)	0.0459976
mad1l1	Postinflammatory pulmonary fibrosis	respiratory	477	1.65 (1.50;1.82)	6.46946e-25	1.37 (1.25;1.51)	2.77708e-11	1.50 (1.36;1.64)	3.42771e-17	1.51 (1.38;1.66)	3.24576e-18	1.45 (1.32;1.59)	6.08068e-15	1.40 (1.28;1.54)	1.51229e-12	0.94 (0.83;1.06)	0.31744	1.02 (0.98;1.07)	0.336074
sema7a	Hypercholesterolemia	endocrine/metabolic	5206	1.00 (0.97;1.03)	0.907234	0.91 (0.89;0.94)	2.80975e-11	0.97 (0.94;1.00)	0.0213502	0.93 (0.91;0.96)	7.32768e-07	0.94 (0.91;0.96)	3.60567e-06	0.92 (0.89;0.94)	1.18519e-09	0.99 (0.98;1.01)	0.269687	0.99 (0.98;1.00)	0.0214602
cdhr5	Alcohol-related disorders	mental disorders	738	0.68 (0.63;0.73)	1.43605e-25	0.78 (0.73;0.84)	2.86815e-11	0.75 (0.70;0.80)	4.12636e-15	0.73 (0.68;0.79)	5.62459e-17	0.76 (0.70;0.81)	4.63375e-14	0.78 (0.72;0.83)	6.39015e-12	1.00 (0.96;1.03)	0.869963	0.99 (0.97;1.02)	0.504602
cxcl17	Abnormal findings examination of lungs	respiratory	617	1.93 (1.77;2.11)	7.00161e-50	1.32 (1.22;1.44)	2.97994e-11	1.42 (1.31;1.55)	1.13312e-16	1.44 (1.32;1.56)	1.11045e-17	1.38 (1.27;1.50)	3.35012e-14	1.38 (1.27;1.49)	3.84968e-14	1.03 (0.98;1.08)	0.219612	1.01 (0.99;1.04)	0.323698
lgals4	Type 2 diabetes	endocrine/metabolic	2655	1.88 (1.81;1.96)	1.09997e-217	1.14 (1.10;1.18)	2.98793e-11	1.54 (1.48;1.60)	2.28324e-103	1.18 (1.14;1.23)	3.84254e-17	1.19 (1.15;1.24)	5.32508e-19	1.13 (1.09;1.17)	4.79936e-10	0.98 (0.96;1.01)	0.273349	0.98 (0.96;0.99)	0.000750545
septin8	Hyposmolality and/or hyponatremia	endocrine/metabolic	970	1.42 (1.32;1.52)	1.52245e-23	1.25 (1.17;1.34)	3.01935e-11	1.28 (1.20;1.37)	3.22865e-13	1.29 (1.21;1.38)	2.649e-14	1.27 (1.19;1.36)	8.46276e-13	1.26 (1.18;1.35)	6.39082e-12	1.00 (0.97;1.03)	0.986672	1.00 (0.97;1.02)	0.73729
gpr37	Acute renal failure	genitourinary	2386	1.65 (1.58;1.72)	6.33321e-121	1.15 (1.10;1.19)	3.07893e-11	1.26 (1.21;1.31)	4.08817e-28	1.23 (1.18;1.28)	2.40409e-24	1.21 (1.16;1.26)	8.48652e-21	1.18 (1.13;1.23)	1.71748e-15	1.00 (0.98;1.02)	0.889284	1.01 (1.00;1.03)	0.149628
lep	Inguinal hernia	digestive	1486	0.70 (0.66;0.75)	3.28841e-30	0.84 (0.80;0.88)	3.27445e-11	0.82 (0.78;0.87)	1.22646e-13	0.82 (0.78;0.86)	6.07578e-14	0.83 (0.79;0.88)	2.39203e-12	0.84 (0.80;0.88)	1.27201e-11	0.99 (0.97;1.01)	0.240554	0.98 (0.96;1.00)	0.0148246
cxcl9	Chronic airway obstruction	respiratory	1724	1.40 (1.33;1.48)	9.29494e-36	1.18 (1.13;1.24)	3.2884e-11	1.24 (1.17;1.30)	1.5764e-16	1.21 (1.15;1.27)	2.22796e-13	1.26 (1.20;1.33)	5.99512e-20	1.23 (1.17;1.29)	8.49358e-16	1.04 (1.02;1.06)	0.000379996	1.04 (1.02;1.06)	1.68373e-05
ddr1	Ascites (non malignant)	digestive	348	1.63 (1.46;1.82)	2.10106e-18	1.43 (1.29;1.59)	3.36774e-11	1.46 (1.32;1.63)	2.96512e-12	1.45 (1.30;1.61)	1.17139e-11	1.45 (1.30;1.61)	1.07231e-11	1.43 (1.29;1.59)	3.70652e-11	0.97 (0.93;1.02)	0.23904	1.02 (0.99;1.06)	0.234747
efna4	Chronic renal failure [CKD]	genitourinary	2056	2.88 (2.74;3.02)	0	1.16 (1.11;1.21)	3.37792e-11	1.38 (1.32;1.44)	1.02719e-46	1.34 (1.29;1.40)	1.52059e-39	1.30 (1.24;1.35)	1.21206e-30	1.20 (1.14;1.25)	1.24938e-15	0.99 (0.93;1.06)	0.878582	1.06 (1.05;1.08)	2.72348e-14
nppb	Pleurisy; pleural effusion	respiratory	1808	1.32 (1.26;1.38)	4.24269e-30	1.17 (1.11;1.22)	3.3982e-11	1.33 (1.27;1.39)	1.13843e-34	1.32 (1.26;1.38)	2.19889e-32	1.25 (1.19;1.31)	5.96185e-21	1.20 (1.14;1.25)	9.24815e-15	0.99 (0.97;1.01)	0.296781	1.01 (0.99;1.03)	0.429291
klk4	Uterine leiomyoma	neoplasms	490	1.35 (1.24;1.47)	1.46598e-11	1.35 (1.24;1.47)	3.39973e-11	1.40 (1.28;1.53)	4.50824e-13	1.39 (1.27;1.52)	4.47506e-13	1.37 (1.26;1.50)	2.78766e-12	1.35 (1.24;1.48)	2.99878e-11	1.04 (1.01;1.08)	0.0198507	1.00 (0.96;1.03)	0.795711
cd274	Thrombocytopenia	hematopoietic	358	1.54 (1.39;1.72)	2.09845e-15	1.43 (1.29;1.59)	3.41042e-11	1.46 (1.32;1.63)	1.81401e-12	1.45 (1.30;1.61)	6.35183e-12	1.48 (1.33;1.64)	4.42735e-13	1.47 (1.32;1.63)	1.18144e-12	1.00 (0.95;1.05)	0.865705	0.97 (0.94;1.01)	0.121701
cytl1	Chronic renal failure [CKD]	genitourinary	1974	1.65 (1.57;1.72)	7.46614e-96	1.16 (1.11;1.21)	3.44319e-11	1.05 (1.01;1.10)	0.0264337	1.02 (0.97;1.06)	0.466924	1.06 (1.01;1.10)	0.0158586	1.15 (1.10;1.20)	9.96568e-10	1.06 (1.02;1.09)	0.00130887	1.06 (1.04;1.08)	2.66691e-12
reg4	Malignant neoplasm of other and ill-defined sites within the digestive organs and peritoneum	neoplasms	801	1.30 (1.21;1.40)	1.90137e-12	1.26 (1.18;1.36)	3.44678e-11	1.26 (1.17;1.35)	1.69417e-10	1.26 (1.17;1.35)	1.33714e-10	1.26 (1.17;1.35)	1.0271e-10	1.25 (1.17;1.34)	1.96865e-10	0.95 (0.89;1.01)	0.103132	1.01 (0.99;1.04)	0.22709
btn2a1	Diabetic retinopathy	endocrine/metabolic	401	1.69 (1.52;1.87)	7.68184e-24	1.39 (1.26;1.53)	3.48747e-11	1.36 (1.23;1.50)	1.32954e-09	1.40 (1.27;1.55)	1.36781e-11	1.36 (1.23;1.50)	9.13663e-10	1.34 (1.21;1.48)	5.42724e-09	1.06 (1.00;1.12)	0.0368538	0.99 (0.95;1.03)	0.632388
adipoq	Pleurisy; pleural effusion	respiratory	1792	1.15 (1.09;1.21)	4.09179e-07	1.17 (1.12;1.22)	3.49718e-11	1.16 (1.10;1.21)	2.17618e-09	1.15 (1.10;1.21)	1.39305e-09	1.19 (1.14;1.25)	1.70571e-13	1.21 (1.15;1.27)	8.82252e-16	1.01 (0.97;1.05)	0.634046	1.00 (0.98;1.01)	0.761551
timp1	Acute renal failure	genitourinary	2396	1.75 (1.68;1.83)	2.39401e-144	1.15 (1.10;1.20)	3.50396e-11	1.25 (1.20;1.30)	2.50994e-25	1.23 (1.18;1.28)	4.62978e-22	1.20 (1.15;1.25)	2.43401e-18	1.15 (1.11;1.20)	8.83381e-12	1.02 (0.98;1.06)	0.348012	1.01 (1.00;1.03)	0.169956
mybpc1	Chronic ulcer of skin	dermatologic	427	1.74 (1.56;1.93)	4.51694e-25	1.39 (1.26;1.54)	3.51889e-11	1.75 (1.58;1.93)	5.15957e-27	1.55 (1.41;1.71)	2.8502e-18	1.46 (1.33;1.61)	3.61242e-14	1.47 (1.33;1.62)	2.12342e-14			1.02 (0.98;1.05)	0.373305
prss22	Cirrhosis of liver without mention of alcohol	digestive	192	2.06 (1.78;2.38)	9.218e-23	1.62 (1.41;1.88)	3.54815e-11	1.89 (1.63;2.18)	6.30885e-18	1.82 (1.58;2.11)	2.80577e-16	1.67 (1.45;1.93)	2.76003e-12	1.65 (1.43;1.91)	7.7111e-12	1.02 (0.96;1.09)	0.432141	0.99 (0.94;1.04)	0.586811
vat1	Type 2 diabetes	endocrine/metabolic	2659	0.88 (0.84;0.91)	3.27207e-11	0.88 (0.85;0.91)	3.61098e-11	0.87 (0.84;0.90)	1.5018e-12	0.88 (0.85;0.92)	9.12536e-11	0.86 (0.83;0.89)	2.67149e-14	0.87 (0.83;0.90)	1.52426e-13	1.00 (0.98;1.01)	0.749147	1.00 (0.99;1.02)	0.829629
spon2	Acute renal failure	genitourinary	2412	1.90 (1.82;1.98)	1.20145e-192	1.15 (1.10;1.20)	3.62516e-11	1.38 (1.32;1.44)	3.09628e-51	1.37 (1.31;1.43)	9.19199e-50	1.22 (1.17;1.27)	1.88862e-21	1.20 (1.15;1.25)	2.37841e-18	1.00 (0.98;1.03)	0.78816	1.01 (0.99;1.02)	0.44352
f11	Cirrhosis of liver without mention of alcohol	digestive	201	0.54 (0.46;0.62)	2.12533e-17	0.62 (0.54;0.72)	3.67093e-11	0.59 (0.51;0.68)	7.30574e-13	0.61 (0.53;0.70)	8.86677e-12	0.60 (0.52;0.69)	1.01477e-12	0.61 (0.53;0.71)	9.52734e-12	0.98 (0.92;1.05)	0.571213	1.05 (1.00;1.10)	0.0746485
calca	Acidosis	endocrine/metabolic	482	2.06 (1.85;2.29)	9.34625e-42	1.36 (1.24;1.49)	3.69874e-11	1.39 (1.27;1.52)	1.81054e-12	1.42 (1.29;1.55)	7.03743e-14	1.42 (1.29;1.55)	9.93009e-14	1.39 (1.26;1.52)	2.57412e-12	1.00 (0.96;1.04)	0.948447	1.01 (0.98;1.05)	0.497496
tpk1	Type 2 diabetes	endocrine/metabolic	2603	0.94 (0.90;0.97)	0.00105083	0.88 (0.84;0.91)	3.7236e-11	0.79 (0.76;0.82)	6.31091e-33	0.83 (0.79;0.86)	2.2833e-22	0.85 (0.82;0.89)	1.5135e-15	0.86 (0.83;0.89)	1.35521e-14	1.01 (0.99;1.03)	0.221132	1.01 (0.99;1.02)	0.413434
plaur	Respiratory failure	respiratory	993	2.23 (2.09;2.38)	1.04321e-126	1.24 (1.16;1.32)	3.75403e-11	1.48 (1.39;1.58)	1.54206e-31	1.37 (1.29;1.46)	5.29976e-22	1.36 (1.28;1.45)	5.19164e-21	1.30 (1.22;1.39)	5.52476e-16	1.02 (0.99;1.06)	0.204703	0.98 (0.96;1.01)	0.12202
cd74	Neutropenia	hematopoietic	566	1.53 (1.40;1.67)	8.188e-22	1.32 (1.22;1.44)	3.77185e-11	1.37 (1.26;1.49)	9.80164e-14	1.36 (1.25;1.48)	5.32217e-13	1.33 (1.22;1.44)	3.69189e-11	1.33 (1.23;1.45)	1.50715e-11	0.99 (0.95;1.03)	0.557675
gzma	Cancer of other lymphoid, histiocytic tissue	neoplasms	235	1.59 (1.40;1.81)	2.26901e-12	1.55 (1.36;1.76)	3.77945e-11	1.60 (1.41;1.83)	1.48863e-12	1.59 (1.39;1.81)	4.74598e-12	1.62 (1.42;1.85)	5.89534e-13	1.54 (1.36;1.76)	4.12852e-11	0.99 (0.93;1.05)	0.707397	0.96 (0.92;1.00)	0.0703721
cxcl17	Bronchiectasis	respiratory	532	1.65 (1.50;1.83)	1.60816e-23	1.36 (1.24;1.48)	3.89179e-11	1.48 (1.35;1.62)	7.63494e-17	1.50 (1.37;1.65)	2.56327e-18	1.47 (1.35;1.61)	5.1274e-17	1.45 (1.32;1.58)	1.35869e-15	1.03 (0.98;1.08)	0.309824	0.98 (0.95;1.01)	0.295035
wfdc2	Respiratory insufficiency	respiratory	405	2.55 (2.29;2.84)	1.90591e-64	1.42 (1.28;1.57)	3.91258e-11	1.70 (1.54;1.89)	9.26691e-24	1.69 (1.52;1.87)	1.83535e-23	1.58 (1.42;1.75)	4.02717e-18	1.49 (1.34;1.65)	4.42145e-14	1.01 (0.94;1.08)	0.819627	1.02 (0.97;1.06)	0.469508
igsf8	Acute renal failure	genitourinary	2422	1.48 (1.42;1.54)	1.19788e-78	1.15 (1.10;1.19)	3.9311e-11	1.20 (1.15;1.25)	2.95851e-18	1.21 (1.17;1.27)	1.29302e-20	1.21 (1.16;1.26)	1.39677e-19	1.16 (1.12;1.21)	2.46423e-13	0.99 (0.97;1.01)	0.275246	0.99 (0.98;1.01)	0.45346
igfbp2	Cellulitis and abscess of arm/hand	dermatologic	1087	1.08 (1.01;1.15)	0.0177962	1.23 (1.15;1.30)	3.93677e-11	1.27 (1.19;1.35)	1.5545e-14	1.28 (1.20;1.36)	2.59948e-15	1.34 (1.26;1.42)	4.31405e-21	1.29 (1.22;1.37)	1.07136e-16	1.02 (0.99;1.04)	0.204043	0.99 (0.97;1.01)	0.476644
klk4	Chronic renal failure [CKD]	genitourinary	2106	1.62 (1.54;1.69)	6.17145e-88	1.16 (1.11;1.22)	4.00051e-11	1.42 (1.36;1.49)	1.64917e-49	1.36 (1.30;1.43)	9.74486e-41	1.28 (1.22;1.34)	1.00275e-26	1.26 (1.20;1.32)	2.10748e-23	0.99 (0.98;1.01)	0.545346	1.00 (0.98;1.01)	0.668679
itgb7	Cirrhosis of liver without mention of alcohol	digestive	207	1.98 (1.72;2.27)	1.47306e-22	1.58 (1.38;1.81)	4.027e-11	1.61 (1.41;1.85)	4.94387e-12	1.73 (1.51;1.98)	2.04218e-15	1.65 (1.44;1.89)	4.59105e-13	1.63 (1.42;1.86)	2.06056e-12	0.95 (0.87;1.04)	0.251998	1.04 (0.99;1.09)	0.123444
eda2r	Pleurisy; pleural effusion	respiratory	1856	1.60 (1.51;1.69)	2.36521e-54	1.17 (1.12;1.23)	4.05215e-11	1.28 (1.22;1.35)	1.36106e-24	1.26 (1.20;1.32)	3.32911e-21	1.22 (1.17;1.28)	6.7186e-17	1.18 (1.12;1.23)	1.16031e-11	1.02 (0.98;1.07)	0.278938	0.99 (0.98;1.01)	0.322479
nhlrc3	Cirrhosis of liver without mention of alcohol	digestive	196	2.88 (2.49;3.32)	3.57638e-47	1.61 (1.40;1.86)	4.05572e-11	2.55 (2.21;2.95)	8.40659e-38	2.25 (1.95;2.60)	5.89424e-28	1.96 (1.70;2.26)	3.07396e-20	1.67 (1.45;1.92)	1.71615e-12	0.96 (0.79;1.16)	0.648205	1.04 (0.99;1.10)	0.10044
adgre5	Chronic airway obstruction	respiratory	1727	0.79 (0.76;0.83)	2.88675e-20	0.85 (0.81;0.89)	4.10875e-11	0.85 (0.81;0.90)	9.58475e-11	0.84 (0.80;0.88)	3.23175e-12	0.83 (0.79;0.87)	2.70757e-14	0.82 (0.79;0.86)	1.15893e-15	0.97 (0.93;1.01)	0.103598	1.00 (0.99;1.02)	0.720834
alpp	Emphysema	respiratory	516	2.68 (2.44;2.95)	5.11418e-95	1.34 (1.23;1.47)	4.16829e-11	1.56 (1.42;1.70)	2.63225e-22	1.53 (1.40;1.67)	6.31846e-21	1.39 (1.28;1.52)	1.62621e-13	1.37 (1.26;1.50)	1.37225e-12	1.01 (0.97;1.05)	0.66317	1.02 (0.98;1.05)	0.305927
cd22	Cirrhosis of liver without mention of alcohol	digestive	207	2.13 (1.86;2.43)	1.05783e-28	1.57 (1.37;1.79)	4.18728e-11	1.77 (1.55;2.03)	7.409e-17	1.57 (1.37;1.79)	3.39139e-11	1.52 (1.33;1.74)	6.39576e-10	1.56 (1.37;1.79)	5.3989e-11	1.02 (0.96;1.09)	0.495382	1.03 (0.98;1.08)	0.224623
ceacam6	Emphysema	respiratory	514	2.45 (2.24;2.68)	5.77382e-83	1.34 (1.23;1.47)	4.25381e-11	1.56 (1.42;1.70)	1.31631e-22	1.55 (1.42;1.69)	2.58028e-22	1.49 (1.37;1.63)	6.98471e-19	1.43 (1.31;1.56)	1.44037e-15	1.02 (0.98;1.07)	0.299408	1.03 (1.00;1.07)	0.0519038
comp	Unspecified monoarthritis	musculoskeletal	2811	1.26 (1.21;1.31)	4.86266e-31	1.13 (1.09;1.18)	4.3285e-11	1.22 (1.18;1.27)	1.37966e-25	1.17 (1.12;1.21)	6.10801e-16	1.13 (1.09;1.17)	1.41606e-10	1.14 (1.09;1.18)	1.67804e-11	1.01 (0.99;1.03)	0.535171	1.01 (1.00;1.03)	0.0622079
msmb	Obstructive chronic bronchitis	respiratory	829	1.87 (1.74;2.01)	8.55648e-62	1.25 (1.17;1.34)	4.44335e-11	1.17 (1.09;1.26)	7.00123e-06	1.26 (1.18;1.35)	5.20649e-12	1.28 (1.20;1.37)	4.52646e-13	1.25 (1.17;1.34)	2.92072e-11	1.00 (0.97;1.03)	0.857608	1.02 (0.99;1.05)	0.142267
klk3	Hematuria	genitourinary	1530	1.34 (1.24;1.45)	4.64885e-13	1.18 (1.12;1.24)	4.48221e-11	1.20 (1.14;1.26)	2.35711e-13	1.18 (1.12;1.24)	3.4394e-11	1.18 (1.12;1.24)	4.48221e-11	1.18 (1.12;1.24)	4.48221e-11	1.02 (0.99;1.05)	0.257056	1.02 (0.99;1.04)	0.168995
il12a_il12b	Non-Hodgkins lymphoma	neoplasms	227	1.69 (1.47;1.93)	1.70349e-14	1.55 (1.36;1.77)	4.56009e-11	1.65 (1.44;1.88)	2.80063e-13	1.65 (1.44;1.89)	2.97954e-13	1.57 (1.38;1.79)	1.4401e-11	1.54 (1.35;1.75)	1.03697e-10	1.01 (0.96;1.07)	0.644782	0.98 (0.93;1.02)	0.28249
clec3b	Constipation	digestive	2890	0.84 (0.81;0.87)	5.16427e-20	0.88 (0.85;0.92)	4.6946e-11	0.83 (0.80;0.86)	5.91104e-22	0.83 (0.80;0.86)	1.43332e-23	0.85 (0.82;0.88)	1.63547e-17	0.87 (0.84;0.90)	1.1235e-13	1.01 (0.99;1.03)	0.198373	1.00 (0.99;1.01)	0.829718
cpxm2	Chronic renal failure [CKD]	genitourinary	1961	1.97 (1.88;2.06)	3.89014e-173	1.16 (1.11;1.22)	4.72798e-11	1.23 (1.18;1.29)	1.55913e-19	1.24 (1.19;1.30)	4.10209e-21	1.23 (1.18;1.29)	2.24794e-19	1.18 (1.13;1.24)	2.90702e-13	0.99 (0.97;1.01)	0.457006
bag3	Parkinson's disease	neurological	412	0.72 (0.66;0.80)	8.65599e-11	0.72 (0.66;0.80)	4.76965e-11	0.71 (0.65;0.79)	1.32409e-11	0.72 (0.65;0.79)	1.32525e-11	0.72 (0.66;0.79)	3.75335e-11	0.72 (0.65;0.79)	3.80792e-11	1.01 (0.93;1.09)	0.901548	0.95 (0.92;0.99)	0.014348
rbp5	Chronic renal failure [CKD]	genitourinary	2077	1.88 (1.79;1.96)	1.86807e-160	1.16 (1.11;1.21)	4.88433e-11	1.23 (1.17;1.28)	1.97969e-19	1.21 (1.16;1.26)	9.5592e-17	1.27 (1.21;1.33)	1.03262e-25	1.20 (1.15;1.26)	2.78794e-16	1.00 (0.98;1.03)	0.718555	0.99 (0.98;1.01)	0.418551
wfdc2	Abnormal findings examination of lungs	respiratory	584	2.09 (1.91;2.29)	1.26337e-56	1.33 (1.22;1.45)	5.13933e-11	1.53 (1.41;1.67)	1.99629e-22	1.47 (1.35;1.60)	1.12299e-18	1.43 (1.31;1.56)	1.82175e-16	1.37 (1.26;1.49)	3.34524e-13	1.02 (0.97;1.07)	0.428734	1.02 (0.99;1.05)	0.14485
pla2g15	Cirrhosis of liver without mention of alcohol	digestive	206	3.30 (2.87;3.79)	9.54947e-64	1.58 (1.38;1.81)	5.16519e-11	2.68 (2.34;3.08)	2.21027e-45	2.16 (1.89;2.48)	2.74739e-28	1.88 (1.64;2.16)	1.52727e-19	1.80 (1.57;2.06)	4.56794e-17	0.98 (0.92;1.04)	0.477515	1.08 (1.03;1.13)	0.00334174
ckb	Hypotension NOS	circulatory system	1265	1.30 (1.23;1.38)	3.00631e-19	1.21 (1.14;1.28)	5.17251e-11	1.27 (1.20;1.34)	1.38875e-16	1.28 (1.21;1.36)	5.61974e-18	1.32 (1.25;1.40)	4.16611e-22	1.32 (1.24;1.39)	9.70685e-22			0.99 (0.97;1.01)	0.304366
mmp12	Peripheral vascular disease, unspecified	circulatory system	566	2.22 (2.03;2.43)	1.32707e-65	1.33 (1.22;1.45)	5.18272e-11	1.57 (1.44;1.70)	4.60293e-25	1.57 (1.44;1.71)	1.87657e-25	1.59 (1.46;1.74)	9.02123e-27	1.48 (1.36;1.61)	1.29589e-19	0.96 (0.92;1.01)	0.0873808	1.03 (1.00;1.07)	0.0280457
sftpd	Abnormal findings examination of lungs	respiratory	609	1.47 (1.35;1.59)	2.80727e-20	1.31 (1.21;1.41)	5.19567e-11	1.37 (1.26;1.49)	3.04958e-14	1.35 (1.24;1.46)	2.78586e-13	1.32 (1.22;1.43)	5.90986e-12	1.31 (1.21;1.42)	1.88457e-11	1.01 (0.98;1.05)	0.504714	0.99 (0.96;1.02)	0.370303
plaur	Pneumonia	respiratory	1539	1.95 (1.85;2.06)	1.83191e-133	1.19 (1.13;1.25)	5.46371e-11	1.42 (1.34;1.49)	2.39631e-37	1.31 (1.25;1.38)	7.53053e-25	1.28 (1.22;1.35)	2.05982e-21	1.24 (1.18;1.31)	2.23107e-16	1.00 (0.97;1.02)	0.751303	1.00 (0.98;1.02)	0.913341
clec3b	Respiratory failure	respiratory	962	0.72 (0.67;0.77)	1.44575e-23	0.81 (0.76;0.86)	5.49559e-11	0.71 (0.66;0.75)	1.44659e-25	0.70 (0.65;0.74)	1.26986e-27	0.74 (0.70;0.79)	1.18762e-19	0.78 (0.73;0.83)	6.59418e-14	1.01 (0.98;1.05)	0.362126	0.98 (0.96;1.01)	0.193344
cd300lf	Acute renal failure	genitourinary	2455	1.51 (1.45;1.57)	8.7231e-88	1.14 (1.10;1.19)	5.51019e-11	1.14 (1.10;1.19)	6.97424e-11	1.14 (1.10;1.19)	4.16902e-11	1.16 (1.11;1.20)	1.59915e-13	1.15 (1.10;1.19)	1.0196e-11	1.01 (0.99;1.03)	0.569883	1.02 (1.00;1.03)	0.0151448
pdcd1	Chemotherapy	neoplasms	2015	1.26 (1.20;1.31)	9.40451e-24	1.16 (1.11;1.21)	5.53004e-11	1.22 (1.16;1.27)	6.9266e-18	1.20 (1.15;1.26)	4.47779e-16	1.19 (1.13;1.24)	5.16032e-14	1.16 (1.11;1.22)	1.1038e-11	1.00 (0.98;1.02)	0.879761	1.02 (1.00;1.03)	0.0223995
cfd	Chronic renal failure [CKD]	genitourinary	1968	2.22 (2.12;2.33)	3.76416e-245	1.16 (1.11;1.21)	5.53286e-11	1.12 (1.07;1.17)	8.09043e-07	1.13 (1.08;1.18)	8.8406e-08	1.14 (1.09;1.19)	5.32876e-09	1.17 (1.12;1.23)	1.58819e-12	0.99 (0.97;1.01)	0.184001	1.00 (0.99;1.02)	0.629902
dcn	Spinal stenosis of lumbar region	musculoskeletal	563	1.40 (1.28;1.53)	1.3017e-13	1.32 (1.21;1.43)	5.58787e-11	1.40 (1.29;1.52)	1.92378e-15	1.38 (1.27;1.50)	3.76366e-14	1.34 (1.24;1.46)	2.93374e-12	1.32 (1.22;1.44)	3.35994e-11	1.00 (0.95;1.05)	0.964596	1.02 (0.99;1.05)	0.167536
nppb	Circulatory disease NEC	circulatory system	3305	1.29 (1.24;1.33)	2.88901e-44	1.12 (1.08;1.16)	5.60809e-11	1.28 (1.24;1.33)	6.04111e-47	1.28 (1.24;1.33)	4.02116e-47	1.21 (1.17;1.25)	5.27178e-27	1.16 (1.12;1.20)	3.90711e-17	1.00 (0.98;1.01)	0.672222	1.00 (0.99;1.02)	0.539337
tnfrsf9	Other anemias	hematopoietic	2444	1.42 (1.36;1.48)	2.45328e-59	1.14 (1.10;1.19)	5.65329e-11	1.16 (1.12;1.21)	2.43994e-13	1.18 (1.13;1.23)	2.03238e-15	1.21 (1.16;1.26)	5.75977e-20	1.19 (1.14;1.24)	1.91641e-17	1.02 (1.00;1.04)	0.0289036	1.02 (1.00;1.03)	0.0139195
icam5	Emphysema	respiratory	524	2.00 (1.83;2.18)	3.79993e-55	1.33 (1.22;1.45)	5.67014e-11	1.56 (1.43;1.70)	3.06317e-24	1.50 (1.37;1.63)	3.33934e-20	1.47 (1.35;1.60)	1.23378e-18	1.43 (1.31;1.56)	3.68778e-16	1.01 (0.97;1.06)	0.58	1.00 (0.97;1.03)	0.931076
ntprobnp	Left bundle branch block	circulatory system	587	1.73 (1.59;1.89)	5.57841e-35	1.31 (1.21;1.42)	5.71117e-11	1.66 (1.53;1.80)	3.04566e-34	1.65 (1.52;1.79)	5.20236e-34	1.53 (1.41;1.66)	3.93987e-24	1.42 (1.31;1.54)	1.49167e-17	0.99 (0.96;1.03)	0.749648	1.00 (0.97;1.03)	0.847534
il4r	Cirrhosis of liver without mention of alcohol	digestive	203	2.97 (2.57;3.43)	1.09284e-48	1.60 (1.39;1.84)	5.71888e-11	1.79 (1.56;2.07)	3.97312e-16	1.69 (1.47;1.95)	1.82282e-13	1.77 (1.53;2.03)	2.26615e-15	1.65 (1.44;1.90)	2.17813e-12	1.03 (0.96;1.09)	0.430938	1.05 (1.00;1.10)	0.0585864
slitrk1	Chronic airway obstruction	respiratory	1631	0.67 (0.63;0.70)	2.09513e-54	0.85 (0.81;0.89)	5.73081e-11	0.75 (0.71;0.79)	4.48356e-31	0.77 (0.73;0.81)	2.03369e-25	0.84 (0.80;0.88)	8.04324e-13	0.83 (0.79;0.88)	3.29797e-13	1.01 (0.99;1.04)	0.256201	1.01 (1.00;1.03)	0.150624
enpp2	Type 2 diabetes	endocrine/metabolic	2694	1.39 (1.33;1.46)	2.24043e-42	1.14 (1.09;1.18)	5.84681e-11	1.23 (1.18;1.28)	2.3062e-26	1.28 (1.23;1.33)	1.24066e-36	1.27 (1.22;1.31)	1.25053e-33	1.15 (1.10;1.19)	1.30502e-12	1.01 (0.99;1.02)	0.431595	0.98 (0.96;0.99)	0.00171703
cntn5	Diverticulosis	digestive	4974	0.83 (0.80;0.85)	5.05267e-36	0.91 (0.89;0.94)	5.86169e-11	0.83 (0.81;0.86)	1.30139e-36	0.84 (0.82;0.86)	4.81225e-34	0.89 (0.86;0.91)	2.84993e-17	0.90 (0.87;0.92)	1.47208e-14	0.99 (0.97;1.00)	0.163186	1.00 (0.99;1.01)	0.701697
aoc3	Acute renal failure	genitourinary	2432	1.24 (1.18;1.29)	1.83424e-22	1.14 (1.10;1.19)	5.96059e-11	1.18 (1.14;1.23)	2.03199e-15	1.19 (1.14;1.24)	6.33183e-17	1.16 (1.12;1.21)	1.34911e-13	1.21 (1.17;1.26)	4.20626e-21	1.00 (0.98;1.02)	0.989713	1.00 (0.99;1.02)	0.915473
rbfox3	Other anemias	hematopoietic	2368	1.51 (1.45;1.58)	7.62215e-73	1.15 (1.10;1.20)	6.02095e-11	1.26 (1.21;1.31)	1.07379e-27	1.28 (1.23;1.33)	4.16732e-31	1.21 (1.16;1.26)	7.26077e-20	1.17 (1.12;1.22)	1.0498e-13			0.97 (0.95;1.00)	0.0714309
havcr1	Other chronic ischemic heart disease, unspecified	circulatory system	2291	1.50 (1.44;1.57)	4.87052e-68	1.15 (1.10;1.20)	6.08494e-11	1.42 (1.36;1.48)	1.11932e-60	1.42 (1.36;1.48)	1.14652e-59	1.30 (1.25;1.36)	2.25114e-35	1.18 (1.13;1.23)	9.73025e-15	1.01 (0.99;1.03)	0.41321	1.02 (1.00;1.04)	0.00936098
il7r	Obstructive chronic bronchitis	respiratory	838	0.57 (0.53;0.61)	3.81425e-57	0.80 (0.74;0.85)	6.13501e-11	0.70 (0.65;0.75)	2.27757e-24	0.74 (0.69;0.79)	3.26324e-18	0.77 (0.72;0.82)	4.03853e-14	0.80 (0.75;0.85)	1.01608e-10	1.02 (0.99;1.05)	0.264803	0.99 (0.97;1.02)	0.611712
ceacam5	Chronic airway obstruction	respiratory	1669	1.77 (1.68;1.86)	2.78975e-109	1.18 (1.12;1.23)	6.21479e-11	1.30 (1.24;1.37)	4.96108e-26	1.31 (1.25;1.37)	2.42721e-27	1.21 (1.16;1.27)	7.21011e-15	1.20 (1.14;1.26)	1.49589e-13	1.02 (0.99;1.06)	0.176191	1.00 (0.99;1.02)	0.642247
igfbpl1	Alcohol-related disorders	mental disorders	738	1.70 (1.58;1.84)	1.03005e-42	1.28 (1.19;1.37)	6.31859e-11	1.59 (1.48;1.71)	1.18209e-35	1.52 (1.41;1.64)	4.30386e-29	1.40 (1.31;1.51)	6.12383e-20	1.33 (1.24;1.43)	1.96116e-14	0.97 (0.94;1.00)	0.0772894	0.97 (0.95;0.99)	0.0158601
susd2	Cirrhosis of liver without mention of alcohol	digestive	206	1.80 (1.56;2.08)	7.4113e-16	1.59 (1.38;1.82)	6.41175e-11	1.48 (1.29;1.71)	2.88911e-08	1.65 (1.44;1.90)	1.23754e-12	1.60 (1.39;1.84)	3.33256e-11	1.58 (1.37;1.81)	1.18513e-10	1.01 (0.92;1.11)	0.854867	1.05 (1.00;1.10)	0.0552545
lgals3	Chronic renal failure [CKD]	genitourinary	2085	1.71 (1.64;1.79)	2.25889e-115	1.15 (1.11;1.20)	6.44823e-11	1.34 (1.28;1.40)	1.90001e-37	1.32 (1.26;1.38)	1.34956e-34	1.28 (1.22;1.33)	8.20197e-28	1.13 (1.09;1.18)	9.31094e-09	1.00 (0.98;1.02)	0.919016	1.02 (1.00;1.04)	0.0116176
ccn4	Chronic renal failure [CKD]	genitourinary	2106	1.66 (1.59;1.74)	2.72969e-108	1.16 (1.11;1.21)	6.50366e-11	1.21 (1.16;1.27)	5.2723e-17	1.20 (1.15;1.26)	3.29488e-16	1.16 (1.11;1.22)	1.66099e-11	1.14 (1.09;1.19)	4.21669e-09	0.99 (0.97;1.01)	0.507814	1.00 (0.99;1.02)	0.779032
cthrc1	Chronic ulcer of skin	dermatologic	428	2.38 (2.14;2.64)	1.58302e-59	1.38 (1.25;1.51)	6.50436e-11	1.90 (1.72;2.09)	2.80441e-38	1.71 (1.55;1.88)	1.93246e-27	1.55 (1.41;1.71)	2.79321e-19	1.51 (1.37;1.66)	4.64336e-17	0.98 (0.94;1.03)	0.431442	0.98 (0.95;1.02)	0.338783
pkd1	Congestive heart failure (CHF) NOS	circulatory system	854	1.34 (1.25;1.45)	4.20481e-15	1.25 (1.17;1.34)	6.57827e-11	1.24 (1.15;1.33)	2.0934e-09	1.25 (1.17;1.34)	1.43063e-10	1.30 (1.22;1.39)	1.83868e-14	1.29 (1.21;1.38)	7.95987e-14	1.00 (0.96;1.05)	0.93954	1.00 (0.98;1.03)	0.941804
trem2	Emphysema	respiratory	522	2.08 (1.90;2.28)	2.42459e-55	1.34 (1.23;1.46)	6.63618e-11	1.55 (1.41;1.69)	4.55103e-22	1.45 (1.33;1.59)	5.78303e-17	1.45 (1.33;1.59)	8.61633e-17	1.41 (1.29;1.54)	1.73503e-14	1.01 (0.91;1.11)	0.879202	1.03 (1.00;1.07)	0.0438568
ptk7	Uterine leiomyoma	neoplasms	473	1.34 (1.22;1.47)	2.07847e-10	1.35 (1.23;1.48)	6.64705e-11	1.36 (1.25;1.49)	1.5681e-11	1.36 (1.25;1.49)	1.61557e-11	1.35 (1.24;1.48)	4.21171e-11	1.35 (1.23;1.48)	6.64705e-11	0.91 (0.79;1.06)	0.241835
il7r	Chronic airway obstruction	respiratory	1731	0.64 (0.61;0.68)	1.83123e-71	0.85 (0.81;0.90)	6.67541e-11	0.77 (0.73;0.81)	1.13912e-26	0.80 (0.76;0.84)	1.19629e-19	0.83 (0.79;0.87)	2.66094e-14	0.86 (0.82;0.90)	2.0172e-10	1.02 (0.99;1.04)	0.157399	0.99 (0.97;1.00)	0.147467
itgav	Urinary tract infection	genitourinary	3118	0.76 (0.74;0.79)	1.30028e-46	0.89 (0.86;0.92)	6.87755e-11	0.81 (0.78;0.84)	6.82815e-33	0.84 (0.81;0.87)	4.05759e-21	0.84 (0.81;0.87)	7.53915e-23	0.87 (0.84;0.90)	3.08013e-14	0.99 (0.98;1.01)	0.48364	0.99 (0.98;1.00)	0.0647563
pdcd1	Lymphadenitis	hematopoietic	521	1.46 (1.34;1.59)	3.45926e-17	1.33 (1.22;1.45)	6.93222e-11	1.40 (1.29;1.53)	3.39548e-14	1.39 (1.27;1.52)	1.37297e-13	1.37 (1.26;1.50)	9.03475e-13	1.36 (1.25;1.49)	2.11007e-12	1.05 (1.00;1.09)	0.0372845	1.00 (0.97;1.03)	0.916931
plat	Postinflammatory pulmonary fibrosis	respiratory	481	1.47 (1.34;1.62)	5.54426e-15	1.35 (1.23;1.47)	7.07019e-11	1.54 (1.40;1.69)	3.44743e-20	1.55 (1.42;1.70)	1.16447e-21	1.52 (1.39;1.66)	4.82497e-20	1.48 (1.36;1.62)	5.7297e-18	0.97 (0.90;1.06)	0.533223	1.06 (1.02;1.10)	0.00393775
eda2r	Myocardial infarction	circulatory system	1624	1.55 (1.45;1.65)	2.37951e-42	1.18 (1.12;1.24)	7.10292e-11	1.22 (1.16;1.28)	1.76071e-14	1.23 (1.17;1.30)	4.21824e-16	1.21 (1.15;1.27)	6.82695e-14	1.17 (1.12;1.24)	2.45938e-10	1.02 (0.98;1.07)	0.30994	1.01 (0.99;1.03)	0.408816
serpina5	Hyposmolality and/or hyponatremia	endocrine/metabolic	960	0.74 (0.70;0.79)	3.69998e-19	0.81 (0.76;0.86)	7.13854e-11	0.78 (0.73;0.83)	7.63816e-15	0.81 (0.76;0.87)	1.95053e-10	0.82 (0.77;0.87)	5.91422e-10	0.81 (0.76;0.86)	4.8704e-11	1.03 (1.00;1.06)	0.0245341	1.00 (0.98;1.02)	0.994806
ccl3	Neutropenia	hematopoietic	560	1.44 (1.32;1.57)	1.11984e-16	1.32 (1.21;1.44)	7.15908e-11	1.30 (1.20;1.42)	9.03363e-10	1.33 (1.22;1.44)	5.01841e-11	1.36 (1.25;1.48)	6.94744e-13	1.35 (1.24;1.47)	2.19608e-12	1.00 (0.96;1.03)	0.843907
mamdc4	Alcohol-related disorders	mental disorders	709	1.95 (1.81;2.10)	1.19533e-70	1.28 (1.19;1.38)	7.20878e-11	1.53 (1.42;1.65)	3.37383e-29	1.38 (1.28;1.48)	3.8793e-17	1.28 (1.18;1.38)	1.26385e-10	1.25 (1.16;1.35)	3.01048e-09	0.98 (0.93;1.03)	0.361574	0.95 (0.93;0.98)	0.000165893
cd22	Cancer of other lymphoid, histiocytic tissue	neoplasms	235	1.62 (1.42;1.84)	3.95474e-13	1.52 (1.34;1.73)	7.26462e-11	1.59 (1.39;1.81)	2.81861e-12	1.50 (1.32;1.70)	4.65664e-10	1.54 (1.35;1.74)	2.8918e-11	1.53 (1.35;1.74)	4.34129e-11	0.99 (0.93;1.05)	0.672226	1.00 (0.95;1.04)	0.885749
chchd10	Chronic renal failure [CKD]	genitourinary	1967	2.39 (2.28;2.51)	7.97824e-267	1.16 (1.11;1.22)	7.51375e-11	1.29 (1.23;1.35)	1.79602e-26	1.27 (1.21;1.33)	5.01952e-24	1.27 (1.21;1.33)	1.8656e-24	1.20 (1.14;1.25)	8.13777e-15	1.01 (0.99;1.04)	0.288055	0.99 (0.97;1.00)	0.0849216
bsg	Acute renal failure	genitourinary	2449	1.67 (1.60;1.74)	5.5199e-128	1.14 (1.10;1.19)	7.52763e-11	1.15 (1.11;1.20)	4.3132e-12	1.18 (1.13;1.22)	2.34347e-15	1.17 (1.12;1.21)	4.30193e-14	1.15 (1.11;1.20)	5.93192e-12	1.02 (1.00;1.04)	0.0672903	1.02 (1.01;1.04)	0.00156255
plaur	Pneumococcal pneumonia	respiratory	1808	1.85 (1.76;1.94)	1.56282e-132	1.17 (1.12;1.23)	7.52901e-11	1.37 (1.30;1.44)	1.1093e-35	1.27 (1.22;1.34)	1.98335e-23	1.25 (1.20;1.31)	7.84416e-21	1.22 (1.16;1.28)	2.09174e-16	0.98 (0.96;1.01)	0.133362	1.01 (0.99;1.03)	0.243177
havcr1	Ascites (non malignant)	digestive	352	1.76 (1.57;1.98)	1.47264e-21	1.42 (1.28;1.58)	7.54257e-11	1.68 (1.51;1.87)	3.61488e-21	1.71 (1.54;1.91)	1.34137e-22	1.51 (1.35;1.68)	6.08963e-14	1.45 (1.30;1.61)	7.41223e-12	1.00 (0.95;1.04)	0.892322	1.02 (0.98;1.05)	0.375621
art3	Cardiomegaly	circulatory system	1047	0.82 (0.77;0.87)	1.66516e-09	0.82 (0.77;0.87)	7.56765e-11	0.80 (0.76;0.85)	3.13214e-12	0.81 (0.76;0.86)	1.57358e-11	0.83 (0.78;0.88)	3.65374e-09	0.81 (0.76;0.86)	1.77741e-11	0.98 (0.95;1.01)	0.143075	0.99 (0.97;1.01)	0.364885
lamb1	Cirrhosis of liver without mention of alcohol	digestive	199	2.10 (1.83;2.42)	3.2179e-25	1.59 (1.38;1.83)	7.58564e-11	1.79 (1.55;2.06)	4.70896e-16	1.71 (1.49;1.97)	6.47218e-14	1.69 (1.47;1.94)	2.74065e-13	1.67 (1.45;1.92)	7.01265e-13	0.97 (0.92;1.04)	0.420242	1.05 (1.00;1.11)	0.0462847
mmp7	Calculus of kidney	genitourinary	414	1.53 (1.39;1.70)	8.18236e-17	1.38 (1.25;1.52)	7.59742e-11	1.47 (1.34;1.63)	6.21186e-15	1.47 (1.33;1.62)	1.22559e-14	1.40 (1.27;1.54)	1.58388e-11	1.39 (1.26;1.53)	2.03559e-11	1.02 (0.96;1.08)	0.474502	0.92 (0.89;0.95)	2.63907e-06
clgn	Chronic renal failure [CKD]	genitourinary	1920	1.45 (1.39;1.52)	5.20816e-59	1.16 (1.11;1.21)	7.73943e-11	1.21 (1.15;1.26)	3.75595e-16	1.16 (1.11;1.22)	5.30381e-11	1.16 (1.11;1.21)	8.37253e-11	1.16 (1.11;1.21)	5.94665e-11	1.04 (1.01;1.06)	0.00682003	1.01 (0.99;1.03)	0.192528
cdhr2	Type 2 diabetes	endocrine/metabolic	2659	2.08 (1.99;2.17)	3.60464e-251	1.14 (1.09;1.18)	7.78184e-11	1.29 (1.24;1.34)	2.16482e-34	1.09 (1.04;1.13)	7.57252e-05	1.09 (1.05;1.14)	1.32228e-05	1.07 (1.03;1.11)	0.000929653	1.00 (0.98;1.01)	0.819282	1.03 (1.02;1.05)	1.15715e-05
rnase6	Chronic renal failure [CKD]	genitourinary	1946	2.68 (2.56;2.81)	0	1.16 (1.11;1.22)	7.86242e-11	1.25 (1.20;1.31)	4.67773e-22	1.31 (1.25;1.37)	8.03629e-31	1.29 (1.23;1.35)	1.37655e-27	1.23 (1.17;1.28)	5.41394e-19	1.01 (0.99;1.03)	0.488025	1.03 (1.02;1.05)	4.02103e-05
entpd2	Cirrhosis of liver without mention of alcohol	digestive	195	2.61 (2.26;3.02)	3.51856e-38	1.60 (1.39;1.85)	7.87632e-11	1.50 (1.30;1.73)	2.6336e-08	1.52 (1.32;1.76)	7.26049e-09	1.56 (1.35;1.79)	1.09084e-09	1.60 (1.39;1.85)	7.87632e-11	0.95 (0.87;1.03)	0.226852	1.03 (0.98;1.09)	0.191875
tnfrsf12a	Congestive heart failure (CHF) NOS	circulatory system	901	2.11 (1.97;2.27)	2.28913e-92	1.25 (1.17;1.34)	8.04715e-11	1.39 (1.30;1.49)	8.74832e-21	1.44 (1.34;1.54)	2.82201e-25	1.46 (1.36;1.56)	4.1569e-27	1.37 (1.28;1.47)	1.09869e-19	0.98 (0.93;1.03)	0.404211	1.02 (1.00;1.05)	0.0636016
mmp7	Hyperpotassemia	endocrine/metabolic	466	2.09 (1.90;2.30)	1.80973e-51	1.35 (1.24;1.48)	8.11634e-11	1.68 (1.53;1.84)	1.74852e-27	1.69 (1.54;1.86)	1.85314e-28	1.38 (1.26;1.52)	4.64918e-12	1.39 (1.27;1.52)	1.99365e-12	0.98 (0.92;1.04)	0.513431	1.01 (0.97;1.04)	0.757233
c1qtnf6	Cirrhosis of liver without mention of alcohol	digestive	201	1.90 (1.65;2.19)	2.03521e-19	1.59 (1.38;1.83)	8.35266e-11	1.63 (1.42;1.88)	5.9763e-12	1.62 (1.41;1.87)	1.21292e-11	1.59 (1.38;1.83)	8.35266e-11	1.59 (1.38;1.83)	8.35266e-11	1.04 (0.96;1.12)	0.332141	1.04 (0.91;1.19)	0.546058
nell1	Chronic renal failure [CKD]	genitourinary	2096	0.58 (0.56;0.61)	3.73354e-131	0.87 (0.83;0.90)	8.40818e-11	0.76 (0.73;0.79)	4.9463e-35	0.77 (0.74;0.80)	9.37794e-33	0.85 (0.81;0.89)	2.06776e-13	0.86 (0.83;0.90)	2.66199e-11	1.00 (0.97;1.03)	0.845035	1.00 (0.98;1.01)	0.641196
cxcl6	Cirrhosis of liver without mention of alcohol	digestive	207	1.59 (1.38;1.82)	5.69207e-11	1.58 (1.37;1.81)	8.44884e-11	1.80 (1.57;2.07)	4.78914e-17	1.80 (1.57;2.07)	5.8668e-17	1.67 (1.46;1.92)	2.50375e-13	1.57 (1.37;1.80)	1.23804e-10	1.04 (0.98;1.10)	0.224444	1.05 (1.00;1.11)	0.0379892
acvrl1	Congestive heart failure (CHF) NOS	circulatory system	876	2.10 (1.96;2.26)	1.8381e-91	1.25 (1.17;1.34)	8.71568e-11	1.29 (1.20;1.38)	4.135e-13	1.39 (1.29;1.48)	1.14497e-20	1.33 (1.24;1.42)	7.62993e-16	1.28 (1.19;1.37)	3.01993e-12	0.98 (0.94;1.03)	0.454574	0.99 (0.97;1.02)	0.668395
gfap	Cerebral degeneration, unspecified	neurological	336	1.47 (1.30;1.65)	2.73496e-10	1.43 (1.28;1.59)	8.87064e-11	1.38 (1.24;1.53)	5.33397e-09	1.41 (1.27;1.57)	2.24291e-10	1.42 (1.28;1.59)	9.73092e-11	1.42 (1.28;1.59)	9.26735e-11	1.02 (0.91;1.15)	0.684365	1.15 (1.09;1.20)	3.7161e-08
col4a1	Chronic ulcer of skin	dermatologic	440	1.47 (1.34;1.62)	4.48994e-15	1.37 (1.25;1.51)	8.93492e-11	1.80 (1.63;1.98)	1.43075e-32	1.64 (1.49;1.81)	6.02586e-24	1.59 (1.45;1.75)	1.50915e-21	1.50 (1.37;1.65)	6.08595e-17	1.01 (0.97;1.06)	0.526723	0.97 (0.94;1.01)	0.148939
il2ra	Cancer of other lymphoid, histiocytic tissue	neoplasms	229	1.74 (1.52;1.99)	5.73752e-16	1.54 (1.35;1.76)	8.98475e-11	1.61 (1.41;1.84)	1.05771e-12	1.61 (1.41;1.83)	1.12436e-12	1.60 (1.41;1.83)	1.38374e-12	1.56 (1.37;1.78)	2.00988e-11	0.99 (0.92;1.06)	0.740766	1.02 (0.98;1.07)	0.305718
pga4	Chronic renal failure [CKD]	genitourinary	1964	1.50 (1.44;1.57)	2.91656e-70	1.16 (1.11;1.21)	9.06764e-11	1.48 (1.41;1.55)	1.10374e-63	1.17 (1.12;1.22)	8.91869e-12	1.15 (1.10;1.20)	3.98113e-10	1.16 (1.11;1.21)	1.22814e-10	0.99 (0.97;1.01)	0.252351	1.00 (0.98;1.01)	0.619231
ptn	Hyposmolality and/or hyponatremia	endocrine/metabolic	983	1.38 (1.29;1.48)	3.03049e-20	1.24 (1.16;1.32)	9.07453e-11	1.34 (1.26;1.43)	3.37149e-19	1.31 (1.23;1.39)	3.08016e-16	1.30 (1.22;1.39)	5.28577e-16	1.27 (1.19;1.36)	2.03846e-13	0.99 (0.96;1.02)	0.493116	0.98 (0.96;1.01)	0.151017
edil3	Chronic renal failure [CKD]	genitourinary	2052	1.19 (1.14;1.25)	3.49762e-13	1.16 (1.11;1.21)	9.08744e-11	1.14 (1.09;1.19)	1.36874e-08	1.18 (1.13;1.23)	8.49169e-13	1.19 (1.14;1.25)	1.56612e-14	1.21 (1.16;1.27)	1.36224e-16	1.01 (0.99;1.03)	0.29764	1.01 (0.99;1.02)	0.360685
fgfr2	Type 2 diabetes	endocrine/metabolic	2679	1.86 (1.79;1.94)	1.68747e-200	1.13 (1.09;1.18)	9.57359e-11	1.26 (1.21;1.31)	7.20645e-32	1.20 (1.16;1.25)	2.29207e-21	1.13 (1.08;1.17)	8.99327e-10	1.11 (1.07;1.15)	1.06877e-07	1.00 (0.98;1.02)	0.975669	1.00 (0.99;1.02)	0.765058
itgb6	Chronic renal failure [CKD]	genitourinary	2050	1.28 (1.22;1.34)	2.35495e-25	1.15 (1.11;1.21)	9.66144e-11	1.03 (0.98;1.08)	0.200658	1.00 (0.95;1.04)	0.906738	1.15 (1.10;1.20)	8.80952e-10	1.15 (1.10;1.20)	1.9844e-10	0.98 (0.96;1.00)	0.0732165	1.00 (0.98;1.01)	0.571515
ckb	Decubitus ulcer	dermatologic	611	1.39 (1.28;1.51)	1.64208e-14	1.31 (1.20;1.42)	9.75932e-11	1.39 (1.28;1.51)	6.45377e-15	1.39 (1.28;1.51)	2.92374e-15	1.47 (1.36;1.60)	1.09401e-20	1.47 (1.35;1.59)	2.52026e-20			1.01 (0.98;1.04)	0.580451
ca4	Postinflammatory pulmonary fibrosis	respiratory	483	0.85 (0.78;0.93)	0.000377297	0.75 (0.68;0.82)	9.7767e-11	0.75 (0.69;0.82)	6.18083e-10	0.74 (0.68;0.81)	2.22136e-11	0.73 (0.67;0.80)	9.47628e-12	0.73 (0.67;0.80)	4.93441e-12	0.98 (0.91;1.06)	0.647224	0.96 (0.93;1.00)	0.0709095
angpt2	Mitral valve disease	circulatory system	1011	1.66 (1.56;1.78)	4.559e-53	1.24 (1.16;1.32)	9.79186e-11	1.43 (1.34;1.53)	6.54935e-28	1.41 (1.32;1.50)	4.23219e-25	1.40 (1.31;1.50)	1.13511e-24	1.29 (1.21;1.38)	1.11394e-14	1.01 (0.98;1.03)	0.594699	1.00 (0.98;1.03)	0.819625
mvk	Alcohol-related disorders	mental disorders	722	1.63 (1.51;1.76)	1.33674e-37	1.28 (1.19;1.37)	9.79397e-11	1.62 (1.51;1.75)	4.40482e-37	1.58 (1.47;1.70)	9.5278e-34	1.42 (1.32;1.53)	1.01059e-20	1.34 (1.25;1.44)	6.90002e-15	0.95 (0.88;1.02)	0.173586	1.01 (0.98;1.03)	0.60272
klk4	Polyp of corpus uteri	genitourinary	452	1.37 (1.25;1.50)	2.10168e-11	1.36 (1.24;1.50)	9.84573e-11	1.38 (1.25;1.51)	4.13321e-11	1.41 (1.29;1.55)	6.37921e-13	1.36 (1.24;1.50)	9.62097e-11	1.35 (1.23;1.48)	3.6617e-10	1.02 (0.99;1.06)	0.188904	0.98 (0.95;1.02)	0.297471
gpr37	Hyperpotassemia	endocrine/metabolic	466	2.17 (1.97;2.38)	9.12167e-57	1.35 (1.23;1.48)	9.87873e-11	1.51 (1.38;1.66)	9.37279e-19	1.47 (1.34;1.62)	1.1213e-16	1.46 (1.33;1.60)	5.11603e-16	1.40 (1.27;1.53)	1.00111e-12	1.03 (0.98;1.07)	0.287871	1.03 (0.99;1.06)	0.143471
hspb6	Hyposmolality and/or hyponatremia	endocrine/metabolic	1007	1.34 (1.24;1.44)	5.20084e-15	1.24 (1.16;1.32)	9.97821e-11	1.14 (1.07;1.22)	7.96157e-05	1.19 (1.11;1.26)	2.4474e-07	1.29 (1.20;1.37)	2.43459e-14	1.27 (1.19;1.35)	5.32997e-13			1.02 (1.00;1.04)	0.0980687
asah2	Type 2 diabetes	endocrine/metabolic	2656	1.64 (1.58;1.71)	2.19444e-131	1.14 (1.09;1.18)	9.99373e-11	1.49 (1.44;1.56)	9.71698e-86	1.35 (1.30;1.40)	4.76356e-49	1.20 (1.16;1.25)	1.11403e-19	1.18 (1.14;1.23)	1.32683e-16	0.99 (0.97;1.00)	0.147158	1.01 (1.00;1.02)	0.185936
serpina12	Type 2 diabetes	endocrine/metabolic	2598	1.39 (1.33;1.44)	7.85324e-60	1.14 (1.09;1.18)	1.00212e-10	1.35 (1.30;1.40)	1.48365e-50	1.35 (1.30;1.40)	1.44767e-50	1.20 (1.16;1.25)	3.65368e-21	1.21 (1.17;1.26)	8.10266e-23	1.00 (0.98;1.02)	0.845488	1.02 (1.01;1.04)	0.000608283
pilra	Cirrhosis of liver without mention of alcohol	digestive	206	2.69 (2.33;3.10)	3.06167e-41	1.57 (1.37;1.80)	1.003e-10	1.95 (1.70;2.23)	1.69566e-21	1.86 (1.63;2.14)	4.94227e-19	1.70 (1.48;1.95)	2.50842e-14	1.63 (1.43;1.87)	1.75204e-12	0.97 (0.91;1.03)	0.297539	1.03 (0.98;1.08)	0.25799
eng	Congestive heart failure (CHF) NOS	circulatory system	904	1.26 (1.18;1.34)	9.93096e-12	1.24 (1.16;1.32)	1.00395e-10	1.18 (1.11;1.26)	5.21446e-07	1.27 (1.19;1.35)	1.83113e-12	1.28 (1.20;1.36)	2.66201e-13	1.24 (1.16;1.32)	2.17162e-10	0.99 (0.96;1.02)	0.628801	0.97 (0.94;0.99)	0.0162164
kitlg	Chronic airway obstruction	respiratory	1714	0.71 (0.68;0.75)	5.84237e-43	0.86 (0.82;0.90)	1.02416e-10	0.71 (0.68;0.75)	1.65802e-43	0.80 (0.76;0.83)	4.66435e-21	0.85 (0.81;0.89)	5.34058e-11	0.84 (0.80;0.88)	4.63281e-13	1.01 (0.99;1.03)	0.159442	0.98 (0.97;1.00)	0.0380118
tnfrsf6b	Acute renal failure	genitourinary	2418	1.74 (1.67;1.81)	6.3361e-148	1.14 (1.10;1.19)	1.04435e-10	1.28 (1.23;1.34)	8.04124e-34	1.24 (1.19;1.29)	3.71806e-26	1.20 (1.16;1.25)	1.2072e-19	1.15 (1.11;1.20)	3.15352e-12	1.00 (0.98;1.01)	0.667157	1.01 (0.99;1.03)	0.204029
ntprobnp	Paroxysmal supraventricular tachycardia	circulatory system	400	1.73 (1.56;1.93)	8.1801e-24	1.38 (1.25;1.53)	1.04538e-10	1.71 (1.55;1.89)	4.80586e-26	1.66 (1.51;1.84)	7.30884e-24	1.49 (1.35;1.64)	4.82484e-15	1.44 (1.31;1.59)	3.29736e-13	0.99 (0.95;1.03)	0.545736	1.02 (0.99;1.06)	0.195905
sez6l2	Primary pulmonary hypertension	circulatory system	292	1.66 (1.47;1.88)	1.67346e-15	1.47 (1.31;1.65)	1.09632e-10	1.51 (1.35;1.70)	4.29059e-12	1.49 (1.33;1.68)	1.77867e-11	1.45 (1.29;1.63)	4.71354e-10	1.46 (1.30;1.64)	3.14966e-10	0.97 (0.86;1.09)	0.59321	0.95 (0.86;1.04)	0.270642
gdf15	Pleurisy; pleural effusion	respiratory	1855	1.79 (1.70;1.89)	8.41854e-97	1.17 (1.12;1.23)	1.09737e-10	1.48 (1.41;1.55)	2.82086e-54	1.41 (1.34;1.48)	1.5295e-42	1.35 (1.29;1.42)	7.75047e-34	1.22 (1.17;1.28)	3.78831e-16	1.01 (0.99;1.03)	0.468386
shisa5	Septicemia	infectious diseases	1306	1.72 (1.63;1.83)	6.38736e-72	1.20 (1.14;1.27)	1.10426e-10	1.33 (1.25;1.40)	4.8569e-23	1.32 (1.25;1.39)	3.09851e-22	1.26 (1.19;1.33)	3.1626e-16	1.21 (1.14;1.28)	2.30771e-11	1.02 (0.99;1.06)	0.249755	1.00 (0.98;1.02)	0.828236
phospho1	Chronic renal failure [CKD]	genitourinary	2060	2.00 (1.91;2.10)	2.38722e-189	1.15 (1.11;1.21)	1.13935e-10	1.20 (1.15;1.25)	1.31912e-15	1.18 (1.13;1.23)	7.84725e-14	1.16 (1.11;1.21)	6.90138e-11	1.15 (1.11;1.21)	1.13935e-10			1.04 (1.03;1.06)	1.1231e-06
lilrb2	Cirrhosis of liver without mention of alcohol	digestive	209	2.40 (2.09;2.76)	7.72965e-35	1.56 (1.36;1.79)	1.14609e-10	1.93 (1.68;2.21)	5.08347e-21	1.85 (1.61;2.12)	9.14187e-19	1.67 (1.45;1.91)	1.81348e-13	1.60 (1.39;1.83)	1.38156e-11	0.98 (0.91;1.04)	0.475516	1.07 (1.01;1.12)	0.0111784
btn2a1	Type 2 diabetes with ophthalmic manifestations	endocrine/metabolic	416	1.69 (1.53;1.87)	7.24399e-25	1.37 (1.25;1.51)	1.14879e-10	1.35 (1.23;1.49)	1.26075e-09	1.40 (1.27;1.54)	7.42507e-12	1.35 (1.22;1.48)	1.57812e-09	1.32 (1.20;1.46)	1.175e-08	1.05 (1.00;1.11)	0.0686027	0.99 (0.96;1.03)	0.751035
ltbp2	Respiratory failure	respiratory	1013	1.47 (1.36;1.58)	4.51005e-24	1.23 (1.16;1.31)	1.15167e-10	1.33 (1.25;1.42)	4.57276e-18	1.37 (1.28;1.46)	4.07389e-21	1.30 (1.22;1.39)	6.1148e-16	1.30 (1.22;1.39)	2.56018e-16	1.01 (0.98;1.04)	0.48824	0.98 (0.96;1.01)	0.119162
fstl1	Cirrhosis of liver without mention of alcohol	digestive	199	2.85 (2.47;3.29)	1.43388e-47	1.59 (1.38;1.83)	1.16097e-10	2.10 (1.82;2.42)	1.20709e-24	2.03 (1.76;2.34)	1.13423e-22	1.87 (1.62;2.15)	3.88307e-18	1.73 (1.50;1.99)	2.2015e-14	1.00 (0.94;1.06)	0.910772	0.95 (0.90;1.00)	0.0338371
vegfd	Primary pulmonary hypertension	circulatory system	297	1.56 (1.39;1.74)	2.76179e-14	1.45 (1.29;1.62)	1.17342e-10	1.67 (1.50;1.88)	4.52356e-19	1.62 (1.45;1.82)	4.10825e-17	1.66 (1.48;1.85)	1.5077e-18	1.62 (1.44;1.81)	7.03437e-17	0.89 (0.76;1.05)	0.161872	1.02 (0.93;1.12)	0.660572
dtnb	Acute renal failure	genitourinary	2341	1.61 (1.54;1.68)	8.10293e-96	1.15 (1.10;1.20)	1.19471e-10	1.25 (1.20;1.30)	6.15119e-24	1.25 (1.20;1.31)	4.41551e-24	1.25 (1.19;1.30)	5.84351e-24	1.20 (1.15;1.25)	3.38854e-17			1.00 (0.99;1.02)	0.722177
hspb6	Chronic renal failure [CKD]	genitourinary	2106	2.30 (2.19;2.42)	1.91891e-239	1.16 (1.11;1.21)	1.22263e-10	1.29 (1.23;1.35)	2.59242e-27	1.16 (1.11;1.22)	5.48284e-11	1.24 (1.19;1.30)	1.71417e-21	1.20 (1.15;1.26)	4.48263e-16			1.02 (1.01;1.04)	0.00624509
aoc3	Diverticulosis	digestive	4961	0.90 (0.87;0.92)	2.22569e-13	0.91 (0.89;0.94)	1.25417e-10	0.89 (0.86;0.91)	7.20915e-16	0.89 (0.87;0.92)	6.25375e-16	0.90 (0.88;0.93)	2.19132e-13	0.91 (0.89;0.94)	1.45659e-10	0.99 (0.98;1.00)	0.176263	1.01 (1.00;1.02)	0.133075
fgf23	Hyperparathyroidism	endocrine/metabolic	206	2.28 (1.97;2.64)	9.13434e-29	1.59 (1.38;1.84)	1.26577e-10	1.65 (1.43;1.90)	5.87627e-12	1.53 (1.33;1.76)	4.30933e-09	1.58 (1.38;1.82)	1.89206e-10	1.61 (1.40;1.85)	5.13988e-11	1.04 (0.98;1.11)	0.204279	1.06 (1.01;1.11)	0.0272348
angpt2	Diaphragmatic hernia	digestive	3297	0.97 (0.93;1.00)	0.0817203	0.89 (0.86;0.92)	1.27097e-10	0.92 (0.89;0.95)	1.50985e-06	0.92 (0.89;0.95)	2.14747e-06	0.91 (0.88;0.95)	5.72814e-07	0.90 (0.87;0.93)	1.08633e-09	1.01 (1.00;1.02)	0.131285	1.00 (0.99;1.01)	0.940311
fbln2	Cirrhosis of liver without mention of alcohol	digestive	205	2.76 (2.38;3.19)	1.79272e-42	1.58 (1.37;1.81)	1.28086e-10	1.73 (1.50;1.99)	1.38578e-14	1.62 (1.41;1.87)	7.77281e-12	1.63 (1.42;1.87)	6.74879e-12	1.59 (1.38;1.82)	7.30363e-11	1.04 (0.86;1.26)	0.687335	0.99 (0.94;1.04)	0.779869
msr1	Other mental disorder	mental disorders	6685	1.25 (1.22;1.28)	1.21178e-64	1.08 (1.06;1.11)	1.28643e-10	1.17 (1.14;1.20)	1.25355e-35	1.17 (1.14;1.20)	2.98394e-36	1.12 (1.09;1.15)	6.67132e-20	1.10 (1.07;1.13)	2.05201e-14	1.02 (1.00;1.05)	0.0589234	1.00 (0.99;1.01)	0.864094
areg	Respiratory failure	respiratory	1001	1.87 (1.75;2.00)	5.90336e-74	1.24 (1.16;1.33)	1.32751e-10	1.54 (1.44;1.65)	2.61247e-36	1.46 (1.37;1.57)	1.5759e-28	1.36 (1.27;1.45)	3.4798e-19	1.32 (1.24;1.41)	3.24466e-16	1.02 (0.99;1.06)	0.118312	0.99 (0.97;1.02)	0.619142
pilra	Chronic renal failure [CKD]	genitourinary	2085	1.95 (1.87;2.04)	2.09865e-180	1.15 (1.10;1.20)	1.3355e-10	1.17 (1.12;1.22)	6.19344e-13	1.18 (1.13;1.23)	3.55688e-14	1.17 (1.12;1.22)	3.02101e-13	1.12 (1.08;1.17)	7.84264e-08	1.00 (0.98;1.02)	0.705659	1.02 (1.01;1.04)	0.00977084
ceacam5	Acute renal failure	genitourinary	2346	1.35 (1.29;1.41)	4.9425e-43	1.14 (1.10;1.19)	1.33561e-10	1.25 (1.20;1.30)	5.28871e-26	1.25 (1.20;1.31)	1.47324e-26	1.18 (1.13;1.23)	8.08255e-15	1.17 (1.12;1.21)	3.20503e-13	0.99 (0.96;1.02)	0.461746	1.01 (1.00;1.03)	0.170384
c7	Acidosis	endocrine/metabolic	477	1.77 (1.62;1.95)	4.90576e-33	1.35 (1.23;1.47)	1.34775e-10	1.79 (1.63;1.96)	5.51439e-35	1.82 (1.66;2.00)	3.11358e-37	1.52 (1.39;1.67)	1.37914e-19	1.43 (1.30;1.56)	1.50792e-14	1.05 (0.98;1.12)	0.158198	1.06 (1.02;1.09)	0.00257736
colec12	Chronic renal failure [CKD]	genitourinary	2090	3.07 (2.92;3.22)	0	1.15 (1.10;1.21)	1.38693e-10	1.37 (1.30;1.43)	4.92833e-40	1.17 (1.12;1.22)	3.70376e-12	1.16 (1.11;1.21)	2.76073e-11	1.18 (1.13;1.23)	2.96756e-13	0.98 (0.92;1.03)	0.421698	1.09 (1.07;1.10)	3.19873e-24
sel1l	Chronic renal failure [CKD]	genitourinary	1905	1.94 (1.85;2.03)	6.30889e-165	1.16 (1.11;1.22)	1.41245e-10	1.24 (1.19;1.30)	4.5952e-20	1.22 (1.17;1.28)	9.5007e-18	1.17 (1.12;1.23)	1.18668e-11	1.18 (1.13;1.24)	2.30041e-12	0.94 (0.91;0.98)	0.00493107	0.99 (0.97;1.02)	0.612851
notch3	Congestive heart failure (CHF) NOS	circulatory system	904	1.40 (1.31;1.51)	1.43949e-20	1.24 (1.16;1.33)	1.43772e-10	1.38 (1.29;1.48)	2.3085e-19	1.45 (1.35;1.56)	3.38665e-25	1.30 (1.21;1.39)	4.18022e-14	1.26 (1.18;1.35)	6.32329e-12	0.99 (0.91;1.07)	0.778094	1.01 (0.98;1.04)	0.434489
tnfrsf11b	Coronary atherosclerosis	circulatory system	2515	1.28 (1.23;1.34)	3.61986e-29	1.14 (1.10;1.19)	1.43806e-10	1.26 (1.21;1.31)	2.18233e-28	1.22 (1.17;1.27)	3.70976e-21	1.17 (1.12;1.22)	3.28362e-14	1.14 (1.10;1.19)	8.64843e-11	1.01 (0.99;1.02)	0.480371	0.99 (0.97;1.00)	0.0876154
ssc4d	Other anemias	hematopoietic	2448	0.87 (0.84;0.91)	4.4623e-10	0.88 (0.84;0.91)	1.44551e-10	0.78 (0.75;0.81)	2.05307e-32	0.77 (0.74;0.80)	1.55953e-37	0.84 (0.81;0.88)	3.5298e-17	0.83 (0.80;0.86)	1.55899e-20	1.01 (0.98;1.04)	0.433535	0.99 (0.98;1.01)	0.346535
tnfrsf10b	Other mental disorder	mental disorders	6564	1.45 (1.41;1.49)	8.57277e-158	1.08 (1.06;1.11)	1.45049e-10	1.18 (1.15;1.21)	6.53524e-38	1.15 (1.13;1.18)	5.09653e-30	1.14 (1.12;1.17)	8.33638e-27	1.10 (1.08;1.13)	5.84287e-15	1.00 (0.98;1.01)	0.606643	1.01 (1.00;1.01)	0.156197
cntn5	Alcohol-related disorders	mental disorders	741	0.64 (0.59;0.69)	1.752e-29	0.79 (0.73;0.85)	1.4571e-10	0.63 (0.59;0.68)	1.7712e-34	0.64 (0.59;0.69)	1.87601e-33	0.72 (0.67;0.78)	1.38813e-18	0.77 (0.72;0.83)	2.10186e-12	1.00 (0.96;1.04)	0.857894	1.02 (0.99;1.04)	0.163123
ocln	Respiratory insufficiency	respiratory	412	2.01 (1.81;2.23)	5.63793e-40	1.39 (1.26;1.53)	1.47182e-10	1.59 (1.44;1.76)	2.63678e-19	1.58 (1.43;1.75)	1.01913e-18	1.49 (1.35;1.65)	8.43251e-15	1.45 (1.31;1.60)	5.62464e-13	0.96 (0.88;1.06)	0.414998	0.95 (0.91;1.00)	0.0535233
timd4	Arthropathy NOS	musculoskeletal	5732	1.20 (1.17;1.24)	7.62734e-43	1.09 (1.06;1.12)	1.51112e-10	1.10 (1.07;1.13)	5.21071e-13	1.10 (1.07;1.12)	6.07482e-12	1.09 (1.07;1.12)	1.47866e-11	1.09 (1.06;1.12)	1.44714e-10	1.01 (1.00;1.02)	0.153341	0.99 (0.99;1.00)	0.243237
ltbp2	Pleurisy; pleural effusion	respiratory	1855	1.40 (1.33;1.48)	5.50352e-33	1.17 (1.11;1.22)	1.5132e-10	1.30 (1.24;1.37)	9.49698e-27	1.30 (1.24;1.37)	2.73877e-27	1.23 (1.18;1.29)	1.53465e-18	1.23 (1.18;1.29)	1.96541e-18	1.00 (0.98;1.02)	0.866336	1.00 (0.99;1.02)	0.760231
tnfrsf12a	Heart failure NOS	circulatory system	1504	1.68 (1.59;1.78)	2.02939e-75	1.19 (1.13;1.25)	1.51475e-10	1.28 (1.21;1.35)	2.26716e-19	1.30 (1.24;1.37)	8.63468e-23	1.31 (1.24;1.38)	5.36646e-24	1.26 (1.20;1.33)	2.48283e-18	1.01 (0.98;1.05)	0.469388	1.01 (0.99;1.03)	0.210535
nrp2	Postinflammatory pulmonary fibrosis	respiratory	479	1.56 (1.42;1.71)	4.70355e-20	1.35 (1.23;1.48)	1.53805e-10	1.44 (1.31;1.59)	1.74437e-14	1.44 (1.31;1.58)	1.97727e-14	1.39 (1.27;1.52)	1.58938e-12	1.35 (1.23;1.48)	1.61268e-10	0.96 (0.91;1.01)	0.126979	1.00 (0.96;1.04)	0.962045
efemp1	Cirrhosis of liver without mention of alcohol	digestive	207	2.85 (2.46;3.29)	6.33923e-46	1.57 (1.37;1.80)	1.54614e-10	2.01 (1.75;2.31)	8.95949e-23	1.87 (1.63;2.15)	1.17623e-18	1.73 (1.51;1.99)	3.99972e-15	1.67 (1.45;1.91)	3.23979e-13	0.98 (0.92;1.05)	0.639858	1.00 (0.95;1.05)	0.872356
angpt2	Heart failure NOS	circulatory system	1514	1.77 (1.68;1.86)	1.65412e-97	1.19 (1.13;1.25)	1.55248e-10	1.47 (1.40;1.55)	1.91551e-46	1.42 (1.35;1.50)	2.49518e-38	1.40 (1.33;1.48)	1.28725e-35	1.25 (1.19;1.32)	9.68656e-17	1.00 (0.98;1.02)	0.985312	1.00 (0.98;1.01)	0.639816
rspo3	Chronic renal failure [CKD]	genitourinary	2106	2.12 (2.02;2.23)	1.44035e-197	1.16 (1.11;1.21)	1.55732e-10	1.31 (1.26;1.38)	3.12358e-31	1.24 (1.19;1.30)	2.94129e-21	1.12 (1.07;1.17)	1.35154e-06	1.14 (1.09;1.19)	4.74302e-09	0.99 (0.97;1.01)	0.373129	1.02 (1.00;1.04)	0.014734
ntprobnp	Myocardial infarction	circulatory system	1601	1.30 (1.23;1.37)	7.25056e-23	1.17 (1.12;1.23)	1.56728e-10	1.28 (1.22;1.34)	2.60161e-22	1.25 (1.19;1.31)	9.78065e-20	1.20 (1.15;1.26)	1.85827e-13	1.18 (1.12;1.24)	3.29462e-11	1.00 (0.98;1.02)	0.715326	0.99 (0.97;1.01)	0.243331
clec3b	Decubitus ulcer	dermatologic	599	0.66 (0.61;0.72)	1.09314e-22	0.77 (0.71;0.83)	1.56748e-10	0.65 (0.60;0.71)	1.99327e-24	0.63 (0.58;0.69)	1.10828e-27	0.68 (0.63;0.74)	2.88778e-20	0.75 (0.69;0.81)	2.39456e-12	0.99 (0.95;1.03)	0.65102	1.00 (0.97;1.03)	0.862874
gdf15	Ascites (non malignant)	digestive	349	2.11 (1.87;2.38)	8.46299e-35	1.43 (1.28;1.60)	1.58102e-10	1.75 (1.56;1.95)	2.57913e-22	1.73 (1.54;1.93)	1.06172e-21	1.62 (1.45;1.81)	1.36464e-17	1.51 (1.35;1.68)	3.24735e-13	1.01 (0.96;1.06)	0.727563
npc2	Acute renal failure	genitourinary	2325	2.10 (2.01;2.20)	2.41316e-231	1.14 (1.10;1.19)	1.59878e-10	1.24 (1.19;1.30)	1.50496e-24	1.28 (1.23;1.34)	2.16775e-32	1.24 (1.19;1.29)	1.05815e-23	1.17 (1.12;1.22)	4.77299e-14	0.96 (0.92;1.00)	0.0662266	1.01 (1.00;1.03)	0.0578938
cd80	Pneumococcal pneumonia	respiratory	1756	1.47 (1.39;1.54)	1.71487e-51	1.17 (1.11;1.22)	1.60089e-10	1.26 (1.20;1.32)	7.38797e-21	1.27 (1.20;1.33)	2.85512e-21	1.25 (1.19;1.31)	3.19764e-19	1.21 (1.15;1.27)	8.28108e-15	1.01 (0.98;1.04)	0.534026	1.00 (0.98;1.02)	0.843858
folr1	Tobacco use disorder	mental disorders	1815	1.31 (1.25;1.37)	2.87419e-27	1.16 (1.11;1.22)	1.61374e-10	1.17 (1.11;1.22)	4.22192e-10	1.10 (1.05;1.16)	4.15263e-05	1.19 (1.13;1.24)	2.62814e-13	1.14 (1.09;1.20)	1.92211e-08	0.98 (0.96;1.01)	0.2141	0.98 (0.97;1.00)	0.0314725
fgf23	Obstructive chronic bronchitis	respiratory	834	1.69 (1.57;1.82)	5.64289e-46	1.26 (1.17;1.35)	1.62147e-10	1.22 (1.13;1.31)	5.08468e-08	1.26 (1.17;1.35)	2.59241e-10	1.32 (1.23;1.42)	9.47732e-15	1.28 (1.20;1.38)	3.85921e-12	1.00 (0.96;1.03)	0.826122	1.01 (0.98;1.04)	0.51427
ceacam6	Respiratory failure	respiratory	987	1.68 (1.57;1.79)	6.49491e-54	1.23 (1.15;1.31)	1.62947e-10	1.36 (1.28;1.45)	4.64475e-21	1.34 (1.25;1.43)	4.04278e-19	1.29 (1.21;1.37)	8.21193e-15	1.28 (1.21;1.37)	1.0063e-14	1.01 (0.98;1.04)	0.575013	1.00 (0.98;1.03)	0.843468
col6a3	Chronic renal failure [CKD]	genitourinary	2109	3.09 (2.94;3.24)	0	1.15 (1.10;1.21)	1.65401e-10	1.30 (1.25;1.36)	1.13126e-31	1.20 (1.15;1.26)	1.5837e-16	1.19 (1.14;1.24)	7.43293e-15	1.18 (1.13;1.24)	4.9624e-14	1.01 (0.99;1.03)	0.165466	1.08 (1.06;1.09)	9.61393e-20
nppb	Coronary atherosclerosis	circulatory system	2471	1.25 (1.20;1.30)	1.33585e-26	1.14 (1.09;1.18)	1.69455e-10	1.24 (1.19;1.28)	6.94131e-26	1.25 (1.20;1.30)	4.32661e-28	1.18 (1.14;1.23)	5.55639e-17	1.15 (1.11;1.20)	7.82826e-13	0.99 (0.98;1.01)	0.505085	1.01 (1.00;1.03)	0.0946929
tnfrsf10b	Cancer of bronchus; lung	neoplasms	615	2.13 (1.95;2.33)	3.1718e-63	1.31 (1.20;1.42)	1.69694e-10	1.50 (1.39;1.63)	2.47256e-22	1.41 (1.30;1.54)	1.27612e-16	1.39 (1.28;1.51)	3.08465e-15	1.34 (1.24;1.46)	1.96229e-12	0.98 (0.94;1.03)	0.45827	0.99 (0.96;1.02)	0.534212
btn2a1	Chronic renal failure [CKD]	genitourinary	2098	2.35 (2.24;2.46)	8.05889e-282	1.15 (1.10;1.20)	1.703e-10	1.24 (1.19;1.29)	3.35327e-22	1.25 (1.20;1.31)	1.28035e-24	1.24 (1.19;1.30)	7.62043e-23	1.21 (1.16;1.26)	3.6574e-18	1.05 (1.03;1.08)	5.12013e-05	1.07 (1.05;1.08)	8.17617e-15
cytl1	Arthropathy NOS	musculoskeletal	5588	0.90 (0.87;0.92)	7.29316e-15	0.92 (0.89;0.94)	1.72538e-10	0.92 (0.90;0.94)	7.22016e-10	0.92 (0.89;0.94)	6.68869e-11	0.92 (0.89;0.94)	6.93481e-11	0.92 (0.90;0.95)	8.01742e-10	1.01 (0.99;1.03)	0.324731	1.00 (0.99;1.01)	0.920817
havcr1	Respiratory failure	respiratory	1006	1.76 (1.64;1.88)	4.15443e-57	1.23 (1.15;1.31)	1.7473e-10	1.67 (1.56;1.78)	1.4352e-55	1.66 (1.56;1.77)	7.36486e-55	1.44 (1.35;1.53)	2.8151e-29	1.28 (1.21;1.37)	7.52464e-15	1.00 (0.97;1.03)	0.887522	1.00 (0.98;1.03)	0.988969
man2b2	Other chronic nonalcoholic liver disease	digestive	677	1.66 (1.54;1.80)	3.90225e-38	1.28 (1.19;1.38)	1.77714e-10	1.29 (1.20;1.40)	3.42527e-11	1.29 (1.20;1.40)	3.363e-11	1.27 (1.17;1.37)	8.43431e-10	1.30 (1.20;1.40)	1.13195e-11	1.01 (0.97;1.04)	0.743532	1.09 (1.07;1.12)	5.82614e-12
lamp3	Cancer of bronchus; lung	neoplasms	621	2.41 (2.21;2.63)	6.25174e-88	1.30 (1.20;1.41)	1.79177e-10	1.41 (1.30;1.53)	7.22316e-17	1.38 (1.27;1.50)	3.74205e-15	1.35 (1.24;1.46)	3.33861e-13	1.30 (1.20;1.41)	1.11689e-10	0.97 (0.94;1.01)	0.12701	1.04 (1.01;1.07)	0.0079763
serpind1	Primary pulmonary hypertension	circulatory system	292	0.81 (0.72;0.91)	0.000306331	0.69 (0.61;0.77)	1.81378e-10	0.63 (0.56;0.71)	7.50272e-15	0.64 (0.57;0.72)	5.75234e-14	0.64 (0.57;0.71)	2.18676e-14	0.65 (0.58;0.73)	1.34972e-13	1.39 (0.89;2.18)	0.146799	1.01 (0.92;1.11)	0.840375
cd79b	Chronic renal failure [CKD]	genitourinary	2101	2.18 (2.08;2.28)	4.41808e-250	1.15 (1.10;1.20)	1.87302e-10	1.23 (1.17;1.28)	3.27122e-20	1.24 (1.19;1.29)	4.84714e-22	1.20 (1.15;1.25)	2.96326e-16	1.15 (1.10;1.20)	3.29825e-10	1.01 (0.99;1.03)	0.580155	1.03 (1.02;1.05)	2.58564e-05
adam9	Acute renal failure	genitourinary	2351	1.61 (1.54;1.68)	8.19295e-109	1.14 (1.10;1.19)	1.87544e-10	1.24 (1.19;1.29)	5.93802e-25	1.22 (1.18;1.28)	2.84203e-22	1.21 (1.16;1.26)	3.01002e-20	1.16 (1.11;1.21)	7.17614e-13	1.01 (0.96;1.07)	0.706345	1.02 (1.00;1.03)	0.0205385
mmp7	Cyst of kidney, acquired	genitourinary	477	1.61 (1.47;1.77)	4.33179e-23	1.34 (1.23;1.47)	1.95014e-10	1.50 (1.37;1.65)	4.19591e-18	1.50 (1.37;1.64)	6.52861e-18	1.36 (1.24;1.49)	2.56759e-11	1.37 (1.25;1.50)	1.15127e-11	1.01 (0.96;1.07)	0.637524	0.97 (0.94;1.00)	0.0667128
csf1r	Type 2 diabetes	endocrine/metabolic	2604	1.51 (1.45;1.57)	6.77237e-95	1.13 (1.09;1.18)	1.95169e-10	1.39 (1.34;1.44)	8.14973e-62	1.32 (1.27;1.37)	5.36362e-46	1.22 (1.18;1.27)	4.82281e-25	1.16 (1.11;1.20)	6.62159e-14	1.03 (0.98;1.08)	0.295958	1.01 (1.00;1.02)	0.207318
mad1l1	Chemotherapy	neoplasms	1976	1.28 (1.22;1.34)	8.168e-26	1.16 (1.11;1.21)	1.95198e-10	1.20 (1.14;1.25)	4.96012e-15	1.20 (1.14;1.25)	3.64383e-15	1.19 (1.13;1.24)	6.47515e-14	1.17 (1.12;1.23)	1.44161e-12	0.99 (0.95;1.04)	0.788987	1.01 (1.00;1.03)	0.0991559
adgre2	Chronic airway obstruction	respiratory	1724	0.77 (0.74;0.81)	1.27288e-24	0.86 (0.82;0.90)	1.98066e-10	0.85 (0.81;0.89)	8.20158e-12	0.84 (0.80;0.88)	4.29794e-13	0.82 (0.78;0.86)	1.00987e-16	0.82 (0.78;0.86)	1.84559e-16	1.00 (0.98;1.03)	0.760811	1.00 (0.98;1.01)	0.684887
tff1	Bacterial enteritis	infectious diseases	269	1.68 (1.49;1.90)	1.70948e-16	1.48 (1.31;1.67)	1.98606e-10	1.64 (1.45;1.85)	1.52971e-15	1.60 (1.41;1.80)	3.41735e-14	1.57 (1.40;1.78)	1.55652e-13	1.51 (1.34;1.71)	1.63595e-11	1.02 (0.97;1.08)	0.453958	1.03 (0.98;1.07)	0.217254
igfbp7	Pneumococcal pneumonia	respiratory	1833	1.40 (1.33;1.47)	1.36677e-39	1.16 (1.11;1.22)	2.01288e-10	1.20 (1.14;1.25)	1.0208e-13	1.20 (1.15;1.26)	8.67814e-15	1.19 (1.13;1.25)	5.74992e-13	1.16 (1.11;1.22)	3.20994e-10	1.01 (0.99;1.03)	0.348756	1.00 (0.98;1.02)	0.78889
cd300lf	Chronic renal failure [CKD]	genitourinary	2106	1.70 (1.62;1.77)	1.28354e-120	1.15 (1.10;1.20)	2.02084e-10	1.09 (1.05;1.14)	6.41482e-05	1.10 (1.06;1.15)	3.94551e-06	1.14 (1.09;1.19)	6.54774e-10	1.14 (1.09;1.19)	2.27736e-09	0.99 (0.97;1.01)	0.333721	1.04 (1.03;1.06)	1.10264e-07
ceacam16	Acute renal failure	genitourinary	2351	0.92 (0.88;0.96)	6.23175e-05	0.87 (0.84;0.91)	2.02563e-10	0.84 (0.81;0.88)	8.30093e-16	0.85 (0.82;0.89)	1.63791e-13	0.84 (0.80;0.87)	3.08813e-16	0.89 (0.85;0.92)	1.57027e-08	0.99 (0.98;1.01)	0.568998	0.99 (0.97;1.00)	0.0508275
sez6l2	Acute renal failure	genitourinary	2425	1.20 (1.15;1.25)	2.76842e-15	1.14 (1.10;1.19)	2.02569e-10	1.11 (1.06;1.16)	7.21551e-07	1.12 (1.08;1.17)	2.06527e-08	1.11 (1.07;1.16)	2.17494e-07	1.12 (1.07;1.16)	1.62186e-07	1.02 (1.01;1.04)	0.0127554	1.00 (0.99;1.02)	0.571637
alpp	Obstructive chronic bronchitis	respiratory	830	2.60 (2.42;2.80)	4.74061e-142	1.25 (1.17;1.34)	2.03677e-10	1.42 (1.32;1.52)	1.29434e-22	1.41 (1.31;1.51)	6.23156e-22	1.31 (1.22;1.40)	3.59715e-14	1.29 (1.20;1.38)	1.09154e-12	0.99 (0.96;1.03)	0.634266	1.02 (0.99;1.05)	0.126773
nppb	Left bundle branch block	circulatory system	569	1.61 (1.48;1.75)	5.72466e-28	1.30 (1.20;1.41)	2.04835e-10	1.58 (1.46;1.71)	3.47426e-28	1.60 (1.47;1.73)	1.76463e-29	1.46 (1.35;1.59)	1.18475e-19	1.39 (1.28;1.50)	4.0253e-15	0.99 (0.96;1.03)	0.749648	1.00 (0.96;1.04)	0.853699
angptl3	Cellulitis and abscess of arm/hand	dermatologic	1082	1.29 (1.20;1.37)	9.31962e-14	1.22 (1.15;1.29)	2.07169e-10	1.24 (1.17;1.33)	1.58604e-11	1.28 (1.20;1.36)	1.15926e-13	1.28 (1.20;1.36)	1.8061e-14	1.26 (1.18;1.34)	3.72617e-13	1.01 (0.99;1.04)	0.383878	0.98 (0.96;1.01)	0.164313
ephb4	Hyperpotassemia	endocrine/metabolic	482	2.08 (1.89;2.28)	7.91208e-53	1.34 (1.23;1.47)	2.08293e-10	1.38 (1.26;1.51)	5.05076e-12	1.38 (1.26;1.52)	2.80358e-12	1.41 (1.29;1.54)	1.34911e-13	1.40 (1.28;1.53)	4.37168e-13	1.00 (0.96;1.04)	0.972182	1.00 (0.97;1.04)	0.96175
itgam	Diabetic retinopathy	endocrine/metabolic	401	1.49 (1.35;1.65)	2.96039e-15	1.38 (1.25;1.52)	2.09477e-10	1.21 (1.10;1.34)	0.000185504	1.29 (1.16;1.42)	6.33743e-07	1.26 (1.14;1.39)	3.934e-06	1.35 (1.23;1.49)	1.80015e-09	1.03 (0.98;1.08)	0.298339	1.03 (0.99;1.07)	0.108367
cebpb	Personal history of diseases of digestive system	digestive	2979	0.92 (0.89;0.96)	2.22801e-05	0.89 (0.86;0.92)	2.10033e-10	0.89 (0.86;0.92)	7.15233e-11	0.89 (0.86;0.92)	1.85319e-10	0.89 (0.86;0.92)	3.99868e-10	0.89 (0.86;0.92)	2.36651e-10	1.01 (0.99;1.02)	0.454022	1.01 (0.99;1.02)	0.276053
vmo1	Chronic renal failure [CKD]	genitourinary	2077	1.56 (1.49;1.63)	7.87269e-87	1.15 (1.10;1.20)	2.11773e-10	1.21 (1.16;1.26)	4.25249e-18	1.18 (1.13;1.23)	2.01767e-14	1.16 (1.11;1.21)	2.08821e-11	1.14 (1.09;1.19)	3.58522e-09	1.00 (0.98;1.02)	0.839568	1.00 (0.99;1.02)	0.809407
ptprk	Cirrhosis of liver without mention of alcohol	digestive	199	2.40 (2.08;2.75)	1.18822e-34	1.57 (1.37;1.81)	2.13283e-10	1.90 (1.65;2.18)	2.5875e-19	1.85 (1.61;2.13)	6.06999e-18	1.66 (1.44;1.91)	9.91341e-13	1.58 (1.38;1.82)	1.07471e-10	0.98 (0.91;1.05)	0.541654	0.96 (0.92;1.01)	0.130404
ces1	Type 2 diabetes	endocrine/metabolic	2667	1.88 (1.81;1.95)	1.95473e-221	1.13 (1.09;1.17)	2.13294e-10	1.44 (1.39;1.50)	3.74868e-78	1.33 (1.28;1.39)	8.49795e-50	1.14 (1.10;1.18)	2.67249e-11	1.13 (1.09;1.17)	1.97445e-10	1.00 (0.98;1.02)	0.943933	1.03 (1.02;1.05)	1.8985e-05
havcr1	Hypoglycemia	endocrine/metabolic	364	3.11 (2.78;3.49)	1.96398e-84	1.41 (1.27;1.56)	2.13486e-10	2.84 (2.54;3.17)	4.52735e-77	2.78 (2.49;3.10)	3.68573e-74	1.91 (1.72;2.13)	8.85688e-33	1.71 (1.54;1.90)	3.31037e-23	1.05 (1.00;1.10)	0.0434804	1.01 (0.97;1.06)	0.483112
nfasc	Congestive heart failure (CHF) NOS	circulatory system	900	1.76 (1.64;1.89)	2.63305e-55	1.24 (1.16;1.33)	2.13501e-10	1.77 (1.65;1.89)	2.94431e-61	1.57 (1.46;1.68)	1.33482e-38	1.50 (1.40;1.60)	3.86428e-31	1.41 (1.32;1.51)	4.60481e-23	0.98 (0.94;1.02)	0.367996	1.00 (0.98;1.03)	0.777742
itgb2	Cirrhosis of liver without mention of alcohol	digestive	206	2.16 (1.88;2.47)	9.88774e-28	1.56 (1.36;1.79)	2.14463e-10	1.72 (1.50;1.97)	1.20618e-14	1.51 (1.32;1.73)	3.88245e-09	1.54 (1.35;1.77)	4.91557e-10	1.55 (1.35;1.78)	3.15846e-10	1.01 (0.94;1.08)	0.861731	1.05 (1.00;1.10)	0.0505857
klk3	Secondary malignancy of bone	neoplasms	555	1.51 (1.33;1.72)	4.11425e-10	1.30 (1.20;1.41)	2.17358e-10	1.30 (1.20;1.41)	2.07597e-10	1.30 (1.20;1.41)	1.45429e-10	1.30 (1.20;1.41)	2.17358e-10	1.30 (1.20;1.41)	2.17358e-10	0.99 (0.95;1.04)	0.679031	1.02 (0.99;1.06)	0.175967
vcam1	Acute renal failure	genitourinary	2426	1.48 (1.42;1.55)	2.21107e-76	1.14 (1.09;1.19)	2.19426e-10	1.18 (1.13;1.23)	7.04221e-15	1.16 (1.11;1.20)	4.06093e-12	1.17 (1.12;1.22)	7.81517e-14	1.16 (1.11;1.21)	9.33628e-13	0.99 (0.98;1.01)	0.47889	1.01 (0.99;1.02)	0.225212
gast	Iron deficiency anemias, unspecified or not due to blood loss	hematopoietic	1821	1.59 (1.52;1.67)	4.22458e-82	1.16 (1.11;1.22)	2.20165e-10	1.32 (1.26;1.39)	4.43153e-31	1.31 (1.25;1.37)	1.76245e-28	1.26 (1.20;1.32)	3.62467e-21	1.25 (1.19;1.31)	2.86827e-21			0.97 (0.96;0.99)	0.000991115
ccl27	Hypercholesterolemia	endocrine/metabolic	5165	1.20 (1.16;1.23)	4.43422e-34	1.09 (1.06;1.12)	2.2359e-10	1.11 (1.08;1.14)	5.63093e-14	1.10 (1.07;1.13)	7.85862e-11	1.11 (1.08;1.14)	4.88371e-13	1.10 (1.07;1.13)	4.39327e-11	1.01 (0.99;1.03)	0.19547	1.02 (1.01;1.03)	1.42267e-05
tnfrsf1b	Septicemia	infectious diseases	1357	1.73 (1.64;1.83)	1.98704e-81	1.19 (1.13;1.26)	2.269e-10	1.33 (1.26;1.40)	8.02345e-25	1.30 (1.24;1.38)	7.17108e-22	1.26 (1.19;1.33)	1.6523e-16	1.24 (1.18;1.31)	3.54241e-15	1.01 (0.97;1.05)	0.527655	1.00 (0.98;1.02)	0.793922
tspan1	Benign neoplasm of male genital organs	neoplasms	276	1.66 (1.45;1.89)	9.02872e-14	1.48 (1.31;1.67)	2.2971e-10	1.50 (1.33;1.70)	6.1809e-11	1.49 (1.32;1.69)	1.10012e-10	1.48 (1.31;1.67)	2.26699e-10	1.47 (1.31;1.67)	3.52874e-10	0.96 (0.91;1.01)	0.14121	1.00 (0.95;1.04)	0.882973
asgr2	Other anemias	hematopoietic	2385	1.34 (1.28;1.39)	2.86327e-44	1.14 (1.09;1.19)	2.30566e-10	1.20 (1.16;1.25)	2.47163e-19	1.23 (1.18;1.28)	2.79754e-23	1.19 (1.14;1.24)	5.61317e-17	1.17 (1.13;1.22)	1.09715e-14	1.00 (0.98;1.02)	0.726648	0.99 (0.98;1.01)	0.265912
robo2	Congestive heart failure (CHF) NOS	circulatory system	897	1.38 (1.29;1.48)	2.53009e-19	1.24 (1.16;1.32)	2.30955e-10	1.26 (1.17;1.35)	1.07026e-10	1.31 (1.23;1.41)	7.53936e-15	1.30 (1.22;1.39)	2.47709e-15	1.28 (1.19;1.36)	3.22611e-13	1.02 (0.99;1.05)	0.271159	1.01 (0.98;1.03)	0.61009
fst	Type 2 diabetes	endocrine/metabolic	2668	1.04 (1.00;1.08)	0.0451771	0.88 (0.85;0.92)	2.32671e-10	0.87 (0.84;0.91)	1.79879e-11	0.91 (0.87;0.94)	9.37383e-07	0.90 (0.86;0.93)	4.07747e-08	0.88 (0.85;0.91)	8.44877e-11	1.01 (0.99;1.03)	0.175531	0.96 (0.95;0.98)	2.14588e-07
myom3	Spinal stenosis of lumbar region	musculoskeletal	554	1.50 (1.37;1.64)	1.47727e-18	1.32 (1.21;1.43)	2.32794e-10	1.35 (1.24;1.47)	9.08138e-12	1.35 (1.24;1.46)	9.05146e-12	1.32 (1.22;1.44)	1.01679e-10	1.34 (1.23;1.45)	2.73556e-11	1.01 (0.97;1.05)	0.748542	0.97 (0.94;1.00)	0.0373785
msmb	Tobacco use disorder	mental disorders	1799	1.99 (1.89;2.09)	8.49495e-156	1.16 (1.11;1.22)	2.33335e-10	1.08 (1.03;1.13)	0.00227167	1.14 (1.08;1.19)	6.67231e-08	1.15 (1.10;1.20)	4.80527e-09	1.16 (1.11;1.22)	3.07772e-10	1.01 (0.99;1.03)	0.216649	1.01 (0.99;1.02)	0.411808
mfap4	Ascites (non malignant)	digestive	332	1.65 (1.47;1.84)	2.70269e-18	1.42 (1.27;1.58)	2.36475e-10	1.64 (1.47;1.83)	5.07519e-18	1.64 (1.47;1.83)	2.14235e-18	1.54 (1.38;1.72)	5.30503e-15	1.47 (1.32;1.64)	2.81629e-12	1.09 (1.01;1.17)	0.0232526	1.00 (0.96;1.03)	0.869345
clec14a	Acute renal failure	genitourinary	2447	1.62 (1.55;1.69)	2.49844e-112	1.14 (1.09;1.19)	2.37975e-10	1.14 (1.09;1.19)	2.38591e-10	1.13 (1.08;1.17)	6.92062e-09	1.17 (1.12;1.22)	1.6004e-14	1.18 (1.13;1.22)	2.95095e-15	1.00 (0.99;1.02)	0.629617	1.02 (1.00;1.03)	0.0413559
wfdc2	Hyperpotassemia	endocrine/metabolic	459	2.73 (2.46;3.03)	3.71053e-80	1.37 (1.24;1.51)	2.38598e-10	1.53 (1.39;1.69)	1.95053e-17	1.56 (1.42;1.72)	3.03693e-19	1.48 (1.34;1.63)	2.71514e-15	1.39 (1.26;1.53)	5.18657e-11	1.01 (0.95;1.07)	0.68718	1.03 (0.99;1.07)	0.108094
gdf15	Hypovolemia	endocrine/metabolic	1227	2.21 (2.07;2.36)	4.98637e-122	1.21 (1.14;1.29)	2.41133e-10	1.55 (1.46;1.65)	1.30088e-44	1.47 (1.39;1.57)	5.01427e-36	1.43 (1.34;1.52)	5.76152e-31	1.28 (1.21;1.36)	3.72198e-16	1.02 (0.99;1.05)	0.304607
pigr	Cancer of bronchus; lung	neoplasms	617	2.22 (2.04;2.42)	3.08826e-78	1.30 (1.20;1.41)	2.41909e-10	1.49 (1.37;1.62)	4.65971e-22	1.44 (1.32;1.56)	1.80914e-18	1.39 (1.28;1.51)	1.25583e-15	1.30 (1.20;1.41)	9.53591e-11	1.07 (1.00;1.14)	0.0659086	1.00 (0.97;1.03)	0.986748
angpt2	Cardiomegaly	circulatory system	1056	1.77 (1.66;1.88)	7.59844e-70	1.23 (1.15;1.30)	2.43418e-10	1.52 (1.43;1.62)	3.81094e-39	1.47 (1.38;1.56)	4.92477e-33	1.45 (1.37;1.55)	1.22264e-31	1.29 (1.22;1.38)	1.21971e-15	1.00 (0.97;1.03)	0.98474	0.99 (0.97;1.01)	0.289484
ctsb	Cirrhosis of liver without mention of alcohol	digestive	207	1.71 (1.49;1.97)	3.12419e-14	1.56 (1.36;1.79)	2.46935e-10	1.54 (1.34;1.77)	1.05796e-09	1.78 (1.55;2.04)	4.46418e-16	1.52 (1.32;1.74)	3.02742e-09	1.49 (1.30;1.71)	1.5014e-08	0.97 (0.91;1.04)	0.399916	1.09 (1.04;1.14)	0.000919865
eng	Acute renal failure	genitourinary	2457	1.16 (1.12;1.21)	3.03036e-13	1.14 (1.09;1.18)	2.51159e-10	1.08 (1.04;1.13)	0.000126991	1.12 (1.08;1.17)	7.70774e-09	1.12 (1.08;1.17)	6.90767e-09	1.13 (1.08;1.17)	3.85383e-09	1.01 (0.99;1.03)	0.317614	1.00 (0.99;1.02)	0.896518
cd93	Primary pulmonary hypertension	circulatory system	286	1.75 (1.55;1.97)	2.75219e-20	1.46 (1.30;1.65)	2.51942e-10	1.39 (1.24;1.56)	4.05553e-08	1.39 (1.24;1.57)	2.81894e-08	1.39 (1.23;1.56)	5.16789e-08	1.42 (1.26;1.60)	5.64896e-09			1.05 (0.95;1.15)	0.34238
eda2r	Coronary atherosclerosis	circulatory system	2548	1.39 (1.32;1.46)	1.06292e-37	1.14 (1.09;1.18)	2.52904e-10	1.16 (1.11;1.20)	1.4305e-12	1.17 (1.13;1.22)	5.30564e-15	1.16 (1.11;1.21)	3.98156e-13	1.13 (1.09;1.18)	4.39318e-10	1.02 (0.98;1.06)	0.335439	1.00 (0.99;1.02)	0.644177
mrc1	Cirrhosis of liver without mention of alcohol	digestive	203	3.03 (2.62;3.49)	6.58855e-52	1.56 (1.36;1.80)	2.5471e-10	2.05 (1.78;2.36)	4.81549e-24	2.08 (1.81;2.39)	2.91705e-25	1.84 (1.60;2.11)	9.33965e-18	1.60 (1.40;1.84)	2.32313e-11	0.99 (0.93;1.05)	0.681767	0.99 (0.95;1.04)	0.803722
ctsb	Acute renal failure	genitourinary	2435	1.09 (1.05;1.14)	1.30838e-05	1.14 (1.09;1.19)	2.5579e-10	1.03 (0.98;1.07)	0.218919	1.10 (1.05;1.14)	7.31501e-06	1.11 (1.07;1.16)	2.43524e-07	1.11 (1.06;1.15)	7.80245e-07	0.99 (0.97;1.01)	0.313612	0.99 (0.98;1.01)	0.361614
scly	Alcoholism	mental disorders	1546	1.32 (1.26;1.40)	1.39472e-25	1.18 (1.12;1.24)	2.588e-10	1.24 (1.18;1.31)	4.02032e-17	1.24 (1.18;1.30)	9.4296e-17	1.20 (1.14;1.26)	1.0301e-12	1.19 (1.13;1.25)	7.09138e-12	1.03 (1.01;1.06)	0.00495448	0.99 (0.98;1.01)	0.506114
nefl	Staphylococcus infections	infectious diseases	464	1.62 (1.46;1.79)	1.75492e-19	1.35 (1.23;1.48)	2.61796e-10	1.50 (1.37;1.65)	7.71246e-18	1.51 (1.38;1.66)	1.42716e-18	1.43 (1.31;1.57)	2.13397e-14	1.38 (1.26;1.51)	8.19795e-12			1.01 (0.98;1.04)	0.54075
ogn	Uterine leiomyoma	neoplasms	483	1.32 (1.20;1.45)	4.37968e-09	1.33 (1.22;1.45)	2.64081e-10	1.40 (1.28;1.53)	1.77304e-13	1.39 (1.28;1.53)	3.05958e-13	1.35 (1.23;1.47)	5.58381e-11	1.34 (1.22;1.46)	1.29566e-10	1.00 (0.96;1.04)	0.930475	0.98 (0.95;1.01)	0.182939
ptprb	Type 2 diabetes with ophthalmic manifestations	endocrine/metabolic	400	1.77 (1.60;1.96)	1.64718e-28	1.38 (1.25;1.52)	2.66827e-10	1.18 (1.07;1.30)	0.00123544	1.15 (1.04;1.27)	0.00506954	1.33 (1.20;1.47)	2.17382e-08	1.36 (1.23;1.50)	1.7247e-09	1.02 (0.98;1.08)	0.320835	0.99 (0.96;1.03)	0.699286
ocln	Pneumococcal pneumonia	respiratory	1757	1.63 (1.55;1.71)	6.56078e-80	1.17 (1.11;1.23)	2.70184e-10	1.32 (1.25;1.38)	2.57016e-28	1.31 (1.25;1.38)	7.20211e-28	1.23 (1.17;1.29)	4.49013e-17	1.20 (1.14;1.26)	1.05885e-13	1.00 (0.96;1.04)	0.909911	1.01 (0.99;1.03)	0.365461
cxcl9	Pneumonia	respiratory	1562	1.46 (1.38;1.54)	1.61736e-39	1.18 (1.12;1.25)	2.7341e-10	1.26 (1.20;1.33)	8.50411e-18	1.22 (1.16;1.28)	2.58793e-13	1.25 (1.19;1.32)	1.32286e-16	1.22 (1.16;1.29)	6.49296e-14	1.03 (1.01;1.06)	0.0139008	1.03 (1.01;1.05)	0.00559021
cda	Chronic airway obstruction	respiratory	1686	0.85 (0.81;0.90)	3.55284e-10	0.86 (0.82;0.90)	2.7608e-10	0.73 (0.70;0.77)	4.00727e-35	0.82 (0.78;0.86)	3.67395e-16	0.87 (0.83;0.91)	7.20703e-09	0.85 (0.81;0.89)	7.17158e-11	0.99 (0.97;1.01)	0.503285	1.00 (0.98;1.01)	0.672697
plaur	Emphysema	respiratory	517	2.71 (2.47;2.97)	2.20667e-101	1.33 (1.22;1.45)	2.8078e-10	1.59 (1.45;1.74)	3.14306e-23	1.47 (1.35;1.61)	1.61321e-17	1.46 (1.33;1.59)	1.30382e-16	1.41 (1.29;1.54)	6.3677e-14	1.05 (1.00;1.10)	0.0448479	1.01 (0.98;1.04)	0.596268
calcb	Chronic renal failure [CKD]	genitourinary	1967	1.65 (1.58;1.73)	5.25088e-102	1.16 (1.11;1.21)	2.80876e-10	1.22 (1.16;1.28)	1.97698e-17	1.22 (1.17;1.28)	4.63438e-18	1.18 (1.12;1.23)	2.51622e-12	1.16 (1.10;1.21)	4.11187e-10	1.00 (0.98;1.02)	0.936532	1.01 (0.99;1.03)	0.355883
ly6d	Chronic renal failure [CKD]	genitourinary	2080	2.24 (2.14;2.34)	1.54671e-261	1.15 (1.10;1.20)	2.81008e-10	1.23 (1.18;1.29)	4.47111e-20	1.22 (1.17;1.27)	2.13273e-18	1.12 (1.07;1.17)	9.07688e-07	1.13 (1.08;1.18)	3.85308e-08	1.01 (0.99;1.03)	0.257223	1.09 (1.07;1.10)	4.56019e-24
areg	Iron deficiency anemias, unspecified or not due to blood loss	hematopoietic	1875	1.59 (1.51;1.66)	7.93122e-82	1.16 (1.11;1.22)	2.83238e-10	1.44 (1.38;1.51)	8.5331e-53	1.33 (1.27;1.39)	2.06055e-32	1.21 (1.16;1.27)	1.18701e-15	1.18 (1.13;1.24)	1.94655e-12	0.99 (0.97;1.00)	0.141661	0.98 (0.97;1.00)	0.0296059
pilrb	Cirrhosis of liver without mention of alcohol	digestive	207	2.43 (2.11;2.80)	3.18709e-34	1.55 (1.35;1.77)	2.83432e-10	1.85 (1.62;2.12)	7.78949e-19	1.80 (1.57;2.06)	3.22288e-17	1.62 (1.41;1.85)	4.10202e-12	1.52 (1.33;1.74)	1.19092e-09	0.97 (0.91;1.03)	0.297539	1.01 (0.96;1.06)	0.638731
ogn	Chronic renal failure [CKD]	genitourinary	2085	2.69 (2.56;2.82)	0	1.15 (1.10;1.21)	2.83753e-10	1.39 (1.33;1.46)	1.10749e-46	1.27 (1.22;1.33)	1.77861e-25	1.21 (1.16;1.27)	8.42878e-17	1.19 (1.14;1.25)	6.62815e-15	1.01 (0.99;1.03)	0.261651	1.09 (1.07;1.11)	3.35216e-26
neo1	Chronic renal failure [CKD]	genitourinary	1962	1.35 (1.29;1.42)	3.36477e-39	1.15 (1.10;1.21)	2.84385e-10	1.10 (1.05;1.15)	3.72073e-05	1.08 (1.03;1.13)	0.000846866	1.11 (1.06;1.16)	2.73658e-06	1.15 (1.10;1.20)	1.92409e-09	0.99 (0.97;1.02)	0.47704	0.99 (0.96;1.02)	0.572998
adipoq	Mitral valve disease	circulatory system	971	1.18 (1.10;1.27)	4.21173e-06	1.22 (1.15;1.30)	2.86553e-10	1.27 (1.19;1.36)	2.21449e-13	1.26 (1.18;1.34)	8.73697e-13	1.25 (1.17;1.33)	5.6801e-12	1.26 (1.19;1.35)	2.9018e-13	0.99 (0.94;1.05)	0.806534	1.00 (0.98;1.03)	0.775763
spink1	Iron deficiency anemias, unspecified or not due to blood loss	hematopoietic	1905	1.53 (1.46;1.60)	3.51586e-69	1.16 (1.11;1.21)	2.91175e-10	1.25 (1.19;1.31)	1.67518e-20	1.27 (1.21;1.33)	1.81429e-23	1.25 (1.20;1.31)	4.88041e-22	1.19 (1.13;1.24)	1.76169e-13	1.00 (0.98;1.02)	0.782405	1.00 (0.99;1.02)	0.61656
hyal1	Postinflammatory pulmonary fibrosis	respiratory	474	1.48 (1.35;1.62)	1.16648e-16	1.34 (1.22;1.47)	2.94945e-10	1.42 (1.30;1.56)	7.22398e-14	1.42 (1.30;1.56)	8.63252e-14	1.37 (1.25;1.50)	2.05929e-11	1.38 (1.26;1.51)	5.47462e-12	1.01 (0.94;1.08)	0.83439	1.01 (0.97;1.05)	0.754537
siglec10	Non-Hodgkins lymphoma	neoplasms	227	1.71 (1.50;1.95)	3.22038e-15	1.52 (1.34;1.73)	2.95545e-10	1.57 (1.38;1.79)	1.36417e-11	1.53 (1.34;1.74)	2.26727e-10	1.53 (1.34;1.74)	2.50607e-10	1.53 (1.34;1.74)	2.42114e-10	1.04 (0.96;1.13)	0.3047	0.96 (0.92;1.00)	0.0645899
tspan1	Other disorders of bladder	genitourinary	1131	1.28 (1.20;1.37)	1.07685e-14	1.20 (1.14;1.28)	2.96921e-10	1.22 (1.15;1.30)	1.06607e-11	1.22 (1.15;1.29)	1.22274e-11	1.22 (1.15;1.30)	1.10194e-11	1.21 (1.14;1.28)	6.41128e-11	0.99 (0.96;1.01)	0.348123	0.99 (0.97;1.01)	0.33162
vsig4	Acute renal failure	genitourinary	2447	2.07 (1.99;2.17)	6.12708e-234	1.14 (1.09;1.18)	2.97737e-10	1.24 (1.19;1.29)	2.9396e-25	1.25 (1.21;1.31)	5.00521e-28	1.20 (1.15;1.25)	3.50423e-18	1.17 (1.12;1.21)	7.94239e-14	0.99 (0.94;1.04)	0.644655	0.99 (0.97;1.00)	0.152442
nbl1	Postinflammatory pulmonary fibrosis	respiratory	479	1.63 (1.49;1.80)	2.44575e-24	1.35 (1.23;1.48)	3.01729e-10	1.31 (1.19;1.44)	1.2387e-08	1.30 (1.18;1.42)	3.99518e-08	1.33 (1.22;1.46)	1.1792e-09	1.33 (1.21;1.46)	1.84432e-09	1.00 (0.96;1.05)	0.886544	0.98 (0.95;1.02)	0.447927
lag3	Neutropenia	hematopoietic	563	1.42 (1.30;1.54)	4.15198e-15	1.31 (1.20;1.42)	3.02133e-10	1.34 (1.23;1.46)	1.0511e-11	1.35 (1.24;1.47)	4.56921e-12	1.30 (1.19;1.41)	1.13161e-09	1.32 (1.21;1.44)	8.53172e-11	0.98 (0.95;1.01)	0.287868
cd55	Chronic renal failure [CKD]	genitourinary	2019	1.78 (1.70;1.87)	3.10619e-135	1.15 (1.10;1.20)	3.04506e-10	1.06 (1.02;1.11)	0.00545879	1.09 (1.04;1.14)	0.000154041	1.09 (1.05;1.14)	6.34813e-05	1.12 (1.07;1.17)	5.24924e-07	1.02 (1.00;1.04)	0.100198	1.00 (0.98;1.02)	0.958811
spint1	Respiratory failure	respiratory	999	1.56 (1.47;1.67)	1.41434e-43	1.22 (1.15;1.30)	3.05704e-10	1.37 (1.28;1.45)	2.71998e-22	1.32 (1.24;1.41)	2.86517e-18	1.29 (1.21;1.37)	1.84624e-15	1.25 (1.17;1.33)	6.32344e-12	0.99 (0.95;1.03)	0.618258	0.97 (0.95;1.00)	0.0348715
edn1	Primary pulmonary hypertension	circulatory system	293	2.33 (2.06;2.62)	7.69736e-43	1.45 (1.29;1.63)	3.07375e-10	1.76 (1.56;1.98)	1.09421e-20	1.75 (1.56;1.97)	7.53897e-21	1.78 (1.59;2.00)	1.95006e-22	1.72 (1.53;1.93)	7.51021e-20	0.95 (0.84;1.09)	0.484389
dpp6	Chronic airway obstruction	respiratory	1702	0.66 (0.62;0.69)	2.44885e-62	0.86 (0.82;0.90)	3.08143e-10	0.88 (0.84;0.93)	9.56333e-07	0.86 (0.82;0.91)	5.27086e-09	0.83 (0.79;0.87)	1.11754e-13	0.83 (0.79;0.87)	3.19365e-15	1.01 (0.99;1.04)	0.209777	1.00 (0.98;1.01)	0.79694
galnt5	Congestive heart failure (CHF) NOS	circulatory system	854	1.23 (1.15;1.32)	3.2747e-09	1.24 (1.16;1.32)	3.11878e-10	1.20 (1.12;1.28)	1.37432e-07	1.23 (1.15;1.32)	1.32842e-09	1.27 (1.19;1.35)	3.9677e-12	1.24 (1.16;1.33)	2.45606e-10	1.01 (0.95;1.08)	0.694058	0.99 (0.96;1.01)	0.284277
tff2	Alcohol-related disorders	mental disorders	742	1.60 (1.49;1.72)	3.10828e-36	1.26 (1.17;1.35)	3.13283e-10	1.38 (1.28;1.48)	1.307e-17	1.37 (1.27;1.47)	2.03077e-17	1.28 (1.19;1.37)	1.18747e-11	1.28 (1.20;1.38)	6.84221e-12	0.98 (0.95;1.01)	0.292858	1.00 (0.98;1.03)	0.790944
pigr	Chronic renal failure [CKD]	genitourinary	2055	1.67 (1.60;1.75)	3.39939e-105	1.15 (1.10;1.20)	3.1394e-10	1.57 (1.50;1.64)	1.29577e-87	1.29 (1.23;1.34)	2.03834e-28	1.29 (1.24;1.35)	1.18726e-29	1.22 (1.16;1.27)	5.844e-18	1.00 (0.96;1.03)	0.79912	1.01 (1.00;1.03)	0.126586
itga11	Benign neoplasm of colon	neoplasms	3625	0.86 (0.83;0.88)	2.06812e-20	0.90 (0.87;0.93)	3.15954e-10	0.86 (0.83;0.88)	1.6337e-20	0.87 (0.84;0.90)	3.5086e-17	0.88 (0.85;0.91)	2.35572e-14	0.89 (0.86;0.92)	6.16236e-12	1.01 (0.99;1.03)	0.339109	0.98 (0.97;1.00)	0.00735197
igfbp6	Chronic renal failure [CKD]	genitourinary	2077	2.86 (2.73;3.00)	0	1.15 (1.10;1.20)	3.18206e-10	0.97 (0.93;1.01)	0.160162	0.95 (0.91;1.00)	0.0399548	1.14 (1.09;1.19)	3.28965e-09	1.14 (1.09;1.19)	5.21852e-09	1.00 (0.97;1.02)	0.832658	1.12 (1.10;1.14)	7.06642e-43
ceacam16	Alcoholism	mental disorders	1501	0.66 (0.63;0.70)	3.28776e-53	0.85 (0.81;0.89)	3.31072e-10	0.76 (0.72;0.80)	4.70323e-26	0.77 (0.73;0.81)	7.30644e-24	0.78 (0.74;0.82)	5.96488e-21	0.82 (0.78;0.87)	2.57909e-13	1.01 (0.99;1.03)	0.372353	1.02 (1.00;1.03)	0.0781344
nbl1	Chronic renal failure [CKD]	genitourinary	2096	2.62 (2.49;2.74)	0	1.15 (1.10;1.20)	3.33127e-10	1.25 (1.20;1.31)	4.16896e-23	1.21 (1.15;1.26)	1.24379e-16	1.18 (1.13;1.23)	5.53234e-13	1.14 (1.09;1.19)	2.84872e-09	1.00 (0.98;1.02)	0.709337	1.09 (1.07;1.11)	6.96364e-27
notch1	Hypercholesterolemia	endocrine/metabolic	5220	0.93 (0.90;0.95)	1.03595e-07	0.92 (0.89;0.94)	3.40186e-10	0.87 (0.84;0.89)	1.38494e-23	0.86 (0.84;0.88)	9.92284e-28	0.91 (0.89;0.94)	6.24456e-11	0.92 (0.90;0.95)	3.9792e-09	1.02 (0.95;1.09)	0.628632	0.97 (0.96;0.98)	1.70198e-10
angpt2	Cellulitis and abscess of arm/hand	dermatologic	1092	1.62 (1.52;1.72)	5.29058e-53	1.22 (1.14;1.29)	3.40793e-10	1.41 (1.33;1.50)	1.10219e-28	1.38 (1.30;1.46)	8.66393e-25	1.36 (1.28;1.45)	2.23065e-23	1.29 (1.21;1.37)	7.34487e-16	1.00 (0.97;1.02)	0.829462	1.02 (1.00;1.05)	0.0379384
edn1	Heart failure NOS	circulatory system	1424	1.66 (1.57;1.75)	6.61212e-74	1.18 (1.12;1.25)	3.41705e-10	1.35 (1.28;1.42)	1.63077e-27	1.35 (1.28;1.42)	5.86758e-28	1.36 (1.29;1.43)	6.6148e-30	1.30 (1.23;1.37)	9.38667e-23	0.99 (0.97;1.02)	0.657629
col4a1	Pneumonia	respiratory	1554	1.23 (1.16;1.29)	1.02889e-14	1.18 (1.12;1.24)	3.42939e-10	1.32 (1.25;1.39)	5.11065e-26	1.28 (1.22;1.35)	4.12056e-21	1.25 (1.19;1.32)	3.98273e-18	1.23 (1.17;1.29)	1.45662e-15	0.99 (0.97;1.01)	0.459798	1.00 (0.98;1.02)	0.917356
ggt5	Type 2 diabetes	endocrine/metabolic	2656	1.19 (1.15;1.24)	3.75032e-19	1.13 (1.09;1.17)	3.43741e-10	1.12 (1.08;1.17)	2.45711e-09	1.16 (1.12;1.21)	9.01301e-15	1.13 (1.09;1.18)	1.81857e-10	1.10 (1.06;1.15)	4.26461e-07	0.98 (0.97;1.00)	0.0743998	1.01 (1.00;1.03)	0.0386083
icam1	Emphysema	respiratory	517	2.00 (1.83;2.19)	9.5712e-52	1.32 (1.21;1.44)	3.43912e-10	1.59 (1.46;1.73)	4.15085e-25	1.43 (1.31;1.56)	1.56399e-15	1.40 (1.28;1.53)	7.63229e-14	1.35 (1.24;1.47)	1.15082e-11	0.99 (0.96;1.03)	0.756166	1.02 (0.99;1.06)	0.177797
f13b	Type 2 diabetes	endocrine/metabolic	2598	1.02 (0.98;1.06)	0.240305	0.88 (0.85;0.92)	3.56186e-10	1.01 (0.97;1.05)	0.761536	0.97 (0.94;1.01)	0.170413	0.91 (0.87;0.94)	1.0324e-06	0.91 (0.87;0.94)	5.40788e-07	1.00 (0.98;1.02)	0.863154	1.00 (0.99;1.01)	0.98955
treh	Type 2 diabetes	endocrine/metabolic	2621	1.46 (1.41;1.52)	3.27132e-82	1.13 (1.09;1.18)	3.56965e-10	1.24 (1.19;1.28)	6.01273e-27	1.24 (1.20;1.29)	1.99917e-28	1.21 (1.16;1.26)	9.84804e-22	1.14 (1.10;1.19)	6.90524e-12	1.02 (1.00;1.04)	0.0429725	1.03 (1.02;1.05)	2.72428e-06
crim1	Primary pulmonary hypertension	circulatory system	294	2.23 (1.98;2.52)	2.87865e-38	1.46 (1.29;1.64)	3.5729e-10	1.88 (1.67;2.12)	5.67645e-25	1.76 (1.57;1.98)	6.80793e-21	1.76 (1.56;1.98)	6.21971e-21	1.53 (1.36;1.72)	1.78848e-12	0.95 (0.83;1.07)	0.383647	0.98 (0.89;1.07)	0.62675
tnfrsf11b	Acute renal failure	genitourinary	2428	1.50 (1.43;1.57)	8.23411e-71	1.14 (1.09;1.19)	3.58881e-10	1.46 (1.40;1.52)	3.32944e-69	1.35 (1.30;1.41)	5.64345e-46	1.22 (1.17;1.27)	6.79323e-21	1.16 (1.11;1.20)	8.85489e-12	1.00 (0.99;1.02)	0.784318	1.00 (0.98;1.01)	0.674825
icam5	Respiratory failure	respiratory	1002	1.46 (1.37;1.55)	6.16373e-32	1.22 (1.15;1.30)	3.6043e-10	1.38 (1.30;1.47)	1.83007e-24	1.32 (1.24;1.41)	1.16307e-18	1.30 (1.22;1.38)	1.1645e-16	1.28 (1.20;1.36)	7.3492e-15	1.00 (0.97;1.03)	0.984242	0.97 (0.95;0.99)	0.0136458
scrg1	Osteoarthritis; localized	musculoskeletal	1889	1.20 (1.14;1.27)	8.74618e-13	1.16 (1.10;1.21)	3.62942e-10	1.18 (1.13;1.23)	9.62295e-13	1.17 (1.12;1.22)	1.30609e-11	1.17 (1.12;1.22)	1.77002e-11	1.17 (1.11;1.22)	3.60511e-11	0.99 (0.98;1.01)	0.46321
gdf15	Other chronic ischemic heart disease, unspecified	circulatory system	2288	1.92 (1.83;2.02)	7.64471e-150	1.15 (1.10;1.20)	3.66014e-10	1.44 (1.38;1.51)	1.97413e-58	1.39 (1.33;1.45)	4.31026e-48	1.36 (1.31;1.43)	3.00145e-43	1.22 (1.17;1.27)	1.06593e-18	1.00 (0.98;1.02)	0.892485
siglec6	Non-Hodgkins lymphoma	neoplasms	226	1.63 (1.43;1.86)	3.34837e-13	1.52 (1.33;1.73)	3.66084e-10	1.57 (1.38;1.79)	1.9298e-11	1.57 (1.37;1.79)	2.1532e-11	1.53 (1.35;1.75)	1.50431e-10	1.51 (1.32;1.72)	8.33964e-10	0.93 (0.83;1.05)	0.249464	1.04 (0.99;1.08)	0.119283
wfdc2	Chemotherapy	neoplasms	1915	1.42 (1.35;1.49)	1.29576e-42	1.16 (1.11;1.21)	3.66737e-10	1.23 (1.17;1.29)	2.41435e-18	1.24 (1.18;1.29)	1.8413e-19	1.23 (1.17;1.29)	1.27593e-18	1.18 (1.13;1.24)	1.52484e-12	1.02 (0.99;1.04)	0.233924	1.00 (0.98;1.01)	0.605781
adam22	Alcohol-related disorders	mental disorders	732	0.63 (0.59;0.68)	1.83152e-34	0.79 (0.74;0.85)	3.68861e-10	0.61 (0.56;0.65)	9.81644e-41	0.72 (0.67;0.77)	9.95141e-19	0.72 (0.67;0.78)	2.02245e-18	0.74 (0.69;0.80)	1.0994e-15	1.00 (0.97;1.04)	0.776707	1.01 (0.98;1.03)	0.534625
mmp12	Cancer of bronchus; lung	neoplasms	617	2.06 (1.88;2.25)	3.1255e-58	1.30 (1.20;1.41)	3.6934e-10	1.43 (1.32;1.55)	4.23878e-18	1.43 (1.32;1.55)	4.67319e-18	1.42 (1.31;1.54)	1.70928e-17	1.38 (1.27;1.50)	5.98169e-15	0.99 (0.95;1.04)	0.781383	1.00 (0.97;1.03)	0.965444
il12b	Non-Hodgkins lymphoma	neoplasms	232	1.65 (1.44;1.88)	1.1613e-13	1.51 (1.33;1.72)	3.71168e-10	1.59 (1.39;1.81)	8.6102e-12	1.52 (1.33;1.72)	2.57935e-10	1.51 (1.32;1.71)	4.74124e-10	1.50 (1.32;1.71)	6.26938e-10	1.01 (0.96;1.07)	0.644782	0.99 (0.94;1.03)	0.51664
masp1	Type 2 diabetes	endocrine/metabolic	2650	1.42 (1.36;1.47)	3.98254e-69	1.13 (1.09;1.17)	3.73912e-10	1.24 (1.19;1.29)	5.86808e-28	1.23 (1.19;1.28)	1.56551e-26	1.25 (1.21;1.30)	7.77453e-31	1.13 (1.08;1.17)	1.1923e-09	1.00 (0.98;1.02)	0.987351	0.99 (0.98;1.01)	0.422812
cytl1	Unspecified monoarthritis	musculoskeletal	2762	0.84 (0.81;0.88)	4.36242e-18	0.89 (0.86;0.92)	3.78702e-10	0.88 (0.85;0.91)	3.54076e-11	0.88 (0.85;0.91)	1.0034e-11	0.88 (0.84;0.91)	5.88546e-12	0.88 (0.85;0.92)	1.19483e-10	1.03 (1.01;1.06)	0.0166322	0.99 (0.98;1.00)	0.0841835
tnni3	Heart failure NOS	circulatory system	1460	1.26 (1.19;1.32)	4.6707e-18	1.18 (1.12;1.24)	3.93368e-10	1.22 (1.15;1.28)	8.28009e-14	1.20 (1.14;1.27)	9.74105e-13	1.18 (1.12;1.24)	1.2993e-10	1.18 (1.12;1.24)	3.93368e-10
bmper	Acute renal failure	genitourinary	2286	1.64 (1.57;1.71)	5.94377e-117	1.14 (1.09;1.19)	3.94748e-10	1.31 (1.25;1.36)	4.49692e-37	1.28 (1.23;1.34)	2.83342e-32	1.24 (1.19;1.30)	4.47422e-25	1.20 (1.16;1.25)	1.16222e-18	1.01 (0.98;1.03)	0.624435	1.00 (0.99;1.02)	0.620639
igfbp2	Pneumonia	respiratory	1569	1.23 (1.17;1.30)	6.66648e-15	1.17 (1.12;1.24)	3.96066e-10	1.22 (1.16;1.28)	5.92374e-14	1.21 (1.15;1.27)	2.19794e-13	1.31 (1.24;1.38)	1.75504e-25	1.23 (1.17;1.29)	1.41781e-15	1.01 (0.98;1.03)	0.619267	0.99 (0.98;1.01)	0.56508
ltbp2	Pneumococcal pneumonia	respiratory	1833	1.37 (1.29;1.44)	3.42012e-28	1.16 (1.11;1.22)	4.04307e-10	1.26 (1.20;1.32)	9.94771e-21	1.26 (1.20;1.33)	1.63414e-21	1.21 (1.15;1.27)	6.1176e-15	1.23 (1.18;1.29)	3.18711e-18	1.00 (0.98;1.02)	0.833428	1.00 (0.99;1.02)	0.582173
tnfrsf8	Cancer of other lymphoid, histiocytic tissue	neoplasms	234	1.68 (1.47;1.91)	1.30249e-14	1.51 (1.33;1.72)	4.05751e-10	1.60 (1.40;1.82)	2.15753e-12	1.59 (1.39;1.81)	4.03437e-12	1.56 (1.37;1.77)	2.50826e-11	1.55 (1.36;1.76)	4.61336e-11	0.99 (0.93;1.06)	0.827274	1.01 (0.96;1.05)	0.762791
il1r1	Acute renal failure	genitourinary	2440	1.41 (1.35;1.46)	6.23378e-61	1.14 (1.09;1.18)	4.10088e-10	1.24 (1.19;1.29)	4.55048e-25	1.27 (1.22;1.32)	6.20079e-31	1.21 (1.16;1.26)	4.95334e-20	1.16 (1.12;1.21)	1.1635e-13	1.00 (0.98;1.02)	0.866187	1.00 (0.99;1.02)	0.54786
wfdc2	Septicemia	infectious diseases	1303	1.79 (1.68;1.91)	1.52051e-75	1.20 (1.13;1.27)	4.13038e-10	1.31 (1.23;1.38)	9.43991e-20	1.33 (1.25;1.40)	6.02161e-22	1.29 (1.22;1.37)	9.01241e-19	1.23 (1.16;1.30)	1.5473e-12	1.03 (0.99;1.06)	0.135554	0.99 (0.97;1.01)	0.410841
klk10	Chronic renal failure [CKD]	genitourinary	2091	1.35 (1.29;1.41)	6.50247e-42	1.15 (1.10;1.20)	4.15801e-10	1.09 (1.04;1.13)	0.000162749	1.15 (1.10;1.20)	3.20732e-10	1.15 (1.10;1.20)	9.3501e-11	1.14 (1.09;1.19)	4.83517e-09	1.01 (1.00;1.03)	0.146584	1.00 (0.99;1.02)	0.717429
ppp1r14d	Chronic renal failure [CKD]	genitourinary	1962	1.47 (1.40;1.53)	1.47083e-61	1.15 (1.10;1.21)	4.19407e-10	1.17 (1.11;1.22)	1.93939e-11	1.15 (1.10;1.21)	3.60708e-10	1.16 (1.11;1.21)	1.57286e-10	1.15 (1.10;1.20)	6.19013e-10	1.01 (0.99;1.03)	0.258241	1.04 (1.02;1.06)	0.00025372
cntn2	Arthropathy NOS	musculoskeletal	5769	0.90 (0.87;0.92)	9.68613e-16	0.92 (0.90;0.94)	4.25508e-10	0.90 (0.88;0.93)	3.63655e-14	0.90 (0.88;0.93)	1.21418e-13	0.90 (0.88;0.93)	1.70771e-13	0.92 (0.90;0.95)	1.21096e-09	1.01 (1.00;1.02)	0.110652	1.01 (1.00;1.02)	0.12928
lamp3	Obstructive chronic bronchitis	respiratory	841	2.80 (2.60;3.02)	1.04024e-162	1.25 (1.16;1.33)	4.33799e-10	1.42 (1.32;1.52)	5.09121e-23	1.36 (1.27;1.46)	2.73714e-18	1.33 (1.24;1.43)	3.20705e-16	1.26 (1.18;1.35)	4.479e-11	1.00 (0.97;1.04)	0.817155	1.02 (1.00;1.05)	0.0834386
capg	Postinflammatory pulmonary fibrosis	respiratory	470	1.62 (1.48;1.78)	1.31013e-23	1.34 (1.22;1.47)	4.35091e-10	1.36 (1.24;1.49)	1.07163e-10	1.34 (1.22;1.47)	3.83925e-10	1.33 (1.22;1.46)	1.07346e-09	1.35 (1.23;1.48)	1.29869e-10	0.99 (0.94;1.04)	0.711336	1.00 (0.96;1.04)	0.884195
nefl	Cerebral ischemia	circulatory system	606	1.55 (1.41;1.71)	6.88368e-19	1.30 (1.20;1.42)	4.36732e-10	1.42 (1.30;1.54)	4.24286e-16	1.41 (1.29;1.53)	2.13565e-15	1.36 (1.25;1.48)	7.15086e-13	1.32 (1.21;1.43)	9.5932e-11			0.99 (0.97;1.02)	0.680965
rspo1	Excessive or frequent menstruation	genitourinary	324	1.36 (1.22;1.52)	2.20953e-08	1.41 (1.26;1.57)	4.41163e-10	1.34 (1.21;1.50)	1.01707e-07	1.35 (1.21;1.50)	8.54348e-08	1.39 (1.25;1.55)	2.09005e-09	1.41 (1.26;1.56)	5.74466e-10	1.01 (0.94;1.08)	0.876985	1.00 (0.96;1.04)	0.918558
tnfrsf10b	Respiratory insufficiency	respiratory	418	2.40 (2.17;2.67)	8.50297e-61	1.37 (1.24;1.51)	4.53493e-10	1.65 (1.49;1.82)	5.44661e-23	1.53 (1.39;1.69)	3.50307e-17	1.53 (1.39;1.69)	3.15963e-17	1.44 (1.31;1.59)	3.90756e-13	1.00 (0.93;1.06)	0.899185	1.00 (0.96;1.05)	0.906265
npc2	Cardiomegaly	circulatory system	990	1.84 (1.72;1.97)	2.07583e-69	1.22 (1.15;1.30)	4.58514e-10	1.31 (1.23;1.40)	8.66428e-17	1.34 (1.26;1.43)	1.69603e-19	1.29 (1.21;1.37)	7.77164e-15	1.24 (1.17;1.33)	1.10617e-11	1.00 (0.93;1.08)	0.987839	0.99 (0.97;1.02)	0.594578
klk6	Chronic renal failure [CKD]	genitourinary	2094	1.55 (1.48;1.62)	3.53721e-85	1.15 (1.10;1.20)	4.58903e-10	1.14 (1.09;1.19)	2.48806e-09	1.04 (1.00;1.09)	0.0490563	1.06 (1.02;1.11)	0.00507322	1.09 (1.04;1.14)	0.000101123	1.00 (0.98;1.01)	0.617988	1.03 (1.02;1.05)	0.000155106
tff2	Benign neoplasm of colon	neoplasms	3648	1.20 (1.16;1.24)	1.3664e-25	1.11 (1.07;1.15)	4.68137e-10	1.13 (1.09;1.17)	7.79047e-12	1.14 (1.10;1.18)	2.52121e-14	1.12 (1.09;1.16)	5.40686e-12	1.12 (1.08;1.15)	5.58066e-11	1.00 (0.98;1.01)	0.713543	0.98 (0.97;0.99)	0.000931622
sftpa2	Cancer of bronchus; lung	neoplasms	608	1.90 (1.75;2.07)	7.12567e-53	1.29 (1.19;1.40)	4.69333e-10	1.38 (1.27;1.50)	4.5573e-15	1.39 (1.28;1.50)	1.07632e-15	1.35 (1.25;1.46)	1.50142e-13	1.31 (1.21;1.42)	2.91494e-11	1.03 (0.99;1.08)	0.112332	1.01 (0.98;1.04)	0.599693
furin	Essential hypertension	circulatory system	8736	1.37 (1.34;1.41)	5.24108e-176	1.07 (1.05;1.09)	4.70638e-10	1.20 (1.17;1.22)	6.82188e-60	1.12 (1.10;1.15)	2.68876e-26	1.09 (1.07;1.12)	5.79962e-16	1.09 (1.07;1.11)	3.35596e-15	1.04 (1.03;1.04)	2.78649e-13	1.00 (0.99;1.01)	0.608342
ltbp2	Mitral valve disease	circulatory system	1009	1.56 (1.45;1.68)	1.35964e-31	1.22 (1.15;1.31)	4.72175e-10	1.41 (1.32;1.51)	6.574e-25	1.42 (1.33;1.52)	4.10384e-26	1.32 (1.24;1.41)	8.66169e-18	1.34 (1.25;1.42)	7.22809e-19	1.00 (0.97;1.03)	0.971954	1.01 (0.99;1.04)	0.253566
msr1	Postinflammatory pulmonary fibrosis	respiratory	479	1.75 (1.59;1.93)	1.34062e-29	1.34 (1.22;1.46)	4.8303e-10	1.52 (1.39;1.67)	6.05806e-19	1.52 (1.39;1.67)	3.31477e-19	1.39 (1.26;1.52)	2.87202e-12	1.37 (1.25;1.50)	2.18342e-11	1.02 (0.90;1.14)	0.799171	1.01 (0.97;1.05)	0.670038
kitlg	Alcohol-related disorders	mental disorders	738	0.58 (0.54;0.62)	5.09343e-50	0.79 (0.74;0.85)	4.95743e-10	0.63 (0.58;0.68)	7.1111e-36	0.67 (0.62;0.72)	1.18471e-27	0.77 (0.72;0.83)	2.59607e-12	0.78 (0.72;0.84)	1.02674e-11	1.03 (1.00;1.06)	0.0730766	1.02 (0.99;1.05)	0.120341
ccl20	Cirrhosis of liver without mention of alcohol	digestive	207	2.67 (2.33;3.07)	1.69994e-44	1.55 (1.35;1.78)	4.96728e-10	2.00 (1.74;2.29)	6.54669e-23	1.90 (1.66;2.19)	4.02725e-20	1.66 (1.44;1.90)	6.90727e-13	1.60 (1.39;1.83)	2.26717e-11	1.01 (0.95;1.07)	0.775281	1.06 (1.01;1.11)	0.0282556
pla2g15	Other chronic nonalcoholic liver disease	digestive	695	1.92 (1.78;2.07)	1.62035e-64	1.27 (1.18;1.36)	4.98879e-10	1.75 (1.62;1.88)	1.90712e-48	1.55 (1.44;1.67)	1.60758e-30	1.45 (1.35;1.56)	1.4832e-22	1.39 (1.29;1.49)	9.48701e-18	0.97 (0.94;1.00)	0.0750511	1.04 (1.02;1.07)	0.00177924
pik3ip1	Acute renal failure	genitourinary	2447	1.83 (1.75;1.91)	1.27378e-160	1.14 (1.09;1.18)	5.03351e-10	1.13 (1.09;1.18)	4.54555e-09	1.21 (1.17;1.26)	8.19607e-21	1.16 (1.12;1.21)	1.17578e-13	1.16 (1.11;1.20)	1.65283e-12	0.99 (0.97;1.01)	0.380644	1.02 (1.01;1.04)	0.00262675
thop1	Postinflammatory pulmonary fibrosis	respiratory	477	1.34 (1.22;1.47)	8.88692e-10	1.33 (1.22;1.45)	5.04236e-10	1.44 (1.31;1.57)	3.89219e-15	1.46 (1.34;1.60)	7.16047e-17	1.42 (1.30;1.56)	1.15219e-14	1.34 (1.22;1.46)	1.94576e-10	1.01 (0.96;1.06)	0.71462	1.00 (0.96;1.05)	0.8522
cbln4	Alcohol-related disorders	mental disorders	744	0.65 (0.60;0.70)	2.71102e-31	0.80 (0.74;0.85)	5.07785e-10	0.73 (0.68;0.78)	1.55497e-17	0.75 (0.70;0.80)	2.48884e-15	0.77 (0.72;0.83)	1.9681e-12	0.77 (0.71;0.82)	5.64248e-13	1.00 (0.97;1.03)	0.973082	1.00 (0.98;1.03)	0.925793
icam3	Cancer of other lymphoid, histiocytic tissue	neoplasms	232	1.59 (1.40;1.82)	1.88931e-12	1.50 (1.32;1.71)	5.09252e-10	1.55 (1.37;1.77)	2.02281e-11	1.51 (1.33;1.72)	3.9205e-10	1.47 (1.29;1.67)	4.50278e-09	1.50 (1.32;1.70)	8.71658e-10	1.03 (0.98;1.09)	0.265699	0.98 (0.94;1.03)	0.506231
cd70	Cancer of other lymphoid, histiocytic tissue	neoplasms	231	1.63 (1.43;1.87)	8.00691e-13	1.50 (1.32;1.71)	5.10329e-10	1.54 (1.35;1.75)	6.98229e-11	1.52 (1.34;1.73)	1.63175e-10	1.53 (1.35;1.74)	8.86694e-11	1.50 (1.32;1.71)	6.57531e-10	1.03 (0.97;1.09)	0.296835	1.04 (1.00;1.09)	0.0629272
notch1	Cirrhosis of liver without mention of alcohol	digestive	209	1.79 (1.56;2.05)	5.70212e-17	1.53 (1.34;1.75)	5.16146e-10	1.39 (1.21;1.59)	2.85549e-06	1.36 (1.18;1.55)	9.72719e-06	1.49 (1.31;1.71)	5.38039e-09	1.52 (1.33;1.74)	1.09103e-09	0.95 (0.66;1.38)	0.796196	1.03 (0.98;1.09)	0.214588
serpind1	Heart valve replaced	circulatory system	333	0.77 (0.69;0.86)	3.06524e-06	0.71 (0.64;0.79)	5.32905e-10	0.69 (0.62;0.77)	2.58819e-11	0.67 (0.60;0.75)	1.08843e-12	0.67 (0.60;0.75)	9.58041e-13	0.67 (0.60;0.74)	1.72911e-13	1.02 (0.90;1.16)	0.74085	1.00 (0.96;1.04)	0.967788
heph	Uterine leiomyoma	neoplasms	482	1.26 (1.15;1.38)	4.12558e-07	1.33 (1.21;1.45)	5.33956e-10	1.33 (1.22;1.46)	4.93551e-10	1.35 (1.24;1.48)	4.14264e-11	1.36 (1.24;1.49)	1.57832e-11	1.36 (1.24;1.49)	1.48861e-11	1.05 (0.92;1.19)	0.476688	0.99 (0.96;1.02)	0.497345
edn1	Chronic renal failure [CKD]	genitourinary	1905	2.09 (1.99;2.19)	2.75739e-195	1.15 (1.10;1.21)	5.36317e-10	1.28 (1.22;1.34)	1.83902e-25	1.32 (1.26;1.38)	1.86576e-31	1.27 (1.21;1.33)	1.04629e-24	1.22 (1.17;1.28)	3.92668e-18	1.02 (1.00;1.04)	0.100975
ocln	Respiratory failure	respiratory	979	1.87 (1.75;2.01)	1.46663e-74	1.23 (1.15;1.31)	5.44056e-10	1.42 (1.33;1.52)	1.14278e-25	1.42 (1.33;1.51)	3.50407e-25	1.32 (1.24;1.41)	2.96214e-17	1.28 (1.20;1.37)	7.07871e-14	0.99 (0.93;1.04)	0.616497	1.02 (0.99;1.05)	0.221235
hspa2	Chronic renal failure [CKD]	genitourinary	1958	1.47 (1.41;1.54)	7.12753e-60	1.15 (1.10;1.21)	5.46483e-10	1.16 (1.11;1.21)	2.75558e-10	1.11 (1.06;1.16)	7.82573e-06	1.17 (1.12;1.22)	1.54203e-11	1.15 (1.10;1.21)	5.46483e-10	1.00 (0.98;1.02)	0.875794
timp1	Circulatory disease NEC	circulatory system	3344	1.35 (1.30;1.40)	3.04658e-61	1.12 (1.08;1.16)	5.49966e-10	1.17 (1.13;1.21)	4.1394e-19	1.15 (1.11;1.19)	7.56174e-16	1.15 (1.11;1.19)	1.6781e-14	1.13 (1.09;1.17)	6.44867e-12	1.01 (0.98;1.04)	0.627011	1.02 (1.01;1.03)	0.000409555
areg	Malignant neoplasm of female breast	neoplasms	974	1.22 (1.14;1.30)	1.11792e-09	1.23 (1.15;1.31)	5.62149e-10	1.23 (1.16;1.32)	2.17357e-10	1.24 (1.16;1.32)	1.18904e-10	1.23 (1.16;1.32)	2.39884e-10	1.23 (1.15;1.31)	2.59186e-10	1.01 (0.98;1.03)	0.680675	0.97 (0.95;0.99)	0.00932417
igfbp7	Acidosis	endocrine/metabolic	496	1.88 (1.71;2.07)	2.51294e-38	1.33 (1.22;1.46)	5.72407e-10	1.40 (1.28;1.53)	3.07594e-13	1.40 (1.28;1.54)	1.93962e-13	1.36 (1.24;1.49)	3.03946e-11	1.33 (1.22;1.46)	4.15075e-10	1.04 (0.99;1.09)	0.104198	0.99 (0.95;1.02)	0.519145
erbb2	Type 2 diabetes	endocrine/metabolic	2679	1.79 (1.72;1.86)	2.53893e-173	1.13 (1.09;1.17)	5.75614e-10	1.27 (1.22;1.32)	1.64226e-33	1.19 (1.15;1.24)	5.13128e-19	1.20 (1.15;1.25)	2.05844e-20	1.16 (1.11;1.20)	7.72158e-14	1.03 (0.99;1.07)	0.120207	1.01 (0.99;1.02)	0.21481
sfrp1	Chronic renal failure [CKD]	genitourinary	2054	1.52 (1.45;1.59)	1.56994e-67	1.15 (1.10;1.20)	5.88419e-10	1.32 (1.26;1.38)	2.41029e-34	1.32 (1.27;1.38)	1.69528e-34	1.23 (1.17;1.28)	2.08725e-19	1.22 (1.16;1.27)	9.01341e-18	1.01 (0.99;1.03)	0.206802	1.00 (0.99;1.02)	0.713327
pilrb	Chronic renal failure [CKD]	genitourinary	2088	1.78 (1.71;1.87)	5.90334e-141	1.14 (1.10;1.19)	5.90534e-10	1.17 (1.12;1.22)	3.58819e-13	1.18 (1.13;1.23)	2.90552e-14	1.18 (1.13;1.23)	1.46796e-14	1.14 (1.09;1.18)	4.03489e-09	1.00 (0.98;1.02)	0.705659	1.02 (1.00;1.03)	0.0269792
ifi30	Chemotherapy	neoplasms	1906	1.38 (1.32;1.45)	1.10455e-40	1.15 (1.10;1.21)	5.94819e-10	1.21 (1.16;1.27)	3.24801e-16	1.21 (1.15;1.26)	5.60001e-16	1.22 (1.16;1.27)	3.36892e-17	1.20 (1.15;1.26)	4.08128e-15	1.02 (1.00;1.04)	0.0501986	1.01 (0.99;1.02)	0.528803
ntprobnp	Pneumonia	respiratory	1554	1.41 (1.34;1.49)	9.97649e-37	1.17 (1.11;1.23)	5.98505e-10	1.41 (1.34;1.48)	7.06229e-42	1.36 (1.30;1.43)	1.1479e-34	1.28 (1.22;1.35)	3.18139e-22	1.22 (1.16;1.28)	4.34821e-15	1.00 (0.98;1.02)	0.795445	0.99 (0.97;1.00)	0.138815
ssc4d	Acute renal failure	genitourinary	2417	1.02 (0.98;1.07)	0.293405	0.88 (0.85;0.92)	6.02205e-10	0.83 (0.80;0.87)	9.07485e-19	0.81 (0.78;0.84)	5.37408e-25	0.88 (0.85;0.92)	4.05087e-10	0.86 (0.83;0.90)	2.41355e-13	1.02 (1.00;1.05)	0.102503	1.00 (0.99;1.02)	0.677702
slamf6	Chemotherapy	neoplasms	1950	1.20 (1.15;1.26)	1.2731e-15	1.15 (1.10;1.20)	6.03897e-10	1.18 (1.12;1.23)	1.55977e-12	1.17 (1.12;1.22)	9.59825e-12	1.16 (1.11;1.22)	3.24528e-11	1.15 (1.10;1.20)	4.34083e-10	0.99 (0.97;1.01)	0.36405	1.00 (0.99;1.02)	0.718245
msln	Emphysema	respiratory	515	2.35 (2.14;2.57)	9.76746e-73	1.31 (1.20;1.43)	6.06568e-10	1.49 (1.36;1.62)	1.68858e-19	1.46 (1.34;1.59)	1.16906e-17	1.37 (1.26;1.50)	4.55058e-13	1.31 (1.20;1.43)	5.67066e-10	1.02 (0.98;1.07)	0.333829	1.05 (1.02;1.09)	0.00200482
ifngr1	Chronic airway obstruction	respiratory	1724	0.90 (0.86;0.94)	1.17355e-05	0.86 (0.82;0.90)	6.07503e-10	0.73 (0.70;0.77)	1.25101e-37	0.73 (0.70;0.77)	5.07838e-38	0.81 (0.78;0.85)	8.72037e-18	0.85 (0.81;0.89)	2.38801e-11	1.00 (0.98;1.02)	0.904741	1.00 (0.98;1.02)	0.916021
trem2	Cancer of bronchus; lung	neoplasms	611	1.84 (1.69;2.01)	1.22717e-44	1.29 (1.19;1.40)	6.10973e-10	1.42 (1.31;1.54)	4.06913e-17	1.36 (1.25;1.47)	2.00864e-13	1.34 (1.24;1.46)	1.53144e-12	1.33 (1.23;1.44)	5.58507e-12	1.07 (0.98;1.18)	0.137474	0.98 (0.95;1.01)	0.145904
tnfrsf8	Non-Hodgkins lymphoma	neoplasms	228	1.65 (1.44;1.89)	2.20012e-13	1.52 (1.33;1.73)	6.18836e-10	1.53 (1.34;1.75)	3.4464e-10	1.54 (1.35;1.76)	1.96986e-10	1.52 (1.34;1.74)	4.36337e-10	1.53 (1.35;1.75)	1.87725e-10	0.99 (0.93;1.06)	0.801877	1.00 (0.96;1.05)	0.866162
stc1	Cirrhosis of liver without mention of alcohol	digestive	207	2.48 (2.16;2.86)	2.89338e-36	1.54 (1.34;1.76)	6.32274e-10	1.59 (1.39;1.83)	2.59756e-11	1.48 (1.29;1.69)	2.25942e-08	1.58 (1.38;1.82)	4.95298e-11	1.49 (1.30;1.71)	9.03093e-09	1.00 (0.93;1.09)	0.905096	0.98 (0.94;1.03)	0.533276
cant1	Acute renal failure	genitourinary	2422	1.42 (1.36;1.48)	2.69674e-64	1.14 (1.09;1.18)	6.4524e-10	1.11 (1.07;1.16)	2.20401e-07	1.09 (1.05;1.14)	2.26232e-05	1.12 (1.08;1.17)	1.31429e-08	1.15 (1.10;1.19)	2.89593e-11	1.00 (0.98;1.02)	0.890777	1.00 (0.98;1.01)	0.954689
vcam1	Neutropenia	hematopoietic	560	1.45 (1.33;1.58)	3.03168e-17	1.30 (1.20;1.42)	6.45871e-10	1.33 (1.22;1.45)	2.88164e-11	1.32 (1.21;1.44)	8.28547e-11	1.33 (1.22;1.45)	2.60179e-11	1.32 (1.21;1.44)	8.18795e-11	1.01 (0.97;1.04)	0.71381
nefl	Decubitus ulcer	dermatologic	606	1.72 (1.56;1.89)	7.48483e-29	1.30 (1.19;1.41)	6.4963e-10	1.49 (1.37;1.62)	4.2386e-21	1.51 (1.39;1.64)	7.07272e-22	1.41 (1.30;1.53)	5.41072e-16	1.32 (1.22;1.44)	2.99199e-11			1.01 (0.98;1.05)	0.368462
cd302	Edema	symptoms	986	1.66 (1.55;1.77)	5.50227e-49	1.22 (1.15;1.30)	6.52149e-10	1.33 (1.25;1.42)	1.56965e-18	1.33 (1.25;1.42)	1.00889e-18	1.33 (1.25;1.42)	2.65656e-18	1.26 (1.18;1.34)	1.44039e-12	1.01 (0.97;1.04)	0.720609	0.99 (0.97;1.02)	0.585363
ebi3_il27	Cirrhosis of liver without mention of alcohol	digestive	207	2.15 (1.86;2.47)	5.78509e-26	1.54 (1.35;1.77)	6.53223e-10	1.97 (1.71;2.27)	3.25608e-21	1.97 (1.71;2.26)	1.5805e-21	1.68 (1.46;1.92)	3.06319e-13	1.63 (1.42;1.87)	3.92802e-12	0.98 (0.93;1.03)	0.396242	1.05 (1.00;1.11)	0.0367316
chi3l1	Cirrhosis of liver without mention of alcohol	digestive	205	2.98 (2.58;3.44)	6.90212e-50	1.55 (1.35;1.78)	6.66017e-10	2.01 (1.74;2.31)	1.43972e-22	2.11 (1.83;2.42)	1.71899e-25	1.72 (1.49;1.97)	2.96324e-14	1.71 (1.48;1.96)	6.30784e-14	0.96 (0.90;1.02)	0.207311	1.06 (1.01;1.12)	0.0169707
cdcp1	Other mental disorder	mental disorders	6564	1.32 (1.28;1.35)	7.58992e-86	1.08 (1.05;1.11)	6.67588e-10	1.29 (1.26;1.32)	5.92467e-90	1.23 (1.20;1.27)	1.21844e-63	1.09 (1.07;1.12)	7.01836e-13	1.09 (1.06;1.12)	3.3692e-12	1.00 (0.99;1.01)	0.874342	1.00 (0.99;1.01)	0.767432
adam12	Acute renal failure	genitourinary	2283	1.67 (1.60;1.74)	1.62142e-120	1.14 (1.09;1.19)	6.73634e-10	1.25 (1.20;1.31)	1.27406e-25	1.24 (1.19;1.29)	1.03007e-23	1.19 (1.14;1.24)	6.18835e-16	1.16 (1.11;1.21)	1.31557e-11	1.00 (0.99;1.02)	0.686791
ceacam16	Decubitus ulcer	dermatologic	606	0.80 (0.73;0.87)	1.60461e-07	0.77 (0.71;0.84)	6.74122e-10	0.72 (0.66;0.78)	7.43714e-15	0.72 (0.66;0.78)	1.40176e-14	0.72 (0.66;0.78)	1.17373e-14	0.78 (0.71;0.84)	2.59797e-09	1.01 (0.97;1.05)	0.620469	1.01 (0.98;1.04)	0.46242
mdk	Other anemias	hematopoietic	2470	1.32 (1.26;1.37)	4.7368e-40	1.13 (1.09;1.18)	6.86446e-10	1.19 (1.14;1.23)	1.56885e-16	1.21 (1.16;1.26)	1.00384e-20	1.19 (1.14;1.24)	1.13578e-17	1.17 (1.12;1.21)	3.88008e-14	1.03 (0.98;1.08)	0.191192	0.99 (0.98;1.01)	0.295919
havcr2	Neutropenia	hematopoietic	560	1.48 (1.36;1.62)	5.03536e-19	1.30 (1.20;1.41)	7.06189e-10	1.35 (1.24;1.47)	1.60758e-12	1.35 (1.24;1.47)	1.5384e-12	1.36 (1.25;1.48)	6.0421e-13	1.32 (1.22;1.44)	5.96364e-11	1.05 (0.97;1.14)	0.229578
eda2r	Hyposmolality and/or hyponatremia	endocrine/metabolic	1007	1.65 (1.52;1.78)	1.50961e-33	1.22 (1.15;1.31)	7.10437e-10	1.40 (1.31;1.49)	2.49194e-23	1.34 (1.26;1.44)	5.94299e-19	1.29 (1.21;1.38)	1.51655e-14	1.23 (1.15;1.31)	5.26517e-10	1.00 (0.95;1.06)	0.962703	1.02 (0.99;1.04)	0.126463
dtnb	Chronic ulcer of skin	dermatologic	425	1.92 (1.73;2.13)	3.44394e-35	1.37 (1.24;1.52)	7.1072e-10	1.57 (1.42;1.74)	3.39543e-18	1.60 (1.44;1.77)	1.82588e-19	1.52 (1.37;1.68)	4.76208e-16	1.47 (1.33;1.62)	8.34314e-14			1.02 (0.98;1.06)	0.339065
mfap5	Uterine leiomyoma	neoplasms	495	1.32 (1.21;1.45)	6.61919e-10	1.32 (1.21;1.44)	7.14419e-10	1.35 (1.24;1.47)	3.2925e-11	1.34 (1.23;1.46)	9.21101e-11	1.33 (1.22;1.46)	1.77395e-10	1.33 (1.22;1.45)	2.25111e-10	0.94 (0.88;1.01)	0.0837369	0.97 (0.94;1.00)	0.0374281
ccl3	Other anemias	hematopoietic	2448	1.42 (1.36;1.48)	3.4125e-59	1.14 (1.09;1.18)	7.15129e-10	1.16 (1.11;1.20)	4.33778e-12	1.17 (1.12;1.22)	1.51726e-13	1.18 (1.13;1.23)	1.82007e-15	1.16 (1.11;1.21)	6.12757e-13	0.99 (0.97;1.01)	0.496871	1.00 (0.98;1.01)	0.696519
robo2	Cancer of bronchus; lung	neoplasms	620	1.26 (1.16;1.38)	5.43904e-08	1.28 (1.18;1.39)	7.1967e-10	1.22 (1.12;1.32)	3.53236e-06	1.23 (1.13;1.34)	9.49772e-07	1.28 (1.18;1.39)	8.73944e-10	1.26 (1.16;1.36)	1.42029e-08	1.01 (0.98;1.04)	0.564365	0.97 (0.94;0.99)	0.0142692
pdcd1	Septicemia	infectious diseases	1368	1.36 (1.29;1.44)	3.53638e-29	1.18 (1.12;1.25)	7.28646e-10	1.24 (1.18;1.31)	3.24535e-15	1.21 (1.15;1.28)	2.50459e-12	1.20 (1.14;1.27)	1.34802e-11	1.20 (1.14;1.26)	2.95723e-11	0.98 (0.96;1.01)	0.130048	1.00 (0.98;1.02)	0.866777
icam5	Cancer of bronchus; lung	neoplasms	613	1.84 (1.70;2.00)	3.43857e-50	1.28 (1.19;1.39)	7.3784e-10	1.43 (1.32;1.55)	1.12225e-18	1.39 (1.28;1.50)	6.17577e-16	1.37 (1.27;1.48)	7.55635e-15	1.34 (1.24;1.45)	3.5235e-13	0.98 (0.95;1.02)	0.347253	1.04 (1.01;1.07)	0.00674379
spp1	Acute renal failure	genitourinary	2454	1.34 (1.28;1.40)	1.31848e-41	1.14 (1.09;1.18)	7.43932e-10	1.08 (1.04;1.13)	0.000102778	1.08 (1.04;1.13)	0.000126264	1.12 (1.07;1.16)	9.44913e-08	1.16 (1.11;1.20)	3.92625e-12	0.97 (0.85;1.10)	0.608272	1.00 (0.98;1.01)	0.869047
dcn	Degeneration of intervertebral disc	musculoskeletal	618	1.32 (1.21;1.43)	2.19775e-10	1.28 (1.18;1.39)	7.45837e-10	1.33 (1.23;1.44)	2.38646e-12	1.31 (1.21;1.41)	4.06056e-11	1.29 (1.20;1.40)	1.79478e-10	1.29 (1.19;1.39)	3.90557e-10	1.00 (0.95;1.05)	0.952062	1.03 (1.00;1.06)	0.0521525
ulbp2	Chronic renal failure [CKD]	genitourinary	2060	2.15 (2.05;2.25)	6.22277e-232	1.15 (1.10;1.20)	7.59804e-10	1.32 (1.26;1.38)	2.37079e-34	1.36 (1.30;1.42)	4.7796e-41	1.22 (1.16;1.27)	2.28129e-18	1.18 (1.13;1.24)	9.4895e-14	1.00 (0.98;1.02)	0.958109	0.99 (0.98;1.01)	0.441862
wars	Primary pulmonary hypertension	circulatory system	296	1.73 (1.54;1.94)	2.50321e-20	1.43 (1.28;1.61)	7.63326e-10	1.51 (1.35;1.70)	1.69953e-12	1.49 (1.33;1.67)	1.24275e-11	1.51 (1.35;1.69)	2.07432e-12	1.43 (1.27;1.60)	1.24384e-09	1.00 (0.88;1.13)	0.946183	1.01 (0.90;1.13)	0.859721
mmp7	Other abnormal blood chemistry	symptoms	1452	1.33 (1.26;1.40)	4.09528e-25	1.18 (1.12;1.24)	7.63476e-10	1.25 (1.19;1.32)	4.55582e-17	1.26 (1.19;1.33)	8.80044e-18	1.18 (1.12;1.24)	7.1819e-10	1.19 (1.13;1.25)	4.22608e-11	1.02 (0.99;1.06)	0.132427	1.01 (0.99;1.03)	0.168364
spint1	Emphysema	respiratory	522	1.79 (1.64;1.96)	1.44329e-38	1.31 (1.20;1.43)	7.70567e-10	1.47 (1.35;1.61)	2.70186e-18	1.42 (1.30;1.55)	2.80655e-15	1.38 (1.26;1.50)	6.33991e-13	1.34 (1.23;1.46)	2.89671e-11	0.98 (0.93;1.02)	0.313528	1.01 (0.98;1.04)	0.620954
pon2	Cirrhosis of liver without mention of alcohol	digestive	200	2.08 (1.80;2.39)	1.18189e-24	1.54 (1.34;1.77)	7.79115e-10	1.82 (1.59;2.09)	2.79946e-17	1.90 (1.65;2.18)	1.39336e-19	1.53 (1.33;1.75)	1.88135e-09	1.57 (1.37;1.81)	1.17669e-10	1.04 (0.98;1.12)	0.211623	1.15 (1.09;1.21)	5.66628e-08
ntprobnp	Circulatory disease NEC	circulatory system	3393	1.35 (1.30;1.40)	1.18506e-57	1.11 (1.07;1.15)	7.83228e-10	1.32 (1.27;1.36)	8.99043e-55	1.29 (1.25;1.33)	1.61003e-48	1.20 (1.16;1.24)	5.30172e-25	1.15 (1.12;1.19)	6.70079e-17	1.00 (0.98;1.01)	0.672222	1.00 (0.99;1.01)	0.823944
robo2	Emphysema	respiratory	523	1.31 (1.20;1.44)	5.76308e-09	1.31 (1.20;1.43)	7.92279e-10	1.23 (1.13;1.35)	6.0021e-06	1.26 (1.15;1.37)	7.14839e-07	1.31 (1.20;1.42)	9.56043e-10	1.28 (1.17;1.39)	2.76637e-08	1.02 (0.98;1.06)	0.276412	1.02 (0.98;1.05)	0.360972
mcam	Type 2 diabetes with ophthalmic manifestations	endocrine/metabolic	418	1.18 (1.07;1.31)	0.00149588	1.36 (1.23;1.49)	7.97017e-10	1.40 (1.27;1.54)	1.28216e-11	1.39 (1.26;1.53)	3.9661e-11	1.44 (1.30;1.58)	2.60162e-13	1.58 (1.43;1.74)	2.92325e-20	1.07 (1.00;1.15)	0.0606394	1.04 (1.00;1.08)	0.0456734
cdcp1	Cirrhosis of liver without mention of alcohol	digestive	202	3.07 (2.67;3.54)	6.25273e-54	1.54 (1.34;1.77)	8.00373e-10	2.32 (2.02;2.68)	2.72791e-31	1.95 (1.70;2.24)	5.14278e-21	1.67 (1.46;1.92)	2.59427e-13	1.62 (1.41;1.86)	6.25888e-12	0.97 (0.90;1.03)	0.316923	1.13 (1.08;1.19)	1.61304e-06
ceacam6	Tobacco use disorder	mental disorders	1781	2.35 (2.24;2.46)	1.85845e-273	1.16 (1.10;1.21)	8.04241e-10	1.17 (1.12;1.23)	2.39405e-11	1.16 (1.10;1.21)	8.76335e-10	1.15 (1.10;1.21)	3.01123e-09	1.17 (1.12;1.23)	3.11328e-11	1.02 (1.00;1.04)	0.125054	1.00 (0.99;1.02)	0.560181
plxnb2	Cirrhosis of liver without mention of alcohol	digestive	209	2.73 (2.38;3.13)	2.40395e-46	1.54 (1.34;1.76)	8.28182e-10	1.99 (1.74;2.29)	4.85689e-23	1.90 (1.66;2.18)	3.52432e-20	1.64 (1.43;1.88)	1.72386e-12	1.58 (1.38;1.81)	5.49508e-11	0.96 (0.90;1.03)	0.241924	1.05 (1.00;1.10)	0.0557445
dcn	Unspecified monoarthritis	musculoskeletal	2774	1.12 (1.08;1.17)	2.35214e-08	1.12 (1.08;1.17)	8.35258e-10	1.15 (1.11;1.20)	7.2363e-14	1.15 (1.10;1.19)	1.33327e-12	1.13 (1.09;1.17)	1.25818e-10	1.13 (1.09;1.17)	3.54662e-10	0.99 (0.97;1.01)	0.256348	1.01 (1.00;1.02)	0.145928
aoc3	Cirrhosis of liver without mention of alcohol	digestive	207	2.10 (1.81;2.42)	8.54631e-24	1.54 (1.34;1.77)	8.37617e-10	1.73 (1.50;1.99)	4.2907e-14	1.61 (1.41;1.85)	1.2127e-11	1.52 (1.33;1.75)	2.56422e-09	1.62 (1.41;1.86)	7.31658e-12	0.96 (0.89;1.03)	0.233039	1.08 (1.03;1.14)	0.00241695
csrp3	Chronic ulcer of skin	dermatologic	414	1.49 (1.35;1.65)	7.12343e-15	1.37 (1.24;1.51)	8.40187e-10	1.42 (1.28;1.57)	6.46818e-12	1.39 (1.26;1.53)	1.19718e-10	1.37 (1.24;1.51)	7.73426e-10	1.37 (1.24;1.51)	8.40187e-10			1.03 (0.99;1.06)	0.163514
igfbp7	Atrial fibrillation and flutter	circulatory system	1487	1.39 (1.31;1.46)	2.4947e-31	1.18 (1.12;1.24)	8.47646e-10	1.24 (1.17;1.30)	2.32075e-15	1.23 (1.17;1.30)	3.37735e-15	1.23 (1.16;1.29)	2.1239e-14	1.18 (1.12;1.25)	1.89357e-10	1.00 (0.97;1.02)	0.910267	1.00 (0.98;1.02)	0.982531
tnfrsf10b	Chemotherapy	neoplasms	1980	1.43 (1.36;1.50)	2.16707e-47	1.15 (1.10;1.20)	8.48605e-10	1.26 (1.21;1.32)	3.43933e-24	1.24 (1.19;1.30)	1.49235e-21	1.22 (1.17;1.28)	9.02538e-19	1.15 (1.10;1.21)	3.31333e-10	1.02 (0.99;1.04)	0.155969	1.01 (0.99;1.03)	0.275805
efna4	Other mental disorder	mental disorders	6553	1.27 (1.24;1.31)	2.13753e-77	1.08 (1.05;1.11)	8.65448e-10	1.13 (1.11;1.16)	3.63925e-24	1.15 (1.12;1.17)	1.36384e-27	1.13 (1.10;1.16)	1.07945e-21	1.10 (1.08;1.13)	1.12923e-15	1.00 (0.96;1.03)	0.790169	1.01 (1.00;1.02)	0.0127341
atrn	Type 2 diabetes	endocrine/metabolic	2609	1.56 (1.50;1.63)	2.09321e-111	1.13 (1.09;1.17)	8.74178e-10	1.32 (1.27;1.37)	8.68282e-44	1.17 (1.12;1.21)	7.28183e-15	1.13 (1.09;1.17)	9.80397e-10	1.14 (1.10;1.19)	1.17087e-11	1.02 (0.99;1.04)	0.164591	0.97 (0.96;0.99)	0.000121222
ltbp2	Hypoglycemia	endocrine/metabolic	364	1.74 (1.54;1.97)	9.52086e-19	1.39 (1.25;1.55)	8.83287e-10	1.53 (1.38;1.71)	1.51448e-14	1.70 (1.52;1.89)	1.52893e-21	1.44 (1.30;1.60)	1.60689e-11	1.52 (1.37;1.70)	8.83248e-15	0.99 (0.94;1.04)	0.747046	1.03 (0.99;1.07)	0.167539
ca4	Chronic renal failure [CKD]	genitourinary	2109	1.65 (1.58;1.72)	1.46093e-113	1.14 (1.09;1.19)	8.97231e-10	1.18 (1.13;1.23)	6.00603e-14	1.12 (1.08;1.17)	6.8378e-08	1.12 (1.07;1.17)	1.64821e-07	1.12 (1.08;1.17)	1.21913e-07	0.98 (0.96;1.01)	0.293884	0.99 (0.97;1.01)	0.20608
eln	Hypotension NOS	circulatory system	1268	1.48 (1.38;1.59)	3.23572e-26	1.19 (1.13;1.26)	9.03857e-10	1.27 (1.20;1.35)	2.95382e-15	1.29 (1.22;1.37)	1.42282e-17	1.26 (1.19;1.33)	3.32491e-15	1.24 (1.17;1.31)	6.84054e-14	0.99 (0.96;1.02)	0.441365	1.00 (0.99;1.03)	0.623732
sftpa2	Emphysema	respiratory	510	2.01 (1.84;2.20)	1.40687e-52	1.31 (1.20;1.43)	9.31019e-10	1.48 (1.36;1.62)	2.30018e-18	1.50 (1.37;1.63)	1.6294e-19	1.41 (1.29;1.53)	1.86512e-14	1.35 (1.23;1.47)	2.52404e-11	1.04 (0.99;1.08)	0.152052	0.98 (0.95;1.01)	0.170883
serpinf1	Chronic renal failure [CKD]	genitourinary	1941	2.09 (2.00;2.19)	1.36668e-211	1.15 (1.10;1.20)	9.32253e-10	1.24 (1.18;1.29)	2.09694e-20	1.26 (1.20;1.31)	1.70924e-23	1.18 (1.13;1.23)	2.57993e-13	1.15 (1.10;1.21)	3.75977e-10	0.99 (0.97;1.01)	0.375068	1.00 (0.98;1.02)	0.766357
fgf23	Congestive heart failure (CHF) NOS	circulatory system	906	2.06 (1.92;2.21)	1.53537e-90	1.24 (1.16;1.32)	9.40866e-10	1.45 (1.36;1.56)	1.15971e-26	1.42 (1.32;1.52)	1.83898e-23	1.38 (1.29;1.48)	9.88868e-21	1.37 (1.28;1.46)	2.59908e-19	0.98 (0.95;1.01)	0.21474	1.01 (0.98;1.04)	0.492086
wfdc2	Other anemias	hematopoietic	2361	1.62 (1.54;1.69)	1.50437e-92	1.14 (1.09;1.19)	9.53744e-10	1.27 (1.22;1.33)	5.51682e-29	1.26 (1.20;1.31)	3.20035e-26	1.21 (1.16;1.27)	2.24778e-19	1.16 (1.11;1.20)	1.96299e-11	0.97 (0.95;1.00)	0.0220346	1.01 (0.99;1.03)	0.19928
hpgds	Parkinson's disease	neurological	409	0.72 (0.65;0.79)	4.26143e-11	0.74 (0.67;0.81)	9.63601e-10	0.71 (0.65;0.79)	1.27313e-11	0.73 (0.66;0.80)	2.02951e-10	0.72 (0.66;0.80)	6.86936e-11	0.74 (0.67;0.81)	6.56712e-10	0.98 (0.94;1.03)	0.443526	1.04 (1.00;1.08)	0.0498674
pvr	Type 2 diabetes	endocrine/metabolic	2686	1.36 (1.31;1.41)	7.62584e-55	1.13 (1.08;1.17)	9.73474e-10	1.25 (1.21;1.30)	1.10166e-30	1.19 (1.15;1.24)	6.46202e-19	1.17 (1.12;1.21)	1.73908e-15	1.15 (1.11;1.20)	2.15704e-13	1.00 (0.98;1.02)	0.758195	1.00 (0.99;1.02)	0.6307
slamf1	Postinflammatory pulmonary fibrosis	respiratory	465	1.56 (1.42;1.71)	2.52272e-21	1.33 (1.21;1.45)	9.73861e-10	1.35 (1.23;1.48)	8.09103e-11	1.33 (1.21;1.45)	8.98265e-10	1.32 (1.21;1.45)	1.16725e-09	1.33 (1.21;1.45)	9.73861e-10	1.00 (0.95;1.05)	0.904877	0.99 (0.96;1.03)	0.74214
vwc2	Chronic renal failure [CKD]	genitourinary	2053	2.21 (2.11;2.32)	2.03533e-246	1.15 (1.10;1.20)	9.7731e-10	1.20 (1.15;1.26)	1.40773e-16	1.18 (1.13;1.24)	9.44962e-14	1.14 (1.09;1.19)	1.21665e-08	1.16 (1.11;1.21)	1.25306e-10	1.01 (0.99;1.03)	0.38947	1.05 (1.03;1.06)	1.75654e-08
art3	Chronic airway obstruction	respiratory	1716	0.77 (0.73;0.81)	3.70264e-23	0.86 (0.82;0.90)	9.88107e-10	0.78 (0.74;0.82)	2.68993e-24	0.81 (0.77;0.85)	1.25119e-18	0.82 (0.78;0.86)	6.93473e-17	0.84 (0.80;0.88)	5.75067e-13	0.99 (0.97;1.01)	0.172785	0.99 (0.98;1.01)	0.533934
cd7	Chronic renal failure [CKD]	genitourinary	1910	1.60 (1.53;1.67)	1.70253e-92	1.15 (1.10;1.20)	1.01217e-09	1.16 (1.11;1.21)	5.0334e-11	1.18 (1.13;1.23)	2.82239e-13	1.15 (1.10;1.20)	5.51795e-10	1.14 (1.09;1.19)	5.68289e-09	1.00 (0.98;1.03)	0.734394	1.01 (0.99;1.02)	0.328052
sftpd	Emphysema	respiratory	524	1.70 (1.56;1.86)	2.4428e-32	1.31 (1.20;1.42)	1.02029e-09	1.45 (1.32;1.58)	1.80441e-16	1.40 (1.28;1.52)	2.41077e-14	1.34 (1.23;1.46)	1.55924e-11	1.32 (1.21;1.44)	1.47656e-10	0.96 (0.93;1.00)	0.0741511	1.00 (0.96;1.03)	0.788679
adgre5	Obstructive chronic bronchitis	respiratory	834	0.76 (0.71;0.82)	1.11218e-13	0.81 (0.76;0.87)	1.02033e-09	0.80 (0.75;0.86)	2.55689e-10	0.79 (0.73;0.84)	9.30862e-12	0.78 (0.72;0.83)	2.99541e-13	0.77 (0.72;0.83)	1.07323e-13	0.94 (0.89;1.00)	0.0700489	0.99 (0.97;1.02)	0.648134
klk11	Acute renal failure	genitourinary	2432	1.45 (1.39;1.51)	1.22626e-69	1.13 (1.09;1.18)	1.02936e-09	1.16 (1.12;1.21)	3.2876e-13	1.16 (1.12;1.21)	1.22765e-13	1.18 (1.14;1.23)	3.13047e-16	1.15 (1.11;1.20)	6.50692e-12	1.00 (0.97;1.03)	0.856792	1.02 (1.01;1.04)	0.00119685
itgbl1	Ascites (non malignant)	digestive	337	1.70 (1.52;1.90)	8.04236e-20	1.41 (1.26;1.57)	1.03984e-09	1.56 (1.40;1.74)	1.58552e-15	1.58 (1.41;1.76)	4.89777e-16	1.53 (1.37;1.71)	4.0329e-14	1.43 (1.29;1.60)	8.97329e-11	0.99 (0.94;1.04)	0.607752	1.05 (1.01;1.09)	0.011296
lgals3	Other anemias	hematopoietic	2440	1.29 (1.24;1.35)	5.74504e-33	1.13 (1.09;1.18)	1.05019e-09	1.19 (1.14;1.24)	1.98161e-16	1.18 (1.13;1.23)	8.26903e-16	1.13 (1.09;1.18)	2.6399e-09	1.12 (1.08;1.17)	1.66956e-08	1.00 (0.98;1.02)	0.766263	1.01 (0.99;1.02)	0.48107
igf1r	Chronic renal failure [CKD]	genitourinary	2077	1.53 (1.46;1.60)	1.4932e-74	1.15 (1.10;1.20)	1.05274e-09	1.08 (1.04;1.13)	0.000312091	1.15 (1.10;1.20)	1.0209e-09	1.16 (1.11;1.21)	9.25051e-11	1.17 (1.12;1.22)	1.82948e-12	0.99 (0.97;1.01)	0.377924	0.99 (0.98;1.01)	0.317421
tfrc	Congestive heart failure (CHF) NOS	circulatory system	888	1.47 (1.38;1.58)	9.67409e-29	1.23 (1.15;1.32)	1.05479e-09	1.22 (1.14;1.31)	3.56319e-09	1.21 (1.13;1.30)	2.18949e-08	1.20 (1.12;1.28)	1.02009e-07	1.22 (1.14;1.30)	5.64565e-09	0.99 (0.96;1.02)	0.575463	0.99 (0.96;1.01)	0.281727
tnfrsf10b	Congestive heart failure (CHF) NOS	circulatory system	877	2.58 (2.40;2.78)	3.63459e-138	1.24 (1.16;1.33)	1.05592e-09	1.61 (1.50;1.73)	3.7861e-41	1.50 (1.40;1.61)	2.30715e-30	1.45 (1.35;1.55)	1.39952e-25	1.27 (1.18;1.36)	1.3927e-11	1.00 (0.96;1.04)	0.841856	1.00 (0.97;1.02)	0.829741
tff3	Chronic renal failure [CKD]	genitourinary	2078	2.57 (2.45;2.70)	0	1.15 (1.10;1.20)	1.0624e-09	1.51 (1.44;1.59)	1.45095e-64	1.47 (1.41;1.55)	1.66054e-59	1.37 (1.31;1.44)	1.51634e-41	1.31 (1.25;1.37)	3.47725e-30	1.01 (0.95;1.07)	0.778301	1.04 (1.02;1.06)	1.24444e-06
ambp	Cirrhosis of liver without mention of alcohol	digestive	206	0.98 (0.85;1.14)	0.816439	0.65 (0.57;0.75)	1.07228e-09	0.68 (0.59;0.78)	3.1432e-08	0.70 (0.61;0.80)	2.3151e-07	0.70 (0.61;0.80)	2.53838e-07	0.64 (0.56;0.74)	1.9695e-10	1.27 (0.92;1.75)	0.14326	1.02 (0.97;1.07)	0.451295
cxcl17	Pleurisy; pleural effusion	respiratory	1848	1.46 (1.38;1.54)	1.30295e-44	1.16 (1.11;1.22)	1.10798e-09	1.19 (1.13;1.25)	2.65747e-12	1.22 (1.17;1.28)	2.48712e-16	1.21 (1.15;1.27)	1.07556e-14	1.20 (1.15;1.26)	1.89998e-14	0.99 (0.96;1.02)	0.409055	0.97 (0.96;0.99)	0.00141979
siglec8	Cirrhosis of liver without mention of alcohol	digestive	199	2.65 (2.30;3.07)	3.34902e-40	1.55 (1.34;1.78)	1.11365e-09	2.02 (1.75;2.32)	2.02115e-22	1.83 (1.59;2.11)	3.45276e-17	1.71 (1.49;1.97)	5.28117e-14	1.66 (1.45;1.92)	1.16975e-12	0.94 (0.87;1.01)	0.079868	1.03 (0.98;1.08)	0.313765
pilra	Acute renal failure	genitourinary	2447	1.67 (1.60;1.74)	3.55922e-127	1.13 (1.09;1.18)	1.12113e-09	1.21 (1.16;1.25)	2.58884e-20	1.20 (1.15;1.24)	9.76292e-19	1.17 (1.12;1.21)	1.85666e-14	1.12 (1.08;1.17)	5.31999e-09	0.99 (0.97;1.01)	0.370157	1.02 (1.00;1.03)	0.0242702
susd2	Decubitus ulcer	dermatologic	628	1.32 (1.22;1.44)	6.76775e-11	1.28 (1.18;1.39)	1.12165e-09	1.22 (1.12;1.32)	1.49936e-06	1.29 (1.19;1.40)	3.0781e-10	1.29 (1.19;1.39)	5.60899e-10	1.27 (1.18;1.38)	2.8084e-09	1.03 (0.97;1.09)	0.377235	1.00 (0.97;1.03)	0.985921
c1qtnf1	Type 2 diabetes	endocrine/metabolic	2664	1.65 (1.59;1.72)	7.33615e-143	1.13 (1.08;1.17)	1.12456e-09	1.18 (1.14;1.23)	3.34981e-18	1.18 (1.14;1.23)	2.30974e-17	1.12 (1.08;1.17)	2.14481e-09	1.11 (1.07;1.16)	3.51819e-08	0.99 (0.97;1.01)	0.336189	1.00 (0.98;1.01)	0.596219
dkk3	Chronic renal failure [CKD]	genitourinary	2109	1.40 (1.33;1.46)	9.24869e-47	1.14 (1.10;1.19)	1.13395e-09	1.18 (1.13;1.24)	5.54681e-14	1.18 (1.13;1.23)	9.99477e-14	1.21 (1.16;1.26)	1.32539e-17	1.15 (1.10;1.20)	2.36662e-10	1.01 (0.99;1.03)	0.343903	1.00 (0.98;1.02)	0.928804
c9	Type 2 diabetes	endocrine/metabolic	2604	0.91 (0.87;0.94)	7.69677e-07	0.89 (0.85;0.92)	1.13691e-09	0.87 (0.83;0.90)	3.58284e-13	0.83 (0.80;0.87)	2.24236e-20	0.85 (0.82;0.89)	5.07416e-16	0.90 (0.87;0.93)	5.44431e-08	0.93 (0.86;1.01)	0.0981864	1.00 (0.99;1.01)	0.944319
msln	Pleurisy; pleural effusion	respiratory	1829	1.37 (1.31;1.44)	1.45816e-37	1.15 (1.10;1.21)	1.14387e-09	1.20 (1.14;1.25)	1.99586e-14	1.20 (1.15;1.26)	1.77602e-15	1.17 (1.12;1.22)	1.81547e-11	1.15 (1.10;1.21)	5.27341e-10	0.99 (0.97;1.02)	0.604829	1.00 (0.98;1.02)	0.985202
ltbr	Chronic airway obstruction	respiratory	1704	1.20 (1.14;1.26)	1.06056e-12	0.86 (0.82;0.90)	1.15905e-09	0.95 (0.90;0.99)	0.0295184	0.95 (0.90;0.99)	0.0225323	0.88 (0.84;0.93)	3.16923e-07	0.88 (0.83;0.92)	4.71283e-08	1.00 (0.98;1.02)	0.891247	1.01 (0.99;1.02)	0.539458
tnfrsf9	Chemotherapy	neoplasms	1980	1.30 (1.24;1.36)	1.12027e-27	1.15 (1.10;1.20)	1.17392e-09	1.16 (1.11;1.21)	1.11659e-10	1.17 (1.12;1.22)	1.63446e-11	1.18 (1.13;1.23)	4.81736e-13	1.17 (1.12;1.22)	5.68657e-12	1.01 (0.99;1.03)	0.42722	1.03 (1.01;1.04)	0.000537743
il6st	Chronic renal failure [CKD]	genitourinary	2088	1.35 (1.29;1.41)	9.58172e-39	1.14 (1.10;1.20)	1.20173e-09	1.15 (1.10;1.20)	8.17621e-10	1.16 (1.11;1.21)	2.95454e-11	1.17 (1.12;1.22)	3.48167e-12	1.15 (1.10;1.20)	2.05305e-10	1.00 (0.98;1.03)	0.716608	1.00 (0.98;1.01)	0.790379
thbs2	Other chronic nonalcoholic liver disease	digestive	685	1.79 (1.65;1.93)	2.21572e-50	1.26 (1.17;1.36)	1.22244e-09	1.58 (1.46;1.70)	4.24611e-31	1.50 (1.39;1.62)	2.44971e-25	1.50 (1.39;1.62)	2.62672e-25	1.30 (1.20;1.40)	1.0405e-11	0.99 (0.95;1.02)	0.461934	1.08 (1.05;1.11)	1.86948e-09
itga11	Other anemias	hematopoietic	2448	0.74 (0.71;0.77)	6.1316e-48	0.88 (0.85;0.92)	1.23506e-09	0.76 (0.73;0.79)	5.47571e-41	0.78 (0.75;0.82)	1.3769e-32	0.82 (0.79;0.85)	3.25943e-22	0.86 (0.83;0.90)	4.53072e-13	1.01 (0.98;1.03)	0.521977	0.99 (0.98;1.01)	0.370312
eda2r	Other mental disorder	mental disorders	6696	1.28 (1.24;1.32)	5.49694e-55	1.08 (1.05;1.11)	1.24176e-09	1.12 (1.09;1.15)	3.22273e-19	1.13 (1.10;1.15)	2.31371e-21	1.11 (1.08;1.14)	2.32711e-16	1.08 (1.06;1.11)	3.76068e-10	1.00 (0.98;1.02)	0.95406	0.99 (0.98;1.00)	0.0106666
acy1	Other chronic nonalcoholic liver disease	digestive	696	2.59 (2.40;2.80)	1.02083e-130	1.26 (1.17;1.36)	1.24248e-09	1.47 (1.36;1.58)	1.7687e-23	1.49 (1.38;1.60)	7.25323e-25	1.42 (1.31;1.53)	1.42126e-19	1.30 (1.21;1.40)	8.99584e-12	1.16 (1.02;1.32)	0.0226188	1.24 (1.21;1.28)	2.25359e-64
igfbpl1	Other chronic nonalcoholic liver disease	digestive	696	1.76 (1.63;1.91)	1.00219e-45	1.26 (1.17;1.36)	1.24731e-09	1.61 (1.50;1.74)	1.86609e-35	1.48 (1.37;1.60)	2.29585e-24	1.40 (1.29;1.50)	2.92959e-18	1.30 (1.20;1.40)	9.46435e-12	1.00 (0.97;1.04)	0.853684	1.04 (1.01;1.07)	0.00305604
tnfrsf21	Cirrhosis of liver without mention of alcohol	digestive	207	2.05 (1.78;2.35)	2.52304e-24	1.52 (1.33;1.74)	1.25277e-09	1.46 (1.28;1.67)	4.58195e-08	1.41 (1.23;1.61)	7.54319e-07	1.54 (1.35;1.77)	3.65856e-10	1.52 (1.33;1.75)	1.06025e-09	1.05 (0.84;1.32)	0.641388	0.97 (0.92;1.02)	0.225797
psap	Chronic renal failure [CKD]	genitourinary	1960	1.97 (1.88;2.06)	1.89212e-174	1.15 (1.10;1.20)	1.25597e-09	1.17 (1.11;1.22)	5.74442e-11	1.17 (1.12;1.23)	4.65194e-12	1.14 (1.09;1.19)	2.59471e-08	1.15 (1.10;1.20)	1.22641e-09	1.00 (0.98;1.02)	0.705751	1.01 (1.00;1.03)	0.11911
chchd6	Acute renal failure	genitourinary	2346	1.50 (1.43;1.56)	3.1829e-76	1.14 (1.09;1.19)	1.29548e-09	1.15 (1.10;1.20)	3.60543e-11	1.16 (1.11;1.21)	8.7214e-12	1.15 (1.10;1.20)	4.9415e-11	1.14 (1.09;1.19)	1.13471e-09	1.00 (0.98;1.02)	0.827042	0.99 (0.98;1.01)	0.462272
prap1	Chronic renal failure [CKD]	genitourinary	1974	2.07 (1.98;2.17)	1.82747e-207	1.15 (1.10;1.20)	1.29774e-09	1.38 (1.32;1.45)	1.11439e-46	1.34 (1.28;1.40)	7.06693e-39	1.31 (1.25;1.37)	2.00149e-33	1.23 (1.17;1.28)	1.79596e-19	0.99 (0.96;1.03)	0.686353	1.00 (0.98;1.01)	0.623593
havcr1	Coronary atherosclerosis	circulatory system	2542	1.41 (1.35;1.47)	1.15096e-53	1.13 (1.09;1.17)	1.30888e-09	1.32 (1.27;1.37)	5.93089e-44	1.30 (1.25;1.35)	2.07882e-39	1.22 (1.17;1.26)	2.97117e-22	1.15 (1.10;1.19)	6.71393e-12	1.00 (0.98;1.01)	0.766439	1.03 (1.02;1.05)	5.33177e-06
ren	Acute renal failure	genitourinary	2422	1.67 (1.60;1.74)	3.05912e-125	1.13 (1.09;1.18)	1.31292e-09	1.54 (1.48;1.61)	1.7856e-91	1.47 (1.41;1.53)	5.03469e-71	1.40 (1.34;1.46)	3.41141e-55	1.32 (1.27;1.38)	4.42529e-43	0.97 (0.93;1.01)	0.144181	1.00 (0.99;1.02)	0.824934
notch3	Chronic renal failure [CKD]	genitourinary	2109	1.31 (1.25;1.38)	3.33778e-30	1.14 (1.10;1.20)	1.31655e-09	1.29 (1.23;1.35)	6.93673e-27	1.29 (1.23;1.35)	2.68421e-27	1.14 (1.09;1.19)	8.58492e-09	1.11 (1.07;1.16)	1.5286e-06	1.03 (0.98;1.08)	0.300373	1.00 (0.98;1.02)	0.982679
susd2	Tobacco use disorder	mental disorders	1826	1.88 (1.79;1.97)	2.7081e-153	1.15 (1.10;1.21)	1.32838e-09	1.14 (1.09;1.20)	1.2881e-08	1.15 (1.10;1.21)	1.76592e-09	1.16 (1.10;1.21)	6.30147e-10	1.15 (1.10;1.21)	1.4491e-09	1.00 (0.97;1.03)	0.850927	1.02 (1.01;1.04)	0.0050694
palm2	Acute renal failure	genitourinary	2346	1.90 (1.82;1.99)	9.90203e-182	1.14 (1.09;1.19)	1.33662e-09	1.37 (1.31;1.43)	1.15948e-43	1.30 (1.24;1.36)	1.15035e-30	1.20 (1.15;1.25)	1.61469e-17	1.16 (1.12;1.21)	7.52886e-13	1.00 (0.98;1.01)	0.668388	1.00 (0.98;1.02)	0.718034
ccn4	Acute renal failure	genitourinary	2455	1.47 (1.41;1.54)	2.51872e-75	1.13 (1.09;1.18)	1.33753e-09	1.21 (1.16;1.26)	9.89889e-20	1.21 (1.16;1.26)	3.24189e-19	1.17 (1.13;1.22)	2.08727e-14	1.14 (1.10;1.19)	1.64604e-10	1.00 (0.98;1.02)	0.859641	1.00 (0.99;1.02)	0.604944
itga11	Diverticulosis	digestive	4944	0.85 (0.83;0.88)	2.99741e-28	0.92 (0.89;0.94)	1.33788e-09	0.87 (0.84;0.89)	1.23983e-23	0.88 (0.86;0.91)	1.03391e-17	0.90 (0.87;0.92)	3.12131e-14	0.91 (0.88;0.93)	2.16268e-11	1.00 (0.98;1.01)	0.7055	0.98 (0.97;0.99)	0.000842127
igsf9	Hyposmolality and/or hyponatremia	endocrine/metabolic	969	0.92 (0.86;0.98)	0.0115461	0.82 (0.77;0.88)	1.35248e-09	0.87 (0.81;0.93)	2.94528e-05	0.86 (0.81;0.92)	6.07039e-06	0.81 (0.76;0.87)	3.56442e-10	0.84 (0.79;0.90)	1.24705e-07	1.01 (0.97;1.06)	0.495581	0.97 (0.95;0.99)	0.00980066
tnfrsf14	Chemotherapy	neoplasms	2003	1.28 (1.23;1.34)	3.77085e-27	1.15 (1.10;1.20)	1.35666e-09	1.18 (1.12;1.23)	8.62277e-13	1.16 (1.11;1.22)	2.05225e-11	1.16 (1.11;1.21)	3.24382e-11	1.16 (1.11;1.22)	2.06012e-11	1.00 (0.98;1.02)	0.977638	1.00 (0.99;1.02)	0.567454
ltbp2	Decubitus ulcer	dermatologic	630	1.64 (1.49;1.80)	2.08606e-24	1.29 (1.19;1.39)	1.36257e-09	1.46 (1.35;1.59)	4.38142e-19	1.51 (1.39;1.64)	1.60395e-22	1.36 (1.26;1.48)	7.78716e-14	1.39 (1.28;1.50)	4.1537e-15	0.98 (0.95;1.02)	0.431392	1.03 (1.00;1.07)	0.0268166
ifi30	Neutropenia	hematopoietic	524	1.46 (1.34;1.60)	1.94305e-16	1.31 (1.20;1.43)	1.36605e-09	1.30 (1.19;1.42)	4.4248e-09	1.30 (1.19;1.42)	4.2666e-09	1.34 (1.23;1.46)	5.05171e-11	1.32 (1.21;1.44)	3.19395e-10	0.98 (0.94;1.01)	0.217679
angpt2	Disease of tricuspid valve	circulatory system	652	1.84 (1.70;2.00)	1.99324e-49	1.28 (1.18;1.39)	1.3927e-09	1.58 (1.46;1.71)	6.53808e-29	1.54 (1.42;1.67)	6.79686e-26	1.52 (1.40;1.64)	2.41274e-24	1.35 (1.24;1.46)	5.5395e-13	1.02 (0.98;1.05)	0.384734	0.98 (0.95;1.01)	0.226665
mamdc2	Congestive heart failure (CHF) NOS	circulatory system	854	1.74 (1.63;1.87)	1.28875e-53	1.23 (1.15;1.32)	1.4015e-09	1.40 (1.31;1.50)	3.86779e-22	1.45 (1.35;1.55)	1.31893e-26	1.38 (1.29;1.48)	1.05637e-20	1.39 (1.30;1.49)	5.65281e-22	1.01 (0.98;1.05)	0.436342	1.01 (0.98;1.03)	0.624097
coch	Iron deficiency anemias, unspecified or not due to blood loss	hematopoietic	1823	0.94 (0.90;0.99)	0.0138148	0.87 (0.83;0.91)	1.40675e-09	0.82 (0.78;0.86)	6.77521e-17	0.83 (0.79;0.87)	3.08969e-15	0.86 (0.82;0.90)	2.79288e-10	0.85 (0.81;0.89)	1.94544e-11	1.00 (0.98;1.02)	0.974643	1.00 (0.98;1.01)	0.585276
gdf15	Hypopotassemia	endocrine/metabolic	794	1.89 (1.74;2.06)	5.05458e-52	1.25 (1.17;1.35)	1.40704e-09	1.69 (1.56;1.82)	8.36087e-42	1.59 (1.47;1.71)	9.10666e-34	1.48 (1.37;1.59)	1.05881e-24	1.32 (1.22;1.42)	2.54507e-13	1.00 (0.97;1.04)	0.90202
il19	Pneumonia	respiratory	1521	1.49 (1.41;1.57)	2.10779e-50	1.17 (1.11;1.23)	1.42839e-09	1.29 (1.22;1.36)	5.12169e-22	1.28 (1.21;1.34)	1.68649e-20	1.22 (1.16;1.29)	3.10067e-14	1.17 (1.11;1.23)	1.35461e-09	0.99 (0.96;1.01)	0.308558	1.00 (0.98;1.02)	0.999223
scgb3a2	Chronic renal failure [CKD]	genitourinary	2092	1.17 (1.12;1.23)	2.73883e-12	1.14 (1.09;1.19)	1.42883e-09	1.36 (1.31;1.43)	5.4028e-45	1.37 (1.31;1.43)	8.88622e-47	1.19 (1.14;1.25)	5.7985e-16	1.15 (1.10;1.20)	1.68337e-10	0.99 (0.97;1.02)	0.575104	0.99 (0.97;1.01)	0.239243
clstn2	Acute renal failure	genitourinary	2453	1.25 (1.20;1.31)	1.9727e-27	1.13 (1.09;1.18)	1.4315e-09	1.19 (1.14;1.24)	6.3403e-17	1.18 (1.14;1.23)	2.84199e-16	1.16 (1.12;1.21)	3.09836e-13	1.17 (1.12;1.22)	2.53149e-14	1.00 (0.95;1.05)	0.950143	1.00 (0.98;1.01)	0.676931
cd14	Hypoglycemia	endocrine/metabolic	357	1.69 (1.52;1.88)	5.14063e-22	1.38 (1.24;1.53)	1.4346e-09	1.34 (1.21;1.50)	7.1033e-08	1.34 (1.21;1.50)	7.49034e-08	1.46 (1.31;1.62)	1.73424e-12	1.41 (1.27;1.57)	1.08635e-10	1.03 (0.98;1.09)	0.250585	0.99 (0.95;1.03)	0.758258
hspb6	Acute renal failure	genitourinary	2455	1.72 (1.64;1.80)	8.50171e-117	1.13 (1.09;1.18)	1.44706e-09	1.16 (1.11;1.21)	2.6981e-12	1.19 (1.14;1.24)	7.09532e-16	1.20 (1.16;1.25)	7.67133e-19	1.17 (1.13;1.22)	1.74265e-14			1.01 (0.99;1.02)	0.438406
fabp1	Acute renal failure	genitourinary	2428	1.81 (1.73;1.89)	4.34223e-168	1.13 (1.09;1.18)	1.4507e-09	1.31 (1.26;1.37)	7.42956e-39	1.28 (1.23;1.33)	1.7829e-31	1.23 (1.18;1.28)	1.51329e-22	1.18 (1.13;1.23)	1.61514e-15	1.00 (0.98;1.02)	0.81413	1.00 (0.98;1.01)	0.806839
sftpd	Bronchiectasis	respiratory	530	1.42 (1.30;1.55)	5.08181e-15	1.30 (1.20;1.42)	1.45491e-09	1.39 (1.28;1.52)	1.03696e-13	1.36 (1.24;1.48)	3.74301e-12	1.31 (1.20;1.43)	4.55721e-10	1.31 (1.20;1.43)	5.52541e-10	0.98 (0.94;1.02)	0.234452	1.04 (1.01;1.07)	0.0204154
cd79b	Acute renal failure	genitourinary	2453	1.67 (1.60;1.74)	1.42879e-130	1.13 (1.09;1.18)	1.45582e-09	1.14 (1.09;1.19)	1.59307e-10	1.12 (1.08;1.17)	1.81633e-08	1.11 (1.07;1.16)	1.35207e-07	1.12 (1.08;1.17)	1.39493e-08	1.00 (0.98;1.02)	0.752356	1.02 (1.00;1.03)	0.0416774
cdh3	Polyp of corpus uteri	genitourinary	447	1.35 (1.23;1.49)	4.52393e-10	1.33 (1.21;1.46)	1.46992e-09	1.32 (1.20;1.45)	5.88149e-09	1.34 (1.22;1.47)	1.00547e-09	1.34 (1.22;1.47)	7.96421e-10	1.33 (1.21;1.46)	1.53297e-09	0.99 (0.86;1.14)	0.87574	1.00 (0.97;1.03)	0.956042
dpp6	Obstructive chronic bronchitis	respiratory	830	0.58 (0.54;0.63)	2.28563e-49	0.81 (0.76;0.87)	1.48176e-09	0.84 (0.78;0.90)	1.6122e-06	0.81 (0.76;0.87)	7.04207e-09	0.78 (0.73;0.84)	4.86575e-12	0.77 (0.72;0.82)	3.58376e-14	1.00 (0.96;1.03)	0.838411	1.00 (0.97;1.02)	0.730161
st3gal1	Pulmonary collapse; interstitial and compensatory emphysema	respiratory	901	1.16 (1.08;1.24)	2.04047e-05	1.23 (1.15;1.31)	1.489e-09	1.21 (1.13;1.29)	1.95263e-08	1.23 (1.15;1.31)	1.4689e-09	1.19 (1.12;1.28)	1.57639e-07	1.21 (1.13;1.29)	1.43054e-08	1.03 (1.00;1.05)	0.0832175	1.00 (0.98;1.03)	0.702319
mmp12	Respiratory failure	respiratory	1001	1.84 (1.72;1.98)	2.30868e-68	1.22 (1.14;1.29)	1.49797e-09	1.39 (1.30;1.48)	7.48649e-24	1.41 (1.32;1.50)	4.64077e-26	1.40 (1.31;1.49)	8.40068e-25	1.31 (1.23;1.40)	9.00737e-17	1.03 (0.99;1.07)	0.154751	1.00 (0.98;1.03)	0.73349
nectin4	Hyperpotassemia	endocrine/metabolic	475	2.06 (1.87;2.26)	5.81004e-51	1.32 (1.21;1.45)	1.50261e-09	1.38 (1.26;1.51)	5.22281e-12	1.39 (1.26;1.52)	2.99745e-12	1.34 (1.23;1.47)	2.30247e-10	1.37 (1.25;1.50)	1.48754e-11	0.98 (0.93;1.03)	0.375726	1.02 (0.98;1.06)	0.296292
faslg	Hyposmolality and/or hyponatremia	endocrine/metabolic	1007	0.74 (0.70;0.79)	1.40659e-18	0.82 (0.77;0.88)	1.50428e-09	0.78 (0.73;0.83)	6.41376e-14	0.78 (0.73;0.83)	2.85003e-14	0.79 (0.74;0.84)	4.54205e-14	0.80 (0.75;0.85)	1.1884e-12	1.02 (0.99;1.05)	0.289598	1.01 (0.99;1.04)	0.263954
dlk1	Alcohol-related disorders	mental disorders	745	0.69 (0.64;0.74)	3.9274e-23	0.80 (0.75;0.86)	1.50595e-09	0.69 (0.64;0.74)	5.8892e-24	0.75 (0.70;0.80)	9.84171e-16	0.79 (0.73;0.84)	2.28245e-11	0.79 (0.74;0.85)	5.04829e-11	0.98 (0.95;1.01)	0.30689	0.99 (0.97;1.01)	0.404515
kitlg	Obstructive chronic bronchitis	respiratory	836	0.66 (0.62;0.71)	1.13075e-32	0.81 (0.76;0.87)	1.51546e-09	0.64 (0.60;0.69)	4.87663e-37	0.73 (0.68;0.78)	6.92353e-20	0.80 (0.75;0.86)	3.55063e-10	0.79 (0.73;0.84)	3.66561e-12	1.03 (1.00;1.06)	0.0641442	1.00 (0.97;1.02)	0.844881
tnfsf13b	Postinflammatory pulmonary fibrosis	respiratory	482	1.73 (1.58;1.90)	9.28832e-32	1.31 (1.20;1.44)	1.51599e-09	1.60 (1.46;1.76)	3.237e-23	1.59 (1.45;1.74)	2.68635e-22	1.40 (1.28;1.53)	1.35104e-13	1.33 (1.22;1.46)	2.45862e-10	1.00 (0.93;1.07)	0.999771	1.00 (0.96;1.04)	0.897366
golm2	Cirrhosis of liver without mention of alcohol	digestive	207	2.44 (2.14;2.80)	1.66117e-38	1.52 (1.33;1.74)	1.51813e-09	1.74 (1.52;2.00)	1.24863e-15	1.79 (1.56;2.05)	4.37039e-17	1.69 (1.47;1.93)	5.98713e-14	1.58 (1.37;1.81)	7.39107e-11	0.96 (0.85;1.08)	0.497195	1.00 (0.96;1.06)	0.867562
stc2	Malignant neoplasm of female breast	neoplasms	982	1.25 (1.17;1.33)	6.26105e-11	1.22 (1.14;1.30)	1.52233e-09	1.24 (1.16;1.32)	4.51434e-11	1.24 (1.17;1.33)	2.79973e-11	1.22 (1.15;1.31)	7.15901e-10	1.22 (1.15;1.30)	1.0697e-09	1.01 (0.99;1.03)	0.459768	0.99 (0.97;1.01)	0.289831
trem2	Tobacco use disorder	mental disorders	1812	1.85 (1.76;1.94)	7.69626e-144	1.15 (1.10;1.21)	1.55641e-09	1.23 (1.17;1.28)	5.03445e-18	1.19 (1.14;1.25)	3.92903e-14	1.19 (1.14;1.24)	1.7679e-13	1.15 (1.10;1.20)	4.46357e-09	0.99 (0.94;1.04)	0.666081	1.00 (0.99;1.02)	0.88072
cdcp1	Pneumococcal pneumonia	respiratory	1805	1.55 (1.47;1.63)	6.78251e-60	1.15 (1.10;1.21)	1.56293e-09	1.49 (1.42;1.56)	2.46491e-60	1.35 (1.29;1.42)	8.01894e-36	1.19 (1.13;1.24)	6.21829e-13	1.18 (1.13;1.24)	1.43921e-12	0.98 (0.95;1.00)	0.072836	1.00 (0.98;1.01)	0.595306
guca2a	Acute renal failure	genitourinary	2432	1.34 (1.28;1.39)	4.19775e-43	1.13 (1.09;1.18)	1.56321e-09	1.09 (1.04;1.13)	7.81843e-05	1.07 (1.03;1.12)	0.000524905	1.14 (1.10;1.19)	4.57582e-11	1.17 (1.12;1.22)	4.04554e-14	0.99 (0.92;1.06)	0.787287	1.01 (0.99;1.02)	0.225499
il10	Non-Hodgkins lymphoma	neoplasms	225	1.57 (1.38;1.80)	1.2799e-11	1.50 (1.31;1.71)	1.56511e-09	1.55 (1.36;1.77)	6.78847e-11	1.54 (1.35;1.75)	1.3022e-10	1.52 (1.33;1.73)	4.47987e-10	1.50 (1.32;1.71)	1.27166e-09	0.95 (0.89;1.01)	0.0805648	1.04 (1.00;1.09)	0.0671151
mxra8	Type 2 diabetes	endocrine/metabolic	2552	0.51 (0.49;0.54)	6.51932e-213	0.89 (0.85;0.92)	1.56559e-09	0.67 (0.65;0.70)	1.25279e-87	0.65 (0.62;0.67)	6.23418e-105	0.76 (0.73;0.79)	7.23293e-42	0.80 (0.77;0.84)	1.20518e-27	0.97 (0.88;1.06)	0.457321	1.01 (0.99;1.02)	0.230966
got1	Cirrhosis of liver without mention of alcohol	digestive	205	2.90 (2.52;3.34)	3.74034e-49	1.54 (1.34;1.77)	1.58085e-09	1.40 (1.22;1.61)	2.48911e-06	1.44 (1.26;1.66)	2.40983e-07	1.53 (1.33;1.76)	2.09132e-09	1.54 (1.34;1.77)	1.58085e-09			1.18 (1.13;1.25)	1.19195e-10
edn1	Pleurisy; pleural effusion	respiratory	1740	1.42 (1.35;1.49)	2.35844e-44	1.16 (1.10;1.21)	1.58184e-09	1.24 (1.18;1.30)	9.77578e-18	1.23 (1.17;1.29)	4.6397e-17	1.24 (1.18;1.30)	9.65021e-19	1.22 (1.17;1.28)	5.04984e-17	1.02 (1.00;1.04)	0.102098
pigr	Chronic airway obstruction	respiratory	1709	2.04 (1.94;2.14)	4.09414e-171	1.16 (1.11;1.22)	1.59452e-09	1.41 (1.34;1.48)	4.40418e-43	1.31 (1.25;1.37)	2.42314e-27	1.27 (1.21;1.33)	1.13916e-21	1.17 (1.12;1.23)	1.7764e-10	1.04 (1.00;1.09)	0.0331505	0.98 (0.96;0.99)	0.00844107
tnfrsf6b	Pneumonia	respiratory	1555	1.60 (1.52;1.68)	2.44425e-69	1.17 (1.11;1.23)	1.61403e-09	1.34 (1.27;1.41)	9.80408e-30	1.27 (1.21;1.34)	8.24816e-21	1.22 (1.16;1.28)	1.47766e-14	1.18 (1.12;1.24)	1.62642e-10	0.99 (0.96;1.01)	0.295226	1.01 (0.99;1.03)	0.202747
fcrl3	Non-Hodgkins lymphoma	neoplasms	225	1.57 (1.38;1.79)	1.41572e-11	1.49 (1.31;1.70)	1.61456e-09	1.52 (1.33;1.73)	3.87765e-10	1.51 (1.33;1.72)	4.99948e-10	1.49 (1.31;1.70)	1.22554e-09	1.48 (1.30;1.69)	2.343e-09	1.02 (0.96;1.08)	0.512554	1.01 (0.96;1.06)	0.698897
il6	Alcohol-related disorders	mental disorders	741	1.52 (1.41;1.64)	6.60515e-29	1.25 (1.16;1.34)	1.66007e-09	1.36 (1.26;1.46)	2.70048e-16	1.36 (1.26;1.46)	2.04677e-16	1.33 (1.24;1.43)	6.716e-15	1.31 (1.22;1.41)	2.15846e-13			0.98 (0.96;1.01)	0.181343
gdf15	Malignant neoplasm of other and ill-defined sites within the digestive organs and peritoneum	neoplasms	801	1.42 (1.31;1.55)	3.68938e-16	1.25 (1.16;1.35)	1.67616e-09	1.32 (1.23;1.43)	9.42085e-14	1.31 (1.22;1.41)	4.83418e-13	1.29 (1.20;1.39)	5.85575e-12	1.27 (1.18;1.37)	1.10532e-10	1.03 (1.00;1.07)	0.0553612
tgfbr3	Chronic renal failure [CKD]	genitourinary	2109	1.67 (1.59;1.74)	2.0836e-115	1.14 (1.09;1.19)	1.6763e-09	1.16 (1.11;1.21)	4.96941e-11	1.16 (1.11;1.21)	4.50226e-11	1.14 (1.09;1.19)	1.70117e-09	1.10 (1.06;1.15)	7.3964e-06	0.98 (0.96;1.01)	0.214063	1.02 (1.00;1.04)	0.0229329
epha2	Chronic renal failure [CKD]	genitourinary	2018	2.56 (2.44;2.69)	4.40711e-299	1.15 (1.10;1.20)	1.69629e-09	1.34 (1.28;1.40)	1.05943e-36	1.33 (1.27;1.39)	6.70279e-35	1.27 (1.21;1.33)	3.92372e-25	1.20 (1.15;1.25)	1.61026e-15	0.99 (0.97;1.01)	0.220946	1.01 (0.99;1.02)	0.489244
reg4	Pleurisy; pleural effusion	respiratory	1832	1.31 (1.25;1.37)	3.23378e-28	1.15 (1.10;1.21)	1.73084e-09	1.17 (1.11;1.22)	6.73212e-11	1.18 (1.13;1.24)	5.99611e-13	1.15 (1.10;1.20)	2.60317e-09	1.14 (1.09;1.20)	1.42415e-08	0.98 (0.94;1.02)	0.310752	1.00 (0.98;1.02)	0.969032
ckb	Pneumonia	respiratory	1508	1.23 (1.17;1.30)	1.61546e-14	1.17 (1.11;1.23)	1.73862e-09	1.22 (1.15;1.28)	2.55729e-13	1.22 (1.16;1.29)	2.63848e-14	1.28 (1.21;1.35)	2.10734e-20	1.26 (1.19;1.32)	7.46326e-18			1.00 (0.99;1.02)	0.677696
timd4	Unspecified monoarthritis	musculoskeletal	2852	1.25 (1.20;1.30)	3.50058e-31	1.12 (1.08;1.16)	1.73873e-09	1.12 (1.08;1.17)	8.12519e-10	1.12 (1.08;1.16)	1.37059e-09	1.12 (1.08;1.16)	1.14515e-09	1.12 (1.08;1.16)	1.2181e-09	1.01 (1.00;1.03)	0.177919	0.99 (0.98;1.00)	0.157544
areg	Other anemias	hematopoietic	2446	1.53 (1.46;1.59)	7.85369e-87	1.14 (1.09;1.18)	1.76433e-09	1.38 (1.33;1.44)	3.2033e-52	1.31 (1.26;1.36)	1.66827e-36	1.20 (1.15;1.25)	1.69378e-17	1.16 (1.12;1.21)	6.73405e-13	0.99 (0.98;1.01)	0.549233	0.99 (0.97;1.00)	0.0906429
tnfrsf12a	Pneumonia	respiratory	1570	1.57 (1.49;1.66)	1.30539e-59	1.17 (1.11;1.23)	1.76733e-09	1.21 (1.15;1.28)	3.04036e-13	1.25 (1.19;1.31)	3.13427e-17	1.29 (1.22;1.36)	2.45407e-22	1.24 (1.18;1.31)	4.58339e-17	1.00 (0.96;1.04)	0.97597	1.00 (0.98;1.02)	0.776772
gbp1	Neutropenia	hematopoietic	545	1.37 (1.26;1.50)	2.95075e-13	1.30 (1.19;1.41)	1.76868e-09	1.28 (1.18;1.39)	1.34635e-08	1.29 (1.18;1.40)	5.75512e-09	1.27 (1.17;1.38)	2.86428e-08	1.29 (1.18;1.40)	5.28625e-09	0.98 (0.92;1.04)	0.45576
ceacam6	Cancer of bronchus; lung	neoplasms	600	2.18 (2.01;2.38)	2.66713e-73	1.28 (1.18;1.39)	1.77523e-09	1.41 (1.30;1.53)	1.77341e-16	1.39 (1.28;1.51)	2.76898e-15	1.36 (1.25;1.48)	1.51582e-13	1.31 (1.21;1.42)	5.1889e-11	1.00 (0.96;1.04)	0.992334	1.03 (1.00;1.06)	0.0235689
sele	Type 2 diabetes	endocrine/metabolic	2694	1.83 (1.76;1.91)	6.00446e-201	1.12 (1.08;1.17)	1.78561e-09	1.21 (1.17;1.26)	4.7544e-23	1.18 (1.14;1.22)	1.53881e-17	1.14 (1.10;1.18)	2.73816e-11	1.11 (1.07;1.16)	3.19589e-08	1.00 (0.98;1.02)	0.977563	0.98 (0.97;0.99)	0.00445582
sez6l	Chronic airway obstruction	respiratory	1726	0.77 (0.73;0.81)	1.03457e-24	0.86 (0.82;0.91)	1.78639e-09	0.85 (0.81;0.89)	1.85107e-10	0.86 (0.82;0.90)	1.82375e-09	0.83 (0.79;0.87)	3.46045e-14	0.85 (0.81;0.89)	4.96428e-12	1.01 (0.97;1.05)	0.704932	0.98 (0.96;1.00)	0.0312378
sort1	Ascites (non malignant)	digestive	348	1.46 (1.31;1.62)	4.69617e-12	1.39 (1.25;1.54)	1.79511e-09	1.53 (1.37;1.70)	1.10372e-14	1.48 (1.33;1.65)	6.86505e-13	1.45 (1.30;1.61)	1.05521e-11	1.42 (1.27;1.57)	1.57184e-10	0.99 (0.94;1.04)	0.652995	0.97 (0.93;1.00)	0.0756228
postn	Chronic ulcer of skin	dermatologic	428	1.31 (1.19;1.44)	3.94143e-08	1.34 (1.22;1.48)	1.79595e-09	1.36 (1.23;1.49)	6.29649e-10	1.43 (1.30;1.58)	3.89154e-13	1.38 (1.25;1.52)	7.60428e-11	1.33 (1.21;1.46)	6.14249e-09	1.01 (0.97;1.05)	0.75937	1.01 (0.98;1.05)	0.461133
hnmt	Parkinson's disease	neurological	409	0.75 (0.67;0.82)	8.49416e-09	0.74 (0.68;0.82)	1.82863e-09	0.74 (0.67;0.81)	1.01588e-09	0.73 (0.66;0.80)	7.30921e-11	0.74 (0.67;0.81)	6.63927e-10	0.75 (0.68;0.82)	2.41111e-09	0.91 (0.86;0.96)	0.0013722	1.02 (0.99;1.07)	0.221807
dlk1	Alcoholism	mental disorders	1558	0.80 (0.76;0.84)	4.36222e-18	0.86 (0.82;0.90)	1.83541e-09	0.79 (0.75;0.83)	2.35329e-20	0.83 (0.79;0.87)	3.64505e-14	0.85 (0.81;0.89)	6.7072e-11	0.85 (0.81;0.90)	3.76461e-10	0.98 (0.96;1.00)	0.0555351	1.00 (0.98;1.02)	0.893443
kitlg	Other chronic ischemic heart disease, unspecified	circulatory system	2267	0.81 (0.78;0.85)	3.22571e-22	0.88 (0.85;0.92)	1.84601e-09	0.83 (0.79;0.86)	1.47168e-19	0.84 (0.80;0.87)	1.9169e-17	0.87 (0.84;0.91)	6.43997e-11	0.87 (0.84;0.91)	1.23591e-10	1.00 (0.98;1.02)	0.979277	0.98 (0.96;0.99)	0.00200466
cd8a	Type 2 diabetes	endocrine/metabolic	2686	1.31 (1.26;1.36)	6.13483e-46	1.12 (1.08;1.16)	1.85594e-09	1.17 (1.13;1.22)	1.19517e-16	1.10 (1.06;1.15)	2.40289e-07	1.11 (1.07;1.15)	4.87262e-08	1.14 (1.10;1.18)	5.30034e-12	0.97 (0.95;0.99)	0.00328952	1.01 (0.99;1.02)	0.242659
tff1	Other anemias	hematopoietic	2451	1.48 (1.42;1.55)	4.68265e-76	1.13 (1.09;1.18)	1.86395e-09	1.31 (1.26;1.37)	3.8584e-39	1.30 (1.25;1.35)	1.78968e-36	1.25 (1.21;1.31)	3.08121e-28	1.19 (1.14;1.24)	1.10052e-16	0.99 (0.97;1.01)	0.353923	1.00 (0.98;1.01)	0.878977
igfbpl1	Acute renal failure	genitourinary	2422	1.67 (1.60;1.75)	3.51584e-119	1.13 (1.09;1.18)	1.86579e-09	1.32 (1.27;1.38)	3.67969e-39	1.34 (1.29;1.40)	9.63765e-44	1.27 (1.22;1.32)	1.63479e-29	1.17 (1.12;1.22)	6.27046e-14	0.98 (0.96;1.00)	0.0915598	1.00 (0.98;1.01)	0.636187
tff2	Tobacco use disorder	mental disorders	1817	2.13 (2.04;2.23)	9.80533e-226	1.15 (1.10;1.20)	1.89477e-09	1.22 (1.17;1.28)	8.591e-17	1.19 (1.13;1.24)	3.99128e-13	1.16 (1.11;1.21)	3.74972e-10	1.14 (1.09;1.20)	7.3424e-09	1.01 (0.99;1.03)	0.323308	1.00 (0.98;1.01)	0.601396
dpp4	Other non-epithelial cancer of skin	neoplasms	2119	0.88 (0.84;0.92)	7.04796e-09	0.88 (0.84;0.91)	1.91927e-09	0.89 (0.85;0.93)	6.6995e-08	0.89 (0.85;0.93)	7.18369e-08	0.88 (0.84;0.92)	7.50386e-09	0.88 (0.84;0.91)	1.76074e-09	0.99 (0.98;1.01)	0.325053	1.00 (0.99;1.02)	0.922894
tnfrsf10b	Septicemia	infectious diseases	1341	1.82 (1.71;1.93)	1.49052e-85	1.18 (1.12;1.25)	1.92659e-09	1.37 (1.30;1.45)	3.50532e-29	1.32 (1.25;1.40)	1.83226e-23	1.28 (1.21;1.35)	1.23899e-18	1.20 (1.14;1.27)	3.21663e-11	1.00 (0.97;1.04)	0.776469	1.00 (0.98;1.02)	0.966353
spon1	Respiratory failure	respiratory	1000	1.65 (1.54;1.76)	5.02634e-49	1.21 (1.14;1.29)	1.94613e-09	1.44 (1.35;1.53)	2.80003e-28	1.37 (1.29;1.46)	2.84063e-22	1.27 (1.20;1.36)	1.18227e-13	1.25 (1.17;1.33)	9.07008e-12	1.00 (0.97;1.04)	0.780955	0.99 (0.97;1.02)	0.625422
il19	Dermatophytosis of nail	infectious diseases	570	1.24 (1.14;1.35)	3.62672e-07	1.29 (1.19;1.40)	1.97257e-09	1.25 (1.15;1.35)	2.31141e-07	1.26 (1.16;1.37)	4.69051e-08	1.28 (1.18;1.40)	3.08707e-09	1.29 (1.19;1.40)	1.235e-09	1.00 (0.96;1.04)	0.87778	1.02 (0.99;1.05)	0.142052
agrn	Chronic renal failure [CKD]	genitourinary	2098	2.43 (2.32;2.55)	3.32104e-302	1.14 (1.09;1.19)	1.97812e-09	1.29 (1.23;1.35)	9.0289e-30	1.26 (1.20;1.31)	2.84425e-24	1.23 (1.17;1.28)	1.20748e-19	1.17 (1.12;1.23)	6.46117e-13	0.98 (0.96;1.00)	0.0466151	1.01 (0.99;1.02)	0.514342
cd276	Chronic renal failure [CKD]	genitourinary	2090	1.59 (1.52;1.67)	1.71714e-87	1.14 (1.09;1.19)	1.9861e-09	1.29 (1.24;1.35)	2.08403e-30	1.20 (1.14;1.25)	6.45514e-16	1.21 (1.15;1.26)	2.59202e-17	1.17 (1.13;1.23)	2.28411e-13	0.99 (0.96;1.01)	0.286236	1.00 (0.98;1.02)	0.92885
hrc	Cardiac pacemaker in situ	circulatory system	642	1.41 (1.30;1.53)	4.92288e-17	1.28 (1.18;1.38)	2.01124e-09	1.37 (1.27;1.49)	2.50537e-14	1.43 (1.32;1.55)	2.46765e-18	1.32 (1.22;1.43)	7.38979e-12	1.31 (1.21;1.42)	4.21562e-11	0.99 (0.91;1.08)	0.801771	0.99 (0.96;1.02)	0.516403
siglec1	Cirrhosis of liver without mention of alcohol	digestive	207	3.05 (2.65;3.51)	1.25412e-54	1.52 (1.33;1.75)	2.01174e-09	2.24 (1.95;2.57)	7.16509e-30	2.08 (1.81;2.39)	3.71335e-25	1.93 (1.68;2.21)	8.91726e-21	1.73 (1.51;1.98)	6.18828e-15	1.03 (0.91;1.17)	0.615103	1.03 (0.98;1.09)	0.191585
galnt5	Chronic ulcer of skin	dermatologic	427	1.31 (1.19;1.44)	5.20485e-08	1.34 (1.22;1.47)	2.02024e-09	1.27 (1.16;1.40)	6.86902e-07	1.30 (1.18;1.43)	8.38782e-08	1.35 (1.23;1.49)	4.01422e-10	1.32 (1.20;1.45)	7.11491e-09	0.94 (0.86;1.02)	0.120297	0.99 (0.96;1.03)	0.56374
hpgds	Urinary tract infection	genitourinary	3014	0.81 (0.78;0.84)	9.29505e-31	0.90 (0.86;0.93)	2.03172e-09	0.84 (0.81;0.87)	5.4456e-22	0.87 (0.84;0.90)	3.10471e-14	0.87 (0.84;0.91)	1.40911e-13	0.88 (0.85;0.92)	1.02995e-11	1.00 (0.99;1.02)	0.572745	0.97 (0.96;0.99)	3.19967e-05
oscar	Chronic renal failure [CKD]	genitourinary	2091	1.73 (1.65;1.81)	2.59035e-131	1.14 (1.09;1.19)	2.03224e-09	1.15 (1.10;1.20)	2.69079e-10	1.18 (1.14;1.24)	8.86999e-15	1.16 (1.11;1.21)	3.87928e-12	1.16 (1.11;1.21)	3.17887e-11	1.01 (0.99;1.03)	0.202623	1.03 (1.01;1.05)	0.000228501
gdf15	Pneumonia	respiratory	1569	2.24 (2.12;2.38)	3.08083e-160	1.18 (1.12;1.24)	2.05219e-09	1.63 (1.55;1.73)	2.15221e-69	1.51 (1.43;1.60)	3.02126e-51	1.43 (1.36;1.51)	1.16218e-39	1.25 (1.19;1.32)	6.44798e-17	1.00 (0.97;1.02)	0.801794
msln	Pneumococcal pneumonia	respiratory	1798	1.47 (1.40;1.54)	9.04629e-53	1.15 (1.10;1.21)	2.05339e-09	1.21 (1.15;1.26)	1.57804e-15	1.22 (1.16;1.27)	9.3693e-17	1.18 (1.12;1.23)	6.56295e-12	1.15 (1.10;1.21)	1.49146e-09	0.99 (0.97;1.02)	0.519209	1.03 (1.01;1.05)	0.00177283
srpx	Acute renal failure	genitourinary	2345	1.29 (1.24;1.35)	6.13018e-30	1.13 (1.09;1.17)	2.05748e-09	1.22 (1.17;1.27)	7.87492e-21	1.20 (1.15;1.25)	5.4872e-19	1.20 (1.15;1.25)	7.653e-19	1.17 (1.12;1.21)	5.64528e-14	0.98 (0.96;1.00)	0.113822	1.00 (0.99;1.02)	0.52899
cd14	Alcohol-related disorders	mental disorders	722	1.56 (1.44;1.68)	3.02916e-31	1.25 (1.16;1.35)	2.06898e-09	1.48 (1.38;1.60)	3.50566e-25	1.35 (1.25;1.45)	9.38863e-15	1.33 (1.23;1.43)	4.10116e-14	1.26 (1.17;1.36)	4.95829e-10	1.00 (0.97;1.03)	0.998672	1.00 (0.98;1.03)	0.952835
adm	Chronic renal failure [CKD]	genitourinary	2106	2.74 (2.61;2.88)	0	1.14 (1.09;1.19)	2.0714e-09	1.18 (1.13;1.24)	9.65528e-13	1.34 (1.28;1.40)	3.00408e-37	1.31 (1.26;1.37)	5.19562e-34	1.24 (1.19;1.30)	1.57725e-22	1.01 (0.99;1.03)	0.532644	1.05 (1.03;1.06)	1.14415e-07
angpt2	Obesity	endocrine/metabolic	3142	1.41 (1.36;1.46)	6.69059e-78	1.11 (1.08;1.15)	2.09234e-09	1.29 (1.24;1.33)	6.93022e-44	1.24 (1.20;1.29)	2.33439e-33	1.21 (1.17;1.26)	3.79996e-26	1.16 (1.12;1.20)	5.41413e-16	1.00 (0.99;1.02)	0.518905	1.02 (1.01;1.03)	0.00199545
asgr1	Acute renal failure	genitourinary	2418	1.85 (1.77;1.93)	1.5442e-182	1.13 (1.09;1.18)	2.09431e-09	1.31 (1.26;1.36)	1.41799e-38	1.29 (1.24;1.34)	1.51917e-34	1.24 (1.19;1.29)	1.02849e-24	1.19 (1.14;1.24)	5.26678e-17	1.00 (0.98;1.02)	0.765776	0.99 (0.98;1.01)	0.271388
gzmh	Cancer of other lymphoid, histiocytic tissue	neoplasms	222	1.51 (1.32;1.73)	2.92084e-09	1.50 (1.31;1.72)	2.09848e-09	1.63 (1.42;1.87)	2.54149e-12	1.62 (1.41;1.85)	3.04193e-12	1.55 (1.36;1.77)	1.499e-10	1.45 (1.27;1.66)	5.08952e-08	0.99 (0.90;1.09)	0.835941	0.99 (0.95;1.04)	0.697959
susd5	Chronic renal failure [CKD]	genitourinary	1907	1.53 (1.46;1.61)	1.02096e-62	1.15 (1.10;1.20)	2.10398e-09	1.06 (1.01;1.11)	0.0111856	1.01 (0.96;1.05)	0.721601	1.00 (0.96;1.05)	0.875116	1.07 (1.02;1.11)	0.00615048	1.01 (0.99;1.03)	0.56144	1.04 (1.02;1.06)	9.92189e-07
fgf21	Other chronic nonalcoholic liver disease	digestive	701	2.03 (1.88;2.19)	1.37334e-75	1.26 (1.17;1.35)	2.10867e-09	1.73 (1.61;1.87)	3.03214e-47	1.45 (1.34;1.56)	3.18581e-22	1.33 (1.23;1.43)	6.51699e-14	1.30 (1.21;1.41)	2.43659e-12	1.00 (0.98;1.03)	0.737152	1.04 (1.01;1.07)	0.00228929
preb	Chronic renal failure [CKD]	genitourinary	2050	1.36 (1.30;1.42)	1.03153e-42	1.14 (1.09;1.19)	2.11829e-09	1.15 (1.10;1.20)	3.28355e-10	1.15 (1.10;1.20)	2.77791e-10	1.14 (1.09;1.19)	2.11829e-09	1.14 (1.09;1.19)	2.11829e-09
marco	Neutropenia	hematopoietic	562	1.36 (1.25;1.48)	1.83954e-12	1.29 (1.19;1.40)	2.12574e-09	1.31 (1.21;1.43)	1.68515e-10	1.32 (1.21;1.43)	1.43475e-10	1.27 (1.17;1.38)	1.49793e-08	1.28 (1.18;1.39)	5.27822e-09	1.02 (0.98;1.06)	0.306949
cdsn	Hyperpotassemia	endocrine/metabolic	475	1.64 (1.50;1.80)	4.28498e-26	1.32 (1.20;1.44)	2.13326e-09	1.29 (1.18;1.42)	2.70448e-08	1.31 (1.20;1.43)	5.79838e-09	1.34 (1.22;1.47)	2.15155e-10	1.32 (1.21;1.45)	1.61553e-09	1.07 (1.03;1.12)	0.00195617	0.98 (0.94;1.01)	0.196791
scarf2	Primary pulmonary hypertension	circulatory system	297	1.86 (1.63;2.12)	6.19516e-21	1.42 (1.27;1.60)	2.17693e-09	1.46 (1.30;1.64)	4.0948e-10	1.53 (1.36;1.73)	1.32487e-12	1.53 (1.36;1.72)	5.28059e-13	1.46 (1.30;1.64)	1.37085e-10	0.91 (0.81;1.02)	0.11478	1.03 (0.93;1.13)	0.586768
gdf15	Secondary malignant neoplasm of liver	neoplasms	693	1.54 (1.41;1.69)	2.45458e-21	1.27 (1.17;1.37)	2.18033e-09	1.43 (1.32;1.55)	1.37241e-18	1.39 (1.29;1.51)	1.93788e-16	1.37 (1.27;1.48)	4.11336e-15	1.30 (1.20;1.41)	5.89863e-11	1.00 (0.96;1.04)	0.990612
tnfrsf10b	Hyperpotassemia	endocrine/metabolic	469	2.82 (2.55;3.11)	4.62959e-94	1.33 (1.21;1.46)	2.18407e-09	1.60 (1.45;1.75)	2.54583e-22	1.51 (1.37;1.66)	1.22253e-17	1.52 (1.38;1.67)	2.86592e-18	1.35 (1.23;1.48)	5.04955e-10	1.05 (0.99;1.11)	0.101896	1.03 (0.99;1.06)	0.169625
mcam	Varicose veins of lower extremity, symptomtic	circulatory system	337	1.37 (1.22;1.53)	6.03174e-08	1.39 (1.25;1.55)	2.19079e-09	1.44 (1.29;1.61)	3.20079e-11	1.43 (1.28;1.59)	1.0038e-10	1.48 (1.33;1.65)	7.72727e-13	1.49 (1.34;1.66)	3.50791e-13	0.98 (0.92;1.05)	0.596447	1.02 (0.99;1.06)	0.231487
fas	Chronic renal failure [CKD]	genitourinary	2107	1.96 (1.87;2.06)	4.07624e-173	1.14 (1.09;1.19)	2.21041e-09	1.12 (1.07;1.17)	3.3038e-07	1.17 (1.12;1.22)	1.69884e-12	1.17 (1.12;1.22)	2.80704e-12	1.18 (1.13;1.23)	3.45704e-13	1.00 (0.98;1.02)	0.815335	0.99 (0.98;1.01)	0.399174
siglec7	Type 2 diabetes	endocrine/metabolic	2660	1.69 (1.62;1.75)	3.55411e-149	1.12 (1.08;1.17)	2.21465e-09	1.43 (1.38;1.49)	2.15004e-74	1.36 (1.31;1.41)	1.41871e-54	1.16 (1.12;1.21)	1.21617e-14	1.12 (1.08;1.16)	1.021e-08	1.00 (0.98;1.02)	0.932944	1.00 (0.98;1.01)	0.746279
ment	Cirrhosis of liver without mention of alcohol	digestive	200	0.44 (0.38;0.51)	7.43362e-27	0.65 (0.57;0.75)	2.22492e-09	0.53 (0.46;0.61)	1.01606e-18	0.56 (0.49;0.65)	8.97282e-16	0.63 (0.54;0.72)	5.45556e-11	0.62 (0.54;0.72)	4.9154e-11	0.98 (0.74;1.29)	0.879581	0.91 (0.86;0.95)	0.00010033
dpp10	Postinflammatory pulmonary fibrosis	respiratory	477	1.36 (1.24;1.49)	3.03424e-11	1.31 (1.20;1.43)	2.22527e-09	1.34 (1.22;1.46)	1.51176e-10	1.36 (1.24;1.49)	1.47555e-11	1.35 (1.23;1.47)	6.04553e-11	1.32 (1.21;1.45)	7.30156e-10	0.96 (0.91;1.00)	0.0637008	0.96 (0.93;1.00)	0.0664723
ccdc80	Hyposmolality and/or hyponatremia	endocrine/metabolic	1002	1.32 (1.23;1.42)	2.19135e-15	1.21 (1.14;1.29)	2.23131e-09	1.19 (1.12;1.26)	5.87584e-08	1.19 (1.12;1.27)	4.34944e-08	1.19 (1.12;1.26)	4.34754e-08	1.23 (1.15;1.31)	9.76772e-11	1.01 (0.98;1.04)	0.430589	1.00 (0.98;1.02)	0.921934
ghr	Hypotension NOS	circulatory system	1239	0.86 (0.81;0.91)	1.44714e-07	0.84 (0.80;0.89)	2.23826e-09	0.78 (0.73;0.82)	8.34129e-18	0.78 (0.73;0.82)	1.72459e-17	0.81 (0.77;0.86)	1.66893e-12	0.82 (0.78;0.87)	3.14441e-11	0.98 (0.96;1.01)	0.214376	0.99 (0.97;1.01)	0.53774
cd83	Neutropenia	hematopoietic	560	1.46 (1.34;1.59)	6.41813e-18	1.29 (1.19;1.40)	2.24017e-09	1.35 (1.24;1.46)	3.64877e-12	1.35 (1.24;1.47)	1.8224e-12	1.31 (1.21;1.43)	1.51795e-10	1.31 (1.20;1.42)	4.0798e-10	0.99 (0.95;1.02)	0.453543
tnfrsf9	Other mental disorder	mental disorders	6564	1.21 (1.18;1.24)	1.12329e-48	1.08 (1.05;1.10)	2.24717e-09	1.08 (1.06;1.11)	4.06205e-10	1.09 (1.06;1.12)	1.1611e-11	1.10 (1.07;1.13)	4.77466e-14	1.10 (1.07;1.12)	1.90451e-13	1.01 (1.00;1.02)	0.204044	1.01 (1.00;1.02)	0.0514389
col18a1	Acute renal failure	genitourinary	2444	1.87 (1.79;1.95)	1.76613e-176	1.13 (1.09;1.18)	2.25042e-09	1.23 (1.18;1.29)	3.75954e-24	1.20 (1.16;1.25)	3.80831e-19	1.22 (1.17;1.27)	1.75197e-22	1.19 (1.15;1.24)	1.31248e-17	0.99 (0.97;1.01)	0.391863	0.99 (0.98;1.01)	0.494142
adipoq	Congestive heart failure (CHF) NOS	circulatory system	856	1.05 (0.97;1.13)	0.253481	1.23 (1.15;1.31)	2.25056e-09	1.27 (1.19;1.36)	9.68711e-12	1.23 (1.15;1.31)	1.38492e-09	1.26 (1.18;1.35)	1.3422e-11	1.30 (1.21;1.39)	2.02573e-14	1.00 (0.95;1.06)	0.981139	0.98 (0.95;1.00)	0.0749479
eda2r	Heart failure NOS	circulatory system	1514	1.84 (1.73;1.97)	1.32823e-76	1.17 (1.11;1.24)	2.25183e-09	1.32 (1.25;1.39)	8.20081e-25	1.33 (1.26;1.40)	4.06992e-26	1.25 (1.18;1.32)	1.45645e-16	1.18 (1.12;1.24)	7.62353e-10	1.00 (0.95;1.05)	0.949015	1.00 (0.98;1.02)	0.727834
ca4	Primary pulmonary hypertension	circulatory system	298	0.80 (0.71;0.90)	0.000108594	0.71 (0.63;0.79)	2.25467e-09	0.67 (0.59;0.75)	3.52498e-12	0.64 (0.57;0.72)	1.79583e-14	0.65 (0.58;0.72)	4.00712e-14	0.65 (0.58;0.73)	1.93947e-13	1.10 (0.91;1.34)	0.318914	1.05 (0.96;1.16)	0.286898
[truncated: 69,744 more rows]
