# Supplementary material for: Machine learning-guided deconvolution of plasma protein levels
Source: Mol Syst Biol. 2025 Oct 9;21(12):1822–44. doi: 10.1038/s44320-025-00158-6 (PMC12672695; doi:10.1038/s44320-025-00158-6)
Supplement: Supplementary file 12 — Dataset EV11 [file 44320_2025_158_MOESM12_ESM.xlsx]

## Sheet: Legend
Dataset EV11 Nodes and attributes of the knowledge graph

## Sheet: EV11
Label	Node ID	Type	Edge set involved
Acetylsalicylic Acid	A01AD05	Drugs	drug-gene|drug-protein
Ranitidine	A02BA02	Drugs	drug-gene|drug-protein
Omeprazole	A02BC01	Drugs	drug-gene|drug-protein
Pantoprazole	A02BC02	Drugs	drug-gene|drug-protein
Lansoprazole	A02BC03	Drugs	drug-gene|drug-protein
Rabeprazole	A02BC04	Drugs	drug-gene|drug-protein
Esomeprazole	A02BC05	Drugs	drug-gene|drug-protein
Metoclopramide	A03FA01	Drugs	drug-gene|drug-protein
Domperidone	A03FA03	Drugs	drug-gene|drug-protein
Ursodeoxycholic Acid	A05AA02	Drugs	drug-gene|drug-protein
Prednisolone	A07EA01	Drugs	drug-gene|drug-protein
Prednisone	A07EA03	Drugs	drug-gene|drug-protein
Beclomethasone Dipropionate	A07EA07	Drugs	drug-gene|drug-protein
Sulfasalazine	A07EC01	Drugs	drug-gene|drug-protein
Mesalazine	A07EC02	Drugs	drug-gene|drug-protein
Insulin	A10A	Drugs	drug-gene|drug-protein
Metformin	A10BA02	Drugs	drug-gene|drug-protein
Glyburide	A10BB01	Drugs	drug-gene|drug-protein
Tolbutamide	A10BB03	Drugs	drug-gene|drug-protein
Gliclazide	A10BB09	Drugs	drug-gene|drug-protein
Metformin |Rosiglitazone	A10BD03	Drugs	drug-gene|drug-protein
Rosiglitazone	A10BG02	Drugs	drug-gene|drug-protein
Pioglitazone	A10BG03	Drugs	drug-gene|drug-protein
Multivitamin	A11BA	Drugs	drug-protein
Vitamin A |Vitamin D|Cod Liver Oil	A11CB	Drugs	drug-gene|drug-protein
Alfacalcidol	A11CC03	Drugs	drug-gene|drug-protein
Thiamine	A11DA01	Drugs	drug-protein
Cholecalciferol |Calcium Carbonate|Ergocalciferol |Calcium|Cholecalciferol |Niacin |Calcium Gluconate|Cholecalciferol |Calcium Phosphate	A12AX	Drugs	drug-protein
Warfarin	B01AA03	Drugs	drug-gene|drug-protein
Clopidogrel	B01AC04	Drugs	drug-gene|drug-protein
Tranexamic Acid	B02AA02	Drugs	drug-gene|drug-protein
Iron	B03AA07	Drugs	drug-protein
Hydroxocobalamin	B03BA03	Drugs	drug-protein
Folic Acid	B03BB01	Drugs	drug-protein
Sodium Bicarbonate	B05CB04	Drugs	drug-protein
Digoxin	C01AA05	Drugs	drug-gene|drug-protein
Amiodarone	C01BD01	Drugs	drug-gene|drug-protein
Ibuprofen	C01EB16	Drugs	drug-gene|drug-protein
Doxazosin	C02CA04	Drugs	drug-gene|drug-protein
Bendroflumethiazide	C03AA01	Drugs	drug-gene|drug-protein
Indapamide	C03BA11	Drugs	drug-gene|drug-protein
Furosemide|Amiloride |Furosemide	C03CA01	Drugs	drug-gene|drug-protein
Spironolactone	C03DA01	Drugs	drug-gene|drug-protein
Triamterene |Hydrochlorothiazide|Amiloride |Hydrochlorothiazide	C03EA01	Drugs	drug-gene|drug-protein
Propranolol	C07AA05	Drugs	drug-gene|drug-protein
Atenolol	C07AB03	Drugs	drug-gene|drug-protein
Bisoprolol	C07AB07	Drugs	drug-gene|drug-protein
Labetalol	C07AG01	Drugs	drug-gene|drug-protein
Chlorthalidone |Atenolol	C07CB03	Drugs	drug-gene|drug-protein
Amlodipine	C08CA01	Drugs	drug-gene|drug-protein
Verapamil	C08DA01	Drugs	drug-gene|drug-protein
Diltiazem	C08DB01	Drugs	drug-gene|drug-protein
Enalapril	C09AA02	Drugs	drug-gene|drug-protein
Lisinopril	C09AA03	Drugs	drug-gene|drug-protein
Perindopril	C09AA04	Drugs	drug-gene|drug-protein
Ramipril	C09AA05	Drugs	drug-gene|drug-protein
Quinapril	C09AA06	Drugs	drug-gene|drug-protein
Trandolapril	C09AA10	Drugs	drug-gene|drug-protein
Losartan	C09CA01	Drugs	drug-gene|drug-protein
Valsartan	C09CA03	Drugs	drug-gene|drug-protein
Irbesartan	C09CA04	Drugs	drug-gene|drug-protein
Candesartan	C09CA06	Drugs	drug-gene|drug-protein
Olmesartan	C09CA08	Drugs	drug-gene|drug-protein
Simvastatin	C10AA01	Drugs	drug-gene|drug-protein
Pravastatin	C10AA03	Drugs	drug-gene|drug-protein
Atorvastatin	C10AA05	Drugs	drug-gene|drug-protein
Rosuvastatin	C10AA07	Drugs	drug-gene|drug-protein
Bezafibrate	C10AB02	Drugs	drug-gene|drug-protein
Fenofibrate	C10AB05	Drugs	drug-gene|drug-protein
Ciprofibrate	C10AB08	Drugs	drug-gene|drug-protein
Ezetimibe	C10AX09	Drugs	drug-gene|drug-protein
Calcipotriol	D05AX02	Drugs	drug-gene|drug-protein
Betamethasone |Calcipotriol	D05AX52	Drugs	drug-gene|drug-protein
Oxytetracycline	D06AA03	Drugs	drug-protein
Betamethasone	D07AC01	Drugs	drug-gene|drug-protein
Finasteride	D11AX10	Drugs	drug-gene|drug-protein
Diclofenac	D11AX18	Drugs	drug-gene|drug-protein
Levonorgestrel	G02BA03	Drugs	drug-gene|drug-protein
Norethisterone |Ethinyl Estradiol	G03AA05	Drugs	drug-gene|drug-protein
Levonorgestrel |Ethinyl Estradiol	G03AA07	Drugs	drug-gene|drug-protein
Desogestrel |Ethinyl Estradiol	G03AA09	Drugs	drug-gene|drug-protein
Ethinyl Estradiol |Gestodene	G03AA10	Drugs	drug-gene|drug-protein
Norgestimate |Ethinyl Estradiol	G03AA11	Drugs	drug-gene|drug-protein
Ethinyl Estradiol |Drospirenone	G03AA12	Drugs	drug-gene|drug-protein
Norethisterone	G03AC01	Drugs	drug-gene|drug-protein
Desogestrel	G03AC09	Drugs	drug-gene|drug-protein
Testosterone|Testosterone Undecanoate|Testosterone Propionate |Testosterone Decanoate |Testosterone Isocaproate |Testosterone Phenylpropionate	G03BA03	Drugs	drug-gene|drug-protein
Estradiol|Norethisterone |Estradiol	G03CA03	Drugs	drug-gene|drug-protein
Estrone |Estradiol |Estriol	G03CA53	Drugs	drug-gene|drug-protein
Conjugated Estrogens	G03CA57	Drugs	drug-gene|drug-protein
Tibolone	G03CX01	Drugs	drug-protein
Norethisterone |Estradiol	G03FA01	Drugs	drug-gene|drug-protein
Conjugated Estrogens |Norgestrel	G03FA10	Drugs	drug-gene|drug-protein
Conjugated Estrogens |Medroxyprogesterone Acetate|Medroxyprogesterone Acetate |Estradiol	G03FA12	Drugs	drug-gene|drug-protein
Norethisterone |Estradiol|Levonorgestrel |Estradiol	G03FB05	Drugs	drug-gene|drug-protein
Medroxyprogesterone Acetate |Estradiol	G03FB06	Drugs	drug-gene|drug-protein
Dydrogesterone |Estradiol	G03FB08	Drugs	drug-gene|drug-protein
Ethinyl Estradiol |Cyproterone Acetate	G03HB01	Drugs	drug-gene|drug-protein
Raloxifene	G03XC01	Drugs	drug-gene|drug-protein
Oxybutynin	G04BD04	Drugs	drug-gene|drug-protein
Solifenacin	G04BD08	Drugs	drug-gene|drug-protein
Tamsulosin	G04CA02	Drugs	drug-gene|drug-protein
Dutasteride	G04CB02	Drugs	drug-gene|drug-protein
Levothyroxine	H03AA01	Drugs	drug-gene|drug-protein
Phenoxymethylpenicillin	J01CE02	Drugs	drug-protein
Ritonavir	J05AE03	Drugs	drug-gene|drug-protein
Methotrexate	L01BA01	Drugs	drug-gene|drug-protein
Imatinib	L01XE01	Drugs	drug-gene|drug-protein
Hydroxyurea	L01XX05	Drugs	drug-gene|drug-protein
Leuprolide	L02AE02	Drugs	drug-gene|drug-protein
Goserelin	L02AE03	Drugs	drug-gene|drug-protein
Tamoxifen	L02BA01	Drugs	drug-gene|drug-protein
Bicalutamide	L02BB03	Drugs	drug-gene|drug-protein
Interferon Beta-1A	L03AB07	Drugs	drug-gene|drug-protein
Mycophenolate Mofetil|Mycophenolic Acid	L04AA06	Drugs	drug-gene|drug-protein
Leflunomide	L04AA13	Drugs	drug-gene|drug-protein
Adalimumab	L04AB04	Drugs	drug-gene|drug-protein
Cyclosporine	L04AD01	Drugs	drug-gene|drug-protein
Azathioprine	L04AX01	Drugs	drug-gene|drug-protein
Meloxicam	M01AC06	Drugs	drug-gene|drug-protein
Mefenamic Acid	M01AG01	Drugs	drug-gene|drug-protein
Glucosamine	M01AX05	Drugs	drug-protein
Benzydamine	M02AA05	Drugs	drug-gene|drug-protein
Capsaicin	M02AB01	Drugs	drug-gene|drug-protein
Baclofen	M03BX01	Drugs	drug-gene|drug-protein
Allopurinol	M04AA01	Drugs	drug-gene|drug-protein
Clodronic Acid	M05BA02	Drugs	drug-protein
Alendronic Acid	M05BA04	Drugs	drug-gene|drug-protein
Ibandronate	M05BA06	Drugs	drug-gene|drug-protein
Risedronate	M05BA07	Drugs	drug-gene|drug-protein
Morphine	N02AA01	Drugs	drug-gene|drug-protein
Oxycodone	N02AA05	Drugs	drug-gene|drug-protein
Dihydrocodeine	N02AA08	Drugs	drug-gene|drug-protein
Acetaminophen |Dihydrocodeine	N02AJ01	Drugs	drug-gene|drug-protein
Caffeine |Acetaminophen |Codeine|Acetaminophen |Codeine |Ketorolac|Acetaminophen |Codeine	N02AJ06	Drugs	drug-gene|drug-protein
Tramadol|Morphine	N02AX02	Drugs	drug-gene|drug-protein
Acetaminophen	N02BE01	Drugs	drug-gene|drug-protein
Primidone	N03AA03	Drugs	drug-gene|drug-protein
Phenytoin	N03AB02	Drugs	drug-gene|drug-protein
Carbamazepine	N03AF01	Drugs	drug-gene|drug-protein
Valproic Acid	N03AG01	Drugs	drug-gene|drug-protein
Lamotrigine	N03AX09	Drugs	drug-gene|drug-protein
Topiramate	N03AX11	Drugs	drug-gene|drug-protein
Levodopa |Benserazide|Levodopa |Carbidopa	N04BA02	Drugs	drug-gene|drug-protein
Amantadine	N04BB01	Drugs	drug-gene|drug-protein
Ropinirole	N04BC04	Drugs	drug-gene|drug-protein
Pramipexole	N04BC05	Drugs	drug-gene|drug-protein
Lithium	N05AN01	Drugs	drug-protein
Risperidone	N05AX08	Drugs	drug-gene|drug-protein
Diazepam	N05BA01	Drugs	drug-gene|drug-protein
Amitriptyline	N06AA09	Drugs	drug-gene|drug-protein
Fluoxetine	N06AB03	Drugs	drug-gene|drug-protein
Citalopram	N06AB04	Drugs	drug-gene|drug-protein
Paroxetine	N06AB05	Drugs	drug-gene|drug-protein
Sertraline	N06AB06	Drugs	drug-gene|drug-protein
Duloxetine	N06AX21	Drugs	drug-gene|drug-protein
Disulfiram	N07BB01	Drugs	drug-gene|drug-protein
Hydroxychloroquine	P01BA02	Drugs	drug-gene|drug-protein
Quinine	P01BC01	Drugs	drug-protein
Beclomethasone Dipropionate	R01AD01	Drugs	drug-gene|drug-protein
Salbutamol	R03AC02	Drugs	drug-gene|drug-protein
Salmeterol	R03AC12	Drugs	drug-gene|drug-protein
Salmeterol |Fluticasone Propionate	R03AK06	Drugs	drug-gene|drug-protein
Formoterol |Budesonide	R03AK07	Drugs	drug-gene|drug-protein
Beclomethasone Dipropionate	R03BA01	Drugs	drug-gene|drug-protein
Budesonide	R03BA02	Drugs	drug-gene|drug-protein
Tiotropium	R03BB04	Drugs	drug-gene|drug-protein
Theophylline	R03DA04	Drugs	drug-gene|drug-protein
Aminophylline	R03DA05	Drugs	drug-gene|drug-protein
Montelukast	R03DC03	Drugs	drug-gene|drug-protein
Carbocisteine	R05CB03	Drugs	drug-protein
Codeine	R05DA04	Drugs	drug-gene|drug-protein
Dorzolamide	S01EC03	Drugs	drug-gene|drug-protein
Cyclosporine	S01XA18	Drugs	drug-gene|drug-protein
P::ACE2	ace2	Protein	disease-protein|drug-protein|snp-protein
P::ACY3	acy3	Protein	disease-protein|drug-protein|snp-protein
P::ADGRG2	adgrg2	Protein	disease-protein|drug-protein|snp-protein
P::AGR2	agr2	Protein	disease-protein|drug-protein|snp-protein
P::ANGPTL3	angptl3	Protein	disease-protein|drug-protein|snp-protein
P::ANXA10	anxa10	Protein	disease-protein|drug-protein|snp-protein
P::APOC1	apoc1	Protein	disease-protein|drug-protein|snp-protein
P::APOD	apod	Protein	disease-protein|drug-protein|snp-protein
P::AREG	areg	Protein	disease-protein|drug-protein|snp-protein
P::B3GNT7	b3gnt7	Protein	disease-protein|drug-protein|snp-protein
P::CA14	ca14	Protein	disease-protein|drug-protein|snp-protein
P::CALCB	calcb	Protein	disease-protein|drug-protein|snp-protein
P::CD1C	cd1c	Protein	disease-protein|drug-protein|snp-protein
P::CD34	cd34	Protein	disease-protein|drug-protein|snp-protein
P::CD58	cd58	Protein	disease-protein|drug-protein|snp-protein
P::CDH5	cdh5	Protein	drug-protein|snp-protein
P::CEACAM3	ceacam3	Protein	drug-protein|snp-protein
P::CFP	cfp	Protein	disease-protein|drug-protein|snp-protein
P::CHAD	chad	Protein	disease-protein|drug-protein|snp-protein
P::CKMT1A_CKMT1B	ckmt1a_ckmt1b	Protein	disease-protein|drug-protein|snp-protein
P::CLEC3B	clec3b	Protein	disease-protein|drug-protein|snp-protein
P::CLEC4M	clec4m	Protein	disease-protein|drug-protein|snp-protein
P::CTSE	ctse	Protein	drug-protein|snp-protein
P::DBH	dbh	Protein	disease-protein|drug-protein|snp-protein
P::DCBLD2	dcbld2	Protein	disease-protein|drug-protein|snp-protein
P::DPEP1	dpep1	Protein	drug-protein|snp-protein
P::DPEP2	dpep2	Protein	disease-protein|drug-protein|snp-protein
P::ENG	eng	Protein	drug-protein|snp-protein
P::ENPP5	enpp5	Protein	disease-protein|drug-protein|snp-protein
P::FABP1	fabp1	Protein	disease-protein|drug-protein|snp-protein
P::FABP2	fabp2	Protein	disease-protein|drug-protein|snp-protein
P::FASLG	faslg	Protein	disease-protein|drug-protein|snp-protein
P::FCGR3B	fcgr3b	Protein	drug-protein|snp-protein
P::FCRL1	fcrl1	Protein	disease-protein|drug-protein|snp-protein
P::FGF5	fgf5	Protein	disease-protein|drug-protein|snp-protein
P::FOLH1	folh1	Protein	drug-protein|snp-protein
P::FUT3_FUT5	fut3_fut5	Protein	disease-protein|drug-protein|snp-protein
P::GALNT2	galnt2	Protein	disease-protein|drug-protein|snp-protein
P::GDF15	gdf15	Protein	disease-protein|drug-protein|snp-protein
P::GHR	ghr	Protein	disease-protein|drug-protein|snp-protein
P::GHRL	ghrl	Protein	disease-protein|drug-protein|snp-protein
P::GIPC2	gipc2	Protein	disease-protein|drug-protein|snp-protein
P::GSN	gsn	Protein	disease-protein|drug-protein|snp-protein
P::HBQ1	hbq1	Protein	disease-protein|drug-protein|snp-protein
P::HYOU1	hyou1	Protein	disease-protein|drug-protein|snp-protein
P::IFI30	ifi30	Protein	drug-protein|snp-protein
P::IGSF21	igsf21	Protein	drug-protein|snp-protein
P::IL7R	il7r	Protein	disease-protein|drug-protein|snp-protein
P::IMMT	immt	Protein	disease-protein|drug-protein|snp-protein
P::ITGA11	itga11	Protein	disease-protein|drug-protein|snp-protein
P::ITGAV	itgav	Protein	disease-protein|drug-protein|snp-protein
P::KIT	kit	Protein	disease-protein|drug-protein|snp-protein
P::KRT18	krt18	Protein	disease-protein|drug-protein|snp-protein
P::KRT19	krt19	Protein	disease-protein|drug-protein|snp-protein
P::LGALS4	lgals4	Protein	disease-protein|drug-protein|snp-protein
P::LPA	lpa	Protein	disease-protein|drug-protein|snp-protein
P::LYPD3	lypd3	Protein	disease-protein|drug-protein|snp-protein
P::MCAM	mcam	Protein	disease-protein|drug-protein|snp-protein
P::MEGF10	megf10	Protein	disease-protein|drug-protein|snp-protein
P::MENT	ment	Protein	disease-protein|drug-protein|snp-protein
P::MEP1A	mep1a	Protein	drug-protein|snp-protein
P::MET	met	Protein	disease-protein|drug-protein|snp-protein
P::MMP1	mmp1	Protein	drug-protein|snp-protein
P::MMP10	mmp10	Protein	disease-protein|drug-protein|snp-protein
P::MMP12	mmp12	Protein	disease-protein|drug-protein|snp-protein
P::MVK	mvk	Protein	disease-protein|drug-protein|snp-protein
P::MXRA8	mxra8	Protein	disease-protein|drug-protein|snp-protein
P::NECTIN1	nectin1	Protein	drug-protein|snp-protein
P::NHLRC3	nhlrc3	Protein	disease-protein|drug-protein|snp-protein
P::NME3	nme3	Protein	drug-protein|snp-protein
P::NRP1	nrp1	Protein	disease-protein|drug-protein|snp-protein
P::NTRK3	ntrk3	Protein	disease-protein|drug-protein|snp-protein
P::OCLN	ocln	Protein	disease-protein|drug-protein|snp-protein
P::POF1B	pof1b	Protein	disease-protein|drug-protein|snp-protein
P::PON3	pon3	Protein	disease-protein|drug-protein|snp-protein
P::PPP1R14D	ppp1r14d	Protein	disease-protein|drug-protein|snp-protein
P::PRAP1	prap1	Protein	disease-protein|drug-protein|snp-protein
P::PRSS8	prss8	Protein	disease-protein|drug-protein|snp-protein
P::PRTN3	prtn3	Protein	drug-protein|snp-protein
P::PTPRS	ptprs	Protein	drug-protein|snp-protein
P::RBP2	rbp2	Protein	disease-protein|drug-protein|snp-protein
P::REG4	reg4	Protein	disease-protein|drug-protein|snp-protein
P::REN	ren	Protein	disease-protein|drug-protein|snp-protein
P::SELL	sell	Protein	disease-protein|drug-protein|snp-protein
P::SPINK2	spink2	Protein	disease-protein|drug-protein|snp-protein
P::TEK	tek	Protein	disease-protein|drug-protein|snp-protein
P::TGFBI	tgfbi	Protein	disease-protein|drug-protein|snp-protein
P::TMPRSS15	tmprss15	Protein	drug-protein|snp-protein
P::TNF	tnf	Protein	disease-protein|drug-protein|snp-protein
P::TNFRSF10A	tnfrsf10a	Protein	disease-protein|drug-protein|snp-protein
P::TNFRSF11A	tnfrsf11a	Protein	disease-protein|drug-protein|snp-protein
P::TNFRSF13C	tnfrsf13c	Protein	disease-protein|drug-protein|snp-protein
P::TNFSF13	tnfsf13	Protein	disease-protein|drug-protein|snp-protein
P::TPK1	tpk1	Protein	disease-protein|drug-protein|snp-protein
P::TSPAN1	tspan1	Protein	disease-protein|drug-protein|snp-protein
P::TYRO3	tyro3	Protein	drug-protein|snp-protein
P::VSIG10	vsig10	Protein	drug-protein|snp-protein
P::CHGA	chga	Protein	disease-protein|drug-protein|snp-protein
P::EPB41L5	epb41l5	Protein	drug-protein
P::APOA4	apoa4	Protein	disease-protein|drug-protein|snp-protein
P::CA9	ca9	Protein	disease-protein|drug-protein|snp-protein
P::CBLIF	cblif	Protein	disease-protein|drug-protein|snp-protein
P::CES2	ces2	Protein	drug-protein|snp-protein
P::CFC1	cfc1	Protein	disease-protein|drug-protein|snp-protein
P::CGA	cga	Protein	disease-protein|drug-protein|snp-protein
P::CLPS	clps	Protein	disease-protein|drug-protein|snp-protein
P::CST1	cst1	Protein	disease-protein|drug-protein|snp-protein
P::EGFR	egfr	Protein	disease-protein|drug-protein|snp-protein
P::EPCAM	epcam	Protein	disease-protein|drug-protein|snp-protein
P::GAST	gast	Protein	disease-protein|drug-protein|snp-protein
P::GKN1	gkn1	Protein	disease-protein|drug-protein|snp-protein
P::GLB1	glb1	Protein	drug-protein|snp-protein
P::GP2	gp2	Protein	disease-protein|drug-protein|snp-protein
P::GRN	grn	Protein	disease-protein|drug-protein|snp-protein
P::KLK11	klk11	Protein	disease-protein|drug-protein|snp-protein
P::KRT8	krt8	Protein	disease-protein|drug-protein|snp-protein
P::LIPF	lipf	Protein	disease-protein|drug-protein|snp-protein
P::MAN2B2	man2b2	Protein	disease-protein|drug-protein|snp-protein
P::MYOC	myoc	Protein	disease-protein|drug-protein|snp-protein
P::PGA4	pga4	Protein	disease-protein|drug-protein|snp-protein
P::PLXDC2	plxdc2	Protein	disease-protein|drug-protein|snp-protein
P::PPY	ppy	Protein	disease-protein|drug-protein|snp-protein
P::PRSS27	prss27	Protein	disease-protein|drug-protein|snp-protein
P::PSCA	psca	Protein	disease-protein|drug-protein|snp-protein
P::PTS	pts	Protein	drug-protein|snp-protein
P::REG1B	reg1b	Protein	disease-protein|drug-protein|snp-protein
P::REG3G	reg3g	Protein	drug-protein|snp-protein
P::S100G	s100g	Protein	disease-protein|drug-protein|snp-protein
P::SCG3	scg3	Protein	disease-protein|drug-protein|snp-protein
P::SCT	sct	Protein	disease-protein|drug-protein|snp-protein
P::SELENOP	selenop	Protein	disease-protein|drug-protein|snp-protein
P::SEMA3G	sema3g	Protein	disease-protein|drug-protein|snp-protein
P::SMPD1	smpd1	Protein	disease-protein|drug-protein|snp-protein
P::SPINK5	spink5	Protein	disease-protein|drug-protein|snp-protein
P::TFF2	tff2	Protein	disease-protein|drug-protein|snp-protein
P::TMPRSS11D	tmprss11d	Protein	disease-protein|drug-protein|snp-protein
P::TNFRSF10B	tnfrsf10b	Protein	disease-protein|drug-protein|snp-protein
P::VSIG2	vsig2	Protein	disease-protein|drug-protein|snp-protein
P::VWF	vwf	Protein	drug-protein|snp-protein
P::CFHR2	cfhr2	Protein	disease-protein|drug-protein|snp-protein
P::PRL	prl	Protein	disease-protein|drug-protein|snp-protein
P::CEACAM1	ceacam1	Protein	disease-protein|drug-protein|snp-protein
P::GPA33	gpa33	Protein	disease-protein|drug-protein|snp-protein
P::INSR	insr	Protein	drug-protein|snp-protein
P::SPINK4	spink4	Protein	disease-protein|drug-protein|snp-protein
P::ACP5	acp5	Protein	disease-protein|drug-protein|snp-protein
P::ADA	ada	Protein	drug-protein|snp-protein
P::ADAM22	adam22	Protein	disease-protein|drug-protein|snp-protein
P::ADAM23	adam23	Protein	disease-protein|drug-protein|snp-protein
P::ADAM8	adam8	Protein	disease-protein|drug-protein|snp-protein
P::ADAMTS16	adamts16	Protein	disease-protein|drug-protein|snp-protein
P::ADAMTS8	adamts8	Protein	disease-protein|drug-protein|snp-protein
P::AGER	ager	Protein	disease-protein|drug-protein|snp-protein
P::AGRN	agrn	Protein	disease-protein|drug-protein|snp-protein
P::AGRP	agrp	Protein	disease-protein|drug-protein|snp-protein
P::ANGPTL7	angptl7	Protein	disease-protein|drug-protein|snp-protein
P::BGLAP	bglap	Protein	disease-protein|drug-protein|snp-protein
P::BLMH	blmh	Protein	disease-protein|drug-protein|snp-protein
P::BTN2A1	btn2a1	Protein	disease-protein|drug-protein|snp-protein
P::C1QA	c1qa	Protein	drug-protein|snp-protein
P::C1QL2	c1ql2	Protein	drug-protein|snp-protein
P::CA6	ca6	Protein	disease-protein|drug-protein|snp-protein
P::CBLN4	cbln4	Protein	disease-protein|drug-protein|snp-protein
P::CCDC50	ccdc50	Protein	disease-protein|drug-protein|snp-protein
P::CCDC80	ccdc80	Protein	disease-protein|drug-protein|snp-protein
P::CCL11	ccl11	Protein	drug-protein|snp-protein
P::CCL22	ccl22	Protein	disease-protein|drug-protein|snp-protein
P::CCN3	ccn3	Protein	disease-protein|drug-protein|snp-protein
P::CCN5	ccn5	Protein	drug-protein|snp-protein
P::CD160	cd160	Protein	disease-protein|drug-protein|snp-protein
P::CD200R1	cd200r1	Protein	drug-protein|snp-protein
P::CD207	cd207	Protein	disease-protein|drug-protein|snp-protein
P::CD22	cd22	Protein	disease-protein|drug-protein|snp-protein
P::CD244	cd244	Protein	disease-protein|drug-protein|snp-protein
P::CD27	cd27	Protein	disease-protein|drug-protein|snp-protein
P::CD28	cd28	Protein	disease-protein|drug-protein|snp-protein
P::CD5	cd5	Protein	disease-protein|drug-protein|snp-protein
P::CD55	cd55	Protein	disease-protein|drug-protein|snp-protein
P::CD6	cd6	Protein	disease-protein|drug-protein|snp-protein
P::CD72	cd72	Protein	disease-protein|drug-protein|snp-protein
P::CD79B	cd79b	Protein	disease-protein|drug-protein|snp-protein
P::CD83	cd83	Protein	disease-protein|drug-protein|snp-protein
P::CD86	cd86	Protein	disease-protein|drug-protein|snp-protein
P::CD93	cd93	Protein	disease-protein|drug-protein|snp-protein
P::CELA3A	cela3a	Protein	disease-protein|drug-protein|snp-protein
P::CFB	cfb	Protein	disease-protein|drug-protein|snp-protein
P::CILP	cilp	Protein	disease-protein|drug-protein|snp-protein
P::CLEC4C	clec4c	Protein	disease-protein|drug-protein|snp-protein
P::CNTN1	cntn1	Protein	disease-protein|drug-protein|snp-protein
P::CNTN4	cntn4	Protein	disease-protein|drug-protein|snp-protein
P::CNTN5	cntn5	Protein	disease-protein|drug-protein|snp-protein
P::COL15A1	col15a1	Protein	disease-protein|drug-protein|snp-protein
P::COL1A1	col1a1	Protein	disease-protein|drug-protein|snp-protein
P::COL28A1	col28a1	Protein	disease-protein|drug-protein|snp-protein
P::COL6A3	col6a3	Protein	disease-protein|drug-protein|snp-protein
P::COLEC12	colec12	Protein	disease-protein|drug-protein|snp-protein
P::CPA4	cpa4	Protein	disease-protein|drug-protein|snp-protein
P::CPVL	cpvl	Protein	disease-protein|drug-protein|snp-protein
P::CPXM2	cpxm2	Protein	disease-protein|drug-protein|snp-protein
P::CR1	cr1	Protein	drug-protein|snp-protein
P::CR2	cr2	Protein	disease-protein|drug-protein|snp-protein
P::CRELD1	creld1	Protein	disease-protein|drug-protein|snp-protein
P::CRH	crh	Protein	disease-protein|drug-protein|snp-protein
P::CST6	cst6	Protein	disease-protein|drug-protein|snp-protein
P::CXCL13	cxcl13	Protein	disease-protein|drug-protein|snp-protein
P::DLK1	dlk1	Protein	disease-protein|drug-protein|snp-protein
P::DNPEP	dnpep	Protein	drug-protein|snp-protein
P::DPP4	dpp4	Protein	disease-protein|drug-protein|snp-protein
P::DRAXIN	draxin	Protein	drug-protein|snp-protein
P::DTNB	dtnb	Protein	disease-protein|drug-protein|snp-protein
P::EBI3_IL27	ebi3_il27	Protein	disease-protein|drug-protein|snp-protein
P::EFHD1	efhd1	Protein	disease-protein|drug-protein|snp-protein
P::ENDOU	endou	Protein	disease-protein|drug-protein|snp-protein
P::ENO3	eno3	Protein	drug-protein|snp-protein
P::ENPP6	enpp6	Protein	disease-protein|drug-protein|snp-protein
P::F3	f3	Protein	disease-protein|drug-protein|snp-protein
P::FABP9	fabp9	Protein	disease-protein|drug-protein|snp-protein
P::FAP	fap	Protein	disease-protein|drug-protein|snp-protein
P::FCER2	fcer2	Protein	disease-protein|drug-protein|snp-protein
P::FCRL2	fcrl2	Protein	disease-protein|drug-protein|snp-protein
P::FCRL3	fcrl3	Protein	disease-protein|drug-protein|snp-protein
P::FKBP5	fkbp5	Protein	drug-protein|snp-protein
P::FLRT2	flrt2	Protein	disease-protein|drug-protein|snp-protein
P::FNDC1	fndc1	Protein	disease-protein|drug-protein|snp-protein
P::FOLR2	folr2	Protein	disease-protein|drug-protein|snp-protein
P::FOLR3	folr3	Protein	drug-protein|snp-protein
P::GAL	gal	Protein	disease-protein|drug-protein|snp-protein
P::GALNT7	galnt7	Protein	drug-protein|snp-protein
P::GDNF	gdnf	Protein	drug-protein|snp-protein
P::GFRAL	gfral	Protein	disease-protein|drug-protein|snp-protein
P::GGH	ggh	Protein	drug-protein|snp-protein
P::GNPDA1	gnpda1	Protein	drug-protein|snp-protein
P::GPNMB	gpnmb	Protein	disease-protein|drug-protein|snp-protein
P::GSR	gsr	Protein	disease-protein|drug-protein|snp-protein
P::HMCN2	hmcn2	Protein	disease-protein|drug-protein|snp-protein
P::HSPG2	hspg2	Protein	disease-protein|drug-protein|snp-protein
P::IDO1	ido1	Protein	drug-protein|snp-protein
P::IGDCC4	igdcc4	Protein	disease-protein|drug-protein|snp-protein
P::IGF2R	igf2r	Protein	disease-protein|drug-protein|snp-protein
P::IL10	il10	Protein	disease-protein|drug-protein|snp-protein
P::IL12A_IL12B	il12a_il12b	Protein	disease-protein|drug-protein|snp-protein
P::IL12B	il12b	Protein	disease-protein|drug-protein|snp-protein
P::IL15	il15	Protein	disease-protein|drug-protein|snp-protein
P::IL1RL1	il1rl1	Protein	disease-protein|drug-protein|snp-protein
P::ITGA2	itga2	Protein	disease-protein|drug-protein|snp-protein
P::KLK7	klk7	Protein	disease-protein|drug-protein|snp-protein
P::KLK8	klk8	Protein	disease-protein|drug-protein|snp-protein
P::KLRB1	klrb1	Protein	disease-protein|drug-protein|snp-protein
P::L1CAM	l1cam	Protein	disease-protein|drug-protein|snp-protein
P::LAMA4	lama4	Protein	disease-protein|drug-protein|snp-protein
P::LAMB1	lamb1	Protein	disease-protein|drug-protein|snp-protein
P::LAMP1	lamp1	Protein	drug-protein|snp-protein
P::LECT2	lect2	Protein	disease-protein|drug-protein|snp-protein
P::LEFTY2	lefty2	Protein	disease-protein|drug-protein|snp-protein
P::LILRA5	lilra5	Protein	disease-protein|drug-protein|snp-protein
P::LMNB1	lmnb1	Protein	disease-protein|drug-protein|snp-protein
P::LMOD1	lmod1	Protein	disease-protein|drug-protein|snp-protein
P::LPCAT2	lpcat2	Protein	disease-protein|drug-protein|snp-protein
P::LRRN1	lrrn1	Protein	disease-protein|drug-protein|snp-protein
P::LTA	lta	Protein	disease-protein|drug-protein|snp-protein
P::LTB	ltb	Protein	disease-protein|drug-protein|snp-protein
P::LY75	ly75	Protein	disease-protein|drug-protein|snp-protein
P::LY9	ly9	Protein	disease-protein|drug-protein|snp-protein
P::MATN3	matn3	Protein	disease-protein|drug-protein|snp-protein
P::MELTF	meltf	Protein	drug-protein|snp-protein
P::MEPE	mepe	Protein	disease-protein|drug-protein|snp-protein
P::MFGE8	mfge8	Protein	drug-protein|snp-protein
P::MILR1	milr1	Protein	disease-protein|drug-protein|snp-protein
P::MMP3	mmp3	Protein	disease-protein|drug-protein|snp-protein
P::MRC1	mrc1	Protein	disease-protein|drug-protein|snp-protein
P::MYBPC2	mybpc2	Protein	disease-protein|drug-protein|snp-protein
P::MYL1	myl1	Protein	disease-protein|drug-protein
P::MYL3	myl3	Protein	drug-protein|snp-protein
P::MYLPF	mylpf	Protein	disease-protein|drug-protein|snp-protein
P::NBL1	nbl1	Protein	disease-protein|drug-protein|snp-protein
P::NCR1	ncr1	Protein	disease-protein|drug-protein|snp-protein
P::NOS3	nos3	Protein	disease-protein|drug-protein|snp-protein
P::NPL	npl	Protein	disease-protein|drug-protein|snp-protein
P::NPTX2	nptx2	Protein	disease-protein|drug-protein|snp-protein
P::NTF3	ntf3	Protein	disease-protein|drug-protein|snp-protein
P::NTRK2	ntrk2	Protein	disease-protein|drug-protein|snp-protein
P::OGN	ogn	Protein	disease-protein|drug-protein|snp-protein
P::OLFM4	olfm4	Protein	disease-protein|drug-protein|snp-protein
P::ORM1	orm1	Protein	drug-protein|snp-protein
P::OXT	oxt	Protein	disease-protein|drug-protein|snp-protein
P::PCBD1	pcbd1	Protein	drug-protein|snp-protein
P::PDCD1	pdcd1	Protein	disease-protein|drug-protein|snp-protein
P::PDGFC	pdgfc	Protein	drug-protein|snp-protein
P::PENK	penk	Protein	disease-protein|drug-protein|snp-protein
P::PLA2G10	pla2g10	Protein	drug-protein|snp-protein
P::PLA2G2A	pla2g2a	Protein	drug-protein|snp-protein
P::PLXDC1	plxdc1	Protein	drug-protein|snp-protein
P::PM20D1	pm20d1	Protein	disease-protein|drug-protein|snp-protein
P::POMC	pomc	Protein	disease-protein|drug-protein|snp-protein
P::PRELP	prelp	Protein	disease-protein|drug-protein|snp-protein
P::PRND	prnd	Protein	disease-protein|drug-protein|snp-protein
P::PROC	proc	Protein	disease-protein|drug-protein|snp-protein
P::PROK1	prok1	Protein	disease-protein|drug-protein|snp-protein
P::PSG1	psg1	Protein	disease-protein|drug-protein|snp-protein
P::PTGDS	ptgds	Protein	disease-protein|drug-protein|snp-protein
P::PTX3	ptx3	Protein	disease-protein|drug-protein|snp-protein
P::QPCT	qpct	Protein	disease-protein|drug-protein|snp-protein
P::RCC1	rcc1	Protein	disease-protein|drug-protein|snp-protein
P::RET	ret	Protein	drug-protein|snp-protein
P::RGMA	rgma	Protein	disease-protein|drug-protein|snp-protein
P::RGMB	rgmb	Protein	disease-protein|drug-protein|snp-protein
P::ROBO2	robo2	Protein	disease-protein|drug-protein|snp-protein
P::S100P	s100p	Protein	disease-protein|drug-protein|snp-protein
P::SCGB3A1	scgb3a1	Protein	disease-protein|drug-protein|snp-protein
P::SDK2	sdk2	Protein	disease-protein|drug-protein|snp-protein
P::SERPINA12	serpina12	Protein	drug-protein|snp-protein
P::SERPINA3	serpina3	Protein	drug-protein|snp-protein
P::SERPINC1	serpinc1	Protein	drug-protein|snp-protein
P::SFRP4	sfrp4	Protein	disease-protein|drug-protein|snp-protein
P::SIGLEC6	siglec6	Protein	disease-protein|drug-protein|snp-protein
P::SIGLEC8	siglec8	Protein	disease-protein|drug-protein|snp-protein
P::SLAMF7	slamf7	Protein	disease-protein|drug-protein|snp-protein
P::SLITRK2	slitrk2	Protein	disease-protein|drug-protein|snp-protein
P::SMOC2	smoc2	Protein	disease-protein|drug-protein|snp-protein
P::SPON1	spon1	Protein	disease-protein|drug-protein|snp-protein
P::SRPX	srpx	Protein	disease-protein|drug-protein|snp-protein
P::SSC5D	ssc5d	Protein	drug-protein|snp-protein
P::ST3GAL1	st3gal1	Protein	disease-protein|drug-protein|snp-protein
P::SUSD5	susd5	Protein	disease-protein|drug-protein|snp-protein
P::TAFA5	tafa5	Protein	disease-protein|drug-protein|snp-protein
P::TCL1A	tcl1a	Protein	disease-protein|drug-protein|snp-protein
P::TFPI	tfpi	Protein	disease-protein|drug-protein|snp-protein
P::TFRC	tfrc	Protein	disease-protein|drug-protein|snp-protein
P::TGFBR2	tgfbr2	Protein	disease-protein|drug-protein|snp-protein
P::TGFBR3	tgfbr3	Protein	disease-protein|drug-protein|snp-protein
P::THBS4	thbs4	Protein	disease-protein|drug-protein|snp-protein
P::THY1	thy1	Protein	disease-protein|drug-protein|snp-protein
P::TINAGL1	tinagl1	Protein	disease-protein|drug-protein|snp-protein
P::TK1	tk1	Protein	drug-protein|snp-protein
P::TNC	tnc	Protein	disease-protein|drug-protein|snp-protein
P::TNFRSF13B	tnfrsf13b	Protein	disease-protein|drug-protein|snp-protein
P::TNFRSF9	tnfrsf9	Protein	disease-protein|drug-protein|snp-protein
P::TNXB	tnxb	Protein	drug-protein|snp-protein
P::TOP1	top1	Protein	drug-protein|snp-protein
P::TP53BP1	tp53bp1	Protein	disease-protein|drug-protein|snp-protein
P::TPSAB1	tpsab1	Protein	disease-protein|drug-protein|snp-protein
P::TREML2	treml2	Protein	disease-protein|drug-protein|snp-protein
P::TSHB	tshb	Protein	disease-protein|drug-protein|snp-protein
P::VCAN	vcan	Protein	drug-protein|snp-protein
P::VSIG4	vsig4	Protein	disease-protein|drug-protein|snp-protein
P::VWC2	vwc2	Protein	disease-protein|drug-protein|snp-protein
P::XG	xg	Protein	disease-protein|drug-protein|snp-protein
P::ZBTB16	zbtb16	Protein	drug-protein|snp-protein
P::C2CD2L	c2cd2l	Protein	drug-protein|snp-protein
P::CDC26	cdc26	Protein	drug-protein|snp-protein
P::CLEC4G	clec4g	Protein	drug-protein|snp-protein
P::DEFA1_DEFA1B	defa1_defa1b	Protein	disease-protein|drug-protein|snp-protein
P::EIF4EBP1	eif4ebp1	Protein	drug-protein|snp-protein
P::ENTR1	entr1	Protein	disease-protein|drug-protein|snp-protein
P::FXYD5	fxyd5	Protein	drug-protein|snp-protein
P::GCHFR	gchfr	Protein	disease-protein|drug-protein|snp-protein
P::HGFAC	hgfac	Protein	disease-protein|drug-protein|snp-protein
P::HSBP1	hsbp1	Protein	drug-protein|snp-protein
P::MAX	max	Protein	drug-protein|snp-protein
P::MUC13	muc13	Protein	disease-protein|drug-protein|snp-protein
P::NRGN	nrgn	Protein	drug-protein|snp-protein
P::TMSB10	tmsb10	Protein	disease-protein|drug-protein|snp-protein
P::NOS2	nos2	Protein	disease-protein|drug-protein|snp-protein
P::ADA2	ada2	Protein	disease-protein|drug-protein|snp-protein
P::ADAM15	adam15	Protein	disease-protein|drug-protein|snp-protein
P::ADAM9	adam9	Protein	disease-protein|drug-protein|snp-protein
P::ADGRB3	adgrb3	Protein	disease-protein|drug-protein|snp-protein
P::ADGRD1	adgrd1	Protein	disease-protein|drug-protein|snp-protein
P::ADGRE2	adgre2	Protein	disease-protein|drug-protein|snp-protein
P::ADGRE5	adgre5	Protein	disease-protein|drug-protein|snp-protein
P::AFM	afm	Protein	disease-protein|drug-protein|snp-protein
P::ALCAM	alcam	Protein	drug-protein|snp-protein
P::AMIGO2	amigo2	Protein	disease-protein|drug-protein|snp-protein
P::AMY2A	amy2a	Protein	drug-protein|snp-protein
P::AMY2B	amy2b	Protein	drug-protein|snp-protein
P::ANPEP	anpep	Protein	disease-protein|drug-protein|snp-protein
P::AOC3	aoc3	Protein	disease-protein|drug-protein|snp-protein
P::ATRAID	atraid	Protein	disease-protein|drug-protein|snp-protein
P::BCAM	bcam	Protein	disease-protein|drug-protein|snp-protein
P::BOC	boc	Protein	disease-protein|drug-protein|snp-protein
P::BST1	bst1	Protein	disease-protein|drug-protein|snp-protein
P::C1QTNF1	c1qtnf1	Protein	disease-protein|drug-protein|snp-protein
P::C2	c2	Protein	disease-protein|drug-protein|snp-protein
P::C7	c7	Protein	disease-protein|drug-protein|snp-protein
P::CA12	ca12	Protein	disease-protein|drug-protein|snp-protein
P::CCN4	ccn4	Protein	disease-protein|drug-protein|snp-protein
P::CD109	cd109	Protein	disease-protein|drug-protein|snp-protein
P::CD14	cd14	Protein	disease-protein|drug-protein|snp-protein
P::CD164	cd164	Protein	drug-protein|snp-protein
P::CD200	cd200	Protein	disease-protein|drug-protein|snp-protein
P::CD274	cd274	Protein	disease-protein|drug-protein|snp-protein
P::CD276	cd276	Protein	disease-protein|drug-protein|snp-protein
P::CD46	cd46	Protein	disease-protein|drug-protein|snp-protein
P::CD48	cd48	Protein	disease-protein|drug-protein|snp-protein
P::CD80	cd80	Protein	disease-protein|drug-protein|snp-protein
P::CDH1	cdh1	Protein	disease-protein|drug-protein|snp-protein
P::CDH17	cdh17	Protein	disease-protein|drug-protein|snp-protein
P::CDHR2	cdhr2	Protein	drug-protein|snp-protein
P::CDON	cdon	Protein	disease-protein|drug-protein|snp-protein
P::CELA2A	cela2a	Protein	disease-protein|drug-protein|snp-protein
P::CFD	cfd	Protein	disease-protein|drug-protein|snp-protein
P::CGREF1	cgref1	Protein	disease-protein|drug-protein|snp-protein
P::CHL1	chl1	Protein	drug-protein|snp-protein
P::CKB	ckb	Protein	disease-protein|drug-protein|snp-protein
P::CNTN2	cntn2	Protein	drug-protein|snp-protein
P::CNTNAP2	cntnap2	Protein	disease-protein|drug-protein|snp-protein
P::COL4A1	col4a1	Protein	disease-protein|drug-protein|snp-protein
P::CPA1	cpa1	Protein	disease-protein|drug-protein|snp-protein
P::CPB1	cpb1	Protein	disease-protein|drug-protein|snp-protein
P::CSF1R	csf1r	Protein	disease-protein|drug-protein|snp-protein
P::CTHRC1	cthrc1	Protein	disease-protein|drug-protein|snp-protein
P::CTRB1	ctrb1	Protein	disease-protein|drug-protein|snp-protein
P::CTRC	ctrc	Protein	disease-protein|drug-protein|snp-protein
P::CTRL	ctrl	Protein	disease-protein|drug-protein|snp-protein
P::CTSO	ctso	Protein	disease-protein|drug-protein|snp-protein
P::DAG1	dag1	Protein	drug-protein|snp-protein
P::DCN	dcn	Protein	disease-protein|drug-protein|snp-protein
P::DDR1	ddr1	Protein	drug-protein|snp-protein
P::DKKL1	dkkl1	Protein	disease-protein|drug-protein|snp-protein
P::DLL1	dll1	Protein	disease-protein|drug-protein|snp-protein
P::DPP6	dpp6	Protein	disease-protein|drug-protein|snp-protein
P::DSC2	dsc2	Protein	disease-protein|drug-protein|snp-protein
P::DSCAM	dscam	Protein	disease-protein|drug-protein|snp-protein
P::EPHA2	epha2	Protein	disease-protein|drug-protein|snp-protein
P::EPHB4	ephb4	Protein	disease-protein|drug-protein|snp-protein
P::ERBB4	erbb4	Protein	disease-protein|drug-protein|snp-protein
P::ESAM	esam	Protein	disease-protein|drug-protein|snp-protein
P::FAM3C	fam3c	Protein	disease-protein|drug-protein|snp-protein
P::FAM3D	fam3d	Protein	disease-protein|drug-protein|snp-protein
P::FGL1	fgl1	Protein	drug-protein|snp-protein
P::FSTL1	fstl1	Protein	disease-protein|drug-protein|snp-protein
P::FURIN	furin	Protein	drug-protein|snp-protein
P::GALNT10	galnt10	Protein	disease-protein|drug-protein|snp-protein
P::GALNT3	galnt3	Protein	disease-protein|drug-protein|snp-protein
P::GAS6	gas6	Protein	disease-protein|drug-protein|snp-protein
P::GASK1A	gask1a	Protein	drug-protein|snp-protein
P::GCNT1	gcnt1	Protein	disease-protein|drug-protein|snp-protein
P::GFRA1	gfra1	Protein	disease-protein|drug-protein|snp-protein
P::GFRA3	gfra3	Protein	disease-protein|drug-protein|snp-protein
P::GH1	gh1	Protein	disease-protein|drug-protein
P::GRPEL1	grpel1	Protein	drug-protein|snp-protein
P::HAVCR1	havcr1	Protein	disease-protein|drug-protein|snp-protein
P::HEG1	heg1	Protein	disease-protein|drug-protein|snp-protein
P::HEPH	heph	Protein	disease-protein|drug-protein|snp-protein
P::HLA-DRA	hla_dra	Protein	disease-protein|drug-protein
P::HS6ST2	hs6st2	Protein	disease-protein|drug-protein|snp-protein
P::HSPA2	hspa2	Protein	disease-protein|drug-protein|snp-protein
P::HSPB6	hspb6	Protein	disease-protein|drug-protein|snp-protein
P::ICAM2	icam2	Protein	disease-protein|drug-protein|snp-protein
P::IGF1R	igf1r	Protein	disease-protein|drug-protein|snp-protein
P::IGFBP2	igfbp2	Protein	disease-protein|drug-protein|snp-protein
P::IGFBP3	igfbp3	Protein	disease-protein|drug-protein|snp-protein
P::IGSF3	igsf3	Protein	disease-protein|drug-protein|snp-protein
P::IL18R1	il18r1	Protein	disease-protein|drug-protein|snp-protein
P::IL1R1	il1r1	Protein	disease-protein|drug-protein|snp-protein
P::IL6ST	il6st	Protein	disease-protein|drug-protein|snp-protein
P::ITGAM	itgam	Protein	disease-protein|drug-protein|snp-protein
P::ITGB1	itgb1	Protein	drug-protein|snp-protein
P::ITGB2	itgb2	Protein	disease-protein|drug-protein|snp-protein
P::ITGB6	itgb6	Protein	disease-protein|drug-protein|snp-protein
P::ITGB7	itgb7	Protein	disease-protein|drug-protein|snp-protein
P::ITIH3	itih3	Protein	disease-protein|drug-protein|snp-protein
P::JAM2	jam2	Protein	disease-protein|drug-protein|snp-protein
P::KEL	kel	Protein	drug-protein|snp-protein
P::KLB	klb	Protein	drug-protein|snp-protein
P::KLK4	klk4	Protein	disease-protein|drug-protein|snp-protein
P::KLRF1	klrf1	Protein	disease-protein|drug-protein|snp-protein
P::KLRK1	klrk1	Protein	disease-protein|drug-protein|snp-protein
P::LAG3	lag3	Protein	disease-protein|drug-protein|snp-protein
P::LAYN	layn	Protein	disease-protein|drug-protein|snp-protein
P::LCN15	lcn15	Protein	disease-protein|drug-protein|snp-protein
P::LEPR	lepr	Protein	disease-protein|drug-protein|snp-protein
P::LETM1	letm1	Protein	disease-protein|drug-protein|snp-protein
P::LIFR	lifr	Protein	disease-protein|drug-protein|snp-protein
P::LILRB1	lilrb1	Protein	disease-protein|drug-protein|snp-protein
P::LPO	lpo	Protein	disease-protein|drug-protein|snp-protein
P::LRRC37A2	lrrc37a2	Protein	disease-protein|drug-protein|snp-protein
P::LYVE1	lyve1	Protein	drug-protein|snp-protein
P::MDGA1	mdga1	Protein	disease-protein|drug-protein|snp-protein
P::MFAP4	mfap4	Protein	disease-protein|drug-protein|snp-protein
P::MIA	mia	Protein	drug-protein|snp-protein
P::MUC2	muc2	Protein	disease-protein|drug-protein|snp-protein
P::NAGPA	nagpa	Protein	drug-protein|snp-protein
P::NCR3LG1	ncr3lg1	Protein	disease-protein|drug-protein|snp-protein
P::NECTIN2	nectin2	Protein	disease-protein|drug-protein|snp-protein
P::NEFL	nefl	Protein	disease-protein|drug-protein|snp-protein
P::NFASC	nfasc	Protein	disease-protein|drug-protein|snp-protein
P::NOS1	nos1	Protein	disease-protein|drug-protein|snp-protein
P::NOTCH1	notch1	Protein	disease-protein|drug-protein|snp-protein
P::NOTCH2	notch2	Protein	disease-protein|drug-protein|snp-protein
P::NRCAM	nrcam	Protein	disease-protein|drug-protein|snp-protein
P::PADI2	padi2	Protein	drug-protein|snp-protein
P::PCDH1	pcdh1	Protein	disease-protein|drug-protein|snp-protein
P::PCDH17	pcdh17	Protein	disease-protein|drug-protein|snp-protein
P::PDCD1LG2	pdcd1lg2	Protein	disease-protein|drug-protein|snp-protein
P::PDGFRA	pdgfra	Protein	disease-protein|drug-protein|snp-protein
P::PEAR1	pear1	Protein	disease-protein|drug-protein|snp-protein
P::PIK3IP1	pik3ip1	Protein	disease-protein|drug-protein|snp-protein
P::PKD1	pkd1	Protein	disease-protein|drug-protein|snp-protein
P::PLA2G1B	pla2g1b	Protein	disease-protein|drug-protein|snp-protein
P::PLXNB2	plxnb2	Protein	disease-protein|drug-protein|snp-protein
P::PNLIP	pnlip	Protein	disease-protein|drug-protein|snp-protein
P::PNLIPRP1	pnliprp1	Protein	disease-protein|drug-protein|snp-protein
P::PRCP	prcp	Protein	disease-protein|drug-protein|snp-protein
P::PRSS2	prss2	Protein	disease-protein|drug-protein|snp-protein
P::PRTG	prtg	Protein	disease-protein|drug-protein|snp-protein
P::PSAP	psap	Protein	disease-protein|drug-protein|snp-protein
P::PTK7	ptk7	Protein	disease-protein|drug-protein
P::PTPRM	ptprm	Protein	disease-protein|drug-protein|snp-protein
P::RARRES1	rarres1	Protein	disease-protein|drug-protein|snp-protein
P::RBFOX3	rbfox3	Protein	disease-protein|drug-protein
P::RECK	reck	Protein	disease-protein|drug-protein|snp-protein
P::REG1A	reg1a	Protein	disease-protein|drug-protein|snp-protein
P::RNASET2	rnaset2	Protein	disease-protein|drug-protein|snp-protein
P::RNF149	rnf149	Protein	disease-protein|drug-protein|snp-protein
P::ROBO1	robo1	Protein	drug-protein|snp-protein
P::SCARA5	scara5	Protein	disease-protein|drug-protein|snp-protein
P::SCARF2	scarf2	Protein	disease-protein|drug-protein|snp-protein
P::SCGN	scgn	Protein	disease-protein|drug-protein|snp-protein
P::SEMA7A	sema7a	Protein	disease-protein|drug-protein|snp-protein
P::SERPINI2	serpini2	Protein	disease-protein|drug-protein|snp-protein
P::SIGLEC1	siglec1	Protein	disease-protein|drug-protein|snp-protein
P::SIGLEC10	siglec10	Protein	disease-protein|drug-protein|snp-protein
P::SIGLEC7	siglec7	Protein	disease-protein|drug-protein|snp-protein
P::SIRPA	sirpa	Protein	disease-protein|drug-protein|snp-protein
P::SIRPB1	sirpb1	Protein	disease-protein|drug-protein|snp-protein
P::SLAMF1	slamf1	Protein	disease-protein|drug-protein|snp-protein
P::SLC39A14	slc39a14	Protein	disease-protein|drug-protein|snp-protein
P::SLIT2	slit2	Protein	drug-protein|snp-protein
P::SLITRK6	slitrk6	Protein	disease-protein|drug-protein|snp-protein
P::SPINT2	spint2	Protein	disease-protein|drug-protein|snp-protein
P::TACSTD2	tacstd2	Protein	disease-protein|drug-protein|snp-protein
P::TCN2	tcn2	Protein	disease-protein|drug-protein|snp-protein
P::TNFRSF11B	tnfrsf11b	Protein	disease-protein|drug-protein|snp-protein
P::TNFRSF14	tnfrsf14	Protein	disease-protein|drug-protein|snp-protein
P::TNFRSF1A	tnfrsf1a	Protein	disease-protein|drug-protein|snp-protein
P::TNFRSF1B	tnfrsf1b	Protein	disease-protein|drug-protein|snp-protein
P::TNFRSF4	tnfrsf4	Protein	disease-protein|drug-protein|snp-protein
P::TPP1	tpp1	Protein	drug-protein|snp-protein
P::ULBP2	ulbp2	Protein	disease-protein|drug-protein|snp-protein
P::VASN	vasn	Protein	disease-protein|drug-protein|snp-protein
P::VCAM1	vcam1	Protein	disease-protein|drug-protein|snp-protein
P::VEGFD	vegfd	Protein	disease-protein|drug-protein|snp-protein
P::VSIR	vsir	Protein	drug-protein|snp-protein
P::WNT9A	wnt9a	Protein	disease-protein|drug-protein|snp-protein
P::ACAA1	acaa1	Protein	drug-protein|snp-protein
P::ACAN	acan	Protein	disease-protein|drug-protein|snp-protein
P::ACY1	acy1	Protein	disease-protein|drug-protein|snp-protein
P::ADAMTS15	adamts15	Protein	drug-protein|snp-protein
P::ADAMTSL2	adamtsl2	Protein	disease-protein|drug-protein|snp-protein
P::ADGRG1	adgrg1	Protein	disease-protein|drug-protein|snp-protein
P::AFP	afp	Protein	disease-protein|drug-protein|snp-protein
P::AGXT	agxt	Protein	disease-protein|drug-protein|snp-protein
P::AHNAK	ahnak	Protein	disease-protein|drug-protein|snp-protein
P::AHNAK2	ahnak2	Protein	disease-protein|drug-protein|snp-protein
P::AIFM1	aifm1	Protein	drug-protein|snp-protein
P::AKR1B10	akr1b10	Protein	disease-protein|drug-protein
P::AKR7L	akr7l	Protein	drug-protein|snp-protein
P::ALDH3A1	aldh3a1	Protein	disease-protein|drug-protein|snp-protein
P::ANGPTL4	angptl4	Protein	disease-protein|drug-protein|snp-protein
P::APLP1	aplp1	Protein	disease-protein|drug-protein|snp-protein
P::APOBR	apobr	Protein	disease-protein|drug-protein|snp-protein
P::APOE	apoe	Protein	drug-protein|snp-protein
P::ASAH1	asah1	Protein	drug-protein|snp-protein
P::B2M	b2m	Protein	disease-protein|drug-protein|snp-protein
P::BAG3	bag3	Protein	drug-protein|snp-protein
P::BAIAP2	baiap2	Protein	disease-protein|drug-protein|snp-protein
P::BCAN	bcan	Protein	disease-protein|drug-protein|snp-protein
P::BCL2L11	bcl2l11	Protein	disease-protein|drug-protein|snp-protein
P::BLNK	blnk	Protein	disease-protein|drug-protein|snp-protein
P::BMP10	bmp10	Protein	disease-protein|drug-protein|snp-protein
P::BMPER	bmper	Protein	disease-protein|drug-protein|snp-protein
P::BSG	bsg	Protein	disease-protein|drug-protein|snp-protein
P::BTD	btd	Protein	drug-protein|snp-protein
P::C19orf12	c19orf12	Protein	drug-protein|snp-protein
P::C1QTNF9	c1qtnf9	Protein	disease-protein|drug-protein|snp-protein
P::C1RL	c1rl	Protein	drug-protein|snp-protein
P::CCER2	ccer2	Protein	disease-protein|drug-protein|snp-protein
P::CCL13	ccl13	Protein	drug-protein|snp-protein
P::CCL15	ccl15	Protein	disease-protein|drug-protein|snp-protein
P::CCL23	ccl23	Protein	disease-protein|drug-protein|snp-protein
P::CD163	cd163	Protein	disease-protein|drug-protein|snp-protein
P::CD248	cd248	Protein	disease-protein|drug-protein|snp-protein
P::CD36	cd36	Protein	drug-protein|snp-protein
P::CD8A	cd8a	Protein	disease-protein|drug-protein|snp-protein
P::CDA	cda	Protein	drug-protein|snp-protein
P::CDH15	cdh15	Protein	disease-protein|drug-protein|snp-protein
P::CDSN	cdsn	Protein	disease-protein|drug-protein|snp-protein
P::CELSR2	celsr2	Protein	disease-protein|drug-protein|snp-protein
P::CHCHD10	chchd10	Protein	disease-protein|drug-protein|snp-protein
P::CLEC11A	clec11a	Protein	drug-protein|snp-protein
P::CLEC4A	clec4a	Protein	disease-protein|drug-protein|snp-protein
P::CLIC5	clic5	Protein	disease-protein|drug-protein|snp-protein
P::CLMP	clmp	Protein	disease-protein|drug-protein|snp-protein
P::CLU	clu	Protein	disease-protein|drug-protein|snp-protein
P::CLUL1	clul1	Protein	drug-protein|snp-protein
P::CNDP1	cndp1	Protein	drug-protein|snp-protein
P::CNTN3	cntn3	Protein	disease-protein|drug-protein|snp-protein
P::COCH	coch	Protein	disease-protein|drug-protein|snp-protein
P::COL18A1	col18a1	Protein	disease-protein|drug-protein|snp-protein
P::COL9A1	col9a1	Protein	disease-protein|drug-protein|snp-protein
P::COMP	comp	Protein	disease-protein|drug-protein|snp-protein
P::CPA2	cpa2	Protein	disease-protein|drug-protein|snp-protein
P::CPQ	cpq	Protein	drug-protein|snp-protein
P::CRHBP	crhbp	Protein	disease-protein|drug-protein|snp-protein
P::CRNN	crnn	Protein	drug-protein|snp-protein
P::CRYBB2	crybb2	Protein	disease-protein|drug-protein|snp-protein
P::CTBS	ctbs	Protein	disease-protein|drug-protein|snp-protein
P::CTSD	ctsd	Protein	disease-protein|drug-protein|snp-protein
P::CTSF	ctsf	Protein	disease-protein|drug-protein|snp-protein
P::CTSZ	ctsz	Protein	disease-protein|drug-protein|snp-protein
P::CXADR	cxadr	Protein	disease-protein|drug-protein|snp-protein
P::CXCL12	cxcl12	Protein	drug-protein|snp-protein
P::CXCL17	cxcl17	Protein	disease-protein|drug-protein|snp-protein
P::CXCL6	cxcl6	Protein	drug-protein|snp-protein
P::CXCL8	cxcl8	Protein	drug-protein|snp-protein
P::CYTL1	cytl1	Protein	disease-protein|drug-protein|snp-protein
P::DCTPP1	dctpp1	Protein	disease-protein|drug-protein|snp-protein
P::DEFB103A_DEFB103B	defb103a_defb103b	Protein	disease-protein|drug-protein|snp-protein
P::DIPK2B	dipk2b	Protein	drug-protein|snp-protein
P::DKK4	dkk4	Protein	disease-protein|drug-protein|snp-protein
P::DMP1	dmp1	Protein	drug-protein|snp-protein
P::DPP7	dpp7	Protein	drug-protein|snp-protein
P::DSG3	dsg3	Protein	disease-protein|drug-protein|snp-protein
P::DSG4	dsg4	Protein	disease-protein|drug-protein|snp-protein
P::EDDM3B	eddm3b	Protein	disease-protein|drug-protein|snp-protein
P::EFNA1	efna1	Protein	disease-protein|drug-protein|snp-protein
P::EFNA4	efna4	Protein	disease-protein|drug-protein|snp-protein
P::ELN	eln	Protein	disease-protein|drug-protein|snp-protein
P::ENPP7	enpp7	Protein	disease-protein|drug-protein|snp-protein
P::ENTPD5	entpd5	Protein	drug-protein|snp-protein
P::ENTPD6	entpd6	Protein	disease-protein|drug-protein|snp-protein
P::EPO	epo	Protein	disease-protein|drug-protein|snp-protein
P::ERMAP	ermap	Protein	disease-protein|drug-protein|snp-protein
P::EXTL1	extl1	Protein	drug-protein|snp-protein
P::EZR	ezr	Protein	disease-protein|drug-protein|snp-protein
P::F13B	f13b	Protein	disease-protein|drug-protein|snp-protein
P::F2R	f2r	Protein	drug-protein|snp-protein
P::FAM3B	fam3b	Protein	disease-protein|drug-protein|snp-protein
P::FCAMR	fcamr	Protein	disease-protein|drug-protein|snp-protein
P::FCN2	fcn2	Protein	drug-protein|snp-protein
P::FGF19	fgf19	Protein	disease-protein|drug-protein|snp-protein
P::FGFBP1	fgfbp1	Protein	disease-protein|drug-protein|snp-protein
P::FGFBP2	fgfbp2	Protein	disease-protein|drug-protein|snp-protein
P::FGFBP3	fgfbp3	Protein	drug-protein|snp-protein
P::FGFR2	fgfr2	Protein	disease-protein|drug-protein|snp-protein
P::FGFR4	fgfr4	Protein	disease-protein|drug-protein|snp-protein
P::FN1	fn1	Protein	drug-protein|snp-protein
P::GC	gc	Protein	disease-protein|drug-protein|snp-protein
P::GCG	gcg	Protein	drug-protein|snp-protein
P::GDF2	gdf2	Protein	disease-protein|drug-protein|snp-protein
P::GGT5	ggt5	Protein	disease-protein|drug-protein|snp-protein
P::GIMAP7	gimap7	Protein	drug-protein|snp-protein
P::GIP	gip	Protein	disease-protein|drug-protein|snp-protein
P::GLA	gla	Protein	drug-protein|snp-protein
P::GPRC5C	gprc5c	Protein	disease-protein|drug-protein|snp-protein
P::GRP	grp	Protein	disease-protein|drug-protein|snp-protein
P::GUCA2A	guca2a	Protein	disease-protein|drug-protein|snp-protein
P::HAO1	hao1	Protein	disease-protein|drug-protein|snp-protein
P::HMOX1	hmox1	Protein	disease-protein|drug-protein|snp-protein
P::HPGDS	hpgds	Protein	disease-protein|drug-protein|snp-protein
P::HRG	hrg	Protein	disease-protein|drug-protein|snp-protein
P::HSD11B1	hsd11b1	Protein	drug-protein|snp-protein
P::HYAL1	hyal1	Protein	disease-protein|drug-protein|snp-protein
P::ICAM4	icam4	Protein	drug-protein|snp-protein
P::IDUA	idua	Protein	disease-protein|drug-protein|snp-protein
P::IGFBP6	igfbp6	Protein	disease-protein|drug-protein|snp-protein
P::IGSF9	igsf9	Protein	drug-protein|snp-protein
P::IL12RB1	il12rb1	Protein	disease-protein|drug-protein|snp-protein
P::IL16	il16	Protein	disease-protein|drug-protein|snp-protein
P::IL17C	il17c	Protein	disease-protein|drug-protein|snp-protein
P::IL5RA	il5ra	Protein	disease-protein|drug-protein|snp-protein
P::INSL5	insl5	Protein	disease-protein|drug-protein|snp-protein
P::ISM1	ism1	Protein	drug-protein|snp-protein
P::ITGBL1	itgbl1	Protein	disease-protein|drug-protein|snp-protein
P::KLK10	klk10	Protein	disease-protein|drug-protein|snp-protein
P::KLK13	klk13	Protein	disease-protein|drug-protein|snp-protein
P::KLK14	klk14	Protein	drug-protein|snp-protein
P::KLRD1	klrd1	Protein	disease-protein|drug-protein|snp-protein
P::KRT5	krt5	Protein	disease-protein|drug-protein|snp-protein
P::LBP	lbp	Protein	drug-protein|snp-protein
P::LCP1	lcp1	Protein	disease-protein|drug-protein|snp-protein
P::LEP	lep	Protein	disease-protein|drug-protein|snp-protein
P::LGALS7_LGALS7B	lgals7_lgals7b	Protein	drug-protein|snp-protein
P::LGMN	lgmn	Protein	disease-protein|drug-protein|snp-protein
P::LMNB2	lmnb2	Protein	disease-protein|drug-protein|snp-protein
P::LPL	lpl	Protein	drug-protein|snp-protein
P::LTA4H	lta4h	Protein	disease-protein|drug-protein|snp-protein
P::LY6D	ly6d	Protein	disease-protein|drug-protein|snp-protein
P::LYPD8	lypd8	Protein	disease-protein|drug-protein|snp-protein
P::MAMDC4	mamdc4	Protein	disease-protein|drug-protein|snp-protein
P::MATN2	matn2	Protein	drug-protein|snp-protein
P::MDK	mdk	Protein	disease-protein|drug-protein|snp-protein
P::MFAP5	mfap5	Protein	disease-protein|drug-protein|snp-protein
P::MLN	mln	Protein	disease-protein|drug-protein|snp-protein
P::NCAM1	ncam1	Protein	disease-protein|drug-protein|snp-protein
P::NCAN	ncan	Protein	disease-protein|drug-protein|snp-protein
P::NELL1	nell1	Protein	disease-protein|drug-protein|snp-protein
P::NOTCH3	notch3	Protein	disease-protein|drug-protein|snp-protein
P::NPPC	nppc	Protein	disease-protein|drug-protein|snp-protein
P::NPY	npy	Protein	disease-protein|drug-protein|snp-protein
P::OMD	omd	Protein	disease-protein|drug-protein|snp-protein
P::OMG	omg	Protein	disease-protein|drug-protein|snp-protein
P::OPTC	optc	Protein	disease-protein|drug-protein|snp-protein
P::PAM	pam	Protein	disease-protein|drug-protein|snp-protein
P::PEPD	pepd	Protein	drug-protein|snp-protein
P::PI16	pi16	Protein	disease-protein|drug-protein|snp-protein
P::PIGR	pigr	Protein	disease-protein|drug-protein|snp-protein
P::PINLYP	pinlyp	Protein	drug-protein|snp-protein
P::PLAT	plat	Protein	disease-protein|drug-protein|snp-protein
P::PLAU	plau	Protein	disease-protein|drug-protein|snp-protein
P::PLB1	plb1	Protein	disease-protein|drug-protein|snp-protein
P::PLEKHO1	plekho1	Protein	drug-protein|snp-protein
P::PLG	plg	Protein	drug-protein|snp-protein
P::PNLIPRP2	pnliprp2	Protein	drug-protein|snp-protein
P::PON1	pon1	Protein	disease-protein|drug-protein|snp-protein
P::POSTN	postn	Protein	disease-protein|drug-protein|snp-protein
P::PRG3	prg3	Protein	disease-protein|drug-protein|snp-protein
P::PRSS53	prss53	Protein	drug-protein|snp-protein
P::PSAPL1	psapl1	Protein	disease-protein|drug-protein|snp-protein
P::PTH	pth	Protein	disease-protein|drug-protein|snp-protein
P::PTPRH	ptprh	Protein	disease-protein|drug-protein|snp-protein
P::PXDNL	pxdnl	Protein	disease-protein|drug-protein|snp-protein
P::PYDC1	pydc1	Protein	disease-protein|drug-protein|snp-protein
P::PYY	pyy	Protein	drug-protein|snp-protein
P::QSOX1	qsox1	Protein	disease-protein|drug-protein|snp-protein
P::RELT	relt	Protein	disease-protein|drug-protein|snp-protein
P::RSPO1	rspo1	Protein	disease-protein|drug-protein|snp-protein
P::RSPO3	rspo3	Protein	disease-protein|drug-protein|snp-protein
P::RTN4R	rtn4r	Protein	disease-protein|drug-protein|snp-protein
P::S100A11	s100a11	Protein	drug-protein|snp-protein
P::S100A12	s100a12	Protein	disease-protein|drug-protein|snp-protein
P::S100A14	s100a14	Protein	disease-protein|drug-protein|snp-protein
P::S100A16	s100a16	Protein	disease-protein|drug-protein|snp-protein
P::SAA4	saa4	Protein	drug-protein|snp-protein
P::SBSN	sbsn	Protein	disease-protein|drug-protein|snp-protein
P::SCG2	scg2	Protein	disease-protein|drug-protein|snp-protein
P::SCPEP1	scpep1	Protein	drug-protein|snp-protein
P::SCRG1	scrg1	Protein	disease-protein|drug-protein|snp-protein
P::SEL1L	sel1l	Protein	disease-protein|drug-protein|snp-protein
P::SELE	sele	Protein	disease-protein|drug-protein|snp-protein
P::SELP	selp	Protein	drug-protein|snp-protein
P::SELPLG	selplg	Protein	disease-protein|drug-protein|snp-protein
P::SEMA4C	sema4c	Protein	drug-protein|snp-protein
P::SERPINA6	serpina6	Protein	disease-protein|drug-protein|snp-protein
P::SERPINI1	serpini1	Protein	disease-protein|drug-protein|snp-protein
P::SETMAR	setmar	Protein	disease-protein|drug-protein|snp-protein
P::SHBG	shbg	Protein	drug-protein|snp-protein
P::SIAE	siae	Protein	drug-protein|snp-protein
P::SLC51B	slc51b	Protein	disease-protein|drug-protein|snp-protein
P::SLMAP	slmap	Protein	drug-protein|snp-protein
P::SMAD5	smad5	Protein	drug-protein|snp-protein
P::SMPD3	smpd3	Protein	disease-protein|drug-protein|snp-protein
P::SPARCL1	sparcl1	Protein	disease-protein|drug-protein|snp-protein
P::SPINK1	spink1	Protein	disease-protein|drug-protein|snp-protein
P::SPOCK1	spock1	Protein	disease-protein|drug-protein|snp-protein
P::SPP1	spp1	Protein	disease-protein|drug-protein|snp-protein
P::SULT2A1	sult2a1	Protein	disease-protein|drug-protein|snp-protein
P::SUOX	suox	Protein	drug-protein|snp-protein
P::TF	tf	Protein	drug-protein|snp-protein
P::TFF1	tff1	Protein	disease-protein|drug-protein|snp-protein
P::TFF3	tff3	Protein	disease-protein|drug-protein|snp-protein
P::TIMD4	timd4	Protein	disease-protein|drug-protein|snp-protein
P::TIMP1	timp1	Protein	disease-protein|drug-protein|snp-protein
P::TIMP4	timp4	Protein	disease-protein|drug-protein|snp-protein
P::TLR1	tlr1	Protein	disease-protein|drug-protein|snp-protein
P::TLR3	tlr3	Protein	disease-protein|drug-protein|snp-protein
P::TNFRSF12A	tnfrsf12a	Protein	disease-protein|drug-protein|snp-protein
P::TNFSF11	tnfsf11	Protein	disease-protein|drug-protein|snp-protein
P::TNFSF12	tnfsf12	Protein	disease-protein|drug-protein|snp-protein
P::TPPP3	tppp3	Protein	drug-protein|snp-protein
P::TREH	treh	Protein	drug-protein|snp-protein
P::TSPAN8	tspan8	Protein	disease-protein|drug-protein|snp-protein
P::UMOD	umod	Protein	disease-protein|drug-protein|snp-protein
P::VAT1	vat1	Protein	disease-protein|drug-protein|snp-protein
P::VEGFA	vegfa	Protein	disease-protein|drug-protein|snp-protein
P::VEGFB	vegfb	Protein	disease-protein|drug-protein|snp-protein
P::VIT	vit	Protein	disease-protein|drug-protein|snp-protein
P::VMO1	vmo1	Protein	disease-protein|drug-protein|snp-protein
P::VNN1	vnn1	Protein	disease-protein|drug-protein|snp-protein
P::VSNL1	vsnl1	Protein	drug-protein|snp-protein
P::VSTM2L	vstm2l	Protein	disease-protein|drug-protein|snp-protein
P::VWC2L	vwc2l	Protein	drug-protein|snp-protein
P::WFDC1	wfdc1	Protein	disease-protein|drug-protein|snp-protein
P::WFIKKN1	wfikkn1	Protein	drug-protein|snp-protein
P::WIF1	wif1	Protein	disease-protein|drug-protein|snp-protein
P::XPNPEP2	xpnpep2	Protein	disease-protein|drug-protein|snp-protein
P::ZNRD2	znrd2	Protein	disease-protein|drug-protein|snp-protein
P::ZP3	zp3	Protein	disease-protein|drug-protein|snp-protein
P::GATD3	gatd3	Protein	drug-protein|snp-protein
P::APOA1	apoa1	Protein	drug-protein|snp-protein
P::CHGB	chgb	Protein	disease-protein|drug-protein|snp-protein
P::CPM	cpm	Protein	disease-protein|drug-protein|snp-protein
P::CTSC	ctsc	Protein	disease-protein|drug-protein|snp-protein
P::DSG2	dsg2	Protein	disease-protein|drug-protein|snp-protein
P::FABP4	fabp4	Protein	disease-protein|drug-protein|snp-protein
P::IL18BP	il18bp	Protein	disease-protein|drug-protein|snp-protein
P::IL1R2	il1r2	Protein	disease-protein|drug-protein|snp-protein
P::IL1RAP	il1rap	Protein	drug-protein|snp-protein
P::NAGA	naga	Protein	drug-protein|snp-protein
P::PAG1	pag1	Protein	drug-protein|snp-protein
P::SIT1	sit1	Protein	disease-protein|drug-protein|snp-protein
P::SNCG	sncg	Protein	disease-protein|drug-protein|snp-protein
P::AGR3	agr3	Protein	disease-protein|drug-protein|snp-protein
P::ADIPOQ	adipoq	Protein	disease-protein|drug-protein|snp-protein
P::CA4	ca4	Protein	disease-protein|drug-protein|snp-protein
P::GPIHBP1	gpihbp1	Protein	disease-protein|drug-protein|snp-protein
P::LDLR	ldlr	Protein	disease-protein|drug-protein|snp-protein
P::RBP7	rbp7	Protein	drug-protein|snp-protein
P::FOLR1	folr1	Protein	disease-protein|drug-protein|snp-protein
P::DDC	ddc	Protein	disease-protein|drug-protein|snp-protein
P::KYAT1	kyat1	Protein	disease-protein|drug-protein|snp-protein
P::LYAR	lyar	Protein	disease-protein|drug-protein|snp-protein
P::ASGR2	asgr2	Protein	disease-protein|drug-protein|snp-protein
P::B4GALT1	b4galt1	Protein	disease-protein|drug-protein|snp-protein
P::BAMBI	bambi	Protein	disease-protein|drug-protein|snp-protein
P::CA5A	ca5a	Protein	disease-protein|drug-protein|snp-protein
P::CALB1	calb1	Protein	disease-protein|drug-protein|snp-protein
P::CD300E	cd300e	Protein	disease-protein|drug-protein|snp-protein
P::CD38	cd38	Protein	disease-protein|drug-protein|snp-protein
P::CD59	cd59	Protein	disease-protein|drug-protein|snp-protein
P::CD74	cd74	Protein	disease-protein|drug-protein|snp-protein
P::CDNF	cdnf	Protein	disease-protein|drug-protein|snp-protein
P::CHRDL1	chrdl1	Protein	disease-protein|drug-protein|snp-protein
P::CLEC7A	clec7a	Protein	disease-protein|drug-protein|snp-protein
P::CST3	cst3	Protein	drug-protein|snp-protein
P::GM2A	gm2a	Protein	disease-protein|drug-protein|snp-protein
P::IL33	il33	Protein	disease-protein|drug-protein|snp-protein
P::LTBR	ltbr	Protein	disease-protein|drug-protein|snp-protein
P::MSMB	msmb	Protein	disease-protein|drug-protein|snp-protein
P::NEO1	neo1	Protein	disease-protein|drug-protein|snp-protein
P::PCDHB15	pcdhb15	Protein	drug-protein|snp-protein
P::PI3	pi3	Protein	disease-protein|drug-protein|snp-protein
P::PRR4	prr4	Protein	disease-protein|drug-protein|snp-protein
P::PRRT3	prrt3	Protein	disease-protein|drug-protein|snp-protein
P::RNASE1	rnase1	Protein	disease-protein|drug-protein|snp-protein
P::RNASE10	rnase10	Protein	disease-protein|drug-protein|snp-protein
P::SCN4B	scn4b	Protein	disease-protein|drug-protein|snp-protein
P::SEMA3F	sema3f	Protein	disease-protein|drug-protein|snp-protein
P::SEZ6	sez6	Protein	disease-protein|drug-protein|snp-protein
P::SLITRK1	slitrk1	Protein	disease-protein|drug-protein|snp-protein
P::TEX101	tex101	Protein	disease-protein|drug-protein|snp-protein
P::TGFBR1	tgfbr1	Protein	disease-protein|drug-protein
P::TNFRSF19	tnfrsf19	Protein	disease-protein|drug-protein|snp-protein
P::VGF	vgf	Protein	disease-protein|drug-protein|snp-protein
P::CLGN	clgn	Protein	disease-protein|drug-protein|snp-protein
P::FGF21	fgf21	Protein	drug-protein|snp-protein
P::LY96	ly96	Protein	disease-protein|drug-protein|snp-protein
P::SCLY	scly	Protein	disease-protein|drug-protein|snp-protein
P::IL22RA1	il22ra1	Protein	drug-protein|snp-protein
P::CCL25	ccl25	Protein	disease-protein|drug-protein|snp-protein
P::CXCL9	cxcl9	Protein	disease-protein|drug-protein|snp-protein
P::FSHB	fshb	Protein	disease-protein|drug-protein|snp-protein
P::ACHE	ache	Protein	disease-protein|drug-protein|snp-protein
P::ACTA2	acta2	Protein	disease-protein|drug-protein|snp-protein
P::ADAMTSL4	adamtsl4	Protein	drug-protein|snp-protein
P::ADM	adm	Protein	disease-protein|drug-protein|snp-protein
P::ANGPT2	angpt2	Protein	disease-protein|drug-protein|snp-protein
P::ANGPTL1	angptl1	Protein	disease-protein|drug-protein|snp-protein
P::APCS	apcs	Protein	disease-protein|drug-protein|snp-protein
P::ASPN	aspn	Protein	disease-protein|drug-protein|snp-protein
P::C1QTNF5	c1qtnf5	Protein	disease-protein|drug-protein|snp-protein
P::C4BPB	c4bpb	Protein	drug-protein|snp-protein
P::CCL14	ccl14	Protein	disease-protein|drug-protein|snp-protein
P::CCL20	ccl20	Protein	drug-protein|snp-protein
P::CCL21	ccl21	Protein	disease-protein|drug-protein|snp-protein
P::CD4	cd4	Protein	disease-protein|drug-protein|snp-protein
P::CES1	ces1	Protein	disease-protein|drug-protein|snp-protein
P::CLSTN2	clstn2	Protein	disease-protein|drug-protein|snp-protein
P::CPE	cpe	Protein	drug-protein|snp-protein
P::CRIM1	crim1	Protein	disease-protein|drug-protein|snp-protein
P::CRIP2	crip2	Protein	drug-protein|snp-protein
P::CRLF1	crlf1	Protein	disease-protein|drug-protein|snp-protein
P::CSPG4	cspg4	Protein	disease-protein|drug-protein|snp-protein
P::DKK3	dkk3	Protein	drug-protein|snp-protein
P::DTX3	dtx3	Protein	disease-protein|drug-protein|snp-protein
P::EDIL3	edil3	Protein	disease-protein|drug-protein|snp-protein
P::EDN1	edn1	Protein	disease-protein|drug-protein|snp-protein
P::EGFLAM	egflam	Protein	disease-protein|drug-protein|snp-protein
P::ENPP2	enpp2	Protein	disease-protein|drug-protein|snp-protein
P::EPHA1	epha1	Protein	disease-protein|drug-protein|snp-protein
P::EPS8L2	eps8l2	Protein	disease-protein|drug-protein|snp-protein
P::ESM1	esm1	Protein	disease-protein|drug-protein|snp-protein
P::F10	f10	Protein	drug-protein|snp-protein
P::F2	f2	Protein	disease-protein|drug-protein|snp-protein
P::F7	f7	Protein	disease-protein|drug-protein|snp-protein
P::F9	f9	Protein	drug-protein|snp-protein
P::FAM20A	fam20a	Protein	disease-protein|drug-protein|snp-protein
P::FBLN2	fbln2	Protein	disease-protein|drug-protein|snp-protein
P::FCN1	fcn1	Protein	drug-protein|snp-protein
P::FGA	fga	Protein	disease-protein|drug-protein|snp-protein
P::FGF23	fgf23	Protein	disease-protein|drug-protein|snp-protein
P::FRZB	frzb	Protein	drug-protein|snp-protein
P::GALNT5	galnt5	Protein	disease-protein|drug-protein|snp-protein
P::GZMA	gzma	Protein	drug-protein|snp-protein
P::HRC	hrc	Protein	disease-protein|drug-protein|snp-protein
P::ICAM5	icam5	Protein	disease-protein|drug-protein|snp-protein
P::IGFBP1	igfbp1	Protein	disease-protein|drug-protein|snp-protein
P::IGFBP7	igfbp7	Protein	disease-protein|drug-protein|snp-protein
P::IL17D	il17d	Protein	disease-protein|drug-protein|snp-protein
P::INSL4	insl4	Protein	disease-protein|drug-protein|snp-protein
P::LGALS3	lgals3	Protein	disease-protein|drug-protein|snp-protein
P::LILRA2	lilra2	Protein	disease-protein|drug-protein|snp-protein
P::LILRA6	lilra6	Protein	drug-protein|snp-protein
P::LTBP2	ltbp2	Protein	disease-protein|drug-protein|snp-protein
P::LTBP3	ltbp3	Protein	drug-protein|snp-protein
P::MAMDC2	mamdc2	Protein	disease-protein|drug-protein|snp-protein
P::NCAM2	ncam2	Protein	disease-protein|drug-protein|snp-protein
P::NPPB	nppb	Protein	disease-protein|drug-protein|snp-protein
P::NPTXR	nptxr	Protein	disease-protein|drug-protein|snp-protein
P::NRP2	nrp2	Protein	disease-protein|drug-protein|snp-protein
P::NTproBNP	ntprobnp	Protein	disease-protein|drug-protein|snp-protein
P::NXPH3	nxph3	Protein	disease-protein|drug-protein|snp-protein
P::PDGFRB	pdgfrb	Protein	disease-protein|drug-protein|snp-protein
P::PROS1	pros1	Protein	disease-protein|drug-protein|snp-protein
P::RBP1	rbp1	Protein	disease-protein|drug-protein|snp-protein
P::S100A13	s100a13	Protein	drug-protein|snp-protein
P::SEPTIN8	septin8	Protein	disease-protein|drug-protein|snp-protein
P::SERPIND1	serpind1	Protein	disease-protein|drug-protein|snp-protein
P::SEZ6L2	sez6l2	Protein	disease-protein|drug-protein|snp-protein
P::SIGLEC9	siglec9	Protein	drug-protein|snp-protein
P::SMOC1	smoc1	Protein	disease-protein|drug-protein|snp-protein
P::SNED1	sned1	Protein	disease-protein|drug-protein|snp-protein
P::SOD3	sod3	Protein	disease-protein|drug-protein|snp-protein
P::SPRR3	sprr3	Protein	disease-protein|drug-protein|snp-protein
P::TAB2	tab2	Protein	drug-protein|snp-protein
P::TGFB1	tgfb1	Protein	drug-protein|snp-protein
P::TGFB2	tgfb2	Protein	drug-protein|snp-protein
P::THBD	thbd	Protein	disease-protein|drug-protein|snp-protein
P::THBS2	thbs2	Protein	disease-protein|drug-protein|snp-protein
P::TIMP2	timp2	Protein	disease-protein|drug-protein|snp-protein
P::TNFRSF17	tnfrsf17	Protein	disease-protein|drug-protein|snp-protein
P::TNN	tnn	Protein	disease-protein|drug-protein|snp-protein
P::TNR	tnr	Protein	disease-protein|drug-protein|snp-protein
P::TXNDC15	txndc15	Protein	disease-protein|drug-protein|snp-protein
P::WARS	wars	Protein	disease-protein|drug-protein|snp-protein
P::YAP1	yap1	Protein	disease-protein|drug-protein|snp-protein
P::ADGRF5	adgrf5	Protein	drug-protein|snp-protein
P::ANGPT1	angpt1	Protein	drug-protein|snp-protein
P::APP	app	Protein	drug-protein|snp-protein
P::ARSB	arsb	Protein	drug-protein|snp-protein
P::BDNF	bdnf	Protein	drug-protein|snp-protein
P::BGN	bgn	Protein	drug-protein|snp-protein
P::CANT1	cant1	Protein	disease-protein|drug-protein|snp-protein
P::CCL19	ccl19	Protein	drug-protein|snp-protein
P::CCL28	ccl28	Protein	drug-protein|snp-protein
P::CCL5	ccl5	Protein	drug-protein|snp-protein
P::CCL8	ccl8	Protein	disease-protein|drug-protein|snp-protein
P::CCN2	ccn2	Protein	drug-protein|snp-protein
P::CD226	cd226	Protein	drug-protein|snp-protein
P::CD40LG	cd40lg	Protein	drug-protein|snp-protein
P::CD63	cd63	Protein	disease-protein|drug-protein|snp-protein
P::CLEC1B	clec1b	Protein	drug-protein|snp-protein
P::COL2A1	col2a1	Protein	drug-protein|snp-protein
P::CPXM1	cpxm1	Protein	drug-protein|snp-protein
P::DKK1	dkk1	Protein	drug-protein|snp-protein
P::EGF	egf	Protein	drug-protein|snp-protein
P::EGFL7	egfl7	Protein	drug-protein|snp-protein
P::EREG	ereg	Protein	drug-protein|snp-protein
P::FUT8	fut8	Protein	drug-protein|snp-protein
P::GPC5	gpc5	Protein	disease-protein|drug-protein|snp-protein
P::HBEGF	hbegf	Protein	drug-protein|snp-protein
P::HPSE	hpse	Protein	drug-protein|snp-protein
P::IFNL1	ifnl1	Protein	disease-protein|drug-protein|snp-protein
P::ITPR1	itpr1	Protein	disease-protein|drug-protein|snp-protein
P::LAT	lat	Protein	drug-protein|snp-protein
P::MPIG6B	mpig6b	Protein	drug-protein|snp-protein
P::NID1	nid1	Protein	drug-protein|snp-protein
P::NID2	nid2	Protein	drug-protein|snp-protein
P::PDGFA	pdgfa	Protein	drug-protein|snp-protein
P::PDGFB	pdgfb	Protein	drug-protein|snp-protein
P::PF4	pf4	Protein	drug-protein|snp-protein
P::PPBP	ppbp	Protein	drug-protein|snp-protein
P::SERPINE1	serpine1	Protein	drug-protein|snp-protein
P::SERPINE2	serpine2	Protein	drug-protein|snp-protein
P::SORT1	sort1	Protein	disease-protein|drug-protein|snp-protein
P::SPARC	sparc	Protein	drug-protein|snp-protein
P::THPO	thpo	Protein	disease-protein|drug-protein|snp-protein
P::TIMP3	timp3	Protein	drug-protein|snp-protein
P::TREML1	treml1	Protein	drug-protein|snp-protein
P::VEGFC	vegfc	Protein	drug-protein|snp-protein
P::PAEP	paep	Protein	disease-protein|drug-protein|snp-protein
P::RLN2	rln2	Protein	disease-protein|drug-protein|snp-protein
P::REG3A	reg3a	Protein	disease-protein|drug-protein|snp-protein
P::NFATC3	nfatc3	Protein	disease-protein|drug-protein|snp-protein
P::PAPPA	pappa	Protein	drug-protein|snp-protein
P::RRM2	rrm2	Protein	drug-protein|snp-protein
P::SDC1	sdc1	Protein	disease-protein|drug-protein|snp-protein
P::ADAMTS13	adamts13	Protein	disease-protein|drug-protein|snp-protein
P::AMBP	ambp	Protein	disease-protein|drug-protein|snp-protein
P::AMOT	amot	Protein	drug-protein|snp-protein
P::APOM	apom	Protein	disease-protein|drug-protein|snp-protein
P::ART3	art3	Protein	disease-protein|drug-protein|snp-protein
P::BMP4	bmp4	Protein	drug-protein|snp-protein
P::BMP6	bmp6	Protein	drug-protein|snp-protein
P::CDH2	cdh2	Protein	disease-protein|drug-protein|snp-protein
P::CHRDL2	chrdl2	Protein	disease-protein|drug-protein|snp-protein
P::COL5A1	col5a1	Protein	disease-protein|drug-protein|snp-protein
P::IGFBPL1	igfbpl1	Protein	disease-protein|drug-protein|snp-protein
P::INPP5J	inpp5j	Protein	disease-protein|drug-protein|snp-protein
P::MASP1	masp1	Protein	drug-protein|snp-protein
P::TGOLN2	tgoln2	Protein	disease-protein|drug-protein|snp-protein
P::SMPDL3A	smpdl3a	Protein	disease-protein|drug-protein|snp-protein
P::CD300LG	cd300lg	Protein	disease-protein|drug-protein|snp-protein
P::CDH6	cdh6	Protein	disease-protein|drug-protein|snp-protein
P::CLEC14A	clec14a	Protein	disease-protein|drug-protein|snp-protein
P::EFEMP1	efemp1	Protein	disease-protein|drug-protein|snp-protein
P::IGFBP4	igfbp4	Protein	disease-protein|drug-protein|snp-protein
P::LRP11	lrp11	Protein	disease-protein|drug-protein|snp-protein
P::NECTIN4	nectin4	Protein	disease-protein|drug-protein|snp-protein
P::NPHS1	nphs1	Protein	disease-protein|drug-protein|snp-protein
P::PGF	pgf	Protein	disease-protein|drug-protein|snp-protein
P::PGLYRP1	pglyrp1	Protein	drug-protein|snp-protein
P::PTH1R	pth1r	Protein	disease-protein|drug-protein|snp-protein
P::SLC39A5	slc39a5	Protein	drug-protein|snp-protein
P::SUSD2	susd2	Protein	disease-protein|drug-protein|snp-protein
P::TNFRSF21	tnfrsf21	Protein	disease-protein|drug-protein|snp-protein
P::AARSD1	aarsd1	Protein	drug-protein|snp-protein
P::ACTN2	actn2	Protein	drug-protein|snp-protein
P::AGT	agt	Protein	drug-protein|snp-protein
P::CEACAM8	ceacam8	Protein	disease-protein|drug-protein|snp-protein
P::CPB2	cpb2	Protein	disease-protein|drug-protein|snp-protein
P::CRTAC1	crtac1	Protein	disease-protein|drug-protein|snp-protein
P::CSRP3	csrp3	Protein	drug-protein|snp-protein
P::DNER	dner	Protein	disease-protein|drug-protein|snp-protein
P::FABP3	fabp3	Protein	disease-protein|drug-protein|snp-protein
P::HEPACAM2	hepacam2	Protein	disease-protein|drug-protein|snp-protein
P::IL31RA	il31ra	Protein	disease-protein|drug-protein|snp-protein
P::KLK1	klk1	Protein	disease-protein|drug-protein|snp-protein
P::KLK15	klk15	Protein	drug-protein|snp-protein
P::LILRB4	lilrb4	Protein	disease-protein|drug-protein|snp-protein
P::MB	mb	Protein	disease-protein|drug-protein|snp-protein
P::MERTK	mertk	Protein	disease-protein|drug-protein|snp-protein
P::MSTN	mstn	Protein	disease-protein|drug-protein|snp-protein
P::MYBPC1	mybpc1	Protein	disease-protein|drug-protein|snp-protein
P::MYOM3	myom3	Protein	drug-protein|snp-protein
P::NPDC1	npdc1	Protein	disease-protein|drug-protein|snp-protein
P::PTPRK	ptprk	Protein	disease-protein|drug-protein|snp-protein
P::PTPRZ1	ptprz1	Protein	disease-protein|drug-protein|snp-protein
P::SCRN1	scrn1	Protein	drug-protein|snp-protein
P::SEZ6L	sez6l	Protein	disease-protein|drug-protein|snp-protein
P::SOD2	sod2	Protein	disease-protein|drug-protein|snp-protein
P::STAB2	stab2	Protein	drug-protein|snp-protein
P::STC1	stc1	Protein	disease-protein|drug-protein|snp-protein
P::ADAM12	adam12	Protein	disease-protein|drug-protein|snp-protein
P::CD302	cd302	Protein	disease-protein|drug-protein|snp-protein
P::CHCHD6	chchd6	Protein	disease-protein|drug-protein|snp-protein
P::CSTB	cstb	Protein	disease-protein|drug-protein|snp-protein
P::EDA2R	eda2r	Protein	disease-protein|drug-protein|snp-protein
P::FLT1	flt1	Protein	disease-protein|drug-protein|snp-protein
P::GPR37	gpr37	Protein	disease-protein|drug-protein|snp-protein
P::JUN	jun	Protein	disease-protein|drug-protein
P::MMP7	mmp7	Protein	disease-protein|drug-protein|snp-protein
P::NT5C1A	nt5c1a	Protein	disease-protein|drug-protein|snp-protein
P::PALM2	palm2	Protein	disease-protein|drug-protein|snp-protein
P::PKD2	pkd2	Protein	disease-protein|drug-protein|snp-protein
P::RNASE4	rnase4	Protein	disease-protein|drug-protein|snp-protein
P::RNASE6	rnase6	Protein	disease-protein|drug-protein|snp-protein
P::SCARB2	scarb2	Protein	disease-protein|drug-protein|snp-protein
P::SCGB3A2	scgb3a2	Protein	disease-protein|drug-protein|snp-protein
P::SFRP1	sfrp1	Protein	disease-protein|drug-protein|snp-protein
P::TNNI3	tnni3	Protein	disease-protein|drug-protein
P::ADAMTS1	adamts1	Protein	disease-protein|drug-protein|snp-protein
P::ANXA5	anxa5	Protein	disease-protein|drug-protein|snp-protein
P::HSD17B14	hsd17b14	Protein	disease-protein|drug-protein|snp-protein
P::CST5	cst5	Protein	disease-protein|drug-protein|snp-protein
P::CTSB	ctsb	Protein	disease-protein|drug-protein|snp-protein
P::ICOSLG	icoslg	Protein	disease-protein|drug-protein|snp-protein
P::IL1RN	il1rn	Protein	drug-protein|snp-protein
P::IL32	il32	Protein	disease-protein|drug-protein|snp-protein
P::KCTD5	kctd5	Protein	disease-protein|drug-protein|snp-protein
P::MICB_MICA	micb_mica	Protein	disease-protein|drug-protein|snp-protein
P::PTN	ptn	Protein	disease-protein|drug-protein|snp-protein
P::SOST	sost	Protein	disease-protein|drug-protein|snp-protein
P::STC2	stc2	Protein	disease-protein|drug-protein|snp-protein
P::TNFRSF8	tnfrsf8	Protein	disease-protein|drug-protein|snp-protein
P::CX3CL1	cx3cl1	Protein	disease-protein|drug-protein|snp-protein
P::ATXN10	atxn10	Protein	drug-protein|snp-protein
P::BECN1	becn1	Protein	disease-protein|drug-protein|snp-protein
P::CALCOCO2	calcoco2	Protein	disease-protein|drug-protein|snp-protein
P::COMMD1	commd1	Protein	drug-protein|snp-protein
P::COQ7	coq7	Protein	disease-protein|drug-protein|snp-protein
P::DMD	dmd	Protein	disease-protein|drug-protein
P::EIF2AK3	eif2ak3	Protein	drug-protein|snp-protein
P::FCGR2B	fcgr2b	Protein	disease-protein|drug-protein|snp-protein
P::GIGYF2	gigyf2	Protein	drug-protein|snp-protein
P::NFE2	nfe2	Protein	drug-protein|snp-protein
P::PCDH12	pcdh12	Protein	drug-protein|snp-protein
P::PTPRB	ptprb	Protein	disease-protein|drug-protein|snp-protein
P::RBPMS2	rbpms2	Protein	drug-protein|snp-protein
P::SPON2	spon2	Protein	disease-protein|drug-protein|snp-protein
P::GGT1	ggt1	Protein	drug-protein|snp-protein
P::ACE	ace	Protein	disease-protein|drug-protein|snp-protein
P::IMPA1	impa1	Protein	drug-protein|snp-protein
P::ADAMTSL5	adamtsl5	Protein	drug-protein|snp-protein
P::ADGRE1	adgre1	Protein	disease-protein|drug-protein|snp-protein
P::ADH4	adh4	Protein	drug-protein|snp-protein
P::APOA2	apoa2	Protein	disease-protein|drug-protein|snp-protein
P::APOH	apoh	Protein	disease-protein|drug-protein|snp-protein
P::ASGR1	asgr1	Protein	disease-protein|drug-protein|snp-protein
P::ASS1	ass1	Protein	drug-protein|snp-protein
P::AXL	axl	Protein	disease-protein|drug-protein|snp-protein
P::BCHE	bche	Protein	drug-protein|snp-protein
P::BLOC1S2	bloc1s2	Protein	disease-protein|drug-protein
P::C3	c3	Protein	drug-protein|snp-protein
P::CBS	cbs	Protein	drug-protein|snp-protein
P::CCL16	ccl16	Protein	disease-protein|drug-protein|snp-protein
P::CD209	cd209	Protein	disease-protein|drug-protein|snp-protein
P::CD300A	cd300a	Protein	disease-protein|drug-protein|snp-protein
P::CD300C	cd300c	Protein	disease-protein|drug-protein|snp-protein
P::CD300LF	cd300lf	Protein	disease-protein|drug-protein|snp-protein
P::CD40	cd40	Protein	disease-protein|drug-protein|snp-protein
P::CD5L	cd5l	Protein	disease-protein|drug-protein|snp-protein
P::CD99L2	cd99l2	Protein	disease-protein|drug-protein|snp-protein
P::CEACAM16	ceacam16	Protein	disease-protein|drug-protein|snp-protein
P::CFI	cfi	Protein	disease-protein|drug-protein|snp-protein
P::CLEC1A	clec1a	Protein	disease-protein|drug-protein|snp-protein
P::COL3A1	col3a1	Protein	disease-protein|drug-protein|snp-protein
P::CREG1	creg1	Protein	drug-protein|snp-protein
P::CRELD2	creld2	Protein	disease-protein|drug-protein|snp-protein
P::CSF3R	csf3r	Protein	drug-protein|snp-protein
P::DBI	dbi	Protein	disease-protein|drug-protein|snp-protein
P::DCTN2	dctn2	Protein	drug-protein|snp-protein
P::ECE1	ece1	Protein	drug-protein|snp-protein
P::ENPEP	enpep	Protein	disease-protein|drug-protein|snp-protein
P::EPHA4	epha4	Protein	disease-protein|drug-protein|snp-protein
P::ERBB2	erbb2	Protein	drug-protein|snp-protein
P::ERN1	ern1	Protein	drug-protein|snp-protein
P::F11R	f11r	Protein	drug-protein|snp-protein
P::FBP1	fbp1	Protein	drug-protein|snp-protein
P::FCGR2A	fcgr2a	Protein	drug-protein|snp-protein
P::FLT3	flt3	Protein	drug-protein|snp-protein
P::FTCD	ftcd	Protein	drug-protein|snp-protein
P::FUOM	fuom	Protein	drug-protein|snp-protein
P::GFRA2	gfra2	Protein	drug-protein|snp-protein
P::GSTA1	gsta1	Protein	drug-protein|snp-protein
P::GSTA3	gsta3	Protein	drug-protein|snp-protein
P::GUSB	gusb	Protein	disease-protein|drug-protein|snp-protein
P::HS6ST1	hs6st1	Protein	drug-protein|snp-protein
P::ICAM3	icam3	Protein	disease-protein|drug-protein|snp-protein
P::IDS	ids	Protein	drug-protein|snp-protein
P::IFNGR1	ifngr1	Protein	disease-protein|drug-protein|snp-protein
P::IGSF8	igsf8	Protein	disease-protein|drug-protein|snp-protein
P::IL17RB	il17rb	Protein	drug-protein|snp-protein
P::INHBC	inhbc	Protein	disease-protein|drug-protein|snp-protein
P::ISLR2	islr2	Protein	drug-protein|snp-protein
P::ITIH4	itih4	Protein	disease-protein|drug-protein|snp-protein
P::KHK	khk	Protein	drug-protein|snp-protein
P::LCAT	lcat	Protein	drug-protein|snp-protein
P::LRG1	lrg1	Protein	drug-protein|snp-protein
P::LRRC25	lrrc25	Protein	drug-protein|snp-protein
P::MANSC1	mansc1	Protein	disease-protein|drug-protein|snp-protein
P::MBL2	mbl2	Protein	drug-protein|snp-protein
P::MME	mme	Protein	disease-protein|drug-protein|snp-protein
P::MST1	mst1	Protein	drug-protein|snp-protein
P::NAAA	naaa	Protein	drug-protein|snp-protein
P::NOMO1	nomo1	Protein	disease-protein|drug-protein|snp-protein
P::NPC2	npc2	Protein	disease-protein|drug-protein|snp-protein
P::OPLAH	oplah	Protein	drug-protein|snp-protein
P::PAMR1	pamr1	Protein	drug-protein|snp-protein
P::PCSK9	pcsk9	Protein	disease-protein|drug-protein|snp-protein
P::PCYT2	pcyt2	Protein	drug-protein|snp-protein
P::PLA2G7	pla2g7	Protein	drug-protein|snp-protein
P::PODXL	podxl	Protein	drug-protein|snp-protein
P::PODXL2	podxl2	Protein	disease-protein|drug-protein|snp-protein
P::PTGR1	ptgr1	Protein	disease-protein|drug-protein|snp-protein
P::PTPRF	ptprf	Protein	drug-protein|snp-protein
P::RBP5	rbp5	Protein	disease-protein|drug-protein|snp-protein
P::RIDA	rida	Protein	disease-protein|drug-protein|snp-protein
P::SDHB	sdhb	Protein	disease-protein|drug-protein|snp-protein
P::SERPINA4	serpina4	Protein	drug-protein|snp-protein
P::SGSH	sgsh	Protein	drug-protein|snp-protein
P::SLAMF6	slamf6	Protein	disease-protein|drug-protein|snp-protein
P::SNAP23	snap23	Protein	drug-protein|snp-protein
P::SORCS2	sorcs2	Protein	disease-protein|drug-protein|snp-protein
P::SORD	sord	Protein	drug-protein|snp-protein
P::SPACA5_SPACA5B	spaca5_spaca5b	Protein	disease-protein|drug-protein|snp-protein
P::STX7	stx7	Protein	disease-protein|drug-protein|snp-protein
P::TCTN3	tctn3	Protein	drug-protein|snp-protein
P::TIE1	tie1	Protein	drug-protein|snp-protein
P::TNFSF10	tnfsf10	Protein	drug-protein|snp-protein
P::TNFSF13B	tnfsf13b	Protein	disease-protein|drug-protein|snp-protein
P::TNFSF8	tnfsf8	Protein	disease-protein|drug-protein|snp-protein
P::TPMT	tpmt	Protein	drug-protein|snp-protein
P::TTR	ttr	Protein	drug-protein|snp-protein
P::UPB1	upb1	Protein	drug-protein|snp-protein
P::UXS1	uxs1	Protein	drug-protein|snp-protein
P::VNN2	vnn2	Protein	drug-protein|snp-protein
P::VWA1	vwa1	Protein	drug-protein|snp-protein
P::WFIKKN2	wfikkn2	Protein	disease-protein|drug-protein|snp-protein
P::A1BG	a1bg	Protein	disease-protein|drug-protein|snp-protein
P::ARHGEF5	arhgef5	Protein	disease-protein|drug-protein|snp-protein
P::B4GAT1	b4gat1	Protein	disease-protein|drug-protein|snp-protein
P::BPIFB1	bpifb1	Protein	disease-protein|drug-protein|snp-protein
P::CFHR5	cfhr5	Protein	disease-protein|drug-protein|snp-protein
P::EPPK1	eppk1	Protein	drug-protein|snp-protein
P::F11	f11	Protein	disease-protein|drug-protein|snp-protein
P::FABP6	fabp6	Protein	disease-protein|drug-protein|snp-protein
P::FST	fst	Protein	disease-protein|drug-protein|snp-protein
P::HS3ST3B1	hs3st3b1	Protein	drug-protein|snp-protein
P::IFNLR1	ifnlr1	Protein	disease-protein|drug-protein|snp-protein
P::IL4R	il4r	Protein	disease-protein|drug-protein|snp-protein
P::KITLG	kitlg	Protein	disease-protein|drug-protein|snp-protein
P::LRIG1	lrig1	Protein	disease-protein|drug-protein|snp-protein
P::MAN1A2	man1a2	Protein	disease-protein|drug-protein|snp-protein
P::MEP1B	mep1b	Protein	disease-protein|drug-protein|snp-protein
P::NT5E	nt5e	Protein	disease-protein|drug-protein|snp-protein
P::PCDH9	pcdh9	Protein	drug-protein|snp-protein
P::PON2	pon2	Protein	drug-protein|snp-protein
P::RAB6A	rab6a	Protein	disease-protein|drug-protein|snp-protein
P::RARRES2	rarres2	Protein	disease-protein|drug-protein|snp-protein
P::SAT1	sat1	Protein	disease-protein|drug-protein
P::SERPING1	serping1	Protein	disease-protein|drug-protein|snp-protein
P::SUMF2	sumf2	Protein	drug-protein|snp-protein
P::BPIFB2	bpifb2	Protein	disease-protein|drug-protein|snp-protein
P::CTSV	ctsv	Protein	disease-protein|drug-protein|snp-protein
P::IL13RA1	il13ra1	Protein	disease-protein|drug-protein|snp-protein
P::PLTP	pltp	Protein	disease-protein|drug-protein|snp-protein
P::SIL1	sil1	Protein	drug-protein|snp-protein
P::ACP6	acp6	Protein	disease-protein|drug-protein|snp-protein
P::APOF	apof	Protein	drug-protein|snp-protein
P::ATRN	atrn	Protein	disease-protein|drug-protein|snp-protein
P::BPIFA2	bpifa2	Protein	drug-protein|snp-protein
P::C9	c9	Protein	drug-protein|snp-protein
P::CKAP4	ckap4	Protein	disease-protein|drug-protein|snp-protein
P::CLSTN3	clstn3	Protein	disease-protein|drug-protein|snp-protein
P::ECHDC3	echdc3	Protein	drug-protein|snp-protein
P::GOLM2	golm2	Protein	disease-protein|drug-protein|snp-protein
P::LAMP2	lamp2	Protein	disease-protein|drug-protein|snp-protein
P::SERPINF1	serpinf1	Protein	disease-protein|drug-protein|snp-protein
P::SERPINF2	serpinf2	Protein	disease-protein|drug-protein|snp-protein
P::C5	c5	Protein	drug-protein|snp-protein
P::DEFB4A_DEFB4B	defb4a_defb4b	Protein	disease-protein|drug-protein|snp-protein
P::IL19	il19	Protein	disease-protein|drug-protein|snp-protein
P::GPR15L	gpr15l	Protein	disease-protein|drug-protein|snp-protein
P::IL22	il22	Protein	disease-protein|drug-protein|snp-protein
P::SPINT3	spint3	Protein	disease-protein|drug-protein|snp-protein
P::ASAH2	asah2	Protein	drug-protein|snp-protein
P::AHSG	ahsg	Protein	drug-protein|snp-protein
P::F12	f12	Protein	drug-protein|snp-protein
P::FETUB	fetub	Protein	disease-protein|drug-protein|snp-protein
P::HJV	hjv	Protein	drug-protein|snp-protein
P::IL1RL2	il1rl2	Protein	disease-protein|drug-protein|snp-protein
P::MEGF9	megf9	Protein	drug-protein|snp-protein
P::PGLYRP2	pglyrp2	Protein	disease-protein|drug-protein|snp-protein
P::PZP	pzp	Protein	disease-protein|drug-protein|snp-protein
P::APOL1	apol1	Protein	disease-protein|drug-protein|snp-protein
P::CD33	cd33	Protein	drug-protein|snp-protein
P::CEACAM21	ceacam21	Protein	drug-protein|snp-protein
P::CRTAM	crtam	Protein	disease-protein|drug-protein|snp-protein
P::CSF1	csf1	Protein	disease-protein|drug-protein|snp-protein
P::ECM1	ecm1	Protein	drug-protein|snp-protein
P::FCAR	fcar	Protein	disease-protein|drug-protein|snp-protein
P::FCRL5	fcrl5	Protein	disease-protein|drug-protein|snp-protein
P::IL6R	il6r	Protein	drug-protein|snp-protein
P::LGALS3BP	lgals3bp	Protein	disease-protein|drug-protein|snp-protein
P::LILRB2	lilrb2	Protein	drug-protein|snp-protein
P::LILRB5	lilrb5	Protein	drug-protein|snp-protein
P::LRTM2	lrtm2	Protein	disease-protein|drug-protein|snp-protein
P::MARCO	marco	Protein	drug-protein|snp-protein
P::MPO	mpo	Protein	disease-protein|drug-protein|snp-protein
P::NCS1	ncs1	Protein	disease-protein|drug-protein|snp-protein
P::NPTX1	nptx1	Protein	disease-protein|drug-protein|snp-protein
P::OSMR	osmr	Protein	disease-protein|drug-protein|snp-protein
P::PALM	palm	Protein	disease-protein|drug-protein|snp-protein
P::PILRA	pilra	Protein	disease-protein|drug-protein|snp-protein
P::PRG2	prg2	Protein	drug-protein|snp-protein
P::PTPRC	ptprc	Protein	disease-protein|drug-protein|snp-protein
P::PVR	pvr	Protein	disease-protein|drug-protein|snp-protein
P::RLN1	rln1	Protein	disease-protein|drug-protein
P::SERPINA1	serpina1	Protein	drug-protein|snp-protein
P::SERPINA5	serpina5	Protein	disease-protein|drug-protein|snp-protein
P::SERPINA7	serpina7	Protein	disease-protein|drug-protein|snp-protein
P::SERPINA9	serpina9	Protein	drug-protein|snp-protein
P::SHISA5	shisa5	Protein	disease-protein|drug-protein|snp-protein
P::SSC4D	ssc4d	Protein	disease-protein|drug-protein|snp-protein
P::ST6GAL1	st6gal1	Protein	disease-protein|drug-protein|snp-protein
P::TCN1	tcn1	Protein	disease-protein|drug-protein|snp-protein
P::TNFRSF6B	tnfrsf6b	Protein	disease-protein|drug-protein|snp-protein
P::SUSD4	susd4	Protein	disease-protein|drug-protein|snp-protein
P::ACRV1	acrv1	Protein	disease-protein|drug-protein|snp-protein
P::INSL3	insl3	Protein	disease-protein|drug-protein|snp-protein
P::OBP2B	obp2b	Protein	disease-protein|drug-protein|snp-protein
P::DPT	dpt	Protein	disease-protein|drug-protein|snp-protein
P::KIRREL2	kirrel2	Protein	disease-protein|drug-protein|snp-protein
P::MMP13	mmp13	Protein	disease-protein|drug-protein|snp-protein
P::ANG	ang	Protein	drug-protein|snp-protein
P::ANGPTL2	angptl2	Protein	disease-protein|drug-protein|snp-protein
P::CALCA	calca	Protein	disease-protein|drug-protein|snp-protein
P::CDH3	cdh3	Protein	disease-protein|drug-protein|snp-protein
P::CDHR5	cdhr5	Protein	disease-protein|drug-protein|snp-protein
P::CLSTN1	clstn1	Protein	drug-protein|snp-protein
P::ENAH	enah	Protein	drug-protein|snp-protein
P::ERBB3	erbb3	Protein	disease-protein|drug-protein|snp-protein
P::IFNGR2	ifngr2	Protein	disease-protein|drug-protein|snp-protein
P::KAZALD1	kazald1	Protein	disease-protein|drug-protein|snp-protein
P::KLKB1	klkb1	Protein	drug-protein|snp-protein
P::LILRA3	lilra3	Protein	disease-protein|drug-protein|snp-protein
P::NELL2	nell2	Protein	drug-protein|snp-protein
P::CCL18	ccl18	Protein	disease-protein|drug-protein|snp-protein
P::CD99	cd99	Protein	disease-protein|drug-protein|snp-protein
P::CEACAM20	ceacam20	Protein	disease-protein|drug-protein|snp-protein
P::CHI3L1	chi3l1	Protein	disease-protein|drug-protein|snp-protein
P::INHBB	inhbb	Protein	disease-protein|drug-protein|snp-protein
P::KIR2DL3	kir2dl3	Protein	disease-protein|drug-protein|snp-protein
P::PILRB	pilrb	Protein	disease-protein|drug-protein|snp-protein
P::SERPINA11	serpina11	Protein	drug-protein|snp-protein
P::ITGA5	itga5	Protein	drug-protein|snp-protein
P::LHB	lhb	Protein	disease-protein|drug-protein|snp-protein
P::KLK3	klk3	Protein	disease-protein|drug-protein|snp-protein
P::ARNT	arnt	Protein	disease-protein|drug-protein|snp-protein
P::CCNE1	ccne1	Protein	disease-protein|drug-protein|snp-protein
P::CSDE1	csde1	Protein	drug-protein|snp-protein
P::CSNK1D	csnk1d	Protein	drug-protein|snp-protein
P::ESR1	esr1	Protein	drug-protein|snp-protein
P::IL12RB2	il12rb2	Protein	drug-protein|snp-protein
P::KDM3A	kdm3a	Protein	drug-protein|snp-protein
P::PALM3	palm3	Protein	drug-protein|snp-protein
P::PGR	pgr	Protein	drug-protein|snp-protein
P::RAP1A	rap1a	Protein	drug-protein|snp-protein
P::SIRT1	sirt1	Protein	disease-protein|drug-protein|snp-protein
P::TG	tg	Protein	disease-protein|drug-protein|snp-protein
P::TIGIT	tigit	Protein	disease-protein|drug-protein|snp-protein
P::TRAF3	traf3	Protein	disease-protein|drug-protein|snp-protein
P::CTSL	ctsl	Protein	disease-protein|drug-protein|snp-protein
P::BRK1	brk1	Protein	disease-protein|drug-protein|snp-protein
P::CAPG	capg	Protein	disease-protein|drug-protein|snp-protein
P::CCL7	ccl7	Protein	disease-protein|drug-protein|snp-protein
P::CHAC2	chac2	Protein	drug-protein|snp-protein
P::CIT	cit	Protein	drug-protein|snp-protein
P::CLEC5A	clec5a	Protein	disease-protein|drug-protein|snp-protein
P::CPOX	cpox	Protein	disease-protein|drug-protein|snp-protein
P::DHPS	dhps	Protein	disease-protein|drug-protein
P::FEN1	fen1	Protein	disease-protein|drug-protein|snp-protein
P::FGR	fgr	Protein	drug-protein|snp-protein
P::GPKOW	gpkow	Protein	disease-protein|drug-protein|snp-protein
P::IL6	il6	Protein	disease-protein|drug-protein|snp-protein
P::MAD1L1	mad1l1	Protein	disease-protein|drug-protein|snp-protein
P::NMI	nmi	Protein	disease-protein|drug-protein|snp-protein
P::NMNAT1	nmnat1	Protein	disease-protein|drug-protein|snp-protein
P::PSIP1	psip1	Protein	disease-protein|drug-protein|snp-protein
P::PSME2	psme2	Protein	drug-protein|snp-protein
P::PXN	pxn	Protein	drug-protein|snp-protein
P::RAB44	rab44	Protein	drug-protein|snp-protein
P::RALY	raly	Protein	disease-protein|drug-protein|snp-protein
P::SERPINB8	serpinb8	Protein	drug-protein|snp-protein
P::SNRPB2	snrpb2	Protein	disease-protein|drug-protein|snp-protein
P::TCOF1	tcof1	Protein	disease-protein|drug-protein|snp-protein
P::TDP1	tdp1	Protein	disease-protein|drug-protein|snp-protein
P::THOP1	thop1	Protein	drug-protein|snp-protein
P::TPR	tpr	Protein	disease-protein|drug-protein|snp-protein
P::ZBTB17	zbtb17	Protein	disease-protein|drug-protein|snp-protein
P::ZHX2	zhx2	Protein	disease-protein|drug-protein|snp-protein
P::APBB1IP	apbb1ip	Protein	disease-protein|drug-protein|snp-protein
P::APRT	aprt	Protein	drug-protein|snp-protein
P::ATP6V1D	atp6v1d	Protein	drug-protein
P::ATP6V1G1	atp6v1g1	Protein	disease-protein|drug-protein|snp-protein
P::CXCL11	cxcl11	Protein	disease-protein|drug-protein|snp-protein
P::EDAR	edar	Protein	drug-protein|snp-protein
P::ERI1	eri1	Protein	disease-protein|drug-protein|snp-protein
P::FGF2	fgf2	Protein	disease-protein|drug-protein|snp-protein
P::GP1BA	gp1ba	Protein	drug-protein|snp-protein
P::ITGB1BP2	itgb1bp2	Protein	drug-protein|snp-protein
P::KIFBP	kifbp	Protein	drug-protein|snp-protein
P::LGALS1	lgals1	Protein	disease-protein|drug-protein|snp-protein
P::MAGED1	maged1	Protein	disease-protein|drug-protein|snp-protein
P::MAP2	map2	Protein	disease-protein|drug-protein|snp-protein
P::MPI	mpi	Protein	drug-protein|snp-protein
P::PSMG3	psmg3	Protein	drug-protein|snp-protein
P::SDC4	sdc4	Protein	drug-protein|snp-protein
P::SRP14	srp14	Protein	disease-protein|drug-protein|snp-protein
P::SWAP70	swap70	Protein	disease-protein|drug-protein|snp-protein
P::UBAC1	ubac1	Protein	drug-protein|snp-protein
P::UROD	urod	Protein	drug-protein|snp-protein
P::ARSA	arsa	Protein	drug-protein|snp-protein
P::CD70	cd70	Protein	disease-protein|drug-protein|snp-protein
P::CFHR4	cfhr4	Protein	disease-protein|drug-protein|snp-protein
P::CGB3_CGB5_CGB8	cgb3_cgb5_cgb8	Protein	disease-protein|drug-protein|snp-protein
P::EPHB6	ephb6	Protein	disease-protein|drug-protein|snp-protein
P::GPC1	gpc1	Protein	disease-protein|drug-protein|snp-protein
P::SMAD3	smad3	Protein	drug-protein|snp-protein
P::TFPI2	tfpi2	Protein	drug-protein|snp-protein
P::DDX58	ddx58	Protein	disease-protein|drug-protein|snp-protein
P::IFIT3	ifit3	Protein	disease-protein|drug-protein|snp-protein
P::LGALS9	lgals9	Protein	disease-protein|drug-protein|snp-protein
P::CAPN3	capn3	Protein	drug-protein|snp-protein
P::CD7	cd7	Protein	disease-protein|drug-protein|snp-protein
P::CLEC10A	clec10a	Protein	disease-protein|drug-protein|snp-protein
P::CRISP3	crisp3	Protein	drug-protein|snp-protein
P::CXCL16	cxcl16	Protein	disease-protein|drug-protein|snp-protein
P::ERP44	erp44	Protein	drug-protein|snp-protein
P::FAS	fas	Protein	disease-protein|drug-protein|snp-protein
P::FCRL6	fcrl6	Protein	disease-protein|drug-protein|snp-protein
P::FLT3LG	flt3lg	Protein	disease-protein|drug-protein|snp-protein
P::GNLY	gnly	Protein	disease-protein|drug-protein|snp-protein
P::GZMB	gzmb	Protein	disease-protein|drug-protein|snp-protein
P::IL2RB	il2rb	Protein	drug-protein|snp-protein
P::ITGAL	itgal	Protein	drug-protein|snp-protein
P::KIR2DL2	kir2dl2	Protein	disease-protein|drug-protein|snp-protein
P::KIR2DS4	kir2ds4	Protein	drug-protein|snp-protein
P::KIR3DL1	kir3dl1	Protein	drug-protein|snp-protein
P::XCL1	xcl1	Protein	disease-protein|drug-protein|snp-protein
P::GOT1	got1	Protein	drug-protein|snp-protein
P::ATF4	atf4	Protein	disease-protein|drug-protein
P::SORBS1	sorbs1	Protein	drug-protein|snp-protein
P::SLC16A1	slc16a1	Protein	disease-protein|drug-protein|snp-protein
P::ABCA2	abca2	Protein	disease-protein|drug-protein|snp-protein
P::AMN	amn	Protein	drug-protein|snp-protein
P::C8B	c8b	Protein	disease-protein|drug-protein|snp-protein
P::RRM2B	rrm2b	Protein	disease-protein|drug-protein|snp-protein
P::SPINT1	spint1	Protein	disease-protein|drug-protein|snp-protein
P::HHEX	hhex	Protein	disease-protein|drug-protein|snp-protein
P::CTSH	ctsh	Protein	drug-protein|snp-protein
P::DCXR	dcxr	Protein	drug-protein|snp-protein
P::FUCA1	fuca1	Protein	disease-protein|drug-protein|snp-protein
P::CAMKK1	camkk1	Protein	drug-protein|snp-protein
P::HBZ	hbz	Protein	disease-protein|drug-protein|snp-protein
P::ROR1	ror1	Protein	disease-protein|drug-protein|snp-protein
P::LEG1	leg1	Protein	disease-protein|drug-protein|snp-protein
P::CAT	cat	Protein	drug-protein|snp-protein
P::CEACAM19	ceacam19	Protein	disease-protein|drug-protein|snp-protein
P::SLURP1	slurp1	Protein	disease-protein|drug-protein|snp-protein
P::TPSD1	tpsd1	Protein	drug-protein|snp-protein
P::WFDC2	wfdc2	Protein	disease-protein|drug-protein|snp-protein
P::IFNAR1	ifnar1	Protein	drug-protein|snp-protein
P::LRP1	lrp1	Protein	disease-protein|drug-protein|snp-protein
P::PECAM1	pecam1	Protein	drug-protein|snp-protein
P::PHLDB1	phldb1	Protein	disease-protein|drug-protein|snp-protein
P::CES3	ces3	Protein	drug-protein|snp-protein
P::OXCT1	oxct1	Protein	drug-protein|snp-protein
P::SPAG1	spag1	Protein	drug-protein|snp-protein
P::BNIP3L	bnip3l	Protein	disease-protein|drug-protein|snp-protein
P::GFAP	gfap	Protein	disease-protein|drug-protein|snp-protein
P::GZMH	gzmh	Protein	disease-protein|drug-protein|snp-protein
P::TYRP1	tyrp1	Protein	disease-protein|drug-protein|snp-protein
P::KIR3DL2	kir3dl2	Protein	disease-protein|drug-protein|snp-protein
P::COL24A1	col24a1	Protein	disease-protein|drug-protein|snp-protein
P::CEACAM6	ceacam6	Protein	disease-protein|drug-protein|snp-protein
P::IDI2	idi2	Protein	drug-protein|snp-protein
P::MZB1	mzb1	Protein	disease-protein|drug-protein|snp-protein
P::NTF4	ntf4	Protein	drug-protein|snp-protein
P::ODAM	odam	Protein	disease-protein|drug-protein|snp-protein
P::SCGB1A1	scgb1a1	Protein	disease-protein|drug-protein|snp-protein
P::CAPS	caps	Protein	disease-protein|drug-protein|snp-protein
P::CEACAM5	ceacam5	Protein	disease-protein|drug-protein|snp-protein
P::CORO6	coro6	Protein	disease-protein|drug-protein
P::DUSP29	dusp29	Protein	drug-protein|snp-protein
P::KLHL41	klhl41	Protein	drug-protein|snp-protein
P::MYOM2	myom2	Protein	drug-protein|snp-protein
P::NEB	neb	Protein	drug-protein|snp-protein
P::TTN	ttn	Protein	disease-protein|drug-protein|snp-protein
P::AKT3	akt3	Protein	disease-protein|drug-protein|snp-protein
P::TTF2	ttf2	Protein	drug-protein|snp-protein
P::CNPY2	cnpy2	Protein	drug-protein|snp-protein
Injury to blood vessels	bin_1007	Diseases	disease-protein|snp-disease
Other tests	bin_1010	Diseases	disease-protein|snp-disease
Effects of other external causes	bin_1015	Diseases	disease-protein|snp-disease
Dermatophytosis	bin_110.1	Diseases	disease-protein|snp-disease
Cancer of stomach	bin_151	Diseases	disease-protein|snp-disease
Pancreatic cancer	bin_157	Diseases	disease-protein|snp-disease
Neoplasm of uncertain behavior of skin	bin_173	Diseases	disease-protein|snp-disease
Malignant neoplasm of female breast	bin_174.11	Diseases	disease-protein|snp-disease
Cancer of prostate	bin_185	Diseases	disease-protein|snp-disease
Malignant neoplasm of testis	bin_187.2	Diseases	disease-protein|snp-disease
Malignant neoplasm of kidney, except pelvis	bin_189.11	Diseases	disease-protein|snp-disease
Cancer of brain	bin_191.11	Diseases	disease-protein|snp-disease
Thyroid cancer	bin_193	Diseases	disease-protein|snp-disease
Chemotherapy	bin_197	Diseases	disease-protein|snp-disease
Myeloproliferative disease	bin_200	Diseases	disease-protein|snp-disease
Non-Hodgkins lymphoma	bin_202.2	Diseases	disease-protein|snp-disease
Nodular lymphoma	bin_202.21	Diseases	disease-protein
Large cell lymphoma	bin_202.24	Diseases	disease-protein|snp-disease
Leukemia	bin_204	Diseases	disease-protein|snp-disease
Lymphoid leukemia, chronic	bin_204.12	Diseases	disease-protein|snp-disease
Benign neoplasm of skin	bin_216	Diseases	disease-protein|snp-disease
Uterine leiomyoma	bin_218.1	Diseases	disease-protein|snp-disease
Nontoxic multinodular goiter	bin_241.2	Diseases	disease-protein|snp-disease
Thyrotoxicosis with or without goiter	bin_242	Diseases	disease-protein|snp-disease
Secondary hypothyroidism	bin_244.1	Diseases	disease-protein|snp-disease
Hypothyroidism NOS	bin_244.4	Diseases	disease-protein|snp-disease
Thyroiditis	bin_245	Diseases	disease-protein|snp-disease
Type 1 diabetes	bin_250.1	Diseases	disease-protein
Type 2 diabetes	bin_250.2	Diseases	disease-protein|snp-disease
Diabetic retinopathy	bin_250.7	Diseases	disease-protein|snp-disease
Proteinuria	bin_269	Diseases	disease-protein|snp-disease
Hypercholesterolemia	bin_272.11	Diseases	disease-protein|snp-disease
Gout	bin_274.1	Diseases	disease-protein|snp-disease
Hyposmolality and/or hyponatremia	bin_276.12	Diseases	disease-protein|snp-disease
Obesity	bin_278.1	Diseases	disease-protein|snp-disease
Iron deficiency anemias, unspecified or not due to blood loss	bin_280.1	Diseases	disease-protein|snp-disease
Pernicious anemia	bin_281.11	Diseases	disease-protein|snp-disease
Other vitamin B12 deficiency anemia	bin_281.12	Diseases	disease-protein|snp-disease
Other hemoglobinopathies	bin_282.8	Diseases	disease-protein|snp-disease
Other anemias	bin_285	Diseases	disease-protein|snp-disease
Neutropenia	bin_288.11	Diseases	disease-protein|snp-disease
Memory loss	bin_292.3	Diseases	disease-protein|snp-disease
Schizophrenia	bin_295.1	Diseases	disease-protein|snp-disease
Alcohol-related disorders	bin_317	Diseases	disease-protein|snp-disease
Alcoholism	bin_317.1	Diseases	disease-protein|snp-disease
Alcoholic liver damage	bin_317.11	Diseases	disease-protein|snp-disease
Tobacco use disorder	bin_318	Diseases	disease-protein|snp-disease
Parkinson's disease	bin_332	Diseases	disease-protein|snp-disease
Multiple sclerosis	bin_335	Diseases	disease-protein|snp-disease
Epilepsy, recurrent seizures, convulsions	bin_345	Diseases	disease-protein
Other peripheral nerve disorders	bin_351	Diseases	disease-protein|snp-disease
Retinal detachments and defects	bin_361	Diseases	disease-protein
Cataract	bin_366	Diseases	disease-protein
Optic neuritis/neuropathy	bin_377.3	Diseases	disease-protein|snp-disease
Dizziness and giddiness (Light-headedness and vertigo)	bin_386.9	Diseases	disease-protein|snp-disease
Mitral valve disease	bin_394.2	Diseases	disease-protein
Heart valve replaced	bin_395.6	Diseases	disease-protein
Essential hypertension	bin_401.1	Diseases	disease-protein|snp-disease
Hypertensive chronic kidney disease	bin_401.22	Diseases	disease-protein
Myocardial infarction	bin_411.2	Diseases	disease-protein|snp-disease
Angina pectoris	bin_411.3	Diseases	disease-protein|snp-disease
Coronary atherosclerosis	bin_411.4	Diseases	disease-protein|snp-disease
Other chronic ischemic heart disease, unspecified	bin_411.8	Diseases	disease-protein|snp-disease
Other forms of chronic heart disease	bin_414	Diseases	disease-protein|snp-disease
Cardiomegaly	bin_416	Diseases	disease-protein|snp-disease
Nonspecific chest pain	bin_418	Diseases	disease-protein|snp-disease
Primary/intrinsic cardiomyopathies	bin_425.1	Diseases	disease-protein|snp-disease
Atrial fibrillation and flutter	bin_427.2	Diseases	disease-protein|snp-disease
Ventricular fibrillation and flutter	bin_427.41	Diseases	disease-protein|snp-disease
Heart failure NOS	bin_428.2	Diseases	disease-protein|snp-disease
Cerebral artery occlusion, with cerebral infarction	bin_433.21	Diseases	disease-protein|snp-disease
Abdominal aortic aneurysm	bin_442.11	Diseases	disease-protein|snp-disease
Peripheral vascular disease, unspecified	bin_443.9	Diseases	disease-protein|snp-disease
Phlebitis and thrombophlebitis of lower extremities	bin_451.2	Diseases	disease-protein|snp-disease
Hemorrhoids	bin_455	Diseases	disease-protein|snp-disease
Nasal polyps	bin_471	Diseases	disease-protein|snp-disease
Acute and chronic tonsillitis	bin_474	Diseases	disease-protein|snp-disease
Allergic rhinitis	bin_476	Diseases	disease-protein|snp-disease
Asthma	bin_495	Diseases	disease-protein|snp-disease
Chronic airway obstruction	bin_496	Diseases	disease-protein|snp-disease
Obstructive chronic bronchitis	bin_496.21	Diseases	disease-protein|snp-disease
Bronchiectasis	bin_496.3	Diseases	disease-protein
Postinflammatory pulmonary fibrosis	bin_502	Diseases	disease-protein|snp-disease
Pulmonary congestion and hypostasis	bin_503	Diseases	disease-protein|snp-disease
Other alveolar and parietoalveolar pneumonopathy	bin_504	Diseases	disease-protein|snp-disease
Pleurisy; pleural effusion	bin_507	Diseases	disease-protein|snp-disease
Gingival and periodontal diseases	bin_523	Diseases	disease-protein|snp-disease
Esophagitis, GERD and related diseases	bin_530.1	Diseases	disease-protein|snp-disease
GERD	bin_530.11	Diseases	disease-protein|snp-disease
Ulcer of esophagus	bin_530.12	Diseases	disease-protein|snp-disease
Duodenitis	bin_535.6	Diseases	disease-protein|snp-disease
Abdominal hernia	bin_550	Diseases	disease-protein|snp-disease
Inguinal hernia	bin_550.1	Diseases	disease-protein|snp-disease
Diaphragmatic hernia	bin_550.2	Diseases	disease-protein
Regional enteritis	bin_555.1	Diseases	disease-protein|snp-disease
Ulcerative colitis	bin_555.2	Diseases	disease-protein|snp-disease
Celiac disease	bin_557.1	Diseases	disease-protein|snp-disease
Ileostomy status	bin_559	Diseases	disease-protein|snp-disease
Other chronic nonalcoholic liver disease	bin_571.5	Diseases	disease-protein|snp-disease
Cirrhosis of liver without mention of alcohol	bin_571.51	Diseases	disease-protein|snp-disease
Primary biliary cirrhosis	bin_571.6	Diseases	disease-protein|snp-disease
Portal hypertension	bin_571.81	Diseases	disease-protein|snp-disease
Abnormal results of function study of liver	bin_573.7	Diseases	disease-protein
Cholelithiasis	bin_574.1	Diseases	disease-protein|snp-disease
Calculus of bile duct	bin_574.2	Diseases	disease-protein|snp-disease
Acute pancreatitis	bin_577.1	Diseases	disease-protein|snp-disease
Splenomegaly	bin_579.2	Diseases	disease-protein
Nephrotic syndrome without mention of glomerulonephritis	bin_580.2	Diseases	disease-protein|snp-disease
Acute renal failure	bin_585.1	Diseases	disease-protein
Renal failure NOS	bin_585.2	Diseases	disease-protein|snp-disease
Chronic renal failure [CKD]	bin_585.3	Diseases	disease-protein|snp-disease
Urinary tract infection	bin_591	Diseases	disease-protein|snp-disease
Hematuria	bin_593	Diseases	disease-protein|snp-disease
Hyperplasia of prostate	bin_600	Diseases	disease-protein|snp-disease
Other disorders of male genital organs	bin_608	Diseases	disease-protein
Breast disorder NOS	bin_613.9	Diseases	disease-protein
Endometriosis	bin_615	Diseases	disease-protein|snp-disease
Postmenopausal atrophic vaginitis	bin_627.3	Diseases	disease-protein
Other complications of pregnancy NEC	bin_646	Diseases	disease-protein
Normal delivery	bin_650	Diseases	disease-protein
Malposition and malpresentation of fetus or obstruction	bin_652	Diseases	disease-protein
Known or suspected fetal abnormality affecting management of mother	bin_655	Diseases	disease-protein
Obstetrical/birth trauma	bin_665	Diseases	disease-protein
Complications of labor and delivery NEC	bin_669	Diseases	disease-protein
Cellulitis and abscess of arm/hand	bin_681.3	Diseases	disease-protein|snp-disease
Rosacea	bin_695.3	Diseases	disease-protein|snp-disease
Systemic lupus erythematosus	bin_695.42	Diseases	disease-protein|snp-disease
Psoriasis	bin_696.4	Diseases	disease-protein|snp-disease
Psoriasis vulgaris	bin_696.41	Diseases	disease-protein|snp-disease
Sarcoidosis	bin_697	Diseases	disease-protein|snp-disease
Viral hepatitis C	bin_70.3	Diseases	disease-protein
Other hypertrophic and atrophic conditions of skin	bin_701	Diseases	disease-protein|snp-disease
Alopecia	bin_704.1	Diseases	disease-protein|snp-disease
Acne	bin_706.1	Diseases	disease-protein|snp-disease
Sicca syndrome	bin_709.2	Diseases	disease-protein
HIV infection, symptomatic	bin_71.1	Diseases	disease-protein|snp-disease
Rheumatoid arthritis	bin_714.1	Diseases	disease-protein|snp-disease
Unspecified monoarthritis	bin_716.2	Diseases	disease-protein|snp-disease
Arthropathy NOS	bin_716.9	Diseases	disease-protein|snp-disease
Ganglion and cyst of synovium, tendon, and bursa	bin_727.4	Diseases	disease-protein|snp-disease
Laxity of ligament or hypermobility syndrome	bin_728.2	Diseases	disease-protein|snp-disease
Other disorders of bone and cartilage	bin_733	Diseases	disease-protein|snp-disease
Osteoarthritis; localized	bin_740.1	Diseases	disease-protein|snp-disease
Osteoarthrosis, localized, primary	bin_740.11	Diseases	disease-protein|snp-disease
Osteoporosis NOS	bin_743.11	Diseases	disease-protein|snp-disease
Congenital anomaly of gallbladder, bile ducts, liver, pancreas	bin_750.22	Diseases	disease-protein|snp-disease
Congenital osteodystrophies	bin_756.5	Diseases	disease-protein|snp-disease
Complications of transplants and reattached limbs	bin_851	Diseases	disease-protein
Mechanical complication of unspecified genitourinary device, implant, and graft	bin_857	Diseases	disease-protein
Complication of internal orthopedic device	bin_858	Diseases	disease-protein
Injuries to the nervous system	bin_907	Diseases	disease-protein|snp-disease
Atopic/contact dermatitis due to other or unspecified	bin_939	Diseases	disease-protein|snp-disease
Urticaria	bin_947	Diseases	disease-protein|snp-disease
P::CLINT1	clint1	Protein	disease-protein
P::DEFB104A_DEFB104B	defb104a_defb104b	Protein	disease-protein|snp-protein
P::LSM8	lsm8	Protein	disease-protein|snp-protein
P::LYZL2	lyzl2	Protein	disease-protein|snp-protein
P::DCDC2C	dcdc2c	Protein	disease-protein|snp-protein
P::AMBN	ambn	Protein	disease-protein|snp-protein
P::SLAMF8	slamf8	Protein	disease-protein|snp-protein
P::ANXA2	anxa2	Protein	disease-protein|snp-protein
P::APEX1	apex1	Protein	disease-protein|snp-protein
P::ARHGAP25	arhgap25	Protein	disease-protein|snp-protein
P::BAG4	bag4	Protein	disease-protein|snp-protein
P::BANK1	bank1	Protein	disease-protein|snp-protein
P::BAP18	bap18	Protein	disease-protein|snp-protein
P::BCL2	bcl2	Protein	disease-protein|snp-protein
P::CCL3	ccl3	Protein	disease-protein|snp-protein
P::CEP85	cep85	Protein	disease-protein|snp-protein
P::CETN2	cetn2	Protein	disease-protein|snp-protein
P::CHMP1A	chmp1a	Protein	disease-protein|snp-protein
P::CLEC12A	clec12a	Protein	disease-protein|snp-protein
P::CWC15	cwc15	Protein	disease-protein|snp-protein
P::CYB5R2	cyb5r2	Protein	disease-protein|snp-protein
P::DDX39A	ddx39a	Protein	disease-protein
P::DFFA	dffa	Protein	disease-protein|snp-protein
P::DGKA	dgka	Protein	disease-protein|snp-protein
P::DNMBP	dnmbp	Protein	disease-protein|snp-protein
P::DNPH1	dnph1	Protein	disease-protein|snp-protein
P::DPY30	dpy30	Protein	disease-protein|snp-protein
P::DXO	dxo	Protein	disease-protein|snp-protein
P::EBAG9	ebag9	Protein	disease-protein|snp-protein
P::EGLN1	egln1	Protein	disease-protein|snp-protein
P::ELOA	eloa	Protein	disease-protein|snp-protein
P::ENOX2	enox2	Protein	disease-protein|snp-protein
P::EXOSC10	exosc10	Protein	disease-protein|snp-protein
P::FAM172A	fam172a	Protein	disease-protein|snp-protein
P::FKBP4	fkbp4	Protein	disease-protein|snp-protein
P::FOXJ3	foxj3	Protein	disease-protein|snp-protein
P::FOXO1	foxo1	Protein	disease-protein|snp-protein
P::FUS	fus	Protein	disease-protein|snp-protein
P::HDGF	hdgf	Protein	disease-protein|snp-protein
P::HDGFL2	hdgfl2	Protein	disease-protein|snp-protein
P::HNRNPUL1	hnrnpul1	Protein	disease-protein|snp-protein
P::IL2RA	il2ra	Protein	disease-protein|snp-protein
P::IL2RG	il2rg	Protein	disease-protein|snp-protein
P::ILKAP	ilkap	Protein	disease-protein|snp-protein
P::ING1	ing1	Protein	disease-protein|snp-protein
P::INPP5D	inpp5d	Protein	disease-protein|snp-protein
P::IRAG2	irag2	Protein	disease-protein|snp-protein
P::LSP1	lsp1	Protein	disease-protein|snp-protein
P::MPHOSPH8	mphosph8	Protein	disease-protein|snp-protein
P::MTDH	mtdh	Protein	disease-protein|snp-protein
P::MYCBP2	mycbp2	Protein	disease-protein|snp-protein
P::NAGK	nagk	Protein	disease-protein|snp-protein
P::NBN	nbn	Protein	disease-protein|snp-protein
P::NEDD9	nedd9	Protein	disease-protein|snp-protein
P::NFATC1	nfatc1	Protein	disease-protein|snp-protein
P::NFKB1	nfkb1	Protein	disease-protein|snp-protein
P::NFKBIE	nfkbie	Protein	disease-protein|snp-protein
P::NGRN	ngrn	Protein	disease-protein|snp-protein
P::NUB1	nub1	Protein	disease-protein|snp-protein
P::OGA	oga	Protein	disease-protein|snp-protein
P::OGFR	ogfr	Protein	disease-protein|snp-protein
P::PAGR1	pagr1	Protein	disease-protein|snp-protein
P::PARP1	parp1	Protein	disease-protein|snp-protein
P::PDCD5	pdcd5	Protein	disease-protein|snp-protein
P::PEBP1	pebp1	Protein	disease-protein|snp-protein
P::PIK3AP1	pik3ap1	Protein	disease-protein|snp-protein
P::PIKFYVE	pikfyve	Protein	disease-protein|snp-protein
P::POLR2F	polr2f	Protein	disease-protein|snp-protein
P::PRKRA	prkra	Protein	disease-protein|snp-protein
P::PSME1	psme1	Protein	disease-protein|snp-protein
P::PTPN1	ptpn1	Protein	disease-protein|snp-protein
P::RABGAP1L	rabgap1l	Protein	disease-protein|snp-protein
P::RFC4	rfc4	Protein	disease-protein|snp-protein
P::RPA2	rpa2	Protein	disease-protein|snp-protein
P::RPL14	rpl14	Protein	disease-protein|snp-protein
P::SCAMP3	scamp3	Protein	disease-protein|snp-protein
P::SEMA4D	sema4d	Protein	disease-protein|snp-protein
P::SEPTIN9	septin9	Protein	disease-protein|snp-protein
P::SERPINB9	serpinb9	Protein	disease-protein|snp-protein
P::SIGLEC5	siglec5	Protein	disease-protein|snp-protein
P::SMNDC1	smndc1	Protein	disease-protein|snp-protein
P::SRPK2	srpk2	Protein	disease-protein|snp-protein
P::STAT2	stat2	Protein	disease-protein|snp-protein
P::SUGP1	sugp1	Protein	disease-protein|snp-protein
P::TAX1BP1	tax1bp1	Protein	disease-protein|snp-protein
P::TDRKH	tdrkh	Protein	disease-protein|snp-protein
P::THAP12	thap12	Protein	disease-protein|snp-protein
P::TIGAR	tigar	Protein	disease-protein|snp-protein
P::TOP2B	top2b	Protein	disease-protein|snp-protein
P::TP53	tp53	Protein	disease-protein|snp-protein
P::TSPYL1	tspyl1	Protein	disease-protein|snp-protein
P::TXLNA	txlna	Protein	disease-protein|snp-protein
P::USP28	usp28	Protein	disease-protein|snp-protein
P::WDR46	wdr46	Protein	disease-protein|snp-protein
P::XRCC4	xrcc4	Protein	disease-protein|snp-protein
P::YJU2	yju2	Protein	disease-protein|snp-protein
P::ZBP1	zbp1	Protein	disease-protein|snp-protein
P::HCG22	hcg22	Protein	disease-protein|snp-protein
P::EDNRB	ednrb	Protein	disease-protein|snp-protein
P::LAIR2	lair2	Protein	disease-protein|snp-protein
P::BTN1A1	btn1a1	Protein	disease-protein|snp-protein
P::SOX9	sox9	Protein	disease-protein
P::AHSP	ahsp	Protein	disease-protein|snp-protein
P::AKR1C4	akr1c4	Protein	disease-protein|snp-protein
P::CRISP2	crisp2	Protein	disease-protein|snp-protein
P::FCRLB	fcrlb	Protein	disease-protein|snp-protein
P::GNPDA2	gnpda2	Protein	disease-protein|snp-protein
P::GYS1	gys1	Protein	disease-protein|snp-protein
P::HAVCR2	havcr2	Protein	disease-protein|snp-protein
P::IGLC2	iglc2	Protein	disease-protein|snp-protein
P::IL10RB	il10rb	Protein	disease-protein|snp-protein
P::LAIR1	lair1	Protein	disease-protein|snp-protein
P::MSR1	msr1	Protein	disease-protein|snp-protein
P::PLA2G15	pla2g15	Protein	disease-protein|snp-protein
P::SSH3	ssh3	Protein	disease-protein|snp-protein
P::AMY1A_AMY1B_AMY1C	amy1a_amy1b_amy1c	Protein	disease-protein|snp-protein
P::APPL2	appl2	Protein	disease-protein|snp-protein
P::BLOC1S3	bloc1s3	Protein	disease-protein|snp-protein
P::DAAM1	daam1	Protein	disease-protein|snp-protein
P::DTD1	dtd1	Protein	disease-protein|snp-protein
P::PPP1CC	ppp1cc	Protein	disease-protein|snp-protein
P::PRTFDC1	prtfdc1	Protein	disease-protein|snp-protein
P::SARG	sarg	Protein	disease-protein|snp-protein
P::TNFAIP8L2	tnfaip8l2	Protein	disease-protein|snp-protein
P::UFD1	ufd1	Protein	disease-protein|snp-protein
P::BRDT	brdt	Protein	disease-protein|snp-protein
P::H2AP	h2ap	Protein	disease-protein|snp-protein
P::CCL17	ccl17	Protein	disease-protein|snp-protein
P::GP1BB	gp1bb	Protein	disease-protein|snp-protein
P::SPRED2	spred2	Protein	disease-protein|snp-protein
P::TSC1	tsc1	Protein	disease-protein|snp-protein
P::PRSS22	prss22	Protein	disease-protein|snp-protein
P::ACVRL1	acvrl1	Protein	disease-protein|snp-protein
P::ALPP	alpp	Protein	disease-protein|snp-protein
P::ARHGAP30	arhgap30	Protein	disease-protein
P::GABARAPL1	gabarapl1	Protein	disease-protein|snp-protein
P::IKZF2	ikzf2	Protein	disease-protein|snp-protein
P::KLK12	klk12	Protein	disease-protein|snp-protein
P::KLK6	klk6	Protein	disease-protein|snp-protein
P::LAMP3	lamp3	Protein	disease-protein|snp-protein
P::MSLN	msln	Protein	disease-protein|snp-protein
P::NADK	nadk	Protein	disease-protein|snp-protein
P::NXPH1	nxph1	Protein	disease-protein
P::PLAUR	plaur	Protein	disease-protein|snp-protein
P::PTPRR	ptprr	Protein	disease-protein|snp-protein
P::SFTPA1	sftpa1	Protein	disease-protein|snp-protein
P::SFTPA2	sftpa2	Protein	disease-protein|snp-protein
P::SFTPD	sftpd	Protein	disease-protein|snp-protein
P::TREM2	trem2	Protein	disease-protein|snp-protein
P::ALDH5A1	aldh5a1	Protein	disease-protein|snp-protein
P::TPSG1	tpsg1	Protein	disease-protein
P::ADAMTS4	adamts4	Protein	disease-protein|snp-protein
P::AIF1L	aif1l	Protein	disease-protein|snp-protein
P::ATP6AP2	atp6ap2	Protein	disease-protein
P::BTN3A2	btn3a2	Protein	disease-protein|snp-protein
P::CALB2	calb2	Protein	disease-protein|snp-protein
P::EFCAB14	efcab14	Protein	disease-protein|snp-protein
P::FSTL3	fstl3	Protein	disease-protein|snp-protein
P::HNMT	hnmt	Protein	disease-protein|snp-protein
P::HSDL2	hsdl2	Protein	disease-protein|snp-protein
P::IL15RA	il15ra	Protein	disease-protein|snp-protein
P::LCN2	lcn2	Protein	disease-protein|snp-protein
P::MOG	mog	Protein	disease-protein|snp-protein
P::NUCB2	nucb2	Protein	disease-protein|snp-protein
P::PDIA3	pdia3	Protein	disease-protein|snp-protein
P::PPL	ppl	Protein	disease-protein|snp-protein
P::PREB	preb	Protein	disease-protein
P::PTPRN2	ptprn2	Protein	disease-protein|snp-protein
P::RTBDN	rtbdn	Protein	disease-protein|snp-protein
P::VSTM1	vstm1	Protein	disease-protein|snp-protein
P::KDR	kdr	Protein	disease-protein|snp-protein
P::PNPT1	pnpt1	Protein	disease-protein|snp-protein
P::EFCAB2	efcab2	Protein	disease-protein|snp-protein
P::TMEM25	tmem25	Protein	disease-protein|snp-protein
P::ST8SIA1	st8sia1	Protein	disease-protein|snp-protein
P::MMP9	mmp9	Protein	disease-protein|snp-protein
P::OSTN	ostn	Protein	disease-protein|snp-protein
P::RNF4	rnf4	Protein	disease-protein|snp-protein
P::EIF1AX	eif1ax	Protein	disease-protein|snp-protein
P::CASP9	casp9	Protein	disease-protein|snp-protein
P::PBK	pbk	Protein	disease-protein|snp-protein
P::CCL26	ccl26	Protein	disease-protein|snp-protein
P::CSNK2A1	csnk2a1	Protein	disease-protein|snp-protein
P::EDF1	edf1	Protein	disease-protein|snp-protein
P::GRIK2	grik2	Protein	disease-protein|snp-protein
P::WFDC12	wfdc12	Protein	disease-protein|snp-protein
P::CDCP1	cdcp1	Protein	disease-protein|snp-protein
P::ICAM1	icam1	Protein	disease-protein|snp-protein
P::SESTD1	sestd1	Protein	disease-protein|snp-protein
P::C2orf69	c2orf69	Protein	disease-protein|snp-protein
P::BCAT1	bcat1	Protein	disease-protein|snp-protein
P::IL17A	il17a	Protein	disease-protein|snp-protein
P::AIDA	aida	Protein	disease-protein|snp-protein
P::CLEC2L	clec2l	Protein	disease-protein|snp-protein
P::ECSCR	ecscr	Protein	disease-protein|snp-protein
P::HLA-A	hla_a	Protein	disease-protein
P::HTR1B	htr1b	Protein	disease-protein
P::IFNG	ifng	Protein	disease-protein|snp-protein
P::MAPRE3	mapre3	Protein	disease-protein|snp-protein
P::MORF4L2	morf4l2	Protein	disease-protein|snp-protein
P::NENF	nenf	Protein	disease-protein|snp-protein
P::PAFAH1B3	pafah1b3	Protein	disease-protein|snp-protein
P::PAIP2B	paip2b	Protein	disease-protein|snp-protein
P::RPE	rpe	Protein	disease-protein|snp-protein
P::SPRING1	spring1	Protein	disease-protein|snp-protein
P::STAU1	stau1	Protein	disease-protein|snp-protein
P::TGM2	tgm2	Protein	disease-protein|snp-protein
P::TXNL1	txnl1	Protein	disease-protein|snp-protein
P::VAMP5	vamp5	Protein	disease-protein|snp-protein
P::CA3	ca3	Protein	disease-protein|snp-protein
P::CLEC4D	clec4d	Protein	disease-protein|snp-protein
P::DDAH1	ddah1	Protein	disease-protein|snp-protein
P::EFNB2	efnb2	Protein	disease-protein|snp-protein
P::JAM3	jam3	Protein	disease-protein|snp-protein
P::KIF1C	kif1c	Protein	disease-protein|snp-protein
P::PBXIP1	pbxip1	Protein	disease-protein|snp-protein
P::PHOSPHO1	phospho1	Protein	disease-protein|snp-protein
P::RETN	retn	Protein	disease-protein|snp-protein
[truncated: 4,592 more rows]
