# Supplementary material for: Machine learning-guided deconvolution of plasma protein levels
Source: Mol Syst Biol. 2025 Oct 9;21(12):1822–44. doi: 10.1038/s44320-025-00158-6 (PMC12672695; doi:10.1038/s44320-025-00158-6)
Supplement: Supplementary file 13 — Dataset EV12 [file 44320_2025_158_MOESM13_ESM.xlsx]

## Sheet: Legend
Dataset EV12 Undirected edge list of the knowledge graph

## Sheet: EV12
Node ID - 1	Node ID - 2	Annotation 1	Annotation 2	Annotation 3	Edge type
agrn	1	720.658	AGRN	cis	snp-protein
bst2	1	14.8345	-	trans	snp-protein
10	SKI	-1			snp-gene
bin_716.9	10	-1	http://purl.obolibrary.org/obo/MONDO_0005178	MONDO_0005178	snp-disease
gnly	10	13.6715	SKI	trans	snp-protein
gzmb	10	16.2054	SKI	trans	snp-protein
klrf1	10	15.0674	SKI	trans	snp-protein
bin_571.5	100	-1	http://www.ebi.ac.uk/efo/EFO_0001421	EFO_0001421	snp-disease
bin_571.81	100	-1	http://www.ebi.ac.uk/efo/EFO_0001421	EFO_0001421	snp-disease
suox	100	15.1468	GJA4	trans	snp-protein
1000	TSPAN9	-1			snp-gene
art3	1000	13.4082	TSPAN9	trans	snp-protein
megf10	1000	44.6199	TSPAN9	trans	snp-protein
1001	-	-1			snp-gene
lrrn1	1001	13.8385	-	trans	snp-protein
1002	-	-1			snp-gene
cpa1	1002	12.1891	-	trans	snp-protein
cpb1	1002	11.2684	-	trans	snp-protein
pla2g1b	1002	14.8882	-	trans	snp-protein
pnliprp1	1002	12.6856	-	trans	snp-protein
serpini2	1002	15.3095	-	trans	snp-protein
1003	-	-1			snp-gene
gal	1003	11.2273	-	trans	snp-protein
1004	-	-1			snp-gene
epo	1004	13.8831	-	trans	snp-protein
prg2	1004	13.3611	-	trans	snp-protein
prg3	1004	11.113	-	trans	snp-protein
bin_250.2	1005	-1	http://purl.obolibrary.org/obo/MONDO_0005148	MONDO_0005148	snp-disease
tigar	1005	16.2437	CCND2	cis	snp-protein
1008	VWF	-1			snp-gene
vwf	1008	49.0179	VWF	cis	snp-protein
1009	VWF	-1			snp-gene
adamts13	1009	14.5027	VWF	trans	snp-protein
1010	-	-1			snp-gene
app	1010	14.0875	-	trans	snp-protein
bdnf	1010	19.567	-	trans	snp-protein
ccl13	1010	12.366	-	trans	snp-protein
ccl5	1010	15.23	-	trans	snp-protein
ccn2	1010	14.0499	-	trans	snp-protein
cd36	1010	14.1986	-	trans	snp-protein
cd40	1010	17.0575	-	trans	snp-protein
cd63	1010	12.1743	-	trans	snp-protein
clec1b	1010	13.56	-	trans	snp-protein
col2a1	1010	16.8127	-	trans	snp-protein
cpxm1	1010	18.9834	-	trans	snp-protein
cxcl6	1010	11.8251	-	trans	snp-protein
daam1	1010	11.6267	-	trans	snp-protein
dkk1	1010	12.882	-	trans	snp-protein
egf	1010	15.4763	-	trans	snp-protein
f11r	1010	23.6119	-	trans	snp-protein
hbegf	1010	14.0042	-	trans	snp-protein
jam3	1010	13.788	-	trans	snp-protein
mpig6b	1010	13.8218	-	trans	snp-protein
nid2	1010	16.0882	-	trans	snp-protein
pdgfa	1010	15.7874	-	trans	snp-protein
pdgfb	1010	16.1659	-	trans	snp-protein
pecam1	1010	12.1941	-	trans	snp-protein
pf4	1010	14.794	-	trans	snp-protein
ppbp	1010	14.4191	-	trans	snp-protein
serpine1	1010	12.0406	-	trans	snp-protein
serpine2	1010	13.4511	-	trans	snp-protein
sparc	1010	15.4793	-	trans	snp-protein
spint2	1010	11.8348	-	trans	snp-protein
thpo	1010	21.9182	-	trans	snp-protein
timp3	1010	14.4945	-	trans	snp-protein
vegfc	1010	15.192	-	trans	snp-protein
vsir	1010	13.7787	-	trans	snp-protein
1011	LTBR	-1			snp-gene
bin_474	1011	-1	http://www.ebi.ac.uk/efo/EFO_0007429	EFO_0007429	snp-disease
bin_496	1011	-1	http://www.ebi.ac.uk/efo/EFO_0000341	EFO_0000341	snp-disease
bin_496.21	1011	-1	http://www.ebi.ac.uk/efo/EFO_0000341	EFO_0000341	snp-disease
ca9	1011	13.3145	LTBR	trans	snp-protein
ccl17	1011	12.3857	LTBR	trans	snp-protein
cxcl13	1011	14.8638	LTBR	trans	snp-protein
ltbr	1011	492.538	LTBR	cis	snp-protein
serpina9	1011	14.0083	LTBR	trans	snp-protein
tnfrsf9	1011	11.7795	LTBR	trans	snp-protein
1012	LTBR	-1			snp-gene
bin_555.1	1012	-1	http://www.ebi.ac.uk/efo/EFO_0000384	EFO_0000384	snp-disease
cr2	1012	11.2526	LTBR	trans	snp-protein
1013	LTBR	-1			snp-gene
bin_335	1013	-1	http://purl.obolibrary.org/obo/MONDO_0005301	MONDO_0005301	snp-disease
crh	1013	106.803	LTBR	trans	snp-protein
fcamr	1013	12.9683	LTBR	trans	snp-protein
lta	1013	137.242	LTBR	trans	snp-protein
ltb	1013	18.2204	LTBR	trans	snp-protein
adam23	1016	13.8541	NOP2	trans	snp-protein
bin_250.2	1016	-1	http://purl.obolibrary.org/obo/MONDO_0005148	MONDO_0005148	snp-disease
lyve1	1016	10.8846	NOP2	trans	snp-protein
ceacam8	102	17.8727	CSF3R	trans	snp-protein
clec4d	102	14.3146	CSF3R	trans	snp-protein
clec5a	102	15.0902	CSF3R	trans	snp-protein
crisp3	102	52.4021	CSF3R	trans	snp-protein
defa1_defa1b	102	29.9251	CSF3R	trans	snp-protein
lcn2	102	28.0015	CSF3R	trans	snp-protein
mansc1	102	14.1111	CSF3R	trans	snp-protein
pglyrp1	102	24.8203	CSF3R	trans	snp-protein
prtn3	102	24.6625	CSF3R	trans	snp-protein
qpct	102	10.817	CSF3R	trans	snp-protein
retn	102	22.6153	CSF3R	trans	snp-protein
sell	102	11.6247	CSF3R	trans	snp-protein
vnn2	102	12.5431	CSF3R	trans	snp-protein
bin_411.2	1020	-1	http://www.ebi.ac.uk/efo/EFO_0001645	EFO_0001645	snp-disease
bin_411.4	1020	-1	http://www.ebi.ac.uk/efo/EFO_0001645	EFO_0001645	snp-disease
bin_411.8	1020	-1	http://www.ebi.ac.uk/efo/EFO_0001645	EFO_0001645	snp-disease
c1r	1020	539.056	C1S	cis	snp-protein
c1s	1020	1154.16	C1S	cis	snp-protein
c2	1020	19.4013	C1S	trans	snp-protein
serping1	1020	90.8311	C1S	trans	snp-protein
znrd2	1020	15.296	C1S	trans	snp-protein
1024	CD163L1	-1			snp-gene
blmh	1024	15.9322	CD163L1	trans	snp-protein
itgbl1	1024	16.1314	CD163L1	trans	snp-protein
nadk	1024	164.471	CD163L1	trans	snp-protein
nptx2	1024	102.551	CD163L1	trans	snp-protein
pcbd1	1024	79.8765	CD163L1	trans	snp-protein
sord	1024	69.8631	CD163L1	trans	snp-protein
1025	CD163L1	-1			snp-gene
ass1	1025	20.5359	CD163L1	trans	snp-protein
ces1	1025	23.5917	CD163L1	trans	snp-protein
ern1	1025	20.6932	CD163L1	trans	snp-protein
lcp1	1025	61.8133	CD163L1	trans	snp-protein
wars	1025	11.2202	CD163L1	trans	snp-protein
1026	CD163	-1			snp-gene
chad	1026	22.8786	CD163	trans	snp-protein
crlf1	1026	18.2097	CD163	trans	snp-protein
fbp1	1026	19.2289	CD163L1	trans	snp-protein
galnt7	1026	49.314	CD163L1	trans	snp-protein
gzma	1026	18.121	CD163	trans	snp-protein
il32	1026	17.1791	CD163	trans	snp-protein
lgals3	1026	17.2867	CD163L1	trans	snp-protein
mmp7	1026	18.8246	CD163	trans	snp-protein
sod2	1026	46.409	CD163	trans	snp-protein
tnfrsf13b	1026	17.4792	CD163	trans	snp-protein
1027	CD163	-1			snp-gene
stc2	1027	14.1736	CD163	trans	snp-protein
tnfsf13b	1027	47.123	-	trans	snp-protein
1028	CD163	-1			snp-gene
fut8	1028	15.896	CD163	trans	snp-protein
galnt10	1028	11.6215	-	trans	snp-protein
ggh	1028	47.497	CD163	trans	snp-protein
pam	1028	13.2473	-	trans	snp-protein
1029	CD163	-1			snp-gene
ca4	1029	19.8103	CD163	trans	snp-protein
folr2	1029	181.556	CD163	trans	snp-protein
folr3	1029	104.988	CD163	trans	snp-protein
klk10	1029	12.0632	CD163	trans	snp-protein
klk14	1029	53.4259	CD163	trans	snp-protein
klk7	1029	119.744	CD163	trans	snp-protein
klk8	1029	12.4933	CD163	trans	snp-protein
lama4	1029	27.2131	CD163	trans	snp-protein
mmp12	1029	35.8301	CD163	trans	snp-protein
pla2g1b	1029	17.3957	CD163	trans	snp-protein
pla2g2a	1029	21.7864	CD163	trans	snp-protein
plg	1029	11.1361	CD163	trans	snp-protein
s100a13	1029	12.5394	CD163	trans	snp-protein
tcn2	1029	16.0452	CD163	trans	snp-protein
timp4	1029	11.3309	CD163	trans	snp-protein
1030	-	-1			snp-gene
gsn	1030	18.4578	-	trans	snp-protein
obp2b	1030	17.4182	-	trans	snp-protein
1031	-	-1			snp-gene
cd163	1031	80.5268	-	cis	snp-protein
1032	-	-1			snp-gene
cpa4	1032	16.8468	-	trans	snp-protein
eno3	1032	51.6209	-	trans	snp-protein
1034	-	-1			snp-gene
ccl28	1034	42.8855	-	trans	snp-protein
cd226	1034	12.4483	-	trans	snp-protein
hsbp1	1034	16.2947	-	trans	snp-protein
mmp1	1034	14.7449	-	trans	snp-protein
sarg	1034	14.1212	-	trans	snp-protein
clec5a	1035	14.5258	C3AR1	trans	snp-protein
hpgds	1035	15.4	C3AR1	trans	snp-protein
lilrb2	1035	12.8976	C3AR1	trans	snp-protein
pepd	1035	14.9694	C3AR1	trans	snp-protein
104	MYCBP	-1			snp-gene
adam15	104	13.7049	MYCBP	trans	snp-protein
1040	-	-1			snp-gene
cxcl12	1040	10.979	-	trans	snp-protein
sdc4	1040	11.8452	-	trans	snp-protein
1041	M6PR	-1			snp-gene
rnaset2	1041	22.5707	PHC1	trans	snp-protein
spint2	1041	11.7649	M6PR	trans	snp-protein
1042	M6PR	-1			snp-gene
acp5	1042	14.1716	PHC1	trans	snp-protein
arsb	1042	14.6873	M6PR	trans	snp-protein
cpvl	1042	31.3764	M6PR	trans	snp-protein
ctsb	1042	11.0633	M6PR	trans	snp-protein
ctsz	1042	20.8124	M6PR	trans	snp-protein
golm2	1042	12.053	M6PR	trans	snp-protein
hpse	1042	65.9558	M6PR	trans	snp-protein
igf2r	1042	23.2531	M6PR	trans	snp-protein
lgmn	1042	326.24	M6PR	trans	snp-protein
psap	1042	21.6361	M6PR	trans	snp-protein
psapl1	1042	17.1599	PHC1	trans	snp-protein
tpp1	1042	72.5538	M6PR	trans	snp-protein
1043	A2M	-1			snp-gene
gnpda1	1043	34.7218	A2M	trans	snp-protein
1044	A2M	-1			snp-gene
ada2	1044	18.6236	A2M	trans	snp-protein
klk13	1044	29.1221	A2M	trans	snp-protein
nme3	1044	333.076	A2M	trans	snp-protein
1045	PZP	-1			snp-gene
ccn5	1045	12.9552	PZP	trans	snp-protein
hyal1	1045	13.0385	PZP	trans	snp-protein
1046	PZP	-1			snp-gene
pzp	1046	994.008	PZP	cis	snp-protein
clec12a	1048	1023.86	CLEC12A	cis	snp-protein
dmp1	1048	11.6093	CLEC12A	trans	snp-protein
105	MYCBP	-1			snp-gene
epha2	105	12.6106	RHBDL2	trans	snp-protein
nectin4	105	17.0351	RHBDL2	trans	snp-protein
spint1	105	58.8092	MYCBP	trans	snp-protein
ager	1050	17.5917	CLEC1A	trans	snp-protein
clec1a	1050	531.379	CLEC1A	cis	snp-protein
faslg	1054	27.2465	KLRC1	trans	snp-protein
gzmb	1054	35.5043	KLRC2	trans	snp-protein
gzmh	1054	27.791	KLRC2	trans	snp-protein
ido1	1054	12.5268	KLRC1	trans	snp-protein
kir2dl2	1054	23.6875	KLRC1	trans	snp-protein
kir2dl3	1054	24.2797	KLRC1	trans	snp-protein
kir2ds4	1054	12.4429	KLRC2	trans	snp-protein
kir3dl1	1054	13.7974	KLRC1	trans	snp-protein
klrk1	1054	1254.92	KLRK1-AS1	cis	snp-protein
ncr1	1054	18.42	KLRC2	trans	snp-protein
amy1a_amy1b_amy1c	1057	45.3058	-	trans	snp-protein
amy2a	1057	25.2838	-	trans	snp-protein
amy2b	1057	19.6275	-	trans	snp-protein
bpifa2	1057	139.949	TAS2R14	trans	snp-protein
cst1	1057	102.664	-	trans	snp-protein
cst5	1057	209.422	TAS2R15P	trans	snp-protein
1058	-	-1			snp-gene
lpo	1058	32.2907	-	trans	snp-protein
106	MYCBP	-1			snp-gene
cd5l	106	18.2407	MYCBP	trans	snp-protein
1060	-	-1			snp-gene
klk1	1060	10.805	-	trans	snp-protein
prss53	1060	184.656	-	trans	snp-protein
1061	-	-1			snp-gene
asah2	1061	52.2895	-	trans	snp-protein
lrg1	1061	38.4896	-	trans	snp-protein
orm1	1061	13.6572	-	trans	snp-protein
pros1	1061	18.5648	-	trans	snp-protein
1064	BORCS5	-1			snp-gene
bpifb1	1064	13.2526	BORCS5	trans	snp-protein
bin_695.42	1065	-1	http://purl.obolibrary.org/obo/MONDO_0007915	MONDO_0007915	snp-disease
hmox1	1065	10.918	CREBL2	trans	snp-protein
1067	GPRC5A	-1			snp-gene
spock1	1067	13.4061	GPRC5A	trans	snp-protein
1068	GPRC5A	-1			snp-gene
nphs1	1068	11.0037	GPRC5A	trans	snp-protein
1069	GRIN2B	-1			snp-gene
siglec9	1069	11.6204	GRIN2B	trans	snp-protein
bin_250.2	107	-1	http://purl.obolibrary.org/obo/MONDO_0005148	MONDO_0005148	snp-disease
bin_496	107	-1	http://www.ebi.ac.uk/efo/EFO_0000341	EFO_0000341	snp-disease
bin_496.21	107	-1	http://www.ebi.ac.uk/efo/EFO_0000341	EFO_0000341	snp-disease
ment	107	12.277	MACF1	trans	snp-protein
met	107	13.7432	SNORA55	trans	snp-protein
1070	-	-1			snp-gene
cd160	1070	11.6024	-	trans	snp-protein
1071	-	-1			snp-gene
adipoq	1071	32.5906	-	trans	snp-protein
1072	PDE3A	-1			snp-gene
pspn	1072	46.0864	PDE3A	trans	snp-protein
1073	PDE3A	-1			snp-gene
calca	1073	33.2357	PDE3A	trans	snp-protein
ace2	1074	13.7995	SLCO1B3	trans	snp-protein
ctso	1074	50.6588	SLCO1B3	trans	snp-protein
ctsz	1074	15.2392	SLCO1B3	trans	snp-protein
dpp4	1074	14.9281	SLCO1B3	trans	snp-protein
glb1	1074	13.8847	SLCO1B3	trans	snp-protein
gprc5c	1074	20.2419	SLCO1B3	trans	snp-protein
klb	1074	23.5824	SLCO1B3	trans	snp-protein
mme	1074	18.7054	SLCO1B3	trans	snp-protein
1075	SLCO1B1	-1			snp-gene
adgrd1	1075	18.8514	SLCO1B1	trans	snp-protein
alcam	1075	25.1602	SLCO1B1	trans	snp-protein
asah2	1075	33.0496	SLCO1B1	trans	snp-protein
cdh2	1075	14.9863	SLCO1B1	trans	snp-protein
ceacam1	1075	18.4598	SLCO1B1	trans	snp-protein
ceacam16	1075	12.0212	SLCO1B1	trans	snp-protein
erbb2	1075	23.4234	SLCO1B1	trans	snp-protein
fcamr	1075	14.4356	SLCO1B1	trans	snp-protein
fgfr4	1075	66.4885	SLCO1B1	trans	snp-protein
il17rb	1075	26.1694	SLCO1B1	trans	snp-protein
il18r1	1075	13.3634	SLCO1B1	trans	snp-protein
il1r1	1075	11.2454	SLCO1B1	trans	snp-protein
il1r2	1075	13.9352	SLCO1B1	trans	snp-protein
il4r	1075	19.954	SLCO1B1	trans	snp-protein
lrig1	1075	42.9387	SLCO1B1	trans	snp-protein
megf9	1075	64.2302	SLCO1B1	trans	snp-protein
mep1b	1075	25.4977	SLCO1B1	trans	snp-protein
mertk	1075	101.929	SLCO1B1	trans	snp-protein
met	1075	44.136	SLCO1B1	trans	snp-protein
ptprf	1075	42.7593	SLCO1B1	trans	snp-protein
slc39a14	1075	40.1882	SLCO1B1	trans	snp-protein
vasn	1075	10.7903	SLCO1B1	trans	snp-protein
1076	SLCO1B1	-1			snp-gene
il1rl2	1076	15.1441	SLCO1B1	trans	snp-protein
1077	SLCO1B1	-1			snp-gene
bpifb2	1077	15.9224	SLCO1B1	trans	snp-protein
ctbs	1077	11.2368	SLCO1B1	trans	snp-protein
ctsc	1077	12.7696	-	trans	snp-protein
f13b	1077	10.8541	SLCO1B1	trans	snp-protein
fut3_fut5	1077	12.5464	-	trans	snp-protein
ism1	1077	13.7962	SLCO1B1	trans	snp-protein
mbl2	1077	24.2897	SLCO1B1	trans	snp-protein
shbg	1077	17.5547	SLCO1B1	trans	snp-protein
tnfrsf11b	1077	11.1676	SLCO1B1	trans	snp-protein
alpp	108	18.3682	TRIT1	trans	snp-protein
scgb1a1	108	11.871	TRIT1	trans	snp-protein
1080	SOX5	-1			snp-gene
bin_716.2	1080	-1	http://www.ebi.ac.uk/efo/EFO_0004616	EFO_0004616	snp-disease
bin_716.9	1080	-1	http://purl.obolibrary.org/obo/MONDO_0005178	MONDO_0005178	snp-disease
bin_740.11	1080	-1	http://www.ebi.ac.uk/efo/EFO_0004616	EFO_0004616	snp-disease
col9a1	1080	23.4417	SOX5	trans	snp-protein
1081	SOX5	-1			snp-gene
afm	1081	19.6684	SOX5	trans	snp-protein
ang	1081	16.8898	SOX5	trans	snp-protein
cntn3	1081	19.9525	SOX5	trans	snp-protein
fgl1	1081	16.5748	SOX5	trans	snp-protein
gpr37	1081	58.708	SOX5	trans	snp-protein
lrig1	1081	22.0579	SOX5	trans	snp-protein
serpind1	1081	11.4205	SOX5	trans	snp-protein
1082	SOX5	-1			snp-gene
asah2	1082	13.2852	SOX5	trans	snp-protein
1083	-	-1			snp-gene
bin_427.2	1083	-1	http://www.ebi.ac.uk/efo/EFO_0000275	EFO_0000275	snp-disease
bin_427.41	1083	-1	http://www.ebi.ac.uk/efo/EFO_0004269	EFO_0004269	snp-disease
ntprobnp	1083	11.6561	-	trans	snp-protein
1084	-	-1			snp-gene
bcat1	1084	394.222	-	cis	snp-protein
hpgds	1085	11.1734	BCAT1	trans	snp-protein
il2ra	1085	14.0108	BCAT1	trans	snp-protein
klk7	1085	15.1772	BCAT1	trans	snp-protein
pepd	1085	18.7237	BCAT1	trans	snp-protein
rbp7	1085	11.2393	BCAT1	trans	snp-protein
rnase6	1085	10.8183	BCAT1	trans	snp-protein
tnfrsf11a	1085	11.9972	BCAT1	trans	snp-protein
dscam	1086	19.0936	IRAG2	trans	snp-protein
nrp2	1086	10.9539	IRAG2	trans	snp-protein
tfpi2	1086	54.41	IRAG2	trans	snp-protein
bin_704.1	1087	-1	http://purl.obolibrary.org/obo/MONDO_0004907	MONDO_0004907	snp-disease
tnc	1087	28.5301	ITPR2-AS1	trans	snp-protein
wif1	1087	14.757	ITPR2-AS1	trans	snp-protein
1088	ITPR2	-1			snp-gene
icam2	1088	13.2309	ITPR2	trans	snp-protein
1089	FAR2	-1			snp-gene
mbl2	1089	11.9928	FAR2	trans	snp-protein
109	-	-1			snp-gene
cd1c	109	13.6633	-	trans	snp-protein
1090	FAR2	-1			snp-gene
asgr2	1090	13.8478	OVCH1-AS1	trans	snp-protein
entpd5	1090	27.2187	OVCH1-AS1	trans	snp-protein
hhex	1090	11.3308	FAR2	trans	snp-protein
sil1	1090	31.6037	OVCH1-AS1	trans	snp-protein
thpo	1090	15.7309	FAR2	trans	snp-protein
vwa1	1090	13.3125	OVCH1-AS1	trans	snp-protein
bmp6	1091	12.8899	ERGIC2	trans	snp-protein
ebi3_il27	1091	23.4988	FAR2	trans	snp-protein
eln	1091	18.191	ERGIC2	trans	snp-protein
fcrl1	1091	12.0867	ERGIC2	trans	snp-protein
ltbr	1091	26.5697	FAR2	trans	snp-protein
nme3	1091	19.0581	FAR2	trans	snp-protein
nxph3	1091	290.514	ERGIC2	trans	snp-protein
plb1	1091	16.1282	FAR2	trans	snp-protein
tctn3	1091	24.6342	FAR2	trans	snp-protein
tgfb1	1091	23.2258	ERGIC2	trans	snp-protein
timd4	1091	42.1725	FAR2	trans	snp-protein
1094	-	-1			snp-gene
fut3_fut5	1094	47.0366	-	trans	snp-protein
1096	LINC02422	-1			snp-gene
c1ql2	1096	45.2826	LINC02422	trans	snp-protein
bin_332	1098	-1	http://purl.obolibrary.org/obo/MONDO_0005180	MONDO_0005180	snp-disease
ctsl	1098	34.8235	LRRK2	trans	snp-protein
ifi30	1098	11.6987	LRRK2	trans	snp-protein
1099	-	-1			snp-gene
cntn1	1099	267.477	-	cis	snp-protein
110	-	-1			snp-gene
dsg4	110	12.0484	-	trans	snp-protein
1101	-	-1			snp-gene
ccer2	1101	16.7824	-	trans	snp-protein
bin_714.1	1102	-1	http://www.ebi.ac.uk/efo/EFO_0000685	EFO_0000685	snp-disease
il1r2	1102	11.5585	LINC00938	trans	snp-protein
cntn3	1103	16.9517	-	trans	snp-protein
osmr	1103	13.732	SCAF11	trans	snp-protein
ssc4d	1103	16.6328	SCAF11	trans	snp-protein
1104	SLC38A4-AS1	-1			snp-gene
wfikkn2	1104	12.2313	SLC38A4-AS1	trans	snp-protein
1105	SLC38A4-AS1	-1			snp-gene
crlf1	1105	11.5763	SLC38A4-AS1	trans	snp-protein
1106	SLC38A4-AS1	-1			snp-gene
egfr	1106	13.0021	SLC38A4-AS1	trans	snp-protein
mep1b	1106	11.9737	SLC38A4-AS1	trans	snp-protein
1107	SLC38A4-AS1	-1			snp-gene
fgf21	1107	13.6634	SLC38A4-AS1	trans	snp-protein
111	-	-1			snp-gene
col28a1	111	13.4986	-	trans	snp-protein
1110	-	-1			snp-gene
bin_244.1	1110	-1	http://www.ebi.ac.uk/efo/EFO_0004705	EFO_0004705	snp-disease
bin_244.4	1110	-1	http://www.ebi.ac.uk/efo/EFO_0004705	EFO_0004705	snp-disease
tg	1110	27.3434	-	trans	snp-protein
boc	1111	13.8806	RAPGEF3	trans	snp-protein
cdon	1111	12.5032	RAPGEF3	trans	snp-protein
cilp	1111	13.2483	RAPGEF3	trans	snp-protein
cthrc1	1111	11.5807	RAPGEF3	trans	snp-protein
gfra1	1111	11.317	RAPGEF3	trans	snp-protein
klk14	1111	11.4009	RAPGEF3	trans	snp-protein
klk7	1111	14.2488	RAPGEF3	trans	snp-protein
myoc	1111	11.0466	RAPGEF3	trans	snp-protein
col2a1	1112	2949.43	-	cis	snp-protein
eda2r	1112	11.3045	ZNF641	trans	snp-protein
megf10	1112	17.8997	-	trans	snp-protein
1114	ATF1	-1			snp-gene
dner	1114	15.0452	Y_RNA	trans	snp-protein
lgals7_lgals7b	1114	12.8403	Y_RNA	trans	snp-protein
pcdh1	1114	14.9604	LIMA1	trans	snp-protein
sez6l2	1114	46.1421	ATF1	trans	snp-protein
1115	ATF1	-1			snp-gene
rgma	1115	11.1052	ATF1	trans	snp-protein
1116	GALNT6	-1			snp-gene
ncr1	1116	18.9506	GALNT6	trans	snp-protein
slitrk1	1116	27.8439	GALNT6	trans	snp-protein
1117	GALNT6	-1			snp-gene
galnt5	1117	26.7098	GALNT6	trans	snp-protein
acvrl1	1118	531.255	ACVRL1	cis	snp-protein
col28a1	1118	12.3275	ACVRL1	trans	snp-protein
lamp3	1119	15.7509	ACVR1B	trans	snp-protein
scgb1a1	1119	45.6876	ACVR1B	trans	snp-protein
scgb3a2	1119	43.9424	ACVR1B	trans	snp-protein
sftpa2	1119	17.1895	ACVR1B	trans	snp-protein
sftpd	1119	16.2172	ACVR1B	trans	snp-protein
bin_701	1121	-1	http://www.ebi.ac.uk/efo/EFO_0000701	EFO_0000701	snp-disease
bin_939	1121	-1	http://www.ebi.ac.uk/efo/EFO_0000701	EFO_0000701	snp-disease
krt5	1121	52.3766	KRT5	cis	snp-protein
cpa1	1126	20.5633	RPL7P41	trans	snp-protein
cpb1	1126	16.2036	RPL7P41	trans	snp-protein
krt18	1126	11.9212	RPL7P41	cis	snp-protein
pnliprp1	1126	13.6982	RPL7P41	trans	snp-protein
bin_743.11	1130	-1	http://www.ebi.ac.uk/efo/EFO_0003882	EFO_0003882	snp-disease
dmp1	1130	12.7171	SP7	trans	snp-protein
fgfr4	1131	11.7533	SP1	trans	snp-protein
treh	1131	15.0992	SP1	trans	snp-protein
1133	-	-1			snp-gene
pinlyp	1133	11.3516	-	trans	snp-protein
1134	-	-1			snp-gene
dsg4	1134	51.1922	-	trans	snp-protein
1135	COPZ1	-1			snp-gene
ahsp	1135	11.7431	NFE2	trans	snp-protein
bcam	1135	18.7217	COPZ1	trans	snp-protein
ccn2	1135	19.8958	NFE2	trans	snp-protein
cd1c	1135	12.9687	MIR3198-2	trans	snp-protein
cd207	1135	13.345	NFE2	trans	snp-protein
cd244	1135	29.6238	NFE2	trans	snp-protein
col5a1	1135	11.4646	COPZ1	trans	snp-protein
cxcl11	1135	16.1036	NFE2	trans	snp-protein
cxcl6	1135	14.7593	NFE2	trans	snp-protein
edar	1135	15.7587	MIR3198-2	trans	snp-protein
eppk1	1135	14.5315	COPZ1	trans	snp-protein
mmp1	1135	22.2412	NFE2	trans	snp-protein
prss27	1135	15.2626	RN7SL390P	trans	snp-protein
1136	COPZ1	-1			snp-gene
aarsd1	1136	15.0429	COPZ1	trans	snp-protein
aifm1	1136	11.2781	NFE2	trans	snp-protein
akt3	1136	13.8858	COPZ1	trans	snp-protein
angpt1	1136	19.7089	COPZ1	trans	snp-protein
app	1136	11.3381	COPZ1	trans	snp-protein
appl2	1136	11.8956	COPZ1	trans	snp-protein
aprt	1136	24.2968	RNU6-950P	trans	snp-protein
atp6v1g1	1136	15.7672	RNU6-950P	trans	snp-protein
bmp6	1136	32.1055	COPZ1	trans	snp-protein
brdt	1136	13.2409	RNU6-950P	trans	snp-protein
calcoco2	1136	16.1021	RNU6-950P	trans	snp-protein
camkk1	1136	31.6942	COPZ1	trans	snp-protein
ccl28	1136	101.353	RNU6-950P	trans	snp-protein
cd36	1136	28.1741	MIR148B	trans	snp-protein
cd40	1136	11.0578	RNU6-950P	trans	snp-protein
cdc26	1136	12.5053	RNU6-950P	trans	snp-protein
coch	1136	43.3464	MIR148B	trans	snp-protein
commd1	1136	21.4847	RNU6-950P	trans	snp-protein
cpxm1	1136	13.3984	GPR84	trans	snp-protein
dars1	1136	13.0604	RNU6-950P	trans	snp-protein
dbi	1136	14.4368	RNU6-950P	trans	snp-protein
ddah1	1136	11.5062	NFE2	trans	snp-protein
dffa	1136	11.8031	RNU6-950P	trans	snp-protein
dnajc21	1136	15.5703	COPZ1	trans	snp-protein
dnmbp	1136	19.3936	COPZ1	trans	snp-protein
dpy30	1136	13.2076	COPZ1	trans	snp-protein
dtd1	1136	20.2927	RNU6-950P	trans	snp-protein
eif4b	1136	13.8373	COPZ1	trans	snp-protein
eif4ebp1	1136	12.554	COPZ1	trans	snp-protein
f11r	1136	19.8467	RNU6-950P	trans	snp-protein
fam172a	1136	13.8442	RNU6-950P	trans	snp-protein
fkbp4	1136	20.2084	RNU6-950P	trans	snp-protein
fkbp5	1136	11.9469	COPZ1	trans	snp-protein
foxo1	1136	25.4153	COPZ1	trans	snp-protein
fut8	1136	10.9587	COPZ1	trans	snp-protein
gatd3	1136	14.3674	NFE2	trans	snp-protein
glrx5	1136	17.4948	RNU6-950P	trans	snp-protein
gp1bb	1136	32.266	COPZ1	trans	snp-protein
hnrnpul1	1136	14.4714	COPZ1	trans	snp-protein
hsbp1	1136	61.098	COPZ1	trans	snp-protein
ilkap	1136	12.3822	COPZ1	trans	snp-protein
inpp1	1136	12.5365	RNU6-950P	trans	snp-protein
itgb1bp2	1136	12.0245	RNU6-950P	trans	snp-protein
jam3	1136	16.2607	RNU6-950P	trans	snp-protein
kyat1	1136	22.6252	RNU6-950P	trans	snp-protein
map2	1136	39.8929	COPZ1	trans	snp-protein
max	1136	13.1201	COPZ1	trans	snp-protein
mdk	1136	12.1815	COPZ1	trans	snp-protein
mtdh	1136	17.1057	RNU6-950P	trans	snp-protein
mvk	1136	17.2775	NFE2	trans	snp-protein
nagk	1136	13.6534	RNU6-950P	trans	snp-protein
nfe2	1136	26.0671	COPZ1	cis	snp-protein
nfkb1	1136	15.2492	COPZ1	trans	snp-protein
nmi	1136	12.2581	RNU6-950P	trans	snp-protein
nub1	1136	11.0402	RNU6-950P	trans	snp-protein
nucb2	1136	12.254	RNU6-950P	trans	snp-protein
oga	1136	14.6209	COPZ1	trans	snp-protein
oxct1	1136	12.9758	COPZ1	trans	snp-protein
paxx	1136	11.6855	COPZ1	trans	snp-protein
pdcd5	1136	17.9833	COPZ1	trans	snp-protein
pebp1	1136	14.3495	COPZ1	trans	snp-protein
plin3	1136	14.253	COPZ1	trans	snp-protein
ppib	1136	13.8381	NFE2	trans	snp-protein
prkra	1136	21.4417	RNU6-950P	trans	snp-protein
prtfdc1	1136	14.1254	NFE2	trans	snp-protein
psip1	1136	13.9639	COPZ1	trans	snp-protein
ptpn1	1136	12.6856	RNU6-950P	trans	snp-protein
rbpms2	1136	28.9072	RNU6-950P	trans	snp-protein
scrn1	1136	15.1676	RNU6-950P	trans	snp-protein
sdhb	1136	12.8036	COPZ1	trans	snp-protein
serpine1	1136	19.6652	COPZ1	trans	snp-protein
smad3	1136	53.5793	COPZ1	trans	snp-protein
sparc	1136	20.539	COPZ1	trans	snp-protein
srpk2	1136	16.8246	COPZ1	trans	snp-protein
thpo	1136	16.4472	MIR148B	trans	snp-protein
timp3	1136	13.9976	RNU6-950P	trans	snp-protein
tmsb10	1136	14.1349	RNU6-950P	trans	snp-protein
tnfaip8l2	1136	14.2989	RNU6-950P	trans	snp-protein
top2b	1136	44.1929	COPZ1	trans	snp-protein
tpmt	1136	12.7392	RNU6-950P	trans	snp-protein
txlna	1136	10.9806	COPZ1	trans	snp-protein
txndc5	1136	18.5305	NFE2	trans	snp-protein
ube2l6	1136	14.7557	RNU6-950P	trans	snp-protein
zbtb16	1136	37.9205	COPZ1	trans	snp-protein
1140	ERBB3	-1			snp-gene
ache	1140	11.2517	ERBB3	trans	snp-protein
bin_476	1140	-1	http://www.ebi.ac.uk/efo/EFO_0005854	EFO_0005854	snp-disease
bin_495	1140	-1	http://purl.obolibrary.org/obo/MONDO_0004979	MONDO_0004979	snp-disease
gpc1	1140	18.2175	RAB5B	trans	snp-protein
il12a_il12b	1140	34.763	IKZF4	trans	snp-protein
il12b	1140	36.2349	IKZF4	trans	snp-protein
ncam1	1140	21.1795	SUOX	trans	snp-protein
rgma	1140	18.401	SUOX	trans	snp-protein
1142	ERBB3	-1			snp-gene
erbb3	1142	682.133	ERBB3	cis	snp-protein
agr3	1144	18.1359	RNU7-40P	trans	snp-protein
bin_250.2	1144	-1	http://purl.obolibrary.org/obo/MONDO_0005148	MONDO_0005148	snp-disease
bin_411.2	1144	-1	http://www.ebi.ac.uk/efo/EFO_0001645	EFO_0001645	snp-disease
bin_411.4	1144	-1	http://www.ebi.ac.uk/efo/EFO_0001645	EFO_0001645	snp-disease
bin_411.8	1144	-1	http://www.ebi.ac.uk/efo/EFO_0001645	EFO_0001645	snp-disease
bin_696.4	1144	-1	http://www.ebi.ac.uk/efo/EFO_0000676	EFO_0000676	snp-disease
bin_696.41	1144	-1	http://www.ebi.ac.uk/efo/EFO_0000676	EFO_0000676	snp-disease
apof	1145	298.394	APOF	cis	snp-protein
ces2	1145	19.845	APOF	trans	snp-protein
bin_274.1	1147	-1	http://www.ebi.ac.uk/efo/EFO_0004274	EFO_0004274	snp-disease
egfr	1147	14.245	SPRYD4	trans	snp-protein
fgf21	1147	11.9167	GLS2	trans	snp-protein
ptprf	1147	11.4681	SPRYD4	trans	snp-protein
amigo2	1148	18.0796	ATP5F1B	trans	snp-protein
angpt1	1148	10.8904	PTGES3	trans	snp-protein
bin_427.2	1148	-1	http://www.ebi.ac.uk/efo/EFO_0000275	EFO_0000275	snp-disease
coch	1148	11.0483	HSD17B6	trans	snp-protein
mmp1	1148	16.0049	PTGES3	trans	snp-protein
1149	LRP1	-1			snp-gene
hyal1	1149	72.3932	LRP1	trans	snp-protein
ebi3_il27	1150	16.1827	ZBTB39	trans	snp-protein
igfbpl1	1150	18.1544	ZBTB39	trans	snp-protein
notch3	1150	30.3866	ZBTB39	trans	snp-protein
bin_1010	1151	-1	http://purl.obolibrary.org/obo/HP_0000964	HP_0000964	snp-disease
bin_476	1151	-1	http://www.ebi.ac.uk/efo/EFO_0005854	EFO_0005854	snp-disease
bin_495	1151	-1	http://purl.obolibrary.org/obo/MONDO_0004979	MONDO_0004979	snp-disease
bin_939	1151	-1	http://purl.obolibrary.org/obo/HP_0000964	HP_0000964	snp-disease
bin_947	1151	-1	http://www.ebi.ac.uk/efo/EFO_0005531	EFO_0005531	snp-disease
il5ra	1151	16.5907	NAB2	trans	snp-protein
1152	LRP1	-1			snp-gene
ccn3	1152	15.4108	LRP1	trans	snp-protein
ltbp2	1152	12.3318	STAT6	trans	snp-protein
smoc2	1152	15.9064	LRP1	trans	snp-protein
1153	LRP1	-1			snp-gene
dsg4	1153	28.9465	LRP1	trans	snp-protein
1154	LRP1	-1			snp-gene
lrp1	1154	12.575	LRP1	cis	snp-protein
bcam	1155	10.818	INHBC	trans	snp-protein
bin_274.1	1155	-1	http://www.ebi.ac.uk/efo/EFO_0004274	EFO_0004274	snp-disease
ccl23	1155	13.9843	R3HDM2	trans	snp-protein
clec4g	1155	18.3502	INHBC	trans	snp-protein
col4a1	1155	23.3954	R3HDM2	trans	snp-protein
ctsv	1155	13.9625	R3HDM2	trans	snp-protein
fcn2	1155	16.9592	R3HDM2	trans	snp-protein
inhbb	1155	16.0135	R3HDM2	trans	snp-protein
inhbc	1155	1817.42	INHBC	cis	snp-protein
kdr	1155	11.1344	R3HDM2	trans	snp-protein
mfap4	1155	11.5052	R3HDM2	trans	snp-protein
nell2	1155	17.1588	INHBC	trans	snp-protein
prcp	1155	21.9548	INHBC	trans	snp-protein
sele	1155	12.3054	INHBC	trans	snp-protein
sema7a	1155	16.1292	R3HDM2	trans	snp-protein
umod	1155	19.2226	R3HDM2	trans	snp-protein
1156	LRP1	-1			snp-gene
cntn2	1156	13.755	LRP1	trans	snp-protein
flrt2	1156	24.8697	LRP1	trans	snp-protein
nell1	1156	74.8393	LRP1	trans	snp-protein
1157	-	-1			snp-gene
dtx3	1157	53.6993	-	cis	snp-protein
1158	-	-1			snp-gene
tnfsf10	1158	23.2131	-	trans	snp-protein
bin_550.1	1162	-1	http://purl.obolibrary.org/obo/HP_0000023	HP_0000023	snp-disease
bin_716.2	1162	-1	http://www.ebi.ac.uk/efo/EFO_0004616	EFO_0004616	snp-disease
bin_716.9	1162	-1	http://purl.obolibrary.org/obo/MONDO_0005178	MONDO_0005178	snp-disease
bin_740.1	1162	-1	http://www.ebi.ac.uk/efo/EFO_1000786	EFO_1000786	snp-disease
bin_740.11	1162	-1	http://www.ebi.ac.uk/efo/EFO_0004616	EFO_0004616	snp-disease
clul1	1162	10.9135	HMGA2	trans	snp-protein
1165	-	-1			snp-gene
il22	1165	45.5268	-	cis	snp-protein
1167	-	-1			snp-gene
csf2rb	1167	16.3003	-	trans	snp-protein
1170	PTPRR	-1			snp-gene
angpt2	1170	12.4806	PTPRR	trans	snp-protein
bcam	1170	11.0373	PTPRR	trans	snp-protein
cd248	1170	11.6747	PTPRR	trans	snp-protein
dkk3	1170	13.769	PTPRR	trans	snp-protein
notch3	1170	11.0626	PTPRR	trans	snp-protein
nrp2	1170	12.6026	PTPRR	trans	snp-protein
stab2	1170	14.244	PTPRR	trans	snp-protein
bin_250.2	1171	-1	http://purl.obolibrary.org/obo/MONDO_0005148	MONDO_0005148	snp-disease
bin_495	1171	-1	http://purl.obolibrary.org/obo/MONDO_0004979	MONDO_0004979	snp-disease
igsf8	1171	11.261	-	trans	snp-protein
tspan8	1171	1379.45	TSPAN8	cis	snp-protein
xg	1171	27.5829	TSPAN8	trans	snp-protein
1175	-	-1			snp-gene
kitlg	1175	19.6296	-	cis	snp-protein
1176	POC1B	-1			snp-gene
cd300a	1176	888.029	POC1B	trans	snp-protein
cd300c	1176	551.498	POC1B	trans	snp-protein
pear1	1176	14.1284	POC1B	trans	snp-protein
slitrk2	1176	31.5324	POC1B	trans	snp-protein
tnfrsf13c	1176	60.5284	POC1B	trans	snp-protein
1177	POC1B	-1			snp-gene
bin_411.2	1177	-1	http://www.ebi.ac.uk/efo/EFO_0000612	EFO_0000612	snp-disease
bin_411.4	1177	-1	http://www.ebi.ac.uk/efo/EFO_0001645	EFO_0001645	snp-disease
bin_411.8	1177	-1	http://www.ebi.ac.uk/efo/EFO_0001645	EFO_0001645	snp-disease
cd7	1177	75.8088	POC1B	trans	snp-protein
bin_574.1	1178	-1	http://www.ebi.ac.uk/efo/EFO_0004210	EFO_0004210	snp-disease
clec14a	1178	35.0123	POC1B	trans	snp-protein
galnt2	1178	77.1091	POC1B	trans	snp-protein
golm2	1178	183.665	CENPCP1	trans	snp-protein
lrrc37a2	1178	29.0915	POC1B-AS1	trans	snp-protein
sema3f	1178	11.8555	POC1B	trans	snp-protein
sorcs2	1178	17.4656	POC1B	trans	snp-protein
st6gal1	1178	12.8923	POC1B-AS1	trans	snp-protein
dcbld2	1179	11.5784	POC1B	trans	snp-protein
dsg3	1179	195.234	GALNT4	trans	snp-protein
fcn1	118	13.9602	U6	trans	snp-protein
hepacam2	118	31.1229	U6	trans	snp-protein
kel	118	14.5719	ST3GAL3-AS1	trans	snp-protein
ptprf	118	40.9873	PTPRF	cis	snp-protein
bin_401.1	1180	-1	http://purl.obolibrary.org/obo/MONDO_0001134	MONDO_0001134	snp-disease
bin_411.2	1180	-1	http://www.ebi.ac.uk/efo/EFO_0000612	EFO_0000612	snp-disease
bin_411.4	1180	-1	http://purl.obolibrary.org/obo/MONDO_0021661	MONDO_0021661	snp-disease
bin_411.8	1180	-1	http://www.ebi.ac.uk/efo/EFO_0001645	EFO_0001645	snp-disease
bin_414	1180	-1	http://www.ebi.ac.uk/efo/EFO_0003777	EFO_0003777	snp-disease
bin_416	1180	-1	http://www.ebi.ac.uk/efo/EFO_0003777	EFO_0003777	snp-disease
creg1	1180	12.7992	-	trans	snp-protein
gp2	1180	18.7555	ATP2B1	trans	snp-protein
grp	1180	16.3137	ATP2B1	trans	snp-protein
1181	LINC02822	-1			snp-gene
siglec9	1181	11.1784	LINC02822	trans	snp-protein
1182	LINC02822	-1			snp-gene
dsg4	1182	25.4335	LINC02822	trans	snp-protein
fabp9	1182	18.3901	LINC02822	trans	snp-protein
plb1	1182	18.7363	LINC02822	trans	snp-protein
dcn	1183	18.7725	DCN	cis	snp-protein
vcan	1183	20.9092	DCN	trans	snp-protein
vit	1183	30.336	-	trans	snp-protein
1187	-	-1			snp-gene
bin_250.2	1187	-1	http://purl.obolibrary.org/obo/MONDO_0005148	MONDO_0005148	snp-disease
wif1	1187	12.1271	-	trans	snp-protein
adgre2	119	12.3219	ST3GAL3	trans	snp-protein
adgre5	119	14.6022	ST3GAL3	trans	snp-protein
adgrg1	119	13.8834	ST3GAL3	trans	snp-protein
amigo2	119	23.0749	ST3GAL3	trans	snp-protein
cd200	119	12.4758	KDM4A-AS1	trans	snp-protein
cd200r1	119	11.2102	ST3GAL3	trans	snp-protein
cd244	119	33.4399	ST3GAL3	trans	snp-protein
cd28	119	64.8431	ST3GAL3	trans	snp-protein
cd48	119	26.7513	ST3GAL3	trans	snp-protein
cd58	119	11.3545	ST3GAL3	trans	snp-protein
chl1	119	12.7898	ST3GAL3	trans	snp-protein
crtam	119	11.5715	ST3GAL3	trans	snp-protein
erbb4	119	21.4526	ST3GAL3	trans	snp-protein
faslg	119	12.8857	ST3GAL3	trans	snp-protein
fcrl2	119	11.1183	ST3GAL3	trans	snp-protein
icam2	119	27.9572	ST3GAL3	trans	snp-protein
icam3	119	19.7354	ST3GAL3	trans	snp-protein
il6st	119	15.7197	ST3GAL3	trans	snp-protein
il7r	119	25.4183	ST3GAL3	trans	snp-protein
itgb7	119	182.012	ST3GAL3	trans	snp-protein
l1cam	119	21.3576	ST3GAL3	trans	snp-protein
ly9	119	29.849	ST3GAL3	trans	snp-protein
mcam	119	15.0904	ST3GAL3-AS1	trans	snp-protein
milr1	119	14.9711	ST3GAL3	trans	snp-protein
pdcd1	119	33.4614	ST3GAL3	trans	snp-protein
pdcd1lg2	119	25.9499	ST3GAL3	trans	snp-protein
ptprm	119	11.4885	ST3GAL3	trans	snp-protein
robo1	119	13.8995	ST3GAL3	trans	snp-protein
scarf2	119	15.3311	ST3GAL3	trans	snp-protein
slamf1	119	19.4471	ST3GAL3	trans	snp-protein
tnfsf8	119	117.163	ST3GAL3	trans	snp-protein
tyro3	119	17.5244	ST3GAL3	trans	snp-protein
1192	-	-1			snp-gene
prcp	1192	11.8688	-	trans	snp-protein
bin_244.1	1193	-1	http://www.ebi.ac.uk/efo/EFO_0004705	EFO_0004705	snp-disease
bin_244.4	1193	-1	http://www.ebi.ac.uk/efo/EFO_0004705	EFO_0004705	snp-disease
tshb	1193	18.351	ELK3	trans	snp-protein
1194	NR1H4	-1			snp-gene
fcamr	1194	18.3298	NR1H4	trans	snp-protein
meltf	1194	17.0392	NR1H4	trans	snp-protein
1195	-	-1			snp-gene
ssc5d	1195	17.5239	-	trans	snp-protein
timd4	1195	21.0979	-	trans	snp-protein
1196	SPIC	-1			snp-gene
cd209	1196	14.3193	SPIC	trans	snp-protein
clec4m	1196	13.147	SPIC	trans	snp-protein
1197	SPIC	-1			snp-gene
ccl18	1197	11.218	SPIC	trans	snp-protein
1198	CHPT1	-1			snp-gene
ctsv	1198	91.8943	CHPT1	trans	snp-protein
fam3b	1198	18.4264	CHPT1	trans	snp-protein
gla	1198	16.4899	CHPT1	trans	snp-protein
st6gal1	1198	16.1076	CHPT1	trans	snp-protein
1199	CHPT1	-1			snp-gene
scpep1	1199	13.5805	CHPT1	trans	snp-protein
bin_495	12	-1	http://purl.obolibrary.org/obo/MONDO_0004979	MONDO_0004979	snp-disease
bin_555.2	12	-1	http://www.ebi.ac.uk/efo/EFO_0000729	EFO_0000729	snp-disease
tnfrsf14	12	78.7504	TNFRSF14-AS1	cis	snp-protein
1200	CHPT1	-1			snp-gene
cpvl	1200	25.3776	-	trans	snp-protein
gzma	1200	22.6075	CHPT1	trans	snp-protein
lamp3	1200	27.9847	RNU6-1183P	trans	snp-protein
thpo	1200	10.8438	DRAM1	trans	snp-protein
1202	GNPTAB	-1			snp-gene
galnt3	1202	12.4887	GNPTAB	trans	snp-protein
igf2r	1202	34.2134	SYCP3	trans	snp-protein
rnaset2	1202	118.475	GNPTAB	trans	snp-protein
1204	GNPTAB	-1			snp-gene
adamts13	1204	13.5945	GNPTAB	trans	snp-protein
arsa	1204	434.147	GNPTAB	trans	snp-protein
arsb	1204	43.0714	GNPTAB	trans	snp-protein
asah1	1204	24.229	GNPTAB	trans	snp-protein
btd	1204	21.8576	GNPTAB	trans	snp-protein
cpq	1204	873.12	GNPTAB	trans	snp-protein
creg1	1204	623.06	GNPTAB	trans	snp-protein
ctbs	1204	547.615	GNPTAB	trans	snp-protein
ctsb	1204	47.4229	GNPTAB	trans	snp-protein
ctsc	1204	143.782	GNPTAB	trans	snp-protein
ctsd	1204	126.426	GNPTAB	trans	snp-protein
ctsf	1204	393.213	GNPTAB	trans	snp-protein
ctsh	1204	94.6822	GNPTAB	trans	snp-protein
ctso	1204	148.7	GNPTAB	trans	snp-protein
ctsz	1204	488.59	GNPTAB	trans	snp-protein
dpp7	1204	282.247	GNPTAB	trans	snp-protein
fam20a	1204	69.7026	GNPTAB	trans	snp-protein
fuca1	1204	130.71	GNPTAB	trans	snp-protein
galnt10	1204	20.3025	GNPTAB	trans	snp-protein
ggh	1204	321.406	GNPTAB	trans	snp-protein
glb1	1204	396.738	GNPTAB	trans	snp-protein
gusb	1204	351.086	RNA5SP369	trans	snp-protein
hsd11b1	1204	11.6339	GNPTAB	trans	snp-protein
ids	1204	197.537	GNPTAB	trans	snp-protein
idua	1204	315.459	GNPTAB	trans	snp-protein
man2b2	1204	1055.65	GNPTAB	trans	snp-protein
naaa	1204	785.341	GNPTAB	trans	snp-protein
naga	1204	197.321	RNA5SP369	trans	snp-protein
pla2g15	1204	276.979	GNPTAB	trans	snp-protein
prcp	1204	235.036	GNPTAB	trans	snp-protein
serpina4	1204	12.3434	GNPTAB	trans	snp-protein
sgsh	1204	432.598	GNPTAB	trans	snp-protein
siae	1204	24.6753	GNPTAB	trans	snp-protein
smpd1	1204	630.415	GNPTAB	trans	snp-protein
smpdl3a	1204	1125.26	GNPTAB	trans	snp-protein
tpp1	1204	92.2304	GNPTAB	trans	snp-protein
1205	-	-1			snp-gene
xpnpep2	1205	10.8062	-	trans	snp-protein
1206	STAB2	-1			snp-gene
a1bg	1206	15.1801	STAB2	trans	snp-protein
angptl1	1206	10.7804	STAB2	trans	snp-protein
clec11a	1206	22.7556	STAB2	trans	snp-protein
col5a1	1206	12.1887	STAB2	trans	snp-protein
dctpp1	1206	18.3884	STAB2	trans	snp-protein
esm1	1206	12.1818	STAB2	trans	snp-protein
nrp2	1206	29.4335	STAB2	trans	snp-protein
pdgfra	1206	90.2832	STAB2	trans	snp-protein
sez6l	1206	17.2098	STAB2	trans	snp-protein
tnr	1206	34.5803	STAB2	trans	snp-protein
vcam1	1206	26.7628	STAB2	trans	snp-protein
1207	STAB2	-1			snp-gene
stab2	1207	952.337	STAB2	cis	snp-protein
1208	STAB2	-1			snp-gene
dkk3	1208	200.199	STAB2	trans	snp-protein
lamb1	1208	35.9957	STAB2	trans	snp-protein
postn	1208	310.153	STAB2	trans	snp-protein
1209	STAB2	-1			snp-gene
aplp1	1209	12.5616	STAB2	trans	snp-protein
bmp4	1209	13.2582	STAB2	trans	snp-protein
cd248	1209	38.434	STAB2	trans	snp-protein
clul1	1209	16.5363	STAB2	trans	snp-protein
crim1	1209	17.4927	STAB2	trans	snp-protein
cspg4	1209	13.7052	STAB2	trans	snp-protein
fbln2	1209	14.5821	STAB2	trans	snp-protein
hsd17b14	1209	11.2464	STAB2	trans	snp-protein
ism1	1209	15.256	STAB2	trans	snp-protein
itgbl1	1209	17.9306	STAB2	trans	snp-protein
itih3	1209	19.1715	STAB2	trans	snp-protein
kazald1	1209	17.7012	STAB2	trans	snp-protein
lmnb1	1209	12.4571	STAB2	trans	snp-protein
ltbp2	1209	54.5832	STAB2	trans	snp-protein
mamdc2	1209	19.1955	STAB2	trans	snp-protein
ncan	1209	19.3573	STAB2	trans	snp-protein
scg3	1209	19.5635	STAB2	trans	snp-protein
srpx	1209	10.8102	STAB2	trans	snp-protein
tnfsf10	1209	13.3591	STAB2	trans	snp-protein
vwf	1209	18.3928	STAB2	trans	snp-protein
1210	STAB2	-1			snp-gene
bmp10	1210	14.3105	STAB2	trans	snp-protein
acan	1216	12.7005	WSCD2	trans	snp-protein
bin_250.2	1216	-1	http://purl.obolibrary.org/obo/MONDO_0005148	MONDO_0005148	snp-disease
bin_295.1	1216	-1	http://purl.obolibrary.org/obo/MONDO_0005090	MONDO_0005090	snp-disease
bin_716.2	1216	-1	http://www.ebi.ac.uk/efo/EFO_0004616	EFO_0004616	snp-disease
bin_716.9	1216	-1	http://purl.obolibrary.org/obo/MONDO_0005178	MONDO_0005178	snp-disease
bin_740.1	1216	-1	http://www.ebi.ac.uk/efo/EFO_1000786	EFO_1000786	snp-disease
bin_740.11	1216	-1	http://www.ebi.ac.uk/efo/EFO_0004616	EFO_0004616	snp-disease
ccl28	1217	21.94	CMKLR1	trans	snp-protein
ckmt1a_ckmt1b	1217	34.7401	CMKLR1	trans	snp-protein
enpp2	1219	22.5926	CUX2	trans	snp-protein
fut3_fut5	1219	14.1935	CUX2	trans	snp-protein
shbg	1219	18.8124	CUX2	trans	snp-protein
aarsd1	1220	12.6549	SH2B3	trans	snp-protein
ada	1220	19.086	ATXN2	trans	snp-protein
ada2	1220	102.509	SH2B3	trans	snp-protein
adam15	1220	35.4238	SH2B3	trans	snp-protein
adam23	1220	10.8965	ATXN2	trans	snp-protein
adam8	1220	76.9012	SH2B3	trans	snp-protein
adgre1	1220	69.8796	SH2B3	trans	snp-protein
adgre2	1220	64.587	SH2B3	trans	snp-protein
adgre5	1220	72.9986	SH2B3	trans	snp-protein
adgrf5	1220	23.9285	SH2B3	trans	snp-protein
adgrg1	1220	42.6522	SH2B3	trans	snp-protein
amigo2	1220	35.6009	SH2B3	trans	snp-protein
apex1	1220	19.2579	ATXN2	trans	snp-protein
arsa	1220	11.5539	SH2B3	trans	snp-protein
arsb	1220	11.8205	ATXN2	trans	snp-protein
asah1	1220	17.1371	ATXN2	trans	snp-protein
atp6v1g1	1220	11.5115	LINC02356	trans	snp-protein
axl	1220	14.8678	SH2B3	trans	snp-protein
b2m	1220	55.1969	ATXN2	trans	snp-protein
bap18	1220	18.3096	ATXN2	trans	snp-protein
bin_1010	1220	-1	http://purl.obolibrary.org/obo/HP_0000964	HP_0000964	snp-disease
bin_200	1220	-1	http://www.ebi.ac.uk/efo/EFO_0004251	EFO_0004251	snp-disease
bin_244.1	1220	-1	http://www.ebi.ac.uk/efo/EFO_0004705	EFO_0004705	snp-disease
bin_244.4	1220	-1	http://www.ebi.ac.uk/efo/EFO_0004705	EFO_0004705	snp-disease
bin_245	1220	-1	http://www.ebi.ac.uk/efo/EFO_1000627	EFO_1000627	snp-disease
bin_250.2	1220	-1	http://purl.obolibrary.org/obo/MONDO_0005148	MONDO_0005148	snp-disease
bin_274.1	1220	-1	http://www.ebi.ac.uk/efo/EFO_0004274	EFO_0004274	snp-disease
bin_335	1220	-1	http://purl.obolibrary.org/obo/MONDO_0005301	MONDO_0005301	snp-disease
bin_401.1	1220	-1	http://purl.obolibrary.org/obo/MONDO_0001134	MONDO_0001134	snp-disease
bin_411.2	1220	-1	http://www.ebi.ac.uk/efo/EFO_0000612	EFO_0000612	snp-disease
bin_411.4	1220	-1	http://purl.obolibrary.org/obo/MONDO_0021661	MONDO_0021661	snp-disease
bin_411.8	1220	-1	http://www.ebi.ac.uk/efo/EFO_0001645	EFO_0001645	snp-disease
bin_414	1220	-1	http://www.ebi.ac.uk/efo/EFO_0003777	EFO_0003777	snp-disease
bin_416	1220	-1	http://www.ebi.ac.uk/efo/EFO_0003777	EFO_0003777	snp-disease
bin_418	1220	-1	http://www.ebi.ac.uk/efo/EFO_0003843	EFO_0003843	snp-disease
bin_428.2	1220	-1	http://www.ebi.ac.uk/efo/EFO_0003144	EFO_0003144	snp-disease
bin_433.21	1220	-1	http://www.ebi.ac.uk/efo/EFO_0000712	EFO_0000712	snp-disease
bin_443.9	1220	-1	http://www.ebi.ac.uk/efo/EFO_0003875	EFO_0003875	snp-disease
bin_476	1220	-1	http://www.ebi.ac.uk/efo/EFO_0005854	EFO_0005854	snp-disease
bin_495	1220	-1	http://purl.obolibrary.org/obo/MONDO_0005405	MONDO_0005405	snp-disease
bin_530.11	1220	-1	http://www.ebi.ac.uk/efo/EFO_0003948	EFO_0003948	snp-disease
bin_530.12	1220	-1	http://www.ebi.ac.uk/efo/EFO_0009544	EFO_0009544	snp-disease
bin_557.1	1220	-1	http://www.ebi.ac.uk/efo/EFO_0001060	EFO_0001060	snp-disease
bin_571.6	1220	-1	http://www.ebi.ac.uk/efo/EFO_1001486	EFO_1001486	snp-disease
bin_585.3	1220	-1	http://www.ebi.ac.uk/efo/EFO_0003884	EFO_0003884	snp-disease
bin_695.42	1220	-1	http://purl.obolibrary.org/obo/MONDO_0007915	MONDO_0007915	snp-disease
bin_696.4	1220	-1	http://www.ebi.ac.uk/efo/EFO_0000676	EFO_0000676	snp-disease
bin_696.41	1220	-1	http://www.ebi.ac.uk/efo/EFO_0000676	EFO_0000676	snp-disease
bin_697	1220	-1	http://purl.obolibrary.org/obo/MONDO_0019338	MONDO_0019338	snp-disease
bin_714.1	1220	-1	http://www.ebi.ac.uk/efo/EFO_0000685	EFO_0000685	snp-disease
bin_939	1220	-1	http://purl.obolibrary.org/obo/HP_0000964	HP_0000964	snp-disease
bmp10	1220	12.4294	SH2B3	trans	snp-protein
btn3a2	1220	50.4357	SH2B3	trans	snp-protein
c1qa	1220	20.6948	SH2B3	trans	snp-protein
c1rl	1220	11.5247	SH2B3	trans	snp-protein
calcoco2	1220	10.8556	HSPA8P14	trans	snp-protein
cant1	1220	11.1093	SH2B3	trans	snp-protein
ccl17	1220	13.5784	SH2B3	trans	snp-protein
ccl18	1220	13.0004	ATXN2	trans	snp-protein
ccl19	1220	24.5189	ATXN2	trans	snp-protein
ccl21	1220	30.0489	SH2B3	trans	snp-protein
ccl22	1220	19.6505	SH2B3	trans	snp-protein
ccl3	1220	40.248	SH2B3	trans	snp-protein
ccl4	1220	26.4808	SH2B3	trans	snp-protein
ccl5	1220	12.7697	SH2B3	trans	snp-protein
cd160	1220	122.726	SH2B3	trans	snp-protein
cd163	1220	43.1364	ATXN2	trans	snp-protein
cd1c	1220	71.8735	SH2B3	trans	snp-protein
cd200r1	1220	32.2701	ATXN2	trans	snp-protein
cd22	1220	17.8452	SH2B3	trans	snp-protein
cd226	1220	30.5156	SH2B3	trans	snp-protein
cd244	1220	144.294	SH2B3	trans	snp-protein
cd27	1220	31.4053	SH2B3	trans	snp-protein
cd274	1220	40.0917	SH2B3	trans	snp-protein
cd28	1220	53.2505	ATXN2	trans	snp-protein
cd300a	1220	31.0021	ATXN2	trans	snp-protein
cd300c	1220	36.9845	SH2B3	trans	snp-protein
cd300e	1220	68.7044	SH2B3	trans	snp-protein
cd300lf	1220	47.4303	SH2B3	trans	snp-protein
cd33	1220	15.6688	ATXN2	trans	snp-protein
cd38	1220	31.8316	ATXN2	trans	snp-protein
cd4	1220	42.2075	SH2B3	trans	snp-protein
cd40	1220	18.7461	ATXN2	trans	snp-protein
cd48	1220	134.958	SH2B3	trans	snp-protein
cd5	1220	131.872	SH2B3	trans	snp-protein
cd5l	1220	14.2824	ATXN2	trans	snp-protein
cd6	1220	99.2913	SH2B3	trans	snp-protein
cd7	1220	99.8813	SH2B3	trans	snp-protein
cd72	1220	55.8404	SH2B3	trans	snp-protein
cd74	1220	102.669	SH2B3	trans	snp-protein
cd79b	1220	26.2693	SH2B3	trans	snp-protein
cd80	1220	92.3223	SH2B3	trans	snp-protein
cd83	1220	75.4913	SH2B3	trans	snp-protein
cd86	1220	100.179	ATXN2	trans	snp-protein
cd8a	1220	23.5465	SH2B3	trans	snp-protein
cdcp1	1220	15.1716	ATXN2	trans	snp-protein
cdh17	1220	12.3934	SH2B3	trans	snp-protein
cdh5	1220	13.777	ATXN2	trans	snp-protein
ceacam21	1220	21.7347	ATXN2	trans	snp-protein
ceacam8	1220	15.5232	ATXN2	trans	snp-protein
cfp	1220	30.0978	ATXN2	trans	snp-protein
clec10a	1220	21.8688	SH2B3	trans	snp-protein
clec1b	1220	12.3855	HSPA8P14	trans	snp-protein
clec3b	1220	12.7564	HSPA8P14	trans	snp-protein
clec4a	1220	19.9437	LINC02356	trans	snp-protein
clec4c	1220	11.925	SH2B3	trans	snp-protein
clec4d	1220	17.6308	SH2B3	trans	snp-protein
clec6a	1220	57.7423	SH2B3	trans	snp-protein
clec7a	1220	31.0247	SH2B3	trans	snp-protein
clstn3	1220	21.9178	SH2B3	trans	snp-protein
col28a1	1220	11.7719	ATXN2	trans	snp-protein
comp	1220	13.6368	SH2B3	trans	snp-protein
cpa4	1220	16.2375	ATXN2	trans	snp-protein
cpe	1220	32.4789	ATXN2	trans	snp-protein
cpvl	1220	20.9397	SH2B3	trans	snp-protein
cpxm1	1220	13.5768	ATXN2	trans	snp-protein
cr1	1220	34.6639	SH2B3	trans	snp-protein
cr2	1220	29.1016	ATXN2	trans	snp-protein
crh	1220	18.2973	LINC02356	trans	snp-protein
crisp3	1220	11.1225	ATXN2	trans	snp-protein
crlf1	1220	23.9555	SH2B3	trans	snp-protein
crtac1	1220	14.7542	HSPA8P14	trans	snp-protein
crtam	1220	53.4878	SH2B3	trans	snp-protein
csf1r	1220	65.3683	SH2B3	trans	snp-protein
csf2rb	1220	24.4604	SH2B3	trans	snp-protein
csf3r	1220	36.7596	ATXN2	trans	snp-protein
cst3	1220	15.2204	SH2B3	trans	snp-protein
cstb	1220	17.1615	SH2B3	trans	snp-protein
ctsd	1220	15.7402	ATXN2	trans	snp-protein
cwc15	1220	16.545	ATXN2	trans	snp-protein
cxcl10	1220	63.9751	SH2B3	trans	snp-protein
cxcl11	1220	85.7646	SH2B3	trans	snp-protein
cxcl12	1220	15.1863	SH2B3	trans	snp-protein
cxcl13	1220	26.7545	HSPA8P14	trans	snp-protein
cxcl16	1220	61.7639	SH2B3	trans	snp-protein
cxcl6	1220	24.1808	ATXN2	trans	snp-protein
cxcl9	1220	81.8601	SH2B3	trans	snp-protein
cyb5r2	1220	11.623	ATXN2	trans	snp-protein
dag1	1220	20.2669	HSPA8P14	trans	snp-protein
ddx58	1220	11.8222	ATXN2	trans	snp-protein
defa1_defa1b	1220	20.695	ATXN2	trans	snp-protein
dffa	1220	13.3488	HSPA8P14	trans	snp-protein
dgka	1220	10.8235	HSPA8P14	trans	snp-protein
dll1	1220	16.0161	ATXN2	trans	snp-protein
dmp1	1220	15.8408	ATXN2	trans	snp-protein
dnph1	1220	10.8817	SH2B3	trans	snp-protein
dpep2	1220	16.8744	ATXN2	trans	snp-protein
dpy30	1220	14.0643	ATXN2	trans	snp-protein
dsc2	1220	20.9296	ATXN2	trans	snp-protein
ebi3_il27	1220	38.2008	SH2B3	trans	snp-protein
edf1	1220	13.6459	HSPA8P14	trans	snp-protein
edil3	1220	17.0214	HSPA8P14	trans	snp-protein
efna4	1220	20.9358	SH2B3	trans	snp-protein
egln1	1220	11.4638	ATXN2	trans	snp-protein
eif4ebp1	1220	12.0952	ATXN2	trans	snp-protein
eloa	1220	17.0776	SH2B3	trans	snp-protein
epo	1220	11.8487	SH2B3	trans	snp-protein
ermap	1220	16.3462	ATXN2	trans	snp-protein
esm1	1220	23.7124	SH2B3	trans	snp-protein
f11r	1220	12.22	SH2B3	trans	snp-protein
f2r	1220	11.5654	ATXN2	trans	snp-protein
fap	1220	11.095	HSPA8P14	trans	snp-protein
faslg	1220	193.631	SH2B3	trans	snp-protein
fcamr	1220	25.2195	SH2B3	trans	snp-protein
fcar	1220	61.6882	SH2B3	trans	snp-protein
fcer2	1220	17.1388	SH2B3	trans	snp-protein
fcgr2a	1220	30.229	ATXN2	trans	snp-protein
fcgr3b	1220	44.6886	SH2B3	trans	snp-protein
fcrl2	1220	20.6029	ATXN2	trans	snp-protein
fcrl3	1220	19.8243	ATXN2	trans	snp-protein
fcrl5	1220	21.2041	SH2B3	trans	snp-protein
fcrl6	1220	45.5886	SH2B3	trans	snp-protein
fgf2	1220	17.1797	SH2B3	trans	snp-protein
fgfbp1	1220	18.0964	SH2B3	trans	snp-protein
fkbp4	1220	16.8793	ATXN2	trans	snp-protein
flt3	1220	19.017	ATXN2	trans	snp-protein
flt3lg	1220	17.5769	ATXN2	trans	snp-protein
frzb	1220	20.7881	SH2B3	trans	snp-protein
fus	1220	11.4241	ATXN2	trans	snp-protein
fut8	1220	13.0521	ATXN2	trans	snp-protein
galnt10	1220	21.3006	SH2B3	trans	snp-protein
galnt3	1220	44.8757	ATXN2	trans	snp-protein
gbp1	1220	89.7689	SH2B3	trans	snp-protein
gcnt1	1220	107.104	SH2B3	trans	snp-protein
gdf2	1220	17.4233	ATXN2	trans	snp-protein
gnly	1220	15.8117	ATXN2	trans	snp-protein
golm2	1220	14.0446	ATXN2	trans	snp-protein
gp1ba	1220	98.7765	SH2B3	trans	snp-protein
gpc1	1220	15.3409	SH2B3	trans	snp-protein
gpkow	1220	11.8582	ATXN2	trans	snp-protein
grpel1	1220	10.9035	SH2B3	trans	snp-protein
gsn	1220	33.9334	SH2B3	trans	snp-protein
gzma	1220	79.2965	SH2B3	trans	snp-protein
gzmb	1220	22.3795	ATXN2	trans	snp-protein
hdgf	1220	11.8049	ATXN2	trans	snp-protein
hdgfl2	1220	14.554	ATXN2	trans	snp-protein
hmcn2	1220	14.6862	LINC02356	trans	snp-protein
hnrnpul1	1220	27.4091	ATXN2	trans	snp-protein
hpse	1220	16.1234	SH2B3	trans	snp-protein
hs6st1	1220	14.6489	SH2B3	trans	snp-protein
hsbp1	1220	11.722	ATXN2	trans	snp-protein
icam1	1220	45.6304	SH2B3	trans	snp-protein
icam2	1220	55.656	SH2B3	trans	snp-protein
icam3	1220	104.866	SH2B3	trans	snp-protein
ido1	1220	101.527	SH2B3	trans	snp-protein
ifi30	1220	50.7571	SH2B3	trans	snp-protein
ifnl1	1220	10.8183	ATXN2	trans	snp-protein
igdcc4	1220	17.8669	SH2B3	trans	snp-protein
igf1r	1220	20.5296	SH2B3	trans	snp-protein
igsf8	1220	10.789	HSPA8P14	trans	snp-protein
il12a_il12b	1220	121.922	SH2B3	trans	snp-protein
il12b	1220	122.343	SH2B3	trans	snp-protein
il12rb1	1220	37.6796	SH2B3	trans	snp-protein
il15	1220	42.6119	SH2B3	trans	snp-protein
il15ra	1220	20.6384	ATXN2	trans	snp-protein
il16	1220	11.5272	SH2B3	trans	snp-protein
il18bp	1220	82.3367	ATXN2	trans	snp-protein
il18r1	1220	16.0646	HSPA8P14	trans	snp-protein
il1rn	1220	17.1121	ATXN2	trans	snp-protein
il2ra	1220	45.4753	SH2B3	trans	snp-protein
il2rb	1220	13.1203	SH2B3	trans	snp-protein
il2rg	1220	16.5529	ATXN2	trans	snp-protein
il32	1220	12.3562	ATXN2	trans	snp-protein
il6r	1220	11.2949	ATXN2	trans	snp-protein
inpp5d	1220	13.3808	ATXN2	trans	snp-protein
insr	1220	19.3143	ATXN2	trans	snp-protein
itga5	1220	71.5437	SH2B3	trans	snp-protein
itgal	1220	54.1766	ATXN2	trans	snp-protein
itgam	1220	21.5011	ATXN2	trans	snp-protein
itgav	1220	20.1125	HSPA8P14	trans	snp-protein
itgb2	1220	88.216	SH2B3	trans	snp-protein
itgb6	1220	17.8335	LINC02356	trans	snp-protein
itgb7	1220	18.5495	ATXN2	trans	snp-protein
jam2	1220	12.5995	LINC02356	trans	snp-protein
kazald1	1220	31.2777	SH2B3	trans	snp-protein
kctd5	1220	19.8182	SH2B3	trans	snp-protein
kel	1220	16.0345	ATXN2	trans	snp-protein
kir2dl2	1220	35.094	HSPA8P14	trans	snp-protein
kir2dl3	1220	36.9015	HSPA8P14	trans	snp-protein
kir2ds4	1220	19.0934	SH2B3	trans	snp-protein
kitlg	1220	14.0135	ATXN2	trans	snp-protein
klk7	1220	11.2835	SH2B3	trans	snp-protein
klrb1	1220	100.315	SH2B3	trans	snp-protein
klrd1	1220	66.7222	SH2B3	trans	snp-protein
klrf1	1220	78.4462	SH2B3	trans	snp-protein
klrk1	1220	43.6757	ATXN2	trans	snp-protein
lag3	1220	61.8671	SH2B3	trans	snp-protein
lair1	1220	18.6473	SH2B3	trans	snp-protein
lair2	1220	51.7197	ATXN2	trans	snp-protein
lamp3	1220	22.0451	ATXN2	trans	snp-protein
lcn2	1220	12.9276	HSPA8P14	trans	snp-protein
lgals3bp	1220	11.2351	ATXN2	trans	snp-protein
lgals9	1220	43.0898	ATXN2	trans	snp-protein
lilra2	1220	36.0628	SH2B3	trans	snp-protein
lilra3	1220	26.89	SH2B3	trans	snp-protein
lilra5	1220	19.8926	SH2B3	trans	snp-protein
lilra6	1220	17.0986	ATXN2	trans	snp-protein
lilrb2	1220	27.911	ATXN2	trans	snp-protein
lilrb4	1220	17.7067	SH2B3	trans	snp-protein
lmnb2	1220	14.4928	SH2B3	trans	snp-protein
lmod1	1220	13.7956	LINC02356	trans	snp-protein
lrrn1	1220	13.1395	LINC02356	trans	snp-protein
lta	1220	173.941	SH2B3	trans	snp-protein
ltb	1220	22.6016	SH2B3	trans	snp-protein
ly75	1220	38.7037	SH2B3	trans	snp-protein
ly9	1220	95.2618	SH2B3	trans	snp-protein
ly96	1220	19.2459	SH2B3	trans	snp-protein
mad1l1	1220	14.5095	ATXN2	trans	snp-protein
map2	1220	11.085	SH2B3	trans	snp-protein
marco	1220	11.2282	SH2B3	trans	snp-protein
mcam	1220	18.4891	ATXN2	trans	snp-protein
mdk	1220	22.8153	HSPA8P14	trans	snp-protein
micb_mica	1220	17.4269	SH2B3	trans	snp-protein
mmp1	1220	12.21	SH2B3	trans	snp-protein
mmp12	1220	14.7921	SH2B3	trans	snp-protein
mrc1	1220	12.4929	SH2B3	trans	snp-protein
mstn	1220	12.5445	CUX2	trans	snp-protein
myoc	1220	25.8708	HSPA8P14	trans	snp-protein
nagk	1220	15.7142	ATXN2	trans	snp-protein
ncr1	1220	195.505	SH2B3	trans	snp-protein
nell2	1220	14.8034	ATXN2	trans	snp-protein
nfe2	1220	11.3531	LINC02356	trans	snp-protein
nhlrc3	1220	20.9975	ATXN2	trans	snp-protein
nid1	1220	15.9813	ATXN2	trans	snp-protein
nmi	1220	13.0548	HSPA8P14	trans	snp-protein
nos3	1220	15.1932	SH2B3	trans	snp-protein
notch1	1220	15.705	ATXN2	trans	snp-protein
npc2	1220	19.575	SH2B3	trans	snp-protein
npl	1220	16.9574	SH2B3	trans	snp-protein
nrcam	1220	14.5963	SH2B3	trans	snp-protein
ntrk2	1220	13.7483	ATXN2	trans	snp-protein
ntrk3	1220	36.1724	HSPA8P14	trans	snp-protein
nucb2	1220	17.2882	ATXN2	trans	snp-protein
ogfr	1220	15.0486	ATXN2	trans	snp-protein
pag1	1220	32.0688	SH2B3	trans	snp-protein
pagr1	1220	14.1037	ATXN2	trans	snp-protein
pappa	1220	11.6731	SH2B3	trans	snp-protein
parp1	1220	11.9428	ATXN2	trans	snp-protein
paxx	1220	17.2823	ATXN2	trans	snp-protein
pcdh17	1220	44.4669	SH2B3	trans	snp-protein
pcdh9	1220	19.5938	ATXN2	trans	snp-protein
pcdhb15	1220	11.8706	HSPA8P14	trans	snp-protein
pdcd1	1220	65.5352	SH2B3	trans	snp-protein
pdcd1lg2	1220	19.9548	SH2B3	trans	snp-protein
pear1	1220	31.1241	SH2B3	trans	snp-protein
pebp1	1220	10.8175	ATXN2	trans	snp-protein
pecam1	1220	20.2451	SH2B3	trans	snp-protein
pglyrp1	1220	18.0984	SH2B3	trans	snp-protein
pilra	1220	37.1327	SH2B3	trans	snp-protein
pilrb	1220	34.5646	SH2B3	trans	snp-protein
pkd1	1220	14.1359	SH2B3	trans	snp-protein
plau	1220	11.2167	ATXN2	trans	snp-protein
plaur	1220	16.8414	SH2B3	trans	snp-protein
plxnb2	1220	13.1886	SH2B3	trans	snp-protein
polr2f	1220	17.988	ATXN2	trans	snp-protein
postn	1220	15.2356	HSPA8P14	trans	snp-protein
prcp	1220	13.5273	SH2B3	trans	snp-protein
prg2	1220	25.0335	ATXN2	trans	snp-protein
prg3	1220	32.408	ATXN2	trans	snp-protein
prkra	1220	13.1986	HSPA8P14	trans	snp-protein
prtn3	1220	12.3504	SH2B3	trans	snp-protein
psap	1220	23.8658	ATXN2	trans	snp-protein
psip1	1220	22.603	SH2B3	trans	snp-protein
psme1	1220	17.8193	ATXN2	trans	snp-protein
psme2	1220	15.4612	ATXN2	trans	snp-protein
ptprb	1220	18.287	SH2B3	trans	snp-protein
ptprc	1220	125.616	SH2B3	trans	snp-protein
ptprh	1220	85.7863	ATXN2	trans	snp-protein
ptprm	1220	14.4297	SH2B3	trans	snp-protein
rbp5	1220	13.8656	SH2B3	trans	snp-protein
relt	1220	23.8838	SH2B3	trans	snp-protein
retn	1220	13.5732	HSPA8P14	trans	snp-protein
rnase6	1220	30.537	SH2B3	trans	snp-protein
rnaset2	1220	22.8492	SH2B3	trans	snp-protein
robo1	1220	21.4699	SH2B3	trans	snp-protein
rrm2	1220	17.2982	HSPA8P14	trans	snp-protein
rspo1	1220	17.9848	SH2B3	trans	snp-protein
scara5	1220	12.4055	LINC02356	trans	snp-protein
scly	1220	17.9481	SH2B3	trans	snp-protein
scpep1	1220	19.0623	HSPA8P14	trans	snp-protein
sdk2	1220	29.2437	SH2B3	trans	snp-protein
sell	1220	80.377	ATXN2	trans	snp-protein
selp	1220	11.2357	HSPA8P14	trans	snp-protein
sema3f	1220	24.5433	SH2B3	trans	snp-protein
sema4d	1220	50.132	SH2B3	trans	snp-protein
sema7a	1220	83.7425	SH2B3	trans	snp-protein
shisa5	1220	14.8821	ATXN2	trans	snp-protein
siae	1220	16.0094	SH2B3	trans	snp-protein
siglec1	1220	31.4425	SH2B3	trans	snp-protein
siglec10	1220	82.5073	SH2B3	trans	snp-protein
siglec5	1220	31.2209	ATXN2	trans	snp-protein
siglec6	1220	37.239	SH2B3	trans	snp-protein
siglec7	1220	30.5536	SH2B3	trans	snp-protein
siglec8	1220	32.875	ATXN2	trans	snp-protein
sirpb1	1220	57.6482	SH2B3	trans	snp-protein
sit1	1220	53.1435	SH2B3	trans	snp-protein
slamf1	1220	17.2817	ATXN2	trans	snp-protein
slamf6	1220	25.9279	SH2B3	trans	snp-protein
slamf7	1220	18.2421	HSPA8P14	trans	snp-protein
slamf8	1220	66.1509	SH2B3	trans	snp-protein
slitrk2	1220	12.739	ATXN2	trans	snp-protein
smndc1	1220	16.6524	ATXN2	trans	snp-protein
snrpb2	1220	14.9602	SH2B3	trans	snp-protein
snx15	1220	13.8589	HSPA8P14	trans	snp-protein
sod3	1220	20.0327	HSPA8P14	trans	snp-protein
sort1	1220	36.7972	SH2B3	trans	snp-protein
spink5	1220	11.1806	HSPA8P14	trans	snp-protein
spint2	1220	18.5856	HSPA8P14	trans	snp-protein
srp14	1220	17.1263	ATXN2	trans	snp-protein
stc2	1220	18.2568	SH2B3	trans	snp-protein
tacstd2	1220	11.1244	HSPA8P14	trans	snp-protein
tcof1	1220	13.7073	ATXN2	trans	snp-protein
thop1	1220	14.5017	SH2B3	trans	snp-protein
tigit	1220	20.2898	HSPA8P14	trans	snp-protein
timp1	1220	12.6199	SH2B3	trans	snp-protein
timp3	1220	12.838	ATXN2	trans	snp-protein
tinagl1	1220	15.6218	ATXN2	trans	snp-protein
tlr1	1220	14.2302	SH2B3	trans	snp-protein
tmsb10	1220	23.6451	ATXN2	trans	snp-protein
tnf	1220	63.4358	SH2B3	trans	snp-protein
tnfrsf10a	1220	14.4063	SH2B3	trans	snp-protein
tnfrsf10b	1220	19.2867	SH2B3	trans	snp-protein
tnfrsf13b	1220	26.1411	ATXN2	trans	snp-protein
tnfrsf14	1220	19.7651	SH2B3	trans	snp-protein
tnfrsf1b	1220	38.2573	SH2B3	trans	snp-protein
tnfrsf4	1220	94.8024	ATXN2	trans	snp-protein
tnfrsf6b	1220	32.0205	ATXN2	trans	snp-protein
tnfrsf8	1220	36.1236	SH2B3	trans	snp-protein
tnfrsf9	1220	40.0905	SH2B3	trans	snp-protein
tnfsf11	1220	16.6305	ATXN2	trans	snp-protein
tnfsf12	1220	13.2117	LINC02356	trans	snp-protein
tnfsf8	1220	54.9288	ATXN2	trans	snp-protein
tnr	1220	23.3078	SH2B3	trans	snp-protein
tpp1	1220	24.0667	SH2B3	trans	snp-protein
treml2	1220	83.379	SH2B3	trans	snp-protein
trim21	1220	10.9698	LINC02356	trans	snp-protein
txndc15	1220	12.9277	SH2B3	trans	snp-protein
tymp	1220	17.1734	LINC02356	trans	snp-protein
ubac1	1220	10.9942	ATXN2	trans	snp-protein
ube2l6	1220	25.618	HSPA8P14	trans	snp-protein
urod	1220	13.1819	LINC02356	trans	snp-protein
vcam1	1220	114.817	SH2B3	trans	snp-protein
vegfa	1220	16.3035	SH2B3	trans	snp-protein
vit	1220	12.1579	SH2B3	trans	snp-protein
vnn2	1220	19.0892	SH2B3	trans	snp-protein
vsir	1220	11.9679	HSPA8P14	trans	snp-protein
wars	1220	34.5153	SH2B3	trans	snp-protein
wfikkn1	1220	34.3878	ATXN2	trans	snp-protein
xcl1	1220	81.0849	SH2B3	trans	snp-protein
zhx2	1220	13.3466	ATXN2	trans	snp-protein
cntn1	1221	12.4739	LINC02356	trans	snp-protein
egfr	1221	12.807	LINC02356	trans	snp-protein
tnfrsf11a	1221	10.9104	LINC02356	trans	snp-protein
vsig4	1221	14.562	LINC02356	trans	snp-protein
1222	ALDH2	-1			snp-gene
cd209	1222	10.9911	ALDH2	trans	snp-protein
bin_204.12	1223	-1	http://www.ebi.ac.uk/efo/EFO_0000095	EFO_0000095	snp-disease
bin_695.42	1223	-1	http://purl.obolibrary.org/obo/MONDO_0007915	MONDO_0007915	snp-disease
bin_716.9	1223	-1	http://purl.obolibrary.org/obo/MONDO_0005178	MONDO_0005178	snp-disease
endou	1223	18.6287	OAS1	trans	snp-protein
1224	-	-1			snp-gene
scgb1a1	1224	16.0207	-	trans	snp-protein
1225	-	-1			snp-gene
ager	1225	18.3017	-	trans	snp-protein
bin_411.2	1225	-1	http://www.ebi.ac.uk/efo/EFO_0001645	EFO_0001645	snp-disease
bin_411.4	1225	-1	http://www.ebi.ac.uk/efo/EFO_0001645	EFO_0001645	snp-disease
bin_411.8	1225	-1	http://www.ebi.ac.uk/efo/EFO_0001645	EFO_0001645	snp-disease
sftpd	1225	12.714	-	trans	snp-protein
thbd	1225	13.3871	-	trans	snp-protein
tnr	1225	79.9349	-	trans	snp-protein
1226	-	-1			snp-gene
fgfr2	1226	20.698	-	trans	snp-protein
1227	-	-1			snp-gene
bin_401.1	1227	-1	http://purl.obolibrary.org/obo/MONDO_0001134	MONDO_0001134	snp-disease
bin_428.2	1227	-1	http://www.ebi.ac.uk/efo/EFO_0003144	EFO_0003144	snp-disease
nptx2	1227	20.0895	-	trans	snp-protein
ptprh	1227	17.7054	-	trans	snp-protein
1228	-	-1			snp-gene
gfra3	1228	247.116	-	trans	snp-protein
slitrk1	1228	12.4794	-	trans	snp-protein
1229	FBXO21	-1			snp-gene
myom3	1229	12.5387	FBXO21	trans	snp-protein
cd5l	123	11.6681	TESK2	trans	snp-protein
fcrl1	123	12.2367	PRDX1	trans	snp-protein
1230	FBXO21	-1			snp-gene
ctsv	1230	16.8562	FBXO21	trans	snp-protein
1232	VSIG10	-1			snp-gene
crim1	1232	23.7823	VSIG10	trans	snp-protein
tnfrsf4	1232	13.1142	VSIG10	trans	snp-protein
alcam	1238	16.4697	SPPL3	trans	snp-protein
btn2a1	1238	15.8947	SPPL3	trans	snp-protein
cd207	1238	112.065	SPPL3	trans	snp-protein
cd22	1238	14.7796	SPPL3	trans	snp-protein
cd244	1238	12.028	SPPL3	trans	snp-protein
cd300a	1238	10.9045	CLIC1P1	trans	snp-protein
cd300c	1238	15.5291	SPPL3	trans	snp-protein
cd48	1238	28.8741	SPPL3	trans	snp-protein
cd80	1238	11.34	SPPL3	trans	snp-protein
cd83	1238	23.8707	CLIC1P1	trans	snp-protein
csf1r	1238	17.7846	SPPL3	trans	snp-protein
flt3	1238	26.9346	SPPL3	trans	snp-protein
folr2	1238	14.2013	SPPL3	trans	snp-protein
fut8	1238	14.3104	RPL12P33	trans	snp-protein
galnt7	1238	14.9572	CLIC1P1	trans	snp-protein
grn	1238	15.7715	ACADS	trans	snp-protein
hyou1	1238	12.6885	-	trans	snp-protein
icam3	1238	22.3945	SPPL3	trans	snp-protein
il12a_il12b	1238	12.4589	SPPL3	trans	snp-protein
il12b	1238	12.7857	-	trans	snp-protein
il18bp	1238	12.3684	SPPL3	trans	snp-protein
kit	1238	12.7782	SPPL3	trans	snp-protein
ly75	1238	11.8537	SPPL3	trans	snp-protein
ly9	1238	13.2377	SPPL3	trans	snp-protein
lyve1	1238	17.411	-	trans	snp-protein
man1a2	1238	13.6357	SPPL3	trans	snp-protein
milr1	1238	17.2006	SPPL3	trans	snp-protein
plb1	1238	52.3738	ARF1P2	trans	snp-protein
sema7a	1238	32.5907	SPPL3	trans	snp-protein
siglec6	1238	30.4192	RPL12P33	trans	snp-protein
slamf1	1238	11.9367	SPPL3	trans	snp-protein
spint1	1238	12.7621	-	trans	snp-protein
treml2	1238	11.2007	CLIC1P1	trans	snp-protein
bin_250.2	1239	-1	http://purl.obolibrary.org/obo/MONDO_0005148	MONDO_0005148	snp-disease
bin_274.1	1239	-1	http://www.ebi.ac.uk/efo/EFO_0004274	EFO_0004274	snp-disease
chl1	1239	48.1007	HNF1A	trans	snp-protein
mep1a	1239	11.8191	HNF1A	trans	snp-protein
bin_185	124	-1	http://www.ebi.ac.uk/efo/EFO_0001663	EFO_0001663	snp-disease
tspan1	124	14.8163	PIK3R3	cis	snp-protein
cdhr2	1240	19.4045	HNF1A-AS1	trans	snp-protein
fcamr	1240	11.0488	HNF1A-AS1	trans	snp-protein
ace2	1241	118.374	HNF1A	trans	snp-protein
adgrd1	1241	21.3495	HNF1A	trans	snp-protein
afp	1241	72.8307	HNF1A-AS1	trans	snp-protein
agrn	1241	13.0606	HNF1A-AS1	trans	snp-protein
ambp	1241	15.9868	HNF1A-AS1	trans	snp-protein
amn	1241	15.9491	HNF1A	trans	snp-protein
amot	1241	46.9116	HNF1A	trans	snp-protein
asah2	1241	20.467	HNF1A-AS1	trans	snp-protein
bpifb2	1241	99.676	HNF1A-AS1	trans	snp-protein
cd302	1241	25.3832	HNF1A-AS1	trans	snp-protein
ces1	1241	15.9083	HNF1A	trans	snp-protein
ces3	1241	32.2234	HNF1A-AS1	trans	snp-protein
cfhr4	1241	16.6639	HNF1A-AS1	trans	snp-protein
cfhr5	1241	45.6591	HNF1A-AS1	trans	snp-protein
chi3l1	1241	21.7203	HNF1A	trans	snp-protein
cpe	1241	52.5434	HNF1A	trans	snp-protein
cpm	1241	12.0119	HNF1A	trans	snp-protein
cpq	1241	12.2093	HNF1A-AS1	trans	snp-protein
creld2	1241	12.1642	HNF1A-AS1	trans	snp-protein
ctrc	1241	12.8281	C12orf43	trans	snp-protein
ctsf	1241	21.4678	HNF1A	trans	snp-protein
ctsv	1241	65.4967	HNF1A	trans	snp-protein
dcbld2	1241	17.3956	HNF1A-AS1	trans	snp-protein
enpp2	1241	69.92	HNF1A-AS1	trans	snp-protein
enpp7	1241	27.2361	HNF1A	trans	snp-protein
fam3b	1241	13.8045	HNF1A-AS1	trans	snp-protein
fgfr4	1241	34.8141	HNF1A	trans	snp-protein
fut3_fut5	1241	147.449	HNF1A	trans	snp-protein
ggt1	1241	105.154	HNF1A	trans	snp-protein
gpc5	1241	23.4798	HNF1A-AS1	trans	snp-protein
gpr37	1241	11.2449	HNF1A-AS1	trans	snp-protein
hgfac	1241	12.6258	HNF1A-AS1	trans	snp-protein
hs6st1	1241	11.7286	HNF1A	trans	snp-protein
hsd11b1	1241	15.9551	HNF1A	trans	snp-protein
idua	1241	18.7998	C12orf43	trans	snp-protein
il17rb	1241	32.8477	HNF1A-AS1	trans	snp-protein
il18r1	1241	25.2355	HNF1A-AS1	trans	snp-protein
il1r2	1241	33.423	HNF1A	trans	snp-protein
il1rap	1241	28.1873	HNF1A	trans	snp-protein
il1rl2	1241	168.123	HNF1A	trans	snp-protein
lepr	1241	18.0677	HNF1A	trans	snp-protein
lgals3	1241	48.8871	HNF1A	trans	snp-protein
lrig1	1241	15.2772	HNF1A-AS1	trans	snp-protein
mep1b	1241	41.6132	HNF1A	trans	snp-protein
mertk	1241	24.184	HNF1A	trans	snp-protein
met	1241	17.3335	HNF1A	trans	snp-protein
nrp1	1241	10.783	HNF1A-AS1	trans	snp-protein
pcdh9	1241	38.3742	HNF1A-AS1	trans	snp-protein
pglyrp2	1241	14.7881	HNF1A-AS1	trans	snp-protein
pzp	1241	12.5994	HNF1A-AS1	trans	snp-protein
rbp5	1241	11.3322	OASL	trans	snp-protein
s100g	1241	37.2095	HNF1A	trans	snp-protein
sele	1241	27.0038	HNF1A	trans	snp-protein
serpina11	1241	16.6778	HNF1A	trans	snp-protein
serpina4	1241	22.8469	HNF1A	trans	snp-protein
serpina7	1241	33.5185	HNF1A-AS1	trans	snp-protein
serpinf2	1241	14.303	HNF1A-AS1	trans	snp-protein
smpdl3a	1241	13.3062	C12orf43	trans	snp-protein
sumf2	1241	16.6109	HNF1A-AS1	trans	snp-protein
tfpi	1241	10.8159	HNF1A-AS1	trans	snp-protein
treh	1241	19.1395	HNF1A	trans	snp-protein
1243	MLXIP	-1			snp-gene
gpc1	1243	11.3331	MLXIP	trans	snp-protein
1244	MLXIP	-1			snp-gene
adgrg1	1244	11.1693	MLXIP	trans	snp-protein
bin_295.1	1245	-1	http://purl.obolibrary.org/obo/MONDO_0005090	MONDO_0005090	snp-disease
hip1r	1245	50.4285	CCDC62	cis	snp-protein
ccn4	1246	11.1297	CDK2AP1	trans	snp-protein
f12	1246	13.6478	SBNO1	trans	snp-protein
idua	1246	12.0753	MTRFR	trans	snp-protein
inhbc	1246	14.9077	SBNO1	trans	snp-protein
slc39a5	1246	17.9707	KMT5A	trans	snp-protein
1247	ATP6V0A2	-1			snp-gene
klk1	1247	26.5053	ATP6V0A2	trans	snp-protein
tctn3	1247	132.613	TCTN2	trans	snp-protein
1248	ATP6V0A2	-1			snp-gene
ctsf	1248	12.1301	TCTN2	trans	snp-protein
ctso	1248	17.5875	GTF2H3	trans	snp-protein
furin	1248	15.7856	GTF2H3	trans	snp-protein
mansc1	1248	11.9828	TCTN2	trans	snp-protein
smpd1	1248	11.246	ATP6V0A2	trans	snp-protein
adipoq	1249	34.3025	DNAH10OS	trans	snp-protein
bin_250.2	1249	-1	http://purl.obolibrary.org/obo/MONDO_0005148	MONDO_0005148	snp-disease
bin_250.7	1249	-1	http://www.ebi.ac.uk/efo/EFO_0000400	EFO_0000400	snp-disease
bin_295.1	1249	-1	http://purl.obolibrary.org/obo/MONDO_0005090	MONDO_0005090	snp-disease
bin_411.2	1249	-1	http://www.ebi.ac.uk/efo/EFO_0001645	EFO_0001645	snp-disease
bin_411.4	1249	-1	http://www.ebi.ac.uk/efo/EFO_0001645	EFO_0001645	snp-disease
bin_411.8	1249	-1	http://www.ebi.ac.uk/efo/EFO_0001645	EFO_0001645	snp-disease
bin_427.2	1249	-1	http://www.ebi.ac.uk/efo/EFO_0000275	EFO_0000275	snp-disease
lypd3	1249	17.447	ZNF664	trans	snp-protein
125	MAST2	-1			snp-gene
tfrc	125	11.6409	MAST2	trans	snp-protein
bin_250.2	1250	-1	http://purl.obolibrary.org/obo/MONDO_0005148	MONDO_0005148	snp-disease
timp4	1250	14.7901	RFLNA	trans	snp-protein
baiap2	1251	36.0418	NCOR2	trans	snp-protein
gprc5c	1251	19.0693	NCOR2	trans	snp-protein
heg1	1251	45.0238	NCOR2	trans	snp-protein
mfge8	1251	30.7378	NCOR2	trans	snp-protein
mme	1251	12.3442	NCOR2	trans	snp-protein
muc2	1251	18.8574	NCOR2	trans	snp-protein
nt5e	1251	14.8892	NCOR2	trans	snp-protein
ptprb	1251	47.0683	NCOR2	trans	snp-protein
slc9a3r2	1251	21.6055	NCOR2	trans	snp-protein
bin_411.2	1252	-1	http://www.ebi.ac.uk/efo/EFO_0000612	EFO_0000612	snp-disease
bin_411.4	1252	-1	http://purl.obolibrary.org/obo/MONDO_0021661	MONDO_0021661	snp-disease
bin_411.8	1252	-1	http://www.ebi.ac.uk/efo/EFO_0001645	EFO_0001645	snp-disease
bin_414	1252	-1	http://www.ebi.ac.uk/efo/EFO_0003777	EFO_0003777	snp-disease
bin_416	1252	-1	http://www.ebi.ac.uk/efo/EFO_0003777	EFO_0003777	snp-disease
bin_428.2	1252	-1	http://www.ebi.ac.uk/efo/EFO_0003144	EFO_0003144	snp-disease
bin_442.11	1252	-1	http://www.ebi.ac.uk/efo/EFO_0004214	EFO_0004214	snp-disease
bin_585.3	1252	-1	http://www.ebi.ac.uk/efo/EFO_0003884	EFO_0003884	snp-disease
ccl3	1252	18.4338	SCARB1	trans	snp-protein
cdcp1	1252	18.7665	SCARB1	trans	snp-protein
chit1	1252	35.5443	SCARB1	trans	snp-protein
ctsl	1252	22.7511	SCARB1	trans	snp-protein
hmox1	1252	23.1493	SCARB1	trans	snp-protein
hsd17b14	1252	12.4023	SCARB1	trans	snp-protein
ifi30	1252	26.4067	SCARB1	trans	snp-protein
il1rn	1252	12.1527	SCARB1	trans	snp-protein
nagk	1252	12.7497	SCARB1	trans	snp-protein
npl	1252	54.4231	SCARB1	trans	snp-protein
pla2g7	1252	13.8204	SCARB1	trans	snp-protein
psap	1252	14.2223	SCARB1	trans	snp-protein
siglec8	1252	18.1104	SCARB1	trans	snp-protein
trem2	1252	34.0607	SCARB1	trans	snp-protein
selenop	1253	13.1979	GLT1D1	trans	snp-protein
spock1	1253	34.729	GLT1D1	trans	snp-protein
npdc1	1254	12.2286	STX2	trans	snp-protein
plat	1254	19.1125	STX2	trans	snp-protein
vwf	1254	12.6414	STX2	trans	snp-protein
1256	-	-1			snp-gene
il5ra	1256	11.942	-	trans	snp-protein
1257	-	-1			snp-gene
col5a1	1257	11.0483	-	trans	snp-protein
hsbp1	1257	15.6037	-	trans	snp-protein
1258	FBRSL1	-1			snp-gene
bin_274.1	1258	-1	http://www.ebi.ac.uk/efo/EFO_0004274	EFO_0004274	snp-disease
bin_401.1	1258	-1	http://www.ebi.ac.uk/efo/EFO_0000537	EFO_0000537	snp-disease
cpa1	1258	19.5041	FBRSL1	trans	snp-protein
nell1	1258	42.2431	FBRSL1	trans	snp-protein
pnliprp1	1258	18.3972	FBRSL1	trans	snp-protein
serpini2	1258	24.0814	FBRSL1	trans	snp-protein
1259	FBRSL1	-1			snp-gene
bpifb2	1259	19.2752	FBRSL1	trans	snp-protein
ptprs	1259	12.1092	FBRSL1	trans	snp-protein
126	MAST2	-1			snp-gene
bin_250.2	126	-1	http://purl.obolibrary.org/obo/MONDO_0005148	MONDO_0005148	snp-disease
ca6	126	17.5126	MAST2	trans	snp-protein
1260	FBRSL1	-1			snp-gene
umod	1260	11.281	FBRSL1	trans	snp-protein
1261	FBRSL1	-1			snp-gene
treh	1261	18.9455	FBRSL1	trans	snp-protein
ces3	1262	13.0504	-	trans	snp-protein
creld2	1262	16.7491	RNU6-327P	trans	snp-protein
golm2	1262	12.0696	GOLGA3	trans	snp-protein
sumf2	1262	21.2902	-	trans	snp-protein
bin_411.2	1263	-1	http://www.ebi.ac.uk/efo/EFO_0001645	EFO_0001645	snp-disease
bin_411.4	1263	-1	http://www.ebi.ac.uk/efo/EFO_0001645	EFO_0001645	snp-disease
bin_411.8	1263	-1	http://www.ebi.ac.uk/efo/EFO_0001645	EFO_0001645	snp-disease
bin_716.9	1263	-1	http://purl.obolibrary.org/obo/MONDO_0005178	MONDO_0005178	snp-disease
nptx2	1263	22.6708	ZNF268	trans	snp-protein
1268	-	-1			snp-gene
mepe	1268	19.5612	-	trans	snp-protein
bin_244.1	1270	-1	http://www.ebi.ac.uk/efo/EFO_0004705	EFO_0004705	snp-disease
bin_244.4	1270	-1	http://www.ebi.ac.uk/efo/EFO_0004705	EFO_0004705	snp-disease
tg	1270	14.8089	SPATA13	trans	snp-protein
1272	-	-1			snp-gene
bin_411.2	1272	-1	http://www.ebi.ac.uk/efo/EFO_0001645	EFO_0001645	snp-disease
bin_411.4	1272	-1	http://www.ebi.ac.uk/efo/EFO_0001645	EFO_0001645	snp-disease
bin_411.8	1272	-1	http://www.ebi.ac.uk/efo/EFO_0001645	EFO_0001645	snp-disease
bin_716.2	1272	-1	http://www.ebi.ac.uk/efo/EFO_0004616	EFO_0004616	snp-disease
bin_716.9	1272	-1	http://www.ebi.ac.uk/efo/EFO_0004616	EFO_0004616	snp-disease
bin_740.11	1272	-1	http://www.ebi.ac.uk/efo/EFO_0004616	EFO_0004616	snp-disease
crybb2	1272	18.5716	-	trans	snp-protein
1273	PDX1	-1			snp-gene
gast	1273	33.4111	PDX1	trans	snp-protein
1274	PDX1	-1			snp-gene
bin_157	1274	-1	http://www.ebi.ac.uk/efo/EFO_0002618	EFO_0002618	snp-disease
cela2a	1274	12.1086	PLUT	trans	snp-protein
clps	1274	11.9224	PDX1	trans	snp-protein
cpa1	1274	10.9506	PLUT	trans	snp-protein
cpa2	1274	13.4265	PLUT	trans	snp-protein
ctrc	1274	14.7441	PLUT	trans	snp-protein
pnliprp1	1274	13.8463	PLUT	trans	snp-protein
serpini2	1274	32.5718	PLUT	trans	snp-protein
chga	1275	14.1799	URAD	trans	snp-protein
ppy	1275	14.4275	URAD	trans	snp-protein
1276	FLT3	-1			snp-gene
crisp3	1276	11.5125	FLT3	trans	snp-protein
flt3	1276	43.7304	KATNBL1P1	cis	snp-protein
1278	-	-1			snp-gene
lilrb5	1278	11.1903	-	trans	snp-protein
1280	-	-1			snp-gene
umod	1280	13.1189	-	trans	snp-protein
1281	-	-1			snp-gene
fgf23	1281	28.7168	-	trans	snp-protein
1282	-	-1			snp-gene
postn	1282	321.988	-	cis	snp-protein
1285	LINC00598	-1			snp-gene
angpt2	1285	14.433	LINC00598	trans	snp-protein
1286	LINC00598	-1			snp-gene
ccl24	1286	14.4517	LINC00598	trans	snp-protein
lilra5	1286	21.9492	LINC00598	trans	snp-protein
1287	FOXO1	-1			snp-gene
bin_218.1	1287	-1	http://www.ebi.ac.uk/efo/EFO_0000731	EFO_0000731	snp-disease
flt3lg	1287	11.5198	FOXO1	trans	snp-protein
1288	FOXO1	-1			snp-gene
cr2	1288	13.2225	FOXO1	trans	snp-protein
129	-	-1			snp-gene
tcn1	129	11.1513	-	trans	snp-protein
galnt5	1290	16.1282	ELF1	trans	snp-protein
prg2	1290	19.4551	SUGT1P3	trans	snp-protein
prg3	1290	51.2761	RGS17P1	trans	snp-protein
arsa	1291	15.8719	-	trans	snp-protein
btd	1291	13.2641	WBP4	trans	snp-protein
cpq	1291	27.0398	WBP4	trans	snp-protein
creg1	1291	19.7873	-	trans	snp-protein
ctsf	1291	13.5116	-	trans	snp-protein
ctsz	1291	16.2882	-	trans	snp-protein
dpp7	1291	12.112	MIR3168	trans	snp-protein
fut3_fut5	1291	11.104	MIR3168	trans	snp-protein
ggh	1291	14.4988	-	trans	snp-protein
glb1	1291	19.0024	-	trans	snp-protein
gusb	1291	15.0712	WBP4	trans	snp-protein
man2b2	1291	12.9982	-	trans	snp-protein
naaa	1291	22.5643	-	trans	snp-protein
smpd1	1291	26.4703	-	trans	snp-protein
smpdl3a	1291	39.0321	-	trans	snp-protein
1292	LINC02341	-1			snp-gene
bglap	1292	34.7875	LINC02341	trans	snp-protein
bin_716.2	1292	-1	http://www.ebi.ac.uk/efo/EFO_0004616	EFO_0004616	snp-disease
bin_716.9	1292	-1	http://www.ebi.ac.uk/efo/EFO_0004616	EFO_0004616	snp-disease
bin_740.11	1292	-1	http://www.ebi.ac.uk/efo/EFO_0004616	EFO_0004616	snp-disease
chad	1292	83.9142	LINC02341	trans	snp-protein
col1a1	1292	98.4463	LINC02341	trans	snp-protein
col5a1	1292	45.1044	LINC02341	trans	snp-protein
dmp1	1292	61.3555	LINC02341	trans	snp-protein
omd	1292	25.8593	LINC02341	trans	snp-protein
ptprz1	1292	26.5022	LINC02341	trans	snp-protein
sost	1292	32.2096	LINC02341	trans	snp-protein
spp1	1292	25.6207	LINC02341	trans	snp-protein
tnfsf11	1292	79.8204	LINC02341	cis	snp-protein
wif1	1292	11.6504	LINC02341	trans	snp-protein
1293	LINC02341	-1			snp-gene
kirrel2	1293	10.7776	LINC02341	trans	snp-protein
cpb2	1294	1984.65	CPB2-AS1	cis	snp-protein
galnt7	1294	59.6612	ZC3H13	trans	snp-protein
1298	-	-1			snp-gene
tff2	1298	41.8896	-	trans	snp-protein
1299	-	-1			snp-gene
gal	1299	13.617	-	trans	snp-protein
13	-	-1			snp-gene
bin_1010	13	-1	http://purl.obolibrary.org/obo/HP_0000964	HP_0000964	snp-disease
bin_244.1	13	-1	http://www.ebi.ac.uk/efo/EFO_0004705	EFO_0004705	snp-disease
bin_244.4	13	-1	http://www.ebi.ac.uk/efo/EFO_0004705	EFO_0004705	snp-disease
bin_476	13	-1	http://www.ebi.ac.uk/efo/EFO_0005854	EFO_0005854	snp-disease
bin_495	13	-1	http://purl.obolibrary.org/obo/MONDO_0004979	MONDO_0004979	snp-disease
bin_939	13	-1	http://purl.obolibrary.org/obo/HP_0000964	HP_0000964	snp-disease
cd160	13	12.5342	-	trans	snp-protein
130	-	-1			snp-gene
ifngr1	130	12.5388	-	trans	snp-protein
ror1	130	16.0056	-	trans	snp-protein
c1qa	1301	18.1344	FNDC3A	trans	snp-protein
cfp	1301	10.967	CDADC1	trans	snp-protein
lrrn1	1304	15.843	EBPL	trans	snp-protein
mstn	1304	12.9537	EBPL	trans	snp-protein
1305	DLEU1	-1			snp-gene
bin_202.24	1305	-1	http://www.ebi.ac.uk/efo/EFO_0000403	EFO_0000403	snp-disease
bin_204.12	1305	-1	http://www.ebi.ac.uk/efo/EFO_0000095	EFO_0000095	snp-disease
bin_335	1305	-1	http://purl.obolibrary.org/obo/MONDO_0005301	MONDO_0005301	snp-disease
dmp1	1305	15.2206	DLEU1	trans	snp-protein
mepe	1305	16.9707	DLEU1	trans	snp-protein
1306	DLEU1	-1			snp-gene
fcer2	1306	11.2055	DLEU1	trans	snp-protein
fcrl2	1306	14.9553	DLEU1	trans	snp-protein
asgr1	1309	12.3036	TPTE2P3	trans	snp-protein
nhlrc3	1309	32.6127	ATP7B	trans	snp-protein
acan	131	14.3837	RPL21P24	trans	snp-protein
bin_269	131	-1	http://www.ebi.ac.uk/efo/EFO_0004285	EFO_0004285	snp-disease
hyou1	131	28.292	RPL21P24	trans	snp-protein
il10rb	131	16.5799	RPL21P24	trans	snp-protein
nell1	131	20.7949	RPL21P24	trans	snp-protein
nphs1	131	31.6733	RPL21P24	trans	snp-protein
spock1	131	83.9653	RPL21P24	trans	snp-protein
thbd	131	16.9771	RPL21P24	trans	snp-protein
1310	-	-1			snp-gene
fuca1	1310	12.4889	-	trans	snp-protein
1311	-	-1			snp-gene
pcdh17	1311	700.317	-	cis	snp-protein
1312	-	-1			snp-gene
ccer2	1312	70.9654	-	trans	snp-protein
bin_274.1	1314	-1	http://www.ebi.ac.uk/efo/EFO_0004274	EFO_0004274	snp-disease
bin_585.3	1314	-1	http://www.ebi.ac.uk/efo/EFO_0003884	EFO_0003884	snp-disease
calb1	1314	38.6542	DACH1	trans	snp-protein
klk1	1314	31.5818	DACH1	trans	snp-protein
klk15	1314	15.5567	DACH1	trans	snp-protein
stc1	1314	26.1032	DACH1	trans	snp-protein
1315	-	-1			snp-gene
cd22	1315	11.8387	-	trans	snp-protein
fcrl1	1315	10.7746	-	trans	snp-protein
tcl1a	1315	12.4983	-	trans	snp-protein
1317	-	-1			snp-gene
bin_174.11	1317	-1	http://www.ebi.ac.uk/efo/EFO_0000305	EFO_0000305	snp-disease
obp2b	1317	21.1797	-	trans	snp-protein
1318	LINC00393	-1			snp-gene
calca	1318	12.2648	LINC00393	trans	snp-protein
pspn	1318	35.2345	LINC00393	trans	snp-protein
1319	LINC00393	-1			snp-gene
actn2	1319	12.3579	LINC00393	trans	snp-protein
fabp3	1319	11.5791	LINC00393	trans	snp-protein
132	-	-1			snp-gene
cd93	132	10.9546	-	trans	snp-protein
tpk1	132	12.4182	-	trans	snp-protein
tyro3	132	10.8315	-	trans	snp-protein
adamtsl4	1320	14.6595	LINC00393	trans	snp-protein
cspg4	1320	19.926	LINC00393	trans	snp-protein
gpc1	1320	18.3769	LINC00393	trans	snp-protein
hs6st2	1320	11.3548	LINC00393	trans	snp-protein
hspb6	1320	14.4978	LINC00392	trans	snp-protein
mb	1320	27.1233	LINC00393	trans	snp-protein
mstn	1320	14.7561	LINC00393	trans	snp-protein
mybpc1	1320	23.2745	LINC00393	trans	snp-protein
myl3	1320	39.5045	LINC00393	trans	snp-protein
myom3	1320	33.0976	LINC00393	trans	snp-protein
ncam1	1320	80.6391	LINC00393	trans	snp-protein
ntf4	1320	15.6184	LINC00393	trans	snp-protein
rgma	1320	15.8565	LINC00393	trans	snp-protein
rspo3	1320	11.8291	LINC00393	trans	snp-protein
1321	-	-1			snp-gene
treh	1321	17.0854	-	trans	snp-protein
cdh15	1322	11.5579	RNY1P5	trans	snp-protein
smpdl3a	1322	12.1617	-	trans	snp-protein
1323	-	-1			snp-gene
gal	1323	15.3122	-	trans	snp-protein
1324	-	-1			snp-gene
slitrk1	1324	87.743	-	cis	snp-protein
1326	-	-1			snp-gene
cdhr2	1326	10.9298	-	trans	snp-protein
xpnpep2	1326	11.8094	-	trans	snp-protein
cela2a	133	26.7653	-	trans	snp-protein
cpa1	133	20.7529	-	trans	snp-protein
cpb1	133	12.0153	-	trans	snp-protein
ctrc	133	12.8545	FAF1	trans	snp-protein
pla2g1b	133	16.415	-	trans	snp-protein
pnliprp1	133	19.6931	FAF1	trans	snp-protein
prss2	133	12.879	FAF1	trans	snp-protein
serpini2	133	29.0622	-	trans	snp-protein
tshb	133	10.8361	MIR4421	trans	snp-protein
1333	SLC10A2	-1			snp-gene
bin_574.1	1333	-1	http://www.ebi.ac.uk/efo/EFO_0004210	EFO_0004210	snp-disease
bin_574.2	1333	-1	http://www.ebi.ac.uk/efo/EFO_0004799	EFO_0004799	snp-disease
cxadr	1333	48.7525	SLC10A2	trans	snp-protein
epcam	1333	195.685	SLC10A2	trans	snp-protein
gpa33	1333	219.784	SLC10A2	trans	snp-protein
s100a14	1333	104.683	SLC10A2	trans	snp-protein
s100a16	1333	23.3423	SLC10A2	trans	snp-protein
slc51b	1333	119.108	SLC10A2	trans	snp-protein
tspan8	1333	77.4246	SLC10A2	trans	snp-protein
1334	-	-1			snp-gene
ephb4	1334	61.5133	-	trans	snp-protein
cd22	1335	53.3754	TNFSF13B	trans	snp-protein
cd27	1335	15.4187	TNFSF13B	trans	snp-protein
cd5l	1335	13.2249	TNFSF13B	trans	snp-protein
cd72	1335	19.9242	TNFSF13B	trans	snp-protein
cd79b	1335	11.6484	TNFSF13B	trans	snp-protein
cr1	1335	11.6085	-	trans	snp-protein
cr2	1335	30.4106	TNFSF13B	trans	snp-protein
cxcl13	1335	12.6812	TNFSF13B	trans	snp-protein
fcer2	1335	19.6807	TNFSF13B	trans	snp-protein
fcrl1	1335	48.4525	TNFSF13B	trans	snp-protein
fcrl2	1335	85.8888	TNFSF13B	trans	snp-protein
fcrl3	1335	11.3791	TNFSF13B	trans	snp-protein
fcrl5	1335	12.5883	TNFSF13B	trans	snp-protein
lta	1335	15.8495	TNFSF13B	trans	snp-protein
ltb	1335	11.1378	TNFSF13B	trans	snp-protein
sema7a	1335	17.2411	TNFSF13B	trans	snp-protein
tnfrsf13b	1335	210.02	TNFSF13B	trans	snp-protein
tnfrsf13c	1335	26.361	TNFSF13B	trans	snp-protein
tnfrsf17	1335	16.3947	TNFSF13B	trans	snp-protein
tnfrsf9	1335	18.0941	TNFSF13B	trans	snp-protein
tnfsf13b	1335	260.722	TNFSF13B	cis	snp-protein
1336	-	-1			snp-gene
ager	1336	19.5074	-	trans	snp-protein
ceacam5	1336	14.3976	-	trans	snp-protein
sftpd	1336	12.4184	-	trans	snp-protein
1337	COL4A1	-1			snp-gene
col4a1	1337	186.619	COL4A1	cis	snp-protein
1338	COL4A1	-1			snp-gene
tinagl1	1338	24.7749	COL4A1	trans	snp-protein
134	SSBP3	-1			snp-gene
edar	134	41.5135	SSBP3	trans	snp-protein
bin_411.2	1340	-1	http://www.ebi.ac.uk/efo/EFO_0001645	EFO_0001645	snp-disease
bin_411.4	1340	-1	http://www.ebi.ac.uk/efo/EFO_0001645	EFO_0001645	snp-disease
bin_411.8	1340	-1	http://www.ebi.ac.uk/efo/EFO_0001645	EFO_0001645	snp-disease
ing1	1340	13.8955	ING1	cis	snp-protein
1342	F10	-1			snp-gene
f3	1342	28.292	F10	trans	snp-protein
f7	1342	1412.48	F7	cis	snp-protein
gfra1	1342	105.353	F10	trans	snp-protein
1343	F10	-1			snp-gene
f10	1343	159.606	F10	cis	snp-protein
axl	1344	82.962	GAS6-AS1	trans	snp-protein
gas6	1344	606.944	GAS6-AS1	cis	snp-protein
heg1	1344	28.4375	GAS6-AS1	trans	snp-protein
mfge8	1344	18.876	GAS6-AS1	trans	snp-protein
ptprb	1344	43.9536	GAS6-AS1	trans	snp-protein
selplg	1344	11.9802	GAS6-AS1	trans	snp-protein
slc9a3r2	1344	11.2125	GAS6	trans	snp-protein
135	SSBP3	-1			snp-gene
cd1c	135	10.921	SSBP3	trans	snp-protein
siglec8	135	10.7744	SSBP3	trans	snp-protein
ctrc	1351	21.3176	RNASE1	trans	snp-protein
ctrl	1351	13.8047	RNASE1	trans	snp-protein
1352	-	-1			snp-gene
rnase1	1352	226.541	-	cis	snp-protein
cdh1	1354	12.1004	ZNF219	trans	snp-protein
guca2a	1354	23.334	ZNF219	trans	snp-protein
1356	MMP14	-1			snp-gene
dsg4	1356	12.0783	MMP14	trans	snp-protein
1357	MMP14	-1			snp-gene
ngrn	1357	16.5695	MMP14	trans	snp-protein
136	-	-1			snp-gene
defa1_defa1b	136	11.8352	-	trans	snp-protein
1360	CEBPE	-1			snp-gene
prg3	1360	12.8206	CEBPE	trans	snp-protein
tcn1	1360	26.2422	CEBPE	trans	snp-protein
1361	CEBPE	-1			snp-gene
clec6a	1361	19.0136	CEBPE	trans	snp-protein
1362	-	-1			snp-gene
fut3_fut5	1362	21.1333	-	trans	snp-protein
psme1	1364	47.4875	PSME1	cis	snp-protein
psme2	1364	58.7626	PSME1	cis	snp-protein
ace2	1365	26.0762	NYNRIN	trans	snp-protein
adgrd1	1365	11.2952	NYNRIN	trans	snp-protein
afp	1365	15.6695	NYNRIN	trans	snp-protein
c4bpb	1365	17.2474	NYNRIN	trans	snp-protein
cdhr2	1365	18.4562	NYNRIN	trans	snp-protein
cpm	1365	12.3839	NYNRIN	trans	snp-protein
il1r2	1365	13.6658	NYNRIN	trans	snp-protein
oxt	1365	11.3333	NYNRIN	trans	snp-protein
shbg	1365	11.9474	NYNRIN	trans	snp-protein
xpnpep2	1365	36.7488	NYNRIN	trans	snp-protein
1367	-	-1			snp-gene
tpsab1	1367	11.6791	-	trans	snp-protein
flt3lg	1370	11.0333	STXBP6	trans	snp-protein
wif1	1370	14.2978	STXBP6	trans	snp-protein
cd5l	1371	17.8648	PRKD1	trans	snp-protein
znrd2	1371	14.0357	PRKD1	trans	snp-protein
1373	-	-1			snp-gene
pnliprp1	1373	11.0274	-	trans	snp-protein
b3gnt7	1374	143.358	AKAP6	trans	snp-protein
gsn	1374	12.3524	AKAP6	trans	snp-protein
il2ra	1374	22.4017	AKAP6	trans	snp-protein
lyve1	1374	30.0316	AKAP6	trans	snp-protein
1375	EGLN3	-1			snp-gene
vegfa	1375	15.1094	EGLN3	trans	snp-protein
1376	EGLN3	-1			snp-gene
tnr	1376	103.741	EGLN3	trans	snp-protein
bin_696.4	1379	-1	http://www.ebi.ac.uk/efo/EFO_0000676	EFO_0000676	snp-disease
bin_696.41	1379	-1	http://www.ebi.ac.uk/efo/EFO_0000676	EFO_0000676	snp-disease
prnd	1379	11.3135	NFKBIA	trans	snp-protein
c8b	138	1341.85	C8B	cis	snp-protein
gnly	138	18.1583	C8B	trans	snp-protein
crisp2	1380	15.5812	PTCSC3	trans	snp-protein
scgb1a1	1380	23.0871	RN7SKP21	trans	snp-protein
1381	-	-1			snp-gene
bin_193	1381	-1	http://www.ebi.ac.uk/efo/EFO_0002892	EFO_0002892	snp-disease
bin_241.2	1381	-1	http://purl.obolibrary.org/obo/MONDO_0000334	MONDO_0000334	snp-disease
bin_244.1	1381	-1	http://www.ebi.ac.uk/efo/EFO_0004705	EFO_0004705	snp-disease
bin_244.4	1381	-1	http://www.ebi.ac.uk/efo/EFO_0004705	EFO_0004705	snp-disease
tshb	1381	26.7632	-	trans	snp-protein
1382	SLC25A21	-1			snp-gene
amy1a_amy1b_amy1c	1382	20.341	SLC25A21	trans	snp-protein
amy2a	1382	12.5872	SLC25A21	trans	snp-protein
lpo	1382	12.7111	SLC25A21	trans	snp-protein
scgb3a2	1382	20.3063	SLC25A21	trans	snp-protein
1383	SLC25A21	-1			snp-gene
bin_174.11	1383	-1	http://www.ebi.ac.uk/efo/EFO_0000305	EFO_0000305	snp-disease
cst1	1383	30.3904	SLC25A21	trans	snp-protein
leg1	1383	65.9711	SLC25A21	trans	snp-protein
1384	SLC25A21	-1			snp-gene
bpifa2	1384	16.1531	SLC25A21	trans	snp-protein
cst5	1384	16.974	SLC25A21	trans	snp-protein
1386	-	-1			snp-gene
clec14a	1386	38.9095	-	cis	snp-protein
ces1	1387	14.5548	SEC23A	trans	snp-protein
creld2	1387	17.6112	SEC23A	trans	snp-protein
sumf2	1387	12.1073	SEC23A	trans	snp-protein
1388	MIA2	-1			snp-gene
cpq	1388	23.9741	MIA2-AS1	trans	snp-protein
ctsz	1388	11.6043	MIA2	trans	snp-protein
idua	1388	18.4786	MIA2	trans	snp-protein
smpdl3a	1388	37.0254	MIA2	trans	snp-protein
139	TACSTD2	-1			snp-gene
cdsn	139	22.4594	-	trans	snp-protein
psapl1	139	22.1559	TACSTD2	trans	snp-protein
ctsf	1391	12.3092	RPL36AL	trans	snp-protein
gpc1	1391	70.3356	DNAAF2	trans	snp-protein
igdcc4	1391	16.2188	POLE2	trans	snp-protein
igf2r	1391	13.732	POLE2	trans	snp-protein
il1rl2	1391	24.2962	RPL32P29	trans	snp-protein
itgb6	1391	29.0944	POLE2	trans	snp-protein
man1a2	1391	13.5509	RHOQP1	trans	snp-protein
megf10	1391	21.6695	POLE2	trans	snp-protein
naaa	1391	13.2304	RHOQP1	trans	snp-protein
nomo1	1391	14.3902	DNAAF2	trans	snp-protein
fabp3	1394	15.4408	SAMD4A	trans	snp-protein
gpc1	1394	12.7634	-	trans	snp-protein
hspb6	1394	13.5157	SAMD4A	trans	snp-protein
mb	1394	23.7101	SAMD4A	trans	snp-protein
mybpc1	1394	16.4788	SAMD4A	trans	snp-protein
myl3	1394	12.7794	SAMD4A	trans	snp-protein
myom3	1394	16.8781	-	trans	snp-protein
bin_716.9	1395	-1	http://purl.obolibrary.org/obo/MONDO_0005178	MONDO_0005178	snp-disease
daam1	1395	14.5935	FBXO34	trans	snp-protein
lgals3	1395	1725.91	LGALS3	cis	snp-protein
cpa1	1397	14.6551	DAAM1	trans	snp-protein
cpb1	1397	16.1411	DAAM1	trans	snp-protein
ctrb1	1397	10.9953	DAAM1	trans	snp-protein
pnliprp1	1397	13.3297	DAAM1	trans	snp-protein
crh	1398	11.9333	LINC02322	trans	snp-protein
optc	1398	18.2405	SIX1	trans	snp-protein
14	-	-1			snp-gene
mstn	14	13.7748	-	trans	snp-protein
bin_1010	1402	-1	http://purl.obolibrary.org/obo/HP_0000964	HP_0000964	snp-disease
bin_939	1402	-1	http://purl.obolibrary.org/obo/HP_0000964	HP_0000964	snp-disease
mansc1	1402	13.9692	ZBTB25	trans	snp-protein
galnt5	1404	11.8243	MIR4706	trans	snp-protein
icam4	1404	17.4574	FNTB	trans	snp-protein
crisp2	1405	12.6183	MAX	trans	snp-protein
max	1405	38.9019	MAX	cis	snp-protein
1406	MIR4708	-1			snp-gene
b3gnt7	1406	17.4215	MIR4708	trans	snp-protein
fcgr3b	1406	32.2801	-	trans	snp-protein
1407	MIR4708	-1			snp-gene
asah1	1407	28.4805	MIR4708	trans	snp-protein
cd226	1407	42.9113	MIR4708	trans	snp-protein
egfl7	1407	19.2134	MIR4708	trans	snp-protein
esam	1407	25.1411	MIR4708	trans	snp-protein
fut8	1407	3097.83	MIR4708	cis	snp-protein
gp1ba	1407	19.3235	MIR4708	trans	snp-protein
lgmn	1407	12.2943	MIR4708	trans	snp-protein
sparc	1407	16.4577	MIR4708	trans	snp-protein
tnfsf12	1407	27.7881	MIR4708	trans	snp-protein
acp5	1408	18.1815	-	trans	snp-protein
cd28	1408	23.1163	FUT8	trans	snp-protein
cpvl	1408	11.8713	FUT8	trans	snp-protein
il15	1408	14.6033	FUT8	trans	snp-protein
klrd1	1408	24.6339	FUT8	trans	snp-protein
nell1	1408	39.9404	FUT8	trans	snp-protein
pla2g15	1408	12.0203	FUT8	trans	snp-protein
1409	RAD51B	-1			snp-gene
cd36	1409	19.7282	RAD51B	trans	snp-protein
edar	1409	16.6439	RAD51B	trans	snp-protein
141	TACSTD2	-1			snp-gene
tacstd2	141	2430.27	TACSTD2	cis	snp-protein
1410	RAD51B	-1			snp-gene
bin_244.1	1410	-1	http://www.ebi.ac.uk/efo/EFO_0004705	EFO_0004705	snp-disease
bin_244.4	1410	-1	http://www.ebi.ac.uk/efo/EFO_0004705	EFO_0004705	snp-disease
bin_495	1410	-1	http://purl.obolibrary.org/obo/MONDO_0004979	MONDO_0004979	snp-disease
bin_571.6	1410	-1	http://www.ebi.ac.uk/efo/EFO_1001486	EFO_1001486	snp-disease
bin_695.42	1410	-1	http://purl.obolibrary.org/obo/MONDO_0007915	MONDO_0007915	snp-disease
bin_714.1	1410	-1	http://www.ebi.ac.uk/efo/EFO_0000685	EFO_0000685	snp-disease
il12a_il12b	1410	16.694	RAD51B	trans	snp-protein
il12b	1410	17.6064	RAD51B	trans	snp-protein
1411	RAD51B	-1			snp-gene
leg1	1411	13.387	RAD51B	trans	snp-protein
1412	-	-1			snp-gene
thbs2	1412	15.9807	-	trans	snp-protein
adamtsl2	1413	21.797	ZFP36L1	trans	snp-protein
bmp10	1413	17.6275	ZFP36L1	trans	snp-protein
gdf2	1413	17.7115	ZFP36L1	trans	snp-protein
pgf	1413	14.9822	ZFP36L1	trans	snp-protein
tnfrsf11b	1413	19.3686	ZFP36L1	trans	snp-protein
tnfsf11	1413	14.6045	ZFP36L1	trans	snp-protein
1414	-	-1			snp-gene
cfhr5	1414	13.5535	-	trans	snp-protein
bin_250.2	1415	-1	http://purl.obolibrary.org/obo/MONDO_0005148	MONDO_0005148	snp-disease
hsbp1	1415	11.6971	DCAF5	trans	snp-protein
1418	-	-1			snp-gene
tf	1418	10.9465	-	trans	snp-protein
142	-	-1			snp-gene
pydc1	142	14.3132	-	trans	snp-protein
bin_189.11	1421	-1	http://www.ebi.ac.uk/efo/EFO_0000349	EFO_0000349	snp-disease
crybb2	1421	53.8863	DPF3	trans	snp-protein
1422	-	-1			snp-gene
ctsv	1422	12.5782	-	trans	snp-protein
1426	-	-1			snp-gene
ltbp2	1426	86.8626	-	cis	snp-protein
1428	-	-1			snp-gene
chad	1428	11.2044	-	trans	snp-protein
col1a1	1428	13.2683	-	trans	snp-protein
pgf	1428	168.665	-	cis	snp-protein
wif1	1428	14.8451	-	trans	snp-protein
1429	-	-1			snp-gene
olfm4	1429	13.2697	-	trans	snp-protein
retn	1429	15.8828	-	trans	snp-protein
adgrg2	143	37.4779	FGGY-DT	trans	snp-protein
cd70	143	14.6933	FGGY-DT	trans	snp-protein
fndc1	143	17.5396	FGGY-DT	trans	snp-protein
myoc	143	12.1121	FGGY-DT	trans	snp-protein
psg1	143	15.4379	FGGY-DT	trans	snp-protein
sfrp4	143	15.3432	FGGY-DT	trans	snp-protein
tgfbr3	143	47.3525	FGGY-DT	trans	snp-protein
vegfd	143	12.9605	FGGY-DT	trans	snp-protein
1434	GALC	-1			snp-gene
igf2r	1434	15.9459	GALC	trans	snp-protein
1435	GALC	-1			snp-gene
mmp9	1435	21.7908	GALC	trans	snp-protein
1436	GALC	-1			snp-gene
bgn	1436	15.8228	GALC	trans	snp-protein
1439	TC2N	-1			snp-gene
bin_451.2	1439	-1	http://www.ebi.ac.uk/efo/EFO_0003907	EFO_0003907	snp-disease
muc2	1439	13.0581	TC2N	trans	snp-protein
npdc1	1439	17.0872	TC2N	trans	snp-protein
144	FGGY	-1			snp-gene
cd1c	144	26.1892	FGGY	trans	snp-protein
1440	TC2N	-1			snp-gene
aprt	1440	16.0707	TC2N	trans	snp-protein
col2a1	1440	52.8711	TC2N	trans	snp-protein
csnk2a1	1440	60.8652	TC2N	trans	snp-protein
fgfbp3	1440	22.8025	TC2N	trans	snp-protein
gp1bb	1440	12.5661	TC2N	trans	snp-protein
bin_571.6	1441	-1	http://www.ebi.ac.uk/efo/EFO_1001486	EFO_1001486	snp-disease
chad	1441	11.5625	RIN3	trans	snp-protein
col1a1	1441	17.3997	RIN3	trans	snp-protein
dmp1	1441	12.9231	RIN3	trans	snp-protein
esm1	1441	11.6757	RIN3	trans	snp-protein
omd	1441	12.5079	RIN3	trans	snp-protein
spp1	1441	28.752	RIN3	trans	snp-protein
wif1	1441	18.7758	RIN3	trans	snp-protein
1442	LGMN	-1			snp-gene
lgmn	1442	299.73	LGMN	cis	snp-protein
1445	ITPK1	-1			snp-gene
bin_411.2	1445	-1	http://www.ebi.ac.uk/efo/EFO_0001645	EFO_0001645	snp-disease
bin_411.4	1445	-1	http://www.ebi.ac.uk/efo/EFO_0001645	EFO_0001645	snp-disease
bin_411.8	1445	-1	http://www.ebi.ac.uk/efo/EFO_0001645	EFO_0001645	snp-disease
bin_496	1445	-1	http://www.ebi.ac.uk/efo/EFO_0000341	EFO_0000341	snp-disease
bin_496.21	1445	-1	http://www.ebi.ac.uk/efo/EFO_0000341	EFO_0000341	snp-disease
ptprh	1445	25.1708	ITPK1	trans	snp-protein
1446	ITPK1	-1			snp-gene
bin_241.2	1446	-1	http://purl.obolibrary.org/obo/MONDO_0000334	MONDO_0000334	snp-disease
bin_244.1	1446	-1	http://www.ebi.ac.uk/efo/EFO_0004705	EFO_0004705	snp-disease
bin_244.4	1446	-1	http://www.ebi.ac.uk/efo/EFO_0004705	EFO_0004705	snp-disease
tg	1446	17.9254	ITPK1	trans	snp-protein
tshb	1446	13.5664	ITPK1	trans	snp-protein
ada2	1447	21.4121	TMEM251	trans	snp-protein
arsa	1447	28.3354	TMEM251	trans	snp-protein
arsb	1447	19.1944	TMEM251	trans	snp-protein
cpq	1447	101.437	TMEM251	trans	snp-protein
cpvl	1447	206.741	TMEM251	trans	snp-protein
creg1	1447	63.2652	TMEM251	trans	snp-protein
ctbs	1447	30.4751	TMEM251	trans	snp-protein
ctsb	1447	17.6386	TMEM251	trans	snp-protein
ctsc	1447	55.42	TMEM251	trans	snp-protein
ctsd	1447	18.5917	TMEM251	trans	snp-protein
ctsf	1447	39.7884	TMEM251	trans	snp-protein
ctsh	1447	12.4286	TMEM251	trans	snp-protein
ctsz	1447	37.4102	TMEM251	trans	snp-protein
fuca1	1447	19.8344	TMEM251	trans	snp-protein
[truncated: 28,069 more rows]
