# Supplementary material for: Machine learning-guided deconvolution of plasma protein levels
Source: Mol Syst Biol. 2025 Oct 9;21(12):1822–44. doi: 10.1038/s44320-025-00158-6 (PMC12672695; doi:10.1038/s44320-025-00158-6)
Supplement: Supplementary file 14 — Dataset EV13 [file 44320_2025_158_MOESM14_ESM.xlsx]

## Sheet: Legend
Dataset EV13 Enrichment results of shared protein signatures between diseases and SNPs in the knowledge graph

## Sheet: EV13
SNP ID	Label SNP	Disease ID	Label disease	Common proteins	Number shared	Odds ratio	P-value	GWAS associations SNP	Gene annotation pQTL
1702	rs34262842	bin_585.2	Renal failure NOS	adam22|adam23|ambp|art3|atraid|bsg|btn2a1|cd200|cd27|cd300lf|cd300lg|cdh3|chgb|chrdl1|ckap4|clec14a|clmp|colec12|dll1|dsc2|eda2r|efcab14|efna1|efna4|endou|ephb4|ephb6|fam3c|gfra1|guca2a|ifngr1|igfbp6|il10rb|jam2|klk11|layn|lrp11|ltbr|mansc1|mog|nbl1|ncr1|ncr3lg1|nectin2|nectin4|npdc1|nppc|ogn|penk|pik3ip1|prrt3|psapl1|ptprn2|reg3a|rgmb|ror1|scn4b|sirpb1|smoc2|sorcs2|spon2|susd5|tafa5|tgfbr2|tgfbr…	73	34.7992219575181	1.76928e-53	glomerular filtration rate|serum creatinine amount	UMOD|PDILT
1702	rs34262842	bin_585.3	Chronic renal failure [CKD]	adam23|ambp|art3|atraid|bsg|cd300lf|cd300lg|cd38|cdh3|chgb|chrdl1|ckap4|clec14a|clmp|col6a3|colec12|cst6|cytl1|eda2r|efcab14|endou|epha1|epha4|ephb4|ephb6|fam3c|gfra1|guca2a|il10rb|jam2|klk11|klk6|lrp11|ltbr|mog|nbl1|ncr1|ncr3lg1|nectin2|nectin4|npc2|npdc1|nppc|ogn|penk|pik3ip1|prrt3|psapl1|ptgds|ptprn2|reg3a|ror1|rtbdn|scn4b|shisa5|sorcs2|spon2|susd5|tafa5|tgfbr2|tgfbr3|tgoln2|tnfrsf19|xg	64	19.5890260834944	1.16242e-39	glomerular filtration rate|serum creatinine amount	UMOD|PDILT
4473	rs10265221	bin_585.2	Renal failure NOS	acvrl1|ambp|art3|atraid|btn2a1|ccl23|chgb|ckap4|clmp|colec12|efna1|efna4|ephb6|fam3c|fstl3|gfra1|gm2a|hspg2|igfbp4|igfbp6|jam2|layn|lect2|lrp11|ltbr|mog|nbl1|nectin2|nectin4|npdc1|ogn|palm|penk|pik3ip1|relt|rgmb|scarb2|sorcs2|tafa5|tgfbr2|tnfrsf19|tnfrsf1a|umod|yap1	44	30.5260399624867	8.55532e-32	Abnormality of metabolism/homeostasis|Agents acting on the renin-angiotensin system use measurement|anemia|anemia (phenotype)|Antihypertensive use measurement|bladder calculus|blood sodium bicarbonate amount|blood urea nitrogen measurement|Calcium channel blocker use measurement|calcium measurement|chronic kidney disease|creatine measurement|cystatin C measurement|diastolic blood pressure|diastol…	PRKAG2
4473	rs10265221	bin_585.3	Chronic renal failure [CKD]	acvrl1|ambp|art3|atraid|cd38|chgb|ckap4|clmp|col15a1|col18a1|col6a3|colec12|ephb6|fam3c|gfra1|gm2a|havcr1|hspg2|jam2|lect2|lrp11|ltbr|ly6d|mog|nbl1|nectin2|nectin4|npc2|npdc1|ogn|palm|penk|pik3ip1|ptgds|relt|scarb2|shisa5|sorcs2|tafa5|tgfbr2|tnfrsf19|umod|yap1	43	26.3633401752383	1.18342e-29	Abnormality of metabolism/homeostasis|Agents acting on the renin-angiotensin system use measurement|anemia|anemia (phenotype)|Antihypertensive use measurement|bladder calculus|blood sodium bicarbonate amount|blood urea nitrogen measurement|Calcium channel blocker use measurement|calcium measurement|chronic kidney disease|creatine measurement|cystatin C measurement|diastolic blood pressure|diastol…	PRKAG2
1220	rs3184504	bin_695.42	Systemic lupus erythematosus	b2m|ccl4|cd163|cd27|cd274|cd300e|cd38|cd74|cd80|cd86|col28a1|cxcl10|cxcl11|cxcl13|cxcl16|ddx58|gbp1|golm2|icam3|ifnl1|il12a_il12b|il12b|il15|itgav|lag3|lgals9|lilra2|lilra3|lilra5|nmi|nos3|pdcd1|pilra|pilrb|rnaset2|siglec1|tnf|tnfrsf1b|tnfrsf8|tnfrsf9|trim21|tymp|ube2l6	43	9.14610405849492	2.20063e-19	allergic disease|allergic rhinitis|Antihypertensive use measurement|basophil count|birth weight|blood VLDL cholesterol amount|cholesterol:total lipids ratio|cholesteryl ester measurement|cholesteryl esters:total lipids ratio|colorectal cancer|coronary artery disease|cystatin C measurement|drug use measurement|Eczematoid dermatitis|eosinophil count|esterified cholesterol measurement|free cholester…	SH2B3|ATXN2|HSPA8P14|LINC02356|CUX2
4870	rs2519093	bin_250.2	Type 2 diabetes	adam9|adgre2|adgrg1|adgrg2|amigo2|areg|asgr1|cblif|ccl15|cd163|cd28|cd48|cd74|cd80|cdh1|cdh17|cgref1|clec4m|cntn4|cntnap2|csf1r|dcbld2|dcn|dpp6|entpd6|fam3b|fam3d|fgfr2|galnt10|galnt3|gcnt1|heph|hpgds|icam2|il10rb|il18r1|il1r2|il1rl1|il6st|klrb1|layn|lgals4|lifr|lilrb1|lypd3|lypd8|matn3|mdga1|mfap4|micb_mica|msr1|muc13|ncr3lg1|nectin2|nfasc|nrcam|nrp1|pdcd1lg2|plxdc2|plxnb2|prap1|psg1|ptprc|ptprh…	77	3.73978316044829	2.27173e-16	alkaline phosphatase measurement|blood group AB|blood group O|blood VLDL cholesterol amount|cholesterol:total lipids ratio|cholesteryl ester measurement|cholesteryl esters:total lipids ratio|chylomicron amount|coronary artery disease|COVID-19|deep vein thrombosis|duodenal ulcer|esterified cholesterol measurement|free cholesterol measurement|free cholesterol:total lipids ratio|gastric ulcer|high d…	ABO
3096	rs738409	bin_250.2	Type 2 diabetes	acp5|acy1|ada2|adam15|adamts13|adamtsl2|adgrg1|agxt|aoc3|c7|cd163|cd80|cdh6|clstn2|col4a1|csf1r|ctso|fas|hao1|igfbp3|igfbp7|igsf3|il1r2|itgbl1|krt18|krt8|lifr|lilrb1|man2b2|mfap4|msr1|nfasc|nrp1|siglec10|smpd1|sult2a1|thbs2|tlr3|tnfrsf11b|vcam1	40	5.94692496211208	1.13941e-14	aspartate aminotransferase measurement|blood VLDL cholesterol amount|cholesterol:total lipids ratio|cholesteryl esters:total lipids ratio|chylomicron amount|cirrhosis of liver|diabetes mellitus|diacylglycerol 38:5 measurement|drug use measurement|erythrocyte volume|fatty acid measurement|free cholesterol:total lipids ratio|gout|hepatocellular carcinoma|high density lipoprotein cholesterol measure…	PNPLA3
1703	rs77924615	bin_585.3	Chronic renal failure [CKD]	cdsn|celsr2|clec1a|col15a1|gm2a|havcr1|hspg2|klk8|ly6d|mmp7|palm|ptprr|relt|scgb1a1|wfdc2|yap1	16	31.5830857372544	2.72213e-12	Agents acting on the renin-angiotensin system use measurement|anemia|Antihypertensive use measurement|Beta blocking agent use measurement|bladder calculus|blood protein measurement|blood sodium bicarbonate amount|blood urea nitrogen measurement|Calcium channel blocker use measurement|chronic kidney disease|creatine measurement|cystatin C measurement|diastolic blood pressure|Diuretic use measureme…	PDILT
1220	rs3184504	bin_250.2	Type 2 diabetes	ada2|adam15|adgre2|adgre5|adgrg1|amigo2|cd163|cd27|cd28|cd48|cd74|cd80|cd8a|cdh17|clec3b|crtac1|csf1r|ctsd|dll1|dsc2|efna4|faslg|galnt10|galnt3|gcnt1|gsn|icam2|il12rb1|il18bp|il18r1|klk7|klrb1|klrf1|lag3|lair1|ly75|ly96|micb_mica|mrc1|nagk|nhlrc3|npc2|nrcam|pcdh17|pdcd1lg2|pilra|pilrb|pkd1|plxnb2|prcp|psap|ptprc|ptprh|ptprm|rnase6|rnaset2|sema7a|siglec1|siglec10|siglec6|siglec7|slamf1|slamf7|slam…	75	2.72193770495276	1.97432e-10	allergic disease|allergic rhinitis|Antihypertensive use measurement|basophil count|birth weight|blood VLDL cholesterol amount|cholesterol:total lipids ratio|cholesteryl ester measurement|cholesteryl esters:total lipids ratio|colorectal cancer|coronary artery disease|cystatin C measurement|drug use measurement|Eczematoid dermatitis|eosinophil count|esterified cholesterol measurement|free cholester…	SH2B3|ATXN2|HSPA8P14|LINC02356|CUX2
1703	rs77924615	bin_585.2	Renal failure NOS	cd59|cdsn|celsr2|clec1a|fstl3|gm2a|hspg2|igfbp4|klk8|palm|relt|spink1|wfdc2|yap1	14	19.1011251405741	8.50575e-10	Agents acting on the renin-angiotensin system use measurement|anemia|Antihypertensive use measurement|Beta blocking agent use measurement|bladder calculus|blood protein measurement|blood sodium bicarbonate amount|blood urea nitrogen measurement|Calcium channel blocker use measurement|chronic kidney disease|creatine measurement|cystatin C measurement|diastolic blood pressure|Diuretic use measureme…	PDILT
423	rs28734002	bin_706.1	Acne	cst6|endou|gal	3	Inf	9.65952e-10	acne|balding measurement|diastolic blood pressure|FEV/FVC ratio|Inguinal hernia|pulmonary function measurement|systolic blood pressure	-
1623	rs34560261	bin_706.1	Acne	cst6|endou|gal	3	Inf	1.35233e-08	acne|frontal fibrosing alopecia|seborrheic keratosis|skin disease	SEMA4B
2515	rs11680123	bin_706.1	Acne	cst6|endou|gal	3	Inf	6.90655e-08	acne|follistatin measurement|galanin peptides measurement|proactivator polypeptide-like 1 measurement|risk-taking behaviour|sexual activity behaviour attribute|smoking initiation|smoking status measurement	-
4325	7:40894624_TA_T	bin_706.1	Acne	endou|gal	2	Inf	7.0442e-07	acne	SUGCT
5205	rs35705950	bin_502	Postinflammatory pulmonary fibrosis	lamp3|msln|sftpd	3	Inf	1.72422e-06	Abnormal lung morphology|blood protein measurement|COVID-19|COVID-19 symptoms measurement|idiopathic pulmonary fibrosis|interstitial lung disease|invasive mechanical ventilation|leukocyte quantity|neutrophil count|postinflammatory pulmonary fibrosis|pulmonary fibrosis|respiratory failure|respiratory system disease	MUC5B
3667	rs111063761	bin_530.12	Ulcer of esophagus	gast|pga4	2	3811.21864688449	2.11278e-06	Barrett's esophagus	-
1333	rs56398830	bin_574.1	Cholelithiasis	cxadr|s100a14|s100a16	3	176.19893414841	3.79843e-06	cholelithiasis|epithelial cell adhesion molecule measurement|gallstones|glycochenodeoxycholate 3-sulfate measurement|taurochenodeoxycholic acid 3-sulfate measurement	SLC10A2
3125	rs11707641	bin_706.1	Acne	endou|gal	2	2336.7161167561	4.22459e-06	Abnormality of skin pigmentation|acne|blood protein measurement|level of metalloproteinase inhibitor 4 in blood serum|metalloproteinase inhibitor 4 measurement|X-24328 measurement	SYN2|TIMP4
4335	rs4385425	bin_695.42	Systemic lupus erythematosus	bst2|icam3|lag3|lgals9|lilra3|siglec1	6	19.5649688792389	4.31536e-06	albumin:globulin ratio measurement|apolipoprotein A 1 measurement|aspartate aminotransferase measurement|blood protein measurement|Crohn's disease|disorder of pharynx|free cholesterol in very large HDL measurement|free cholesterol:total lipids ratio|granulocyte percentage of myeloid white cells|high density lipoprotein cholesterol measurement|inflammatory bowel disease|leukocyte immunoglobulin-li…	-
1220	rs3184504	bin_714.1	Rheumatoid arthritis	cd28|cdcp1|cxcl13|il12a_il12b|lilrb4|pdcd1|slamf8|tigit|tnf|tnfrsf4|tnfrsf8|tnfsf8	12	7.507492851982	6.83885e-06	allergic disease|allergic rhinitis|Antihypertensive use measurement|basophil count|birth weight|blood VLDL cholesterol amount|cholesterol:total lipids ratio|cholesteryl ester measurement|cholesteryl esters:total lipids ratio|colorectal cancer|coronary artery disease|cystatin C measurement|drug use measurement|Eczematoid dermatitis|eosinophil count|esterified cholesterol measurement|free cholester…	SH2B3|ATXN2|HSPA8P14|LINC02356|CUX2
2266	rs58542926	bin_250.2	Type 2 diabetes	acp5|acy1|apoc1|ctbs|ctsd|ctso|ctsz|dcbld2|fuca1|fut3_fut5|idua|ifngr2|krt18|man2b2|ment|pla2g15|psap|smpd1	18	4.14037074719151	8.33306e-06	apolipoprotein B measurement|blood VLDL cholesterol amount|cholesterol:total lipids ratio|cholesteryl ester measurement|cholesteryl esters:total lipids ratio|chylomicron amount|diabetes mellitus|docosahexaenoic acid measurement|esterified cholesterol measurement|fatty acid measurement|free cholesterol measurement|free cholesterol:total lipids ratio|high density lipoprotein cholesterol measurement…	TM6SF2|SUGP1|MAU2|NCAN|CILP2|GATAD2A|GMIP
727	rs10500661	bin_530.11	GERD	gast|reg4	2	Inf	1.05663e-05	duodenal ulcer|gastric ulcer|gastroesophageal reflux disease|mathematical ability|Peptic ulcer and gastro-oesophageal reflux disease (GORD) drug use measurement|peptic ulcer disease	-|CNGA4
552	rs7088592	bin_697	Sarcoidosis	cdcp1|chit1	2	Inf	1.29144e-05	body height|diet measurement|eosinophil count|protein measurement|sarcoidosis|total blood protein measurement	-
5039	rs884205	bin_743.11	Osteoporosis NOS	chad|col1a1	2	856.183154019771	1.40691e-05	alkaline phosphatase measurement|body height|bone tissue density|eye morphology trait|femoral neck bone mineral density|heel bone mineral density|hip|knee|osteoarthritis|osteoporosis|protein measurement|spine bone mineral density|total joint arthroplasty|tumor necrosis factor receptor superfamily member 11A amount	TNFRSF11A
3076	rs855791	bin_280.1	Iron deficiency anemias, unspecified or not due to blood loss	epo|tfrc	2	586.366444900726	2.34324e-05	AHSP/BLVRB protein level ratio in blood|anemia (phenotype)|bilirubin measurement|clinical laboratory measurement|erythrocyte attribute|erythrocyte count|erythrocyte volume|ferritin measurement|HbA1c measurement|hematocrit|hemoglobin measurement|hepcidin measurement|hepcidin:ferritin ratio|hepcidin:transferrin saturation ratio|HMBS/UBAC1 protein level ratio in blood|immature reticulocyte measureme…	TMPRSS6
3038	rs2298428	bin_695.42	Systemic lupus erythematosus	cd27|il12a_il12b|il12b|tnfrsf9	4	38.0796715474165	3.04722e-05	AHSP/BLVRB protein level ratio in blood|AHSP/CA2 protein level ratio in blood|AHSP/HBQ1 protein level ratio in blood|alpha fetoprotein measurement|anti-citrullinated protein antibody seropositivity|apolipoprotein A 1 measurement|ARG1/HMBS protein level ratio in blood|atrial fibrillation|blood VLDL cholesterol amount|body height|brain attribute|CC2D1A/CD2AP protein level ratio in blood|CC2D1A/CRAD…	UBE2L3|YDJC
1787	rs4575545	bin_193	Thyroid cancer	tg|tshb	2	Inf	3.19337e-05	alkaline phosphatase measurement|alpha fetoprotein measurement|aspartate aminotransferase measurement|bilirubin measurement|blood immunoglobulin amount|blood protein measurement|body fat percentage|C-reactive protein measurement|cholesterol:total lipids ratio|cholesteryl esters:total lipids ratio|cystatin C measurement|differentiated thyroid carcinoma|glomerular filtration rate|goiter|gout|Graves…	MAFTRR|LINC01229
4082	rs5875832	bin_502	Postinflammatory pulmonary fibrosis	lamp3|msln|sftpa2	3	85.8532097507676	3.36141e-05	Antihypertensive use measurement|hypertension	-|SLC22A7
2476	rs1260326	bin_250.2	Type 2 diabetes	acy1|ada2|adgrb3|adgre2|adgre5|apod|bcam|btn2a1|c2|ca12|cd109|cd27|cd276|cdh6|chi3l1|clstn2|cntn3|cntnap2|ctbs|ctsd|ctsf|dcn|dpp6|dsc2|dscam|dsg2|epha2|faslg|fst|gc|gpc5|hao1|havcr2|igfbpl1|igsf3|itih3|layn|lepr|lypd3|milr1|mxra8|nrcam|nrp1|pcdh17|plxnb2|prss8|rtn4r|tacstd2|tnfrsf1a|umod|vmo1|xpnpep2	52	2.05384817357338	4.26747e-05	alcohol consumption quality|alcohol use disorder measurement|apolipoprotein A 1 measurement|apolipoprotein B measurement|aspartate aminotransferase measurement|blood glucose amount|blood insulin amount|blood VLDL cholesterol amount|body mass index|chloride measurement|cholesterol:total lipids ratio|cholesteryl ester measurement|cholesteryl esters:total lipids ratio|chylomicron amount|coffee consu…	GCKR|EIF2B4|-
23	rs80293268	bin_706.1	Acne	cst6|endou	2	498.384937585526	5.48067e-05	acne|balding measurement|cystatin-M measurement|strand of hair color|strand of hair shape	-
4473	rs10265221	bin_401.1	Essential hypertension	col18a1|gfra1|havcr1|igfbp4|npc2|ogn|umod|vwc2	8	6.9040994487566	7.08742e-05	Abnormality of metabolism/homeostasis|Agents acting on the renin-angiotensin system use measurement|anemia|anemia (phenotype)|Antihypertensive use measurement|bladder calculus|blood sodium bicarbonate amount|blood urea nitrogen measurement|Calcium channel blocker use measurement|calcium measurement|chronic kidney disease|creatine measurement|cystatin C measurement|diastolic blood pressure|diastol…	PRKAG2
206	rs2476601	bin_695.42	Systemic lupus erythematosus	il10|il12a_il12b|il12b|pdcd1	4	21.7853889157992	0.000135103	ACPA-negative rheumatoid arthritis|actinic keratosis|age of onset of type 1 diabetes mellitus|alkaline phosphatase measurement|anti-citrullinated protein antibody seropositivity|anti-neutrophil antibody associated vasculitis|autoimmune thyroid disease|basal cell carcinoma|basophil count|basophil measurement|basophil percentage of leukocytes|celiac disease|Crohn's disease|cutaneous melanoma|CXCL9 …	PTPN22
4809	rs11788059	bin_502	Postinflammatory pulmonary fibrosis	msln|scgb1a1	2	Inf	0.000147928	idiopathic pulmonary fibrosis	-
2476	rs1260326	bin_274.1	Gout	chi3l1|dner|erbb4|fgfbp1|hs6st2|mamdc4|oxt	7	8.60455662884029	0.000247761	alcohol consumption quality|alcohol use disorder measurement|apolipoprotein A 1 measurement|apolipoprotein B measurement|aspartate aminotransferase measurement|blood glucose amount|blood insulin amount|blood VLDL cholesterol amount|body mass index|chloride measurement|cholesterol:total lipids ratio|cholesteryl ester measurement|cholesteryl esters:total lipids ratio|chylomicron amount|coffee consu…	GCKR|EIF2B4|-
1220	rs3184504	bin_571.6	Primary biliary cirrhosis	adgre1|cd40|cd5l|cd74|icam1|il18r1|ptprh|siglec5|tlr1	9	6.14755873663308	0.00026603	allergic disease|allergic rhinitis|Antihypertensive use measurement|basophil count|birth weight|blood VLDL cholesterol amount|cholesterol:total lipids ratio|cholesteryl ester measurement|cholesteryl esters:total lipids ratio|colorectal cancer|coronary artery disease|cystatin C measurement|drug use measurement|Eczematoid dermatitis|eosinophil count|esterified cholesterol measurement|free cholester…	SH2B3|ATXN2|HSPA8P14|LINC02356|CUX2
253	rs61816761	bin_495	Asthma	endou|gpr15l|klk7|wfdc12	4	15.5830402292527	0.000339246	age at onset|allergic disease|asthma|atopic eczema|childhood onset asthma|contact dermatitis|dermatomycosis|dermatophytosis|Eczematoid dermatitis|Epidermal Inclusion Cyst|sebaceous gland disease|skin disease|tinea unguium|vitamin D measurement	FLG
1110	rs11830537	bin_244.1	Secondary hypothyroidism	tg	1	Inf	0.000342583	cystatin C measurement|glomerular filtration rate|hypothyroidism|thyroid stimulating hormone amount	-
1270	rs9511147	bin_244.1	Secondary hypothyroidism	tg	1	Inf	0.000342583	hypothyroidism|thyroid stimulating hormone amount	SPATA13
3159	rs4678938	bin_244.1	Secondary hypothyroidism	tg	1	Inf	0.000342583	aspartate aminotransferase to alanine aminotransferase ratio|body height|brain attribute|C-reactive protein measurement|cortical thickness|cystatin C measurement|hypothyroidism|platelet component distribution width|pulse pressure measurement|serum alanine aminotransferase measurement|serum gamma-glutamyl transferase measurement|Thyroid preparation use measurement|triglyceride measurement	UBE2D3P2
4214	rs9497965	bin_244.1	Secondary hypothyroidism	tg	1	Inf	0.000342583	hormone measurement|hypothyroidism|thyroid stimulating hormone amount	-
88	rs114165349	bin_250.2	Type 2 diabetes	chi3l1|cntn3|ctbs|fut3_fut5|gpc5|il1r2|man2b2|nfasc|tnfrsf11b|xpnpep2	10	4.72938630508569	0.000352762	Agents acting on the renin-angiotensin system use measurement|alkaline phosphatase measurement|antihyperlipidemic drug use measurement|apolipoprotein A 1 measurement|apolipoprotein B measurement|bilirubin measurement|blood VLDL cholesterol amount|body fat percentage|C-reactive protein measurement|cholesterol esters in large LDL measurement|cholesterol esters in medium LDL measurement|cholesterol …	ARID1A|ZDHHC18|KDF1|-|TENT5B
206	rs2476601	bin_555.2	Ulcerative colitis	cxcl9|il10	2	105.300432597643	0.000357163	ACPA-negative rheumatoid arthritis|actinic keratosis|age of onset of type 1 diabetes mellitus|alkaline phosphatase measurement|anti-citrullinated protein antibody seropositivity|anti-neutrophil antibody associated vasculitis|autoimmune thyroid disease|basal cell carcinoma|basophil count|basophil measurement|basophil percentage of leukocytes|celiac disease|Crohn's disease|cutaneous melanoma|CXCL9 …	PTPN22
3556	rs1246642	bin_502	Postinflammatory pulmonary fibrosis	ager|msln	2	166.032541749122	0.000440336	advanced glycosylation end product-specific receptor amount|chronic obstructive pulmonary disease|FEV/FVC ratio|idiopathic pulmonary fibrosis|interstitial lung disease|myeloid leukocyte count|peak expiratory flow|vital capacity	FAM13A
1547	rs12591150	bin_204.12	Lymphoid leukemia, chronic	cd22|fcrl2|tnfrsf13c	3	Inf	0.000570404	aging|BMI-adjusted waist circumference|BMI-adjusted waist-hip ratio|chronic lymphocytic leukemia|lung adenocarcinoma|lymphocyte count|lymphocyte measurement|lymphocyte percentage of leukocytes|plasminogen activator inhibitor 1 measurement|waist-hip ratio	RFX7|-
1080	rs12310519	bin_716.2	Unspecified monoarthritis	col9a1	1	Inf	0.000685166	Back pain|Intervertebral disk degeneration|knee|osteoarthritis|spinal stenosis|total knee arthroplasty|vertebral column disorder	SOX5
1381	rs116909374	bin_193	Thyroid cancer	tshb	1	Inf	0.000685166	differentiated thyroid carcinoma|hypothyroidism|multinodular goiter|nontoxic goiter|thyroid carcinoma|thyroid stimulating hormone amount|Toxic Nodular Goiter	-
1446	rs12431502	bin_244.1	Secondary hypothyroidism	tg	1	Inf	0.000685166	cystatin C measurement|goiter|hypothyroidism|multinodular goiter|nontoxic goiter|thyroid stimulating hormone amount|Toxic Nodular Goiter	ITPK1
192	1:108362169_GAC_G	bin_244.1	Secondary hypothyroidism	tg	1	Inf	0.000685166	blood immunoglobulin amount|body height|body mass index|drug use measurement|Hashimoto's thyroiditis|hyperthyroidism|hypothyroidism|thyroid disease|Thyroid preparation use measurement|thyroid stimulating hormone amount|thyroxine measurement	VAV3
2120	rs17676919	bin_202.24	Large cell lymphoma	tnfrsf13c	1	Inf	0.000685166	body height|body mass index|chronic lymphocytic leukemia|Hodgkins lymphoma|lymphocyte count|multiple myeloma|neoplasm of mature B-cells|non-Hodgkins lymphoma|serum gamma-glutamyl transferase measurement|sex hormone-binding globulin measurement|testosterone measurement	-
2189	19:7223973_TTTG_T	bin_244.1	Secondary hypothyroidism	tg	1	Inf	0.000685166	BMI-adjusted hip circumference|BMI-adjusted waist-hip ratio|body height|free androgen index|goiter|high density lipoprotein cholesterol measurement|hormone measurement|hypothyroidism|metabolic syndrome|reticulocyte count|serum alanine aminotransferase measurement|sex hormone-binding globulin measurement|testosterone measurement|thyroid stimulating hormone amount|triglyceride measurement|triglycer…	INSR
2600	rs3827760	bin_704.1	Alopecia	dsg4	1	Inf	0.000685166	androgenetic alopecia|chin morphology trait|ear protrusion|facial hair thickness|helix rolling|lip morphology trait|lobe attachment|lobe size|strand of hair shape|synophrys measurement	EDAR
2754	rs13015993	bin_244.1	Secondary hypothyroidism	tg	1	Inf	0.000685166	hormone measurement|hypothyroidism|thyroid stimulating hormone amount|Thyrotoxicosis	DIRC3-AS1
2841	rs1203922	bin_244.1	Secondary hypothyroidism	tg	1	Inf	0.000685166	drug use measurement|glucose measurement|goiter|HbA1c measurement|hypothyroidism|multinodular goiter|nontoxic goiter|thyroid disease|Thyroid preparation use measurement|thyroid stimulating hormone amount|Toxic Nodular Goiter	-|LNCNEF
3410	rs12493688	bin_244.1	Secondary hypothyroidism	tg	1	Inf	0.000685166	goiter|hypothyroidism|multinodular goiter|nontoxic goiter|thyroid stimulating hormone amount|Toxic Nodular Goiter	LINC02036
3623	rs28367132	bin_244.1	Secondary hypothyroidism	tg	1	Inf	0.000685166	autoimmune thyroid disease|body height|drug use measurement|hormone measurement|hypothyroidism|sex hormone-binding globulin measurement|thyroid disease|thyroid function|Thyroid preparation use measurement|thyroid stimulating hormone amount	-
4565	rs11991469	bin_193	Thyroid cancer	tg	1	Inf	0.000685166	blood urea nitrogen measurement|differentiated thyroid carcinoma|gout|hematocrit|hemoglobin measurement|Hirschsprung disease|papillary thyroid carcinoma|pulse pressure measurement|QRS duration|red blood cell density|systolic blood pressure|thyroid cancer|thyroid carcinoma|thyroid stimulating hormone amount|urate measurement|uric acid measurement	NRG1
4699	rs10814915	bin_244.1	Secondary hypothyroidism	tg	1	Inf	0.000685166	alanine measurement|blood glucose amount|body height|chin morphology trait|Drugs used in diabetes use measurement|eye morphology trait|gestational diabetes|glucose measurement|glutamine measurement|HbA1c measurement|hip|hypothyroidism|insomnia|knee|osteoarthritis|thyroid stimulating hormone amount|type 1 diabetes mellitus|type 2 diabetes mellitus	GLIS3
688	rs3781452	bin_704.1	Alopecia	dsg4	1	Inf	0.000685166	alopecia|basophil count|basophil percentage of leukocytes|central corneal thickness|corneal resistance factor|eosinophil count|neutrophil count|neutrophil measurement	FAM53B
1410	rs3784099	bin_695.42	Systemic lupus erythematosus	il12a_il12b|il12b	2	Inf	0.000705125	age of onset of childhood onset asthma|allergic disease|anti-citrullinated protein antibody seropositivity|asthma|autoimmune thyroid disease|childhood onset asthma|hypothyroidism|level of interleukin-12 subunit beta in blood|macula attribute|primary biliary cirrhosis|rheumatoid arthritis|rheumatoid factor seropositivity measurement|systemic lupus erythematosus|Thyroid preparation use measurement|…	RAD51B
174	rs58394161	bin_695.42	Systemic lupus erythematosus	il12a_il12b|il12b	2	Inf	0.000705125	multiple sclerosis|systemic lupus erythematosus	GFI1
1932	rs4792851	bin_695.42	Systemic lupus erythematosus	il12a_il12b|il12b	2	Inf	0.000705125	age at onset|allergic rhinitis|asthma|BMI-adjusted waist-hip ratio|childhood onset asthma|Eczematoid dermatitis|systemic lupus erythematosus	-
2683	rs2111485	bin_695.42	Systemic lupus erythematosus	bst2|siglec1	2	Inf	0.000705125	Abdominal Aortic Aneurysm|autoimmune thyroid disease|body height|coronary artery disease|eosinophil count|high density lipoprotein cholesterol measurement|hypothyroidism|inflammatory bowel disease|interferon lambda-1 measurement|leukocyte quantity|lichen planus|lymphocyte count|monocyte percentage of leukocytes|neutrophil count|oral lichen planus|protein measurement|psoriasis|psoriasis vulgaris|p…	-
348	rs17849502	bin_695.42	Systemic lupus erythematosus	bst2|siglec1	2	Inf	0.000705125	autoimmune disorder of musculoskeletal system|celiac disease|myeloid leukocyte count|myositis|neutrophil count|rheumatoid arthritis|systemic lupus erythematosus|systemic scleroderma|X-12127 measurement	NCF2
4086	rs66760320	bin_242	Thyrotoxicosis with or without goiter	tg	1	Inf	0.00102775	body height|goiter|hormone measurement|hyperthyroidism|multinodular goiter|nontoxic goiter|thyroid stimulating hormone amount|Toxic Nodular Goiter	LINC01512
794	rs11038357	bin_242	Thyrotoxicosis with or without goiter	tg	1	Inf	0.00102775	atrial fibrillation|hormone measurement|hyperthyroidism|multinodular goiter|nontoxic goiter|thyroid stimulating hormone amount|Thyrotoxicosis|Toxic Nodular Goiter	PRDM11
2614	rs201118137	bin_204	Leukemia	clec4c	1	2046.59677971948	0.0013701	body height|chronic lymphocytic leukemia|heart rate|Hodgkins lymphoma|leukocyte immunoglobulin-like receptor subfamily A member 4 measurement|lymphocyte measurement|lymphoid leukemia|multiple myeloma|non-Hodgkins lymphoma|protein measurement|reticulocyte count|reticulocyte measurement|triglyceride measurement|triglyceride:HDL cholesterol ratio|type 2 diabetes mellitus|urate measurement|uric acid …	ACOXL-AS1|MIR4435-2HG
2339	rs429358	bin_250.2	Type 2 diabetes	ctbs|ctsf|ctsz|idua|il18r1|man2b2|pla2g15|prap1|prcp|smpd1|spon2|thbs2	12	3.15764679907096	0.00170121	1-palmitoyl-2-stearoyl-GPC (16:0/18:0) measurement|3-hydroxybutyrate measurement|age-related macular degeneration|alkaline phosphatase measurement|Alzheimer disease|Alzheimer's disease biomarker measurement|amyloid-beta measurement|apolipoprotein A 1 measurement|apolipoprotein B measurement|beta-amyloid 1-42 measurement|blood protein measurement|blood VLDL cholesterol amount|body mass index|C-rea…	APOE|APOC1
4207	rs148274477	bin_496.21	Obstructive chronic bronchitis	ager	1	Inf	0.00171292	body height|chronic obstructive pulmonary disease|diffusing capacity of the lung for carbon monoxide|FEV/FVC ratio|hematocrit|hemoglobin measurement|peak expiratory flow|vital capacity	-
590	rs11594905	bin_496.21	Obstructive chronic bronchitis	tnr	1	Inf	0.00171292	chronic obstructive pulmonary disease	LRMDA
2589	2:102970265_AT_A	bin_557.1	Celiac disease	cxcl9|ifng	2	75.094340236427	0.0020258	atopic eczema|blood protein measurement|C-reactive protein measurement|celiac disease|Crohn's disease|Eczematoid dermatitis|extranodal nasal NK/T cell lymphoma|inflammatory bowel disease|interleukin 18 receptor 1 measurement|interleukin-18 receptor 1 measurement|level of interleukin-18 receptor 1 in blood serum|lymphocyte count|lymphocyte percentage of leukocytes|neutrophil measurement|serum ST2 …	IL18R1|IL18RAP
3332	rs17753641	bin_557.1	Celiac disease	cxcl9|ifng	2	75.094340236427	0.0020258	Behcet's syndrome|celiac disease|eosinophil count|lymphocyte count|Oral ulcer	IL12A-AS1
146	rs334699	bin_242	Thyrotoxicosis with or without goiter	tg	1	1165.98286641274	0.00205479	goiter|hormone measurement|hyperthyroidism|multinodular goiter|nontoxic goiter|thyroid disease|thyroid stimulating hormone amount|Thyrotoxicosis|Toxic Nodular Goiter	NFIA
192	1:108362169_GAC_G	bin_242	Thyrotoxicosis with or without goiter	tg	1	1165.98286641274	0.00205479	blood immunoglobulin amount|body height|body mass index|drug use measurement|Hashimoto's thyroiditis|hyperthyroidism|hypothyroidism|thyroid disease|Thyroid preparation use measurement|thyroid stimulating hormone amount|thyroxine measurement	VAV3
2754	rs13015993	bin_242	Thyrotoxicosis with or without goiter	tg	1	1165.98286641274	0.00205479	hormone measurement|hypothyroidism|thyroid stimulating hormone amount|Thyrotoxicosis	DIRC3-AS1
347	rs3120034	bin_706.1	Acne	gal	1	1165.98286641274	0.00205479		LAMC1|LAMC2
360	rs2816941	bin_157	Pancreatic cancer	ctrb1	1	1165.98286641274	0.00205479	pancreatic carcinoma	-|NR5A2
4709	rs1888909	bin_471	Nasal polyps	mmp10	1	1165.98286641274	0.00205479	adult onset asthma|age at onset|allergic disease|allergic rhinitis|Antihistamine use measurement|asthma|basophil count|childhood onset asthma|chronic obstructive pulmonary disease|chronic rhinosinusitis|drug use measurement|eosinophil count|eosinophil measurement|eosinophil percentage of granulocytes|eosinophil percentage of leukocytes|family history|Glucocorticoid use measurement|Inhalant adrene…	GTF3AP1|-
2134	rs56376587	bin_427.2	Atrial fibrillation and flutter	ca14|mstn	2	Inf	0.00215553	atrial fibrillation|blood urea nitrogen measurement|chloride measurement|chronic kidney disease|citrate measurement|comparative body size at age 10|glomerular filtration rate|heel bone mineral density|hip|kidney failure|knee|lymphocyte count|osteoarthritis|potassium measurement|rheumatoid arthritis|self-reported|serum creatinine amount|total hip arthroplasty|total joint arthroplasty|urate measure…	NFATC1
1476	rs2297066	bin_571.6	Primary biliary cirrhosis	anpep|ceacam1	2	33.7070566258193	0.00254895	alkaline phosphatase measurement|CD84/GP1BA protein level ratio in blood|CD84/SEMA4D protein level ratio in blood|immature platelet count|immature platelet measurement|platelet count|platelet crit|platelet quantity|platelet volume|primary biliary cirrhosis|serum gamma-glutamyl transferase measurement	EXOC3L4
2318	rs73045269	bin_593	Hematuria	havcr1	1	Inf	0.00274066	apolipoprotein A 1 measurement|aspartate aminotransferase measurement|aspartate aminotransferase to alanine aminotransferase ratio|blood protein measurement|coronary artery disease|coronary atherosclerosis|cryptic phenotype measurement|diastolic blood pressure|ESAM/TGFB1 protein level ratio in blood|heart disease|heart rate|Hematuria|high density lipoprotein cholesterol measurement|IGA glomerulon…	CCDC97|RN7SL34P
206	rs2476601	bin_714.1	Rheumatoid arthritis	il12a_il12b|pdcd1	2	30.3194789374024	0.00312907	ACPA-negative rheumatoid arthritis|actinic keratosis|age of onset of type 1 diabetes mellitus|alkaline phosphatase measurement|anti-citrullinated protein antibody seropositivity|anti-neutrophil antibody associated vasculitis|autoimmune thyroid disease|basal cell carcinoma|basophil count|basophil measurement|basophil percentage of leukocytes|celiac disease|Crohn's disease|cutaneous melanoma|CXCL9 …	PTPN22
3303	rs1344674	bin_1010	Other tests	flt3lg	1	642.415501730157	0.00342348	age at onset|allergic rhinitis|asthma|BMI-adjusted waist circumference|Eczematoid dermatitis|hair color|Myopia|refractive error|self reported educational attainment	ZBTB38
5004	rs2076295	bin_496.21	Obstructive chronic bronchitis	ager	1	642.415501730157	0.00342348	advanced glycosylation end product-specific receptor amount|chronic obstructive pulmonary disease|FEV/FVC ratio|idiopathic pulmonary fibrosis|interstitial lung disease|postinflammatory pulmonary fibrosis|respiratory system disease|vital capacity	DSP
1080	rs12310519	bin_716.9	Arthropathy NOS	col9a1	1	Inf	0.00376841	Back pain|Intervertebral disk degeneration|knee|osteoarthritis|spinal stenosis|total knee arthroplasty|vertebral column disorder	SOX5
1216	rs3764002	bin_716.9	Arthropathy NOS	acan	1	Inf	0.00376841	alcohol consumption quality|anthropometric measurement|anxiety|anxiety measurement|appendicular lean mass|attention deficit hyperactivity disorder|bipolar disorder|BMI-adjusted waist circumference|BMI-adjusted waist-hip ratio|body fat percentage|diet measurement|Drugs used in diabetes use measurement|extraversion|fat pad mass|hemoglobin A1 measurement|hip|knee|metabolic syndrome|osteoarthritis|pa…	WSCD2
4669	rs7826493	bin_716.9	Arthropathy NOS	acan	1	Inf	0.00376841	appendicular lean mass|Back pain|BMI-adjusted hip circumference|BMI-adjusted waist circumference|body height|body surface area|body weight|heel bone mineral density|hip|knee|LDH-related sciatica symptom severity measurement|lean body mass|lumbar disc herniation|osteoarthritis|Sciatica|smoking behavior|spondylosis|total hip arthroplasty|total joint arthroplasty|vertebral column disorder	MTRF1LP2
2210	rs34536443	bin_695.42	Systemic lupus erythematosus	cxcl10|cxcl11	2	37.1122492041044	0.00408519	anti-citrullinated protein antibody seropositivity|autoimmune thyroid disease|COVID-19|cystatin C measurement|erythematosquamous dermatosis|hypothyroidism|lymphocyte count|lymphocyte percentage of leukocytes|multiple sclerosis|oligoarticular juvenile idiopathic arthritis|platelet count|platelet crit|polyarticular juvenile idiopathic arthritis|primary biliary cirrhosis|psoriasis|psoriasis vulgaris…	TYK2
3556	rs1246642	bin_504	Other alveolar and parietoalveolar pneumonopathy	msln	1	439.439719403702	0.00410677	advanced glycosylation end product-specific receptor amount|chronic obstructive pulmonary disease|FEV/FVC ratio|idiopathic pulmonary fibrosis|interstitial lung disease|myeloid leukocyte count|peak expiratory flow|vital capacity	FAM13A
5205	rs35705950	bin_504	Other alveolar and parietoalveolar pneumonopathy	msln	1	439.439719403702	0.00410677	Abnormal lung morphology|blood protein measurement|COVID-19|COVID-19 symptoms measurement|idiopathic pulmonary fibrosis|interstitial lung disease|invasive mechanical ventilation|leukocyte quantity|neutrophil count|postinflammatory pulmonary fibrosis|pulmonary fibrosis|respiratory failure|respiratory system disease	MUC5B
2529	rs4672505	bin_250.2	Type 2 diabetes	cd28|cd48|klrb1|slamf1	4	9.30806899544862	0.00459357	ankylosing spondylitis|anterior uveitis|Crohn's disease|lymphocyte percentage of leukocytes|neutrophil percentage of leukocytes|psoriasis|psoriasis vulgaris|psoriatic arthritis|type 2 diabetes mellitus	-
537	rs10993994	bin_185	Cancer of prostate	klk3	1	337.436840508201	0.00512995	beta-microseminoprotein measurement|cancer|cancer biomarker measurement|prostate cancer|prostate carcinoma|prostate specific antigen amount|protein measurement	MSMB
3556	rs1246642	bin_496.21	Obstructive chronic bronchitis	ager	1	337.314947451628	0.0051317	advanced glycosylation end product-specific receptor amount|chronic obstructive pulmonary disease|FEV/FVC ratio|idiopathic pulmonary fibrosis|interstitial lung disease|myeloid leukocyte count|peak expiratory flow|vital capacity	FAM13A
3870	rs918519	bin_696.4	Psoriasis	pi3	1	Inf	0.00513875	psoriasis|psoriatic arthritis	-
5116	rs12188300	bin_696.4	Psoriasis	defb4a_defb4b	1	Inf	0.00513875	drug use measurement|erythematosquamous dermatosis|psoriasis|psoriasis vulgaris|psoriatic arthritis|seborrheic dermatitis|skin disease|type 2 diabetes mellitus	-
585	rs60212594	bin_428.2	Heart failure NOS	ntprobnp	1	Inf	0.00548133	alcohol consumption quality|atrial fibrillation|cardiac arrhythmia|cardioembolic stroke|cardiovascular age measurement|congestive heart failure|diastolic blood pressure|electrocardiography|heart failure|hypertrophic cardiomyopathy|interventricular septum thickness|left ventricular mass index|left ventricular structural measurement|PR interval|prothrombin time measurement|psoriasis|pulse pressure …	SYNPO2L-AS1
590	rs11594905	bin_496	Chronic airway obstruction	tnr	1	Inf	0.00548133	chronic obstructive pulmonary disease	LRMDA
1787	rs4575545	bin_244.1	Secondary hypothyroidism	tg	1	Inf	0.00582391	alkaline phosphatase measurement|alpha fetoprotein measurement|aspartate aminotransferase measurement|bilirubin measurement|blood immunoglobulin amount|blood protein measurement|body fat percentage|C-reactive protein measurement|cholesterol:total lipids ratio|cholesteryl esters:total lipids ratio|cystatin C measurement|differentiated thyroid carcinoma|glomerular filtration rate|goiter|gout|Graves…	MAFTRR|LINC01229
5000	rs76895963	bin_427.2	Atrial fibrillation and flutter	adipoq|esm1	2	41.3226368344591	0.00626854	apolipoprotein B measurement|appendicular lean mass|atrial fibrillation|bilirubin measurement|birth weight|blood protein measurement|blood sodium bicarbonate amount|blood VLDL cholesterol amount|body fat percentage|body height|body mass index|body weight|chloride measurement|cholesterol:total lipids ratio|coronary artery disease|diabetes mellitus|diabetic eye disease|diabetic neuropathy|diabetic …	CCND2-AS1
1477	rs8017161	bin_571.6	Primary biliary cirrhosis	pigr	1	Inf	0.00650908	alkaline phosphatase measurement|biliary liver cirrhosis|cysteine-glutathione disulfide measurement|serum gamma-glutamyl transferase measurement	EXOC3L4
5148	rs10896045	bin_695.42	Systemic lupus erythematosus	gal|icam3	2	24.7545925307592	0.00669086	blood protein measurement|glutaminyl-peptide cyclotransferase measurement|IGA glomerulonephritis|protein shisa-3 homolog measurement|systemic lupus erythematosus|vitamin D measurement	OVOL1-AS1
3971	rs1800562	bin_716.2	Unspecified monoarthritis	col9a1	1	304.441566246567	0.0068411	AHSP/BLVRB protein level ratio in blood|alcohol drinking|amygdala volume|anemia (phenotype)|apolipoprotein B measurement|aspartate aminotransferase measurement|bilirubin measurement|blood protein measurement|BMI-adjusted waist circumference|brain volume|cerebellar volume measurement|cholesterol in medium LDL measurement|cholesterol in small LDL measurement|cholesterol to total lipids in small HDL…	HFE|-|SLC17A2|SLC17A3
4133	rs1504215	bin_1010	Other tests	flt3lg	1	304.441566246567	0.0068411	allergic rhinitis|asthma|Eczematoid dermatitis|eosinophil count	BACH2|-
1080	rs12310519	bin_740.11	Osteoarthrosis, localized, primary	col9a1	1	Inf	0.00685166	Back pain|Intervertebral disk degeneration|knee|osteoarthritis|spinal stenosis|total knee arthroplasty|vertebral column disorder	SOX5
3024	rs112153300	bin_740.11	Osteoarthrosis, localized, primary	col6a3	1	Inf	0.00685166	body height|CCN3/COL6A3 protein level ratio in blood|COL6A3/COLEC12 protein level ratio in blood|COL6A3/CST3 protein level ratio in blood|COL6A3/HSPG2 protein level ratio in blood|COL6A3/NBL1 protein level ratio in blood|hip|knee|osteoarthritis|protein measurement|total hip arthroplasty|total joint arthroplasty|total knee arthroplasty	COL6A2
1703	rs77924615	bin_593	Hematuria	havcr1	1	Inf	0.00685166	Agents acting on the renin-angiotensin system use measurement|anemia|Antihypertensive use measurement|Beta blocking agent use measurement|bladder calculus|blood protein measurement|blood sodium bicarbonate amount|blood urea nitrogen measurement|Calcium channel blocker use measurement|chronic kidney disease|creatine measurement|cystatin C measurement|diastolic blood pressure|Diuretic use measureme…	PDILT
2120	rs17676919	bin_204.12	Lymphoid leukemia, chronic	cd22|tnfrsf13c	2	Inf	0.00690402	body height|body mass index|chronic lymphocytic leukemia|Hodgkins lymphoma|lymphocyte count|multiple myeloma|neoplasm of mature B-cells|non-Hodgkins lymphoma|serum gamma-glutamyl transferase measurement|sex hormone-binding globulin measurement|testosterone measurement	-
3699	rs10055386	bin_706.1	Acne	gal	1	230.345129546356	0.00717946	acne|dental caries|eye morphology trait|forced expiratory volume|prostate carcinoma|vital capacity	FGF10|-
2731	rs72934601	bin_411.2	Myocardial infarction	ren	1	Inf	0.00719424	alkaline phosphatase measurement|Alzheimer disease|angina pectoris|apolipoprotein B measurement|appendicular lean mass|body fat percentage|breastfeeding duration|coronary artery disease|coronary atherosclerosis|cortical thickness|diastolic blood pressure change measurement|drug use measurement|educational attainment|gut microbiome measurement|heart disease|hemoglobin measurement|insomnia|low dens…	NBEAL1
3620	rs10003835	bin_411.2	Myocardial infarction	spock1	1	Inf	0.00719424	Abdominal Aortic Aneurysm|alcoholic liver disease|aortic measurement|body height|coronary artery disease|low density lipoprotein cholesterol measurement|pulse pressure measurement|serum alanine aminotransferase measurement|sleep duration trait|spontaneous coronary artery dissection|systolic blood pressure	ZNF827
1220	rs3184504	bin_697	Sarcoidosis	cdcp1|il12b|slamf8|tnf|wars	5	5.64059886006695	0.00850012	allergic disease|allergic rhinitis|Antihypertensive use measurement|basophil count|birth weight|blood VLDL cholesterol amount|cholesterol:total lipids ratio|cholesteryl ester measurement|cholesteryl esters:total lipids ratio|colorectal cancer|coronary artery disease|cystatin C measurement|drug use measurement|Eczematoid dermatitis|eosinophil count|esterified cholesterol measurement|free cholester…	SH2B3|ATXN2|HSPA8P14|LINC02356|CUX2
2977	rs219769	bin_274.1	Gout	pth	1	214.409643877461	0.00957096	alkaline phosphatase measurement|bladder calculus|blood parathyroid hormone amount|blood urea nitrogen measurement|calcium measurement|cystatin C measurement|glomerular filtration rate|gout|magnesium measurement|nephrolithiasis|urate measurement|ureterolithiasis|uric acid measurement	CLDN14-AS1
4392	rs45446698	bin_274.1	Gout	oxt	1	214.409643877461	0.00957096	16a-hydroxy DHEA 3-sulfate measurement|17alpha) monosulfate (3) measurement|4-androsten-3alpha,17alpha-diol monosulfate (3) measurement|4-androsten-3beta,17beta-diol disulfate 1 measurement|4-androsten-3beta,17beta-diol disulfate 2 measurement|5alpha-androstan-3alpha,17alpha-diol monosulfate measurement|5alpha-androstan-3alpha,17beta-diol monosulfate (1) measurement|5alpha-androstan-3beta,17alpha…	CYP3A7
253	rs61816761	bin_939	Atopic/contact dermatitis due to other or unspecified	wfdc12	1	201.510890086746	0.0102528	age at onset|allergic disease|asthma|atopic eczema|childhood onset asthma|contact dermatitis|dermatomycosis|dermatophytosis|Eczematoid dermatitis|Epidermal Inclusion Cyst|sebaceous gland disease|skin disease|tinea unguium|vitamin D measurement	FLG
3851	rs8177833	bin_696.4	Psoriasis	defb4a_defb4b	1	201.510890086746	0.0102528	C-reactive protein measurement|cutaneous psoriasis measurement|lymphocyte count|lymphocyte percentage of leukocytes|psoriasis|psoriasis vulgaris|psoriatic arthritis|type 2 diabetes mellitus	TNIP1
3146	3:25520627_TTGTC_T	bin_496	Chronic airway obstruction	ceacam6	1	188.367030489464	0.0109345	chronic obstructive pulmonary disease|FEV/FVC ratio|heel bone mineral density|peak expiratory flow|pulmonary function measurement	RARB
2744	rs1047891	bin_274.1	Gout	adgrg1|chi3l1	2	14.0260392241611	0.0122632	1-ribosyl-imidazoleacetate measurement|2-butenoylglycine measurement|2-methylserine measurement|2,3-dihydroxy-5-methylthio-4-pentenoate (DMTPA) measurement|2R,3R-dihydroxybutyrate measurement|3-hydroxybutyroylglycine measurement|3-methylglutaconate measurement|3-methylglutarylcarnitine (2) measurement|5-hydroxymethyl-2-furoylcarnitine measurement|5-methylthioadenosine (MTA) measurement|AARSD1/EIF…	CPS1
1736	rs17817712	bin_278.1	Obesity	lep	1	128.589925735893	0.0122866	abdominal adipose tissue measurement|abdominal fat ratio|abdominal:gluteofemoral adipose tissue ratio measurement|Abnormality of metabolism/homeostasis|Abnormality of movement|abscess|Addictive alcohol use|adolescent idiopathic scoliosis|age at assessment|age at menarche|age-related hearing impairment|Agents acting on the renin-angiotensin system use measurement|alcohol consumption quality|alcoho…	FTO
5123	rs78378222	bin_174.11	Malignant neoplasm of female breast	flt3lg	1	134.687931939356	0.0150194	actinic keratosis|age at onset|appendicular lean mass|basal cell carcinoma|benign colon neoplasm|benign neoplasm of skin|birth weight|body height|body mass index|body weight|BRCA1 mutation carier status|breast carcinoma|cancer|cutaneous melanoma|diastolic blood pressure|diastolic blood pressure change measurement|Epidermal Inclusion Cyst|erythrocyte count|erythrocyte volume|fetal genotype effect …	TP53
907	rs141379009	bin_174.11	Malignant neoplasm of female breast	flt3lg	1	134.687931939356	0.0150194	blood protein measurement|breast carcinoma|chromosome|KDEL motif-containing protein 2 measurement|leukocyte quantity|mean reticulocyte volume|myeloproliferative disorder|prostate carcinoma|protein measurement|renal carcinoma|renal cell carcinoma|telomeric region length|uterine fibroid|Uterine leiomyoma	ATM|C11orf65
4998	rs1800961	bin_250.2	Type 2 diabetes	cdh15|ctbs|gpc5|tnfrsf11b|xpnpep2	5	4.23811485869105	0.0153769	alkaline phosphatase measurement|apolipoprotein A 1 measurement|apolipoprotein B measurement|basophil count|bilirubin measurement|blood VLDL cholesterol amount|C-reactive protein measurement|Cholecystitis|cholelithiasis|cholesterol in medium HDL measurement|cholesterol:total lipids ratio|cholesteryl ester measurement|cholesteryl esters:total lipids ratio|choline measurement|circulating fibrinogen…	HNF4A
1410	rs3784099	bin_714.1	Rheumatoid arthritis	il12a_il12b	1	129.170651192272	0.0156994	age of onset of childhood onset asthma|allergic disease|anti-citrullinated protein antibody seropositivity|asthma|autoimmune thyroid disease|childhood onset asthma|hypothyroidism|level of interleukin-12 subunit beta in blood|macula attribute|primary biliary cirrhosis|rheumatoid arthritis|rheumatoid factor seropositivity measurement|systemic lupus erythematosus|Thyroid preparation use measurement|…	RAD51B
3556	rs1246642	bin_496	Chronic airway obstruction	ceacam5	1	94.7191398049813	0.0163596	advanced glycosylation end product-specific receptor amount|chronic obstructive pulmonary disease|FEV/FVC ratio|idiopathic pulmonary fibrosis|interstitial lung disease|myeloid leukocyte count|peak expiratory flow|vital capacity	FAM13A
3971	rs1800562	bin_280.1	Iron deficiency anemias, unspecified or not due to blood loss	tfrc	1	79.0729803617738	0.0170238	AHSP/BLVRB protein level ratio in blood|alcohol drinking|amygdala volume|anemia (phenotype)|apolipoprotein B measurement|aspartate aminotransferase measurement|bilirubin measurement|blood protein measurement|BMI-adjusted waist circumference|brain volume|cerebellar volume measurement|cholesterol in medium LDL measurement|cholesterol in small LDL measurement|cholesterol to total lipids in small HDL…	HFE|-|SLC17A2|SLC17A3
3971	rs1800562	bin_740.1	Osteoarthritis; localized	col9a1	1	79.0729803617738	0.0170238	AHSP/BLVRB protein level ratio in blood|alcohol drinking|amygdala volume|anemia (phenotype)|apolipoprotein B measurement|aspartate aminotransferase measurement|bilirubin measurement|blood protein measurement|BMI-adjusted waist circumference|brain volume|cerebellar volume measurement|cholesterol in medium LDL measurement|cholesterol in small LDL measurement|cholesterol to total lipids in small HDL…	HFE|-|SLC17A2|SLC17A3
1787	rs4575545	bin_242	Thyrotoxicosis with or without goiter	tg	1	88.6875215180083	0.0173761	alkaline phosphatase measurement|alpha fetoprotein measurement|aspartate aminotransferase measurement|bilirubin measurement|blood immunoglobulin amount|blood protein measurement|body fat percentage|C-reactive protein measurement|cholesterol:total lipids ratio|cholesteryl esters:total lipids ratio|cystatin C measurement|differentiated thyroid carcinoma|glomerular filtration rate|goiter|gout|Graves…	MAFTRR|LINC01229
3567	rs13107325	bin_401.1	Essential hypertension	angpt2|apoa2|dner|il1rl1|itga11|itgam|nell1	7	2.75207948413267	0.0209108	alcohol consumption quality|alcohol use disorder measurement|apolipoprotein A 1 measurement|aspartate aminotransferase measurement|blood VLDL cholesterol amount|body mass index|calcium measurement|cholesterol:total lipids ratio|cholesteryl ester measurement|cholesteryl esters:total lipids ratio|cognitive function measurement|cortical thickness|esterified cholesterol measurement|fat pad mass|free …	SLC39A8|-
2215	rs10402112	bin_411.2	Myocardial infarction	pcsk9	1	71.263472967935	0.0214351	1,2-dipalmitoyl-GPC (16:0/16:0) measurement|Abdominal Aortic Aneurysm|Abnormal circulating lipid concentration|Agents acting on the renin-angiotensin system use measurement|aging|angina pectoris|antihyperlipidemic drug use measurement|Antithrombotic agent use measurement|apolipoprotein A 1 measurement|apolipoprotein B measurement|apolipoprotein B to apolipoprotein A1 ratio|aspirin use measurement…	SMARCA4
448	rs2493134	bin_411.2	Myocardial infarction	ren	1	71.263472967935	0.0214351	hypertension	AGT|-
1225	rs1896354	bin_411.4	Coronary atherosclerosis	sftpd	1	63.4548067751641	0.0217568	advanced glycosylation end product-specific receptor amount|balding measurement|coronary artery disease|hematocrit|hemoglobin measurement|platelet volume|red blood cell density|tenascin-R measurement	-
1796	rs12445050	bin_197	Chemotherapy	thpo|vegfa	2	9.74745398659844	0.0233202	deep vein thrombosis|EGF/MGLL protein level ratio in blood|encounter with health service|heart disease|platelet component distribution width|platelet count|platelet quantity|platelet volume|protein measurement|pulmonary embolism|Pulmonary Infarction|reticulocyte count|reticulocyte measurement|Thromboembolism|venous thromboembolism	PLCG2
3346	rs2293607	bin_714.1	Rheumatoid arthritis	tnfrsf8	1	64.7463574107949	0.0234604	Abdominal Aortic Aneurysm|basal cell carcinoma|basophil count|body height|cancer|chromosome|chronic lymphocytic leukemia|clear cell renal carcinoma|colorectal cancer|cutaneous melanoma|eosinophil count|eosinophil percentage of leukocytes|Epidermal Inclusion Cyst|erythrocyte count|erythrocyte volume|idiopathic pulmonary fibrosis|interstitial lung disease|leukemia|lipoma|lung adenocarcinoma|lymphoi…	ACTRT3|Telomerase-vert
842	rs11604462	bin_274.1	Gout	erbb4	1	54.9727827491187	0.023768	glomerular filtration rate|gout|serum creatinine amount|urate measurement	OVOL1-AS1|-
1151	rs3024971	bin_495	Asthma	il5ra	1	Inf	0.0239808	adult onset asthma|age at onset|allergic disease|allergic rhinitis|allergic sensitization measurement|Antihistamine use measurement|asthma|atopic eczema|basophil count|childhood onset asthma|Eczematoid dermatitis|eosinophil count|eosinophil percentage of granulocytes|eosinophil percentage of leukocytes|immunoglobulin E measurement|Inhalant adrenergic use measurement|monocyte count|mosquito bite r…	NAB2
3809	rs2299012	bin_495	Asthma	prg3	1	Inf	0.0239808	age at onset|age of onset of childhood onset asthma|allergic disease|asthma|atopic eczema|basophil count|childhood onset asthma|drug use measurement|eosinophil count|eosinophil percentage of granulocytes|eosinophil percentage of leukocytes|eosinophilic esophagitis|Glucocorticoid use measurement|Inhalant adrenergic use measurement|neutrophil percentage of granulocytes|neutrophil percentage of leuk…	RAD50
3670	rs10069690	bin_502	Postinflammatory pulmonary fibrosis	eda2r	1	81.1337908076555	0.0245181	age at onset|blood protein measurement|breast carcinoma|central nervous system cancer|chronic lymphocytic leukemia|diastolic blood pressure|estrogen-receptor negative breast cancer|family history of prostate cancer|glioblastoma multiforme|glioma|high grade ovarian serous adenocarcinoma|level of serum globulin type protein|lipoma|malignant epithelial tumor of ovary|mean arterial pressure|ovarian c…	TERT
4653	rs13281991	bin_502	Postinflammatory pulmonary fibrosis	lamp3	1	81.1337908076555	0.0245181	idiopathic pulmonary fibrosis	DEPTOR|RNA5SP277
5004	rs2076295	bin_502	Postinflammatory pulmonary fibrosis	ager	1	81.1337908076555	0.0245181	advanced glycosylation end product-specific receptor amount|chronic obstructive pulmonary disease|FEV/FVC ratio|idiopathic pulmonary fibrosis|interstitial lung disease|postinflammatory pulmonary fibrosis|respiratory system disease|vital capacity	DSP
1534	rs11857513	bin_401.1	Essential hypertension	kit	1	Inf	0.0253511	granulocyte percentage of myeloid white cells|hypertension|leukocyte quantity|mean arterial pressure|mean reticulocyte volume|monocyte count|monocyte percentage of leukocytes	USP50
33	rs880315	bin_401.1	Essential hypertension	ren	1	Inf	0.0253511	Agents acting on the renin-angiotensin system use measurement|aldosterone-producing adenoma|Antihypertensive use measurement|apolipoprotein B measurement|atrial fibrillation|Beta blocking agent use measurement|blood sodium bicarbonate amount|Calcium channel blocker use measurement|cryptic phenotype measurement|diastolic blood pressure|diastolic blood pressure change measurement|Diuretic use measu…	CASZ1
4303	rs60772526	bin_401.1	Essential hypertension	ren	1	Inf	0.0253511	Agents acting on the renin-angiotensin system use measurement|albuminuria|Antihypertensive use measurement|Beta blocking agent use measurement|Calcium channel blocker use measurement|diastolic blood pressure|diastolic blood pressure change measurement|Diuretic use measurement|essential hypertension|hypertension|mean arterial pressure|potassium deficiency disease|potassium measurement|primary aldo…	HOTTIP
4623	rs10808671	bin_401.1	Essential hypertension	sfrp1	1	Inf	0.0253511	balding measurement|central corneal thickness|corneal resistance factor|diabetes mellitus|diastolic blood pressure|eosinophil count|glucose measurement|HbA1c measurement|hemoglobin measurement|hypertension|intraocular pressure measurement|lymphocyte measurement|monocyte measurement|non-alcoholic fatty liver disease|platelet component distribution width|pulse pressure measurement|systolic blood pr…	NDUFAF6
5191	rs72681869	bin_401.1	Essential hypertension	kit	1	Inf	0.0253511	Agents acting on the renin-angiotensin system use measurement|Antihypertensive use measurement|aspartate aminotransferase measurement|bilirubin measurement|birth weight|body mass index|brain attribute|Calcium channel blocker use measurement|cerebral cortex area attribute|cortical thickness|diastolic blood pressure|Diuretic use measurement|erythrocyte count|essential hypertension|glomerular filtra…	SOS2
717	rs569550	bin_401.1	Essential hypertension	ren	1	Inf	0.0253511	Agents acting on the renin-angiotensin system use measurement|Antihypertensive use measurement|atrial fibrillation|Beta blocking agent use measurement|breast carcinoma|Calcium channel blocker use measurement|cryptic phenotype measurement|diastolic blood pressure|Diuretic use measurement|essential hypertension|heart failure|hypertension|mean arterial pressure|potassium deficiency disease|potassium…	LSP1
4197	rs11757201	bin_557.1	Celiac disease	crtam	1	Inf	0.0263789	asthma|C-reactive protein measurement|celiac disease|childhood onset asthma|inflammatory bowel disease|Oral ulcer|primary biliary cirrhosis|rheumatoid arthritis|systemic lupus erythematosus|tonsillectomy risk measurement|ulcerative colitis	LINC03004
5023	rs116843064	bin_411.8	Other chronic ischemic heart disease, unspecified	apoc1	1	47.6862113161694	0.0264481	18:1 measurement|apolipoprotein A 1 measurement|apolipoprotein B measurement|blood VLDL cholesterol amount|BMI-adjusted waist-hip ratio|cholesterol esters in large HDL measurement|cholesterol esters in large VLDL measurement|cholesterol esters in medium VLDL measurement|cholesterol in chylomicrons and extremely large VLDL measurement|cholesterol in large HDL measurement|cholesterol in large VLDL …	ANGPTL4
1724	rs1143679	bin_695.42	Systemic lupus erythematosus	bst2	1	Inf	0.0267215	autoimmune disorder of musculoskeletal system|blood VLDL cholesterol amount|cholesterol:total lipids ratio|cutaneous lupus erythematosus|free cholesterol:total lipids ratio|systemic lupus erythematosus|systemic scleroderma	ITGAM
2724	rs1595824	bin_695.42	Systemic lupus erythematosus	cxcl16	1	Inf	0.0267215	allergic disease|allergic rhinitis|anti-citrullinated protein antibody seropositivity|asthma|basal cell carcinoma|BMI-adjusted waist circumference|body mass index|body weight|bone tissue density|chronotype measurement|circadian rhythm|COVID-19|Crohn's disease|Eczematoid dermatitis|electrocardiography|hippocampal volume|lean body mass|rheumatoid arthritis|rheumatoid factor seropositivity measureme…	PLCL1
589	rs10824307	bin_250.2	Type 2 diabetes	acp5|mfap4	2	18.494246172755	0.0268453	basophil count|basophil percentage of leukocytes|BMI-adjusted waist-hip ratio|lean body mass|thyroid stimulating hormone amount|type 2 diabetes mellitus	-|LRMDA|SPA17P1
2734	rs11571302	bin_557.1	Celiac disease	mapre3|pafah1b3	2	9.42463821747951	0.0269488	actinic keratosis|autoimmune thyroid disease|basal cell carcinoma|C-C motif chemokine 19 measurement|celiac disease|cutaneous melanoma|drug use measurement|Graves disease|Hashimoto's thyroiditis|hyperthyroidism|hypothyroidism|non-melanoma skin carcinoma|rheumatoid arthritis|rheumatoid factor seropositivity measurement|skin cancer|skin neoplasm|systemic lupus erythematosus|thyroid disease|Thyroid …	CTLA4
1888	rs12943365	bin_740.11	Osteoarthrosis, localized, primary	comp	1	50.2370564204965	0.0271401	hip|osteoarthritis|sex hormone-binding globulin measurement	NF1|OMG
1225	rs1896354	bin_411.2	Myocardial infarction	sftpd	1	47.6583995326277	0.0284824	advanced glycosylation end product-specific receptor amount|balding measurement|coronary artery disease|hematocrit|hemoglobin measurement|platelet volume|red blood cell density|tenascin-R measurement	-
1220	rs3184504	bin_335	Multiple sclerosis	clec4a|itgam|itgb2	3	6.74091323862548	0.0321142	allergic disease|allergic rhinitis|Antihypertensive use measurement|basophil count|birth weight|blood VLDL cholesterol amount|cholesterol:total lipids ratio|cholesteryl ester measurement|cholesteryl esters:total lipids ratio|colorectal cancer|coronary artery disease|cystatin C measurement|drug use measurement|Eczematoid dermatitis|eosinophil count|esterified cholesterol measurement|free cholester…	SH2B3|ATXN2|HSPA8P14|LINC02356|CUX2
206	rs2476601	bin_557.1	Celiac disease	crtam|cxcl9	2	8.37688744541896	0.0323817	ACPA-negative rheumatoid arthritis|actinic keratosis|age of onset of type 1 diabetes mellitus|alkaline phosphatase measurement|anti-citrullinated protein antibody seropositivity|anti-neutrophil antibody associated vasculitis|autoimmune thyroid disease|basal cell carcinoma|basophil count|basophil measurement|basophil percentage of leukocytes|celiac disease|Crohn's disease|cutaneous melanoma|CXCL9 …	PTPN22
1703	rs77924615	bin_285	Other anemias	spink1	1	37.752666722508	0.0338149	Agents acting on the renin-angiotensin system use measurement|anemia|Antihypertensive use measurement|Beta blocking agent use measurement|bladder calculus|blood protein measurement|blood sodium bicarbonate amount|blood urea nitrogen measurement|Calcium channel blocker use measurement|chronic kidney disease|creatine measurement|cystatin C measurement|diastolic blood pressure|Diuretic use measureme…	PDILT
3346	rs2293607	bin_502	Postinflammatory pulmonary fibrosis	eda2r	1	40.7840862144065	0.0365569	Abdominal Aortic Aneurysm|basal cell carcinoma|basophil count|body height|cancer|chromosome|chronic lymphocytic leukemia|clear cell renal carcinoma|colorectal cancer|cutaneous melanoma|eosinophil count|eosinophil percentage of leukocytes|Epidermal Inclusion Cyst|erythrocyte count|erythrocyte volume|idiopathic pulmonary fibrosis|interstitial lung disease|leukemia|lipoma|lung adenocarcinoma|lymphoi…	ACTRT3|Telomerase-vert
1452	rs28929474	bin_574.1	Cholelithiasis	agxt|itgbl1|krt18	3	4.75180150730067	0.0370911	3-hydroxybutyrate measurement|39S ribosomal protein L33|40s ribosomal protein S3 measurement|Abnormality of the liver|age at first sexual intercourse measurement|alcohol consumption quality|alcohol use disorder measurement|alcoholic liver cirrhosis|alkaline phosphatase measurement|alpha fetoprotein measurement|alpha-2-HS-glycoprotein measurement|amino acid metabolism disease|anti-neutrophil antib…	SERPINA1
3971	rs1800562	bin_716.9	Arthropathy NOS	col9a1	1	31.9260456115068	0.0371078	AHSP/BLVRB protein level ratio in blood|alcohol drinking|amygdala volume|anemia (phenotype)|apolipoprotein B measurement|aspartate aminotransferase measurement|bilirubin measurement|blood protein measurement|BMI-adjusted waist circumference|brain volume|cerebellar volume measurement|cholesterol in medium LDL measurement|cholesterol in small LDL measurement|cholesterol to total lipids in small HDL…	HFE|-|SLC17A2|SLC17A3
3096	rs738409	bin_571.5	Other chronic nonalcoholic liver disease	krt8	1	Inf	0.0376841	aspartate aminotransferase measurement|blood VLDL cholesterol amount|cholesterol:total lipids ratio|cholesteryl esters:total lipids ratio|chylomicron amount|cirrhosis of liver|diabetes mellitus|diacylglycerol 38:5 measurement|drug use measurement|erythrocyte volume|fatty acid measurement|free cholesterol:total lipids ratio|gout|hepatocellular carcinoma|high density lipoprotein cholesterol measure…	PNPLA3
3350	rs12496506	bin_274.1	Gout	icoslg	1	31.5708131670496	0.0377759	blood glucose amount|blood VLDL cholesterol amount|gout|high density lipoprotein cholesterol measurement|low density lipoprotein cholesterol measurement|triglyceride measurement	SLC2A2|-|KLF7P1|RNU1-70P
426	rs2642438	bin_571.6	Primary biliary cirrhosis	enpp7	1	31.8949291965182	0.0384569	1-stearoyl-2-docosapentaenoyl-GPC (18:0/22:5n3) measurement|3-hydroxybutyrate measurement|Abnormality of the liver|alkaline phosphatase measurement|apolipoprotein A 1 measurement|aspartate aminotransferase measurement|aspartate aminotransferase to alanine aminotransferase ratio|blood VLDL cholesterol amount|body composition measurement|cholesterol esters in large HDL measurement|cholesterol in ID…	MTARC1
645	rs10883451	bin_250.2	Type 2 diabetes	agxt|hao1|krt18|man2b2|smpd1	5	3.10344593657547	0.0394659	Abnormality of the liver|alcohol consumption quality|alcohol use disorder measurement|apolipoprotein A 1 measurement|aspartate aminotransferase measurement|aspartate aminotransferase to alanine aminotransferase ratio|cognitive function measurement|Drugs used in diabetes use measurement|glucose measurement|high density lipoprotein cholesterol measurement|intelligence|liver disease|low density lipo…	ERLIN1
5023	rs116843064	bin_411.2	Myocardial infarction	apoc1	1	28.7164591967564	0.0424322	18:1 measurement|apolipoprotein A 1 measurement|apolipoprotein B measurement|blood VLDL cholesterol amount|BMI-adjusted waist-hip ratio|cholesterol esters in large HDL measurement|cholesterol esters in large VLDL measurement|cholesterol esters in medium VLDL measurement|cholesterol in chylomicrons and extremely large VLDL measurement|cholesterol in large HDL measurement|cholesterol in large VLDL …	ANGPTL4
1083	rs112630705	bin_427.2	Atrial fibrillation and flutter	ntprobnp	1	Inf	0.0465913	atrial fibrillation|atrial flutter|cardiac arrhythmia|diastolic blood pressure|electrocardiography|heart rate|heart rate response to exercise|heart rate response to recovery post exercise|heart rate variability measurement|PR interval|pulse pressure measurement	-
3573	rs223484	bin_427.2	Atrial fibrillation and flutter	gpc1	1	Inf	0.0465913	Agents acting on the renin-angiotensin system use measurement|alkaline phosphatase measurement|atopic eczema|atrial fibrillation|attention deficit hyperactivity disorder|autism spectrum disorder|blood glucose amount|blood urea nitrogen measurement|blood VLDL cholesterol amount|cholesterol:total lipids ratio|cholesteryl esters:total lipids ratio|cystatin C measurement|diabetes mellitus|free choles…	MANBA
585	rs60212594	bin_427.2	Atrial fibrillation and flutter	ntprobnp	1	Inf	0.0465913	alcohol consumption quality|atrial fibrillation|cardiac arrhythmia|cardioembolic stroke|cardiovascular age measurement|congestive heart failure|diastolic blood pressure|electrocardiography|heart failure|hypertrophic cardiomyopathy|interventricular septum thickness|left ventricular mass index|left ventricular structural measurement|PR interval|prothrombin time measurement|psoriasis|pulse pressure …	SYNPO2L-AS1
1941	rs2074190	bin_495	Asthma	il5ra	1	40.9354720585321	0.0473946	asthma|autoimmune thyroid disease|hypothyroidism	-|TBX21
2590	rs12470864	bin_495	Asthma	prg3	1	40.9354720585321	0.0473946	adult onset asthma|allergic disease|allergic rhinitis|asthma|chronic obstructive pulmonary disease|Crohn's disease|drug use measurement|Eczematoid dermatitis|eosinophil count|eosinophil measurement|FEV/FVC ratio|Glucocorticoid use measurement|inflammatory bowel disease|interleukin 1 receptor-like 1 measurement|interleukin-1 receptor-like 1 measurement|Nasal Cavity Polyp|neutrophil count|serum ST2…	IL1RL1
2340	rs1065853	bin_411.4	Coronary atherosclerosis	hyou1|lpa	2	6.326874569983	0.0492817	Alzheimer disease|apolipoprotein A 1 measurement|apolipoprotein B measurement|blood VLDL cholesterol amount|cholesterol:total lipids ratio|cholesteryl ester 16:0 measurement|cholesteryl ester 18:0 measurement|cholesteryl ester 18:2 measurement|cholesteryl ester measurement|cholesteryl esters:total lipids ratio|chylomicron amount|coronary artery disease|esterified cholesterol measurement|free chol…	APOC1|APOE|APOC1P1
259	rs12133641	bin_411.2	Myocardial infarction	il6	1	23.9336908312273	0.0493354	allergic rhinitis|asthma|atopic eczema|C-reactive protein measurement|coronary artery disease|Eczematoid dermatitis|heart disease|interleukin 6 receptor subunit alpha measurement|interleukin-6 measurement|mean corpuscular hemoglobin concentration|monocyte count	IL6R
770	rs3925584	bin_401.1	Essential hypertension	nell1	1	38.6830966104014	0.0500681	blood urea nitrogen measurement|cystatin C measurement|glomerular filtration rate|gout|hypertension|serum creatinine amount|urinary system trait	-
2908	rs1883832	bin_714.1	Rheumatoid arthritis	tnfsf13b	1	21.7744333509521	0.0539232	anti-citrullinated protein antibody seropositivity|APP/CD40LG protein level ratio in blood|bipolar disorder|blood protein measurement|CCL5/CD40LG protein level ratio in blood|CD2AP/TRAF2 protein level ratio in blood|CD40 measurement|CD40/CD40LG protein level ratio in blood|CD40/CRELD2 protein level ratio in blood|CD40/F11R protein level ratio in blood|CD40/GLOD4 protein level ratio in blood|CD40/…	CD40|-
4993	rs76428106	bin_714.1	Rheumatoid arthritis	il12a_il12b|tnfrsf8	2	5.52633038074127	0.0599597	ACPA-positive rheumatoid arthritis|apolipoprotein A 1 measurement|autoimmune thyroid disease|basophil count|cystatin C measurement|fms-related tyrosine kinase 3 ligand measurement|granulocyte percentage of myeloid white cells|high density lipoprotein cholesterol measurement|hypothyroidism|L-Selectin measurement|leukocyte quantity|level of interleukin-12 subunit beta in blood|low density lipoprote…	FLT3
3038	rs2298428	bin_714.1	Rheumatoid arthritis	il12a_il12b	1	18.6525461255807	0.0613957	AHSP/BLVRB protein level ratio in blood|AHSP/CA2 protein level ratio in blood|AHSP/HBQ1 protein level ratio in blood|alpha fetoprotein measurement|anti-citrullinated protein antibody seropositivity|apolipoprotein A 1 measurement|ARG1/HMBS protein level ratio in blood|atrial fibrillation|blood VLDL cholesterol amount|body height|brain attribute|CC2D1A/CD2AP protein level ratio in blood|CC2D1A/CRAD…	UBE2L3|YDJC
4234	rs10455872	bin_411.2	Myocardial infarction	hsd17b14	1	17.9714491669032	0.0629998	aortic stenosis|aortic valve calcification|blood VLDL cholesterol amount|body fat percentage|cholesterol:total lipids ratio|cholesteryl ester measurement|cholesteryl esters:total lipids ratio|chylomicron amount|congestive heart failure|coronary artery disease|drug use measurement|esterified cholesterol measurement|family history|fatty acid measurement|free cholesterol in IDL measurement|free chol…	LPA|-
3971	rs1800562	bin_740.11	Osteoarthrosis, localized, primary	col9a1	1	16.8207885596619	0.0665417	AHSP/BLVRB protein level ratio in blood|alcohol drinking|amygdala volume|anemia (phenotype)|apolipoprotein B measurement|aspartate aminotransferase measurement|bilirubin measurement|blood protein measurement|BMI-adjusted waist circumference|brain volume|cerebellar volume measurement|cholesterol in medium LDL measurement|cholesterol in small LDL measurement|cholesterol to total lipids in small HDL…	HFE|-|SLC17A2|SLC17A3
1171	rs2870841	bin_495	Asthma	xg	1	20.5370205891914	0.0702545	asthma|childhood onset asthma|colorectal cancer|Drugs used in diabetes use measurement|type 2 diabetes mellitus	TSPAN8|-
4709	rs1888909	bin_495	Asthma	prg3	1	20.5370205891914	0.0702545	adult onset asthma|age at onset|allergic disease|allergic rhinitis|Antihistamine use measurement|asthma|basophil count|childhood onset asthma|chronic obstructive pulmonary disease|chronic rhinosinusitis|drug use measurement|eosinophil count|eosinophil measurement|eosinophil percentage of granulocytes|eosinophil percentage of leukocytes|family history|Glucocorticoid use measurement|Inhalant adrene…	GTF3AP1|-
485	rs61839660	bin_495	Asthma	mzb1	1	20.5370205891914	0.0702545	allergic rhinitis|asthma|atopic eczema|drug use measurement|Eczematoid dermatitis|erythematosquamous dermatosis|lymphocyte count|oligoarticular juvenile idiopathic arthritis|polyarticular juvenile idiopathic arthritis|rheumatoid factor negative|seborrheic dermatitis|skin disease|systemic juvenile idiopathic arthritis|type 1 diabetes mellitus	IL2RA|RPL32P23
1292	rs8001611	bin_740.11	Osteoarthrosis, localized, primary	spp1	1	15.1417755496193	0.0729594	bone tissue density|knee|osteoarthritis|protein measurement	LINC02341
2767	rs1515104	bin_401.1	Essential hypertension	timp4	1	19.3900840099964	0.0741665	18:1 measurement|abdominal adipose tissue measurement|adiponectin measurement|Agents acting on the renin-angiotensin system use measurement|alcohol consumption quality|alcohol use disorder measurement|amino acid measurement|Antihypertensive use measurement|apolipoprotein A 1 measurement|apolipoprotein B measurement|appendicular lean mass|aspartate aminotransferase measurement|aspartate aminotrans…	-
3344	rs1290784	bin_401.1	Essential hypertension	umod	1	19.3900840099964	0.0741665		MECOM
448	rs2493134	bin_401.1	Essential hypertension	ren	1	19.3900840099964	0.0741665	hypertension	AGT|-
1912	rs35222145	bin_495	Asthma	il5ra|prg3	2	4.89445031187125	0.0745802	age at onset|allergic disease|allergic rhinitis|asthma|childhood onset asthma|type 1 diabetes mellitus	IKZF3|GSDMB|ZPBP2|-|GSDMA|LRRC3C|ORMDL3
2734	rs11571302	bin_714.1	Rheumatoid arthritis	pdcd1	1	14.524505701043	0.0761715	actinic keratosis|autoimmune thyroid disease|basal cell carcinoma|C-C motif chemokine 19 measurement|celiac disease|cutaneous melanoma|drug use measurement|Graves disease|Hashimoto's thyroiditis|hyperthyroidism|hypothyroidism|non-melanoma skin carcinoma|rheumatoid arthritis|rheumatoid factor seropositivity measurement|skin cancer|skin neoplasm|systemic lupus erythematosus|thyroid disease|Thyroid …	CTLA4
302	rs1801274	bin_695.42	Systemic lupus erythematosus	cd274	1	18.3619845050745	0.0780674	ankylosing spondylitis|basophil count|basophil percentage of leukocytes|blood protein measurement|Crohn's disease|FCGR2A/FCGR2B protein level ratio in blood|inflammatory bowel disease|low affinity immunoglobulin gamma Fc region receptor II-a measurement|low affinity immunoglobulin gamma Fc region receptor II-a/b measurement|low affinity immunoglobulin gamma Fc region receptor II-b measurement|MPI…	FCGR2A
3208	rs35677470	bin_695.42	Systemic lupus erythematosus	lgmn	1	18.3619845050745	0.0780674	autoimmune thyroid disease|blood protein measurement|histone H2A type 3 measurement|histone H2B type 2-E measurement|limited scleroderma|myositis|protein measurement|rheumatoid arthritis|systemic lupus erythematosus|systemic scleroderma	DNASE1L3
3346	rs2293607	bin_695.42	Systemic lupus erythematosus	tnfrsf8	1	18.3619845050745	0.0780674	Abdominal Aortic Aneurysm|basal cell carcinoma|basophil count|body height|cancer|chromosome|chronic lymphocytic leukemia|clear cell renal carcinoma|colorectal cancer|cutaneous melanoma|eosinophil count|eosinophil percentage of leukocytes|Epidermal Inclusion Cyst|erythrocyte count|erythrocyte volume|idiopathic pulmonary fibrosis|interstitial lung disease|leukemia|lipoma|lung adenocarcinoma|lymphoi…	ACTRT3|Telomerase-vert
2604	rs13401811	bin_204.12	Lymphoid leukemia, chronic	crtam	1	Inf	0.0832477	chronic lymphocytic leukemia|CXCL16/NOTCH1 protein level ratio in blood|erythrocyte volume|level of serum globulin type protein|mean corpuscular hemoglobin|rheumatoid arthritis|total cholesterol measurement	ACOXL
1249	rs7133378	bin_427.2	Atrial fibrillation and flutter	adipoq	1	20.5352299756561	0.0910271	adiponectin measurement|apolipoprotein A 1 measurement|apolipoprotein B measurement|appendicular lean mass|atrial fibrillation|blood VLDL cholesterol amount|BMI-adjusted waist circumference|BMI-adjusted waist-hip ratio|body fat percentage|body mass index|cholesterol in large VLDL measurement|cholesterol in very large VLDL measurement|cholesterol:total lipids ratio|cholesteryl ester measurement|ch…	DNAH10OS|ZNF664
3833	rs13188700	bin_495	Asthma	prg3	1	13.7007601111914	0.0925735	adult onset asthma|age of onset of childhood onset asthma|allergic rhinitis|asthma|atopic eczema|basophil count|childhood onset asthma|Crohn's disease|Eczematoid dermatitis|eosinophil count|eosinophil percentage of granulocytes|eosinophil percentage of leukocytes|granulocyte count|granulocyte percentage of myeloid white cells|inflammatory bowel disease|Inhalant adrenergic use measurement|leukocyt…	NDFIP1
4531	rs13702	bin_411.8	Other chronic ischemic heart disease, unspecified	apoc1	1	11.411711653098	0.0938527	angina pectoris|antihyperlipidemic drug use measurement|apolipoprotein A 1 measurement|apolipoprotein B measurement|blood VLDL cholesterol amount|body height|cholesterol in small HDL measurement|cholesterol to total lipids in small LDL percentage|cholesterol:total lipids ratio|cholesteryl ester measurement|cholesteryl esters:total lipids ratio|choline measurement|coronary artery disease|diacylgly…	LPL|-
4657	8:126504383_CCACCAT_C	bin_411.4	Coronary atherosclerosis	ces1	1	11.2816522091618	0.0944614	blood VLDL cholesterol amount|cholesterol:total lipids ratio|cholesteryl esters:total lipids ratio|free cholesterol:total lipids ratio|high density lipoprotein cholesterol measurement|intermediate density lipoprotein measurement|low density lipoprotein cholesterol measurement|sleep duration trait|total cholesterol measurement|triglyceride measurement|triglycerides:total lipids ratio	-
1252	rs10846744	bin_411.2	Myocardial infarction	hsd17b14	1	11.0622192930693	0.0963472	Abdominal Aortic Aneurysm|Abnormality of skin pigmentation|antihyperlipidemic drug use measurement|apolipoprotein B measurement|bilirubin measurement|blood VLDL cholesterol amount|carotene diol (1) measurement|carotene diol (2) measurement|chronic kidney disease|coronary artery disease|coronary atherosclerosis|drug use measurement|erythrocyte volume|facial pigmentation|gamma-CEHC measurement|hear…	SCARB1
1258	rs73486469	bin_401.1	Essential hypertension	nell1	1	12.9362459900381	0.0976615	antihyperlipidemic drug use measurement|apolipoprotein A 1 measurement|CPA1/PLA2G1B protein level ratio in blood|CPA1/PRSS2 protein level ratio in blood|CTRC/PLA2G1B protein level ratio in blood|diastolic blood pressure|gout|hypertension|low density lipoprotein cholesterol measurement|systolic blood pressure|total cholesterol measurement|urate measurement|uric acid measurement	FBRSL1
1187	rs7953508	bin_250.2	Type 2 diabetes	wif1	1	Inf	0.0979788	anthropometric measurement|appendicular lean mass|BMI-adjusted hip circumference|body height|body surface area|body weight|bone tissue density|free androgen index|lean body mass|sex hormone-binding globulin measurement|testosterone measurement|type 2 diabetes mellitus	-
1946	rs11657868	bin_250.2	Type 2 diabetes	cdh17	1	Inf	0.0979788	coronary artery disease|major depressive disorder|smoking behavior trait|socioeconomic status|type 2 diabetes mellitus	CALCOCO2
2356	rs12609461	bin_250.2	Type 2 diabetes	crisp2	1	Inf	0.0979788	appendicular lean mass|body fat percentage|body height|body mass index|body surface area|body weight|coffee consumption measurement|comparative body size at age 10|diastolic blood pressure|glucose measurement|grip strength measurement|hematocrit|hemoglobin A1 measurement|hemoglobin measurement|high density lipoprotein cholesterol measurement|hip circumference|lean body mass|metabolic syndrome|sel…	ZC3H4
2920	rs4809906	bin_250.2	Type 2 diabetes	psg1	1	Inf	0.0979788	BMI-adjusted hip circumference|BMI-adjusted waist-hip ratio|high density lipoprotein cholesterol measurement|triglyceride measurement|type 2 diabetes mellitus	LINC01524
4478	7:156946771_TGGGA_T	bin_250.2	Type 2 diabetes	lcn15	1	Inf	0.0979788	diabetes mellitus|Drugs used in diabetes use measurement|metabolic syndrome|type 2 diabetes mellitus	UBE3C
79	1:25297608_AGT_A	bin_250.2	Type 2 diabetes	klrb1	1	Inf	0.0979788	ankylosing spondylitis|atopic eczema|blood protein measurement|body height|celiac disease|Crohn's disease|eosinophil count|inflammatory bowel disease|interleukin-22 receptor subunit alpha-2 measurement|leukocyte quantity|level of serum globulin type protein|neutrophil count|psoriasis|psoriasis vulgaris|type 1 diabetes mellitus|type 2 diabetes mellitus	-
3096	rs738409	bin_250.7	Diabetic retinopathy	igfbp3	1	12.837750584816	0.108882	aspartate aminotransferase measurement|blood VLDL cholesterol amount|cholesterol:total lipids ratio|cholesteryl esters:total lipids ratio|chylomicron amount|cirrhosis of liver|diabetes mellitus|diacylglycerol 38:5 measurement|drug use measurement|erythrocyte volume|fatty acid measurement|free cholesterol:total lipids ratio|gout|hepatocellular carcinoma|high density lipoprotein cholesterol measure…	PNPLA3
3096	rs738409	bin_571.81	Portal hypertension	c7	1	12.837750584816	0.108882	aspartate aminotransferase measurement|blood VLDL cholesterol amount|cholesterol:total lipids ratio|cholesteryl esters:total lipids ratio|chylomicron amount|cirrhosis of liver|diabetes mellitus|diacylglycerol 38:5 measurement|drug use measurement|erythrocyte volume|fatty acid measurement|free cholesterol:total lipids ratio|gout|hepatocellular carcinoma|high density lipoprotein cholesterol measure…	PNPLA3
3303	rs1344674	bin_495	Asthma	prss27	1	10.280834816985	0.114364	age at onset|allergic rhinitis|asthma|BMI-adjusted waist circumference|Eczematoid dermatitis|hair color|Myopia|refractive error|self reported educational attainment	ZBTB38
3668	rs440225	bin_585.3	Chronic renal failure [CKD]	havcr1	1	Inf	0.116821	blood urea nitrogen measurement|chronic kidney disease|glomerular filtration rate|kidney failure|serum creatinine amount|thyroid stimulating hormone amount	-
4657	8:126504383_CCACCAT_C	bin_411.2	Myocardial infarction	pcsk9	1	8.45353458114721	0.122208	blood VLDL cholesterol amount|cholesterol:total lipids ratio|cholesteryl esters:total lipids ratio|free cholesterol:total lipids ratio|high density lipoprotein cholesterol measurement|intermediate density lipoprotein measurement|low density lipoprotein cholesterol measurement|sleep duration trait|total cholesterol measurement|triglyceride measurement|triglycerides:total lipids ratio	-
88	rs114165349	bin_274.1	Gout	chi3l1	1	7.6132072013972	0.134938	Agents acting on the renin-angiotensin system use measurement|alkaline phosphatase measurement|antihyperlipidemic drug use measurement|apolipoprotein A 1 measurement|apolipoprotein B measurement|bilirubin measurement|blood VLDL cholesterol amount|body fat percentage|C-reactive protein measurement|cholesterol esters in large LDL measurement|cholesterol esters in medium LDL measurement|cholesterol …	ARID1A|ZDHHC18|KDF1|-|TENT5B
4656	rs28601761	bin_411.2	Myocardial infarction	ace2|hsd17b14	2	3.31983284485984	0.137827	apolipoprotein B measurement|blood VLDL cholesterol amount|C-reactive protein measurement|cholesterol:total lipids ratio|cholesteryl ester measurement|cholesteryl esters:total lipids ratio|chylomicron amount|coronary artery disease|esterified cholesterol measurement|fatty acid measurement|free cholesterol measurement|free cholesterol:total lipids ratio|high density lipoprotein cholesterol measure…	-
4082	rs5875832	bin_585.2	Renal failure NOS	dsg3|pi16	2	3.95071227462236	0.139959	Antihypertensive use measurement|hypertension	-|SLC22A7
4530	rs10645926	bin_250.2	Type 2 diabetes	mxra8|vmo1	2	3.69862227459923	0.14453	18:1 measurement|Antithrombotic agent use measurement|blood VLDL cholesterol amount|cholesterol in chylomicrons and extremely large VLDL measurement|cholesterol in IDL measurement|cholesterol in large HDL measurement|cholesterol in large VLDL measurement|cholesterol in very large HDL measurement|cholesterol in very large VLDL measurement|cholesterol to total lipids in IDL percentage|cholesterol t…	LPL|-
1452	rs28929474	bin_571.81	Portal hypertension	c7	1	9.39986634062773	0.144572	3-hydroxybutyrate measurement|39S ribosomal protein L33|40s ribosomal protein S3 measurement|Abnormality of the liver|age at first sexual intercourse measurement|alcohol consumption quality|alcohol use disorder measurement|alcoholic liver cirrhosis|alkaline phosphatase measurement|alpha fetoprotein measurement|alpha-2-HS-glycoprotein measurement|amino acid metabolism disease|anti-neutrophil antib…	SERPINA1
4531	rs13702	bin_411.2	Myocardial infarction	apoc1	1	6.83633420602744	0.147363	angina pectoris|antihyperlipidemic drug use measurement|apolipoprotein A 1 measurement|apolipoprotein B measurement|blood VLDL cholesterol amount|body height|cholesterol in small HDL measurement|cholesterol to total lipids in small LDL percentage|cholesterol:total lipids ratio|cholesteryl ester measurement|cholesteryl esters:total lipids ratio|choline measurement|coronary artery disease|diacylgly…	LPL|-
3426	rs113881148	bin_695.42	Systemic lupus erythematosus	il12b	1	7.35123993040769	0.150112	high density lipoprotein cholesterol measurement	DGKQ|IDUA|SLC26A1
1452	rs28929474	bin_317.11	Alcoholic liver damage	c7|cfhr4	2	3.14744666888487	0.156157	3-hydroxybutyrate measurement|39S ribosomal protein L33|40s ribosomal protein S3 measurement|Abnormality of the liver|age at first sexual intercourse measurement|alcohol consumption quality|alcohol use disorder measurement|alcoholic liver cirrhosis|alkaline phosphatase measurement|alpha fetoprotein measurement|alpha-2-HS-glycoprotein measurement|amino acid metabolism disease|anti-neutrophil antib…	SERPINA1
1220	rs3184504	bin_401.1	Essential hypertension	adgrg1|ccl21|fcer2|itgam|klrd1|lair1|lilrb4|lrrn1|mmp12|npc2|npl|plaur|rbp5|tnfrsf10a	14	1.58508689079975	0.157753	allergic disease|allergic rhinitis|Antihypertensive use measurement|basophil count|birth weight|blood VLDL cholesterol amount|cholesterol:total lipids ratio|cholesteryl ester measurement|cholesteryl esters:total lipids ratio|colorectal cancer|coronary artery disease|cystatin C measurement|drug use measurement|Eczematoid dermatitis|eosinophil count|esterified cholesterol measurement|free cholester…	SH2B3|ATXN2|HSPA8P14|LINC02356|CUX2
3567	rs13107325	bin_740.11	Osteoarthrosis, localized, primary	clec5a|thbs4	2	2.84235767622623	0.175026	alcohol consumption quality|alcohol use disorder measurement|apolipoprotein A 1 measurement|aspartate aminotransferase measurement|blood VLDL cholesterol amount|body mass index|calcium measurement|cholesterol:total lipids ratio|cholesteryl ester measurement|cholesteryl esters:total lipids ratio|cognitive function measurement|cortical thickness|esterified cholesterol measurement|fat pad mass|free …	SLC39A8|-
4643	rs2049865	bin_250.2	Type 2 diabetes	lepr|tnfrsf11b	2	3.08127348017416	0.180741	actinic keratosis|aging rate|apolipoprotein A 1 measurement|basal cell carcinoma|blood urea nitrogen measurement|body height|body mass index|brain attribute|cholesteryl ester measurement|cutaneous squamous cell carcinoma|diabetes mellitus|diabetic eye disease|diabetic neuropathy|diverticular disease|Drugs used in diabetes use measurement|erythrocyte count|glucose measurement|granulocyte percentag…	TRPS1
107	rs2275767	bin_250.2	Type 2 diabetes	ment	1	9.22068249140817	0.186388	cholesteryl ester measurement|high density lipoprotein cholesterol measurement|phospholipids:total lipids ratio	MACF1|SNORA55
1249	rs7133378	bin_250.2	Type 2 diabetes	lypd3	1	9.22068249140817	0.186388	adiponectin measurement|apolipoprotein A 1 measurement|apolipoprotein B measurement|appendicular lean mass|atrial fibrillation|blood VLDL cholesterol amount|BMI-adjusted waist circumference|BMI-adjusted waist-hip ratio|body fat percentage|body mass index|cholesterol in large VLDL measurement|cholesterol in very large VLDL measurement|cholesterol:total lipids ratio|cholesteryl ester measurement|ch…	DNAH10OS|ZNF664
2156	rs114329775	bin_250.2	Type 2 diabetes	zp3	1	9.22068249140817	0.186388	body height|type 2 diabetes mellitus	TCF3
2225	rs4804669	bin_250.2	Type 2 diabetes	ulbp2	1	9.22068249140817	0.186388	BMI-adjusted waist circumference|body height|etiocholanolone glucuronide measurement|forced expiratory volume|metabolite measurement|monocyte count|protein measurement|sex hormone-binding globulin measurement|testosterone measurement|trypsin-3 measurement|type 2 diabetes mellitus|X-12844 measurement|X-15492 measurement|X-17340 measurement|X-17357 measurement	ZNF799
2683	rs2111485	bin_250.2	Type 2 diabetes	siglec1	1	9.22068249140817	0.186388	Abdominal Aortic Aneurysm|autoimmune thyroid disease|body height|coronary artery disease|eosinophil count|high density lipoprotein cholesterol measurement|hypothyroidism|inflammatory bowel disease|interferon lambda-1 measurement|leukocyte quantity|lichen planus|lymphocyte count|monocyte percentage of leukocytes|neutrophil count|oral lichen planus|protein measurement|psoriasis|psoriasis vulgaris|p…	-
3328	rs13322435	bin_250.2	Type 2 diabetes	fgfbp2	1	9.22068249140817	0.186388	abdominal adipose tissue measurement|abdominal:gluteofemoral adipose tissue ratio measurement|adiponectin measurement|age at menarche|apolipoprotein A 1 measurement|appendicular lean mass|aspartate aminotransferase measurement|bilirubin measurement|birth weight|BMI-adjusted leptin measurement|BMI-adjusted waist circumference|BMI-adjusted waist-hip ratio|body composition measurement|body fat perce…	LINC02029
3851	rs8177833	bin_250.2	Type 2 diabetes	il17c	1	9.22068249140817	0.186388	C-reactive protein measurement|cutaneous psoriasis measurement|lymphocyte count|lymphocyte percentage of leukocytes|psoriasis|psoriasis vulgaris|psoriatic arthritis|type 2 diabetes mellitus	TNIP1
4085	rs10223666	bin_250.2	Type 2 diabetes	layn	1	9.22068249140817	0.186388	bladder calculus|BMI-adjusted fasting blood insulin measurement|diastolic blood pressure|glomerular filtration rate|glucose measurement|HbA1c measurement|hematocrit|hemoglobin measurement|hormone measurement|leukocyte quantity|nephrolithiasis|neutrophil count|reticulocyte count|serum creatinine amount|thyroid disease|thyroid stimulating hormone amount|type 2 diabetes mellitus|waist-hip ratio	-|LINC02537
975	rs4520607	bin_250.2	Type 2 diabetes	slamf7	1	9.22068249140817	0.186388	lymphocyte percentage of leukocytes|psoriasis|thyroid stimulating hormone amount|type 2 diabetes mellitus	ETS1|ETS1-AS1
193	rs12740374	bin_411.8	Other chronic ischemic heart disease, unspecified	cd209	1	4.85287320051363	0.201544	apolipoprotein A 1 measurement|apolipoprotein B measurement|blood VLDL cholesterol amount|C-reactive protein measurement|cholesterol:total lipids ratio|cholesteryl ester measurement|cholesteryl esters:total lipids ratio|chylomicron amount|coronary artery disease|drug use measurement|esterified cholesterol measurement|family history|free cholesterol measurement|free cholesterol:total lipids ratio|…	PSRC1|CELSR2
3096	rs738409	bin_571.51	Cirrhosis of liver without mention of alcohol	lilra2	1	5.13900202843572	0.206004	aspartate aminotransferase measurement|blood VLDL cholesterol amount|cholesterol:total lipids ratio|cholesteryl esters:total lipids ratio|chylomicron amount|cirrhosis of liver|diabetes mellitus|diacylglycerol 38:5 measurement|drug use measurement|erythrocyte volume|fatty acid measurement|free cholesterol:total lipids ratio|gout|hepatocellular carcinoma|high density lipoprotein cholesterol measure…	PNPLA3
4133	rs1504215	bin_495	Asthma	spink2	1	4.56773382118775	0.215815	allergic rhinitis|asthma|Eczematoid dermatitis|eosinophil count	BACH2|-
2341	rs438811	bin_250.2	Type 2 diabetes	apod|ctso|ment	3	1.98252085946987	0.228469	1-palmitoyl-2-arachidonoyl-GPE (16:0/20:4) measurement|1-palmitoyl-GPE (16:0) measurement|1-stearoyl-2-arachidonoyl-GPE (18:0/20:4) measurement|1-stearoyl-2-linoleoyl-GPE (18:0/18:2) measurement|1-stearoyl-GPE (18:0) measurement|2-palmitoyl-GPE (16:0) measurement|Alzheimer disease|amyloid-beta measurement|apolipoprotein A 1 measurement|apolipoprotein B measurement|apolipoprotein E measurement|asp…	APOE|APOC1
1452	rs28929474	bin_740.1	Osteoarthritis; localized	klk4	1	4.70049852859468	0.229216	3-hydroxybutyrate measurement|39S ribosomal protein L33|40s ribosomal protein S3 measurement|Abnormality of the liver|age at first sexual intercourse measurement|alcohol consumption quality|alcohol use disorder measurement|alcoholic liver cirrhosis|alkaline phosphatase measurement|alpha fetoprotein measurement|alpha-2-HS-glycoprotein measurement|amino acid metabolism disease|anti-neutrophil antib…	SERPINA1
2734	rs11571302	bin_695.42	Systemic lupus erythematosus	pdcd1	1	4.08263752337701	0.237592	actinic keratosis|autoimmune thyroid disease|basal cell carcinoma|C-C motif chemokine 19 measurement|celiac disease|cutaneous melanoma|drug use measurement|Graves disease|Hashimoto's thyroiditis|hyperthyroidism|hypothyroidism|non-melanoma skin carcinoma|rheumatoid arthritis|rheumatoid factor seropositivity measurement|skin cancer|skin neoplasm|systemic lupus erythematosus|thyroid disease|Thyroid …	CTLA4
193	rs12740374	bin_411.4	Coronary atherosclerosis	tnfrsf21	1	3.87944504745738	0.242067	apolipoprotein A 1 measurement|apolipoprotein B measurement|blood VLDL cholesterol amount|C-reactive protein measurement|cholesterol:total lipids ratio|cholesteryl ester measurement|cholesteryl esters:total lipids ratio|chylomicron amount|coronary artery disease|drug use measurement|esterified cholesterol measurement|family history|free cholesterol measurement|free cholesterol:total lipids ratio|…	PSRC1|CELSR2
1220	rs3184504	bin_1010	Other tests	flt3lg	1	6.71009548332382	0.242859	allergic disease|allergic rhinitis|Antihypertensive use measurement|basophil count|birth weight|blood VLDL cholesterol amount|cholesterol:total lipids ratio|cholesteryl ester measurement|cholesteryl esters:total lipids ratio|colorectal cancer|coronary artery disease|cystatin C measurement|drug use measurement|Eczematoid dermatitis|eosinophil count|esterified cholesterol measurement|free cholester…	SH2B3|ATXN2|HSPA8P14|LINC02356|CUX2
1220	rs3184504	bin_443.9	Peripheral vascular disease, unspecified	mmp12	1	6.71009548332382	0.242859	allergic disease|allergic rhinitis|Antihypertensive use measurement|basophil count|birth weight|blood VLDL cholesterol amount|cholesterol:total lipids ratio|cholesteryl ester measurement|cholesteryl esters:total lipids ratio|colorectal cancer|coronary artery disease|cystatin C measurement|drug use measurement|Eczematoid dermatitis|eosinophil count|esterified cholesterol measurement|free cholester…	SH2B3|ATXN2|HSPA8P14|LINC02356|CUX2
829	rs28456	bin_555.1	Regional enteritis	il1r1	1	4.013686975807	0.249229	1-palmitoyl-2-dihomo-linolenoyl-GPC (16:0/20:3n3 or 6) measurement|arachidonic acid measurement|bipolar disorder|blood glucose amount|blood VLDL cholesterol amount|cholesterol:total lipids ratio|cholesteryl ester 20:5 measurement|cholesteryl ester measurement|cholesteryl esters:total lipids ratio|chylomicron amount|colorectal cancer|Crohn's disease|docosahexaenoic acid measurement|docosapentaenoi…	FADS2|FADS1|MYRF|FEN1|MIR1908|TMEM258|MIR611
1452	rs28929474	bin_571.6	Primary biliary cirrhosis	enpp7|il18r1	2	2.21818905044993	0.250209	3-hydroxybutyrate measurement|39S ribosomal protein L33|40s ribosomal protein S3 measurement|Abnormality of the liver|age at first sexual intercourse measurement|alcohol consumption quality|alcohol use disorder measurement|alcoholic liver cirrhosis|alkaline phosphatase measurement|alpha fetoprotein measurement|alpha-2-HS-glycoprotein measurement|amino acid metabolism disease|anti-neutrophil antib…	SERPINA1
3351	rs1879442	bin_250.2	Type 2 diabetes	dcbld2	1	4.61171607875407	0.266159	aspartate aminotransferase measurement|blood glucose amount|BMI-adjusted fasting blood glucose measurement|body fat percentage|body height|body mass index|body weight|C-reactive protein measurement|educational attainment|fat pad mass|glucose measurement|HbA1c measurement|lean body mass|response to metformin|self reported educational attainment|serum alanine aminotransferase measurement|sex hormon…	SLC2A2|RNU1-70P
4843	9:125966267_AAAAC_A	bin_250.2	Type 2 diabetes	faslg	1	4.61171607875407	0.266159	alcohol consumption quality|amygdala volume|birth weight|blood urea nitrogen measurement|body height|body height at birth|body weight|dentate gyrus volume|head circumference|hemoglobin A1 measurement|insomnia measurement|pulse pressure measurement|serum gamma-glutamyl transferase measurement|systolic blood pressure|type 2 diabetes mellitus|vitamin D measurement	RABGAP1|STRBP
4639	rs13249889	bin_427.2	Atrial fibrillation and flutter	acp5	1	3.42582021672	0.284185	high density lipoprotein cholesterol measurement	ZFPM2
206	rs2476601	bin_250.2	Type 2 diabetes	chad|il10	2	2.05255063221071	0.294015	ACPA-negative rheumatoid arthritis|actinic keratosis|age of onset of type 1 diabetes mellitus|alkaline phosphatase measurement|anti-citrullinated protein antibody seropositivity|anti-neutrophil antibody associated vasculitis|autoimmune thyroid disease|basal cell carcinoma|basophil count|basophil measurement|basophil percentage of leukocytes|celiac disease|Crohn's disease|cutaneous melanoma|CXCL9 …	PTPN22
1736	rs17817712	bin_585.2	Renal failure NOS	fabp4	1	3.94173038539234	0.301542	abdominal adipose tissue measurement|abdominal fat ratio|abdominal:gluteofemoral adipose tissue ratio measurement|Abnormality of metabolism/homeostasis|Abnormality of movement|abscess|Addictive alcohol use|adolescent idiopathic scoliosis|age at assessment|age at menarche|age-related hearing impairment|Agents acting on the renin-angiotensin system use measurement|alcohol consumption quality|alcoho…	FTO
1220	rs3184504	bin_557.1	Celiac disease	cd160|cd7|cdh17|crtam|cxcl9|il32|itgb7|klrk1|mmp12|mrc1|slamf8|tigit|xcl1	13	1.37397633412999	0.301855	allergic disease|allergic rhinitis|Antihypertensive use measurement|basophil count|birth weight|blood VLDL cholesterol amount|cholesterol:total lipids ratio|cholesteryl ester measurement|cholesteryl esters:total lipids ratio|colorectal cancer|coronary artery disease|cystatin C measurement|drug use measurement|Eczematoid dermatitis|eosinophil count|esterified cholesterol measurement|free cholester…	SH2B3|ATXN2|HSPA8P14|LINC02356|CUX2
193	rs12740374	bin_411.2	Myocardial infarction	clec4m	1	2.90528458719331	0.30517	apolipoprotein A 1 measurement|apolipoprotein B measurement|blood VLDL cholesterol amount|C-reactive protein measurement|cholesterol:total lipids ratio|cholesteryl ester measurement|cholesteryl esters:total lipids ratio|chylomicron amount|coronary artery disease|drug use measurement|esterified cholesterol measurement|family history|free cholesterol measurement|free cholesterol:total lipids ratio|…	PSRC1|CELSR2
1736	rs17817712	bin_585.3	Chronic renal failure [CKD]	fabp4	1	3.7855057489342	0.311209	abdominal adipose tissue measurement|abdominal fat ratio|abdominal:gluteofemoral adipose tissue ratio measurement|Abnormality of metabolism/homeostasis|Abnormality of movement|abscess|Addictive alcohol use|adolescent idiopathic scoliosis|age at assessment|age at menarche|age-related hearing impairment|Agents acting on the renin-angiotensin system use measurement|alcohol consumption quality|alcoho…	FTO
2767	rs1515104	bin_585.3	Chronic renal failure [CKD]	igfbp2	1	3.7855057489342	0.311209	18:1 measurement|abdominal adipose tissue measurement|adiponectin measurement|Agents acting on the renin-angiotensin system use measurement|alcohol consumption quality|alcohol use disorder measurement|amino acid measurement|Antihypertensive use measurement|apolipoprotein A 1 measurement|apolipoprotein B measurement|appendicular lean mass|aspartate aminotransferase measurement|aspartate aminotrans…	-
3038	rs2298428	bin_427.2	Atrial fibrillation and flutter	cd27	1	2.93576860718598	0.317616	AHSP/BLVRB protein level ratio in blood|AHSP/CA2 protein level ratio in blood|AHSP/HBQ1 protein level ratio in blood|alpha fetoprotein measurement|anti-citrullinated protein antibody seropositivity|apolipoprotein A 1 measurement|ARG1/HMBS protein level ratio in blood|atrial fibrillation|blood VLDL cholesterol amount|body height|brain attribute|CC2D1A/CD2AP protein level ratio in blood|CC2D1A/CRAD…	UBE2L3|YDJC
4608	rs10957978	bin_495	Asthma	il5ra	1	2.73647410003212	0.322525	allergic disease|allergic rhinitis|asthma|atopic eczema|carotid artery thickness|childhood onset asthma|Eczematoid dermatitis|eosinophil count|Glucocorticoid use measurement|intelligence|schizophrenia|self reported educational attainment|sex hormone-binding globulin measurement	-
2210	rs34536443	bin_250.2	Type 2 diabetes	il12rb1	1	3.07398494215648	0.338134	anti-citrullinated protein antibody seropositivity|autoimmune thyroid disease|COVID-19|cystatin C measurement|erythematosquamous dermatosis|hypothyroidism|lymphocyte count|lymphocyte percentage of leukocytes|multiple sclerosis|oligoarticular juvenile idiopathic arthritis|platelet count|platelet crit|polyarticular juvenile idiopathic arthritis|primary biliary cirrhosis|psoriasis|psoriasis vulgaris…	TYK2
3127	rs1801282	bin_250.2	Type 2 diabetes	dsg2	1	3.07398494215648	0.338134	abdominal adipose tissue measurement|aging rate|anterior thigh muscle fat infiltration measurement|appendicular lean mass|aspartate aminotransferase measurement|blood insulin amount|blood VLDL cholesterol amount|BMI-adjusted fasting blood insulin measurement|body composition measurement|body fat percentage|body mass index|body weight|calcium measurement|cholesterol:total lipids ratio|cholesteryl …	PPARG
4205	rs592423	bin_250.2	Type 2 diabetes	ahsp	1	3.07398494215648	0.338134	AHSP/CA2 protein level ratio in blood|AHSP/HBQ1 protein level ratio in blood|AHSP/HMBS protein level ratio in blood|apolipoprotein B measurement|ARG1/HAGH protein level ratio in blood|ARG1/HMBS protein level ratio in blood|ARG1/PKLR protein level ratio in blood|blood VLDL cholesterol amount|BMI-adjusted hip circumference|BMI-adjusted waist circumference|BMI-adjusted waist-hip ratio|carbohydrate m…	-
4875	rs465724	bin_250.2	Type 2 diabetes	olfm4	1	3.07398494215648	0.338134		BRD3|ARF4P1
1220	rs3184504	bin_476	Allergic rhinitis	cpa4	1	3.35512487277563	0.341232	allergic disease|allergic rhinitis|Antihypertensive use measurement|basophil count|birth weight|blood VLDL cholesterol amount|cholesterol:total lipids ratio|cholesteryl ester measurement|cholesteryl esters:total lipids ratio|colorectal cancer|coronary artery disease|cystatin C measurement|drug use measurement|Eczematoid dermatitis|eosinophil count|esterified cholesterol measurement|free cholester…	SH2B3|ATXN2|HSPA8P14|LINC02356|CUX2
3567	rs13107325	bin_716.9	Arthropathy NOS	acan	1	2.54221720303633	0.347668	alcohol consumption quality|alcohol use disorder measurement|apolipoprotein A 1 measurement|aspartate aminotransferase measurement|blood VLDL cholesterol amount|body mass index|calcium measurement|cholesterol:total lipids ratio|cholesteryl ester measurement|cholesteryl esters:total lipids ratio|cognitive function measurement|cortical thickness|esterified cholesterol measurement|fat pad mass|free …	SLC39A8|-
1702	rs34262842	bin_274.1	Gout	erbb4	1	2.32487705200041	0.368274	glomerular filtration rate|serum creatinine amount	UMOD|PDILT
1985	rs1801690	bin_427.2	Atrial fibrillation and flutter	sod3	1	2.28223383545799	0.379898	ARSA/GUSB protein level ratio in blood|aspartate aminotransferase measurement|atrial fibrillation|blood coagulation trait|blood protein measurement|cadherin-15 measurement|CALCOCO1/DAB2 protein level ratio in blood|cardiac troponin I measurement|CDKN1A/DAB2 protein level ratio in blood|CDKN1A/YES1 protein level ratio in blood|CLIP2/DAB2 protein level ratio in blood|CLIP2/DAPP1 protein level ratio…	APOH|CEP112
2340	rs1065853	bin_411.2	Myocardial infarction	pcsk9	1	2.17840539273193	0.382418	Alzheimer disease|apolipoprotein A 1 measurement|apolipoprotein B measurement|blood VLDL cholesterol amount|cholesterol:total lipids ratio|cholesteryl ester 16:0 measurement|cholesteryl ester 18:0 measurement|cholesteryl ester 18:2 measurement|cholesteryl ester measurement|cholesteryl esters:total lipids ratio|chylomicron amount|coronary artery disease|esterified cholesterol measurement|free chol…	APOC1|APOE|APOC1P1
341	rs61747728	bin_274.1	Gout	hs6st2	1	2.09177150828484	0.398939		NPHS2|TDRD5|AXDND1|-
2232	rs11085824	bin_250.2	Type 2 diabetes	bcam	1	2.3052194737137	0.403072	body height|erythrocyte count|erythrocyte volume|glomerular filtration rate|HbA1c measurement|mean corpuscular hemoglobin|mean corpuscular hemoglobin concentration|protein measurement|type 2 diabetes mellitus	KLF1|RAD23A|RPS6P25
4282	rs6460902	bin_250.2	Type 2 diabetes	il6st	1	2.3052194737137	0.403072	aging|alkaline phosphatase measurement|Alzheimer disease|anxiety disorder|aspartate aminotransferase measurement|bipolar disorder|blood protein measurement|body height|body mass index|brain attribute|coronary artery disease|cortical thickness|depressive symptom measurement|frontotemporal dementia|heart failure|high density lipoprotein cholesterol measurement|insomnia|major depressive disorder|met…	TMEM106B
1220	rs3184504	bin_274.1	Gout	adgrg1|cd1c|fgfbp1	3	1.8339052321992	0.411945	allergic disease|allergic rhinitis|Antihypertensive use measurement|basophil count|birth weight|blood VLDL cholesterol amount|cholesterol:total lipids ratio|cholesteryl ester measurement|cholesteryl esters:total lipids ratio|colorectal cancer|coronary artery disease|cystatin C measurement|drug use measurement|Eczematoid dermatitis|eosinophil count|esterified cholesterol measurement|free cholester…	SH2B3|ATXN2|HSPA8P14|LINC02356|CUX2
3096	rs738409	bin_274.1	Gout	adgrg1	1	1.97255647887867	0.416669	aspartate aminotransferase measurement|blood VLDL cholesterol amount|cholesterol:total lipids ratio|cholesteryl esters:total lipids ratio|chylomicron amount|cirrhosis of liver|diabetes mellitus|diacylglycerol 38:5 measurement|drug use measurement|erythrocyte volume|fatty acid measurement|free cholesterol:total lipids ratio|gout|hepatocellular carcinoma|high density lipoprotein cholesterol measure…	PNPLA3
1220	rs3184504	bin_244.4	Hypothyroidism NOS	lair2	1	2.2363978570161	0.426854	allergic disease|allergic rhinitis|Antihypertensive use measurement|basophil count|birth weight|blood VLDL cholesterol amount|cholesterol:total lipids ratio|cholesteryl ester measurement|cholesteryl esters:total lipids ratio|colorectal cancer|coronary artery disease|cystatin C measurement|drug use measurement|Eczematoid dermatitis|eosinophil count|esterified cholesterol measurement|free cholester…	SH2B3|ATXN2|HSPA8P14|LINC02356|CUX2
1452	rs28929474	bin_716.9	Arthropathy NOS	klk4	1	1.87776665206899	0.436377	3-hydroxybutyrate measurement|39S ribosomal protein L33|40s ribosomal protein S3 measurement|Abnormality of the liver|age at first sexual intercourse measurement|alcohol consumption quality|alcohol use disorder measurement|alcoholic liver cirrhosis|alkaline phosphatase measurement|alpha fetoprotein measurement|alpha-2-HS-glycoprotein measurement|amino acid metabolism disease|anti-neutrophil antib…	SERPINA1
1872	rs17744107	bin_250.2	Type 2 diabetes	fam3b	1	1.84368641497268	0.461659	body height|body mass index|citrulline measurement|ferritin measurement|glucose tolerance test|glucose-dependent insulinotropic peptide measurement|hemoglobin A1 measurement|metabolic syndrome|total cholesterol measurement|type 2 diabetes mellitus	GLP2R|RCVRN
1220	rs3184504	bin_495	Asthma	adam23|edf1|fap|gsn|hmcn2|klk7|pkd1|prg3|sod3|spink5|tnr	11	1.25684051037129	0.471749	allergic disease|allergic rhinitis|Antihypertensive use measurement|basophil count|birth weight|blood VLDL cholesterol amount|cholesterol:total lipids ratio|cholesteryl ester measurement|cholesteryl esters:total lipids ratio|colorectal cancer|coronary artery disease|cystatin C measurement|drug use measurement|Eczematoid dermatitis|eosinophil count|esterified cholesterol measurement|free cholester…	SH2B3|ATXN2|HSPA8P14|LINC02356|CUX2
4084	rs998584	bin_250.2	Type 2 diabetes	dsg2	1	1.53597833204298	0.514513	abdominal adipose tissue measurement|abdominal:gluteofemoral adipose tissue ratio measurement|adiponectin measurement|apolipoprotein A 1 measurement|apolipoprotein B measurement|aspartate aminotransferase measurement|atrial fibrillation|blood VLDL cholesterol amount|BMI-adjusted hip circumference|BMI-adjusted waist circumference|BMI-adjusted waist-hip ratio|body composition measurement|body fat p…	VEGFA|-
1702	rs34262842	bin_401.1	Essential hypertension	gfra1|npc2|ogn	3	1.27909152977176	0.514519	glomerular filtration rate|serum creatinine amount	UMOD|PDILT
3569	rs28625045	bin_695.42	Systemic lupus erythematosus	cd63	1	1.35337166408848	0.533248	systemic lupus erythematosus	BANK1
1452	rs28929474	bin_411.4	Coronary atherosclerosis	hyou1	1	1.24977936621674	0.566008	3-hydroxybutyrate measurement|39S ribosomal protein L33|40s ribosomal protein S3 measurement|Abnormality of the liver|age at first sexual intercourse measurement|alcohol consumption quality|alcohol use disorder measurement|alcoholic liver cirrhosis|alkaline phosphatase measurement|alpha fetoprotein measurement|alpha-2-HS-glycoprotein measurement|amino acid metabolism disease|anti-neutrophil antib…	SERPINA1
2744	rs1047891	bin_585.2	Renal failure NOS	ca12|ca3|dsg3|ncr3lg1|podxl2	5	1.2737782745156	0.59352	1-ribosyl-imidazoleacetate measurement|2-butenoylglycine measurement|2-methylserine measurement|2,3-dihydroxy-5-methylthio-4-pentenoate (DMTPA) measurement|2R,3R-dihydroxybutyrate measurement|3-hydroxybutyroylglycine measurement|3-methylglutaconate measurement|3-methylglutarylcarnitine (2) measurement|5-hydroxymethyl-2-furoylcarnitine measurement|5-methylthioadenosine (MTA) measurement|AARSD1/EIF…	CPS1
4234	rs10455872	bin_250.2	Type 2 diabetes	tnfrsf12a	1	1.15125366729096	0.605208	aortic stenosis|aortic valve calcification|blood VLDL cholesterol amount|body fat percentage|cholesterol:total lipids ratio|cholesteryl ester measurement|cholesteryl esters:total lipids ratio|chylomicron amount|congestive heart failure|coronary artery disease|drug use measurement|esterified cholesterol measurement|family history|fatty acid measurement|free cholesterol in IDL measurement|free chol…	LPA|-
925	rs964184	bin_401.1	Essential hypertension	nrp1	1	1.06881947345256	0.6156	1-linoleoylglycerol (18:2) measurement|1-margaroyl-2-linoleoyl-GPC (17:0/18:2) measurement|1-palmitoyl-2-docosahexaenoyl-GPC (16:0/22:6) measurement|1-palmitoyl-2-linoleoyl-GPC (16:0/18:2) measurement|1-palmitoyl-2-linoleoyl-GPE (16:0/18:2) measurement|1-palmitoyl-2-stearoyl-GPC (16:0/18:0) measurement|1-stearoyl-2-arachidonoyl-GPE (18:0/20:4) measurement|1-stearoyl-2-arachidonoyl-GPI (18:0/20:4)…	BUD13-DT|BUD13
3081	rs2267372	bin_250.2	Type 2 diabetes	klrb1|psg1	2	1.5378658146763	0.640456	apolipoprotein A 1 measurement|blood VLDL cholesterol amount|diabetes mellitus|high density lipoprotein cholesterol measurement|triglyceride measurement	MAFF|PLA2G6
1252	rs10846744	bin_585.3	Chronic renal failure [CKD]	ctsl|psap	2	1.26144309667967	0.674402	Abdominal Aortic Aneurysm|Abnormality of skin pigmentation|antihyperlipidemic drug use measurement|apolipoprotein B measurement|bilirubin measurement|blood VLDL cholesterol amount|carotene diol (1) measurement|carotene diol (2) measurement|chronic kidney disease|coronary artery disease|coronary atherosclerosis|drug use measurement|erythrocyte volume|facial pigmentation|gamma-CEHC measurement|hear…	SCARB1
1220	rs3184504	bin_428.2	Heart failure NOS	lrrn1	1	0.445416966071279	0.710574	allergic disease|allergic rhinitis|Antihypertensive use measurement|basophil count|birth weight|blood VLDL cholesterol amount|cholesterol:total lipids ratio|cholesteryl ester measurement|cholesteryl esters:total lipids ratio|colorectal cancer|coronary artery disease|cystatin C measurement|drug use measurement|Eczematoid dermatitis|eosinophil count|esterified cholesterol measurement|free cholester…	SH2B3|ATXN2|HSPA8P14|LINC02356|CUX2
1220	rs3184504	bin_411.2	Myocardial infarction	mmp12|tnfrsf10a|tnfrsf10b	3	1.11783078734141	0.747487	allergic disease|allergic rhinitis|Antihypertensive use measurement|basophil count|birth weight|blood VLDL cholesterol amount|cholesterol:total lipids ratio|cholesteryl ester measurement|cholesteryl esters:total lipids ratio|colorectal cancer|coronary artery disease|cystatin C measurement|drug use measurement|Eczematoid dermatitis|eosinophil count|esterified cholesterol measurement|free cholester…	SH2B3|ATXN2|HSPA8P14|LINC02356|CUX2
2744	rs1047891	bin_585.3	Chronic renal failure [CKD]	ca12|ncr3lg1|rnase4	3	0.684585257937503	0.792822	1-ribosyl-imidazoleacetate measurement|2-butenoylglycine measurement|2-methylserine measurement|2,3-dihydroxy-5-methylthio-4-pentenoate (DMTPA) measurement|2R,3R-dihydroxybutyrate measurement|3-hydroxybutyroylglycine measurement|3-methylglutaconate measurement|3-methylglutarylcarnitine (2) measurement|5-hydroxymethyl-2-furoylcarnitine measurement|5-methylthioadenosine (MTA) measurement|AARSD1/EIF…	CPS1
1220	rs3184504	bin_585.3	Chronic renal failure [CKD]	adam23|btn3a2|cant1|cd160|cd300a|cd300e|cd300lf|cd38|cd4|cd40|cd7|clec7a|cpa4|cstb|cyb5r2|ermap|igsf8|il15ra|jam2|kitlg|klrk1|lilrb4|lmnb2|lmod1|mdk|ncr1|npc2|nucb2|ogfr|paxx|pilra|pilrb|psap|relt|rnaset2|sema3f|shisa5|snrpb2|snx15|spink5|spint2|tacstd2|tinagl1|tnfrsf14|vit	45	1.02139719365775	0.864301	allergic disease|allergic rhinitis|Antihypertensive use measurement|basophil count|birth weight|blood VLDL cholesterol amount|cholesterol:total lipids ratio|cholesteryl ester measurement|cholesteryl esters:total lipids ratio|colorectal cancer|coronary artery disease|cystatin C measurement|drug use measurement|Eczematoid dermatitis|eosinophil count|esterified cholesterol measurement|free cholester…	SH2B3|ATXN2|HSPA8P14|LINC02356|CUX2
1220	rs3184504	bin_411.4	Coronary atherosclerosis	cd244|mmp12	2	0.957190884519457	1	allergic disease|allergic rhinitis|Antihypertensive use measurement|basophil count|birth weight|blood VLDL cholesterol amount|cholesterol:total lipids ratio|cholesteryl ester measurement|cholesteryl esters:total lipids ratio|colorectal cancer|coronary artery disease|cystatin C measurement|drug use measurement|Eczematoid dermatitis|eosinophil count|esterified cholesterol measurement|free cholester…	SH2B3|ATXN2|HSPA8P14|LINC02356|CUX2
1452	rs28929474	bin_411.2	Myocardial infarction	ace2	1	0.935734356163369	1	3-hydroxybutyrate measurement|39S ribosomal protein L33|40s ribosomal protein S3 measurement|Abnormality of the liver|age at first sexual intercourse measurement|alcohol consumption quality|alcohol use disorder measurement|alcoholic liver cirrhosis|alkaline phosphatase measurement|alpha fetoprotein measurement|alpha-2-HS-glycoprotein measurement|amino acid metabolism disease|anti-neutrophil antib…	SERPINA1
1452	rs28929474	bin_740.11	Osteoarthrosis, localized, primary	klk4	1	0.985325368578595	1	3-hydroxybutyrate measurement|39S ribosomal protein L33|40s ribosomal protein S3 measurement|Abnormality of the liver|age at first sexual intercourse measurement|alcohol consumption quality|alcohol use disorder measurement|alcoholic liver cirrhosis|alkaline phosphatase measurement|alpha fetoprotein measurement|alpha-2-HS-glycoprotein measurement|amino acid metabolism disease|anti-neutrophil antib…	SERPINA1
1775	rs72802342	bin_250.2	Type 2 diabetes	reg1b|tacstd2	2	0.968875219855344	1	age-related macular degeneration|diabetes mellitus|Drugs used in diabetes use measurement|HbA1c measurement|level of chymotrypsinogen B2 in blood serum|type 2 diabetes mellitus	CTRB2|CTRB1
225	rs1493694	bin_250.2	Type 2 diabetes	cdh17	1	0.92037069572211	1	diabetes mellitus|Drugs used in diabetes use measurement	NOTCH2
3212	rs11721168	bin_695.42	Systemic lupus erythematosus	col28a1	1	0.933088193775028	1	aspartate aminotransferase to alanine aminotransferase ratio|body mass index|hematocrit|hemoglobin measurement|semaphorin-6B measurement|systemic lupus erythematosus|total blood protein measurement|von Willebrand factor quality	PXK|-|PDHB
4169	rs35536837	bin_250.2	Type 2 diabetes	cga	1	0.612482532004834	1	abdominal adipose tissue measurement|age at menarche|appendicular lean mass|BMI-adjusted hip circumference|body fat percentage|body height|cerebral cortex area attribute|cup-to-disc ratio measurement|erythrocyte count|feeling nervous measurement|free androgen index|hematocrit|hemoglobin measurement|infant body height|intraocular pressure measurement|lean body mass|leukocyte quantity|low density l…	-|CENPW
4870	rs2519093	bin_411.2	Myocardial infarction	clec4m|sfrp1	2	0.875634290623975	1	alkaline phosphatase measurement|blood group AB|blood group O|blood VLDL cholesterol amount|cholesterol:total lipids ratio|cholesteryl ester measurement|cholesteryl esters:total lipids ratio|chylomicron amount|coronary artery disease|COVID-19|deep vein thrombosis|duodenal ulcer|esterified cholesterol measurement|free cholesterol measurement|free cholesterol:total lipids ratio|gastric ulcer|high d…	ABO
4870	rs2519093	bin_411.8	Other chronic ischemic heart disease, unspecified	cd209	1	0.692917546159791	1	alkaline phosphatase measurement|blood group AB|blood group O|blood VLDL cholesterol amount|cholesterol:total lipids ratio|cholesteryl ester measurement|cholesteryl esters:total lipids ratio|chylomicron amount|coronary artery disease|COVID-19|deep vein thrombosis|duodenal ulcer|esterified cholesterol measurement|free cholesterol measurement|free cholesterol:total lipids ratio|gastric ulcer|high d…	ABO
