# Supplementary material for: Machine learning-guided deconvolution of plasma protein levels
Source: Mol Syst Biol. 2025 Oct 9;21(12):1822–44. doi: 10.1038/s44320-025-00158-6 (PMC12672695; doi:10.1038/s44320-025-00158-6)
Supplement: Supplementary file 15 — Dataset EV14 [file 44320_2025_158_MOESM15_ESM.xlsx]

## Sheet: Legend
Dataset EV14 Enrichment results of shared protein signatures between drug intake and SNPs in the knowledge graph

## Sheet: EV14
SNP ID	Label SNP	Drug ID	Label drug	Common proteins	Number shared	Odds ratio	P-value	GWAS associations SNP	Gene annotation pQTL
2839	rs6081565	B01AC04	Clopidogrel	adgrf5|angpt1|app|arsb|bdnf|bgn|ccl13|ccl14|ccl28|ccl5|ccl8|ccn2|cd226|cd36|cd40lg|cd63|clec1b|coch|col2a1|cpxm1|dkk1|egf|egfl7|ereg|esam|fut8|hbegf|hpse|itpr1|lama4|mmp1|nid1|nid2|pdgfa|pdgfb|pf4|ppbp|selp|serpine1|serpine2|sort1|sparc|spint2|tgfb1|timp3|treml1|vegfa|vegfc|vsir	49	2215.86203954794	7.86596e-89	BMI-adjusted hip circumference|body height|platelet volume	SLC24A3|SLC24A3-AS1
2421	rs892090	B01AC04	Clopidogrel	adgrf5|angpt1|app|arsb|bdnf|bgn|cant1|ccl13|ccl14|ccl28|ccl5|ccl8|ccn2|cd164|cd226|cd36|cd40lg|cd63|clec1b|coch|col2a1|cpxm1|cxcl6|dkk1|egf|egfl7|ereg|esam|fgfbp3|fut8|gpc5|hbegf|hpse|itpr1|lama4|lat|mmp1|mpig6b|nid1|nid2|pdgfa|pdgfb|pf4|ppbp|prss27|selp|serpine1|serpine2|sort1|sparc|spint2|tgfb1|thpo|timp3|treml1|vegfa|vegfc|vsir	58	980.802410798247	2.57949e-86	ABHD14B/APRT protein level ratio in blood|APRT/EREG protein level ratio in blood|APRT/MIF protein level ratio in blood|APRT/NSFL1C protein level ratio in blood|APRT/PSME1 protein level ratio in blood|blood protein measurement|CD40LG/GP6 protein level ratio in blood|CD84/GP6 protein level ratio in blood|CLEC1B/LGALS8 protein level ratio in blood|DAG1/GP6 protein level ratio in blood|DOK2/LAT2 prot…	GP6-AS1|GP6
1796	rs12445050	B01AC04	Clopidogrel	adgrf5|angpt1|app|bdnf|bgn|ccl13|ccl5|ccl8|ccn2|cd226|cd40lg|cd63|coch|col2a1|cpxm1|dkk1|egf|ereg|fut8|gpc5|hbegf|itpr1|lama4|mmp1|nid1|nid2|pdgfa|pdgfb|pf4|ppbp|selp|serpine1|serpine2|sort1|sparc|spint2|thpo|timp3|treml1|vegfa|vegfc|vsir	42	1216.63375500798	2.40457e-73	deep vein thrombosis|EGF/MGLL protein level ratio in blood|encounter with health service|heart disease|platelet component distribution width|platelet count|platelet quantity|platelet volume|protein measurement|pulmonary embolism|Pulmonary Infarction|reticulocyte count|reticulocyte measurement|Thromboembolism|venous thromboembolism	PLCG2
4377	rs13236689	B01AC04	Clopidogrel	angpt1|app|arsb|bdnf|bgn|ccl13|ccl14|ccl28|ccl5|ccl8|ccn2|cd226|cd36|cd40lg|clec1b|cpxm1|cxcl6|dkk1|egf|egfl7|esam|fut8|hbegf|hpse|mpig6b|nid2|pdgfa|pdgfb|pf4|ppbp|selp|serpine1|serpine2|sparc|spint2|thpo|timp3|treml1|vegfa|vegfc|vsir	41	815.519287497393	1.63564e-69	CD84/DKK1 protein level ratio in blood|CD84/GP1BA protein level ratio in blood|CD84/SEMA4D protein level ratio in blood|high density lipoprotein cholesterol measurement|immature platelet measurement|platelet count|platelet glycoprotein 4 measurement|platelet quantity|platelet volume|platelet-derived growth factor complex BB dimer amount	CD36
4942	rs5980948	B01AC04	Clopidogrel	adgrf5|angpt1|app|bdnf|bgn|ccl13|ccl14|ccl5|ccl8|ccn2|cd40lg|col2a1|cpxm1|cxcl6|dkk1|egf|egfl7|fut8|itpr1|mmp1|nid1|nid2|pdgfa|pdgfb|pf4|ppbp|serpine1|serpine2|sparc|spint2|timp3|treml1|vegfc	33	1091.12814872528	6.14973e-57		DLG3|RNU4-81P|DLG3-AS1|TEX11
4986	rs186021206	G03AA07	Levonorgestrel |Ethinyl Estradiol	ada2|adam15|adam8|adamts15|adgrb3|adgre1|adgre2|adgre5|angptl1|angptl7|aoc3|axl|bmper|boc|btn2a1|ca12|cd109|cd163|cd200|cd22|cd28|cd300c|cd33|cd48|cd58|cd79b|cd80|cd86|cd99l2|cdh6|cdon|ceacam21|cfp|chl1|chrdl1|chrdl2|clec14a|cntn2|cntn4|col6a3|comp|cpm|cr1|crtam|csf1r|csf3r|ddr1|dsc2|dsg3|enpp6|faslg|fcar|fcgr2a|fcrl1|fcrl2|fcrl3|folr1|galnt5|gfra2|gfra3|heph|icam3|ifngr1|igf2r|igsf21|il18bp|il1r…	138	9.48812685772339	1.10163e-56	alkaline phosphatase measurement|apolipoprotein A 1 measurement|apolipoprotein B measurement|blood VLDL cholesterol amount|C-reactive protein measurement|cholesterol esters in large HDL measurement|cholesterol:total lipids ratio|cholesteryl ester measurement|cholesteryl esters:total lipids ratio|chylomicron amount|free cholesterol in large HDL measurement|free cholesterol in small HDL measurement…	-
4641	rs6993770	B01AC04	Clopidogrel	angpt1|app|arsb|bdnf|bgn|cant1|ccl14|ccl5|cd164|cd226|cd36|cd40lg|cd63|clec1b|coch|col2a1|cpxm1|dkk1|egf|ereg|esam|fgfbp3|fut8|gpc5|hpse|itpr1|lama4|lat|mmp1|mpig6b|nid1|nid2|pdgfa|pdgfb|pf4|ppbp|prss27|selp|serpine1|serpine2|sort1|sparc|spint2|tgfb1|thpo|treml1|vegfa|vegfc|vsir	49	105.21285766955	1.11949e-54	5-formyltetrahydrofolate cyclo-ligase measurement|ABHD14B/APRT protein level ratio in blood|aflatoxin B1 aldehyde reductase member 2 measurement|amyloid-like protein 2 measurement|angiopoietin-1 measurement|ANGPT1/APP protein level ratio in blood|ANGPT1/CCN2 protein level ratio in blood|ANXA3/ANXA4 protein level ratio in blood|ANXA3/EDAR protein level ratio in blood|ANXA3/HCLS1 protein level rati…	ZFPM2
3139	rs7618405	B01AC04	Clopidogrel	adgrf5|angpt1|app|bdnf|ccl13|ccl5|ccl8|ccn2|cd226|cd36|coch|cpxm1|cxcl6|dkk1|egf|fut8|hbegf|hpse|mmp1|nid1|nid2|pdgfa|pdgfb|pf4|ppbp|serpine1|serpine2|sparc|spint2|treml1|vegfc	31	575.900709565032	3.04347e-51	basophil measurement|eosinophil count|eosinophil percentage of leukocytes|immature platelet measurement|platelet component distribution width|platelet count|platelet crit|platelet glycoprotein 4 measurement|platelet quantity|platelet volume	TBC1D5
3569	rs28625045	B01AC04	Clopidogrel	angpt1|app|bdnf|bgn|ccl5|ccn2|cd226|cd40lg|cd63|col2a1|cxcl6|dkk1|egf|fut8|hpse|mmp1|nid2|pdgfa|pdgfb|pf4|ppbp|serpine1|serpine2|sparc|spint2|timp3|treml1|vegfc	28	Inf	6.26154e-51	systemic lupus erythematosus	BANK1
4949	rs4827870	B01AC04	Clopidogrel	angpt1|app|bdnf|bgn|ccl13|ccl5|ccn2|cd63|col2a1|cpxm1|dkk1|fut8|itpr1|mmp1|nid1|nid2|pdgfa|pdgfb|pf4|ppbp|serpine1|serpine2|sort1|sparc|spint2|thpo|vegfc	27	Inf	5.32599e-49	testosterone measurement	SYTL4|SRPX2
276	rs12407843	B01AC04	Clopidogrel	adgrf5|angpt1|app|bdnf|ccl13|ccl28|ccl5|ccl8|ccn2|cd40lg|cd63|coch|col2a1|cpxm1|dkk1|egf|hbegf|lama4|nid1|pdgfa|pdgfb|pf4|ppbp|serpine2|sparc|spint2|treml1|vegfc	28	1190.09989089297	2.66405e-48		PEAR1
555	rs7896518	B01AC04	Clopidogrel	adgrf5|angpt1|app|arsb|bdnf|bgn|ccl13|ccl14|ccl5|ccl8|ccn2|cd164|cd226|cd36|cd63|clec1b|col2a1|cpxm1|cxcl6|dkk1|egf|egfl7|ereg|esam|fut8|gpc5|hbegf|hpse|itpr1|lama4|lat|mpig6b|nid1|nid2|pdgfa|pdgfb|pf4|ppbp|selp|serpine1|serpine2|sort1|sparc|spint2|tgfb1|thpo|timp3|treml1|vegfa|vegfc	50	66.2892391880833	1.37068e-46	alkaline phosphatase measurement|blood VLDL cholesterol amount|cholesterol:total lipids ratio|cholesteryl ester measurement|cholesteryl esters:total lipids ratio|chylomicron amount|diet measurement|docosahexaenoic acid measurement|educational attainment|fatty acid measurement|free cholesterol measurement|free cholesterol:total lipids ratio|high density lipoprotein cholesterol measurement|intellig…	JMJD1C|NRBF2|REEP3|-|MIR1296|PRELID1P3|JMJD1C-AS1
1010	12:6291665_CG_C	B01AC04	Clopidogrel	app|bdnf|ccl13|ccl5|ccn2|cd36|cd63|clec1b|col2a1|cpxm1|cxcl6|dkk1|egf|hbegf|mpig6b|nid2|pdgfa|pdgfb|pf4|ppbp|serpine1|serpine2|sparc|spint2|thpo|timp3|vegfc|vsir	28	474.094316992428	1.40593e-45	platelet count|platelet volume	-
4986	rs186021206	A10A	Insulin	acp5|ada2|adam15|adam9|adgrb3|adgrd1|adgre2|adgre5|alcam|amigo2|anpep|aoc3|b3gnt7|bcam|boc|bst1|ca12|ccn4|cd109|cd200|cd28|cd46|cd48|cd80|cdh1|cdh17|cdon|chl1|cntn1|cntn2|cntn4|cpvl|cr1|cr2|csf1r|cthrc1|ctrc|ddr1|dsc2|dscam|ebi3_il27|egfr|eng|enpp6|ephb4|erbb4|fgl1|fstl1|galnt10|gas6|gfra3|gpnmb|heg1|heph|icam2|igdcc4|igf2r|il1r1|il1rl1|il6st|itgam|itgb1|itgb2|itgb7|kel|klrk1|l1cam|lamp1|lepr|lif…	111	8.76331722134536	4.43109e-45	alkaline phosphatase measurement|apolipoprotein A 1 measurement|apolipoprotein B measurement|blood VLDL cholesterol amount|C-reactive protein measurement|cholesterol esters in large HDL measurement|cholesterol:total lipids ratio|cholesteryl ester measurement|cholesteryl esters:total lipids ratio|chylomicron amount|free cholesterol in large HDL measurement|free cholesterol in small HDL measurement…	-
499	rs56278466	A10A	Insulin	ada2|adam15|adgrb3|adgrd1|adgre2|adgre5|amigo2|amy2a|amy2b|aoc3|b3gnt7|bcam|c1qtnf1|c2|c7|ca9|cblif|cd109|cd14|cd200|cdh17|cdon|cilp|cntn1|cntn2|cntnap2|cpa1|cpb1|cpvl|ctrl|ctso|dcbld2|ddr1|dpp6|dsc2|dscam|enpp6|erbb4|galnt10|gcnt1|gfra3|gpnmb|hmcn2|igsf3|il18r1|il1r1|itgam|itgb2|itgb6|l1cam|lifr|lpo|lrrc37a2|lypd3|nagpa|nfasc|notch1|nrcam|ntrk2|pcdh1|pcdh17|pkd1|plxnb2|pnlip|prcp|prtg|ptprm|reck…	77	14.3656229907905	2.28716e-44	plexin-B2 measurement|semaphorin-6A measurement	MRC1|MIR511
653	rs12762934	B01AC04	Clopidogrel	angpt1|app|bdnf|cd226|cd36|cd63|clec1b|col2a1|cpxm1|dkk1|esam|fut8|hbegf|hpse|lama4|nid2|pdgfa|pdgfb|pf4|ppbp|prss27|selp|serpine1|serpine2|sparc|spint2|tgfb1|thpo|timp3|vegfc	30	180.403728528893	2.33289e-43	eosinophil count|mitochondrial DNA measurement	SUFU|RPL23AP58|RNU6-43P
3804	rs112838960	B01AC04	Clopidogrel	angpt1|app|arsb|bdnf|bgn|ccl13|ccl28|ccl5|ccn2|cd36|cd40lg|cd63|clec1b|col2a1|cpxm1|dkk1|egf|esam|fut8|hbegf|hpse|lat|mmp1|nid2|pdgfa|pdgfb|pf4|ppbp|selp|serpine1|serpine2|sparc|spint2|thpo|timp3|treml1|vegfc|vsir	38	72.6738280457399	2.89615e-43	basophil count|eosinophil count|mosquito bite reaction itch intensity measurement|neutrophil count	MIR3936HG|MIR3936|SLC22A5|IRF1-AS1|Y_RNA|P4HA2|LINC02863|SLC22A4
2763	rs13412535	B01AC04	Clopidogrel	adgrf5|angpt1|app|bdnf|ccl13|ccl14|ccl28|ccl5|ccl8|ccn2|cd40lg|coch|cpxm1|esam|fut8|itpr1|lat|nid1|nid2|pdgfb|pf4|ppbp|serpine1|serpine2|sparc|spint2|thpo|timp3|treml1|vegfc	30	168.949541693803	6.63708e-43	ANGPT1/PDGFA protein level ratio in blood|ANGPT1/PDGFB protein level ratio in blood|APP/PDGFA protein level ratio in blood|APP/PDGFB protein level ratio in blood|APP/PPP1R12A protein level ratio in blood|APRT/CD63 protein level ratio in blood|ARHGEF12/CLIP2 protein level ratio in blood|AXIN1/CLIP2 protein level ratio in blood|BCR/CLIP2 protein level ratio in blood|blood protein measurement|CASP3/…	SERPINE2
5019	rs61978213	B01AC04	Clopidogrel	angpt1|app|bdnf|ccl5|ccn2|cd40lg|col2a1|cpxm1|dkk1|egf|lama4|nid1|nid2|pdgfa|pdgfb|pf4|ppbp|serpine1|sparc|spint2|timp3|vegfc	22	Inf	1.56756e-39	platelet quantity	SLC8A3
4786	rs10820606	B01AC04	Clopidogrel	adgrf5|angpt1|app|bdnf|bgn|ccl13|ccl8|cd164|cd36|col2a1|cpxm1|dkk1|egf|ereg|fut8|hbegf|mmp1|nid1|nid2|pdgfb|pf4|ppbp|serpine1|spint2|vegfa|vegfc	26	207.440838184052	9.95104e-39	acid ceramidase measurement|AHCY/SNAP23 protein level ratio in blood|AKT1S1/FOXO1 protein level ratio in blood|ARHGEF12/AXIN1 protein level ratio in blood|ARHGEF12/BANK1 protein level ratio in blood|ARHGEF12/CLIP2 protein level ratio in blood|AXIN1/CALCOCO1 protein level ratio in blood|AXIN1/HEXIM1 protein level ratio in blood|AXIN1/NFATC1 protein level ratio in blood|BACH1/FOXO1 protein level ra…	SLC35D2|-
2476	rs1260326	G03CA57	Conjugated Estrogens	a1bg|ada2|adgrb3|adgre2|adgre5|agt|ang|bche|c2|c4bpb|ccl16|cd109|cd93|cdh3|ckap4|ckb|clec14a|clstn2|cntn1|cntn2|cpe|csf1|ctbs|ctsf|cx3cl1|draxin|dsg3|efhd1|epha2|erbb3|f10|f12|f7|fam20a|fbln2|flrt2|fst|fstl1|furin|gc|gfra3|ggh|ggt1|ghr|gpc5|hgfac|igfbp1|igfbp2|igsf3|igsf9|il17rb|itga11|itih4|klkb1|l1cam|ltbr|lypd3|mamdc4|mansc1|mbl2|mepe|milr1|nell2|notch2|notch3|npy|nrcam|nrp1|ntrk2|ntrk3|oxt|pa…	102	6.72492905338324	3.27992e-35	alcohol consumption quality|alcohol use disorder measurement|apolipoprotein A 1 measurement|apolipoprotein B measurement|aspartate aminotransferase measurement|blood glucose amount|blood insulin amount|blood VLDL cholesterol amount|body mass index|chloride measurement|cholesterol:total lipids ratio|cholesteryl ester measurement|cholesteryl esters:total lipids ratio|chylomicron amount|coffee consu…	GCKR|EIF2B4|-
2476	rs1260326	C10AA01	Simvastatin	adgre1|apod|apom|art3|ass1|axl|bche|bsg|c3|ccl16|cd300lg|cd34|cd55|cd58|cd93|cdh5|ceacam16|cfi|clec1a|clstn2|col18a1|coq7|cpe|crlf1|ctbs|ctsf|cx3cl1|dner|dsg3|epha4|ern1|f11r|f3|f7|f9|fam20a|faslg|fgf19|fgfbp1|fgl1|galnt2|hepacam2|hgfac|icam3|ifngr1|il17rb|inhbc|itga11|itih3|itih4|l1cam|lcat|ldlr|lect2|lrrc25|lrrn1|ltbr|lypd3|mamdc4|mansc1|mbl2|mcam|mep1a|mfge8|mst1|mxra8|notch1|nrp1|ntrk3|pamr1|…	99	6.10155995718942	7.42424e-32	alcohol consumption quality|alcohol use disorder measurement|apolipoprotein A 1 measurement|apolipoprotein B measurement|aspartate aminotransferase measurement|blood glucose amount|blood insulin amount|blood VLDL cholesterol amount|body mass index|chloride measurement|cholesterol:total lipids ratio|cholesteryl ester measurement|cholesteryl esters:total lipids ratio|chylomicron amount|coffee consu…	GCKR|EIF2B4|-
3629	rs139596721	B01AC04	Clopidogrel	angpt1|bdnf|cd226|cd36|cd40lg|cd63|clec1b|egfl7|esam|gpc5|hpse|itpr1|nid2|pf4|ppbp|sort1|sparc|spint2|treml1|vegfc	20	274.733975889655	3.98658e-31	lysosomal protective protein measurement|platelet component distribution width|platelet count|platelet volume	TMEM131L
4498	rs4841132	C10AA01	Simvastatin	amigo2|apoa2|asgr1|axl|bche|bsg|bst1|c1rl|cd200r1|cd48|cd58|cd86|cdh5|clstn2|cr1|creg1|creld2|ctbs|ctsf|eng|enpp2|erbb2|fcgr2a|ftcd|galnt2|hgfac|hsd11b1|hyou1|icam2|il1r1|il6st|itgb7|lcat|lrrc25|masp1|mdga1|megf10|met|naaa|ncam2|notch1|plau|pon3|ptgr1|rgma|rtn4r|sdc1|siglec9|spink5|tek|tie1|tnfrsf21|tnfsf8|tnxb|ttr|vnn1	56	10.7914239370393	2.0867e-28	alcohol use disorder measurement|alkaline phosphatase measurement|blood glucose amount|blood insulin amount|blood VLDL cholesterol amount|body mass index|cholesterol:total lipids ratio|cholesteryl ester measurement|cholesteryl esters:total lipids ratio|esterified cholesterol measurement|free cholesterol measurement|free cholesterol:total lipids ratio|high density lipoprotein cholesterol measureme…	PPP1R3B-DT
2476	rs1260326	G03AA07	Levonorgestrel |Ethinyl Estradiol	ada2|adgrb3|adgre1|adgre2|adgre5|agt|apcs|axl|bche|boc|bsg|btd|btn2a1|c4bpb|ca12|cd109|cd200|cd58|cd79b|cdh6|ceacam16|ckb|clec14a|clmp|clstn2|cntn2|cntn3|cpe|csf1|ctsd|draxin|dsc2|dsg3|f10|f12|fam20a|faslg|flrt2|fst|furin|gc|gfra3|ghr|gpc5|hgfac|icam3|ifngr1|igfbp1|igfbp2|igsf9|itga11|itgb2|itih3|itih4|jam2|lcat|lepr|lypd3|mansc1|mep1a|milr1|notch3|npy|ntrk2|oxt|palm|pamr1|pla2g10|plau|plg|pltp|p…	98	5.22205798071103	1.17736e-27	alcohol consumption quality|alcohol use disorder measurement|apolipoprotein A 1 measurement|apolipoprotein B measurement|aspartate aminotransferase measurement|blood glucose amount|blood insulin amount|blood VLDL cholesterol amount|body mass index|chloride measurement|cholesterol:total lipids ratio|cholesteryl ester measurement|cholesteryl esters:total lipids ratio|chylomicron amount|coffee consu…	GCKR|EIF2B4|-
4498	rs4841132	G03AA07	Levonorgestrel |Ethinyl Estradiol	adam15|adamtsl2|asgr1|asgr2|axl|bche|boc|bsg|cd28|cd48|cd58|cd80|cd86|clstn2|clstn3|cntn4|cr1|creg1|creld1|csf1r|ddr1|dsc2|erbb2|f10|fcgr2a|flrt2|gpc5|hgfac|igf2r|igfbp7|il6st|itgb1|itgb7|kitlg|lamp2|lcat|lifr|lilrb1|masp1|matn2|mdga1|megf10|megf9|pdcd1lg2|plau|pon3|pvr|robo1|robo2|rtn4r|siglec9|tnfrsf21|tnfsf8|tnxb|ttr|vasn|vnn1	57	10.0275079325296	2.18998e-27	alcohol use disorder measurement|alkaline phosphatase measurement|blood glucose amount|blood insulin amount|blood VLDL cholesterol amount|body mass index|cholesterol:total lipids ratio|cholesteryl ester measurement|cholesteryl esters:total lipids ratio|esterified cholesterol measurement|free cholesterol measurement|free cholesterol:total lipids ratio|high density lipoprotein cholesterol measureme…	PPP1R3B-DT
4870	rs2519093	A10BA02	Metformin	acan|adam9|adgrg1|adgrg2|apobr|areg|bcl2l11|bsg|c1qtnf9|cblif|ccl15|cd163|cd207|cd34|cdh1|cdh17|ces2|cgref1|clec4g|coch|col1a1|cpa2|cpq|cr2|crnn|ctse|cxadr|dipk2b|dkk4|dmp1|dpp6|eln|entpd5|entpd6|epcam|ermap|f2r|f3|fam3b|fam3d|fcgr3b|fgfr2|galnt10|galnt3|gcg|gcnt1|gip|gp2|gpa33|gsr|guca2a|heph|hmox1|hpgds|icam4|igdcc4|igsf21|il1rl1|itga11|itgav|klk14|klrb1|layn|lgals4|lgals7_lgals7b|lgmn|lifr|ly9…	116	4.52282349888484	2.94788e-27	alkaline phosphatase measurement|blood group AB|blood group O|blood VLDL cholesterol amount|cholesterol:total lipids ratio|cholesteryl ester measurement|cholesteryl esters:total lipids ratio|chylomicron amount|coronary artery disease|COVID-19|deep vein thrombosis|duodenal ulcer|esterified cholesterol measurement|free cholesterol measurement|free cholesterol:total lipids ratio|gastric ulcer|high d…	ABO
961	rs78689694	A10A	Insulin	ada2|adam15|adgrb3|adgrd1|adgre2|adgre5|amigo2|anpep|aoc3|bst1|ccn4|cd109|cd28|cd48|chl1|cntn2|cntn4|cr1|cr2|csf1r|cthrc1|ddr1|egfr|enpp6|gas6|gfra3|gpnmb|icam2|igf1r|il6st|itgb1|itgb7|kel|lamp1|lifr|lyve1|nagpa|ncr3lg1|ntrk2|pdcd1lg2|pear1|plxdc2|prtg|psg1|robo1|scara5|scarf2|siglec7|slitrk2|vcam1	50	11.2814745279082	7.67799e-27	apolipoprotein B measurement|blood VLDL cholesterol amount|cholesteryl esters:total lipids ratio|esterified cholesterol measurement|free cholesterol measurement|free cholesterol:total lipids ratio|high density lipoprotein cholesterol measurement|low density lipoprotein cholesterol measurement|phospholipids:total lipids ratio|total cholesterol measurement|triglycerides:total lipids ratio	ST3GAL4|GSEC
961	rs78689694	G03AA07	Levonorgestrel |Ethinyl Estradiol	ada2|adam15|adam8|adgrb3|adgre2|adgre5|angptl7|aoc3|axl|cd109|cd28|cd300c|cd33|cd48|cd58|cdh6|chl1|chrdl2|cntn2|cntn4|comp|cr1|csf1r|ddr1|enpp6|gfra3|il6r|il6st|islr2|itgb1|itgb7|lifr|lilra2|milr1|nptx1|ntrk2|osmr|pamr1|pdcd1lg2|plau|pltp|plxdc2|robo1|robo2|scara5|scarf2|siglec7|siglec9|slitrk2|tcn1|thbs4|timd4|tnfsf8|tnxb|tyro3	55	10.1451968830559	1.11811e-26	apolipoprotein B measurement|blood VLDL cholesterol amount|cholesteryl esters:total lipids ratio|esterified cholesterol measurement|free cholesterol measurement|free cholesterol:total lipids ratio|high density lipoprotein cholesterol measurement|low density lipoprotein cholesterol measurement|phospholipids:total lipids ratio|total cholesterol measurement|triglycerides:total lipids ratio	ST3GAL4|GSEC
4870	rs2519093	A10A	Insulin	adam9|adgre2|amigo2|amy2a|amy2b|anpep|cblif|cd14|cd207|cd28|cd46|cd48|cd80|cdh1|cdh17|cgref1|cntn2|cntn4|cntnap2|cpb1|cpvl|cr1|cr2|csf1r|cthrc1|ctrb1|dcbld2|dcn|dkkl1|dpp6|eng|ephb4|erbb4|fabp2|fam3d|flrt2|fstl1|galnt10|galnt3|gcnt1|gfra3|heg1|heph|icam2|igdcc4|igf1r|il18r1|il1rl1|il6st|itgb1|itgb7|kel|klrb1|l1cam|layn|lifr|lilrb1|lypd3|lyve1|mdga1|mfap4|muc2|nagpa|ncr3lg1|nectin2|nfasc|nrcam|pdc…	84	5.52806905135715	1.06811e-25	alkaline phosphatase measurement|blood group AB|blood group O|blood VLDL cholesterol amount|cholesterol:total lipids ratio|cholesteryl ester measurement|cholesteryl esters:total lipids ratio|chylomicron amount|coronary artery disease|COVID-19|deep vein thrombosis|duodenal ulcer|esterified cholesterol measurement|free cholesterol measurement|free cholesterol:total lipids ratio|gastric ulcer|high d…	ABO
483	rs8177653	L04AX01	Azathioprine	cd160|cd7|faslg|gnly|gzma|gzmb|kir2dl2|kir2dl3|klrb1|klrd1|klrf1|klrk1|ncr1|xcl1	14	Inf	1.20098e-25	blood protein measurement|interleukin 15 receptor subunit alpha measurement|interleukin-15 receptor subunit alpha measurement|protein measurement	IL15RA
1573	rs59001897	B01AC04	Clopidogrel	angpt1|app|bdnf|ccl13|cpxm1|dkk1|nid2|pdgfa|pdgfb|ppbp|serpine1|serpine2|sparc|vegfc	14	Inf	6.2104e-25	immature platelet count|platelet component distribution width|platelet count|platelet crit|platelet quantity|platelet volume|Thrombocytopenia	PLEKHO2
4361	rs3812316	G03CX01	Tibolone	a1bg|ang|apcs|asah2|bpifb2|ceacam16|cfp|cntn3|cpe|ctsd|ctsf|efemp1|erbb3|f7|f9|faslg|fst|furin|gas6|gc|gpc5|igsf9|il17rb|il1r2|lcat|mamdc4|mbl2|megf9|ncs1|nrp1|pglyrp2|plg|serpina4|serping1|slc39a5|ttr	36	14.4911547545734	8.91412e-24	alcohol consumption quality|blood VLDL cholesterol amount|BMI-adjusted waist-hip ratio|cholesterol:total lipids ratio|cholesteryl ester measurement|cholesteryl esters:total lipids ratio|chylomicron amount|esterified cholesterol measurement|fatty acid measurement|free cholesterol measurement|free cholesterol:total lipids ratio|high density lipoprotein cholesterol measurement|intermediate density l…	MLXIPL|-|TBL2|BAZ1B|BCL7B|FZD9|RNU6-1198P
3271	rs3804749	B01AC04	Clopidogrel	angpt1|arsb|bdnf|ccl28|ccl8|cd226|cd63|clec1b|dkk1|fut8|lat|serpine2|tgfb1|vegfc|vsir	15	229.921663218531	3.66821e-23	blood protein measurement|CLEC1B/LGALS8 protein level ratio in blood|CLEC1B/MPIG6B protein level ratio in blood|CLEC1B/PLXNA4 protein level ratio in blood|CLEC1B/RWDD1 protein level ratio in blood|CLEC1B/SNAP29 protein level ratio in blood|coiled-coil domain-containing protein 134 measurement|immature platelet count|immature platelet measurement|interleukin 17 measurement|KDEL motif-containing pr…	PDIA5
3295	rs687339	L02BA01	Tamoxifen	adgrd1|ang|apoa2|arsa|bche|c4bpb|ckb|creg1|ctbs|ctso|ctsz|egfr|enpp7|erbb2|gusb|igfbp2|man2b2|megf9|naaa|plg|prap1|pzp|rtn4r|sdc1|serpina7	25	31.4550254918949	8.0069e-23	apolipoprotein A 1 measurement|apolipoprotein B measurement|blood VLDL cholesterol amount|cholesterol:total lipids ratio|cholesteryl ester measurement|cholesteryl esters:total lipids ratio|chylomicron amount|esterified cholesterol measurement|free cholesterol measurement|high density lipoprotein cholesterol measurement|intermediate density lipoprotein measurement|lipid measurement|low density lip…	-|PPP2R3A|MSL2|PCCB|TDGF1P6
4986	rs186021206	C10AA01	Simvastatin	adgre1|adgrg2|amigo2|angptl1|axl|bst1|cd200r1|cd244|cd300a|cd300c|cd300lg|cd34|cd48|cd55|cd58|cd86|cd99l2|cdh5|chl1|clec1a|cr1|csf3r|dner|dpep1|dsg3|ece1|eng|enpp2|epha4|f3|faslg|fcgr2a|fcgr3b|fgl1|flt3|gfra2|hepacam2|icam2|icam3|ifngr1|igsf21|il1r1|il1r2|il6st|il7r|islr2|itga11|itgav|itgb7|kit|l1cam|lrrc25|lta|ly75|ly9|lypd3|mansc1|mcam|mdga1|mep1a|mertk|met|micb_mica|ncam2|nhlrc3|notch1|nrp1|pl…	91	4.46458684184744	1.89833e-22	alkaline phosphatase measurement|apolipoprotein A 1 measurement|apolipoprotein B measurement|blood VLDL cholesterol amount|C-reactive protein measurement|cholesterol esters in large HDL measurement|cholesterol:total lipids ratio|cholesteryl ester measurement|cholesteryl esters:total lipids ratio|chylomicron amount|free cholesterol in large HDL measurement|free cholesterol in small HDL measurement…	-
1525	rs139974673	G03CX01	Tibolone	adgre2|adgre5|asah2|cfhr5|cfi|cndp1|cntn3|cpq|ctsf|enpp7|erbb3|fetub|fst|gas6|gusb|hgfac|idua|igsf9|kitlg|lag3|lrg1|mamdc4|met|notch3|pltp|robo1|serpina6|shbg|ssc4d|vat1|wfikkn1	31	15.6539533589287	1.43562e-21	apolipoprotein A 1 measurement|apolipoprotein B measurement|blood VLDL cholesterol amount|cholesterol:total lipids ratio|cholesteryl ester measurement|cholesteryl esters:total lipids ratio|chylomicron amount|esterified cholesterol measurement|fatty acid measurement|free cholesterol measurement|free cholesterol:total lipids ratio|high density lipoprotein cholesterol measurement|intermediate densit…	RNU6-354P|MAP1A|TP53BP1|RNU6-610P|UBR1|STRCP1|CATSPER2|TUBGCP4|FRMD5|LCMT2
3205	rs1354034	B01AC04	Clopidogrel	angpt1|app|bdnf|bgn|cant1|ccl14|ccl5|ccn2|cd36|cd40lg|coch|col2a1|cpxm1|dkk1|fut8|gpc5|hbegf|itpr1|nid2|pdgfa|pdgfb|pf4|ppbp|prss27|serpine1|serpine2|sparc|spint2|tgfb1|timp3|vegfc	31	16.8203947132849	1.74039e-21	cytoplasmic measurement|mitochondrial measurement|platelet count|platelet volume	ARHGEF3
4498	rs4841132	G03FA01	Norethisterone |Estradiol	adam15|axl|boc|cd28|cd48|cd58|cd86|clstn2|clstn3|cr1|creg1|csf1r|ctbs|enpp2|erbb2|fcgr2a|ggt5|hgfac|igfbp7|il6st|itgb1|itgb7|masp1|matn2|mdga1|megf10|megf9|naaa|plau|ptgr1|robo1|robo2|rtn4r|smpd1|tnfrsf21|ttr	36	11.7259022205165	1.773e-21	alcohol use disorder measurement|alkaline phosphatase measurement|blood glucose amount|blood insulin amount|blood VLDL cholesterol amount|body mass index|cholesterol:total lipids ratio|cholesteryl ester measurement|cholesteryl esters:total lipids ratio|esterified cholesterol measurement|free cholesterol measurement|free cholesterol:total lipids ratio|high density lipoprotein cholesterol measureme…	PPP1R3B-DT
1241	rs7970695	G03CX01	Tibolone	ace2|asah2|bpifb2|cd302|cfhr5|chi3l1|cpe|cpm|cpq|ctsf|enpp2|enpp7|fut3_fut5|gpc5|hgfac|hsd11b1|idua|il17rb|il1r2|il1rl2|lrig1|mep1b|mertk|met|nrp1|pglyrp2|serpina11|serpina4	28	19.2977261075595	2.0223e-21	blood VLDL cholesterol amount|cholesterol:total lipids ratio|cholesteryl ester measurement|cholesteryl esters:total lipids ratio|esterified cholesterol measurement|free cholesterol measurement|free cholesterol:total lipids ratio|high density lipoprotein cholesterol measurement|intermediate density lipoprotein measurement|lipid measurement|low density lipoprotein cholesterol measurement|phospholip…	HNF1A|HNF1A-AS1|C12orf43|OASL
1712	rs151234	B01AC04	Clopidogrel	angpt1|app|bdnf|cd226|cd40lg|cpxm1|nid2|pdgfa|ppbp|serpine1|serpine2|thpo	12	Inf	2.23061e-21	immature platelet count|immature platelet measurement|platelet component distribution width|platelet count|platelet crit|platelet quantity|platelet volume	CLN3|IL27
477	rs546615589	B01AC04	Clopidogrel	angpt1|app|bdnf|ccn2|cpxm1|dkk1|hbegf|pdgfa|pdgfb|spint2|treml1|vegfc	12	Inf	2.23061e-21		PFKP
4986	rs186021206	G03FA01	Norethisterone |Estradiol	acan|ada2|adam15|adamtsl4|adgre1|adgre2|aoc3|axl|b3gnt7|boc|cd163|cd28|cd300lg|cd48|cd58|cd86|cdon|cfp|chrdl2|clec14a|cntn2|cpm|cr1|cr2|csf1r|dpp4|enpp2|faslg|fcgr2a|ggt5|ifngr1|igsf21|il1rl1|il6r|il6st|itga5|itgb1|itgb7|lepr|lilra2|mdga1|megf9|mertk|myoc|ntrk2|osmr|plau|pltp|plxdc2|ptprh|ptprz1|ret|robo1|robo2|scarf2|siglec7|sost|tnfrsf21|vcam1	59	6.30736363103316	6.63653e-21	alkaline phosphatase measurement|apolipoprotein A 1 measurement|apolipoprotein B measurement|blood VLDL cholesterol amount|C-reactive protein measurement|cholesterol esters in large HDL measurement|cholesterol:total lipids ratio|cholesteryl ester measurement|cholesteryl esters:total lipids ratio|chylomicron amount|free cholesterol in large HDL measurement|free cholesterol in small HDL measurement…	-
4867	rs8176693	A10A	Insulin	adam15|alcam|aoc3|bcam|boc|cd109|cd200|cdon|cela3a|cpa1|ctrc|ctrl|ddr1|dll1|dsc2|epha2|esam|igf2r|igsf3|il1r1|itgb6|jam2|ly75|mcam|notch1|pcdh1|pcdh17|pear1|pkd1|pnlip|pnliprp1|prtg|ptprm|reck|robo1|sema7a|serpini2|tacstd2|tnfrsf1a|vcam1	40	10.1690163728196	7.6115e-21	erythrocyte count|soluble measurement	ABO|LCN1P1
4863	rs60757417	B01AC04	Clopidogrel	adgrf5|bdnf|bgn|ccl8|cd36|cd40lg|cpxm1|nid2|pdgfa|pdgfb|ppbp|serpine1|serpine2|timp3|vegfa|vegfc	16	76.9523023501358	8.91987e-21	blood protein measurement|erythrocyte attribute|erythrocyte volume|immature platelet count|immature platelet measurement|leukocyte quantity|mean corpuscular hemoglobin concentration|mean reticulocyte volume|neutrophil count|noggin measurement|platelet count|platelet crit|platelet quantity|platelet volume|platelet-derived growth factor complex BB dimer amount|protein measurement|pyruvate measureme…	GFI1B
1452	rs28929474	C10AA01	Simvastatin	ace2|ambp|angptl1|angptl3|asgr1|bche|c1rl|ccl16|cd274|cd99l2|col18a1|dcbld2|enpp2|erbb2|ern1|f7|fabp1|fam20a|fcamr|ftcd|fuom|gsta1|gsta3|hgfac|hsd11b1|hyou1|il17rb|il1r1|inhbc|klb|lect2|ltbp3|ltbr|mertk|met|mst1|naga|nme3|nomo1|notch1|pamr1|pcbd1|pon3|ptprf|ptprs|rtn4r|scly|shbg|sord|suox|tctn3|tgfbi|tnfsf10|txndc15|vwa1	55	6.49419365261997	1.50474e-20	3-hydroxybutyrate measurement|39S ribosomal protein L33|40s ribosomal protein S3 measurement|Abnormality of the liver|age at first sexual intercourse measurement|alcohol consumption quality|alcohol use disorder measurement|alcoholic liver cirrhosis|alkaline phosphatase measurement|alpha fetoprotein measurement|alpha-2-HS-glycoprotein measurement|amino acid metabolism disease|anti-neutrophil antib…	SERPINA1
359	rs1434282	B01AC04	Clopidogrel	angpt1|bgn|ccl13|ccl5|ccn2|col2a1|cpxm1|fgfbp3|fut8|gpc5|hbegf|pf4|prss27|serpine2|timp3|treml1|vegfa	17	57.2114105291404	1.61158e-20	apolipoprotein B measurement|basophil count|basophil measurement|blood protein measurement|body height|calcium measurement|cochlin measurement|eosinophil count|eosinophil percentage of granulocytes|eosinophil percentage of leukocytes|erythrocyte attribute|erythrocyte count|erythrocyte volume|hematocrit|hemoglobin measurement|immature platelet count|immature platelet measurement|low density lipopr…	LINC01221|LINC01222
760	rs7481951	R03AK06	Salmeterol |Fluticasone Propionate	actn2|dusp29|fabp3|klhl41|mb|mybpc1|myl3|mylpf|myom2|myom3|nos1	11	570.184830036237	2.86302e-20		ANO5
4361	rs3812316	G03CA57	Conjugated Estrogens	a1bg|agt|ang|asah2|bche|ccl16|ckb|col4a1|cpe|ctsf|erbb3|f10|f12|f7|fam20a|fst|fstl1|furin|gc|ggt1|gpc5|gprc5c|hs6st1|igfbp2|igsf9|il17rb|klkb1|mamdc4|mbl2|megf9|npy|nrp1|oxt|pamr1|pglyrp2|plg|pon3|proc|pros1|ptprs|serpina4|serpina5|vnn1	43	8.83930619630668	3.28612e-20	alcohol consumption quality|blood VLDL cholesterol amount|BMI-adjusted waist-hip ratio|cholesterol:total lipids ratio|cholesteryl ester measurement|cholesteryl esters:total lipids ratio|chylomicron amount|esterified cholesterol measurement|fatty acid measurement|free cholesterol measurement|free cholesterol:total lipids ratio|high density lipoprotein cholesterol measurement|intermediate density l…	MLXIPL|-|TBL2|BAZ1B|BCL7B|FZD9|RNU6-1198P
1452	rs28929474	G03CA57	Conjugated Estrogens	ahsg|angptl3|asah2|asgr2|bche|c4bpb|ccl16|cd4|cd99l2|cdh2|cdhr5|chrdl1|ckap4|clstn3|cndp1|cntn1|cpm|creld1|eln|enpp2|enpp7|entpd5|erbb2|f7|fabp1|fam20a|fn1|hgfac|hsd11b1|ifngr2|il17rb|il1rl2|ism1|klb|lrig1|ltbp3|ltbr|mepe|nfasc|nomo1|pamr1|pdgfc|pon3|ptprf|ptprs|shbg|smoc1|srpx|ssc4d|susd4|tctn3|tnfsf10|vegfb|vwa1	54	6.4603776255086	3.37571e-20	3-hydroxybutyrate measurement|39S ribosomal protein L33|40s ribosomal protein S3 measurement|Abnormality of the liver|age at first sexual intercourse measurement|alcohol consumption quality|alcohol use disorder measurement|alcoholic liver cirrhosis|alkaline phosphatase measurement|alpha fetoprotein measurement|alpha-2-HS-glycoprotein measurement|amino acid metabolism disease|anti-neutrophil antib…	SERPINA1
1525	rs139974673	G03AA07	Levonorgestrel |Ethinyl Estradiol	adamts15|adgre2|adgre5|asah2|btd|cfhr5|chl1|cntn3|ddr1|enpp7|fetub|fst|gusb|hgfac|icam3|igsf9|il1rap|il7r|itgb7|kitlg|lag3|lgals3bp|lrg1|matn2|ment|nme3|notch3|ntrk2|oxt|plau|pltp|robo1|serpina6|sparcl1|ssc4d|tgfbi|thbs4|treh|vat1|vnn1	40	10.2398833284291	4.31214e-20	apolipoprotein A 1 measurement|apolipoprotein B measurement|blood VLDL cholesterol amount|cholesterol:total lipids ratio|cholesteryl ester measurement|cholesteryl esters:total lipids ratio|chylomicron amount|esterified cholesterol measurement|fatty acid measurement|free cholesterol measurement|free cholesterol:total lipids ratio|high density lipoprotein cholesterol measurement|intermediate densit…	RNU6-354P|MAP1A|TP53BP1|RNU6-610P|UBR1|STRCP1|CATSPER2|TUBGCP4|FRMD5|LCMT2
961	rs78689694	G03FA01	Norethisterone |Estradiol	acan|ada2|adam15|adgre2|aoc3|axl|cd28|cd48|cd58|chrdl2|cntn2|cr1|cr2|csf1r|dlk1|ggt5|il6r|il6st|itga5|itgb1|itgb7|lilra2|ntrk2|osmr|pamr1|plau|pltp|plxdc2|robo1|robo2|scarf2|siglec7|tcn1|vcam1	34	11.3157906287372	4.45143e-20	apolipoprotein B measurement|blood VLDL cholesterol amount|cholesteryl esters:total lipids ratio|esterified cholesterol measurement|free cholesterol measurement|free cholesterol:total lipids ratio|high density lipoprotein cholesterol measurement|low density lipoprotein cholesterol measurement|phospholipids:total lipids ratio|total cholesterol measurement|triglycerides:total lipids ratio	ST3GAL4|GSEC
341	rs61747728	C02CA04	Doxazosin	adam23|atraid|bsg|ca12|cd27|cd300lg|clec14a|clmp|efemp1|epha1|epha2|ephb4|folr1|gfra1|lrp11|nectin4|rnaset2|rnf149|sirpa|tgfbr2|tgoln2|tnfrsf1a|tnfrsf21	23	23.8388864767361	4.97099e-20		NPHS2|TDRD5|AXDND1|-
1894	rs9916257	L04AX01	Azathioprine	cd160|faslg|fcrl6|gnly|gzmb|igf1r|il15|itgb2|kir3dl1|klrd1|klrf1|ncr1	12	394.35754524621	4.97343e-20	blood protein measurement|eosinophil count|GZMB/IL15 protein level ratio in blood|leukocyte quantity|lymphocyte count|lymphocyte measurement|myeloid leukocyte count	SLFN12L
2266	rs58542926	C10AA01	Simvastatin	adh4|apoa2|apoc1|ass1|bche|coq7|creg1|ctbs|ctsb|ctsz|dcbld2|fcamr|ftcd|fuom|fut3_fut5|gsta1|gusb|hsd11b1|ldlr|man2b2|ment|met|mfge8|naaa|naga|pcbd1|pcsk9|ptprf|rida|scly|serpina12|sgsh|smpdl3a|upb1	34	13.5019827484558	5.43017e-20	apolipoprotein B measurement|blood VLDL cholesterol amount|cholesterol:total lipids ratio|cholesteryl ester measurement|cholesteryl esters:total lipids ratio|chylomicron amount|diabetes mellitus|docosahexaenoic acid measurement|esterified cholesterol measurement|fatty acid measurement|free cholesterol measurement|free cholesterol:total lipids ratio|high density lipoprotein cholesterol measurement…	TM6SF2|SUGP1|MAU2|NCAN|CILP2|GATAD2A|GMIP
4986	rs186021206	G03CA57	Conjugated Estrogens	acan|ada2|adamts15|adgrb3|adgre2|adgre5|angptl7|bmp4|bmp6|bmper|cbln4|ccdc80|cd109|cd22|cd99l2|chl1|chrdl1|chrdl2|clec14a|cntn1|cntn2|col6a3|cpm|cpvl|cr1|cr2|ddr1|dpp4|dsg3|eng|enpp2|ephb4|fndc1|fstl1|gfra2|gfra3|icam4|islr2|itga11|itgb7|kirrel2|l1cam|lifr|lilra2|lilra3|lilrb1|lypd3|mansc1|megf9|milr1|myoc|nell2|nhlrc3|notch2|notch3|nptx1|nrcam|nrp1|ntrk2|pdgfrb|pla2g10|plau|pltp|plxdc2|prnd|ptpr…	86	4.15957746849917	5.629e-20	alkaline phosphatase measurement|apolipoprotein A 1 measurement|apolipoprotein B measurement|blood VLDL cholesterol amount|C-reactive protein measurement|cholesterol esters in large HDL measurement|cholesterol:total lipids ratio|cholesteryl ester measurement|cholesteryl esters:total lipids ratio|chylomicron amount|free cholesterol in large HDL measurement|free cholesterol in small HDL measurement…	-
3999	rs9378249	B01AC04	Clopidogrel	angpt1|app|ccl8|dkk1|fut8|nid2|pdgfa|pdgfb|serpine1|sparc|spint2|tgfb1|vegfc	13	189.68395574496	8.41183e-20		MIR6891|-|MICA|Y_RNA
1525	rs139974673	G03CA57	Conjugated Estrogens	adamts15|adgre2|adgre5|apof|asah2|chl1|cndp1|ctbs|ctsf|ddr1|enpp7|erbb3|fetub|fst|fstl1|ggh|hgfac|igsf9|itgb7|kitlg|l1cam|lag3|mamdc4|matn2|ment|notch3|ntrk2|oxt|plau|pltp|robo1|serpina6|shbg|sparcl1|ssc4d|vat1|vnn1|wfikkn1	38	10.4507185733278	9.01838e-20	apolipoprotein A 1 measurement|apolipoprotein B measurement|blood VLDL cholesterol amount|cholesterol:total lipids ratio|cholesteryl ester measurement|cholesteryl esters:total lipids ratio|chylomicron amount|esterified cholesterol measurement|fatty acid measurement|free cholesterol measurement|free cholesterol:total lipids ratio|high density lipoprotein cholesterol measurement|intermediate densit…	RNU6-354P|MAP1A|TP53BP1|RNU6-610P|UBR1|STRCP1|CATSPER2|TUBGCP4|FRMD5|LCMT2
4656	rs28601761	C10AA05	Atorvastatin	ace2|acy3|amot|angptl3|apoa2|bpifb1|cdhr2|ceacam16|cfb|cfhr5|cndp1|cntn3|cpm|dcbld2|ern1|fam20a|fuom|gc|hsd17b14|itih3|kitlg|ldlr|lgals3|man1a2|mbl2|mep1b|npy|pla2g7|ptgr1|tgfbi|timd4|tnfsf10|vmo1	33	11.687685430607	9.80276e-20	apolipoprotein B measurement|blood VLDL cholesterol amount|C-reactive protein measurement|cholesterol:total lipids ratio|cholesteryl ester measurement|cholesteryl esters:total lipids ratio|chylomicron amount|coronary artery disease|esterified cholesterol measurement|fatty acid measurement|free cholesterol measurement|free cholesterol:total lipids ratio|high density lipoprotein cholesterol measure…	-
4986	rs186021206	A07EA01	Prednisolone	acp5|adam22|adam23|adam8|angptl7|btn2a1|cbln4|ccdc80|cd200r1|cd22|cd244|cd28|cd55|cd6|cd79b|cd83|cd86|cdh5|cntn1|cntn4|cntn5|col6a3|cpa4|cpvl|cr1|cr2|dpep1|dpp4|ebi3_il27|egfr|enpp6|f3|faslg|fcrl1|fcrl2|fcrl3|fndc1|gfral|gp2|gpnmb|igdcc4|igf2r|il1rl1|itga11|itga2|kit|klk8|l1cam|lamp1|lilra5|lta|ly75|ly9|milr1|mrc1|nptx2|ntrk2|pdcd1|pla2g10|prnd|psg1|ptprs|ret|rgma|robo2|scg3|sdk2|sfrp4|slamf7|sli…	74	4.63219242952342	1.12972e-19	alkaline phosphatase measurement|apolipoprotein A 1 measurement|apolipoprotein B measurement|blood VLDL cholesterol amount|C-reactive protein measurement|cholesterol esters in large HDL measurement|cholesterol:total lipids ratio|cholesteryl ester measurement|cholesteryl esters:total lipids ratio|chylomicron amount|free cholesterol in large HDL measurement|free cholesterol in small HDL measurement…	-
4819	rs61751937	B01AC04	Clopidogrel	angpt1|app|bdnf|cpxm1|pdgfa|pdgfb|pf4|ppbp|serpine1|sparc|vegfc	11	Inf	1.29732e-19	blood protein measurement|EGF and pentraxin domain-containing protein 1 measurement|open-angle glaucoma|platelet component distribution width|platelet quantity|platelet volume|serum albumin amount|Sushi|von Willebrand factor type A	SVEP1
4649	rs11995824	M05BA04	Alendronic Acid	bglap|chad|col1a1|col5a1|dmp1|mepe|omd|ptprz1|spp1	9	1685.22326672123	1.94293e-19	bone tissue density|chondroadherin measurement|leucine-rich repeat-containing protein 15 measurement	COLEC10
4870	rs2519093	G03AA07	Levonorgestrel |Ethinyl Estradiol	adgre2|areg|asgr1|axl|bcl2l11|bpifa2|bsg|ccl15|cd163|cd209|cd22|cd28|cd300c|cd302|cd48|cd58|cd74|cd79b|cd80|cd86|ceacam1|clec14a|clstn3|cntn2|cntn4|cpe|cr1|csf1r|entpd5|fcgr2a|fcrl1|flrt2|galnt3|galnt5|gcnt1|gfra2|gfra3|heph|icam3|igsf21|il1rl1|il6st|il7r|islr2|itga11|itgb1|itgb7|kitlg|lifr|lilra2|lilrb1|lilrb2|ly9|lypd3|mansc1|mdga1|megf10|mertk|ncs1|nme3|notch3|nptx1|optc|pdcd1lg2|pla2g10|plxdc…	86	4.00645570581544	3.12914e-19	alkaline phosphatase measurement|blood group AB|blood group O|blood VLDL cholesterol amount|cholesterol:total lipids ratio|cholesteryl ester measurement|cholesteryl esters:total lipids ratio|chylomicron amount|coronary artery disease|COVID-19|deep vein thrombosis|duodenal ulcer|esterified cholesterol measurement|free cholesterol measurement|free cholesterol:total lipids ratio|gastric ulcer|high d…	ABO
499	rs56278466	A10BB09	Gliclazide	ada2|adgrb3|adgre2|adgre5|adgrg1|amigo2|angptl7|aoc3|c7|cilp|cntn2|cpm|ctso|dpp6|dsc2|galnt10|gpnmb|igsf3|il1r1|lpo|lypd3|nfasc|notch1|nrcam|plxnb2|pnlip|prcp|rnaset2|robo1|sema7a|siglec6|tek|tlr3|wif1	34	10.2813526477077	5.67908e-19	plexin-B2 measurement|semaphorin-6A measurement	MRC1|MIR511
4361	rs3812316	C10AA05	Atorvastatin	a1bg|apoa2|b4gat1|bche|ceacam16|ces1|cfp|cntn3|f11|fam20a|fst|gc|lcat|ldlr|mamdc4|mbl2|mfge8|mst1|npy|nrp1|pcdh9|plg|proc|pros1|prss8|serpinc1|serpind1|serping1|slc39a14|smpdl3a|tgfbi|treh|vnn1	33	10.7422769506304	6.77722e-19	alcohol consumption quality|blood VLDL cholesterol amount|BMI-adjusted waist-hip ratio|cholesterol:total lipids ratio|cholesteryl ester measurement|cholesteryl esters:total lipids ratio|chylomicron amount|esterified cholesterol measurement|fatty acid measurement|free cholesterol measurement|free cholesterol:total lipids ratio|high density lipoprotein cholesterol measurement|intermediate density l…	MLXIPL|-|TBL2|BAZ1B|BCL7B|FZD9|RNU6-1198P
1997	rs77542162	G03AA07	Levonorgestrel |Ethinyl Estradiol	adamtsl2|adgrb3|asah2|cd209|ceacam1|cfp|clec3b|clstn2|clstn3|cntn3|cr1|fcrl1|flrt2|hjv|hs6st1|igfbp7|il6st|lag3|lilra2|lilrb2|man1a2|matn2|mdga1|megf10|megf9|mpo|notch3|npy|prok1|ptprs|robo1|robo2|smoc1|sod3|sparcl1|spink2|spon1|timd4|tnfrsf11b|tnfrsf6b|tnfsf12|vasn	42	8.31550622698453	8.81366e-19	apolipoprotein A 1 measurement|apolipoprotein B measurement|blood VLDL cholesterol amount|cholesterol:total lipids ratio|cholesteryl ester measurement|cholesteryl esters:total lipids ratio|esterified cholesterol measurement|free cholesterol measurement|free cholesterol:total lipids ratio|high density lipoprotein cholesterol measurement|intermediate density lipoprotein measurement|lipid measuremen…	ABCA6|ABCA5
2612	rs2009581	L04AX01	Azathioprine	cd160|cd22|cd244|cd72|cxcl16|fcrl1|il15|klrb1|klrd1|klrk1|ly9|ncr1|xcl1	13	109.316336316191	1.51754e-18	blood protein measurement|ovarian carcinoma	MIR4435-2HG
1452	rs28929474	G03CX01	Tibolone	ace2|adamtsl2|alcam|angptl3|asah2|bpifb2|c4bpb|cdhr5|chrdl1|cndp1|cpm|efna1|enpp2|enpp7|entpd5|epha1|f7|gsta1|gsta3|hgfac|hs3st3b1|hsd11b1|idua|il17rb|il1rl2|inhbb|ism1|lamb1|lect2|lrig1|mertk|met|ptprf|serping1|shbg|slc39a5|ssc4d|susd4	38	8.34366810792477	1.89651e-18	3-hydroxybutyrate measurement|39S ribosomal protein L33|40s ribosomal protein S3 measurement|Abnormality of the liver|age at first sexual intercourse measurement|alcohol consumption quality|alcohol use disorder measurement|alcoholic liver cirrhosis|alkaline phosphatase measurement|alpha fetoprotein measurement|alpha-2-HS-glycoprotein measurement|amino acid metabolism disease|anti-neutrophil antib…	SERPINA1
829	rs28456	L02BA01	Tamoxifen	adgrd1|apoe|apol1|bcam|bche|bpifb2|c1rl|cd99l2|cdhr5|ceacam1|cela2a|creg1|ctso|dcbld2|entpd5|erbb2|fut3_fut5|ghr|gpc1|gusb|hsd11b1|kitlg|ly96|megf9|mep1b|met|mrc1|nomo1|pigr|pltp|ptprf|serpina12|vat1	33	9.87582762294205	3.5644e-18	1-palmitoyl-2-dihomo-linolenoyl-GPC (16:0/20:3n3 or 6) measurement|arachidonic acid measurement|bipolar disorder|blood glucose amount|blood VLDL cholesterol amount|cholesterol:total lipids ratio|cholesteryl ester 20:5 measurement|cholesteryl ester measurement|cholesteryl esters:total lipids ratio|chylomicron amount|colorectal cancer|Crohn's disease|docosahexaenoic acid measurement|docosapentaenoi…	FADS2|FADS1|MYRF|FEN1|MIR1908|TMEM258|MIR611
4656	rs28601761	C10AA01	Simvastatin	ace2|acy3|adh4|amot|angptl3|apoa2|ass1|ca14|cd14|ceacam16|ctsf|dcbld2|ern1|fam20a|ftcd|fuom|fut3_fut5|gsta1|gsta3|hsd17b14|il17rb|il1r2|inhbc|itih3|ldlr|man2b2|mbl2|ment|mep1a|mme|pla2g7|ptgr1|rbp5|rida|ssc5d|tgfbi|timd4|tnfsf10|upb1|vsnl1	40	8.22037060721753	4.03032e-18	apolipoprotein B measurement|blood VLDL cholesterol amount|C-reactive protein measurement|cholesterol:total lipids ratio|cholesteryl ester measurement|cholesteryl esters:total lipids ratio|chylomicron amount|coronary artery disease|esterified cholesterol measurement|fatty acid measurement|free cholesterol measurement|free cholesterol:total lipids ratio|high density lipoprotein cholesterol measure…	-
4656	rs28601761	G03CX01	Tibolone	ace2|adamtsl4|angptl3|cd14|ceacam16|cfhr5|chi3l1|cndp1|cntn3|cpm|ctsf|enpp7|erbb3|fetub|fut3_fut5|gc|gpc5|gsta1|gsta3|hjv|il17rb|il1r2|itih3|kitlg|mbl2|megf9|mep1b|rida|serpina11|slc39a5	30	11.2702931635158	5.87086e-18	apolipoprotein B measurement|blood VLDL cholesterol amount|C-reactive protein measurement|cholesterol:total lipids ratio|cholesteryl ester measurement|cholesteryl esters:total lipids ratio|chylomicron amount|coronary artery disease|esterified cholesterol measurement|fatty acid measurement|free cholesterol measurement|free cholesterol:total lipids ratio|high density lipoprotein cholesterol measure…	-
499	rs56278466	G03CA57	Conjugated Estrogens	acan|ada2|adamts15|adgrb3|adgre2|adgre5|angptl7|asah2|c2|cd109|cdh2|cilp|cntn1|cntn2|col28a1|col5a1|cpe|cpm|cpvl|creg1|ddr1|dpt|enpp7|fut3_fut5|gfra3|hs6st1|ifngr2|igsf3|il1rl2|l1cam|lifr|lilra2|lrig1|lypd3|megf10|myoc|nell1|nell2|nfasc|nhlrc3|nrcam|ntrk2|ptprm|ptprz1|robo1|robo2|sez6l2|slitrk2|sod3|spon1|tnfsf12|tnxb|wif1	53	5.5743609612107	8.96409e-18	plexin-B2 measurement|semaphorin-6A measurement	MRC1|MIR511
1452	rs28929474	L02BA01	Tamoxifen	ace2|alcam|asah2|asgr2|bche|bpifb2|c1rl|c4bpb|ccl15|cd99l2|cdhr5|cela2a|cfhr4|creld1|ctso|dcbld2|enpp7|entpd5|epha1|erbb2|hgfac|hsd11b1|il17d|ism1|klb|klk4|mepe|met|nomo1|pdgfc|pon3|ptprf|rtn4r|smpd1|ssc4d|tfpi2	36	8.22991462507323	1.71688e-17	3-hydroxybutyrate measurement|39S ribosomal protein L33|40s ribosomal protein S3 measurement|Abnormality of the liver|age at first sexual intercourse measurement|alcohol consumption quality|alcohol use disorder measurement|alcoholic liver cirrhosis|alkaline phosphatase measurement|alpha fetoprotein measurement|alpha-2-HS-glycoprotein measurement|amino acid metabolism disease|anti-neutrophil antib…	SERPINA1
4361	rs3812316	G03AA07	Levonorgestrel |Ethinyl Estradiol	agt|apcs|asah2|bche|boc|ceacam16|cfp|ckb|cntn3|cpe|ctsd|f10|f12|fam20a|faslg|fst|furin|gc|gpc5|hs6st1|igfbp2|igsf9|lcat|lepr|megf9|ncs1|npy|oxt|pamr1|pglyrp2|plg|pon3|ptprs|pvr|serpina4|serpina5|serpind1|slc39a5|tgfbi|treh|ttr|vnn1	42	7.37364936111342	1.76571e-17	alcohol consumption quality|blood VLDL cholesterol amount|BMI-adjusted waist-hip ratio|cholesterol:total lipids ratio|cholesteryl ester measurement|cholesteryl esters:total lipids ratio|chylomicron amount|esterified cholesterol measurement|fatty acid measurement|free cholesterol measurement|free cholesterol:total lipids ratio|high density lipoprotein cholesterol measurement|intermediate density l…	MLXIPL|-|TBL2|BAZ1B|BCL7B|FZD9|RNU6-1198P
2476	rs1260326	G03CX01	Tibolone	a1bg|adgre2|adgre5|ang|apcs|c4bpb|cd99|ceacam16|cfi|chi3l1|clul1|cntn3|cpe|crlf1|ctsd|ctsf|efemp1|erbb3|esm1|f7|f9|faslg|fgf19|fgl1|fst|furin|gas6|gc|gpc5|hgfac|igfbpl1|igsf9|il17rb|itih3|lcat|lect2|mamdc4|mbl2|mep1b|notch3|nrp1|plg|pltp|ptprf|robo1|serpina11|serpina4|serping1|shbg|stc2|susd4|ttr|xpnpep2	53	5.474854142135	2.39381e-17	alcohol consumption quality|alcohol use disorder measurement|apolipoprotein A 1 measurement|apolipoprotein B measurement|aspartate aminotransferase measurement|blood glucose amount|blood insulin amount|blood VLDL cholesterol amount|body mass index|chloride measurement|cholesterol:total lipids ratio|cholesteryl ester measurement|cholesteryl esters:total lipids ratio|chylomicron amount|coffee consu…	GCKR|EIF2B4|-
4870	rs2519093	C10AA01	Simvastatin	adgrg2|amigo2|asgr1|axl|bsg|cd14|cd200r1|cd209|cd300a|cd300c|cd34|cd48|cd58|cd86|ceacam1|clec4m|cpe|cr1|cx3cl1|dcbld2|dkkl1|dmp1|dpep1|ece1|eng|epha4|f3|fcgr2a|fcgr3b|gfra2|hepacam2|icam2|icam3|ids|igsf21|il1r2|il6st|il7r|islr2|itga11|itgav|itgb7|l1cam|lect2|lgals4|lrrc25|ly9|lypd3|mansc1|mbl2|mdga1|megf10|mertk|met|micb_mica|muc2|nme3|nrp1|podxl|podxl2|prap1|prss27|ptprf|ptprh|ptprs|rgma|sdc1|se…	78	3.82425320322828	5.94489e-17	alkaline phosphatase measurement|blood group AB|blood group O|blood VLDL cholesterol amount|cholesterol:total lipids ratio|cholesteryl ester measurement|cholesteryl esters:total lipids ratio|chylomicron amount|coronary artery disease|COVID-19|deep vein thrombosis|duodenal ulcer|esterified cholesterol measurement|free cholesterol measurement|free cholesterol:total lipids ratio|gastric ulcer|high d…	ABO
1220	rs3184504	L04AX01	Azathioprine	cd160|cd22|cd244|cd7|cd72|clec10a|crisp3|cxcl16|faslg|fcer2|fcrl6|flt3lg|gnly|gzma|gzmb|icam3|igf1r|il15|il2rb|itgal|itgb2|kir2dl2|kir2dl3|kir2ds4|klrb1|klrd1|klrf1|klrk1|ly9|ncr1|ptprc|sell|xcl1	33	10.9029281626121	1.34127e-16	allergic disease|allergic rhinitis|Antihypertensive use measurement|basophil count|birth weight|blood VLDL cholesterol amount|cholesterol:total lipids ratio|cholesteryl ester measurement|cholesteryl esters:total lipids ratio|colorectal cancer|coronary artery disease|cystatin C measurement|drug use measurement|Eczematoid dermatitis|eosinophil count|esterified cholesterol measurement|free cholester…	SH2B3|ATXN2|HSPA8P14|LINC02356|CUX2
4956	rs12393692	G03CX01	Tibolone	angptl4|ceacam16|cfhr5|chrdl1|cntn3|fetub|fut3_fut5|gusb|il1rl2|itih3|lrig1|mbl2|ptprf|serpina4|shbg|ssc4d|ttr	17	35.6744237625438	2.12675e-16		-|CHRDL1|RTL9|TDGF1P3|M6PRP1
119	1:44277918_GA_G	G03AA07	Levonorgestrel |Ethinyl Estradiol	adgre2|adgre5|cd200|cd28|cd48|cd58|chl1|crtam|faslg|fcrl2|icam3|il6st|il7r|itgb7|ly9|milr1|pdcd1|pdcd1lg2|ptprm|robo1|scarf2|tnfsf8|tyro3	23	23.0027337733091	2.31688e-16		ST3GAL3|KDM4A-AS1|ST3GAL3-AS1
1853	rs35005573	B01AC04	Clopidogrel	angpt1|coch|col2a1|cpxm1|dkk1|fgfbp3|lama4|nid1|pdgfa|timp3|vegfc	11	124.408418126973	5.23382e-16		RABEP1|NUP88
2363	rs601338	A10A	Insulin	ada2|agr2|alcam|amy2a|amy2b|b3gnt7|bcam|cblif|cd28|cd48|cdh1|cdh17|cela3a|cgref1|clps|cr1|csf1r|ctrc|ctrl|ddr1|dsc2|epha2|erbb4|fabp2|fam3d|galnt10|galnt3|gcnt1|heph|kel|krt19|l1cam|lpo|ly75|lypd3|muc2|nagpa|nectin2|pla2g1b|pnlip|prss27|reg1a|scgn|sema7a|serpini2|tacstd2|tnfrsf11a|tnfrsf1a	48	5.33859265239288	5.90821e-16	alcohol consumption quality|alcohol use disorder measurement|blood VLDL cholesterol amount|cholesteryl ester measurement|COVID-19|free cholesterol measurement|high density lipoprotein cholesterol measurement|intermediate density lipoprotein measurement|lipid measurement|lipoprotein measurement|low density lipoprotein cholesterol measurement|phospholipid measurement|self-reported|total cholesterol…	FUT2|MAMSTR|RASIP1|FUT1|NTN5
1292	rs8001611	M05BA04	Alendronic Acid	bglap|chad|col1a1|col5a1|dmp1|omd|ptprz1|spp1	8	493.290677134468	6.16301e-16	bone tissue density|knee|osteoarthritis|protein measurement	LINC02341
1452	rs28929474	G03AA07	Levonorgestrel |Ethinyl Estradiol	adamtsl2|ahsg|angptl1|angptl3|asah2|asgr1|asgr2|bche|c4bpb|ccl15|cd99l2|chrdl1|clstn3|cpm|creld1|enpp7|entpd5|epha1|erbb2|fam20a|fgfr4|fn1|gcnt1|hgfac|ifnlr1|il1rl2|ism1|klb|lepr|lrig1|man1a2|mertk|nme3|nomo1|pamr1|pdgfc|pon3|ptprf|ptprs|rtn4r|slc39a5|smoc1|ssc4d|st6gal1|tctn3|tgfbi|tnfrsf11b|tnfsf10|txndc15|vegfb|vwa1	51	5.0730312581293	9.11987e-16	3-hydroxybutyrate measurement|39S ribosomal protein L33|40s ribosomal protein S3 measurement|Abnormality of the liver|age at first sexual intercourse measurement|alcohol consumption quality|alcohol use disorder measurement|alcoholic liver cirrhosis|alkaline phosphatase measurement|alpha fetoprotein measurement|alpha-2-HS-glycoprotein measurement|amino acid metabolism disease|anti-neutrophil antib…	SERPINA1
1940	rs11444334	G03CX01	Tibolone	ang|asah2|bpifb2|c4bpb|erbb3|faslg|fut3_fut5|hgfac|inhbb|mamdc4|megf9|mertk|podxl2|serpina12|ssc4d|xpnpep2	16	37.0313601598359	1.18142e-15	alpha fetoprotein measurement|apolipoprotein A 1 measurement|apolipoprotein B measurement|blood VLDL cholesterol amount|BMI-adjusted hip circumference|body fat percentage|body weight|chloride measurement|cholesterol esters in large LDL measurement|cholesterol esters in medium LDL measurement|cholesterol in IDL measurement|cholesterol in medium LDL measurement|cholesterol in very small VLDL measur…	KPNB1|NPEPPS|-|KPNB1-DT|MRPL45P2|EFCAB13|TBKBP1
4684	rs2976388	A02BC05	Esomeprazole	cblif|chga|gast|ghrl|psca|sct|tff2	7	778.424509932869	2.15532e-15	duodenal ulcer|gastric ulcer	PSCA|-|LNCOC1|LY6D|THEM6
4986	rs186021206	B01AA03	Warfarin	acp5|adamtsl4|adgrd1|amigo2|angpt2|angptl1|aspn|bcam|bmp10|bmper|bst1|cdh17|cfp|cntn4|cspg4|cthrc1|dkk3|ebi3_il27|eng|enpp2|fgl1|galnt5|gas6|ggt5|icam5|il7r|lepr|lilra2|lilra6|ltbp2|mamdc2|mcam|myoc|ncam2|notch3|nptx2|nptxr|nrp1|nxph3|pdgfra|pdgfrb|pear1|pkd1|plxdc2|prtg|psg1|qsox1|reck|robo1|robo2|scarf2|sez6l2|siglec7|siglec9|sned1|tek|thbd|thbs2|tnn|tnr|tyro3|vcam1|wif1	63	4.11462216361645	2.26979e-15	alkaline phosphatase measurement|apolipoprotein A 1 measurement|apolipoprotein B measurement|blood VLDL cholesterol amount|C-reactive protein measurement|cholesterol esters in large HDL measurement|cholesterol:total lipids ratio|cholesteryl ester measurement|cholesteryl esters:total lipids ratio|chylomicron amount|free cholesterol in large HDL measurement|free cholesterol in small HDL measurement…	-
3992	rs535777	H03AA01	Levothyroxine	bambi|ccne1|cd22|cd28|csnk1d|cxcl13|esr1|fcrl1|folh1|il12a_il12b|il12b|il12rb2|kdm3a|lilrb4|lipf|micb_mica|palm3|pdcd1|pga4|pgr|rap1a|sirt1|tnfrsf4|tnfrsf8|tnfrsf9|traf3|tshb	27	16.0693158237262	2.72006e-15		-|HLA-DQA1|HLA-DQB1-AS1|HLA-DRB1|HLA-C|HLA-DQB1|USP8P1|LINC01149|MIR6891|LINC02571|MICA|HLA-DRB9|DHFRP2|HLA-S|HCG27|HCP5|HLA-DRB6|RNF5|TNXB|TSBP1-AS1|APOM|CFB|EHMT2|HLA-DRA|SNORD48|VWA7|AIF1|BRD2|C2|CDSN|DDX39B|FGFR3P1|HCG22|HLA-B|HLA-DMB|HNRNPA1P2|LINC02570|LTA|MTCO3P1|MUC22|NEU1|NOTCH4|PSMB8|PSORS1C1|PSORS1C2|RNU1-61P|RPL3P2|SAPCD1|SKIC2|SNORA38|TAP2|TCF19|TSBP1|UQCRHP1|VARS1|WASF5P|Y_RNA
1997	rs77542162	G03CA57	Conjugated Estrogens	adgrb3|asah2|clec3b|clstn2|clstn3|cntn1|cr1|dkk4|enpp2|flrt2|gal|golm2|hjv|hs6st1|igfbp7|il17rb|lag3|lilra2|matn2|megf10|megf9|notch2|notch3|npy|nrp1|ptprs|robo1|robo2|smoc1|sod3|sparcl1|spon1|srpx|tnfsf12|vasn|wfikkn1	36	7.05441114326618	4.2649e-15	apolipoprotein A 1 measurement|apolipoprotein B measurement|blood VLDL cholesterol amount|cholesterol:total lipids ratio|cholesteryl ester measurement|cholesteryl esters:total lipids ratio|esterified cholesterol measurement|free cholesterol measurement|free cholesterol:total lipids ratio|high density lipoprotein cholesterol measurement|intermediate density lipoprotein measurement|lipid measuremen…	ABCA6|ABCA5
2339	rs429358	L02BA01	Tamoxifen	apoa2|apoe|apof|arsa|bpifb2|cd99l2|creg1|ctbs|ctsz|enpp7|ghr|gusb|hsd11b1|man2b2|naaa|nomo1|prap1|prcp|smpd1|spon2	20	16.3266015370479	5.75902e-15	1-palmitoyl-2-stearoyl-GPC (16:0/18:0) measurement|3-hydroxybutyrate measurement|age-related macular degeneration|alkaline phosphatase measurement|Alzheimer disease|Alzheimer's disease biomarker measurement|amyloid-beta measurement|apolipoprotein A 1 measurement|apolipoprotein B measurement|beta-amyloid 1-42 measurement|blood protein measurement|blood VLDL cholesterol amount|body mass index|C-rea…	APOE|APOC1
2476	rs1260326	A10A	Insulin	ada2|adgrb3|adgrd1|adgre2|adgre5|bcam|boc|c2|ca12|cd109|cd200|cd276|ckb|cntn1|cntn2|cntnap2|cthrc1|ctrl|dcn|dpp6|dsc2|dscam|egfr|epha2|erbb4|fgl1|flrt2|fstl1|furin|gas6|gfra3|ghr|gpnmb|hs6st2|igdcc4|igfbp2|igsf3|itgam|itgb2|itih3|jam2|l1cam|layn|lepr|lypd3|mcam|mfge8|nagpa|nbl1|notch1|notch2|nrcam|ntrk2|pcdh17|pla2g1b|plxnb2|rgma|robo1|scara5|scarf2|sirpa|sirpb1|slitrk6|tacstd2|tgfbi|tnfrsf1a|vasn	67	3.75781326406914	8.92993e-15	alcohol consumption quality|alcohol use disorder measurement|apolipoprotein A 1 measurement|apolipoprotein B measurement|aspartate aminotransferase measurement|blood glucose amount|blood insulin amount|blood VLDL cholesterol amount|body mass index|chloride measurement|cholesterol:total lipids ratio|cholesteryl ester measurement|cholesteryl esters:total lipids ratio|chylomicron amount|coffee consu…	GCKR|EIF2B4|-
1335	rs374039502	A07EA01	Prednisolone	cd22|cd27|cd72|cd79b|cr1|cr2|cxcl13|fcer2|fcrl1|fcrl2|fcrl3|lta|ltb|tnfrsf13b|tnfrsf13c|tnfrsf9	16	42.1003324626648	9.3364e-15	leukocyte quantity|monocyte count|neutrophil count|platelet count	TNFSF13B|-
1986	rs1801689	C10AA01	Simvastatin	afp|angptl1|apoh|asgr1|c1rl|cd14|cd274|cd99l2|creld2|ctbs|erbb2|ern1|f7|fcamr|hsd11b1|hyou1|il17rb|ltbp3|ltbr|mbl2|mst1|nme3|nomo1|pon3|proc|ptprf|tctn3|tnfrsf10a|tnfsf10|tnfsf11|txndc15|vwa1	32	7.9535191175318	1.31094e-14	ADP-ribose pyrophosphatase|angiopoietin-related protein 1 measurement|apolipoprotein B measurement|aspartate aminotransferase measurement|aspartate aminotransferase to alanine aminotransferase ratio|ATP-dependent RNA helicase DHX8 measurement|blood VLDL cholesterol amount|body height|C-reactive protein measurement|C5a anaphylatoxin measurement|CASP3/YES1 protein level ratio in blood|CD99/CD99L2 p…	APOH|PRKCA
2734	rs11571302	H03AA01	Levothyroxine	ccl19|csnk1d|folh1|kdm3a|pdcd1|rap1a|tp53bp1|traf3	8	389.197880267966	1.3182e-14	actinic keratosis|autoimmune thyroid disease|basal cell carcinoma|C-C motif chemokine 19 measurement|celiac disease|cutaneous melanoma|drug use measurement|Graves disease|Hashimoto's thyroiditis|hyperthyroidism|hypothyroidism|non-melanoma skin carcinoma|rheumatoid arthritis|rheumatoid factor seropositivity measurement|skin cancer|skin neoplasm|systemic lupus erythematosus|thyroid disease|Thyroid …	CTLA4
4870	rs2519093	G03CA57	Conjugated Estrogens	acan|adgre2|bcl2l11|bmp4|bmp6|cd22|ckap4|clec14a|clstn1|clstn3|cntn2|col1a1|cpe|cpvl|cr1|cr2|crip2|cx3cl1|dkk4|dmp1|eln|eng|entpd5|ephb4|flrt2|fstl1|galnt3|gfra2|gfra3|golm2|icam4|islr2|itga11|itgb7|kazald1|kitlg|l1cam|lifr|lilra2|lilrb1|lypd3|mansc1|mbl2|megf10|nell2|nfasc|nos3|notch3|nptx1|nrcam|nrp1|pappa|pdgfrb|pla2g10|plxdc2|prnd|ptprf|ptprs|ptprz1|scara5|scarf2|sdc1|sema4c|siglec9|smad5|sod…	73	3.52254392877773	1.42627e-14	alkaline phosphatase measurement|blood group AB|blood group O|blood VLDL cholesterol amount|cholesterol:total lipids ratio|cholesteryl ester measurement|cholesteryl esters:total lipids ratio|chylomicron amount|coronary artery disease|COVID-19|deep vein thrombosis|duodenal ulcer|esterified cholesterol measurement|free cholesterol measurement|free cholesterol:total lipids ratio|gastric ulcer|high d…	ABO
1702	rs34262842	C02CA04	Doxazosin	adam23|atraid|bsg|cd27|cd300lg|clec14a|clmp|epha1|ephb4|gfra1|lrp11|nectin4|ogn|ptgds|tgfbr2|tgoln2|tnfrsf1a|tnfrsf21	18	17.3125364966167	2.08837e-14	glomerular filtration rate|serum creatinine amount	UMOD|PDILT
4498	rs4841132	G03CA57	Conjugated Estrogens	apoa1|asgr2|bche|c2|clstn2|clstn3|cr1|creg1|creld1|ctbs|ctsf|ddr1|eng|enpp2|erbb2|f10|flrt2|gpc5|hgfac|hsd11b1|igfbp7|itgb7|kitlg|lamp2|lifr|lilrb1|masp1|matn2|megf10|megf9|naaa|plau|pon3|robo1|robo2|sdc1|siglec9|tnxb|vasn|vnn1	40	5.77091073061524	2.19365e-14	alcohol use disorder measurement|alkaline phosphatase measurement|blood glucose amount|blood insulin amount|blood VLDL cholesterol amount|body mass index|cholesterol:total lipids ratio|cholesteryl ester measurement|cholesteryl esters:total lipids ratio|esterified cholesterol measurement|free cholesterol measurement|free cholesterol:total lipids ratio|high density lipoprotein cholesterol measureme…	PPP1R3B-DT
1452	rs28929474	C10AA05	Atorvastatin	ace2|ambp|angptl3|bche|cd274|cdhr2|cndp1|col18a1|cpm|dcbld2|enpp2|ern1|fabp1|fam20a|fuom|hgfac|hs3st3b1|hsd11b1|ifnlr1|il4r|insr|klb|lrig1|man1a2|mertk|mst1|nme3|pon2|rtn4r|serping1|slc39a14|tctn3|tgfbi|tnfsf10|txndc15	35	6.33533972117525	2.82268e-14	3-hydroxybutyrate measurement|39S ribosomal protein L33|40s ribosomal protein S3 measurement|Abnormality of the liver|age at first sexual intercourse measurement|alcohol consumption quality|alcohol use disorder measurement|alcoholic liver cirrhosis|alkaline phosphatase measurement|alpha fetoprotein measurement|alpha-2-HS-glycoprotein measurement|amino acid metabolism disease|anti-neutrophil antib…	SERPINA1
4608	rs10957978	H03AA01	Levothyroxine	ccne1|csnk1d|folh1|il12rb2|kdm3a|pgr|rap1a|tp53bp1|traf3	9	130.230802201232	3.19755e-14	allergic disease|allergic rhinitis|asthma|atopic eczema|carotid artery thickness|childhood onset asthma|Eczematoid dermatitis|eosinophil count|Glucocorticoid use measurement|intelligence|schizophrenia|self reported educational attainment|sex hormone-binding globulin measurement	-
3295	rs687339	G03CA57	Conjugated Estrogens	ang|bche|c4bpb|cdh2|ckb|cndp1|cr1|creg1|ctbs|ctsf|enpp7|erbb2|ggh|igfbp2|man2b2|megf9|naaa|plg|ptprs|pzp|sdc1|serpina7|shbg|xpnpep2	24	12.2538098878158	4.37152e-14	apolipoprotein A 1 measurement|apolipoprotein B measurement|blood VLDL cholesterol amount|cholesterol:total lipids ratio|cholesteryl ester measurement|cholesteryl esters:total lipids ratio|chylomicron amount|esterified cholesterol measurement|free cholesterol measurement|high density lipoprotein cholesterol measurement|intermediate density lipoprotein measurement|lipid measurement|low density lip…	-|PPP2R3A|MSL2|PCCB|TDGF1P6
2339	rs429358	C10AA01	Simvastatin	apoa2|apoe|apom|cd99l2|coq7|creg1|ctbs|ctsf|ctsz|ern1|fam20a|fcamr|gusb|hsd11b1|man2b2|naaa|nomo1|prap1|sgsh|smpdl3a|spon2|tctn3|vnn1|vsnl1|vwa1	25	10.8508930693629	8.64323e-14	1-palmitoyl-2-stearoyl-GPC (16:0/18:0) measurement|3-hydroxybutyrate measurement|age-related macular degeneration|alkaline phosphatase measurement|Alzheimer disease|Alzheimer's disease biomarker measurement|amyloid-beta measurement|apolipoprotein A 1 measurement|apolipoprotein B measurement|beta-amyloid 1-42 measurement|blood protein measurement|blood VLDL cholesterol amount|body mass index|C-rea…	APOE|APOC1
4498	rs4841132	L02BA01	Tamoxifen	alcam|apoa2|asgr2|bche|c1rl|cfhr4|creg1|creld1|ctbs|egfr|erbb2|gas6|gpc1|hgfac|hsd11b1|igfbp3|igfbp7|kitlg|lcat|lyve1|masp1|megf9|met|naaa|pon3|rtn4r|sdc1|smpd1	28	7.81674013291076	9.09713e-14	alcohol use disorder measurement|alkaline phosphatase measurement|blood glucose amount|blood insulin amount|blood VLDL cholesterol amount|body mass index|cholesterol:total lipids ratio|cholesteryl ester measurement|cholesteryl esters:total lipids ratio|esterified cholesterol measurement|free cholesterol measurement|free cholesterol:total lipids ratio|high density lipoprotein cholesterol measureme…	PPP1R3B-DT
4361	rs3812316	C10AA01	Simvastatin	apoa2|apom|bche|ccl16|ceacam16|cpe|ctsf|f7|f9|fam20a|faslg|hs6st1|il17rb|il1r2|inhbc|lcat|ldlr|mamdc4|mbl2|mfge8|mst1|mxra8|nrp1|pamr1|pon3|proc|pros1|prss8|ptprs|sbsn|serpina4|serpind1|smpdl3a|tgfbi|ttr|vnn1	36	6.16801372527701	9.2481e-14	alcohol consumption quality|blood VLDL cholesterol amount|BMI-adjusted waist-hip ratio|cholesterol:total lipids ratio|cholesteryl ester measurement|cholesteryl esters:total lipids ratio|chylomicron amount|esterified cholesterol measurement|fatty acid measurement|free cholesterol measurement|free cholesterol:total lipids ratio|high density lipoprotein cholesterol measurement|intermediate density l…	MLXIPL|-|TBL2|BAZ1B|BCL7B|FZD9|RNU6-1198P
1241	rs7970695	L02BA01	Tamoxifen	ace2|adgrd1|amot|asah2|bpifb2|cfhr4|dcbld2|enpp7|fut3_fut5|hgfac|hs6st1|hsd11b1|il1rap|mep1b|met|pglyrp2|pzp|serpina11|serpina7|tfpi|treh	21	12.0595272398775	1.07611e-13	blood VLDL cholesterol amount|cholesterol:total lipids ratio|cholesteryl ester measurement|cholesteryl esters:total lipids ratio|esterified cholesterol measurement|free cholesterol measurement|free cholesterol:total lipids ratio|high density lipoprotein cholesterol measurement|intermediate density lipoprotein measurement|lipid measurement|low density lipoprotein cholesterol measurement|phospholip…	HNF1A|HNF1A-AS1|C12orf43|OASL
4993	rs76428106	A07EA01	Prednisolone	adam8|ccdc50|cd1c|cd207|cd22|cd72|cd79b|cd83|cd86|clec4c|fcer2|fcrl1|ido1|il12a_il12b|il12b|il15|lilra5|ly9|ncr1|siglec6|tcl1a|tnfrsf13b|tnfrsf13c	23	11.1157363251461	1.471e-13	ACPA-positive rheumatoid arthritis|apolipoprotein A 1 measurement|autoimmune thyroid disease|basophil count|cystatin C measurement|fms-related tyrosine kinase 3 ligand measurement|granulocyte percentage of myeloid white cells|high density lipoprotein cholesterol measurement|hypothyroidism|L-Selectin measurement|leukocyte quantity|level of interleukin-12 subunit beta in blood|low density lipoprote…	FLT3
4986	rs186021206	R03BA01	Beclomethasone Dipropionate	aoc3|cbln4|ccdc80|cd109|cd200r1|cd34|cdh6|cdon|clec14a|col6a3|enpp6|fndc1|gpnmb|heph|igdcc4|lypd3|ncam2|nxph3|prnd|ptprs|robo2|scara5|sfrp4|thbs4|tnxb	25	11.2736001492221	1.68622e-13	alkaline phosphatase measurement|apolipoprotein A 1 measurement|apolipoprotein B measurement|blood VLDL cholesterol amount|C-reactive protein measurement|cholesterol esters in large HDL measurement|cholesterol:total lipids ratio|cholesteryl ester measurement|cholesteryl esters:total lipids ratio|chylomicron amount|free cholesterol in large HDL measurement|free cholesterol in small HDL measurement…	-
1912	rs35222145	L04AX01	Azathioprine	cd22|cd72|faslg|fcer2|fcrl1|gzmb|ncr1|tcl1a|tnfrsf13c|xcl1	10	69.7344736035154	1.95163e-13	age at onset|allergic disease|allergic rhinitis|asthma|childhood onset asthma|type 1 diabetes mellitus	IKZF3|GSDMB|ZPBP2|-|GSDMA|LRRC3C|ORMDL3
1525	rs139974673	L02BA01	Tamoxifen	apof|asah2|cela2a|ctbs|enpp7|fetub|fst|gas6|gusb|hgfac|il1rap|kitlg|lag3|mamdc2|mamdc4|met|mrc1|pltp|serpina6|smpd1|ssc4d|treh|vat1	23	9.90021541358933	2.09546e-13	apolipoprotein A 1 measurement|apolipoprotein B measurement|blood VLDL cholesterol amount|cholesterol:total lipids ratio|cholesteryl ester measurement|cholesteryl esters:total lipids ratio|chylomicron amount|esterified cholesterol measurement|fatty acid measurement|free cholesterol measurement|free cholesterol:total lipids ratio|high density lipoprotein cholesterol measurement|intermediate densit…	RNU6-354P|MAP1A|TP53BP1|RNU6-610P|UBR1|STRCP1|CATSPER2|TUBGCP4|FRMD5|LCMT2
1702	rs34262842	A11CC03	Alfacalcidol	btn2a1|cd38|chrdl1|clmp|cst3|cst6|cytl1|layn|ltbr|penk|prrt3|psapl1|scn4b|susd5|tafa5|tgfbr2|tnfrsf19	17	16.1416519577239	2.50665e-13	glomerular filtration rate|serum creatinine amount	UMOD|PDILT
1220	rs3184504	A10A	Insulin	ada2|adam15|adgre2|adgre5|amigo2|cd274|cd28|cd48|cd5|cd80|cdh17|cpvl|cr1|cr2|csf1r|dag1|dll1|dsc2|ebi3_il27|galnt10|galnt3|gcnt1|grpel1|hmcn2|icam2|igdcc4|igf1r|il18r1|itgam|itgb2|itgb6|itgb7|jam2|kel|klrb1|klrf1|klrk1|lag3|ly75|mcam|ncr1|notch1|nrcam|ntrk2|pcdh17|pdcd1lg2|pear1|pkd1|plxnb2|prcp|psap|ptprm|rnaset2|robo1|scara5|sema7a|siglec1|siglec10|siglec6|siglec7|sirpb1|slamf1|slamf7|slitrk2|s…	73	3.26225894090666	3.14197e-13	allergic disease|allergic rhinitis|Antihypertensive use measurement|basophil count|birth weight|blood VLDL cholesterol amount|cholesterol:total lipids ratio|cholesteryl ester measurement|cholesteryl esters:total lipids ratio|colorectal cancer|coronary artery disease|cystatin C measurement|drug use measurement|Eczematoid dermatitis|eosinophil count|esterified cholesterol measurement|free cholester…	SH2B3|ATXN2|HSPA8P14|LINC02356|CUX2
4498	rs4841132	A10A	Insulin	adam15|alcam|amigo2|boc|bst1|c2|cd28|cd48|cd80|cntn4|cr1|csf1r|ddr1|dsc2|egfr|eng|flrt2|gas6|icam2|igf2r|igfbp3|il1r1|il6st|itgb1|itgb7|lifr|lilrb1|lyve1|mdga1|ncr3lg1|notch1|pdcd1lg2|prtg|rgma|robo1|vasn	36	5.696878236993	3.25494e-13	alcohol use disorder measurement|alkaline phosphatase measurement|blood glucose amount|blood insulin amount|blood VLDL cholesterol amount|body mass index|cholesterol:total lipids ratio|cholesteryl ester measurement|cholesteryl esters:total lipids ratio|esterified cholesterol measurement|free cholesterol measurement|free cholesterol:total lipids ratio|high density lipoprotein cholesterol measureme…	PPP1R3B-DT
1825	rs1673931	A10A	Insulin	amy2a|amy2b|cela2a|cela3a|clps|cpa1|cpb1|ctrb1|ctrc|ctrl|pla2g1b|pnlip|pnliprp1|prss2	14	53.5525505689642	3.47766e-13	carotid artery thickness	CBFA2T3
3096	rs738409	C10AA01	Simvastatin	acy3|adh4|apom|ass1|cbs|clstn2|creg1|fbp1|fcamr|ftcd|fuom|gsta1|gsta3|gusb|il1r2|itgb7|khk|lcat|lta|man2b2|nrp1|pcbd1|plau|proc|ptgr1|rida|scly|sdc1|serpina12|serpind1|sgsh|siglec9|smpdl3a|sord|suox|tnfsf8|ttr|upb1	38	5.4442696511743	3.79342e-13	aspartate aminotransferase measurement|blood VLDL cholesterol amount|cholesterol:total lipids ratio|cholesteryl esters:total lipids ratio|chylomicron amount|cirrhosis of liver|diabetes mellitus|diacylglycerol 38:5 measurement|drug use measurement|erythrocyte volume|fatty acid measurement|free cholesterol:total lipids ratio|gout|hepatocellular carcinoma|high density lipoprotein cholesterol measure…	PNPLA3
4656	rs28601761	N03AB02	Phenytoin	ace2|adh4|cd14|cfb|cfhr5|cpm|fam20a|fetub|ggh|gpr37|hao1|hjv|hsd17b14|mbl2|mep1a|slc39a5|tgfbi	17	15.5635327795668	3.82068e-13	apolipoprotein B measurement|blood VLDL cholesterol amount|C-reactive protein measurement|cholesterol:total lipids ratio|cholesteryl ester measurement|cholesteryl esters:total lipids ratio|chylomicron amount|coronary artery disease|esterified cholesterol measurement|fatty acid measurement|free cholesterol measurement|free cholesterol:total lipids ratio|high density lipoprotein cholesterol measure…	-
4684	rs2976388	A02BC03	Lansoprazole	cblif|chga|gast|ghrl|psca|sct|tff2	7	313.051452407616	3.91938e-13	duodenal ulcer|gastric ulcer	PSCA|-|LNCOC1|LY6D|THEM6
1054	rs1851073	L04AX01	Azathioprine	faslg|gzmb|kir2dl2|kir2dl3|kir2ds4|kir3dl1|klrk1|ncr1	8	240.069274783647	4.11117e-13	serum alanine aminotransferase measurement	KLRC1|KLRC2|KLRK1-AS1
2043	rs2725405	G03AA07	Levonorgestrel |Ethinyl Estradiol	adgre1|btn2a1|ca12|cd28|cd300c|cd48|cd58|cd79b|clec14a|crtam|faslg|fcar|folr1|icam3|ifngr1|il18bp|itgb7|ly9|mansc1|pdcd1|pdcd1lg2|pilra|scarf2|slamf7|tcn1|tnfrsf21|tnfsf8	27	8.74734062194239	4.57556e-13		SLC38A10|NDUFAF8|TEPSIN
4406	rs139141690	B01AC04	Clopidogrel	ccl28|cd36|coch|esam|fgfbp3|nid2|selp|sort1|spint2|timp3	10	61.4628637691326	5.91489e-13	immature platelet count|mitochondrial DNA measurement|platelet component distribution width|platelet count|platelet crit|platelet quantity|platelet volume|reticulocyte count|reticulocyte measurement|sphingosine 1-phosphate measurement	CUX1
1986	rs1801689	C10AB05	Fenofibrate	adamtsl2|asgr1|asgr2|bpifb2|btd|c1rl|cd14|ckap4|creld1|ctso|erbb2|hsd11b1|igfbp3|igsf3|nagpa|sil1|vwa1	17	14.8098680571837	6.48197e-13	ADP-ribose pyrophosphatase|angiopoietin-related protein 1 measurement|apolipoprotein B measurement|aspartate aminotransferase measurement|aspartate aminotransferase to alanine aminotransferase ratio|ATP-dependent RNA helicase DHX8 measurement|blood VLDL cholesterol amount|body height|C-reactive protein measurement|C5a anaphylatoxin measurement|CASP3/YES1 protein level ratio in blood|CD99/CD99L2 p…	APOH|PRKCA
961	rs78689694	G03CA57	Conjugated Estrogens	acan|ada2|adgrb3|adgre2|adgre5|angptl7|cd109|chl1|chrdl2|cntn2|cr1|cr2|ddr1|dlk1|gfra3|islr2|itgb7|lifr|lilra2|lilra3|milr1|nptx1|nt5e|ntrk2|pamr1|pdgfrb|plau|pltp|plxdc2|robo1|robo2|scara5|scarf2|siglec7|siglec9|slitrk2|tnxb	37	5.4228589485749	7.54982e-13	apolipoprotein B measurement|blood VLDL cholesterol amount|cholesteryl esters:total lipids ratio|esterified cholesterol measurement|free cholesterol measurement|free cholesterol:total lipids ratio|high density lipoprotein cholesterol measurement|low density lipoprotein cholesterol measurement|phospholipids:total lipids ratio|total cholesterol measurement|triglycerides:total lipids ratio	ST3GAL4|GSEC
4240	rs2757581	B01AC04	Clopidogrel	angpt1|bdnf|dkk1|hbegf|nid2|pdgfa|sparc	7	Inf	1.22652e-12	platelet component distribution width	QKI|CAHM
899	rs4121392	A10A	Insulin	cela2a|cela3a|cpa1|cpb1|ctrb1|ctrc|ctrl|pnlip|pnliprp1|prss2|serpini2	11	Inf	1.23707e-12		ARHGAP42
4498	rs4841132	C01AA05	Digoxin	adam15|adamts13|adamtsl2|amigo2|angpt2|clstn2|cntn4|crhbp|egflam|eng|enpp2|ggt5|igfbp7|itgb1|lifr|masp1|matn2|pon3|prtg|siglec9|tek|tnn	22	9.32495555323827	1.34565e-12	alcohol use disorder measurement|alkaline phosphatase measurement|blood glucose amount|blood insulin amount|blood VLDL cholesterol amount|body mass index|cholesterol:total lipids ratio|cholesteryl ester measurement|cholesteryl esters:total lipids ratio|esterified cholesterol measurement|free cholesterol measurement|free cholesterol:total lipids ratio|high density lipoprotein cholesterol measureme…	PPP1R3B-DT
3992	rs535777	A10A	Insulin	acp5|ada2|adgre5|agr2|alcam|amigo2|aoc3|apoa4|bcam|cblif|ccn4|cd28|cd46|cd48|cd5|cd80|cdh1|cdh17|cela3a|cfc1|cgref1|chad|cntn1|cntn4|cpvl|cr1|cr2|csf1r|ctrc|ctso|ddr1|dll1|dscam|ebi3_il27|enpp6|epha2|esam|fabp2|havcr1|heg1|igf1r|il1r1|itgb6|itgb7|klrb1|lag3|lamp1|layn|lifr|lpo|ly75|lypd3|nagpa|nectin2|nrcam|pcdh17|pdcd1lg2|plxdc2|pnlip|pof1b|rbp2|reg1a|ret|rnaset2|robo1|sema7a|siglec6|sirpa|slamf…	79	3.01843833126732	1.50301e-12		-|HLA-DQA1|HLA-DQB1-AS1|HLA-DRB1|HLA-C|HLA-DQB1|USP8P1|LINC01149|MIR6891|LINC02571|MICA|HLA-DRB9|DHFRP2|HLA-S|HCG27|HCP5|HLA-DRB6|RNF5|TNXB|TSBP1-AS1|APOM|CFB|EHMT2|HLA-DRA|SNORD48|VWA7|AIF1|BRD2|C2|CDSN|DDX39B|FGFR3P1|HCG22|HLA-B|HLA-DMB|HNRNPA1P2|LINC02570|LTA|MTCO3P1|MUC22|NEU1|NOTCH4|PSMB8|PSORS1C1|PSORS1C2|RNU1-61P|RPL3P2|SAPCD1|SKIC2|SNORA38|TAP2|TCF19|TSBP1|UQCRHP1|VARS1|WASF5P|Y_RNA
1220	rs3184504	G03AA07	Levonorgestrel |Ethinyl Estradiol	ada2|adam15|adam8|adgre1|adgre2|adgre5|axl|cd163|cd22|cd28|cd300c|cd300e|cd33|cd48|cd74|cd79b|cd80|cd86|ceacam21|cfp|clec3b|clstn3|col28a1|comp|cpe|cr1|crtam|csf1r|csf3r|ctsd|dsc2|faslg|fcar|fcgr2a|fcrl2|fcrl3|fcrl5|frzb|galnt3|gcnt1|hs6st1|icam3|il18bp|il6r|itgb2|itgb7|jam2|kitlg|lag3|lgals3bp|lilra2|lilrb2|ly75|ly9|marco|nhlrc3|ntrk2|pdcd1|pdcd1lg2|pilra|plau|prg2|ptprc|ptprm|rnase6|robo1|scara…	84	2.89999101103342	1.56917e-12	allergic disease|allergic rhinitis|Antihypertensive use measurement|basophil count|birth weight|blood VLDL cholesterol amount|cholesterol:total lipids ratio|cholesteryl ester measurement|cholesteryl esters:total lipids ratio|colorectal cancer|coronary artery disease|cystatin C measurement|drug use measurement|Eczematoid dermatitis|eosinophil count|esterified cholesterol measurement|free cholester…	SH2B3|ATXN2|HSPA8P14|LINC02356|CUX2
499	rs56278466	A10BA02	Metformin	acan|adamts15|adgrg1|aoc3|b3gnt7|bcan|c2|c7|ca9|cblif|cdh17|clec4g|comp|cpa2|cpa4|ctsd|ctse|ctso|dctpp1|dipk2b|dpp6|dsc2|enpp6|enpp7|fut3_fut5|galnt10|gcnt1|gsn|il1r1|klk13|lifr|lypd3|megf10|mxra8|myoc|nell1|nfasc|nhlrc3|omg|pam|plxnb2|pnlip|pnliprp2|prcp|prss53|rgmb|serpini1|siae|siglec6|slitrk6|thbs4|tlr1|tlr3|tnfsf12|tnxb|tpk1|wif1	57	3.73462300511942	1.6557e-12	plexin-B2 measurement|semaphorin-6A measurement	MRC1|MIR511
499	rs56278466	G03AA07	Levonorgestrel |Ethinyl Estradiol	ada2|adam15|adamts15|adgrb3|adgre2|adgre5|angptl7|aoc3|asah2|cd109|cd200|cdon|cntn2|col28a1|comp|cpe|cpm|creg1|ctsd|ddr1|dsc2|enpp6|enpp7|gcnt1|gfra3|hs6st1|il1rl2|itgb2|lifr|lilra2|lrig1|lypd3|man1a2|megf10|nhlrc3|ntrk2|pcdh1|ptprm|robo1|robo2|sez6l2|slitrk2|sod3|spon1|tgfbi|thbs4|tnfsf12|tnxb	48	4.10276501756101	2.22219e-12	plexin-B2 measurement|semaphorin-6A measurement	MRC1|MIR511
4287	rs2389858	B01AA03	Warfarin	cd248|cspg4|dkk3|fbln2|fga|gas6|lamb1|lilra2|ltbp2|nrp2|postn|reck|sez6l2|sod3|vcam1	15	22.1526920440574	3.16812e-12	high density lipoprotein cholesterol measurement|total cholesterol measurement|triglycerides:total lipids ratio	SNX13|-|MRM3P2
4656	rs28601761	N03AF01	Carbamazepine	ace2|agxt|apoa2|cd14|cfb|cfhr5|cpm|ctsf|enpp7|fam20a|fetub|ggh|hao1|hjv|hsd17b14|ifngr2|itih3|tgfbi	18	11.9567584727756	3.22203e-12	apolipoprotein B measurement|blood VLDL cholesterol amount|C-reactive protein measurement|cholesterol:total lipids ratio|cholesteryl ester measurement|cholesteryl esters:total lipids ratio|chylomicron amount|coronary artery disease|esterified cholesterol measurement|fatty acid measurement|free cholesterol measurement|free cholesterol:total lipids ratio|high density lipoprotein cholesterol measure…	-
829	rs28456	C10AA01	Simvastatin	amigo2|apoe|baiap2|bche|c1rl|cd99l2|ceacam1|chl1|creg1|ctsf|dcbld2|erbb2|ern1|fam20a|fut3_fut5|gusb|hsd11b1|il1r1|il1r2|ldlr|mertk|met|mme|nme3|nomo1|pcsk9|prss8|ptprf|serpina12|sgsh|tctn3|tek|tie1|tnc|tnfsf10|txndc15|tyro3|vnn1	38	4.94901648670796	3.47e-12	1-palmitoyl-2-dihomo-linolenoyl-GPC (16:0/20:3n3 or 6) measurement|arachidonic acid measurement|bipolar disorder|blood glucose amount|blood VLDL cholesterol amount|cholesterol:total lipids ratio|cholesteryl ester 20:5 measurement|cholesteryl ester measurement|cholesteryl esters:total lipids ratio|chylomicron amount|colorectal cancer|Crohn's disease|docosahexaenoic acid measurement|docosapentaenoi…	FADS2|FADS1|MYRF|FEN1|MIR1908|TMEM258|MIR611
1570	rs139755703	B01AC04	Clopidogrel	ccl8|ccn2|cd36|coch|esam|lama4|sort1|spint2	8	141.619598989439	3.57356e-12		-|ZNF609|Y_RNA|DAPK2|GAPDHP61
4656	rs28601761	N02BE01	Acetaminophen	ace2|apof|ca14|cdhr2|cfb|cndp1|dcbld2|egfr|ern1|fetub|il1rap|ldlr|ment|mep1b|nagpa	15	16.6616493854394	3.7507e-12	apolipoprotein B measurement|blood VLDL cholesterol amount|C-reactive protein measurement|cholesterol:total lipids ratio|cholesteryl ester measurement|cholesteryl esters:total lipids ratio|chylomicron amount|coronary artery disease|esterified cholesterol measurement|fatty acid measurement|free cholesterol measurement|free cholesterol:total lipids ratio|high density lipoprotein cholesterol measure…	-
4956	rs12393692	G03AA07	Levonorgestrel |Ethinyl Estradiol	angptl4|ceacam16|cfhr5|chrdl1|cntn3|erbb2|fetub|gusb|il1rap|il1rl2|itih3|lrig1|ptprf|pzp|rtn4r|serpina4|ssc4d|ttr	18	17.703454200771	3.78637e-12		-|CHRDL1|RTL9|TDGF1P3|M6PRP1
3992	rs535777	G03AA07	Levonorgestrel |Ethinyl Estradiol	ada2|adam8|adamts15|adgre5|aoc3|apol1|bche|cd22|cd28|cd300c|cd33|cd48|cd74|cd79b|cd80|cd86|clec3b|cntn3|cntn4|comp|cr1|creg1|crtam|csf1|csf1r|csf3r|ctsb|ddr1|enpp6|erbb2|fcrl1|fcrl5|fgfr4|frzb|gfra2|gpc5|icam3|igfbp1|igfbp7|igsf21|il18bp|il6r|islr2|itgb7|lag3|lamp2|lcat|lifr|lilra2|lilrb2|ly75|lypd3|man1a2|mansc1|mertk|milr1|nhlrc3|nme3|osmr|pamr1|pdcd1|pdcd1lg2|pilra|pla2g10|plg|plxdc2|prok1|ptp…	92	2.71795870462508	4.019e-12		-|HLA-DQA1|HLA-DQB1-AS1|HLA-DRB1|HLA-C|HLA-DQB1|USP8P1|LINC01149|MIR6891|LINC02571|MICA|HLA-DRB9|DHFRP2|HLA-S|HCG27|HCP5|HLA-DRB6|RNF5|TNXB|TSBP1-AS1|APOM|CFB|EHMT2|HLA-DRA|SNORD48|VWA7|AIF1|BRD2|C2|CDSN|DDX39B|FGFR3P1|HCG22|HLA-B|HLA-DMB|HNRNPA1P2|LINC02570|LTA|MTCO3P1|MUC22|NEU1|NOTCH4|PSMB8|PSORS1C1|PSORS1C2|RNU1-61P|RPL3P2|SAPCD1|SKIC2|SNORA38|TAP2|TCF19|TSBP1|UQCRHP1|VARS1|WASF5P|Y_RNA
119	1:44277918_GA_G	A10A	Insulin	adgre2|adgre5|amigo2|cd200|cd28|cd48|chl1|erbb4|icam2|il6st|itgb7|l1cam|mcam|pdcd1lg2|ptprm|robo1|scarf2|slamf1	18	14.9628820060053	4.08645e-12		ST3GAL3|KDM4A-AS1|ST3GAL3-AS1
3567	rs13107325	A10A	Insulin	anpep|aoc3|b3gnt7|ca12|cd48|cthrc1|galnt3|gfra3|heg1|heph|il1rl1|itgam|itgb2|itgb6|lag3|lamp1|lifr|lrrc37a2|ly75|lypd3|mcam|ntrk2|pear1|plxdc2|prtg|ptprm|reck|rgma|rnaset2|sema7a|siglec6|slitrk2|slitrk6|ulbp2	34	5.40047381852523	4.26824e-12	alcohol consumption quality|alcohol use disorder measurement|apolipoprotein A 1 measurement|aspartate aminotransferase measurement|blood VLDL cholesterol amount|body mass index|calcium measurement|cholesterol:total lipids ratio|cholesteryl ester measurement|cholesteryl esters:total lipids ratio|cognitive function measurement|cortical thickness|esterified cholesterol measurement|fat pad mass|free …	SLC39A8|-
3866	rs4704963	L04AX01	Azathioprine	cd22|cd72|draxin|fcer2|fcrl1|tcl1a|tnfrsf13c	7	410.884543631786	4.49822e-12	C-reactive protein measurement|immunoglobulin lambda-like polypeptide 1 measurement|low affinity immunoglobulin epsilon Fc receptor measurement|lymphocyte count|lymphocyte percentage of leukocytes|parental genotype effect measurement|placenta mass|self reported educational attainment	EBF1
4986	rs186021206	C01AA05	Digoxin	acp5|adam15|amigo2|angpt2|aoc3|bcam|bmp10|bmp4|bmp6|bmper|btn2a1|cd34|chrdl2|cntn4|eng|enpp2|ephb4|ggt5|heph|itgb1|lifr|ltbp2|mamdc2|mcam|notch3|nrp1|pdgfrb|plxdc2|prtg|qsox1|siglec9|tek|thbd|thbs2|tnn|tnr	36	5.33014131263961	4.63097e-12	alkaline phosphatase measurement|apolipoprotein A 1 measurement|apolipoprotein B measurement|blood VLDL cholesterol amount|C-reactive protein measurement|cholesterol esters in large HDL measurement|cholesterol:total lipids ratio|cholesteryl ester measurement|cholesteryl esters:total lipids ratio|chylomicron amount|free cholesterol in large HDL measurement|free cholesterol in small HDL measurement…	-
3212	rs11721168	A10A	Insulin	adgre2|adgre5|b3gnt7|bcam|ca9|cd200|col4a1|dpp6|igsf3|lifr|mfap4|nfasc|pcdh17|pdgfra|pkd1|plxnb2|ptprm|reck|sema7a|vcam1	20	11.7164894907312	4.63545e-12	aspartate aminotransferase to alanine aminotransferase ratio|body mass index|hematocrit|hemoglobin measurement|semaphorin-6B measurement|systemic lupus erythematosus|total blood protein measurement|von Willebrand factor quality	PXK|-|PDHB
829	rs28456	G03CX01	Tibolone	apol1|bpifb2|cdhr5|ceacam1|cfhr5|clul1|cpm|ctsf|efna1|entpd5|fcar|fut3_fut5|gusb|hjv|hsd11b1|il1r2|kitlg|megf9|mep1b|mertk|met|pltp|ptprf|robo1|serpina12|serping1|vat1	27	6.63696381812649	5.62818e-12	1-palmitoyl-2-dihomo-linolenoyl-GPC (16:0/20:3n3 or 6) measurement|arachidonic acid measurement|bipolar disorder|blood glucose amount|blood VLDL cholesterol amount|cholesterol:total lipids ratio|cholesteryl ester 20:5 measurement|cholesteryl ester measurement|cholesteryl esters:total lipids ratio|chylomicron amount|colorectal cancer|Crohn's disease|docosahexaenoic acid measurement|docosapentaenoi…	FADS2|FADS1|MYRF|FEN1|MIR1908|TMEM258|MIR611
1986	rs1801689	L02BA01	Tamoxifen	adgrd1|arsa|asgr2|bpifb2|c1rl|c4bpb|cd99l2|cdhr5|cfhr4|creld1|ctbs|ctso|entpd5|erbb2|gpc1|hsd11b1|igfbp3|nomo1|pdgfc|pon3|ptprf	21	9.23709357546322	5.90157e-12	ADP-ribose pyrophosphatase|angiopoietin-related protein 1 measurement|apolipoprotein B measurement|aspartate aminotransferase measurement|aspartate aminotransferase to alanine aminotransferase ratio|ATP-dependent RNA helicase DHX8 measurement|blood VLDL cholesterol amount|body height|C-reactive protein measurement|C5a anaphylatoxin measurement|CASP3/YES1 protein level ratio in blood|CD99/CD99L2 p…	APOH|PRKCA
4649	rs11995824	G03CA03	Estradiol|Norethisterone |Estradiol	bglap|chad|col1a1|col5a1|dmp1|omd|spp1	7	198.825711778097	6.1044e-12	bone tissue density|chondroadherin measurement|leucine-rich repeat-containing protein 15 measurement	COLEC10
2476	rs1260326	C10AA05	Atorvastatin	a1bg|adgre1|bche|bpifb1|cd58|ceacam16|ces1|cfb|clu|cntn3|col18a1|coq7|ern1|f11|fam20a|fgl1|fst|galnt2|gc|hgfac|itih3|itih4|lcat|ldlr|mamdc4|mbl2|mep1b|mfge8|mst1|npy|nrp1|pcsk9|plg|proc|pros1|prss8|rarres2|rtn4r|sdhb|serpinc1|serpind1|serping1|sumf2|tgfbi|tnfsf10|vmo1|vnn1|xpnpep2	48	3.95144840791096	6.18094e-12	alcohol consumption quality|alcohol use disorder measurement|apolipoprotein A 1 measurement|apolipoprotein B measurement|aspartate aminotransferase measurement|blood glucose amount|blood insulin amount|blood VLDL cholesterol amount|body mass index|chloride measurement|cholesterol:total lipids ratio|cholesteryl ester measurement|cholesteryl esters:total lipids ratio|chylomicron amount|coffee consu…	GCKR|EIF2B4|-
1561	rs339969	L02BA01	Tamoxifen	ace2|amot|apoa2|apof|ctbs|ctso|ctsz|erbb2|fut3_fut5|man2b2|serpina12|smpd1|ssc4d|treh	14	20.4039018542245	7.48904e-12	alanine measurement|aspartate aminotransferase measurement|aspartate aminotransferase to alanine aminotransferase ratio|bilirubin measurement|birth weight|body mass index|brain attribute|C-reactive protein measurement|chloride measurement|erythrocyte count|hematocrit|hemoglobin measurement|low density lipoprotein cholesterol measurement|serum alanine aminotransferase measurement|serum albumin amo…	RORA-AS1
3567	rs13107325	G03AA07	Levonorgestrel |Ethinyl Estradiol	aoc3|ca12|cd300c|cd48|clec14a|clec3b|creg1|dsg3|folr1|galnt3|galnt5|gfra2|gfra3|heph|hs6st1|il1rl1|islr2|ism1|itga11|itgb2|lag3|lifr|ly75|lypd3|mansc1|megf9|ntrk2|optc|plxdc2|ptprm|sele|slitrk2|sod3|tgoln2|thbs4|tnfrsf21|tnfsf12|vit	38	4.82933662212535	7.99652e-12	alcohol consumption quality|alcohol use disorder measurement|apolipoprotein A 1 measurement|aspartate aminotransferase measurement|blood VLDL cholesterol amount|body mass index|calcium measurement|cholesterol:total lipids ratio|cholesteryl ester measurement|cholesteryl esters:total lipids ratio|cognitive function measurement|cortical thickness|esterified cholesterol measurement|fat pad mass|free …	SLC39A8|-
1997	rs77542162	B01AA03	Warfarin	adamtsl2|adgrd1|amigo2|ccl20|cfp|clstn2|ebi3_il27|enpp2|flrt2|gas6|icam5|igfbp7|il17d|lag3|lilra2|matn2|ncam2|notch3|nrp1|prtg|robo1|robo2|smoc1|sod3|spon1|srpx|tek	27	6.65280772795708	8.18295e-12	apolipoprotein A 1 measurement|apolipoprotein B measurement|blood VLDL cholesterol amount|cholesterol:total lipids ratio|cholesteryl ester measurement|cholesteryl esters:total lipids ratio|esterified cholesterol measurement|free cholesterol measurement|free cholesterol:total lipids ratio|high density lipoprotein cholesterol measurement|intermediate density lipoprotein measurement|lipid measuremen…	ABCA6|ABCA5
3564	rs1800759	G03AA07	Levonorgestrel |Ethinyl Estradiol	ada2|adgre5|asah2|asgr1|btd|c4bpb|cd163|ceacam16|cr1|csf1r|il1rap|il1rl2|itgb7|plau|serpina4|thbs4|tnfrsf11b|tnfsf8|xpnpep2	19	14.0498240930548	8.51653e-12	alcohol use disorder measurement|high density lipoprotein cholesterol measurement|phospholipids:total lipids ratio	ADH4|-|ADH5|METAP1
2266	rs58542926	L02BA01	Tamoxifen	apoa2|arsa|bche|creg1|ctbs|ctsb|ctso|ctsz|dcbld2|fut3_fut5|gusb|hsd11b1|man2b2|met|naaa|ptprf|serpina12|smpd1|treh	19	10.4638948905771	9.86825e-12	apolipoprotein B measurement|blood VLDL cholesterol amount|cholesterol:total lipids ratio|cholesteryl ester measurement|cholesteryl esters:total lipids ratio|chylomicron amount|diabetes mellitus|docosahexaenoic acid measurement|esterified cholesterol measurement|fatty acid measurement|free cholesterol measurement|free cholesterol:total lipids ratio|high density lipoprotein cholesterol measurement…	TM6SF2|SUGP1|MAU2|NCAN|CILP2|GATAD2A|GMIP
829	rs28456	G03AA07	Levonorgestrel |Ethinyl Estradiol	apoe|apol1|bche|btd|cd99l2|ceacam1|cfhr5|chl1|cntn4|cpm|creg1|draxin|entpd5|erbb2|fam20a|fcar|fgfr4|ghr|gusb|hjv|kitlg|man1a2|megf9|mertk|nme3|nomo1|pltp|ptprf|ptprm|robo1|serpina12|tctn3|tf|tnfsf10|txndc15|tyro3|vat1|vegfb|vnn1	39	4.64676590738176	1.07473e-11	1-palmitoyl-2-dihomo-linolenoyl-GPC (16:0/20:3n3 or 6) measurement|arachidonic acid measurement|bipolar disorder|blood glucose amount|blood VLDL cholesterol amount|cholesterol:total lipids ratio|cholesteryl ester 20:5 measurement|cholesteryl ester measurement|cholesteryl esters:total lipids ratio|chylomicron amount|colorectal cancer|Crohn's disease|docosahexaenoic acid measurement|docosapentaenoi…	FADS2|FADS1|MYRF|FEN1|MIR1908|TMEM258|MIR611
4473	rs10265221	A11CC03	Alfacalcidol	btn2a1|cd38|clmp|col15a1|cst3|gm2a|layn|ltbr|ly6d|penk|tafa5|tgfbr2|tnfrsf19	13	19.7440106995028	1.11907e-11	Abnormality of metabolism/homeostasis|Agents acting on the renin-angiotensin system use measurement|anemia|anemia (phenotype)|Antihypertensive use measurement|bladder calculus|blood sodium bicarbonate amount|blood urea nitrogen measurement|Calcium channel blocker use measurement|calcium measurement|chronic kidney disease|creatine measurement|cystatin C measurement|diastolic blood pressure|diastol…	PRKAG2
2363	rs601338	A10BA02	Metformin	afp|apobr|areg|b3gnt7|cblif|ccl15|cd160|cd163|cd244|cdh1|cdh17|cgref1|ctse|cxadr|dkk4|dsc2|eln|epcam|f3|fam3b|fam3d|fgf19|fgfr2|fut3_fut5|galnt10|galnt3|gcnt1|gp2|gpa33|grp|heph|klk13|krt19|lgals7_lgals7b|ly75|lypd3|mln|mmp10|nectin2|plat|pnlip|pnliprp2|prap1|pyy|reg1a|reg1b|s100a14|s100a16|scg2|scgn|slc51b|timd4|tmprss15|tnfrsf11a|tnfrsf1a|tspan8|vsig2	57	3.55325972549339	1.24063e-11	alcohol consumption quality|alcohol use disorder measurement|blood VLDL cholesterol amount|cholesteryl ester measurement|COVID-19|free cholesterol measurement|high density lipoprotein cholesterol measurement|intermediate density lipoprotein measurement|lipid measurement|lipoprotein measurement|low density lipoprotein cholesterol measurement|phospholipid measurement|self-reported|total cholesterol…	FUT2|MAMSTR|RASIP1|FUT1|NTN5
4498	rs4841132	C10AB05	Fenofibrate	adamtsl2|agrn|apoa2|asgr1|asgr2|bsg|c1rl|clstn3|creld1|erbb2|galnt2|gas6|hsd11b1|igfbp3|kitlg|lamp2|naaa|ptgr1|vnn1	19	9.97984310216351	1.40585e-11	alcohol use disorder measurement|alkaline phosphatase measurement|blood glucose amount|blood insulin amount|blood VLDL cholesterol amount|body mass index|cholesterol:total lipids ratio|cholesteryl ester measurement|cholesteryl esters:total lipids ratio|esterified cholesterol measurement|free cholesterol measurement|free cholesterol:total lipids ratio|high density lipoprotein cholesterol measureme…	PPP1R3B-DT
2540	rs17032925	A10A	Insulin	cela2a|cela3a|cpa1|cpb1|ctrb1|ctrc|pla2g1b|pnlip|prss2|serpini2	10	Inf	1.52484e-11	chymotrypsin-like elastase family member 2A measurement	-
4524	rs7003060	A10A	Insulin	cela3a|cpa1|cpb1|ctrb1|ctrc|pla2g1b|pnlip|pnliprp1|prss2|serpini2	10	Inf	1.52484e-11		PSD3
1292	rs8001611	G03CA03	Estradiol|Norethisterone |Estradiol	bglap|chad|col1a1|col5a1|dmp1|omd|spp1	7	150.382508111036	1.66206e-11	bone tissue density|knee|osteoarthritis|protein measurement	LINC02341
3469	rs1386625	M05BA04	Alendronic Acid	bglap|chad|col1a1|omd|spp1	5	Inf	1.91193e-11	heel bone mineral density	-
1810	rs9927316	L04AX01	Azathioprine	cd22|cd72|draxin|fcer2|fcrl1|tcl1a|tnfrsf13c	7	206.259892712772	1.995e-11	Fc receptor-like protein 1 measurement|immunoglobulin lambda-like polypeptide 1 measurement|leukocyte quantity|monocyte count|monocyte measurement|monocyte percentage of leukocytes|multiple sclerosis|rheumatoid arthritis|rheumatoid factor seropositivity measurement	-
548	rs4948492	L04AX01	Azathioprine	cd22|cd72|draxin|fcer2|fcrl1|tcl1a|tnfrsf13c	7	206.259892712772	1.995e-11	B-cell acute lymphoblastic leukemia|body height|Fc receptor-like protein 1 measurement|immunoglobulin lambda-like polypeptide 1 measurement|lymphocyte count|lymphocyte measurement|lymphocyte percentage of leukocytes|monocyte count|neutrophil percentage of leukocytes	ARID5B
1986	rs1801689	G03CA57	Conjugated Estrogens	asgr2|c4bpb|cd99l2|cdh2|cdhr5|ckap4|creld1|ctbs|entpd5|erbb2|erbb3|f7|hsd11b1|igsf3|il17rb|ltbp3|ltbr|mbl2|nomo1|notch2|pdgfc|pon3|proc|ptprf|tctn3|tnfsf10|vit|vwa1	28	6.39697896665567	2.021e-11	ADP-ribose pyrophosphatase|angiopoietin-related protein 1 measurement|apolipoprotein B measurement|aspartate aminotransferase measurement|aspartate aminotransferase to alanine aminotransferase ratio|ATP-dependent RNA helicase DHX8 measurement|blood VLDL cholesterol amount|body height|C-reactive protein measurement|C5a anaphylatoxin measurement|CASP3/YES1 protein level ratio in blood|CD99/CD99L2 p…	APOH|PRKCA
3992	rs535777	A07EA01	Prednisolone	acp5|adam8|agrp|blmh|c1qa|ccl22|cd160|cd1c|cd200r1|cd22|cd27|cd28|cd5|cd79b|cd83|cd86|cd93|cdh5|cela3a|chad|clec4c|cntn1|cntn4|col1a1|cpa4|cpvl|cr1|cr2|crh|cxcl13|dpp4|ebi3_il27|eno3|enpp6|fap|fcer2|fcrl1|folr2|folr3|galnt7|ido1|il12a_il12b|il12b|il15|kit|klrb1|lamb1|lamp1|lilra5|ltb|ly75|milr1|mrc1|npl|pdcd1|pla2g10|plxdc1|proc|prok1|qpct|ret|serpinc1|siglec6|slamf7|spon1|tcl1a|tk1|tnfrsf9|tpsab…	71	2.99792392813768	2.52792e-11		-|HLA-DQA1|HLA-DQB1-AS1|HLA-DRB1|HLA-C|HLA-DQB1|USP8P1|LINC01149|MIR6891|LINC02571|MICA|HLA-DRB9|DHFRP2|HLA-S|HCG27|HCP5|HLA-DRB6|RNF5|TNXB|TSBP1-AS1|APOM|CFB|EHMT2|HLA-DRA|SNORD48|VWA7|AIF1|BRD2|C2|CDSN|DDX39B|FGFR3P1|HCG22|HLA-B|HLA-DMB|HNRNPA1P2|LINC02570|LTA|MTCO3P1|MUC22|NEU1|NOTCH4|PSMB8|PSORS1C1|PSORS1C2|RNU1-61P|RPL3P2|SAPCD1|SKIC2|SNORA38|TAP2|TCF19|TSBP1|UQCRHP1|VARS1|WASF5P|Y_RNA
4831	rs10733608	C10AA01	Simvastatin	adh4|ass1|ftcd|fuom|gsta1|gsta3|mep1a|pcbd1|rbp5|rida|scly|sord|upb1	13	41.5929147321526	2.54342e-11	Abnormality of the liver|apolipoprotein A 1 measurement|aspartate aminotransferase measurement|aspartate aminotransferase to alanine aminotransferase ratio|diastolic blood pressure change measurement|free androgen index|high density lipoprotein cholesterol measurement|liver disease|low density lipoprotein cholesterol measurement|serum alanine aminotransferase measurement|sex hormone-binding globu…	AKNA
1204	rs10745925	N03AF01	Carbamazepine	ctbs|ctsc|ctsf|ctsh|ctsz|fam20a|fuca1|ggh|hsd11b1|naaa|smpd1|smpdl3a	12	22.2940414158524	2.57507e-11		GNPTAB|RNA5SP369
1241	rs7970695	C10AA05	Atorvastatin	ace2|ambp|amot|ces1|cfhr5|cpm|dcbld2|enpp2|fam3b|hgfac|hsd11b1|lgals3|lrig1|mep1b|mertk|nrp1|pcdh9|smpdl3a|sumf2|treh	20	9.17721388740759	2.6576e-11	blood VLDL cholesterol amount|cholesterol:total lipids ratio|cholesteryl ester measurement|cholesteryl esters:total lipids ratio|esterified cholesterol measurement|free cholesterol measurement|free cholesterol:total lipids ratio|high density lipoprotein cholesterol measurement|intermediate density lipoprotein measurement|lipid measurement|low density lipoprotein cholesterol measurement|phospholip…	HNF1A|HNF1A-AS1|C12orf43|OASL
1997	rs77542162	G03CX01	Tibolone	adamtsl2|alcam|asah2|ceacam1|cfp|cntn3|dkk4|enpp2|gas6|hjv|il17rb|il1r2|lag3|lilra2|mdga1|megf10|megf9|met|notch3|nrp1|robo1|serping1|wfikkn1	23	7.41562954234326	2.67945e-11	apolipoprotein A 1 measurement|apolipoprotein B measurement|blood VLDL cholesterol amount|cholesterol:total lipids ratio|cholesteryl ester measurement|cholesteryl esters:total lipids ratio|esterified cholesterol measurement|free cholesterol measurement|free cholesterol:total lipids ratio|high density lipoprotein cholesterol measurement|intermediate density lipoprotein measurement|lipid measuremen…	ABCA6|ABCA5
3659	rs3733402	G03CA57	Conjugated Estrogens	adamts15|apol1|bag3|bcl2l11|bmp6|chrdl2|cpvl|dmp1|hgfac|ism1|itih4|mansc1|mepe|npy|omd|pdgfc|rab6a|serpina5|spp1|sult2a1	20	10.589160700651	2.92358e-11	blood protein measurement|protein measurement	KLKB1|-
4656	rs28601761	C10AB05	Fenofibrate	agxt|amot|apoa2|apof|bpifb1|cd14|cdhr2|fgf21|gc|ghr|inhbc|kitlg|nagpa|ptgr1|pth|rbp5|serpina3	17	11.1388882839533	2.99061e-11	apolipoprotein B measurement|blood VLDL cholesterol amount|C-reactive protein measurement|cholesterol:total lipids ratio|cholesteryl ester measurement|cholesteryl esters:total lipids ratio|chylomicron amount|coronary artery disease|esterified cholesterol measurement|fatty acid measurement|free cholesterol measurement|free cholesterol:total lipids ratio|high density lipoprotein cholesterol measure…	-
1452	rs28929474	N03AF01	Carbamazepine	ace2|agxt|ambp|angptl1|asah2|bpifb2|cdhr5|cpm|enpp7|fam20a|fgfr4|hao1|hsd11b1|ifngr2|inhbb|klb|prss53|shbg|smoc1|smpd1|tgfbi	21	8.30615016509587	3.19551e-11	3-hydroxybutyrate measurement|39S ribosomal protein L33|40s ribosomal protein S3 measurement|Abnormality of the liver|age at first sexual intercourse measurement|alcohol consumption quality|alcohol use disorder measurement|alcoholic liver cirrhosis|alkaline phosphatase measurement|alpha fetoprotein measurement|alpha-2-HS-glycoprotein measurement|amino acid metabolism disease|anti-neutrophil antib…	SERPINA1
4684	rs2976388	A02BC01	Omeprazole	cblif|chga|gast|ghrl|psca|sct|tff2	7	152.608552888499	3.2408e-11	duodenal ulcer|gastric ulcer	PSCA|-|LNCOC1|LY6D|THEM6
3757	rs10689049	L04AX01	Azathioprine	cd22|cd72|draxin|fcer2|fcrl1|tcl1a	6	Inf	3.3916e-11	immunoglobulin lambda-like polypeptide 1 measurement|lymphocyte percentage of leukocytes|mean corpuscular hemoglobin	MEF2C
4361	rs3812316	L02BA01	Tamoxifen	adgrd1|agt|ang|apcs|apoa2|asah2|bche|bpifb2|ckb|f12|fst|gas6|hs6st1|igfbp2|klkb1|lcat|mamdc4|megf9|pglyrp2|plg|pon3|serpina5|treh	23	7.27708153250207	3.44783e-11	alcohol consumption quality|blood VLDL cholesterol amount|BMI-adjusted waist-hip ratio|cholesterol:total lipids ratio|cholesteryl ester measurement|cholesteryl esters:total lipids ratio|chylomicron amount|esterified cholesterol measurement|fatty acid measurement|free cholesterol measurement|free cholesterol:total lipids ratio|high density lipoprotein cholesterol measurement|intermediate density l…	MLXIPL|-|TBL2|BAZ1B|BCL7B|FZD9|RNU6-1198P
1220	rs3184504	A07EA01	Prednisolone	ada|adam23|adam8|c1qa|ccl22|cd160|cd1c|cd200r1|cd22|cd244|cd27|cd28|cd5|cd6|cd72|cd79b|cd83|cd86|cdh5|clec4c|col28a1|cpa4|cpvl|cr1|cr2|crh|cxcl13|ebi3_il27|fap|faslg|fcer2|fcrl2|fcrl3|hmcn2|ido1|igdcc4|il12a_il12b|il12b|il15|klk7|klrb1|lilra5|lmod1|lrrn1|lta|ltb|ly75|ly9|mmp12|mrc1|ncr1|nos3|npl|ntrk2|pdcd1|sdk2|siglec6|siglec8|slamf7|slitrk2|tinagl1|tnfrsf13b|tnfrsf9|treml2	64	3.10327780639287	4.08462e-11	allergic disease|allergic rhinitis|Antihypertensive use measurement|basophil count|birth weight|blood VLDL cholesterol amount|cholesterol:total lipids ratio|cholesteryl ester measurement|cholesteryl esters:total lipids ratio|colorectal cancer|coronary artery disease|cystatin C measurement|drug use measurement|Eczematoid dermatitis|eosinophil count|esterified cholesterol measurement|free cholester…	SH2B3|ATXN2|HSPA8P14|LINC02356|CUX2
1986	rs1801689	N02BE01	Acetaminophen	amn|asgr1|btd|c4bpb|creld1|ern1|f7|gask1a|hhex|il18r1|nagpa|pdgfc|proc	13	17.3387901174009	4.82796e-11	ADP-ribose pyrophosphatase|angiopoietin-related protein 1 measurement|apolipoprotein B measurement|aspartate aminotransferase measurement|aspartate aminotransferase to alanine aminotransferase ratio|ATP-dependent RNA helicase DHX8 measurement|blood VLDL cholesterol amount|body height|C-reactive protein measurement|C5a anaphylatoxin measurement|CASP3/YES1 protein level ratio in blood|CD99/CD99L2 p…	APOH|PRKCA
4993	rs76428106	L04AX01	Azathioprine	cd22|cd72|fcer2|fcrl1|flt3lg|icam3|il15|ly9|ncr1|sell|tcl1a|tnfrsf13c	12	20.1251709035336	5.20442e-11	ACPA-positive rheumatoid arthritis|apolipoprotein A 1 measurement|autoimmune thyroid disease|basophil count|cystatin C measurement|fms-related tyrosine kinase 3 ligand measurement|granulocyte percentage of myeloid white cells|high density lipoprotein cholesterol measurement|hypothyroidism|L-Selectin measurement|leukocyte quantity|level of interleukin-12 subunit beta in blood|low density lipoprote…	FLT3
3808	rs2548999	L04AX01	Azathioprine	cd160|cd7|fcrl6|gzma|klrb1|klrd1|klrf1|ly9|ncr1|xcl1	10	31.4041216599696	5.42947e-11	high density lipoprotein cholesterol measurement	IRF1-AS1|IRF1|Y_RNA
4956	rs12393692	G03FA01	Norethisterone |Estradiol	angptl4|ceacam16|cfhr5|erbb2|fetub|il1rap|il1rl2|itih3|lrig1|pzp|rtn4r|ssc4d|ttr	13	19.8220128097127	5.54172e-11		-|CHRDL1|RTL9|TDGF1P3|M6PRP1
3992	rs535777	G03CA57	Conjugated Estrogens	ada2|adamts15|adgre5|angptl2|apol1|bambi|bche|ccl16|cd22|cd93|chad|clec3b|cntn1|col1a1|col5a1|cpvl|cr1|cr2|creg1|crip2|csf1|ctsb|cx3cl1|ddr1|dpp4|epha2|erbb2|f7|fga|frzb|fut3_fut5|galnt7|gfra2|ggt1|golm2|gpc5|gzma|icam4|igfbp1|igfbp7|il17rb|islr2|itgb7|lag3|lamp2|lifr|lilra2|ltbr|lypd3|mansc1|milr1|nell1|nhlrc3|nid1|nrcam|omd|pamr1|pla2g10|pla2g7|plg|plxdc2|proc|pros1|ptprz1|ret|robo1|sema4c|sez6…	83	2.68328310870681	5.65443e-11		-|HLA-DQA1|HLA-DQB1-AS1|HLA-DRB1|HLA-C|HLA-DQB1|USP8P1|LINC01149|MIR6891|LINC02571|MICA|HLA-DRB9|DHFRP2|HLA-S|HCG27|HCP5|HLA-DRB6|RNF5|TNXB|TSBP1-AS1|APOM|CFB|EHMT2|HLA-DRA|SNORD48|VWA7|AIF1|BRD2|C2|CDSN|DDX39B|FGFR3P1|HCG22|HLA-B|HLA-DMB|HNRNPA1P2|LINC02570|LTA|MTCO3P1|MUC22|NEU1|NOTCH4|PSMB8|PSORS1C1|PSORS1C2|RNU1-61P|RPL3P2|SAPCD1|SKIC2|SNORA38|TAP2|TCF19|TSBP1|UQCRHP1|VARS1|WASF5P|Y_RNA
5059	rs34557412	A07EA01	Prednisolone	cd22|cd72|cr1|cr2|cxcl13|fcer2|fcrl1|fcrl2|fcrl3|lta|ltb|tnfrsf13c|tnfrsf9|treml2	14	20.2686396920248	5.69433e-11	erythrocyte count|erythrocyte volume|granulocyte percentage of myeloid white cells|HbA1c measurement|leukocyte quantity|level of serum globulin type protein|lymphocyte count|lymphocyte percentage of leukocytes|mean corpuscular hemoglobin concentration|monocyte count|monocyte percentage of leukocytes|neutrophil percentage of leukocytes|platelet count|platelet crit|platelet volume|reticulocyte coun…	TNFRSF13B
534	rs2438988	N06AA09	Amitriptyline	cela2a|cela3a|gp2|grp|pla2g1b|ppy	6	446.854988083257	5.71639e-11		FRMPD2|-
4656	rs28601761	G03CA57	Conjugated Estrogens	akr7l|amot|angptl3|apof|cdh2|cndp1|cpm|ctsf|enpp7|erbb3|fam20a|fetub|fut3_fut5|gc|ggh|ghr|gpc5|hjv|ifngr2|il17rb|kitlg|man2b2|mbl2|megf9|ment|npy|oxt|pla2g7|sult2a1|tfpi|tnfsf10	31	5.34634450953951	5.84262e-11	apolipoprotein B measurement|blood VLDL cholesterol amount|C-reactive protein measurement|cholesterol:total lipids ratio|cholesteryl ester measurement|cholesteryl esters:total lipids ratio|chylomicron amount|coronary artery disease|esterified cholesterol measurement|fatty acid measurement|free cholesterol measurement|free cholesterol:total lipids ratio|high density lipoprotein cholesterol measure…	-
3669	rs7705526	L04AX01	Azathioprine	cd244|crisp3|cxcl16|faslg|flt3lg|klrb1|sell	7	137.220101730742	6.55408e-11	neutrophil count	TERT
972	rs550299	L04AX01	Azathioprine	cd160|fcrl6|gzma|gzmb|il15|kir2ds4|klrf1	7	137.220101730742	6.55408e-11		-|LINC02725|LINC02098
1810	rs9927316	A07EA01	Prednisolone	cd207|cd22|cd72|cd79b|draxin|fcer2|fcrl1|tcl1a|tnfrsf13c	9	Inf	6.73068e-11	Fc receptor-like protein 1 measurement|immunoglobulin lambda-like polypeptide 1 measurement|leukocyte quantity|monocyte count|monocyte measurement|monocyte percentage of leukocytes|multiple sclerosis|rheumatoid arthritis|rheumatoid factor seropositivity measurement	-
2339	rs429358	N03AF01	Carbamazepine	apoa2|bpifb2|coq7|ctbs|ctsf|ctsz|enpp7|fam20a|hsd11b1|naaa|smpd1|smpdl3a|vnn1	13	16.7698197363199	6.92484e-11	1-palmitoyl-2-stearoyl-GPC (16:0/18:0) measurement|3-hydroxybutyrate measurement|age-related macular degeneration|alkaline phosphatase measurement|Alzheimer disease|Alzheimer's disease biomarker measurement|amyloid-beta measurement|apolipoprotein A 1 measurement|apolipoprotein B measurement|beta-amyloid 1-42 measurement|blood protein measurement|blood VLDL cholesterol amount|body mass index|C-rea…	APOE|APOC1
4649	rs11995824	M05BA07	Risedronate	bglap|chad|col1a1|col5a1	4	Inf	6.95644e-11	bone tissue density|chondroadherin measurement|leucine-rich repeat-containing protein 15 measurement	COLEC10
829	rs28456	C10AA05	Atorvastatin	amigo2|apoe|bche|cfhr5|cpm|creg1|dcbld2|ern1|fam20a|gusb|hsd11b1|kitlg|ldlr|man1a2|mep1b|mertk|nme3|nt5e|pcdh9|pcsk9|pon2|prss8|serping1|tctn3|tnfsf10|txndc15|vnn1	27	5.82875331206173	7.04292e-11	1-palmitoyl-2-dihomo-linolenoyl-GPC (16:0/20:3n3 or 6) measurement|arachidonic acid measurement|bipolar disorder|blood glucose amount|blood VLDL cholesterol amount|cholesterol:total lipids ratio|cholesteryl ester 20:5 measurement|cholesteryl ester measurement|cholesteryl esters:total lipids ratio|chylomicron amount|colorectal cancer|Crohn's disease|docosahexaenoic acid measurement|docosapentaenoi…	FADS2|FADS1|MYRF|FEN1|MIR1908|TMEM258|MIR611
1075	12:21344313_GA_G	G03CX01	Tibolone	alcam|asah2|ceacam1|ceacam16|il17rb|il1r2|lrig1|megf9|mep1b|mertk|met|ptprf	12	24.2721371358067	7.76567e-11	deoxycholic acid (12 or 24)-sulfate measurement	SLCO1B1
1997	rs77542162	G03FA01	Norethisterone |Estradiol	asah2|cfp|clstn2|clstn3|cr1|enpp2|hjv|igfbp7|il6st|lag3|lilra2|man1a2|matn2|mdga1|megf10|megf9|npy|robo1|robo2|smoc1|spink2|spon1	22	7.29374211593058	8.45733e-11	apolipoprotein A 1 measurement|apolipoprotein B measurement|blood VLDL cholesterol amount|cholesterol:total lipids ratio|cholesteryl ester measurement|cholesteryl esters:total lipids ratio|esterified cholesterol measurement|free cholesterol measurement|free cholesterol:total lipids ratio|high density lipoprotein cholesterol measurement|intermediate density lipoprotein measurement|lipid measuremen…	ABCA6|ABCA5
4986	rs186021206	A10BB09	Gliclazide	ada2|adam9|adgrb3|adgre2|adgre5|amigo2|angptl7|aoc3|bmp10|cd48|cd80|cdh1|cntn2|cpm|dsc2|galnt10|gp2|gpnmb|grn|il18bp|il1r1|il1r2|il6st|itgb7|ly9|lypd3|notch1|nrcam|plxnb2|robo1|sele|siglec1|siglec10|sirpa|tek|tlr3|wif1	37	4.50558183705327	8.9367e-11	alkaline phosphatase measurement|apolipoprotein A 1 measurement|apolipoprotein B measurement|blood VLDL cholesterol amount|C-reactive protein measurement|cholesterol esters in large HDL measurement|cholesterol:total lipids ratio|cholesteryl ester measurement|cholesteryl esters:total lipids ratio|chylomicron amount|free cholesterol in large HDL measurement|free cholesterol in small HDL measurement…	-
341	rs61747728	A10A	Insulin	apoa4|atraid|ca12|cd200|cd46|cdh1|dll1|dsc2|epha2|ephb4|esam|gfra1|hs6st2|klrk1|layn|ncr1|ncr3lg1|nectin2|pcdh1|pik3ip1|rnaset2|rnf149|scarf2|sirpa|sirpb1|slitrk6|tnfrsf14|tnfrsf1a|tnfrsf1b|vasn|vwc2	31	5.12962080785259	9.14378e-11		NPHS2|TDRD5|AXDND1|-
1292	rs8001611	M05BA07	Risedronate	bglap|chad|col1a1|col5a1	4	Inf	1.09316e-10	bone tissue density|knee|osteoarthritis|protein measurement	LINC02341
4498	rs4841132	G03FA10	Conjugated Estrogens |Norgestrel	clstn2|cr1|creg1|csf1r|erbb2|hgfac|igfbp7|lamp2|masp1|matn2|megf9|naaa|plau|rtn4r|tnfsf8|tnxb	16	11.2588498824612	1.15247e-10	alcohol use disorder measurement|alkaline phosphatase measurement|blood glucose amount|blood insulin amount|blood VLDL cholesterol amount|body mass index|cholesterol:total lipids ratio|cholesteryl ester measurement|cholesteryl esters:total lipids ratio|esterified cholesterol measurement|free cholesterol measurement|free cholesterol:total lipids ratio|high density lipoprotein cholesterol measureme…	PPP1R3B-DT
645	rs10883451	C10AA01	Simvastatin	adh4|ass1|fbp1|ftcd|fuom|gsta1|gsta3|man2b2|mep1a|naaa|pcbd1|scly|smpdl3a|upb1	14	22.4811680899403	1.2565e-10	Abnormality of the liver|alcohol consumption quality|alcohol use disorder measurement|apolipoprotein A 1 measurement|aspartate aminotransferase measurement|aspartate aminotransferase to alanine aminotransferase ratio|cognitive function measurement|Drugs used in diabetes use measurement|glucose measurement|high density lipoprotein cholesterol measurement|intelligence|liver disease|low density lipo…	ERLIN1
1241	rs7970695	N03AF01	Carbamazepine	ace2|afp|agrn|ambp|asah2|bpifb2|cfhr5|cpm|ctsf|enpp7|fgfr4|ggt1|hsd11b1|smpdl3a	14	13.6157051591628	1.3666e-10	blood VLDL cholesterol amount|cholesterol:total lipids ratio|cholesteryl ester measurement|cholesteryl esters:total lipids ratio|esterified cholesterol measurement|free cholesterol measurement|free cholesterol:total lipids ratio|high density lipoprotein cholesterol measurement|intermediate density lipoprotein measurement|lipid measurement|low density lipoprotein cholesterol measurement|phospholip…	HNF1A|HNF1A-AS1|C12orf43|OASL
1452	rs28929474	N03AB02	Phenytoin	ace2|ambp|angptl1|asah2|bche|bpifb2|ccl16|cdhr5|cpm|dcxr|erbb2|fam20a|fgfr4|hao1|inhbb|klb|slc39a5|tgfbi	18	9.43535625947629	1.38722e-10	3-hydroxybutyrate measurement|39S ribosomal protein L33|40s ribosomal protein S3 measurement|Abnormality of the liver|age at first sexual intercourse measurement|alcohol consumption quality|alcohol use disorder measurement|alcoholic liver cirrhosis|alkaline phosphatase measurement|alpha fetoprotein measurement|alpha-2-HS-glycoprotein measurement|amino acid metabolism disease|anti-neutrophil antib…	SERPINA1
4361	rs3812316	N03AB02	Phenytoin	a1bg|asah2|b4gat1|bche|bpifb2|ccl16|fam20a|gpr37|mbl2|ncs1|pglyrp2|serpinc1|slc39a5|tgfbi|vnn1	15	11.9438090524036	1.76497e-10	alcohol consumption quality|blood VLDL cholesterol amount|BMI-adjusted waist-hip ratio|cholesterol:total lipids ratio|cholesteryl ester measurement|cholesteryl esters:total lipids ratio|chylomicron amount|esterified cholesterol measurement|fatty acid measurement|free cholesterol measurement|free cholesterol:total lipids ratio|high density lipoprotein cholesterol measurement|intermediate density l…	MLXIPL|-|TBL2|BAZ1B|BCL7B|FZD9|RNU6-1198P
5018	rs28365941	A10A	Insulin	amy2a|amy2b|cela2a|cela3a|cpb1|ctrc|pla2g1b|pnlip|serpini2	9	Inf	1.87228e-10	body mass index	AXIN1
1525	rs139974673	G03FA01	Norethisterone |Estradiol	adgre2|asah2|cfhr5|ctbs|enpp7|fetub|hgfac|il1rap|itgb7|lag3|lrg1|matn2|ntrk2|oxt|plau|pltp|robo1|serpinc1|smpd1|ssc4d	20	7.81096937368136	2.03515e-10	apolipoprotein A 1 measurement|apolipoprotein B measurement|blood VLDL cholesterol amount|cholesterol:total lipids ratio|cholesteryl ester measurement|cholesteryl esters:total lipids ratio|chylomicron amount|esterified cholesterol measurement|fatty acid measurement|free cholesterol measurement|free cholesterol:total lipids ratio|high density lipoprotein cholesterol measurement|intermediate densit…	RNU6-354P|MAP1A|TP53BP1|RNU6-610P|UBR1|STRCP1|CATSPER2|TUBGCP4|FRMD5|LCMT2
829	rs28456	C10AB05	Fenofibrate	atrn|bpifb2|btd|c1rl|cpa1|cpb1|ctso|erbb2|ghr|hsd11b1|kitlg|nt5e|pcsk9|pltp|prss2|tf|vat1|vnn1	18	8.89874377550339	2.15933e-10	1-palmitoyl-2-dihomo-linolenoyl-GPC (16:0/20:3n3 or 6) measurement|arachidonic acid measurement|bipolar disorder|blood glucose amount|blood VLDL cholesterol amount|cholesterol:total lipids ratio|cholesteryl ester 20:5 measurement|cholesteryl ester measurement|cholesteryl esters:total lipids ratio|chylomicron amount|colorectal cancer|Crohn's disease|docosahexaenoic acid measurement|docosapentaenoi…	FADS2|FADS1|MYRF|FEN1|MIR1908|TMEM258|MIR611
3892	rs1801020	G03CA57	Conjugated Estrogens	adamts15|apol1|bag3|bcl2l11|bmp6|cpvl|dmp1|f12|hgfac|itih4|klkb1|npy|pdgfc|rab6a|serpina5	15	16.5101616972282	2.21678e-10	acetate measurement|activating signal cointegrator 1 complex subunit 1 measurement|ADP-ribosyl cyclase/cyclic ADP-ribose hydrolase 1 measurement|alpha-2-macroglobulin measurement|apolipoprotein B measurement|aspartate measurement|beta-nerve growth factor amount|blood coagulation trait|blood phosphate measurement|blood protein measurement|body height|bone morphogenetic protein 6 measurement|bone m…	F12
4598	rs6472539	C10AA05	Atorvastatin	acy3|ckmt1a_ckmt1b|clic5|fabp1|fabp2|fabp6|lgals3|lgals4|rbp2	9	79.6406563406611	2.25176e-10	ANXA4/LACTB2 protein level ratio in blood|BMI-adjusted waist circumference|FADD/LACTB2 protein level ratio in blood|heel bone mineral density|hip geometry|LACTB2/PLPBP protein level ratio in blood|LACTB2/PPP1R2 protein level ratio in blood|LACTB2/QDPR protein level ratio in blood|level of gastrotropin in blood|X-12193 measurement|X-16580 measurement	XKR9|-
4993	rs76428106	G03AA07	Levonorgestrel |Ethinyl Estradiol	ada2|adam8|cd22|cd300c|cd300e|cd48|cd79b|cd80|cd86|csf1r|fcar|fcrl1|fcrl5|icam3|il6r|lag3|lilra2|lilrb1|ly9|mpo|rnase6|spink2|tnfrsf8	23	7.34850626129995	2.4127e-10	ACPA-positive rheumatoid arthritis|apolipoprotein A 1 measurement|autoimmune thyroid disease|basophil count|cystatin C measurement|fms-related tyrosine kinase 3 ligand measurement|granulocyte percentage of myeloid white cells|high density lipoprotein cholesterol measurement|hypothyroidism|L-Selectin measurement|leukocyte quantity|level of interleukin-12 subunit beta in blood|low density lipoprote…	FLT3
88	rs114165349	L02BA01	Tamoxifen	arsa|ceacam1|creg1|ctbs|egfr|enpp7|fetub|fut3_fut5|klb|man2b2|mep1b|naaa|treh	13	16.5838627688371	2.43191e-10	Agents acting on the renin-angiotensin system use measurement|alkaline phosphatase measurement|antihyperlipidemic drug use measurement|apolipoprotein A 1 measurement|apolipoprotein B measurement|bilirubin measurement|blood VLDL cholesterol amount|body fat percentage|C-reactive protein measurement|cholesterol esters in large LDL measurement|cholesterol esters in medium LDL measurement|cholesterol …	ARID1A|ZDHHC18|KDF1|-|TENT5B
2701	rs12463674	R03AK06	Salmeterol |Fluticasone Propionate	fabp3|mb|mybpc1|myl3|myom2|myom3	6	176.253229326728	2.63712e-10	aspartate aminotransferase measurement	TTN
1940	rs11444334	L02BA01	Tamoxifen	ang|apof|asah2|bpifb2|c4bpb|fut3_fut5|hgfac|mamdc4|megf9|pzp|serpina12|ssc4d	12	19.8796777587796	2.8291e-10	alpha fetoprotein measurement|apolipoprotein A 1 measurement|apolipoprotein B measurement|blood VLDL cholesterol amount|BMI-adjusted hip circumference|body fat percentage|body weight|chloride measurement|cholesterol esters in large LDL measurement|cholesterol esters in medium LDL measurement|cholesterol in IDL measurement|cholesterol in medium LDL measurement|cholesterol in very small VLDL measur…	KPNB1|NPEPPS|-|KPNB1-DT|MRPL45P2|EFCAB13|TBKBP1
3567	rs13107325	C10AA01	Simvastatin	adgrg2|apoa2|cd300a|cd300c|cd300lg|cd34|cd48|cd55|cdh5|creg1|ctsz|dner|dpep1|dsg3|gfra2|hepacam2|hs6st1|islr2|itga11|itgb6|lrrc25|ly75|lypd3|mansc1|mcam|prtn3|reck|rgma|sdc1|ssc5d|tek|tnc|tnfrsf21|vcan	34	4.47493298897164	3.26922e-10	alcohol consumption quality|alcohol use disorder measurement|apolipoprotein A 1 measurement|aspartate aminotransferase measurement|blood VLDL cholesterol amount|body mass index|calcium measurement|cholesterol:total lipids ratio|cholesteryl ester measurement|cholesteryl esters:total lipids ratio|cognitive function measurement|cortical thickness|esterified cholesterol measurement|fat pad mass|free …	SLC39A8|-
3205	rs1354034	L01XX05	Hydroxyurea	aarsd1|amigo2|aprt|atp6v1g1|ccn2|col2a1|dkk1|eri1|fgf2|kifbp|maged1|map2|mpi|oplah|sdc4|srp14|urod	17	10.2299789686401	3.33251e-10	cytoplasmic measurement|mitochondrial measurement|platelet count|platelet volume	ARHGEF3
3180	rs13063578	L04AX01	Azathioprine	cd160|draxin|faslg|gzma|klrd1|klrf1|klrk1|xcl1	8	48.170221898898	3.56083e-10	basophil count|free androgen index|hemoglobin A1 measurement|leukocyte quantity|lymphocyte count|lymphocyte percentage of leukocytes|monocyte count|neutrophil count|neutrophil percentage of leukocytes|total blood protein measurement	SETD2
2701	rs12463674	C03AA01	Bendroflumethiazide	csrp3|fabp3|hspb6|mb|mybpc1|myl3|myom3	7	130.707700422662	3.67627e-10	aspartate aminotransferase measurement	TTN
3469	rs1386625	G03CA03	Estradiol|Norethisterone |Estradiol	bglap|chad|col1a1|omd|spp1	5	Inf	3.73879e-10	heel bone mineral density	-
1441	rs117068593	M05BA04	Alendronic Acid	chad|col1a1|dmp1|omd|spp1	5	387.653059256673	3.97382e-10	alkaline phosphatase measurement|basophil count|BMI-adjusted hip circumference|eosinophil count|neutrophil count|primary biliary cirrhosis|pulse pressure measurement	RIN3
1525	rs139974673	C10AA05	Atorvastatin	bpifb1|ces1|cfhr5|cndp1|cntn3|f11|fst|gusb|hgfac|il7r|kitlg|ldlr|lrg1|mamdc4|nme3|serpinc1|smpdl3a|sumf2|tgfbi|treh|vnn1	21	7.06612441514488	4.10532e-10	apolipoprotein A 1 measurement|apolipoprotein B measurement|blood VLDL cholesterol amount|cholesterol:total lipids ratio|cholesteryl ester measurement|cholesteryl esters:total lipids ratio|chylomicron amount|esterified cholesterol measurement|fatty acid measurement|free cholesterol measurement|free cholesterol:total lipids ratio|high density lipoprotein cholesterol measurement|intermediate densit…	RNU6-354P|MAP1A|TP53BP1|RNU6-610P|UBR1|STRCP1|CATSPER2|TUBGCP4|FRMD5|LCMT2
3096	rs738409	C01AA05	Digoxin	acp5|adam15|adamts13|adamtsl2|adgrg1|aoc3|apom|c7|clstn2|col4a1|igfbp7|itgbl1|lefty2|lifr|mfap4|nfasc|nrp1|siglec9|thbs2	19	7.81285964512501	4.43822e-10	aspartate aminotransferase measurement|blood VLDL cholesterol amount|cholesterol:total lipids ratio|cholesteryl esters:total lipids ratio|chylomicron amount|cirrhosis of liver|diabetes mellitus|diacylglycerol 38:5 measurement|drug use measurement|erythrocyte volume|fatty acid measurement|free cholesterol:total lipids ratio|gout|hepatocellular carcinoma|high density lipoprotein cholesterol measure…	PNPLA3
3440	rs11734099	B01AC04	Clopidogrel	ccl28|cd36|fgfbp3|sparc|spint2|timp3	6	307.863311563223	4.47368e-10	ESAM/LAMA4 protein level ratio in blood|immature platelet count|immature platelet measurement|LGALS8/TXNDC5 protein level ratio in blood|lymphocyte count|platelet component distribution width|platelet count|platelet quantity|platelet volume	-
4870	rs2519093	B01AA03	Warfarin	ache|amigo2|apobr|ccl14|ccl21|cdh17|ckmt1a_ckmt1b|cntn4|cntnap2|cpe|crim1|crip2|cthrc1|dcn|dkk3|eln|eng|entpd5|fabp2|fgf23|flrt2|galnt5|gsr|icam5|il7r|klk14|lefty2|lilra2|matn3|mfap4|muc2|nme3|notch3|nptxr|nrp1|pdgfrb|pepd|plxdc2|psg1|s100a13|scarf2|siglec9|sod3|srpx|st3gal1|tfrc|tgfb1|timp4|tyro3|vwf|wif1	51	3.25446246460815	4.7481e-10	alkaline phosphatase measurement|blood group AB|blood group O|blood VLDL cholesterol amount|cholesterol:total lipids ratio|cholesteryl ester measurement|cholesteryl esters:total lipids ratio|chylomicron amount|coronary artery disease|COVID-19|deep vein thrombosis|duodenal ulcer|esterified cholesterol measurement|free cholesterol measurement|free cholesterol:total lipids ratio|gastric ulcer|high d…	ABO
1452	rs28929474	N02BE01	Acetaminophen	ace2|ambp|amn|asgr1|bche|c4bpb|cdhr2|cndp1|creld1|dcbld2|ern1|f7|il18r1|pdgfc|slc39a14|smoc1	16	10.3532383373102	4.75264e-10	3-hydroxybutyrate measurement|39S ribosomal protein L33|40s ribosomal protein S3 measurement|Abnormality of the liver|age at first sexual intercourse measurement|alcohol consumption quality|alcohol use disorder measurement|alcoholic liver cirrhosis|alkaline phosphatase measurement|alpha fetoprotein measurement|alpha-2-HS-glycoprotein measurement|amino acid metabolism disease|anti-neutrophil antib…	SERPINA1
3564	rs1800759	G03FA01	Norethisterone |Estradiol	ada2|asah2|c4bpb|cd163|ceacam16|cr1|csf1r|il1rap|il1rl2|itgb7|plau|serpinc1|xpnpep2	13	15.3972342972395	4.81418e-10	alcohol use disorder measurement|high density lipoprotein cholesterol measurement|phospholipids:total lipids ratio	ADH4|-|ADH5|METAP1
88	rs114165349	G03CX01	Tibolone	ceacam1|ceacam16|chi3l1|cntn3|enpp7|fetub|fut3_fut5|gpc5|il1r2|mep1b|serpina4|shbg|xpnpep2	13	15.5523369372803	4.942e-10	Agents acting on the renin-angiotensin system use measurement|alkaline phosphatase measurement|antihyperlipidemic drug use measurement|apolipoprotein A 1 measurement|apolipoprotein B measurement|bilirubin measurement|blood VLDL cholesterol amount|body fat percentage|C-reactive protein measurement|cholesterol esters in large LDL measurement|cholesterol esters in medium LDL measurement|cholesterol …	ARID1A|ZDHHC18|KDF1|-|TENT5B
4656	rs28601761	L02BA01	Tamoxifen	ace2|adgrd1|amot|apoa2|apof|ca14|dcbld2|egfr|enpp7|fetub|fut3_fut5|ghr|il1rap|kitlg|man2b2|megf9|mep1b|serpina11|serpina3|sult2a1|tfpi	21	6.82055271266737	5.79056e-10	apolipoprotein B measurement|blood VLDL cholesterol amount|C-reactive protein measurement|cholesterol:total lipids ratio|cholesteryl ester measurement|cholesteryl esters:total lipids ratio|chylomicron amount|coronary artery disease|esterified cholesterol measurement|fatty acid measurement|free cholesterol measurement|free cholesterol:total lipids ratio|high density lipoprotein cholesterol measure…	-
965	rs75071241	G03AA07	Levonorgestrel |Ethinyl Estradiol	adgre1|cd163|cd80|cd86|fcgr2a|itgb2|lilrb1|lilrb2|ly9|marco|pilra|ptprc	12	34.7283111897788	5.95534e-10	colony stimulating factor 1 measurement|macrophage colony-stimulating factor 1 receptor measurement|scavenger receptor cysteine-rich type 1 protein m130 measurement|tumor necrosis factor receptor superfamily member 21 amount	ST3GAL4
828	11:60964563_CA_C	A02BC04	Rabeprazole	ca9|cblif|lipf|vsig2	4	1078.72717824373	6.24363e-10	blood protein measurement|CA9/CBLIF protein level ratio in blood|phosphatidylcholine measurement|serum albumin amount	PGA3|-
4956	rs12393692	G03FA10	Conjugated Estrogens |Norgestrel	angptl4|ceacam16|erbb2|fetub|il1rap|il1rl2|pzp|rtn4r|ssc4d	9	30.0828169739731	6.51193e-10		-|CHRDL1|RTL9|TDGF1P3|M6PRP1
119	1:44277918_GA_G	C10AA01	Simvastatin	amigo2|cd200r1|cd244|cd48|cd58|chl1|faslg|icam2|icam3|il6st|il7r|itgb7|l1cam|ly9|mcam|tnfsf8|tyro3	17	11.0108636489569	6.52563e-10		ST3GAL3|KDM4A-AS1|ST3GAL3-AS1
677	rs2234962	R03AK06	Salmeterol |Fluticasone Propionate	adamts8|fabp3|mb|mybpc1|myl3|myom3	6	132.972672362064	6.5307e-10	high density lipoprotein cholesterol measurement|hypertrophic cardiomyopathy	BAG3
4361	rs3812316	C10AB05	Fenofibrate	apoa2|atrn|bpifb2|cpa1|f11|fgf21|furin|gas6|gc|igsf9|inhbc|nagpa|nrp1|pth|treh|vnn1	16	9.5146338874925	7.5377e-10	alcohol consumption quality|blood VLDL cholesterol amount|BMI-adjusted waist-hip ratio|cholesterol:total lipids ratio|cholesteryl ester measurement|cholesteryl esters:total lipids ratio|chylomicron amount|esterified cholesterol measurement|fatty acid measurement|free cholesterol measurement|free cholesterol:total lipids ratio|high density lipoprotein cholesterol measurement|intermediate density l…	MLXIPL|-|TBL2|BAZ1B|BCL7B|FZD9|RNU6-1198P
1912	rs35222145	A07EA01	Prednisolone	cd22|cd72|cd79b|fabp9|faslg|fcer2|fcrl1|lta|ncr1|slamf7|tcl1a|tnfrsf13c	12	22.1215596120989	7.90948e-10	age at onset|allergic disease|allergic rhinitis|asthma|childhood onset asthma|type 1 diabetes mellitus	IKZF3|GSDMB|ZPBP2|-|GSDMA|LRRC3C|ORMDL3
1561	rs339969	C10AB05	Fenofibrate	amot|apoa2|apof|cdhr2|ctso|erbb2|f11|lrig1|treh|xpnpep2	10	23.1252084236926	8.03993e-10	alanine measurement|aspartate aminotransferase measurement|aspartate aminotransferase to alanine aminotransferase ratio|bilirubin measurement|birth weight|body mass index|brain attribute|C-reactive protein measurement|chloride measurement|erythrocyte count|hematocrit|hemoglobin measurement|low density lipoprotein cholesterol measurement|serum alanine aminotransferase measurement|serum albumin amo…	RORA-AS1
3564	rs1800759	G03CX01	Tibolone	adgre5|asah2|c4bpb|cdhr5|ceacam16|erbb3|f7|fut3_fut5|gas6|il1rl2|nrp1|serpina4|xpnpep2	13	14.686282562933	8.14359e-10	alcohol use disorder measurement|high density lipoprotein cholesterol measurement|phospholipids:total lipids ratio	ADH4|-|ADH5|METAP1
3866	rs4704963	A07EA01	Prednisolone	cd22|cd72|cd79b|draxin|fcer2|fcrl1|tcl1a|tnfrsf13c	8	Inf	9.24199e-10	C-reactive protein measurement|immunoglobulin lambda-like polypeptide 1 measurement|low affinity immunoglobulin epsilon Fc receptor measurement|lymphocyte count|lymphocyte percentage of leukocytes|parental genotype effect measurement|placenta mass|self reported educational attainment	EBF1
2339	rs429358	C10AB05	Fenofibrate	apoa2|apof|bpifb2|cdhr2|furin|ghr|hsd11b1|igsf9|naaa|prap1|vnn1|vwa1	12	15.0552117898512	9.54478e-10	1-palmitoyl-2-stearoyl-GPC (16:0/18:0) measurement|3-hydroxybutyrate measurement|age-related macular degeneration|alkaline phosphatase measurement|Alzheimer disease|Alzheimer's disease biomarker measurement|amyloid-beta measurement|apolipoprotein A 1 measurement|apolipoprotein B measurement|beta-amyloid 1-42 measurement|blood protein measurement|blood VLDL cholesterol amount|body mass index|C-rea…	APOE|APOC1
677	rs2234962	C03AA01	Bendroflumethiazide	csrp3|fabp3|hspb6|mb|mybpc1|myl3|myom3	7	87.280624167424	1.19781e-09	high density lipoprotein cholesterol measurement|hypertrophic cardiomyopathy	BAG3
4498	rs4841132	C10AA05	Atorvastatin	amigo2|apoa2|bche|cd58|cd86|ces1|clu|cr1|creg1|eng|enpp2|galnt2|hgfac|hsd11b1|icam2|igfbp3|kitlg|lcat|masp1|pcdh9|ptgr1|rtn4r|serping1|sumf2|vnn1	25	5.38163976112244	1.24821e-09	alcohol use disorder measurement|alkaline phosphatase measurement|blood glucose amount|blood insulin amount|blood VLDL cholesterol amount|body mass index|cholesterol:total lipids ratio|cholesteryl ester measurement|cholesteryl esters:total lipids ratio|esterified cholesterol measurement|free cholesterol measurement|free cholesterol:total lipids ratio|high density lipoprotein cholesterol measureme…	PPP1R3B-DT
2680	rs75166367	C02CA04	Doxazosin	bsg|ca12|cd300lg|clec14a|epha2|lrp11|nectin4|tgfbr2|tnfrsf21	9	27.0857543441206	1.35122e-09		-
88	rs114165349	N03AF01	Carbamazepine	ctbs|enpp7|fetub|ggh|klb|lamp2|naaa|shbg|smpdl3a|vnn1	10	21.6270885682256	1.35495e-09	Agents acting on the renin-angiotensin system use measurement|alkaline phosphatase measurement|antihyperlipidemic drug use measurement|apolipoprotein A 1 measurement|apolipoprotein B measurement|bilirubin measurement|blood VLDL cholesterol amount|body fat percentage|C-reactive protein measurement|cholesterol esters in large LDL measurement|cholesterol esters in medium LDL measurement|cholesterol …	ARID1A|ZDHHC18|KDF1|-|TENT5B
88	rs114165349	G03CA57	Conjugated Estrogens	creg1|ctbs|enpp7|fetub|fut3_fut5|ggh|gpc5|klb|lamp2|man2b2|naaa|nfasc|serpina4|shbg|vnn1|xpnpep2	16	11.3434217471441	1.43769e-09	Agents acting on the renin-angiotensin system use measurement|alkaline phosphatase measurement|antihyperlipidemic drug use measurement|apolipoprotein A 1 measurement|apolipoprotein B measurement|bilirubin measurement|blood VLDL cholesterol amount|body fat percentage|C-reactive protein measurement|cholesterol esters in large LDL measurement|cholesterol esters in medium LDL measurement|cholesterol …	ARID1A|ZDHHC18|KDF1|-|TENT5B
2266	rs58542926	C10AA05	Atorvastatin	apoa2|apoc1|bche|ces1|coq7|creg1|ctsb|dcbld2|fuom|gusb|hsd11b1|ldlr|mfge8|pcsk9|pon2|slc39a14|smpdl3a|treh	18	7.95177304585252	1.46935e-09	apolipoprotein B measurement|blood VLDL cholesterol amount|cholesterol:total lipids ratio|cholesteryl ester measurement|cholesteryl esters:total lipids ratio|chylomicron amount|diabetes mellitus|docosahexaenoic acid measurement|esterified cholesterol measurement|fatty acid measurement|free cholesterol measurement|free cholesterol:total lipids ratio|high density lipoprotein cholesterol measurement…	TM6SF2|SUGP1|MAU2|NCAN|CILP2|GATAD2A|GMIP
3533	rs10025351	A11CC03	Alfacalcidol	cd38|cd59|clmp|col15a1|cst3|gm2a|ly6d|penk|rnase1|tafa5|tnfrsf19	11	16.7363349625147	1.56996e-09	glomerular filtration rate|intermediate density lipoprotein measurement|low density lipoprotein cholesterol measurement|serum creatinine amount|triglyceride measurement	SHROOM3
2540	rs17032925	N06AA09	Amitriptyline	cela2a|cela3a|cpb1|ctrb1|pla2g1b|pnlip	6	111.566935438436	1.65803e-09	chymotrypsin-like elastase family member 2A measurement	-
2979	rs2211864	A10A	Insulin	cela3a|cpa1|cpb1|ctrb1|olfm4|pnlip|pnliprp1|prss2|serpini2	9	101.201073259983	1.73504e-09	BMI-adjusted waist-hip ratio	KCNJ15|DSCR10
4870	rs2519093	A01AD05	Acetylsalicylic Acid	adgrg2|areg|cd34|cd58|ckmt1a_ckmt1b|clec4m|ctse|dcbld2|dpep1|dpep2|eng|fabp2|fcgr3b|fcrl1|igsf21|il7r|itga11|itgav|lgals4|lypd3|megf10|met|nectin1|nme3|nrp1|prap1|ptprs|sell|tmprss15|tnfrsf11a|tyro3|vsig10	32	4.37917798754068	1.93289e-09	alkaline phosphatase measurement|blood group AB|blood group O|blood VLDL cholesterol amount|cholesterol:total lipids ratio|cholesteryl ester measurement|cholesteryl esters:total lipids ratio|chylomicron amount|coronary artery disease|COVID-19|deep vein thrombosis|duodenal ulcer|esterified cholesterol measurement|free cholesterol measurement|free cholesterol:total lipids ratio|gastric ulcer|high d…	ABO
636	rs12784975	L04AX01	Azathioprine	cd22|fcer2|fcrl1|tcl1a|tnfrsf13c	5	Inf	1.97662e-09	lymphocyte count|lymphocyte percentage of leukocytes|monocyte percentage of leukocytes	PIK3AP1
341	rs61747728	G03AA07	Levonorgestrel |Ethinyl Estradiol	asgr2|axl|bsg|btn2a1|ca12|cd200|cd300c|cd58|cd79b|clec14a|clmp|creld1|csf1|dsc2|dsg3|epha1|fgfr4|folr1|ifngr1|il18bp|mansc1|pcdh1|pdcd1|pik3ip1|pilra|scarf2|serpina5|tgfbr3|tgoln2|tnfrsf1a|tnfrsf1b|tnfrsf21|vasn	33	4.23846141981849	2.06343e-09		NPHS2|TDRD5|AXDND1|-
3992	rs535777	A10BA02	Metformin	acp5|adamts15|adgrg1|adgrg2|afp|aoc3|apoa4|b2m|bcan|blmh|c1qtnf9|cblif|ccl13|ccl23|cd160|cd1c|cd27|cd93|cdh1|cdh17|cfc1|cgref1|chad|clec3b|clec4a|cntn3|col1a1|comp|cpa4|cr2|crh|crnn|ctse|ctso|cxcl12|cxcl6|cxcl8|dipk2b|dll1|enpp6|ezr|fam3b|fcamr|fcgr3b|fgfbp1|fgfr4|fut3_fut5|galnt7|guca2a|havcr1|hmox1|icam4|igsf21|il12rb1|il16|il1r1|il5ra|itgav|itgbl1|klrb1|lamb1|lamp1|layn|lcp1|lifr|ly75|lypd3|md…	106	2.2121590354549	2.12774e-09		-|HLA-DQA1|HLA-DQB1-AS1|HLA-DRB1|HLA-C|HLA-DQB1|USP8P1|LINC01149|MIR6891|LINC02571|MICA|HLA-DRB9|DHFRP2|HLA-S|HCG27|HCP5|HLA-DRB6|RNF5|TNXB|TSBP1-AS1|APOM|CFB|EHMT2|HLA-DRA|SNORD48|VWA7|AIF1|BRD2|C2|CDSN|DDX39B|FGFR3P1|HCG22|HLA-B|HLA-DMB|HNRNPA1P2|LINC02570|LTA|MTCO3P1|MUC22|NEU1|NOTCH4|PSMB8|PSORS1C1|PSORS1C2|RNU1-61P|RPL3P2|SAPCD1|SKIC2|SNORA38|TAP2|TCF19|TSBP1|UQCRHP1|VARS1|WASF5P|Y_RNA
4665	rs1561929	A10A	Insulin	amy2a|amy2b|cela2a|clps|ctrb1|ctrc|pla2g1b|pnlip	8	Inf	2.29e-09	CPB1/PRSS2 protein level ratio in blood|triglyceride measurement	LINC00824
4684	rs2976388	A02BC02	Pantoprazole	cblif|chga|gast|sct	4	594.071214584264	2.42274e-09	duodenal ulcer|gastric ulcer	PSCA|-|LNCOC1|LY6D|THEM6
4667	8:130621555_AT_A	L04AX01	Azathioprine	cd22|cd72|fcer2|fcrl1|tcl1a|tnfrsf13c	6	115.675495080908	2.72748e-09	eosinophil count	CCDC26
1238	rs534297892	A07EA01	Prednisolone	btn2a1|cd207|cd22|cd244|cd83|folr2|galnt7|il12a_il12b|il12b|kit|ly75|ly9|milr1|siglec6|treml2	15	10.8776215086093	2.76644e-09	allergic disease	SPPL3|-|CLIC1P1|RPL12P33|ACADS|ARF1P2
1394	rs4901541	C03AA01	Bendroflumethiazide	fabp3|hspb6|mb|mybpc1|myl3|myom3	6	221.754608228715	2.80353e-09	body height|creatine kinase measurement	SAMD4A|-
3274	rs56106611	B01AC04	Clopidogrel	app|cpxm1|hbegf|pdgfa|pdgfb	5	Inf	3.38029e-09		KALRN|ITGB5
1452	rs28929474	G03FA01	Norethisterone |Estradiol	angptl3|asah2|c4bpb|clstn3|cpm|enpp2|enpp7|erbb2|hgfac|hs3st3b1|ifnlr1|il1rl2|itga5|klb|lepr|lrig1|man1a2|mertk|pamr1|pdgfc|rtn4r|smoc1|smpd1|sost|ssc4d|tnfsf10	26	4.87272132381572	3.45261e-09	3-hydroxybutyrate measurement|39S ribosomal protein L33|40s ribosomal protein S3 measurement|Abnormality of the liver|age at first sexual intercourse measurement|alcohol consumption quality|alcohol use disorder measurement|alcoholic liver cirrhosis|alkaline phosphatase measurement|alpha fetoprotein measurement|alpha-2-HS-glycoprotein measurement|amino acid metabolism disease|anti-neutrophil antib…	SERPINA1
3992	rs535777	A10BB09	Gliclazide	ada2|adgre5|adgrg1|afp|amigo2|aoc3|cd27|cd48|cd5|cd80|cdh1|cela3a|cfc1|chad|ctsc|ctso|dll1|epha2|galnt7|il18bp|il1r1|il1r2|itgb7|klrb1|lamb1|lpo|lypd3|naga|nrcam|pnlip|reg1a|reg1b|rnaset2|robo1|rtn4r|sema7a|siglec6|sirpa|tff3|wif1	40	3.70072952236839	3.49485e-09		-|HLA-DQA1|HLA-DQB1-AS1|HLA-DRB1|HLA-C|HLA-DQB1|USP8P1|LINC01149|MIR6891|LINC02571|MICA|HLA-DRB9|DHFRP2|HLA-S|HCG27|HCP5|HLA-DRB6|RNF5|TNXB|TSBP1-AS1|APOM|CFB|EHMT2|HLA-DRA|SNORD48|VWA7|AIF1|BRD2|C2|CDSN|DDX39B|FGFR3P1|HCG22|HLA-B|HLA-DMB|HNRNPA1P2|LINC02570|LTA|MTCO3P1|MUC22|NEU1|NOTCH4|PSMB8|PSORS1C1|PSORS1C2|RNU1-61P|RPL3P2|SAPCD1|SKIC2|SNORA38|TAP2|TCF19|TSBP1|UQCRHP1|VARS1|WASF5P|Y_RNA
4169	rs35536837	A10A	Insulin	amy2b|cela2a|cela3a|cfc1|cpa1|ctrc|ctrl|pla2g1b|pnliprp1|prss2|serpini2	11	24.9172296158743	3.67822e-09	abdominal adipose tissue measurement|age at menarche|appendicular lean mass|BMI-adjusted hip circumference|body fat percentage|body height|cerebral cortex area attribute|cup-to-disc ratio measurement|erythrocyte count|feeling nervous measurement|free androgen index|hematocrit|hemoglobin measurement|infant body height|intraocular pressure measurement|lean body mass|leukocyte quantity|low density l…	-|CENPW
301	rs61801010	A10A	Insulin	acp5|adgre2|adgre5|anpep|b3gnt7|cpvl|dpp6|ebi3_il27|igsf3|il18r1|lifr|nfasc|nrcam|ntrk2|pkd1|ptprm|robo1|sema7a|vcam1	19	7.363706853329	3.72373e-09		-|Y_RNA|RPL31P11|FCGR2A|FCGR3A|FCGR2B|HSPA6|RPS23P10|FCGR3B|RPS23P9
829	rs28456	G03CA57	Conjugated Estrogens	apoe|apol1|bche|cd99l2|cdhr5|chl1|cpm|creg1|ctsf|draxin|entpd5|erbb2|fam20a|fut3_fut5|ghr|hjv|hsd11b1|ifngr2|kitlg|megf9|myoc|nomo1|nt5e|pltp|ptprf|ptprm|robo1|serpina12|tctn3|tnfsf10|vat1|vegfb|vnn1	33	4.06088975078454	3.73259e-09	1-palmitoyl-2-dihomo-linolenoyl-GPC (16:0/20:3n3 or 6) measurement|arachidonic acid measurement|bipolar disorder|blood glucose amount|blood VLDL cholesterol amount|cholesterol:total lipids ratio|cholesteryl ester 20:5 measurement|cholesteryl ester measurement|cholesteryl esters:total lipids ratio|chylomicron amount|colorectal cancer|Crohn's disease|docosahexaenoic acid measurement|docosapentaenoi…	FADS2|FADS1|MYRF|FEN1|MIR1908|TMEM258|MIR611
341	rs61747728	N03AG01	Valproic Acid	b4galt1|btn2a1|ephb4|il18bp|layn|ltbr|mansc1|ncr3lg1|pcdh1|prrt3|ror1|tgoln2	12	13.4305094367974	3.88198e-09		NPHS2|TDRD5|AXDND1|-
2612	rs2009581	A07EA01	Prednisolone	cd160|cd22|cd244|cd72|fcrl1|fcrl3|il15|klrb1|lta|ly9|ncr1|tnc	12	17.1926308660878	4.02502e-09	blood protein measurement|ovarian carcinoma	MIR4435-2HG
4656	rs28601761	G03AA07	Levonorgestrel |Ethinyl Estradiol	akr7l|amot|angptl3|ceacam16|cfhr5|cntn3|cpm|enpp7|fam20a|fetub|gc|ghr|gpc5|hjv|il1rap|itih3|kitlg|man1a2|megf9|ment|mep1a|npy|oxt|sele|serpina3|slc39a5|tfpi|tgfbi|timd4|tnfsf10	30	4.45413233056531	4.25228e-09	apolipoprotein B measurement|blood VLDL cholesterol amount|C-reactive protein measurement|cholesterol:total lipids ratio|cholesteryl ester measurement|cholesteryl esters:total lipids ratio|chylomicron amount|coronary artery disease|esterified cholesterol measurement|fatty acid measurement|free cholesterol measurement|free cholesterol:total lipids ratio|high density lipoprotein cholesterol measure…	-
4473	rs10265221	C02CA04	Doxazosin	atraid|clmp|gfra1|gm2a|igfbp4|lrp11|nectin4|ogn|ptgds|tgfbr2|tnfrsf1a	11	14.9218088659418	4.40452e-09	Abnormality of metabolism/homeostasis|Agents acting on the renin-angiotensin system use measurement|anemia|anemia (phenotype)|Antihypertensive use measurement|bladder calculus|blood sodium bicarbonate amount|blood urea nitrogen measurement|Calcium channel blocker use measurement|calcium measurement|chronic kidney disease|creatine measurement|cystatin C measurement|diastolic blood pressure|diastol…	PRKAG2
3295	rs687339	G03FA10	Conjugated Estrogens |Norgestrel	cr1|creg1|enpp7|erbb2|megf9|naaa|plg|pzp|rtn4r|serpina7	10	18.0164589535749	4.42433e-09	apolipoprotein A 1 measurement|apolipoprotein B measurement|blood VLDL cholesterol amount|cholesterol:total lipids ratio|cholesteryl ester measurement|cholesteryl esters:total lipids ratio|chylomicron amount|esterified cholesterol measurement|free cholesterol measurement|high density lipoprotein cholesterol measurement|intermediate density lipoprotein measurement|lipid measurement|low density lip…	-|PPP2R3A|MSL2|PCCB|TDGF1P6
49	rs1497406	N03AF01	Carbamazepine	afp|agxt|coq7|echdc3|ggt1|hao1|nt5e|sdhb	8	33.6217621319446	4.63688e-09	aspartate aminotransferase measurement|low density lipoprotein cholesterol measurement|serum alanine aminotransferase measurement|serum albumin amount|serum gamma-glutamyl transferase measurement|sex hormone-binding globulin measurement	-|ARHGEF19-AS1
4656	rs28601761	G03FA01	Norethisterone |Estradiol	adamtsl4|akr7l|amot|angptl3|cd14|ceacam16|cfhr5|cpm|enpp7|fetub|hjv|il1rap|itih3|man1a2|megf9|npy|oxt|ptgr1|tfpi|tnfsf10	20	6.23932351154202	5.05179e-09	apolipoprotein B measurement|blood VLDL cholesterol amount|C-reactive protein measurement|cholesterol:total lipids ratio|cholesteryl ester measurement|cholesteryl esters:total lipids ratio|chylomicron amount|coronary artery disease|esterified cholesterol measurement|fatty acid measurement|free cholesterol measurement|free cholesterol:total lipids ratio|high density lipoprotein cholesterol measure…	-
5033	rs78909033	B01AC04	Clopidogrel	bdnf|egfl7|hbegf|pdgfb|serpine1|sparc	6	102.860373720693	5.19607e-09	ABHD14B/DARS1 protein level ratio in blood|ANGPT1/PDGFB protein level ratio in blood|ANXA3/ENO2 protein level ratio in blood|APEX1/METAP2 protein level ratio in blood|APP/HBEGF protein level ratio in blood|APP/PDGFB protein level ratio in blood|ARHGEF12/AXIN1 protein level ratio in blood|AXIN1/CLIP2 protein level ratio in blood|BAG6/USP8 protein level ratio in blood|blood protein measurement|CA13…	RNPEPL1
1525	rs139974673	G03FA12	Conjugated Estrogens |Medroxyprogesterone Acetate|Medroxyprogesterone Acetate |Estradiol	asah2|chl1|ddr1|fetub|il1rap|itgb7|oxt|plau|pltp|serpina6|shbg|vat1	12	12.5768708893107	5.32097e-09	apolipoprotein A 1 measurement|apolipoprotein B measurement|blood VLDL cholesterol amount|cholesterol:total lipids ratio|cholesteryl ester measurement|cholesteryl esters:total lipids ratio|chylomicron amount|esterified cholesterol measurement|fatty acid measurement|free cholesterol measurement|free cholesterol:total lipids ratio|high density lipoprotein cholesterol measurement|intermediate densit…	RNU6-354P|MAP1A|TP53BP1|RNU6-610P|UBR1|STRCP1|CATSPER2|TUBGCP4|FRMD5|LCMT2
961	rs78689694	B01AA03	Warfarin	adgrd1|amigo2|bst1|cntn4|cthrc1|fcn1|gas6|ggt5|icam5|lgals3|lilra2|mamdc2|pdgfrb|pear1|plxdc2|prtg|psg1|robo1|robo2|scarf2|siglec7|siglec9|thbs2|tnn|tyro3|vcam1	26	4.8002536046205	5.38567e-09	apolipoprotein B measurement|blood VLDL cholesterol amount|cholesteryl esters:total lipids ratio|esterified cholesterol measurement|free cholesterol measurement|free cholesterol:total lipids ratio|high density lipoprotein cholesterol measurement|low density lipoprotein cholesterol measurement|phospholipids:total lipids ratio|total cholesterol measurement|triglycerides:total lipids ratio	ST3GAL4|GSEC
3241	rs10935473	A10A	Insulin	adgre2|amigo2|boc|cd276|egfr|flrt2|gpnmb|icam2|il1r1|il6st|lifr|ncr3lg1|pcdh17|pdcd1lg2|pdgfra|ret|robo1|siglec7|tacstd2	19	7.12372604956989	5.55806e-09	high density lipoprotein cholesterol measurement	-|WWP1P1|ST3GAL6-AS1|ST3GAL6|CPOX
2476	rs1260326	G03FA01	Norethisterone |Estradiol	ada2|adgre1|adgre2|agt|apcs|axl|boc|c4bpb|cd300lg|cd58|ceacam16|clec14a|clstn2|cntn2|ctbs|draxin|faslg|furin|hgfac|ifngr1|igfbp2|itih3|lepr|npy|ntrk2|oxt|pamr1|plau|pltp|robo1|robo2|rtn4r|scarf2|serpinc1|tfpi|tnfrsf21|tnfsf10|ttr|xpnpep2	39	3.51345461199825	5.80536e-09	alcohol consumption quality|alcohol use disorder measurement|apolipoprotein A 1 measurement|apolipoprotein B measurement|aspartate aminotransferase measurement|blood glucose amount|blood insulin amount|blood VLDL cholesterol amount|body mass index|chloride measurement|cholesterol:total lipids ratio|cholesteryl ester measurement|cholesteryl esters:total lipids ratio|chylomicron amount|coffee consu…	GCKR|EIF2B4|-
1394	rs4901541	R03AK06	Salmeterol |Fluticasone Propionate	fabp3|mb|mybpc1|myl3|myom3	5	214.817047169662	5.87674e-09	body height|creatine kinase measurement	SAMD4A|-
1940	rs11444334	G03FA01	Norethisterone |Estradiol	asah2|c4bpb|faslg|hgfac|megf9|mertk|podxl2|pzp|serpina12|ssc4d|xpnpep2	11	16.5292052195954	6.10852e-09	alpha fetoprotein measurement|apolipoprotein A 1 measurement|apolipoprotein B measurement|blood VLDL cholesterol amount|BMI-adjusted hip circumference|body fat percentage|body weight|chloride measurement|cholesterol esters in large LDL measurement|cholesterol esters in medium LDL measurement|cholesterol in IDL measurement|cholesterol in medium LDL measurement|cholesterol in very small VLDL measur…	KPNB1|NPEPPS|-|KPNB1-DT|MRPL45P2|EFCAB13|TBKBP1
4305	7:28168745_GTCTT_G	N03AF01	Carbamazepine	cdhr5|cpm|ctsf|ctsh|ggh|naaa	6	122.255844636877	6.33105e-09	allergic rhinitis|asthma|blood protein measurement|childhood onset asthma|multiple sclerosis|serum alanine aminotransferase measurement	JAZF1|JAZF1-AS1|RNU6-979P
301	rs61801010	B01AA03	Warfarin	acp5|cd248|dctpp1|dkk3|ebi3_il27|esm1|fcn1|ltbp2|mamdc2|notch3|nrp2|pkd1|robo1|tek|tnr|txndc15|vcam1	17	7.87919652960664	6.53414e-09		-|Y_RNA|RPL31P11|FCGR2A|FCGR3A|FCGR2B|HSPA6|RPS23P10|FCGR3B|RPS23P9
4523	rs1495743	G03CX01	Tibolone	cdhr5|cntn3|enpp2|fetub|il17rb|itih3|serpina12|tspan8|xpnpep2	9	29.7343577182882	6.72722e-09	1-methylxanthine measurement|4-acetamidobutanoate measurement|blood VLDL cholesterol amount|cholesterol:total lipids ratio|cholesteryl ester measurement|cholesteryl esters:total lipids ratio|chylomicron amount|free cholesterol measurement|free cholesterol:total lipids ratio|high density lipoprotein cholesterol measurement|Hypercholesterolemia|intermediate density lipoprotein measurement|lipid mea…	-|NAT2
828	11:60964563_CA_C	A02BC05	Esomeprazole	ca9|cblif|lipf|vsig2	4	503.089304898182	6.74164e-09	blood protein measurement|CA9/CBLIF protein level ratio in blood|phosphatidylcholine measurement|serum albumin amount	PGA3|-
3295	rs687339	G03FA01	Norethisterone |Estradiol	c4bpb|cr1|creg1|ctbs|enpp7|erbb2|igfbp2|lepr|megf9|naaa|pzp|rtn4r|serpina7|xpnpep2	14	9.9944169414061	7.19723e-09	apolipoprotein A 1 measurement|apolipoprotein B measurement|blood VLDL cholesterol amount|cholesterol:total lipids ratio|cholesteryl ester measurement|cholesteryl esters:total lipids ratio|chylomicron amount|esterified cholesterol measurement|free cholesterol measurement|high density lipoprotein cholesterol measurement|intermediate density lipoprotein measurement|lipid measurement|low density lip…	-|PPP2R3A|MSL2|PCCB|TDGF1P6
1441	rs117068593	G03CA03	Estradiol|Norethisterone |Estradiol	chad|col1a1|dmp1|omd|spp1	5	202.742681974897	7.69506e-09	alkaline phosphatase measurement|basophil count|BMI-adjusted hip circumference|eosinophil count|neutrophil count|primary biliary cirrhosis|pulse pressure measurement	RIN3
3091	rs73165110	A07EA01	Prednisolone	cd22|cd72|cr2|fcrl1|fcrl2|tnfrsf13b|tnfrsf13c|tnfrsf9	8	101.625009987589	7.77933e-09	blood protein measurement|glomerular filtration rate|serum creatinine amount|TNFRSF13B/TNFSF13B protein level ratio in blood|TNFRSF13C/TNFSF13B protein level ratio in blood|tumor necrosis factor receptor superfamily member 13C amount	SREBF2|TNFRSF13C
548	rs4948492	A07EA01	Prednisolone	cd22|cd72|cd79b|draxin|fcer2|fcrl1|tcl1a|tnfrsf13c	8	101.625009987589	7.77933e-09	B-cell acute lymphoblastic leukemia|body height|Fc receptor-like protein 1 measurement|immunoglobulin lambda-like polypeptide 1 measurement|lymphocyte count|lymphocyte measurement|lymphocyte percentage of leukocytes|monocyte count|neutrophil percentage of leukocytes	ARID5B
3667	rs111063761	A02BC02	Pantoprazole	cblif|gast|pga4	3	Inf	8.45208e-09	Barrett's esophagus	-
4684	rs2976388	A02BC04	Rabeprazole	cblif|chga|gast|sct	4	364.595848067243	8.69316e-09	duodenal ulcer|gastric ulcer	PSCA|-|LNCOC1|LY6D|THEM6
225	rs1493694	A10A	Insulin	cdh17|cpa1|cpb1|ctrb1|notch2|pnlip|pnliprp1|prss2|serpini2	9	50.5758496403476	8.8436e-09	diabetes mellitus|Drugs used in diabetes use measurement	NOTCH2
1702	rs34262842	A07EA01	Prednisolone	adam22|adam23|ager|btn2a1|cd27|cd79b|col6a3|colec12|cst6|endou|lefty2|nbl1|ncr1|ogn|penk|ptgds|rgmb|smoc2|susd5|tafa5|tgfbr2|tgfbr3|tnfrsf9|vsig4|xg	25	4.88184692398434	8.88893e-09	glomerular filtration rate|serum creatinine amount	UMOD|PDILT
1320	rs1887646	R03AK06	Salmeterol |Fluticasone Propionate	hs6st2|mb|mybpc1|myl3|myom3|ntf4	6	66.5059841064307	8.9919e-09		LINC00393|LINC00392
3469	rs1386625	M05BA07	Risedronate	bglap|chad|col1a1	3	3207.12933639833	9.65455e-09	heel bone mineral density	-
829	rs28456	A10A	Insulin	adgrd1|amigo2|amy2a|amy2b|bcam|cela2a|cela3a|chl1|cntn4|cpa1|cpb1|ctrb1|ctrc|ctso|dcbld2|dscam|ghr|heg1|il18r1|il1r1|pcdh17|pear1|pla2g1b|plxnb2|pnlip|pnliprp1|prss2|ptprm|robo1|serpini2	30	4.12521467930743	1.04287e-08	1-palmitoyl-2-dihomo-linolenoyl-GPC (16:0/20:3n3 or 6) measurement|arachidonic acid measurement|bipolar disorder|blood glucose amount|blood VLDL cholesterol amount|cholesterol:total lipids ratio|cholesteryl ester 20:5 measurement|cholesteryl ester measurement|cholesteryl esters:total lipids ratio|chylomicron amount|colorectal cancer|Crohn's disease|docosahexaenoic acid measurement|docosapentaenoi…	FADS2|FADS1|MYRF|FEN1|MIR1908|TMEM258|MIR611
1452	rs28929474	C10AB05	Fenofibrate	adamtsl2|agxt|asgr1|asgr2|bpifb2|c1rl|cdhr2|ckap4|clstn3|creld1|ctso|erbb2|fabp1|hsd11b1|inhbc|lrig1|sil1|vwa1	18	6.70220693767654	1.11194e-08	3-hydroxybutyrate measurement|39S ribosomal protein L33|40s ribosomal protein S3 measurement|Abnormality of the liver|age at first sexual intercourse measurement|alcohol consumption quality|alcohol use disorder measurement|alcoholic liver cirrhosis|alkaline phosphatase measurement|alpha fetoprotein measurement|alpha-2-HS-glycoprotein measurement|amino acid metabolism disease|anti-neutrophil antib…	SERPINA1
1980	rs2077041	L04AX01	Azathioprine	cxcl16|klrd1|klrf1|klrk1|ncr1	5	279.469473484531	1.16902e-08		ERN1
3625	rs7677733	L04AX01	Azathioprine	cd22|draxin|fcer2|fcrl1|tcl1a	5	279.469473484531	1.16902e-08	lymphocyte count|monocyte count	-
1447	rs145078947	N04BB01	Amantadine	cpvl|ctsc|igf2r|rnaset2|sgsh	5	135.621172177967	1.18066e-08		TMEM251
3096	rs738409	G03CX01	Tibolone	adam15|adamts13|adamtsl2|alcam|cndp1|gas6|gsta1|gsta3|gusb|hmox1|il1r2|lcat|lilra2|lilrb1|lta|nrp1|pts|rida|robo1|serpina12|serping1|ttr	22	5.31742820249457	1.18115e-08	aspartate aminotransferase measurement|blood VLDL cholesterol amount|cholesterol:total lipids ratio|cholesteryl esters:total lipids ratio|chylomicron amount|cirrhosis of liver|diabetes mellitus|diacylglycerol 38:5 measurement|drug use measurement|erythrocyte volume|fatty acid measurement|free cholesterol:total lipids ratio|gout|hepatocellular carcinoma|high density lipoprotein cholesterol measure…	PNPLA3
4790	rs10984499	B01AC04	Clopidogrel	ccl28|ccn2|coch|prss27|serpine2|sort1|timp3	7	40.7361990004617	1.21101e-08		HEMGN|-|FOXE1|Y_RNA
3295	rs687339	G03CX01	Tibolone	ang|c4bpb|cndp1|cntn3|cpq|ctsf|ctsz|enpp7|gusb|idua|megf9|plg|shbg|xpnpep2	14	9.5271477005986	1.24352e-08	apolipoprotein A 1 measurement|apolipoprotein B measurement|blood VLDL cholesterol amount|cholesterol:total lipids ratio|cholesteryl ester measurement|cholesteryl esters:total lipids ratio|chylomicron amount|esterified cholesterol measurement|free cholesterol measurement|high density lipoprotein cholesterol measurement|intermediate density lipoprotein measurement|lipid measurement|low density lip…	-|PPP2R3A|MSL2|PCCB|TDGF1P6
1241	rs7970695	G03CA57	Conjugated Estrogens	amot|asah2|cpe|cpm|ctsf|enpp2|enpp7|fut3_fut5|ggt1|gpc5|hgfac|hs6st1|hsd11b1|il17rb|il1rl2|lrig1|nrp1|pglyrp2|pzp|serpina4|serpina7|tfpi	22	5.67855662436206	1.26495e-08	blood VLDL cholesterol amount|cholesterol:total lipids ratio|cholesteryl ester measurement|cholesteryl esters:total lipids ratio|esterified cholesterol measurement|free cholesterol measurement|free cholesterol:total lipids ratio|high density lipoprotein cholesterol measurement|intermediate density lipoprotein measurement|lipid measurement|low density lipoprotein cholesterol measurement|phospholip…	HNF1A|HNF1A-AS1|C12orf43|OASL
1241	rs7970695	G03FA01	Norethisterone |Estradiol	amot|asah2|cfhr5|cpm|enpp2|enpp7|hgfac|il1rap|il1rl2|lepr|lrig1|mertk|pglyrp2|pzp|serpina7|tfpi	16	7.69785322536299	1.31382e-08	blood VLDL cholesterol amount|cholesterol:total lipids ratio|cholesteryl ester measurement|cholesteryl esters:total lipids ratio|esterified cholesterol measurement|free cholesterol measurement|free cholesterol:total lipids ratio|high density lipoprotein cholesterol measurement|intermediate density lipoprotein measurement|lipid measurement|low density lipoprotein cholesterol measurement|phospholip…	HNF1A|HNF1A-AS1|C12orf43|OASL
3376	rs710446	G03CA57	Conjugated Estrogens	adamts15|apol1|bag3|bcl2l11|bmp6|cpvl|klkb1|npy|omd|pdgfc|rab6a|serpina5	12	16.8000522120703	1.32213e-08	AGRP/NPY protein level ratio in blood|BCL2L11/ITGA6 protein level ratio in blood|BCL2L11/RAB6A protein level ratio in blood|blood coagulation trait|blood protein measurement|bone morphogenetic protein 6 measurement|bradykinin|CD84/ITGA6 protein level ratio in blood|des-arg 9 measurement|ESAM/SPINT2 protein level ratio in blood|factor XI measurement|histidine measurement|ITGA6/STX8 protein level r…	KNG1
4870	rs2519093	A10BB09	Gliclazide	adam9|adgre2|adgrg1|amigo2|cd48|cd80|cdh1|cntn2|dmp1|dpp6|galnt10|gcg|gp2|il1r2|il6st|itgb7|klrb1|ly9|lypd3|mfap4|muc13|nfasc|nrcam|plxnb2|pyy|reg1a|reg1b|scg2|sele|sirpa|tlr3|wif1	32	3.94890765985114	1.3344e-08	alkaline phosphatase measurement|blood group AB|blood group O|blood VLDL cholesterol amount|cholesterol:total lipids ratio|cholesteryl ester measurement|cholesteryl esters:total lipids ratio|chylomicron amount|coronary artery disease|COVID-19|deep vein thrombosis|duodenal ulcer|esterified cholesterol measurement|free cholesterol measurement|free cholesterol:total lipids ratio|gastric ulcer|high d…	ABO
2476	rs1260326	N03AG01	Valproic Acid	btn2a1|crlf1|draxin|fcn1|galnt2|gas6|igsf3|klk1|layn|ltbr|mansc1|nrp1|prg2|prrt3|ror1|sez6l2|spint1|tgoln2	18	7.61486457312031	1.35743e-08	alcohol consumption quality|alcohol use disorder measurement|apolipoprotein A 1 measurement|apolipoprotein B measurement|aspartate aminotransferase measurement|blood glucose amount|blood insulin amount|blood VLDL cholesterol amount|body mass index|chloride measurement|cholesterol:total lipids ratio|cholesteryl ester measurement|cholesteryl esters:total lipids ratio|chylomicron amount|coffee consu…	GCKR|EIF2B4|-
2339	rs429358	C10AB02	Bezafibrate	apoa2|bpifb2|furin|hsd11b1|naaa|prap1|vnn1	7	37.257746203467	1.36568e-08	1-palmitoyl-2-stearoyl-GPC (16:0/18:0) measurement|3-hydroxybutyrate measurement|age-related macular degeneration|alkaline phosphatase measurement|Alzheimer disease|Alzheimer's disease biomarker measurement|amyloid-beta measurement|apolipoprotein A 1 measurement|apolipoprotein B measurement|beta-amyloid 1-42 measurement|blood protein measurement|blood VLDL cholesterol amount|body mass index|C-rea…	APOE|APOC1
4986	rs186021206	C02CA04	Doxazosin	adam23|angpt2|bmper|ca12|cbln4|cd300lg|cdh6|clec14a|dpep1|ephb4|folr1|fstl1|klk8|lifr|lrp11|pdgfrb|ptprs|rnf149|sirpa|spink5|tgfbr2|tnfrsf1a|tnfrsf21	23	5.59206812805051	1.38194e-08	alkaline phosphatase measurement|apolipoprotein A 1 measurement|apolipoprotein B measurement|blood VLDL cholesterol amount|C-reactive protein measurement|cholesterol esters in large HDL measurement|cholesterol:total lipids ratio|cholesteryl ester measurement|cholesteryl esters:total lipids ratio|chylomicron amount|free cholesterol in large HDL measurement|free cholesterol in small HDL measurement…	-
3567	rs13107325	G03CA57	Conjugated Estrogens	acan|ccdc80|clec14a|clec3b|creg1|dsg3|galnt3|galnt7|gfra2|gfra3|golm2|hs6st1|islr2|ism1|itga11|lag3|lifr|lypd3|mansc1|megf9|nell1|nt5e|ntrk2|pappa|plxdc2|ptprm|sdc1|slitrk2|sod3|tnfsf12|vit	31	3.9796866797231	1.50413e-08	alcohol consumption quality|alcohol use disorder measurement|apolipoprotein A 1 measurement|aspartate aminotransferase measurement|blood VLDL cholesterol amount|body mass index|calcium measurement|cholesterol:total lipids ratio|cholesteryl ester measurement|cholesteryl esters:total lipids ratio|cognitive function measurement|cortical thickness|esterified cholesterol measurement|fat pad mass|free …	SLC39A8|-
454	rs199900492	G03CX01	Tibolone	a1bg|bpifb2|enpp7|kitlg|mep1b|serping1	6	Inf	1.54109e-08	alkaline phosphatase measurement|antihyperlipidemic drug use measurement|apolipoprotein A 1 measurement|apolipoprotein B measurement|bilirubin measurement|blood VLDL cholesterol amount|cholesterol esters in large LDL measurement|cholesterol esters in medium LDL measurement|cholesterol in large LDL measurement|cholesterol in medium LDL measurement|cholesterol in small LDL measurement|cholesterol i…	-
760	rs7481951	C03AA01	Bendroflumethiazide	actn2|fabp3|hspb6|mb|mybpc1|myl3|myom3	7	43.7078865553309	1.59968e-08		ANO5
2266	rs58542926	C10AA07	Rosuvastatin	apoa2|creg1|ctsb|dcbld2|gusb|hsd11b1|ldlr|pcsk9	8	25.5783555460661	1.62783e-08	apolipoprotein B measurement|blood VLDL cholesterol amount|cholesterol:total lipids ratio|cholesteryl ester measurement|cholesteryl esters:total lipids ratio|chylomicron amount|diabetes mellitus|docosahexaenoic acid measurement|esterified cholesterol measurement|fatty acid measurement|free cholesterol measurement|free cholesterol:total lipids ratio|high density lipoprotein cholesterol measurement…	TM6SF2|SUGP1|MAU2|NCAN|CILP2|GATAD2A|GMIP
1623	rs34560261	L02AE03	Goserelin	cst6|endou|gal|lgals7_lgals7b	4	306.043437688951	1.64163e-08	acne|frontal fibrosing alopecia|seborrheic keratosis|skin disease	SEMA4B
1452	rs28929474	N02AJ06	Caffeine |Acetaminophen |Codeine|Acetaminophen |Codeine |Ketorolac|Acetaminophen |Codeine	ace2|ambp|amn|asgr1|c4bpb|ccl16|cd4|cela2a|creld1|dcbld2|il18r1|pdgfc|sel1l|slc39a14|smoc1	15	8.31986319432837	1.6475e-08	3-hydroxybutyrate measurement|39S ribosomal protein L33|40s ribosomal protein S3 measurement|Abnormality of the liver|age at first sexual intercourse measurement|alcohol consumption quality|alcohol use disorder measurement|alcoholic liver cirrhosis|alkaline phosphatase measurement|alpha fetoprotein measurement|alpha-2-HS-glycoprotein measurement|amino acid metabolism disease|anti-neutrophil antib…	SERPINA1
1241	rs7970695	G03AA07	Levonorgestrel |Ethinyl Estradiol	amot|asah2|cd302|cfhr5|cpe|cpm|enpp7|fgfr4|gpc5|hgfac|hs6st1|il1rap|il1rl2|lepr|lrig1|mertk|pglyrp2|pzp|sele|serpina4|serpina7|tfpi|treh	23	5.39567943111666	1.68366e-08	blood VLDL cholesterol amount|cholesterol:total lipids ratio|cholesteryl ester measurement|cholesteryl esters:total lipids ratio|esterified cholesterol measurement|free cholesterol measurement|free cholesterol:total lipids ratio|high density lipoprotein cholesterol measurement|intermediate density lipoprotein measurement|lipid measurement|low density lipoprotein cholesterol measurement|phospholip…	HNF1A|HNF1A-AS1|C12orf43|OASL
2266	rs58542926	N03AF01	Carbamazepine	agrn|apoa2|coq7|ctbs|ctsz|fuca1|ggh|hsd11b1|ifngr2|naaa|smpd1|smpdl3a	12	11.067661569263	1.76667e-08	apolipoprotein B measurement|blood VLDL cholesterol amount|cholesterol:total lipids ratio|cholesteryl ester measurement|cholesteryl esters:total lipids ratio|chylomicron amount|diabetes mellitus|docosahexaenoic acid measurement|esterified cholesterol measurement|fatty acid measurement|free cholesterol measurement|free cholesterol:total lipids ratio|high density lipoprotein cholesterol measurement…	TM6SF2|SUGP1|MAU2|NCAN|CILP2|GATAD2A|GMIP
2476	rs1260326	N02BE01	Acetaminophen	bche|boc|btd|c4bpb|cfb|clu|egfr|ern1|f10|f12|f7|fstl1|hhex|ldlr|mep1b|nagpa|proc|serpinc1|ttr|xpnpep2	20	6.37460616721253	1.81717e-08	alcohol consumption quality|alcohol use disorder measurement|apolipoprotein A 1 measurement|apolipoprotein B measurement|aspartate aminotransferase measurement|blood glucose amount|blood insulin amount|blood VLDL cholesterol amount|body mass index|chloride measurement|cholesterol:total lipids ratio|cholesteryl ester measurement|cholesteryl esters:total lipids ratio|chylomicron amount|coffee consu…	GCKR|EIF2B4|-
4729	rs7865362	A10A	Insulin	acp5|b3gnt7|ca12|cdh17|cr1|csf1r|galnt10|itgam|itgb2|itgb6|itgb7|lilrb1|lyve1|prcp|prss27|siglec1|siglec7|slamf7	18	6.94597289613548	1.83317e-08		B4GALT1|B4GALT1-AS1|RNU4ATAC15P
133	rs35311109	A10A	Insulin	cela2a|cpa1|cpb1|ctrc|pla2g1b|pnliprp1|prss2|serpini2	8	89.6446428907002	1.91122e-08		-|FAF1|MIR4421
1561	rs339969	N03AF01	Carbamazepine	ace2|apoa2|ctbs|ctsz|fuca1|ggh|ggt1|smpd1|smpdl3a	9	19.1769140892609	1.98767e-08	alanine measurement|aspartate aminotransferase measurement|aspartate aminotransferase to alanine aminotransferase ratio|bilirubin measurement|birth weight|body mass index|brain attribute|C-reactive protein measurement|chloride measurement|erythrocyte count|hematocrit|hemoglobin measurement|low density lipoprotein cholesterol measurement|serum alanine aminotransferase measurement|serum albumin amo…	RORA-AS1
3209	rs9857570	B01AC04	Clopidogrel	arsb|cd164|cd226|ereg|thpo	5	253.257637586921	1.99569e-08		ABHD6|HTD2
3667	rs111063761	A02BC04	Rabeprazole	cblif|gast|pga4	3	Inf	2.0285e-08	Barrett's esophagus	-
4729	rs7865362	G03AA07	Levonorgestrel |Ethinyl Estradiol	ca12|cd163|cd33|comp|cr1|crtam|csf1r|hs6st1|itgb2|itgb7|lilrb1|lilrb2|man1a2|megf10|siglec1|siglec7|siglec9|slamf7|timd4|tnfsf8	20	6.32662043794232	2.03434e-08		B4GALT1|B4GALT1-AS1|RNU4ATAC15P
4361	rs3812316	N02BE01	Acetaminophen	bche|boc|f10|f12|f7|fstl1|ldlr|nagpa|proc|serpinc1|slc39a14|ttr	12	11.0319540668578	2.10016e-08	alcohol consumption quality|blood VLDL cholesterol amount|BMI-adjusted waist-hip ratio|cholesterol:total lipids ratio|cholesteryl ester measurement|cholesteryl esters:total lipids ratio|chylomicron amount|esterified cholesterol measurement|fatty acid measurement|free cholesterol measurement|free cholesterol:total lipids ratio|high density lipoprotein cholesterol measurement|intermediate density l…	MLXIPL|-|TBL2|BAZ1B|BCL7B|FZD9|RNU6-1198P
1525	rs139974673	N02BE01	Acetaminophen	apof|btd|cndp1|fetub|fstl1|gusb|il18r1|il1rap|ldlr|ment|serpinc1	11	12.5992138619561	2.14705e-08	apolipoprotein A 1 measurement|apolipoprotein B measurement|blood VLDL cholesterol amount|cholesterol:total lipids ratio|cholesteryl ester measurement|cholesteryl esters:total lipids ratio|chylomicron amount|esterified cholesterol measurement|fatty acid measurement|free cholesterol measurement|free cholesterol:total lipids ratio|high density lipoprotein cholesterol measurement|intermediate densit…	RNU6-354P|MAP1A|TP53BP1|RNU6-610P|UBR1|STRCP1|CATSPER2|TUBGCP4|FRMD5|LCMT2
1525	rs139974673	C10AA01	Simvastatin	apom|cfi|chl1|ctbs|ctsf|gusb|hgfac|icam3|il7r|itgb7|l1cam|ldlr|lrg1|mamdc4|mcam|ment|met|mxra8|nme3|plau|serpina6|shbg|smpdl3a|tgfbi|vnn1	25	4.74996401435287	2.294e-08	apolipoprotein A 1 measurement|apolipoprotein B measurement|blood VLDL cholesterol amount|cholesterol:total lipids ratio|cholesteryl ester measurement|cholesteryl esters:total lipids ratio|chylomicron amount|esterified cholesterol measurement|fatty acid measurement|free cholesterol measurement|free cholesterol:total lipids ratio|high density lipoprotein cholesterol measurement|intermediate densit…	RNU6-354P|MAP1A|TP53BP1|RNU6-610P|UBR1|STRCP1|CATSPER2|TUBGCP4|FRMD5|LCMT2
3295	rs687339	G03AA07	Levonorgestrel |Ethinyl Estradiol	bche|c4bpb|ckb|cntn3|cr1|creg1|enpp7|erbb2|gusb|igfbp2|lepr|megf9|plg|prap1|ptprs|pzp|rtn4r|serpina7|xpnpep2	19	6.7146682147834	2.29877e-08	apolipoprotein A 1 measurement|apolipoprotein B measurement|blood VLDL cholesterol amount|cholesterol:total lipids ratio|cholesteryl ester measurement|cholesteryl esters:total lipids ratio|chylomicron amount|esterified cholesterol measurement|free cholesterol measurement|high density lipoprotein cholesterol measurement|intermediate density lipoprotein measurement|lipid measurement|low density lip…	-|PPP2R3A|MSL2|PCCB|TDGF1P6
4985	rs333947	B01AA03	Warfarin	ache|adipoq|cd248|cspg4|fbln2|hrc|lefty2|ltbp2|mfap4|myoc|nptx2|pepd|sez6l2|sod3|wif1	15	8.48292415603687	2.31812e-08	adiponectin measurement|advanced glycosylation end product-specific receptor amount|apolipoprotein A 1 measurement|aspartate aminotransferase measurement|aspartate aminotransferase to alanine aminotransferase ratio|blood protein measurement|cholesteryl ester measurement|cholesteryl esters:total lipids ratio|creatine kinase measurement|cystatin C measurement|diastolic blood pressure|free cholester…	CSF1
4498	rs4841132	G03CX01	Tibolone	adam15|adamts13|adamtsl2|alcam|apoa1|ctsf|enpp2|gas6|gpc5|hgfac|hsd11b1|kitlg|lcat|lilrb1|masp1|mdga1|megf10|megf9|met|robo1|serping1|ttr	22	5.07831829201814	2.37119e-08	alcohol use disorder measurement|alkaline phosphatase measurement|blood glucose amount|blood insulin amount|blood VLDL cholesterol amount|body mass index|cholesterol:total lipids ratio|cholesteryl ester measurement|cholesteryl esters:total lipids ratio|esterified cholesterol measurement|free cholesterol measurement|free cholesterol:total lipids ratio|high density lipoprotein cholesterol measureme…	PPP1R3B-DT
3507	rs34707604	G03CX01	Tibolone	cfhr5|cntn3|enpp2|fut3_fut5|gusb|il17rb|ptprf	7	68.3480474348279	2.48018e-08		-|UGT2B17
4656	rs28601761	C10AA07	Rosuvastatin	angptl3|apoa2|dcbld2|hsd17b14|ldlr|mbl2|mme|pla2g7|tnfsf10	9	19.2159245506456	2.53462e-08	apolipoprotein B measurement|blood VLDL cholesterol amount|C-reactive protein measurement|cholesterol:total lipids ratio|cholesteryl ester measurement|cholesteryl esters:total lipids ratio|chylomicron amount|coronary artery disease|esterified cholesterol measurement|fatty acid measurement|free cholesterol measurement|free cholesterol:total lipids ratio|high density lipoprotein cholesterol measure…	-
4956	rs12393692	G03CA57	Conjugated Estrogens	angptl4|chrdl1|erbb2|fetub|fut3_fut5|il1rl2|lrig1|mbl2|proc|ptprf|pzp|serpina4|shbg|ssc4d	14	10.6133698595181	2.60199e-08		-|CHRDL1|RTL9|TDGF1P3|M6PRP1
23	rs80293268	A10BA02	Metformin	cdsn|cpa4|cst6|dsg3|dsg4|endou|fabp9|klk7|pinlyp|plb1|prss53	11	33.8942014575139	2.60761e-08	acne|balding measurement|cystatin-M measurement|strand of hair color|strand of hair shape	-
3564	rs1800759	G03CA57	Conjugated Estrogens	ada2|adgre5|asah2|c4bpb|cdhr5|cr1|erbb3|f7|fut3_fut5|il1rl2|itgb7|nrp1|plau|serpina4|xpnpep2	15	9.26485793144128	2.72606e-08	alcohol use disorder measurement|high density lipoprotein cholesterol measurement|phospholipids:total lipids ratio	ADH4|-|ADH5|METAP1
4957	X:112108391_TA_T	C02CA04	Doxazosin	ca12|lrp11|nell1|nphs1|spock1|tgoln2|tnfrsf21	7	33.715105811469	2.74947e-08	hematocrit|hemoglobin measurement	-|RN7SL266P
4420	rs6966838	A10A	Insulin	cpa1|cpb1|ctrb1|pnlip|pnliprp1|prss2|serpini2	7	Inf	2.79016e-08	BMI-adjusted waist-hip ratio|coronary artery disease|Dupuytren Contracture|high density lipoprotein cholesterol measurement|metabolic syndrome|triglyceride measurement|waist-hip ratio	ANKRD49P4|ASZ1|CFTR
3096	rs738409	G03FA01	Norethisterone |Estradiol	ada2|adam15|akr7l|aoc3|cd163|clstn2|creg1|csf1r|igfbp7|il1rap|itgb7|lilra2|omd|plau|ptgr1|robo1|serpina12|smpd1|spp1|ttr|vcam1	21	5.23587852274495	2.95184e-08	aspartate aminotransferase measurement|blood VLDL cholesterol amount|cholesterol:total lipids ratio|cholesteryl esters:total lipids ratio|chylomicron amount|cirrhosis of liver|diabetes mellitus|diacylglycerol 38:5 measurement|drug use measurement|erythrocyte volume|fatty acid measurement|free cholesterol:total lipids ratio|gout|hepatocellular carcinoma|high density lipoprotein cholesterol measure…	PNPLA3
4523	rs1495743	N03AF01	Carbamazepine	cdhr5|ctbs|fetub|fuca1|itih3|tgfbi|vnn1	7	36.2391367707387	3.04419e-08	1-methylxanthine measurement|4-acetamidobutanoate measurement|blood VLDL cholesterol amount|cholesterol:total lipids ratio|cholesteryl ester measurement|cholesteryl esters:total lipids ratio|chylomicron amount|free cholesterol measurement|free cholesterol:total lipids ratio|high density lipoprotein cholesterol measurement|Hypercholesterolemia|intermediate density lipoprotein measurement|lipid mea…	-|NAT2
3096	rs738409	A10BB09	Gliclazide	ada2|adgrg1|aoc3|c7|cd80|cndp1|ctso|igsf3|il1r2|il1rap|itgb7|krt8|man2b2|mfap4|nfasc|robo1|siglec10|tlr3	18	6.11213435148491	3.12031e-08	aspartate aminotransferase measurement|blood VLDL cholesterol amount|cholesterol:total lipids ratio|cholesteryl esters:total lipids ratio|chylomicron amount|cirrhosis of liver|diabetes mellitus|diacylglycerol 38:5 measurement|drug use measurement|erythrocyte volume|fatty acid measurement|free cholesterol:total lipids ratio|gout|hepatocellular carcinoma|high density lipoprotein cholesterol measure…	PNPLA3
4870	rs2519093	C03AA01	Bendroflumethiazide	ccl21|col1a1|crim1|dmp1|epcam|fgf23|gpa33|hepacam2|heph|icam5|il1rl1|klk14|mertk|notch3|ptprk|ptprs|ptprz1|s100a13|sez6l|siglec9|sod2|sod3|spp1|stab2|stc1|tcn2|tfrc	27	4.37527093377506	3.16072e-08	alkaline phosphatase measurement|blood group AB|blood group O|blood VLDL cholesterol amount|cholesterol:total lipids ratio|cholesteryl ester measurement|cholesteryl esters:total lipids ratio|chylomicron amount|coronary artery disease|COVID-19|deep vein thrombosis|duodenal ulcer|esterified cholesterol measurement|free cholesterol measurement|free cholesterol:total lipids ratio|gastric ulcer|high d…	ABO
534	rs2438988	N02AA08	Dihydrocodeine	cela2a|cela3a|ppy	3	1831.76357161686	3.37735e-08		FRMPD2|-
1525	rs139974673	N03AF01	Carbamazepine	asah2|cfhr5|ctbs|ctsf|enpp7|fetub|ggh|lag3|shbg|smpd1|smpdl3a|tgfbi|vnn1	13	9.08913538031702	3.66931e-08	apolipoprotein A 1 measurement|apolipoprotein B measurement|blood VLDL cholesterol amount|cholesterol:total lipids ratio|cholesteryl ester measurement|cholesteryl esters:total lipids ratio|chylomicron amount|esterified cholesterol measurement|fatty acid measurement|free cholesterol measurement|free cholesterol:total lipids ratio|high density lipoprotein cholesterol measurement|intermediate densit…	RNU6-354P|MAP1A|TP53BP1|RNU6-610P|UBR1|STRCP1|CATSPER2|TUBGCP4|FRMD5|LCMT2
2363	rs601338	A02BC01	Omeprazole	cblif|clps|cst1|epcam|gkn1|gp2|klk11|krt19|mmp10|prss27|psca|reg1b|sema3g|spink5|vsig2	15	7.81202318301025	3.75603e-08	alcohol consumption quality|alcohol use disorder measurement|blood VLDL cholesterol amount|cholesteryl ester measurement|COVID-19|free cholesterol measurement|high density lipoprotein cholesterol measurement|intermediate density lipoprotein measurement|lipid measurement|lipoprotein measurement|low density lipoprotein cholesterol measurement|phospholipid measurement|self-reported|total cholesterol…	FUT2|MAMSTR|RASIP1|FUT1|NTN5
197	rs140584594	G03CX01	Tibolone	asah2|c4bpb|erbb3|il17rb|lcat|plg|serping1|ttr	8	31.4803076342422	3.76321e-08	apolipoprotein A 1 measurement|apolipoprotein B to apolipoprotein A1 ratio|aspartate aminotransferase measurement|bilirubin measurement|blood VLDL cholesterol amount|body fat percentage|cholesterol in medium HDL measurement|cholesteryl ester measurement|erythrocyte volume|fatty acid measurement|free androgen index|free cholesterol in medium HDL measurement|free cholesterol measurement|free choles…	GSTM1
1986	rs1801689	G03AA07	Levonorgestrel |Ethinyl Estradiol	adamtsl2|angptl1|asgr1|asgr2|btd|c4bpb|cd302|cd99l2|creld1|entpd5|erbb2|ifnlr1|igf2r|lepr|nme3|nomo1|pdgfc|pon3|ptprf|tctn3|tnfsf10|tnfsf11|txndc15|vit|vwa1	25	4.6579851748763	3.79259e-08	ADP-ribose pyrophosphatase|angiopoietin-related protein 1 measurement|apolipoprotein B measurement|aspartate aminotransferase measurement|aspartate aminotransferase to alanine aminotransferase ratio|ATP-dependent RNA helicase DHX8 measurement|blood VLDL cholesterol amount|body height|C-reactive protein measurement|C5a anaphylatoxin measurement|CASP3/YES1 protein level ratio in blood|CD99/CD99L2 p…	APOH|PRKCA
3126	rs7638232	J01CE02	Phenoxymethylpenicillin	mfge8|ptprb|ptprh	3	Inf	3.98455e-08		-|SYN2
3096	rs738409	G03AA07	Levonorgestrel |Ethinyl Estradiol	ada2|adam15|adamtsl2|akr7l|aoc3|cd163|cd80|cdh6|clstn2|creg1|csf1r|ddr1|flrt2|gusb|igfbp7|il1rap|itgb7|lcat|lifr|lilra2|lilrb1|lilrb2|marco|plau|robo1|serpina12|serpind1|siglec10|siglec9|tnfrsf11b|tnfsf8|ttr	32	3.71733938969942	3.99041e-08	aspartate aminotransferase measurement|blood VLDL cholesterol amount|cholesterol:total lipids ratio|cholesteryl esters:total lipids ratio|chylomicron amount|cirrhosis of liver|diabetes mellitus|diacylglycerol 38:5 measurement|drug use measurement|erythrocyte volume|fatty acid measurement|free cholesterol:total lipids ratio|gout|hepatocellular carcinoma|high density lipoprotein cholesterol measure…	PNPLA3
3295	rs687339	C10AA01	Simvastatin	apoa2|bche|cr1|creg1|ctbs|ctsf|ctsz|erbb2|gusb|man2b2|naaa|naga|prap1|ptprs|rtn4r|sdc1|shbg|smpdl3a	18	6.72571775337924	4.01711e-08	apolipoprotein A 1 measurement|apolipoprotein B measurement|blood VLDL cholesterol amount|cholesterol:total lipids ratio|cholesteryl ester measurement|cholesteryl esters:total lipids ratio|chylomicron amount|esterified cholesterol measurement|free cholesterol measurement|high density lipoprotein cholesterol measurement|intermediate density lipoprotein measurement|lipid measurement|low density lip…	-|PPP2R3A|MSL2|PCCB|TDGF1P6
2476	rs1260326	A07EA01	Prednisolone	adam22|adamts8|agrp|apod|btn2a1|ccn3|cd27|cd55|cd79b|cd93|cdh5|cfb|cntn1|cntn5|cst6|draxin|efhd1|egfr|endou|f3|faslg|flrt2|folr2|folr3|ggh|gpnmb|igdcc4|itga11|klk8|l1cam|lect2|lrrn1|mepe|mfge8|milr1|nbl1|npl|ntrk2|oxt|pla2g10|proc|ptprs|rgma|rgmb|robo2|serpinc1|susd5|tfpi|tgfbr2|thy1	50	2.76951138023616	4.18583e-08	alcohol consumption quality|alcohol use disorder measurement|apolipoprotein A 1 measurement|apolipoprotein B measurement|aspartate aminotransferase measurement|blood glucose amount|blood insulin amount|blood VLDL cholesterol amount|body mass index|chloride measurement|cholesterol:total lipids ratio|cholesteryl ester measurement|cholesteryl esters:total lipids ratio|chylomicron amount|coffee consu…	GCKR|EIF2B4|-
3587	rs114816312	C10AB05	Fenofibrate	bpifb2|c1rl|f11|igfbp3|igsf9|naaa	6	62.1264155798613	4.19794e-08	blood VLDL cholesterol amount|cholesterol:total lipids ratio|cholesteryl ester measurement|cholesteryl esters:total lipids ratio|chylomicron amount|free cholesterol measurement|free cholesterol:total lipids ratio|high density lipoprotein cholesterol measurement|intermediate density lipoprotein measurement|low density lipoprotein cholesterol measurement|non-high density lipoprotein cholesterol mea…	MCUB|PLA2G12A|COL25A1|-
1204	rs10745925	L02BA01	Tamoxifen	arsa|creg1|ctbs|ctsb|ctso|ctsz|gusb|hsd11b1|man2b2|naaa|prcp|smpd1	12	10.7378876579508	4.3122e-08		GNPTAB|RNA5SP369
3627	rs41280463	N03AF01	Carbamazepine	ctbs|ctsf|ctsz|naaa|smpd1|smpdl3a	6	61.2145396455533	4.5575e-08	alkaline phosphatase measurement|apolipoprotein A 1 measurement|high density lipoprotein cholesterol measurement	RNU6-1196P|TRIM2
2476	rs1260326	L02BA01	Tamoxifen	adgrd1|agt|ang|apcs|bcam|bche|c4bpb|cd27|ckb|crlf1|csf1|ctbs|egfr|ephb6|f12|fst|gas6|ghr|gpc1|hgfac|igfbp2|itih4|klkb1|lcat|mamdc4|mep1b|mepe|plg|pltp|pon3|ptprf|rtn4r|sdc1|serpina11|serpina5|stc2|tfpi	37	3.3089090051324	4.60219e-08	alcohol consumption quality|alcohol use disorder measurement|apolipoprotein A 1 measurement|apolipoprotein B measurement|aspartate aminotransferase measurement|blood glucose amount|blood insulin amount|blood VLDL cholesterol amount|body mass index|chloride measurement|cholesterol:total lipids ratio|cholesteryl ester measurement|cholesteryl esters:total lipids ratio|chylomicron amount|coffee consu…	GCKR|EIF2B4|-
193	rs12740374	G03AA07	Levonorgestrel |Ethinyl Estradiol	asgr1|bpifa2|cd209|csf3r|fgfbp3|ghr|hjv|hs6st1|igfbp1|klb|lag3|ly9|man1a2|marco|megf9|sele|tgoln2|tnfrsf21|tnfsf11|vasn	20	5.89944441418949	4.68447e-08	apolipoprotein A 1 measurement|apolipoprotein B measurement|blood VLDL cholesterol amount|C-reactive protein measurement|cholesterol:total lipids ratio|cholesteryl ester measurement|cholesteryl esters:total lipids ratio|chylomicron amount|coronary artery disease|drug use measurement|esterified cholesterol measurement|family history|free cholesterol measurement|free cholesterol:total lipids ratio|…	PSRC1|CELSR2
2363	rs601338	N06AA09	Amitriptyline	cd28|cd83|cela3a|epha2|gp2|grp|klk13|leg1|lgals3|nagpa|pdcd1|pla2g1b|pnlip|spint1	14	8.46380345863283	4.74727e-08	alcohol consumption quality|alcohol use disorder measurement|blood VLDL cholesterol amount|cholesteryl ester measurement|COVID-19|free cholesterol measurement|high density lipoprotein cholesterol measurement|intermediate density lipoprotein measurement|lipid measurement|lipoprotein measurement|low density lipoprotein cholesterol measurement|phospholipid measurement|self-reported|total cholesterol…	FUT2|MAMSTR|RASIP1|FUT1|NTN5
828	11:60964563_CA_C	B03BA03	Hydroxocobalamin	ca9|cblif|lipf	3	1220.1311369986	4.82231e-08	blood protein measurement|CA9/CBLIF protein level ratio in blood|phosphatidylcholine measurement|serum albumin amount	PGA3|-
1741	rs247617	G03CA57	Conjugated Estrogens	angptl3|apoa1|cd99l2|crip2|fgfbp2|fgfbp3|gal|gprc5c|icam4|ifngr2|itga11|kitlg|ment|notch3|pltp|pon1|pon3|rab6a|vat1	19	6.11718707588446	4.88778e-08	1-(1-enyl-palmitoyl)-2-oleoyl-GPC (P-16:0/18:1) measurement|age-related macular degeneration|apolipoprotein A 1 measurement|apolipoprotein B measurement|blood protein measurement|blood VLDL cholesterol amount|cholesterol:total lipids ratio|cholesteryl ester measurement|cholesteryl esters:total lipids ratio|chylomicron amount|diglyceride measurement|docosahexaenoic acid measurement|esterified chol…	-|CETP
627	rs745932882	L04AX01	Azathioprine	cd160|faslg|gnly|gzmb|itgb2|ncr1	6	49.5465002645352	5.25741e-08		-|HHEX|EIF2S2P3|KIF11|Y_RNA
2106	rs9959832	N03AF01	Carbamazepine	agxt|coq7|echdc3|ggt1|hao1|nt5e|sdhb	7	32.2289760335907	5.30135e-08		-
1206	rs2723889	B01AA03	Warfarin	angptl1|clec11a|dctpp1|esm1|nrp2|pdgfra|tnr|vcam1	8	37.9789113369862	5.40832e-08	neuroligin-1 measurement|protein measurement	STAB2
4598	rs6472539	B01AA03	Warfarin	acy3|ckmt1a_ckmt1b|fabp1|fabp2|lgals3|muc2|rbp2|s100g	8	37.9789113369862	5.40832e-08	ANXA4/LACTB2 protein level ratio in blood|BMI-adjusted waist circumference|FADD/LACTB2 protein level ratio in blood|heel bone mineral density|hip geometry|LACTB2/PLPBP protein level ratio in blood|LACTB2/PPP1R2 protein level ratio in blood|LACTB2/QDPR protein level ratio in blood|level of gastrotropin in blood|X-12193 measurement|X-16580 measurement	XKR9|-
499	rs56278466	R03AC02	Salbutamol	bcam|cd109|cntn1|dipk2b|dpp6|gfra3|gpnmb|gsn|hmcn2|itgam|lefty2|ntrk2|qpct|rgmb|robo2|sod3|thbs4	17	6.35037602334068	5.62897e-08	plexin-B2 measurement|semaphorin-6A measurement	MRC1|MIR511
2744	rs1047891	C10AA01	Simvastatin	ace2|apom|ass1|bst1|ccl16|dsg3|fcamr|gusb|hgfac|lcat|lypd3|mep1a|podxl2|rnase4|rtn4r|tnfsf8	16	7.73234297890954	5.73788e-08	1-ribosyl-imidazoleacetate measurement|2-butenoylglycine measurement|2-methylserine measurement|2,3-dihydroxy-5-methylthio-4-pentenoate (DMTPA) measurement|2R,3R-dihydroxybutyrate measurement|3-hydroxybutyroylglycine measurement|3-methylglutaconate measurement|3-methylglutarylcarnitine (2) measurement|5-hydroxymethyl-2-furoylcarnitine measurement|5-methylthioadenosine (MTA) measurement|AARSD1/EIF…	CPS1
3679	rs6888304	N03AF01	Carbamazepine	agxt|coq7|hao1|nt5e|sdhb	5	201.636861218074	5.76626e-08	aspartate aminotransferase measurement|aspartate aminotransferase to alanine aminotransferase ratio|serum alanine aminotransferase measurement|serum gamma-glutamyl transferase measurement	-
4649	rs11995824	G03FA01	Norethisterone |Estradiol	bglap|chad|col1a1|omd|ptprz1|sost|spp1	7	47.7031891931929	5.92278e-08	bone tissue density|chondroadherin measurement|leucine-rich repeat-containing protein 15 measurement	COLEC10
4867	rs8176693	A10BB09	Gliclazide	aoc3|cela3a|dll1|dsc2|dsg2|epha2|grn|igsf3|il18bp|il1r1|notch1|pnlip|pnliprp1|robo1|sema7a|tek	16	6.64695060156915	5.93998e-08	erythrocyte count|soluble measurement	ABO|LCN1P1
3564	rs1800759	G03FA10	Conjugated Estrogens |Norgestrel	asah2|ceacam16|cr1|csf1r|il1rap|il1rl2|plau|tnfsf8	8	20.4774999078172	6.15999e-08	alcohol use disorder measurement|high density lipoprotein cholesterol measurement|phospholipids:total lipids ratio	ADH4|-|ADH5|METAP1
4361	rs3812316	M04AA01	Allopurinol	adgrd1|ang|ccl16|cpa1|f9|fgf21|il1r2|mamdc4|oxt|slc39a5	10	13.5215392497614	6.30832e-08	alcohol consumption quality|blood VLDL cholesterol amount|BMI-adjusted waist-hip ratio|cholesterol:total lipids ratio|cholesteryl ester measurement|cholesteryl esters:total lipids ratio|chylomicron amount|esterified cholesterol measurement|fatty acid measurement|free cholesterol measurement|free cholesterol:total lipids ratio|high density lipoprotein cholesterol measurement|intermediate density l…	MLXIPL|-|TBL2|BAZ1B|BCL7B|FZD9|RNU6-1198P
2266	rs58542926	C10AX09	Ezetimibe	apoa2|ctsb|dcbld2|ldlr|pcsk9	5	128.050892912953	6.31339e-08	apolipoprotein B measurement|blood VLDL cholesterol amount|cholesterol:total lipids ratio|cholesteryl ester measurement|cholesteryl esters:total lipids ratio|chylomicron amount|diabetes mellitus|docosahexaenoic acid measurement|esterified cholesterol measurement|fatty acid measurement|free cholesterol measurement|free cholesterol:total lipids ratio|high density lipoprotein cholesterol measurement…	TM6SF2|SUGP1|MAU2|NCAN|CILP2|GATAD2A|GMIP
4986	rs186021206	A01AD05	Acetylsalicylic Acid	adgrg2|b3gnt7|cd34|cd58|cdh5|cfp|dpep1|dpep2|eng|faslg|fcgr3b|fcrl1|igsf21|il7r|itga11|itgav|kit|lypd3|mcam|mep1a|met|nectin1|nhlrc3|nrp1|prss8|prtn3|ptprs|sell|tek|tmprss15|tyro3	31	3.75841378722847	6.33124e-08	alkaline phosphatase measurement|apolipoprotein A 1 measurement|apolipoprotein B measurement|blood VLDL cholesterol amount|C-reactive protein measurement|cholesterol esters in large HDL measurement|cholesterol:total lipids ratio|cholesteryl ester measurement|cholesteryl esters:total lipids ratio|chylomicron amount|free cholesterol in large HDL measurement|free cholesterol in small HDL measurement…	-
5010	rs13108218	G03CA57	Conjugated Estrogens	ahsg|ang|ckb|ctsb|fn1|ggh|igfbp2|klb|pglyrp2|proc|serpina4|shbg	12	13.0594649448812	6.45797e-08	18:1 measurement|apolipoprotein A 1 measurement|apolipoprotein B measurement|aspartate aminotransferase measurement|blood VLDL cholesterol amount|body fat percentage|body height|C-reactive protein measurement|calcium measurement|cholesterol in chylomicrons and extremely large VLDL measurement|cholesterol in large VLDL measurement|cholesterol in small HDL measurement|cholesterol in very large HDL …	RGS12
1985	rs1801690	R03AK06	Salmeterol |Fluticasone Propionate	actn2|mybpc1|mybpc2|myl3|nos1	5	85.7766758811932	6.85429e-08	ARSA/GUSB protein level ratio in blood|aspartate aminotransferase measurement|atrial fibrillation|blood coagulation trait|blood protein measurement|cadherin-15 measurement|CALCOCO1/DAB2 protein level ratio in blood|cardiac troponin I measurement|CDKN1A/DAB2 protein level ratio in blood|CDKN1A/YES1 protein level ratio in blood|CLIP2/DAB2 protein level ratio in blood|CLIP2/DAPP1 protein level ratio…	APOH|CEP112
2969	rs11700551	B01AC04	Clopidogrel	app|cd40lg|hbegf|nid2|sparc	5	125.758571217539	6.87309e-08		RUNX1
2476	rs1260326	C02CA04	Doxazosin	angpt2|bsg|ca12|cd27|cd300lg|cdh6|clec14a|clmp|efemp1|epha2|flrt2|fstl1|klk8|nectin4|ptprs|sirpa|spink5|tgfbr2|tgoln2|tnfrsf1a|tnfrsf21	21	5.35918187547103	7.25429e-08	alcohol consumption quality|alcohol use disorder measurement|apolipoprotein A 1 measurement|apolipoprotein B measurement|aspartate aminotransferase measurement|blood glucose amount|blood insulin amount|blood VLDL cholesterol amount|body mass index|chloride measurement|cholesterol:total lipids ratio|cholesteryl ester measurement|cholesteryl esters:total lipids ratio|chylomicron amount|coffee consu…	GCKR|EIF2B4|-
5018	rs28365941	N06AA09	Amitriptyline	cela2a|cela3a|cpb1|pla2g1b|pnlip	5	90.575608500605	7.43396e-08	body mass index	AXIN1
499	rs56278466	G03FA01	Norethisterone |Estradiol	acan|ada2|adam15|adgre2|aoc3|asah2|b3gnt7|cd14|cdon|cntn2|cpm|creg1|dpt|enpp7|il1rl2|lilra2|lrig1|man1a2|megf10|myoc|ntrk2|ptprz1|robo1|robo2|spon1	25	4.21089651343731	7.51036e-08	plexin-B2 measurement|semaphorin-6A measurement	MRC1|MIR511
4956	rs12393692	C10AA05	Atorvastatin	ceacam16|cfhr5|clu|cntn3|gusb|itih3|lgals3|lrig1|mbl2|proc|rtn4r	11	12.2829334701072	7.53189e-08		-|CHRDL1|RTL9|TDGF1P3|M6PRP1
829	rs28456	G03FA12	Conjugated Estrogens |Medroxyprogesterone Acetate|Medroxyprogesterone Acetate |Estradiol	c1rl|chl1|ghr|hjv|megf9|mertk|pltp|ptprf|serpina12|tctn3|tnfsf10|tyro3|vat1	13	8.61525908536553	7.68973e-08	1-palmitoyl-2-dihomo-linolenoyl-GPC (16:0/20:3n3 or 6) measurement|arachidonic acid measurement|bipolar disorder|blood glucose amount|blood VLDL cholesterol amount|cholesterol:total lipids ratio|cholesteryl ester 20:5 measurement|cholesteryl ester measurement|cholesteryl esters:total lipids ratio|chylomicron amount|colorectal cancer|Crohn's disease|docosahexaenoic acid measurement|docosapentaenoi…	FADS2|FADS1|MYRF|FEN1|MIR1908|TMEM258|MIR611
4649	rs11995824	C03AA01	Bendroflumethiazide	chad|col1a1|dmp1|omd|ptprz1|spp1	6	55.4911804745374	7.85906e-08	bone tissue density|chondroadherin measurement|leucine-rich repeat-containing protein 15 measurement	COLEC10
1940	rs11444334	G03CA57	Conjugated Estrogens	ang|apof|asah2|c4bpb|erbb3|fut3_fut5|hgfac|mamdc4|megf9|pzp|serpina12|ssc4d|xpnpep2	13	10.6405794208204	8.04581e-08	alpha fetoprotein measurement|apolipoprotein A 1 measurement|apolipoprotein B measurement|blood VLDL cholesterol amount|BMI-adjusted hip circumference|body fat percentage|body weight|chloride measurement|cholesterol esters in large LDL measurement|cholesterol esters in medium LDL measurement|cholesterol in IDL measurement|cholesterol in medium LDL measurement|cholesterol in very small VLDL measur…	KPNB1|NPEPPS|-|KPNB1-DT|MRPL45P2|EFCAB13|TBKBP1
3295	rs687339	N03AF01	Carbamazepine	apoa2|ctbs|ctsf|ctsz|enpp7|fuca1|ggh|naaa|shbg|smpdl3a	10	12.6780881605263	8.38687e-08	apolipoprotein A 1 measurement|apolipoprotein B measurement|blood VLDL cholesterol amount|cholesterol:total lipids ratio|cholesteryl ester measurement|cholesteryl esters:total lipids ratio|chylomicron amount|esterified cholesterol measurement|free cholesterol measurement|high density lipoprotein cholesterol measurement|intermediate density lipoprotein measurement|lipid measurement|low density lip…	-|PPP2R3A|MSL2|PCCB|TDGF1P6
1561	rs339969	G03CA57	Conjugated Estrogens	amot|apof|cdh15|ctbs|erbb2|fut3_fut5|ggh|ggt1|il1rl2|lrig1|man2b2|serpina12|ssc4d|xpnpep2	14	9.19257784094022	8.41759e-08	alanine measurement|aspartate aminotransferase measurement|aspartate aminotransferase to alanine aminotransferase ratio|bilirubin measurement|birth weight|body mass index|brain attribute|C-reactive protein measurement|chloride measurement|erythrocyte count|hematocrit|hemoglobin measurement|low density lipoprotein cholesterol measurement|serum alanine aminotransferase measurement|serum albumin amo…	RORA-AS1
1825	rs1673931	N06AA09	Amitriptyline	cela2a|cela3a|cpb1|ctrb1|pla2g1b|pnlip	6	40.7745492672682	9.03137e-08	carotid artery thickness	CBFA2T3
1609	rs34452033	C03AA01	Bendroflumethiazide	lrrn1|mb|mybpc1|myl3|myom3	5	182.893938049036	9.09724e-08	schizophrenia	SEC11A|ALPK3|ZSCAN2
1241	rs7970695	G03AA05	Norethisterone |Ethinyl Estradiol	enpp7|hgfac|hs6st1|il1rap|il1rl2|mertk|pglyrp2|pzp	8	19.3747588826648	9.29384e-08	blood VLDL cholesterol amount|cholesterol:total lipids ratio|cholesteryl ester measurement|cholesteryl esters:total lipids ratio|esterified cholesterol measurement|free cholesterol measurement|free cholesterol:total lipids ratio|high density lipoprotein cholesterol measurement|intermediate density lipoprotein measurement|lipid measurement|low density lipoprotein cholesterol measurement|phospholip…	HNF1A|HNF1A-AS1|C12orf43|OASL
828	11:60964563_CA_C	A02BC03	Lansoprazole	ca9|cblif|lipf|vsig2	4	235.107573304231	1.00402e-07	blood protein measurement|CA9/CBLIF protein level ratio in blood|phosphatidylcholine measurement|serum albumin amount	PGA3|-
1241	rs7970695	C10AA01	Simvastatin	ace2|afp|ambp|amot|cpe|creld2|ctsf|dcbld2|enpp2|fut3_fut5|hgfac|hs6st1|hsd11b1|il17rb|il1r2|mertk|met|nrp1|rbp5|serpina4|smpdl3a	21	5.13200189162552	1.03216e-07	blood VLDL cholesterol amount|cholesterol:total lipids ratio|cholesteryl ester measurement|cholesteryl esters:total lipids ratio|esterified cholesterol measurement|free cholesterol measurement|free cholesterol:total lipids ratio|high density lipoprotein cholesterol measurement|intermediate density lipoprotein measurement|lipid measurement|low density lipoprotein cholesterol measurement|phospholip…	HNF1A|HNF1A-AS1|C12orf43|OASL
206	rs2476601	H03AA01	Levothyroxine	ccl19|cxcl9|il12a_il12b|il12b|pdcd1	5	73.8479793105507	1.08285e-07	ACPA-negative rheumatoid arthritis|actinic keratosis|age of onset of type 1 diabetes mellitus|alkaline phosphatase measurement|anti-citrullinated protein antibody seropositivity|anti-neutrophil antibody associated vasculitis|autoimmune thyroid disease|basal cell carcinoma|basophil count|basophil measurement|basophil percentage of leukocytes|celiac disease|Crohn's disease|cutaneous melanoma|CXCL9 …	PTPN22
4641	rs6993770	L01XX05	Hydroxyurea	aprt|col2a1|dkk1|edar|fgf2|gp1ba|hpse|icam2|mmp1|oplah|ptn|sdc4|siae	13	8.6192115704267	1.08325e-07	5-formyltetrahydrofolate cyclo-ligase measurement|ABHD14B/APRT protein level ratio in blood|aflatoxin B1 aldehyde reductase member 2 measurement|amyloid-like protein 2 measurement|angiopoietin-1 measurement|ANGPT1/APP protein level ratio in blood|ANGPT1/CCN2 protein level ratio in blood|ANXA3/ANXA4 protein level ratio in blood|ANXA3/EDAR protein level ratio in blood|ANXA3/HCLS1 protein level rati…	ZFPM2
3667	rs111063761	A02BC05	Esomeprazole	cblif|gast|pga4	3	Inf	1.09877e-07	Barrett's esophagus	-
5112	rs71435622	N06AB03	Fluoxetine	ctsf|naaa|smpd1	3	Inf	1.09877e-07	glycoprotein measurement	MIA2
1291	rs150641790	L02BA01	Tamoxifen	arsa|creg1|ctsz|fut3_fut5|gusb|man2b2|naaa|smpd1	8	23.9102281989159	1.11283e-07	alkaline phosphatase measurement|apolipoprotein A 1 measurement|appendicular lean mass|aspartate aminotransferase measurement|cystatin C measurement|glomerular filtration rate|high density lipoprotein cholesterol measurement|low density lipoprotein cholesterol measurement|serum alanine aminotransferase measurement|serum gamma-glutamyl transferase measurement|total cholesterol measurement|urate me…	-|WBP4|MIR3168
1466	rs2004377	L04AX01	Azathioprine	cxcl16|faslg|gnly|ncr1	4	Inf	1.12978e-07	lymphocyte count|lymphocyte percentage of leukocytes	-
4090	rs12525039	L04AX01	Azathioprine	draxin|fcer2|fcrl1|tcl1a	4	Inf	1.12978e-07		-
4333	rs116968179	L04AX01	Azathioprine	cd22|fcrl1|tcl1a|tnfrsf13c	4	Inf	1.12978e-07		SPATA48
4588	rs28635038	L04AX01	Azathioprine	fcrl6|il15|ncr1|xcl1	4	Inf	1.12978e-07		-
78	rs34349689	L04AX01	Azathioprine	gzmb|kir2ds4|klrf1|ncr1	4	Inf	1.12978e-07	age of onset of asthma|allergic disease|allergic rhinitis|alopecia|asthma|basophil measurement|Eczematoid dermatitis|eosinophil count|eosinophil percentage of leukocytes|lymphocyte count	RUNX3|MIR6731
1525	rs139974673	G03FA10	Conjugated Estrogens |Norgestrel	asah2|enpp7|fetub|hgfac|il1rap|matn2|oxt|plau|pltp|serpina6|ssc4d	11	10.3340951266296	1.19456e-07	apolipoprotein A 1 measurement|apolipoprotein B measurement|blood VLDL cholesterol amount|cholesterol:total lipids ratio|cholesteryl ester measurement|cholesteryl esters:total lipids ratio|chylomicron amount|esterified cholesterol measurement|fatty acid measurement|free cholesterol measurement|free cholesterol:total lipids ratio|high density lipoprotein cholesterol measurement|intermediate densit…	RNU6-354P|MAP1A|TP53BP1|RNU6-610P|UBR1|STRCP1|CATSPER2|TUBGCP4|FRMD5|LCMT2
3992	rs535777	C10AA01	Simvastatin	acy3|adgrg2|afp|amigo2|bche|ccl16|ccl22|cd200r1|cd300c|cd48|cd86|cd93|cdh5|cfc1|cr1|creg1|csf3r|ctsb|cx3cl1|erbb2|f7|fbp1|fcamr|fcgr3b|fga|fgfbp1|fut3_fut5|galnt2|gfra2|gsta1|icam3|igsf21|il17rb|il1r1|il1r2|islr2|itgav|itgb6|itgb7|kit|lcat|lrrc25|ltbr|ly75|lypd3|mansc1|mertk|micb_mica|naga|nfatc3|nhlrc3|nme3|npc2|pamr1|pla2g7|proc|pros1|prss8|ptprh|rnase1|rtn4r|scn4b|siglec9|slamf7|smad5|suox|tct…	76	2.24799523895672	1.21336e-07		-|HLA-DQA1|HLA-DQB1-AS1|HLA-DRB1|HLA-C|HLA-DQB1|USP8P1|LINC01149|MIR6891|LINC02571|MICA|HLA-DRB9|DHFRP2|HLA-S|HCG27|HCP5|HLA-DRB6|RNF5|TNXB|TSBP1-AS1|APOM|CFB|EHMT2|HLA-DRA|SNORD48|VWA7|AIF1|BRD2|C2|CDSN|DDX39B|FGFR3P1|HCG22|HLA-B|HLA-DMB|HNRNPA1P2|LINC02570|LTA|MTCO3P1|MUC22|NEU1|NOTCH4|PSMB8|PSORS1C1|PSORS1C2|RNU1-61P|RPL3P2|SAPCD1|SKIC2|SNORA38|TAP2|TCF19|TSBP1|UQCRHP1|VARS1|WASF5P|Y_RNA
3391	rs3872724	G03AA07	Levonorgestrel |Ethinyl Estradiol	cd22|cd48|cd79b|fcrl1|fcrl2|ly9|st6gal1|tnfsf8	8	68.7042613342765	1.25037e-07		ST6GAL1
1241	rs7970695	G03FA10	Conjugated Estrogens |Norgestrel	amot|asah2|enpp7|hgfac|il1rap|il1rl2|mertk|pglyrp2|pzp|serpina7	10	11.9528951577174	1.25464e-07	blood VLDL cholesterol amount|cholesterol:total lipids ratio|cholesteryl ester measurement|cholesteryl esters:total lipids ratio|esterified cholesterol measurement|free cholesterol measurement|free cholesterol:total lipids ratio|high density lipoprotein cholesterol measurement|intermediate density lipoprotein measurement|lipid measurement|low density lipoprotein cholesterol measurement|phospholip…	HNF1A|HNF1A-AS1|C12orf43|OASL
653	rs12762934	L01XX05	Hydroxyurea	col2a1|cxcl11|dkk1|edar|gp1ba|hpse|pcdh9|sdc4	8	17.9859698537279	1.33393e-07	eosinophil count|mitochondrial DNA measurement	SUFU|RPL23AP58|RNU6-43P
2339	rs429358	G03CA57	Conjugated Estrogens	apoe|apof|cd99l2|creg1|ctbs|ctsf|enpp7|fam20a|furin|ghr|hsd11b1|igsf9|man2b2|naaa|nomo1|tctn3|vnn1|vwa1	18	5.96872835349134	1.42189e-07	1-palmitoyl-2-stearoyl-GPC (16:0/18:0) measurement|3-hydroxybutyrate measurement|age-related macular degeneration|alkaline phosphatase measurement|Alzheimer disease|Alzheimer's disease biomarker measurement|amyloid-beta measurement|apolipoprotein A 1 measurement|apolipoprotein B measurement|beta-amyloid 1-42 measurement|blood protein measurement|blood VLDL cholesterol amount|body mass index|C-rea…	APOE|APOC1
986	rs74622686	G03AA07	Levonorgestrel |Ethinyl Estradiol	cd163|cd22|cd48|cr1|csf1r|itgb7|ly9	7	Inf	1.46649e-07	alkaline phosphatase measurement|level of galactosylgalactosylxylosylprotein 3-beta-glucuronosyltransferase 1 in blood serum|N-glycan measurement|prostate carcinoma|transferrin glycosylation measurement	B3GAT1|B3GAT1-DT
4524	rs7003060	N06AA09	Amitriptyline	cela3a|cpb1|ctrb1|pla2g1b|pnlip	5	72.7718973703176	1.47021e-07		PSD3
3992	rs535777	B01AA03	Warfarin	acp5|acy3|adm|amigo2|angpt2|bcam|blmh|c1qtnf5|ccl20|cdh17|cntn4|crim1|crip2|ddc|ebi3_il27|eps8l2|ezr|f7|fabp2|fcn1|fga|frzb|gzma|hrc|igfbp1|igfbp7|itgbl1|lag3|lamb1|lcp1|lilra2|nme3|npl|nptxr|plxdc2|ppp1r14d|proc|pros1|prrt3|rbp1|rbp2|robo1|s100a13|sez6l2|siglec9|smoc1|spock1|spon1|thbd|thbs2|timp4|tnfrsf17|tnn|tnr|txndc15|vcam1|vegfb|wif1	58	2.52790078397999	1.51781e-07		-|HLA-DQA1|HLA-DQB1-AS1|HLA-DRB1|HLA-C|HLA-DQB1|USP8P1|LINC01149|MIR6891|LINC02571|MICA|HLA-DRB9|DHFRP2|HLA-S|HCG27|HCP5|HLA-DRB6|RNF5|TNXB|TSBP1-AS1|APOM|CFB|EHMT2|HLA-DRA|SNORD48|VWA7|AIF1|BRD2|C2|CDSN|DDX39B|FGFR3P1|HCG22|HLA-B|HLA-DMB|HNRNPA1P2|LINC02570|LTA|MTCO3P1|MUC22|NEU1|NOTCH4|PSMB8|PSORS1C1|PSORS1C2|RNU1-61P|RPL3P2|SAPCD1|SKIC2|SNORA38|TAP2|TCF19|TSBP1|UQCRHP1|VARS1|WASF5P|Y_RNA
4188	6:135421067_CT_C	L01XX05	Hydroxyurea	amigo2|gp1ba|hepacam2|hpse|icam2|mmp1|sdc4	7	23.6587739290377	1.54686e-07	eosinophil count|erythrocyte count|erythrocyte volume|fetal hemoglobin measurement|HbA1c measurement|hematocrit|hemoglobin measurement|Hypercholesterolemia|lymphocyte count|mean reticulocyte volume|platelet count	HBS1L|-
4656	rs28601761	G03AA05	Norethisterone |Ethinyl Estradiol	angptl3|ceacam16|enpp7|fetub|ghr|hjv|il1rap|megf9|tnfsf10	9	14.6235304063262	1.56093e-07	apolipoprotein B measurement|blood VLDL cholesterol amount|C-reactive protein measurement|cholesterol:total lipids ratio|cholesteryl ester measurement|cholesteryl esters:total lipids ratio|chylomicron amount|coronary artery disease|esterified cholesterol measurement|fatty acid measurement|free cholesterol measurement|free cholesterol:total lipids ratio|high density lipoprotein cholesterol measure…	-
1292	rs8001611	G03FA01	Norethisterone |Estradiol	bglap|chad|col1a1|omd|ptprz1|sost|spp1	7	35.785317653936	1.56277e-07	bone tissue density|knee|osteoarthritis|protein measurement	LINC02341
2476	rs1260326	R03AC02	Salbutamol	adam22|adamts8|bcam|ccn3|cd109|cd248|ceacam6|cntn1|cntn5|dpp6|endou|gfra3|gpnmb|igdcc4|itga11|itgam|ntrk2|pi16|rgmb|robo2|sod3|spink5|thy1	23	4.58004289569096	1.57546e-07	alcohol consumption quality|alcohol use disorder measurement|apolipoprotein A 1 measurement|apolipoprotein B measurement|aspartate aminotransferase measurement|blood glucose amount|blood insulin amount|blood VLDL cholesterol amount|body mass index|chloride measurement|cholesterol:total lipids ratio|cholesteryl ester measurement|cholesteryl esters:total lipids ratio|chylomicron amount|coffee consu…	GCKR|EIF2B4|-
2641	rs4263162	N06AB04	Citalopram	cxadr|epcam|gpa33	3	1026.70849608404	1.59054e-07	serum gamma-glutamyl transferase measurement|smoking initiation	GPR39
2515	rs11680123	L02AE03	Goserelin	cst6|endou|gal|lgals7_lgals7b	4	139.393031824322	1.65618e-07	acne|follistatin measurement|galanin peptides measurement|proactivator polypeptide-like 1 measurement|risk-taking behaviour|sexual activity behaviour attribute|smoking initiation|smoking status measurement	-
1209	rs3751198	B01AA03	Warfarin	cd248|crim1|cspg4|fbln2|itgbl1|lmnb1|ltbp2|mamdc2|srpx|vwf	10	14.38137996225	1.67727e-07		STAB2
828	11:60964563_CA_C	A02BC02	Pantoprazole	cblif|lipf|vsig2	3	654.446942550828	1.6852e-07	blood protein measurement|CA9/CBLIF protein level ratio in blood|phosphatidylcholine measurement|serum albumin amount	PGA3|-
1292	rs8001611	C03AA01	Bendroflumethiazide	chad|col1a1|dmp1|omd|ptprz1|spp1	6	44.3928315701202	1.69036e-07	bone tissue density|knee|osteoarthritis|protein measurement	LINC02341
3625	rs7677733	A07EA01	Prednisolone	cd22|cd79b|draxin|fcer2|fcrl1|tcl1a	6	Inf	1.7199e-07	lymphocyte count|monocyte count	-
3757	rs10689049	A07EA01	Prednisolone	cd22|cd72|draxin|fcer2|fcrl1|tcl1a	6	Inf	1.7199e-07	immunoglobulin lambda-like polypeptide 1 measurement|lymphocyte percentage of leukocytes|mean corpuscular hemoglobin	MEF2C
1997	rs77542162	C10AA01	Simvastatin	amigo2|apod|ccl22|cd209|ceacam1|clec4m|clstn2|cr1|dcbld2|enpp2|fgfbp1|hs6st1|il17rb|il1r2|il6st|itgb6|ldlr|mdga1|megf10|met|ncam2|nrp1|ptprs|tek|timd4|tnfsf13	26	4.01132487572184	1.74184e-07	apolipoprotein A 1 measurement|apolipoprotein B measurement|blood VLDL cholesterol amount|cholesterol:total lipids ratio|cholesteryl ester measurement|cholesteryl esters:total lipids ratio|esterified cholesterol measurement|free cholesterol measurement|free cholesterol:total lipids ratio|high density lipoprotein cholesterol measurement|intermediate density lipoprotein measurement|lipid measuremen…	ABCA6|ABCA5
4956	rs12393692	G03AA05	Norethisterone |Ethinyl Estradiol	ceacam16|fetub|il1rap|il1rl2|pzp|rtn4r	6	33.888517020247	1.77157e-07		-|CHRDL1|RTL9|TDGF1P3|M6PRP1
1241	rs7970695	N03AB02	Phenytoin	ace2|afp|ambp|asah2|bpifb2|cfhr5|cpm|fgfr4|gpr37|pglyrp2	10	11.4464079753454	1.77999e-07	blood VLDL cholesterol amount|cholesterol:total lipids ratio|cholesteryl ester measurement|cholesteryl esters:total lipids ratio|esterified cholesterol measurement|free cholesterol measurement|free cholesterol:total lipids ratio|high density lipoprotein cholesterol measurement|intermediate density lipoprotein measurement|lipid measurement|low density lipoprotein cholesterol measurement|phospholip…	HNF1A|HNF1A-AS1|C12orf43|OASL
301	rs61801010	C01AA05	Digoxin	acp5|bmp4|dbh|esm1|lifr|ltbp2|mamdc2|nfasc|notch3|tek|tnr	11	9.94467062203003	1.8145e-07		-|Y_RNA|RPL31P11|FCGR2A|FCGR3A|FCGR2B|HSPA6|RPS23P10|FCGR3B|RPS23P9
988	rs215223	G03AA07	Levonorgestrel |Ethinyl Estradiol	angptl1|angptl7|bmper|cdon|chrdl1|cntn4|comp|dsc2|masp1|megf10|nxph3|scara5|scarf2|tnfsf12	14	8.7230356672359	1.83771e-07		B4GALNT3
4175	rs7740107	L02BA01	Tamoxifen	arsa|creg1|ctsz|gusb|hgfac|man2b2|mep1b|naaa|smpd1	9	15.7889318064717	1.87177e-07		L3MBTL3
5010	rs13108218	L02BA01	Tamoxifen	ang|ckb|ctsb|dcbld2|gas6|igfbp2|klb|pglyrp2|serpina11	9	15.7889318064717	1.87177e-07	18:1 measurement|apolipoprotein A 1 measurement|apolipoprotein B measurement|aspartate aminotransferase measurement|blood VLDL cholesterol amount|body fat percentage|body height|C-reactive protein measurement|calcium measurement|cholesterol in chylomicrons and extremely large VLDL measurement|cholesterol in large VLDL measurement|cholesterol in small HDL measurement|cholesterol in very large HDL …	RGS12
2406	rs626283	N03AF01	Carbamazepine	cpm|ctsf|naaa|smpd1|smpdl3a|vnn1	6	40.8053214950511	1.92475e-07	1-arachidonoyl-GPI (20:4) measurement|1-arachidonoylglycerophosphoinositol measurement|1-linoleoyl-GPI (18:2) measurement|1-oleoyl-GPI (18:1) measurement|1-palmitoleoyl-GPI (16:1) measurement|1-palmitoyl-2-arachidonoyl-GPI (16:0/20:4) measurement|1-palmitoyl-2-linoleoyl-GPI (16:0/18:2) measurement|1-palmitoyl-2-oleoyl-GPI (16:0/18:1) measurement|1-palmitoyl-GPI (16:0) measurement|1-stearoyl-2-ara…	TMC4|MBOAT7
4956	rs12393692	L02BA01	Tamoxifen	angptl4|erbb2|fetub|fut3_fut5|gusb|il1rap|ptprf|pzp|rtn4r|ssc4d	10	12.4636572199634	1.96269e-07		-|CHRDL1|RTL9|TDGF1P3|M6PRP1
1887	rs12939390	A10BA02	Metformin	blmh|cxadr|epcam|f3|gpa33|s100a14|s100a16|slc51b|tspan8	9	55.2245865090079	1.9671e-07		-|BLMH|TMIGD1
594	rs4595491	N03AF01	Carbamazepine	agxt|coq7|hao1|nt5e|sdhb	5	100.395141428401	1.9778e-07	body height|lean body mass|serum alanine aminotransferase measurement|serum gamma-glutamyl transferase measurement	DLG5-AS1|DLG5
341	rs61747728	N06AA09	Amitriptyline	dll1|epha2|il18bp|layn|pdcd1|pilra|prrt3|rnf149|sirpa|tgfbr2|tnfrsf1b	11	9.9503357401436	1.98538e-07		NPHS2|TDRD5|AXDND1|-
1775	rs72802342	A10A	Insulin	cela2a|cela3a|cpa1|cpb1|ctrc|pla2g1b|pnlip|pnliprp1|prss2|serpini2|tacstd2	11	12.4403345980157	2.02291e-07	age-related macular degeneration|diabetes mellitus|Drugs used in diabetes use measurement|HbA1c measurement|level of chymotrypsinogen B2 in blood serum|type 2 diabetes mellitus	CTRB2|CTRB1
1525	rs139974673	A10BA02	Metformin	adamts15|btd|cela2a|cndp1|cntn3|cpq|ctbs|ctsf|dpp7|enpp7|hgfac|idua|igsf9|klk13|mamdc4|matn2|ment|mxra8|nme3|notch3|plau|serpina6|shbg|sparcl1|thbs4|treh|vat1|vnn1|wfikkn1	29	3.83024390462766	2.04282e-07	apolipoprotein A 1 measurement|apolipoprotein B measurement|blood VLDL cholesterol amount|cholesterol:total lipids ratio|cholesteryl ester measurement|cholesteryl esters:total lipids ratio|chylomicron amount|esterified cholesterol measurement|fatty acid measurement|free cholesterol measurement|free cholesterol:total lipids ratio|high density lipoprotein cholesterol measurement|intermediate densit…	RNU6-354P|MAP1A|TP53BP1|RNU6-610P|UBR1|STRCP1|CATSPER2|TUBGCP4|FRMD5|LCMT2
4523	rs1495743	N03AB02	Phenytoin	cdhr5|ctbs|fetub|fuca1|tgfbi|vnn1	6	36.310405194302	2.06298e-07	1-methylxanthine measurement|4-acetamidobutanoate measurement|blood VLDL cholesterol amount|cholesterol:total lipids ratio|cholesteryl ester measurement|cholesteryl esters:total lipids ratio|chylomicron amount|free cholesterol measurement|free cholesterol:total lipids ratio|high density lipoprotein cholesterol measurement|Hypercholesterolemia|intermediate density lipoprotein measurement|lipid mea…	-|NAT2
5010	rs13108218	G03AA07	Levonorgestrel |Ethinyl Estradiol	ahsg|cd58|ckb|ctsb|fn1|hrg|igfbp2|klb|pglyrp2|serpina4|serpind1|ttr	12	11.5699400013682	2.11685e-07	18:1 measurement|apolipoprotein A 1 measurement|apolipoprotein B measurement|aspartate aminotransferase measurement|blood VLDL cholesterol amount|body fat percentage|body height|C-reactive protein measurement|calcium measurement|cholesterol in chylomicrons and extremely large VLDL measurement|cholesterol in large VLDL measurement|cholesterol in small HDL measurement|cholesterol in very large HDL …	RGS12
4333	rs116968179	A07EA03	Prednisone	fcrl1|tcl1a|tnfrsf13c	3	915.334969215382	2.12017e-07		SPATA48
4998	rs1800961	L02BA01	Tamoxifen	adgrd1|apol1|ctbs|erbb2|lcat|mep1b|ssc4d|treh	8	20.9192083698994	2.1361e-07	alkaline phosphatase measurement|apolipoprotein A 1 measurement|apolipoprotein B measurement|basophil count|bilirubin measurement|blood VLDL cholesterol amount|C-reactive protein measurement|Cholecystitis|cholelithiasis|cholesterol in medium HDL measurement|cholesterol:total lipids ratio|cholesteryl ester measurement|cholesteryl esters:total lipids ratio|choline measurement|circulating fibrinogen…	HNF4A
2406	rs626283	N06AB03	Fluoxetine	ces3|ctsf|naaa|smpd1	4	128.734013059595	2.18472e-07	1-arachidonoyl-GPI (20:4) measurement|1-arachidonoylglycerophosphoinositol measurement|1-linoleoyl-GPI (18:2) measurement|1-oleoyl-GPI (18:1) measurement|1-palmitoleoyl-GPI (16:1) measurement|1-palmitoyl-2-arachidonoyl-GPI (16:0/20:4) measurement|1-palmitoyl-2-linoleoyl-GPI (16:0/18:2) measurement|1-palmitoyl-2-oleoyl-GPI (16:0/18:1) measurement|1-palmitoyl-GPI (16:0) measurement|1-stearoyl-2-ara…	TMC4|MBOAT7
629	rs2068888	C01AA05	Digoxin	bmper|c4bpb|ldlr|nfasc|ntf3|thbs2|tnn	7	25.6725012323359	2.23253e-07	apolipoprotein B measurement|blood VLDL cholesterol amount|cholesteryl ester measurement|chylomicron amount|free cholesterol measurement|free cholesterol:total lipids ratio|glomerular filtration rate|high density lipoprotein cholesterol measurement|lipid measurement|low density lipoprotein cholesterol measurement|phospholipid measurement|phospholipids:total lipids ratio|tea consumption measuremen…	CYP26A1|-
555	rs7896518	N03AB02	Phenytoin	afp|bche|cd14|cfhr5|ctsc|erbb2|fam20a|fetub|inhbb|lamp2|letm1|mep1a|ncs1|serpina6|serpinc1|sort1|tgfbi|vnn1	18	5.53194745417782	2.26233e-07	alkaline phosphatase measurement|blood VLDL cholesterol amount|cholesterol:total lipids ratio|cholesteryl ester measurement|cholesteryl esters:total lipids ratio|chylomicron amount|diet measurement|docosahexaenoic acid measurement|educational attainment|fatty acid measurement|free cholesterol measurement|free cholesterol:total lipids ratio|high density lipoprotein cholesterol measurement|intellig…	JMJD1C|NRBF2|REEP3|-|MIR1296|PRELID1P3|JMJD1C-AS1
3212	rs11721168	C01AA05	Digoxin	bcam|col4a1|col5a1|crim1|lifr|ltbp2|mfap4|nfasc|pcdh17|ptx3	10	11.33897817504	2.29969e-07	aspartate aminotransferase to alanine aminotransferase ratio|body mass index|hematocrit|hemoglobin measurement|semaphorin-6B measurement|systemic lupus erythematosus|total blood protein measurement|von Willebrand factor quality	PXK|-|PDHB
829	rs28456	C10AA07	Rosuvastatin	creg1|dcbld2|gusb|hsd11b1|ldlr|mme|pcsk9|prss8|tnfsf10	9	14.4678007177723	2.34004e-07	1-palmitoyl-2-dihomo-linolenoyl-GPC (16:0/20:3n3 or 6) measurement|arachidonic acid measurement|bipolar disorder|blood glucose amount|blood VLDL cholesterol amount|cholesterol:total lipids ratio|cholesteryl ester 20:5 measurement|cholesteryl ester measurement|cholesteryl esters:total lipids ratio|chylomicron amount|colorectal cancer|Crohn's disease|docosahexaenoic acid measurement|docosapentaenoi…	FADS2|FADS1|MYRF|FEN1|MIR1908|TMEM258|MIR611
1566	rs67020211	G04BD08	Solifenacin	cst1|cst5	2	Inf	2.34807e-07	cystatin-D measurement|dental caries|dentures	CA12
3474	rs13107174	C01EB16	Ibuprofen	cpq|smpdl3a	2	Inf	2.34807e-07		FAM114A1
3509	rs17148851	G04BD08	Solifenacin	cst1|cst5	2	Inf	2.34807e-07		SMR3A|SMR3B
3882	rs369433965	C01EB16	Ibuprofen	cpq|smpdl3a	2	Inf	2.34807e-07		BNIP1|CDC42P5
419	rs2576233	G04BD08	Solifenacin	cst1|cst5	2	Inf	2.34807e-07		ESRRG
1220	rs3184504	L01XX05	Hydroxyurea	aarsd1|amigo2|atp6v1g1|cxcl11|fcgr2a|fgf2|gp1ba|hpse|icam2|kazald1|kel|map2|mmp1|npl|pcdh9|siae|srp14|ubac1|urod	19	5.76993069305261	2.38912e-07	allergic disease|allergic rhinitis|Antihypertensive use measurement|basophil count|birth weight|blood VLDL cholesterol amount|cholesterol:total lipids ratio|cholesteryl ester measurement|cholesteryl esters:total lipids ratio|colorectal cancer|coronary artery disease|cystatin C measurement|drug use measurement|Eczematoid dermatitis|eosinophil count|esterified cholesterol measurement|free cholester…	SH2B3|ATXN2|HSPA8P14|LINC02356|CUX2
1940	rs11444334	G03FA10	Conjugated Estrogens |Norgestrel	asah2|hgfac|megf9|mertk|pzp|serpina12|ssc4d	7	22.4605231034077	2.39944e-07	alpha fetoprotein measurement|apolipoprotein A 1 measurement|apolipoprotein B measurement|blood VLDL cholesterol amount|BMI-adjusted hip circumference|body fat percentage|body weight|chloride measurement|cholesterol esters in large LDL measurement|cholesterol esters in medium LDL measurement|cholesterol in IDL measurement|cholesterol in medium LDL measurement|cholesterol in very small VLDL measur…	KPNB1|NPEPPS|-|KPNB1-DT|MRPL45P2|EFCAB13|TBKBP1
2476	rs1260326	B01AA03	Warfarin	adgrd1|angpt2|apcs|bcam|c4bpb|cd248|ces1|clstn2|cntnap2|cpe|crlf1|cspg4|cthrc1|dcn|endou|esm1|f10|f2|f7|f9|fam20a|fbln2|fcn1|fgl1|flrt2|gas6|hrc|igfbp1|lepr|mcam|notch3|npl|nrp1|ntrk3|proc|pros1|prrt3|robo1|robo2|scarf2|serpind1|sez6l2|sod3|tfpi|thbd	45	2.73599893042748	2.42387e-07	alcohol consumption quality|alcohol use disorder measurement|apolipoprotein A 1 measurement|apolipoprotein B measurement|aspartate aminotransferase measurement|blood glucose amount|blood insulin amount|blood VLDL cholesterol amount|body mass index|chloride measurement|cholesterol:total lipids ratio|cholesteryl ester measurement|cholesteryl esters:total lipids ratio|chylomicron amount|coffee consu…	GCKR|EIF2B4|-
3179	rs56387622	N03AG01	Valproic Acid	btn2a1|il18bp|layn|ltbr|ncr3lg1|ror1	6	32.320372577919	2.43608e-07		MYL3
4649	rs11995824	G03CA57	Conjugated Estrogens	chad|col1a1|col5a1|dmp1|mepe|omd|ptprz1|spp1	8	38.7139246532781	2.47553e-07	bone tissue density|chondroadherin measurement|leucine-rich repeat-containing protein 15 measurement	COLEC10
3469	rs1386625	G03FA01	Norethisterone |Estradiol	bglap|chad|col1a1|omd|spp1	5	Inf	2.54594e-07	heel bone mineral density	-
899	rs4121392	N06AA09	Amitriptyline	cela2a|cela3a|cpb1|ctrb1|pnlip	5	60.624705393878	2.66533e-07		ARHGAP42
873	rs1219549	C10AB02	Bezafibrate	hsd11b1|kitlg|pcsk9	3	Inf	2.75296e-07	1-arachidonoyl-GPC (20:4n6) measurement|1-dihomo-linolenoyl-GPC (20:3n3 or 6) measurement|1-dihomo-linoleoyl-GPC (20:2) measurement|1-docosahexaenoyl-GPC (22:6) measurement|1-palmitoyl-2-linoleoyl-GPE (16:0/18:2) measurement|1-stearoyl-2-arachidonoyl-GPC (18:0/20:4) measurement|1-stearoyl-2-dihomo-linolenoyl-GPC (18:0/20:3n3 or 6) measurement|1-stearoyl-GPC (18:0) measurement|2-arachidonoyl-GPC (…	RN7SL786P
423	rs28734002	L02AE03	Goserelin	cst6|endou|gal	3	826.177779910303	2.75552e-07	acne|balding measurement|diastolic blood pressure|FEV/FVC ratio|Inguinal hernia|pulmonary function measurement|systolic blood pressure	-
3734	5:72247461_AC_A	G03CA03	Estradiol|Norethisterone |Estradiol	chad|col1a1|dmp1|nid1|spp1	5	57.9195964284745	2.75977e-07		FCHO2|MIR4804|FCHO2-DT|TNPO1|-|TNPO1-DT
2476	rs1260326	A10BA02	Metformin	acaa1|acy1|adamts8|ahnak2|apod|bsg|btd|c2|ccl23|ccn3|cd248|cd27|cd34|cd93|clmp|clu|clul1|cntn3|cntn5|col18a1|cst6|ctbs|ctsd|ctsf|cxcl6|dpp6|dsc2|dsg3|dsg4|efhd1|endou|f3|fcn2|fgf19|fgfbp1|gc|gcg|gla|hao1|hgfac|igdcc4|igfbp6|igsf9|itga11|itih3|klk8|layn|lpl|lypd3|mamdc4|mepe|mfge8|mxra8|ncam1|notch3|npy|nrp1|pi16|plau|plg|plxnb2|ptprs|rgmb|rtn4r|saa4|sbsn|selplg|shbg|slitrk6|sparcl1|susd5|tnfrsf1a…	76	2.17702005321822	2.76517e-07	alcohol consumption quality|alcohol use disorder measurement|apolipoprotein A 1 measurement|apolipoprotein B measurement|aspartate aminotransferase measurement|blood glucose amount|blood insulin amount|blood VLDL cholesterol amount|body mass index|chloride measurement|cholesterol:total lipids ratio|cholesteryl ester measurement|cholesteryl esters:total lipids ratio|chylomicron amount|coffee consu…	GCKR|EIF2B4|-
1525	rs139974673	C10AB05	Fenofibrate	apof|bpifb1|btd|f11|gas6|igsf9|kitlg|pltp|serpina6|treh|vat1|vnn1	12	8.26241482659321	2.81281e-07	apolipoprotein A 1 measurement|apolipoprotein B measurement|blood VLDL cholesterol amount|cholesterol:total lipids ratio|cholesteryl ester measurement|cholesteryl esters:total lipids ratio|chylomicron amount|esterified cholesterol measurement|fatty acid measurement|free cholesterol measurement|free cholesterol:total lipids ratio|high density lipoprotein cholesterol measurement|intermediate densit…	RNU6-354P|MAP1A|TP53BP1|RNU6-610P|UBR1|STRCP1|CATSPER2|TUBGCP4|FRMD5|LCMT2
3627	rs41280463	C10AA01	Simvastatin	creg1|ctbs|ctsf|ctsz|man2b2|naaa|sgsh|smpdl3a	8	37.7087473997047	2.92769e-07	alkaline phosphatase measurement|apolipoprotein A 1 measurement|high density lipoprotein cholesterol measurement	RNU6-1196P|TRIM2
4523	rs1495743	G03AA07	Levonorgestrel |Ethinyl Estradiol	cntn3|fetub|il1rap|itih3|serpina12|tf|tgfbi|tspan8|vnn1|xpnpep2	10	17.2601146670059	3.03229e-07	1-methylxanthine measurement|4-acetamidobutanoate measurement|blood VLDL cholesterol amount|cholesterol:total lipids ratio|cholesteryl ester measurement|cholesteryl esters:total lipids ratio|chylomicron amount|free cholesterol measurement|free cholesterol:total lipids ratio|high density lipoprotein cholesterol measurement|Hypercholesterolemia|intermediate density lipoprotein measurement|lipid mea…	-|NAT2
1075	12:21344313_GA_G	L02BA01	Tamoxifen	adgrd1|alcam|asah2|ceacam1|erbb2|megf9|mep1b|met|ptprf	9	14.5749358414295	3.03948e-07	deoxycholic acid (12 or 24)-sulfate measurement	SLCO1B1
4656	rs28601761	N02AJ06	Caffeine |Acetaminophen |Codeine|Acetaminophen |Codeine |Ketorolac|Acetaminophen |Codeine	ace2|agr3|apoa2|apof|cfb|dcbld2|egfr|il1rap|ment|mep1b|nagpa	11	9.32681125786932	3.10444e-07	apolipoprotein B measurement|blood VLDL cholesterol amount|C-reactive protein measurement|cholesterol:total lipids ratio|cholesteryl ester measurement|cholesteryl esters:total lipids ratio|chylomicron amount|coronary artery disease|esterified cholesterol measurement|fatty acid measurement|free cholesterol measurement|free cholesterol:total lipids ratio|high density lipoprotein cholesterol measure…	-
1441	rs117068593	C03AA01	Bendroflumethiazide	chad|col1a1|dmp1|omd|spp1	5	91.1625693061368	3.11395e-07	alkaline phosphatase measurement|basophil count|BMI-adjusted hip circumference|eosinophil count|neutrophil count|primary biliary cirrhosis|pulse pressure measurement	RIN3
2340	rs1065853	A10BA02	Metformin	adamts15|angptl3|apoa4|bglap|ccl23|cd207|celsr2|crh|entpd5|fgfbp1|fgfbp2|gcg|grn|grp|hmox1|il16|itgav|klk10|mfap5|mxra8|npy|pam|pth|reg4|rtn4r|tnc	26	4.10235568845287	3.16763e-07	Alzheimer disease|apolipoprotein A 1 measurement|apolipoprotein B measurement|blood VLDL cholesterol amount|cholesterol:total lipids ratio|cholesteryl ester 16:0 measurement|cholesteryl ester 18:0 measurement|cholesteryl ester 18:2 measurement|cholesteryl ester measurement|cholesteryl esters:total lipids ratio|chylomicron amount|coronary artery disease|esterified cholesterol measurement|free chol…	APOC1|APOE|APOC1P1
2298	rs3814995	C02CA04	Doxazosin	cd27|epha1|epha2|ephb4|nectin4|tgoln2|tnfrsf1a	7	21.2815755460051	3.23504e-07	CD300LG/CLEC14A protein level ratio in blood|CD93/CLEC14A protein level ratio in blood|CLEC14A/TNFRSF21 protein level ratio in blood|glomerular filtration rate|serum creatinine amount|vitamin D measurement	NPHS1|KIRREL2
2298	rs3814995	A10A	Insulin	cd46|cdh1|dll1|dsc2|epha2|ephb4|esam|nectin2|sirpb1|tnfrsf1a|tnfrsf1b|vasn	12	9.72340899100718	3.28006e-07	CD300LG/CLEC14A protein level ratio in blood|CD93/CLEC14A protein level ratio in blood|CLEC14A/TNFRSF21 protein level ratio in blood|glomerular filtration rate|serum creatinine amount|vitamin D measurement	NPHS1|KIRREL2
2647	rs113280910	C10AA01	Simvastatin	cd200r1|cd244|cd48|cd58|hepacam2|icam2|il6st|mcam|siglec9|tnfsf8	10	15.8304161317598	3.29383e-07	alkaline phosphatase measurement|N-glycan measurement|ST2 protein measurement|transferrin glycosylation measurement	MGAT5
3619	rs4835265	N03AF01	Carbamazepine	agxt|coq7|echdc3|ggt1|hao1|nt5e|sdhb	7	22.3144560187277	3.30769e-07	alcoholic liver disease|alkaline phosphatase measurement|aspartate aminotransferase measurement|aspartate aminotransferase to alanine aminotransferase ratio|protein measurement|serum alanine aminotransferase measurement|serum gamma-glutamyl transferase measurement	ZNF827
4956	rs12393692	C10AA01	Simvastatin	afp|ceacam16|erbb2|fut3_fut5|gusb|itih3|mbl2|proc|ptprf|rtn4r|serpina4|shbg|ttr	13	8.89460015643709	3.34351e-07		-|CHRDL1|RTL9|TDGF1P3|M6PRP1
2086	rs62090602	A10A	Insulin	cela2a|cpa1|pla2g1b|pnliprp1|prss2|serpini2	6	Inf	3.38656e-07	breast carcinoma|Crohn's disease	SETBP1
3088	rs2899319	A10A	Insulin	chl1|cntn4|cntnap2|il1rl1|lepr|mdga1	6	Inf	3.38656e-07		MGAT3-AS1|MGAT3|MIEF1
3864	rs201713439	A10A	Insulin	cela2a|cela3a|cpa1|ctrb1|pnliprp1|prss2	6	Inf	3.38656e-07		EBF1
3980	rs3215532	A10A	Insulin	cpa1|cpb1|ctrb1|pnliprp1|prss2|serpini2	6	Inf	3.38656e-07	prostate specific antigen amount	UBD
1986	rs1801689	N02AJ06	Caffeine |Acetaminophen |Codeine|Acetaminophen |Codeine |Ketorolac|Acetaminophen |Codeine	amn|apoh|asgr1|c4bpb|cd302|creld1|il18r1|nagpa|pdgfc|proc	10	10.568891627654	3.49063e-07	ADP-ribose pyrophosphatase|angiopoietin-related protein 1 measurement|apolipoprotein B measurement|aspartate aminotransferase measurement|aspartate aminotransferase to alanine aminotransferase ratio|ATP-dependent RNA helicase DHX8 measurement|blood VLDL cholesterol amount|body height|C-reactive protein measurement|C5a anaphylatoxin measurement|CASP3/YES1 protein level ratio in blood|CD99/CD99L2 p…	APOH|PRKCA
1609	rs34452033	R03AK06	Salmeterol |Fluticasone Propionate	mb|mybpc1|myl3|myom3	4	165.956108214988	3.59966e-07	schizophrenia	SEC11A|ALPK3|ZSCAN2
4160	rs150115323	R03AK06	Salmeterol |Fluticasone Propionate	hs6st2|mybpc1|myl3|myom3	4	165.956108214988	3.59966e-07	appendicular lean mass|aspartate aminotransferase measurement|BMI-adjusted hip circumference|body composition measurement|body height|body mass index|comparative body size at age 10|creatine kinase measurement|diastolic blood pressure|Hernia|Hernia of the abdominal wall|hip geometry|Inguinal hernia|self-reported|sex hormone-binding globulin measurement|systolic blood pressure	-
3417	rs939885	N06AB04	Citalopram	cxadr|epcam|gpa33	3	508.849748635603	3.96817e-07		SLC51A
4667	8:130621555_AT_A	A07EA01	Prednisolone	cd22|cd72|cd79b|fcer2|fcrl1|tcl1a|tnfrsf13c	7	44.1574284751139	3.98522e-07	eosinophil count	CCDC26
1407	rs2127870	B01AC04	Clopidogrel	cd226|egfl7|esam|fut8|sparc	5	63.1980258464694	3.99288e-07	alpha-(1,6)-fucosyltransferase measurement|blood protein measurement|endothelial cell-selective adhesion molecule measurement|level of alpha-(1,6)-fucosyltransferase in blood serum|level of oxidoreductase HTATIP2 in blood serum|oxidoreductase HTATIP2 measurement|platelet count|platelet crit|protein measurement|tumor necrosis factor ligand superfamily member 12 amount	MIR4708
3564	rs1800759	N02BE01	Acetaminophen	asgr1|btd|c4bpb|f7|il1rap|serpinc1|xpnpep2	7	20.1590027098274	4.04104e-07	alcohol use disorder measurement|high density lipoprotein cholesterol measurement|phospholipids:total lipids ratio	ADH4|-|ADH5|METAP1
2043	rs2725405	C10AA01	Simvastatin	adgre1|cd244|cd300c|cd48|cd58|creld2|faslg|fcgr3b|hyou1|icam3|ifngr1|itgb7|lrrc25|ly9|mansc1|sell|slamf7|tnfrsf21|tnfsf8	19	5.12840315411125	4.04621e-07		SLC38A10|NDUFAF8|TEPSIN
1741	rs247617	C10AA01	Simvastatin	angptl3|apoa2|apoc1|apod|apom|cd209|cd300lg|cd99l2|clec4m|dkkl1|ern1|fgfbp2|itga11|ldlr|ment|mxra8|pon3|timd4	18	5.45347230055906	4.06485e-07	1-(1-enyl-palmitoyl)-2-oleoyl-GPC (P-16:0/18:1) measurement|age-related macular degeneration|apolipoprotein A 1 measurement|apolipoprotein B measurement|blood protein measurement|blood VLDL cholesterol amount|cholesterol:total lipids ratio|cholesteryl ester measurement|cholesteryl esters:total lipids ratio|chylomicron amount|diglyceride measurement|docosahexaenoic acid measurement|esterified chol…	-|CETP
193	rs12740374	C10AA01	Simvastatin	asgr1|cd209|clec4m|csf3r|dcbld2|fcamr|fgfbp1|hs6st1|il1r2|klb|ly9|mamdc4|pla2g7|proc|tnfrsf21|tnfsf11|tnfsf13|uxs1	18	5.45347230055906	4.06485e-07	apolipoprotein A 1 measurement|apolipoprotein B measurement|blood VLDL cholesterol amount|C-reactive protein measurement|cholesterol:total lipids ratio|cholesteryl ester measurement|cholesteryl esters:total lipids ratio|chylomicron amount|coronary artery disease|drug use measurement|esterified cholesterol measurement|family history|free cholesterol measurement|free cholesterol:total lipids ratio|…	PSRC1|CELSR2
4986	rs186021206	N03AG01	Valproic Acid	btn2a1|eng|ephb4|galnt10|galnt5|gas6|heph|il18bp|il1r2|mansc1|mertk|ncr3lg1|nptx1|nrp1|ror1|sez6l2|spint1	17	6.10944856164179	4.14257e-07	alkaline phosphatase measurement|apolipoprotein A 1 measurement|apolipoprotein B measurement|blood VLDL cholesterol amount|C-reactive protein measurement|cholesterol esters in large HDL measurement|cholesterol:total lipids ratio|cholesteryl ester measurement|cholesteryl esters:total lipids ratio|chylomicron amount|free cholesterol in large HDL measurement|free cholesterol in small HDL measurement…	-
3564	rs1800759	G03AA05	Norethisterone |Ethinyl Estradiol	btd|ceacam16|il1rap|il1rl2|plau|xpnpep2	6	28.4465363698881	4.28294e-07	alcohol use disorder measurement|high density lipoprotein cholesterol measurement|phospholipids:total lipids ratio	ADH4|-|ADH5|METAP1
1204	rs10745925	C10AA01	Simvastatin	creg1|ctbs|ctsb|ctsf|ctsz|fam20a|gusb|hsd11b1|ids|man2b2|naaa|naga|serpina4|sgsh|smpdl3a	15	6.87529338632775	4.28402e-07		GNPTAB|RNA5SP369
328	1:172480769_TTA_T	N06AB03	Fluoxetine	ces3|naaa|smpd1	3	692.031307023503	4.38152e-07		-|SUCO
988	rs215223	G03CA57	Conjugated Estrogens	angptl7|bmper|cbln4|chrdl1|cilp|kirrel2|masp1|megf10|myoc|scara5|scarf2|tnfsf12|wif1	13	8.50465895024043	4.43635e-07		B4GALNT3
3533	rs10025351	B05CB04	Sodium Bicarbonate	cd59|gm2a|igfbp6|xg	4	230.487267064817	4.78483e-07	glomerular filtration rate|intermediate density lipoprotein measurement|low density lipoprotein cholesterol measurement|serum creatinine amount|triglyceride measurement	SHROOM3
4430	rs1077481	G03CX01	Tibolone	erbb3|il17rb|il1r2|il1rl2|megf9|mep1b|met	7	27.3569589877959	4.7926e-07		-
445	rs4846914	G03CX01	Tibolone	clul1|hs3st3b1|igsf8|il1rl2|lrig1|mertk|nrp1	7	27.3569589877959	4.7926e-07	apolipoprotein A 1 measurement|apolipoprotein B measurement|blood VLDL cholesterol amount|cholesterol:total lipids ratio|cholesteryl ester measurement|cholesteryl esters:total lipids ratio|chylomicron amount|docosahexaenoic acid measurement|esterified cholesterol measurement|fatty acid measurement|free cholesterol measurement|free cholesterol:total lipids ratio|high density lipoprotein cholestero…	GALNT2
4867	rs8176693	N06AA09	Amitriptyline	cd83|cela3a|dll1|epha2|gfral|il18bp|jam2|pnlip|spint1|tgfbr2	10	10.24976436861	4.91839e-07	erythrocyte count|soluble measurement	ABO|LCN1P1
4598	rs6472539	A01AD05	Acetylsalicylic Acid	acy3|ckmt1a_ckmt1b|fabp1|fabp2|lgals4|rbp2	6	36.4885294967605	4.96038e-07	ANXA4/LACTB2 protein level ratio in blood|BMI-adjusted waist circumference|FADD/LACTB2 protein level ratio in blood|heel bone mineral density|hip geometry|LACTB2/PLPBP protein level ratio in blood|LACTB2/PPP1R2 protein level ratio in blood|LACTB2/QDPR protein level ratio in blood|level of gastrotropin in blood|X-12193 measurement|X-16580 measurement	XKR9|-
2043	rs2725405	L04AX01	Azathioprine	cd244|faslg|fcrl6|icam3|klrb1|klrk1|ly9|ncr1|sell	9	11.9514499889952	4.98212e-07		SLC38A10|NDUFAF8|TEPSIN
3858	rs55776147	A10BG02	Rosiglitazone	agr3|ces2|ldlr|timd4	4	101.21376833481	5.13562e-07	1-stearoyl-2-arachidonoyl-GPE (18:0/20:4) measurement|18:1 measurement|antihyperlipidemic drug use measurement|apolipoprotein A 1 measurement|apolipoprotein B measurement|apolipoprotein B to apolipoprotein A1 ratio|blood VLDL cholesterol amount|cholesterol esters in large LDL measurement|cholesterol esters in large VLDL measurement|cholesterol esters in medium LDL measurement|cholesterol esters i…	-|TIMD4
4656	rs28601761	M04AA01	Allopurinol	adgrd1|chi3l1|clgn|enpp7|fgf21|il1r2|oxt|rbp5|slc39a5	9	12.2721903336272	5.16329e-07	apolipoprotein B measurement|blood VLDL cholesterol amount|C-reactive protein measurement|cholesterol:total lipids ratio|cholesteryl ester measurement|cholesteryl esters:total lipids ratio|chylomicron amount|coronary artery disease|esterified cholesterol measurement|fatty acid measurement|free cholesterol measurement|free cholesterol:total lipids ratio|high density lipoprotein cholesterol measure…	-
274	1:156455314_CTT_C	R03AK06	Salmeterol |Fluticasone Propionate	hs6st2|idi2|mybpc1|myl3|myom3	5	47.8743692816335	5.24267e-07	ANGPT1/APP protein level ratio in blood|Antimigraine preparation use measurement|ANXA3/EDAR protein level ratio in blood|APP/DKK1 protein level ratio in blood|APP/NID2 protein level ratio in blood|APP/PDGFB protein level ratio in blood|APP/SPARC protein level ratio in blood|APP/VEGFC protein level ratio in blood|AXIN1/HEXIM1 protein level ratio in blood|AXIN1/MAVS protein level ratio in blood|BAC…	Y_RNA|MEF2D
636	rs12784975	A07EA03	Prednisone	fcrl1|tcl1a|tnfrsf13c	3	455.504121448392	5.28817e-07	lymphocyte count|lymphocyte percentage of leukocytes|monocyte percentage of leukocytes	PIK3AP1
4169	rs35536837	N02AA08	Dihydrocodeine	cela2a|cela3a|ppy	3	640.219214051549	5.39124e-07	abdominal adipose tissue measurement|age at menarche|appendicular lean mass|BMI-adjusted hip circumference|body fat percentage|body height|cerebral cortex area attribute|cup-to-disc ratio measurement|erythrocyte count|feeling nervous measurement|free androgen index|hematocrit|hemoglobin measurement|infant body height|intraocular pressure measurement|lean body mass|leukocyte quantity|low density l…	-|CENPW
88	rs114165349	G03AA07	Levonorgestrel |Ethinyl Estradiol	ceacam1|ceacam16|cntn3|creg1|enpp7|fetub|gpc5|klb|lamp2|serpina4|tnfrsf11b|treh|vnn1|xpnpep2	14	7.6255010939669	5.45425e-07	Agents acting on the renin-angiotensin system use measurement|alkaline phosphatase measurement|antihyperlipidemic drug use measurement|apolipoprotein A 1 measurement|apolipoprotein B measurement|bilirubin measurement|blood VLDL cholesterol amount|body fat percentage|C-reactive protein measurement|cholesterol esters in large LDL measurement|cholesterol esters in medium LDL measurement|cholesterol …	ARID1A|ZDHHC18|KDF1|-|TENT5B
4361	rs3812316	N03AF01	Carbamazepine	a1bg|apoa2|asah2|b4gat1|bpifb2|col4a1|ctsf|fam20a|ggt1|ncs1|smpdl3a|tgfbi|vnn1	13	6.96261076455836	5.47912e-07	alcohol consumption quality|blood VLDL cholesterol amount|BMI-adjusted waist-hip ratio|cholesterol:total lipids ratio|cholesteryl ester measurement|cholesteryl esters:total lipids ratio|chylomicron amount|esterified cholesterol measurement|fatty acid measurement|free cholesterol measurement|free cholesterol:total lipids ratio|high density lipoprotein cholesterol measurement|intermediate density l…	MLXIPL|-|TBL2|BAZ1B|BCL7B|FZD9|RNU6-1198P
2244	rs875622	L04AX01	Azathioprine	cd160|cxcl16|klrd1|xcl1	4	221.40613437167	5.56981e-07	leukocyte quantity|lymphocyte count|neutrophil percentage of leukocytes	EPS15L1
3567	rs13107325	A10BA02	Metformin	acan|adamts8|adgrg2|agrn|aoc3|b3gnt7|cd34|clec3b|cpq|ctsz|dsg3|dsg4|entpd6|galnt3|galnt7|heph|il1rl1|ism1|itga11|lamb1|lamp1|lifr|ly75|lypd3|nell1|optc|sel1l|sele|siglec6|slitrk6|thbs4|tnc|tnfsf12|tpk1|vcan|vit	36	3.06530902386424	5.64661e-07	alcohol consumption quality|alcohol use disorder measurement|apolipoprotein A 1 measurement|aspartate aminotransferase measurement|blood VLDL cholesterol amount|body mass index|calcium measurement|cholesterol:total lipids ratio|cholesteryl ester measurement|cholesteryl esters:total lipids ratio|cognitive function measurement|cortical thickness|esterified cholesterol measurement|fat pad mass|free …	SLC39A8|-
5213	rs3850625	C03AA01	Bendroflumethiazide	lrrn1|mybpc1|myl3|myom3	4	Inf	5.79392e-07	abdominal adipose tissue measurement|appendicular lean mass|aspartate aminotransferase measurement|aspartate aminotransferase to alanine aminotransferase ratio|body height|glomerular filtration rate|lean body mass|serum creatinine amount|thigh muscle volume|urinary albumin to creatinine ratio|vital capacity	CACNA1S
3096	rs738409	B01AA03	Warfarin	acp5|acy3|adamtsl2|c7|clstn2|col4a1|ddc|eps8l2|flrt2|gas6|igfbp7|itgbl1|lefty2|lilra2|mfap4|nrp1|pdgfra|proc|robo1|serpind1|siglec9|thbs2|vcam1	23	3.97613892999677	5.93455e-07	aspartate aminotransferase measurement|blood VLDL cholesterol amount|cholesterol:total lipids ratio|cholesteryl esters:total lipids ratio|chylomicron amount|cirrhosis of liver|diabetes mellitus|diacylglycerol 38:5 measurement|drug use measurement|erythrocyte volume|fatty acid measurement|free cholesterol:total lipids ratio|gout|hepatocellular carcinoma|high density lipoprotein cholesterol measure…	PNPLA3
1525	rs139974673	G03AA05	Norethisterone |Ethinyl Estradiol	btd|enpp7|fetub|hgfac|il1rap|plau|serpina6|vnn1	8	14.8084275052646	5.95322e-07	apolipoprotein A 1 measurement|apolipoprotein B measurement|blood VLDL cholesterol amount|cholesterol:total lipids ratio|cholesteryl ester measurement|cholesteryl esters:total lipids ratio|chylomicron amount|esterified cholesterol measurement|fatty acid measurement|free cholesterol measurement|free cholesterol:total lipids ratio|high density lipoprotein cholesterol measurement|intermediate densit…	RNU6-354P|MAP1A|TP53BP1|RNU6-610P|UBR1|STRCP1|CATSPER2|TUBGCP4|FRMD5|LCMT2
4986	rs186021206	N06AA09	Amitriptyline	cd28|cd83|gfral|gp2|heg1|ifnar1|il18bp|klk13|lrp1|nagpa|pdcd1|pecam1|pilra|prnd|rnf149|sirpa|spint1|tgfbr2	18	5.48352656715672	5.95681e-07	alkaline phosphatase measurement|apolipoprotein A 1 measurement|apolipoprotein B measurement|blood VLDL cholesterol amount|C-reactive protein measurement|cholesterol esters in large HDL measurement|cholesterol:total lipids ratio|cholesteryl ester measurement|cholesteryl esters:total lipids ratio|chylomicron amount|free cholesterol in large HDL measurement|free cholesterol in small HDL measurement…	-
1170	rs2137537	B01AA03	Warfarin	angpt2|bcam|cd248|dkk3|notch3|nrp2	6	84.6444295994449	5.99034e-07	aortic measurement|apolipoprotein A 1 measurement|ascending aorta diameter|aspartate aminotransferase measurement|aspartate aminotransferase to alanine aminotransferase ratio|blood protein measurement|high density lipoprotein cholesterol measurement	PTPRR
3289	rs62293987	B01AA03	Warfarin	ccl21|cd248|cspg4|ltbp2|pepd|pkd1|postn	7	33.0955947118825	6.00895e-07	low density lipoprotein cholesterol measurement	DNAJC13|-|NPHP3
2363	rs601338	G03AA07	Levonorgestrel |Ethinyl Estradiol	ada2|areg|bpifa2|ccl15|cd163|cd22|cd28|cd48|ceacam1|cr1|csf1r|ddr1|draxin|dsc2|fcgr2a|folr1|galnt3|gcnt1|heph|icam3|lilra2|ly75|lypd3|mansc1|mep1a|pdcd1|pla2g10|plat|prap1|ptprc|ptprf|s100a16|slc39a5|spon1|tcn1|timd4|tnfrsf1a|tnfsf8|tspan8	39	2.84672092811084	6.21876e-07	alcohol consumption quality|alcohol use disorder measurement|blood VLDL cholesterol amount|cholesteryl ester measurement|COVID-19|free cholesterol measurement|high density lipoprotein cholesterol measurement|intermediate density lipoprotein measurement|lipid measurement|lipoprotein measurement|low density lipoprotein cholesterol measurement|phospholipid measurement|self-reported|total cholesterol…	FUT2|MAMSTR|RASIP1|FUT1|NTN5
3096	rs738409	A10A	Insulin	acp5|ada2|adam15|alcam|aoc3|c7|cd80|cntn1|col4a1|csf1r|ctso|ddr1|flrt2|gas6|igfbp3|igsf3|itgb7|lifr|lilrb1|mfap4|nfasc|pdgfra|robo1|siglec10|tnfrsf11b|vcam1	26	3.63974391889424	6.28368e-07	aspartate aminotransferase measurement|blood VLDL cholesterol amount|cholesterol:total lipids ratio|cholesteryl esters:total lipids ratio|chylomicron amount|cirrhosis of liver|diabetes mellitus|diacylglycerol 38:5 measurement|drug use measurement|erythrocyte volume|fatty acid measurement|free cholesterol:total lipids ratio|gout|hepatocellular carcinoma|high density lipoprotein cholesterol measure…	PNPLA3
1447	rs145078947	N03AF01	Carbamazepine	ctbs|ctsc|ctsf|ctsh|ctsz|fuca1|naaa|smpdl3a	8	14.5928411651947	6.38849e-07		TMEM251
3096	rs738409	G03CA57	Conjugated Estrogens	ada2|akr7l|clstn2|cndp1|cntn1|col4a1|creg1|ddr1|flrt2|igfbp7|igsf3|itgb7|klkb1|lifr|lilra2|lilrb1|man2b2|nfasc|nrp1|omd|plau|proc|robo1|sdc1|serpina12|siglec9|spp1|sult2a1	28	3.46248425983822	6.69678e-07	aspartate aminotransferase measurement|blood VLDL cholesterol amount|cholesterol:total lipids ratio|cholesteryl esters:total lipids ratio|chylomicron amount|cirrhosis of liver|diabetes mellitus|diacylglycerol 38:5 measurement|drug use measurement|erythrocyte volume|fatty acid measurement|free cholesterol:total lipids ratio|gout|hepatocellular carcinoma|high density lipoprotein cholesterol measure…	PNPLA3
3199	rs66782572	B01AA03	Warfarin	ache|adipoq|cd248|cspg4|fbln2|hrc|ltbp2|mfap4|nptx2|nrp2|ptx3|tek	12	8.27990539573476	6.83266e-07		NT5DC2|STAB1|SMIM4|ITIH4|ITIH1|ITIH3|PBRM1
1452	rs28929474	A10BA02	Metformin	ace2|adamtsl2|adgrg1|agxt|angptl3|c19orf12|c1rl|c7|ccl15|cela2a|ces2|cndp1|col18a1|ctso|dpp7|efna1|eln|enpp7|entpd5|entpd6|fcamr|fgfr4|fn1|gcnt1|hao1|hgfac|hsd11b1|idua|il1r1|ism1|itgbl1|krt18|lamb1|mepe|nfasc|nme3|plxnb2|prss53|ptprs|rtn4r|sel1l|shbg|suox|vegfb	44	2.72713120090194	6.85682e-07	3-hydroxybutyrate measurement|39S ribosomal protein L33|40s ribosomal protein S3 measurement|Abnormality of the liver|age at first sexual intercourse measurement|alcohol consumption quality|alcohol use disorder measurement|alcoholic liver cirrhosis|alkaline phosphatase measurement|alpha fetoprotein measurement|alpha-2-HS-glycoprotein measurement|amino acid metabolism disease|anti-neutrophil antib…	SERPINA1
1684	rs11648679	L02AE03	Goserelin	cst6|endou|gal	3	414.654934338196	6.87107e-07	basophil measurement|eosinophil count	CLEC16A|RPL7P46
3567	rs13107325	C02CA04	Doxazosin	angpt2|ca12|cd300lg|clec14a|dpep1|folr1|lifr|nell1|pglyrp1|rnaset2|tgoln2|tnfrsf21	12	7.60251171948209	6.89206e-07	alcohol consumption quality|alcohol use disorder measurement|apolipoprotein A 1 measurement|aspartate aminotransferase measurement|blood VLDL cholesterol amount|body mass index|calcium measurement|cholesterol:total lipids ratio|cholesteryl ester measurement|cholesteryl esters:total lipids ratio|cognitive function measurement|cortical thickness|esterified cholesterol measurement|fat pad mass|free …	SLC39A8|-
4656	rs28601761	G03FA10	Conjugated Estrogens |Norgestrel	amot|angptl3|ceacam16|enpp7|fetub|gc|ghr|hjv|il1rap|megf9|oxt	11	8.48729478451629	6.90595e-07	apolipoprotein B measurement|blood VLDL cholesterol amount|C-reactive protein measurement|cholesterol:total lipids ratio|cholesteryl ester measurement|cholesteryl esters:total lipids ratio|chylomicron amount|coronary artery disease|esterified cholesterol measurement|fatty acid measurement|free cholesterol measurement|free cholesterol:total lipids ratio|high density lipoprotein cholesterol measure…	-
1561	rs339969	G03CX01	Tibolone	ace2|chi3l1|cpq|ctsz|fut3_fut5|il1rl2|lrig1|serpina12|ssc4d|xpnpep2	10	10.4732821181751	7.24754e-07	alanine measurement|aspartate aminotransferase measurement|aspartate aminotransferase to alanine aminotransferase ratio|bilirubin measurement|birth weight|body mass index|brain attribute|C-reactive protein measurement|chloride measurement|erythrocyte count|hematocrit|hemoglobin measurement|low density lipoprotein cholesterol measurement|serum alanine aminotransferase measurement|serum albumin amo…	RORA-AS1
49	rs1497406	N03AB02	Phenytoin	afp|coq7|echdc3|hao1|nt5e|sdhb	6	27.2240982432328	7.30598e-07	aspartate aminotransferase measurement|low density lipoprotein cholesterol measurement|serum alanine aminotransferase measurement|serum albumin amount|serum gamma-glutamyl transferase measurement|sex hormone-binding globulin measurement	-|ARHGEF19-AS1
4998	rs1800961	G03AA07	Levonorgestrel |Ethinyl Estradiol	apol1|erbb2|gpc5|lcat|mep1a|oxt|ssc4d|tnfrsf11b|treh|xpnpep2	10	14.3801257028106	7.32769e-07	alkaline phosphatase measurement|apolipoprotein A 1 measurement|apolipoprotein B measurement|basophil count|bilirubin measurement|blood VLDL cholesterol amount|C-reactive protein measurement|Cholecystitis|cholelithiasis|cholesterol in medium HDL measurement|cholesterol:total lipids ratio|cholesteryl ester measurement|cholesteryl esters:total lipids ratio|choline measurement|circulating fibrinogen…	HNF4A
147	rs60286666	C10AA05	Atorvastatin	angptl3|apoc1|lcat|ldlr|mfge8|npy|nrp1|pla2g7	8	17.5551985116201	7.34426e-07	1-margaroyl-2-linoleoyl-GPC (17:0/18:2) measurement|1-margaroyl-2-oleoyl-GPC (17:0/18:1) measurement|1-margaroyl-GPC (17:0) measurement|1-nonadecanoyl-GPC (19:0) measurement|1-oleoyl-2-docosahexaenoyl-GPC (18:1/22:6) measurement|1-palmitoyl-2-arachidonoyl-GPI (16:0/20:4) measurement|1-palmitoyl-2-stearoyl-GPC (16:0/18:0) measurement|1-palmitoyl-GPC (16:0) measurement|1-pentadecanoyl-2-linoleoyl-G…	DOCK7|USP1|DOCK7-DT
1136	rs10876550	B01AC04	Clopidogrel	angpt1|app|ccl28|cd36|coch|cpxm1|fut8|serpine1|sparc|thpo|timp3	11	8.37715182830663	7.49304e-07		COPZ1|RNU6-950P|NFE2|MIR148B|GPR84
3038	rs2298428	P01BC01	Quinine	il12a_il12b|il12b|tnfrsf17	3	328.020347767141	7.52447e-07	AHSP/BLVRB protein level ratio in blood|AHSP/CA2 protein level ratio in blood|AHSP/HBQ1 protein level ratio in blood|alpha fetoprotein measurement|anti-citrullinated protein antibody seropositivity|apolipoprotein A 1 measurement|ARG1/HMBS protein level ratio in blood|atrial fibrillation|blood VLDL cholesterol amount|body height|brain attribute|CC2D1A/CD2AP protein level ratio in blood|CC2D1A/CRAD…	UBE2L3|YDJC
2646	rs1257169	G03AA07	Levonorgestrel |Ethinyl Estradiol	adgre1|axl|cd80|cr1|lilra2|lilrb1|lilrb2|siglec10|siglec7	9	19.3590123626991	7.70063e-07	protein measurement|scavenger receptor cysteine-rich type 1 protein m130 measurement|vascular cell adhesion protein 1 amount	-
608	rs9633740	G03CX01	Tibolone	adam15|il17rb|il1r2|lag3|lilra2|megf9|mep1b|met|ptprf	9	12.7179529281097	7.73257e-07		TSPAN14|TSPAN14-AS1
5015	rs385893	B01AC04	Clopidogrel	cd226|cxcl6|hbegf|sort1|vegfc	5	50.5224046131207	7.85796e-07	basophil count|eosinophil count|erythrocyte volume|granulocyte count|granulocyte percentage of myeloid white cells|immature platelet count|JAM2/TNFRSF14 protein level ratio in blood|lactate measurement|liver fibrosis measurement|lymphocyte percentage of leukocytes|mean corpuscular hemoglobin|mitochondrial DNA measurement|myeloid leukocyte count|neutrophil count|neutrophil percentage of leukocytes…	-
3667	rs111063761	A02BC03	Lansoprazole	cblif|gast|pga4	3	Inf	7.91114e-07	Barrett's esophagus	-
4219	rs78541874	N06AB04	Citalopram	cxadr|epcam|gpa33	3	343.967710371058	7.92e-07	low density lipoprotein cholesterol measurement	PLEKHG1
80	rs188468174	G03AA07	Levonorgestrel |Ethinyl Estradiol	cd79b|fcar|fcrl2|fcrl5|icam3|ly9|nme3|slamf7|spink2|st6gal1|txndc15|vegfb	12	9.46129680148555	7.98181e-07	alopecia|basophil count|CD5 antigen-like measurement|free cholesterol:total lipids ratio|glutaminyl-peptide cyclotransferase measurement|glycoprotein measurement|high density lipoprotein cholesterol measurement|immunoglobulin M measurement|interleukin-5 receptor subunit alpha measurement|microfibrillar-associated protein 2 measurement|protein measurement|reticulocyte count|reticulocyte measuremen…	RUNX3-AS1
1292	rs8001611	G03CA57	Conjugated Estrogens	chad|col1a1|col5a1|dmp1|omd|ptprz1|spp1|wif1	8	25.77223604927	8.32431e-07	bone tissue density|knee|osteoarthritis|protein measurement	LINC02341
961	rs78689694	C10AA01	Simvastatin	adgrg2|amigo2|axl|bst1|cd244|cd300c|cd48|cd55|cd58|chl1|cr1|dpep1|hepacam2|icam2|il1r2|il6st|islr2|itgav|itgb7|lrrc25|micb_mica|pamr1|plau|siglec9|timd4|tnfsf8|tnxb|tyro3	28	3.4170591945214	8.52889e-07	apolipoprotein B measurement|blood VLDL cholesterol amount|cholesteryl esters:total lipids ratio|esterified cholesterol measurement|free cholesterol measurement|free cholesterol:total lipids ratio|high density lipoprotein cholesterol measurement|low density lipoprotein cholesterol measurement|phospholipids:total lipids ratio|total cholesterol measurement|triglycerides:total lipids ratio	ST3GAL4|GSEC
3928	rs2842895	A10A	Insulin	cela2a|cpa1|ctrb1|enpp6|pnlip|pnliprp1|prss2	7	38.9802335674608	8.6543e-07		RREB1
961	rs78689694	C01AA05	Digoxin	adam15|amigo2|aoc3|chrdl2|cntn4|ggt5|itgb1|lifr|mamdc2|pdgfrb|plxdc2|prtg|siglec9|thbs2|tnn	15	5.65660519946221	8.68203e-07	apolipoprotein B measurement|blood VLDL cholesterol amount|cholesteryl esters:total lipids ratio|esterified cholesterol measurement|free cholesterol measurement|free cholesterol:total lipids ratio|high density lipoprotein cholesterol measurement|low density lipoprotein cholesterol measurement|phospholipids:total lipids ratio|total cholesterol measurement|triglycerides:total lipids ratio	ST3GAL4|GSEC
2476	rs1260326	C10AB05	Fenofibrate	atrn|bpifb1|bsg|btd|ckap4|echdc3|f11|fgf21|furin|galnt2|gas6|gc|ghr|igsf3|igsf9|inhbc|nagpa|nrp1|pcsk9|pltp|serpinf2|vnn1|xpnpep2	23	4.03245830500298	8.89703e-07	alcohol consumption quality|alcohol use disorder measurement|apolipoprotein A 1 measurement|apolipoprotein B measurement|aspartate aminotransferase measurement|blood glucose amount|blood insulin amount|blood VLDL cholesterol amount|body mass index|chloride measurement|cholesterol:total lipids ratio|cholesteryl ester measurement|cholesteryl esters:total lipids ratio|chylomicron amount|coffee consu…	GCKR|EIF2B4|-
1241	rs7970695	G03FA12	Conjugated Estrogens |Medroxyprogesterone Acetate|Medroxyprogesterone Acetate |Estradiol	amot|asah2|hs6st1|il1rap|il1rl2|mertk|pglyrp2|pzp|serpina7	9	11.0428689368436	8.97259e-07	blood VLDL cholesterol amount|cholesterol:total lipids ratio|cholesteryl ester measurement|cholesteryl esters:total lipids ratio|esterified cholesterol measurement|free cholesterol measurement|free cholesterol:total lipids ratio|high density lipoprotein cholesterol measurement|intermediate density lipoprotein measurement|lipid measurement|low density lipoprotein cholesterol measurement|phospholip…	HNF1A|HNF1A-AS1|C12orf43|OASL
829	rs28456	N03AF01	Carbamazepine	bpifb2|cdhr5|cfhr5|cpm|ctsf|fam20a|fgfr4|fuca1|hjv|hsd11b1|ifngr2|nt5e|ntf3|vnn1	14	6.09855263244434	9.04214e-07	1-palmitoyl-2-dihomo-linolenoyl-GPC (16:0/20:3n3 or 6) measurement|arachidonic acid measurement|bipolar disorder|blood glucose amount|blood VLDL cholesterol amount|cholesterol:total lipids ratio|cholesteryl ester 20:5 measurement|cholesteryl ester measurement|cholesteryl esters:total lipids ratio|chylomicron amount|colorectal cancer|Crohn's disease|docosahexaenoic acid measurement|docosapentaenoi…	FADS2|FADS1|MYRF|FEN1|MIR1908|TMEM258|MIR611
3295	rs687339	G03AA09	Desogestrel |Ethinyl Estradiol	cr1|enpp7|megf9|plg|pzp|shbg	6	24.9203293376541	9.07807e-07	apolipoprotein A 1 measurement|apolipoprotein B measurement|blood VLDL cholesterol amount|cholesterol:total lipids ratio|cholesteryl ester measurement|cholesteryl esters:total lipids ratio|chylomicron amount|esterified cholesterol measurement|free cholesterol measurement|high density lipoprotein cholesterol measurement|intermediate density lipoprotein measurement|lipid measurement|low density lip…	-|PPP2R3A|MSL2|PCCB|TDGF1P6
4986	rs186021206	A10BA02	Metformin	acan|acp5|adam9|adamts15|adgrg2|aoc3|b3gnt7|bmp10|bmper|cd163|cd244|cd34|cdh1|cdh17|clul1|cntn5|comp|cpa4|cr2|dsc2|dsg3|enpp6|f3|fcgr3b|fgfr2|fndc1|galnt10|gdf2|ggt5|gp2|grn|heph|icam4|igdcc4|igsf21|il1r1|il1rl1|itga11|itgav|klk13|klk8|klrk1|lamp1|lifr|ly75|ly9|lypd3|lypd8|mdga1|myoc|nhlrc3|notch3|nrp1|omg|optc|plau|plxnb2|psg1|ptprh|ptprs|qsox1|scg3|sele|sell|sema4c|siglec1|siglec10|slamf7|sparc…	80	2.05342794652283	9.08683e-07	alkaline phosphatase measurement|apolipoprotein A 1 measurement|apolipoprotein B measurement|blood VLDL cholesterol amount|C-reactive protein measurement|cholesterol esters in large HDL measurement|cholesterol:total lipids ratio|cholesteryl ester measurement|cholesteryl esters:total lipids ratio|chylomicron amount|free cholesterol in large HDL measurement|free cholesterol in small HDL measurement…	-
3804	rs112838960	L01XX05	Hydroxyurea	atp6v1g1|ccn2|col2a1|dkk1|hpse|itgb1bp2|kifbp|mmp1|mpi|sdc4	10	9.54670345416126	9.20749e-07	basophil count|eosinophil count|mosquito bite reaction itch intensity measurement|neutrophil count	MIR3936HG|MIR3936|SLC22A5|IRF1-AS1|Y_RNA|P4HA2|LINC02863|SLC22A4
4986	rs186021206	R03AC02	Salbutamol	adam22|bcam|cbln4|cd109|ceacam6|cntn1|cntn5|dpp4|fndc1|gfra3|gpnmb|igdcc4|itga11|itga2|itgam|ntrk2|nxph3|prnd|robo2|sfrp4|spink5|thbs4|tnr	23	4.08292440155753	9.21487e-07	alkaline phosphatase measurement|apolipoprotein A 1 measurement|apolipoprotein B measurement|blood VLDL cholesterol amount|C-reactive protein measurement|cholesterol esters in large HDL measurement|cholesterol:total lipids ratio|cholesteryl ester measurement|cholesteryl esters:total lipids ratio|chylomicron amount|free cholesterol in large HDL measurement|free cholesterol in small HDL measurement…	-
1561	rs339969	C10AA01	Simvastatin	ace2|amot|apoa2|ass1|col18a1|ctbs|ctsz|erbb2|fut3_fut5|man2b2|mep1a|serpina12|smpdl3a	13	7.77885148597017	9.4303e-07	alanine measurement|aspartate aminotransferase measurement|aspartate aminotransferase to alanine aminotransferase ratio|bilirubin measurement|birth weight|body mass index|brain attribute|C-reactive protein measurement|chloride measurement|erythrocyte count|hematocrit|hemoglobin measurement|low density lipoprotein cholesterol measurement|serum alanine aminotransferase measurement|serum albumin amo…	RORA-AS1
4175	rs7740107	C10AA01	Simvastatin	creg1|ctsf|ctsz|fcamr|gusb|hgfac|man2b2|naaa|prss8|sgsh|smpdl3a	11	10.4743274012664	9.55882e-07		L3MBTL3
5010	rs13108218	C10AA01	Simvastatin	cd58|ctsb|dcbld2|hrg|klb|mst1|proc|serpina4|serpind1|shbg|ttr	11	10.4743274012664	9.55882e-07	18:1 measurement|apolipoprotein A 1 measurement|apolipoprotein B measurement|aspartate aminotransferase measurement|blood VLDL cholesterol amount|body fat percentage|body height|C-reactive protein measurement|calcium measurement|cholesterol in chylomicrons and extremely large VLDL measurement|cholesterol in large VLDL measurement|cholesterol in small HDL measurement|cholesterol in very large HDL …	RGS12
4993	rs76428106	A07EA03	Prednisone	clec4c|fcrl1|il12b|tcl1a|tnfrsf13c	5	44.0583351375562	9.63546e-07	ACPA-positive rheumatoid arthritis|apolipoprotein A 1 measurement|autoimmune thyroid disease|basophil count|cystatin C measurement|fms-related tyrosine kinase 3 ligand measurement|granulocyte percentage of myeloid white cells|high density lipoprotein cholesterol measurement|hypothyroidism|L-Selectin measurement|leukocyte quantity|level of interleukin-12 subunit beta in blood|low density lipoprote…	FLT3
1291	rs150641790	N03AF01	Carbamazepine	ctsf|ctsz|ggh|naaa|smpd1|smpdl3a	6	27.2317959914937	9.8041e-07	alkaline phosphatase measurement|apolipoprotein A 1 measurement|appendicular lean mass|aspartate aminotransferase measurement|cystatin C measurement|glomerular filtration rate|high density lipoprotein cholesterol measurement|low density lipoprotein cholesterol measurement|serum alanine aminotransferase measurement|serum gamma-glutamyl transferase measurement|total cholesterol measurement|urate me…	-|WBP4|MIR3168
1997	rs77542162	A01AD05	Acetylsalicylic Acid	apod|cd1c|cfp|clec3b|clec4m|dcbld2|fcrl1|megf10|met|nrp1|ptprs|spink2|tek|tnfsf13	14	6.01236317520148	1.00214e-06	apolipoprotein A 1 measurement|apolipoprotein B measurement|blood VLDL cholesterol amount|cholesterol:total lipids ratio|cholesteryl ester measurement|cholesteryl esters:total lipids ratio|esterified cholesterol measurement|free cholesterol measurement|free cholesterol:total lipids ratio|high density lipoprotein cholesterol measurement|intermediate density lipoprotein measurement|lipid measuremen…	ABCA6|ABCA5
4649	rs11995824	A12AX	Cholecalciferol |Calcium Carbonate|Ergocalciferol |Calcium|Cholecalciferol |Niacin |Calcium Gluconate|Cholecalciferol |Calcium Phosphate	bglap|chad|col1a1|mepe	4	86.0794583164172	1.00287e-06	bone tissue density|chondroadherin measurement|leucine-rich repeat-containing protein 15 measurement	COLEC10
119	1:44277918_GA_G	A10BB09	Gliclazide	adgre2|adgre5|adgrg1|amigo2|cd48|il6st|itgb7|ly9|robo1	9	11.3476524269209	1.00636e-06		ST3GAL3|KDM4A-AS1|ST3GAL3-AS1
1320	rs1887646	C03AA01	Bendroflumethiazide	hspb6|mb|mstn|mybpc1|myl3|myom3	6	27.7708037281429	1.02673e-06		LINC00393|LINC00392
4188	6:135421067_CT_C	J01CE02	Phenoxymethylpenicillin	mfge8|ptprb|ptprh	3	Inf	1.08549e-06	eosinophil count|erythrocyte count|erythrocyte volume|fetal hemoglobin measurement|HbA1c measurement|hematocrit|hemoglobin measurement|Hypercholesterolemia|lymphocyte count|mean reticulocyte volume|platelet count	HBS1L|-
828	11:60964563_CA_C	A02BC01	Omeprazole	ca9|cblif|lipf|vsig2	4	122.514074881997	1.11563e-06	blood protein measurement|CA9/CBLIF protein level ratio in blood|phosphatidylcholine measurement|serum albumin amount	PGA3|-
1333	rs56398830	A10BA02	Metformin	cxadr|epcam|gpa33|s100a14|s100a16|slc51b|tspan8	7	Inf	1.14315e-06	cholelithiasis|epithelial cell adhesion molecule measurement|gallstones|glycochenodeoxycholate 3-sulfate measurement|taurochenodeoxycholic acid 3-sulfate measurement	SLC10A2
3359	rs833270	A10BA02	Metformin	cst6|dsg3|dsg4|fabp9|pinlyp|plb1|prss53	7	Inf	1.14315e-06	balding measurement|synophrys measurement	SOX2-OT
4498	rs4841132	B01AA03	Warfarin	adamtsl2|amigo2|angpt2|bst1|ces1|clstn2|cntn4|egflam|eng|enpp2|f10|flrt2|gas6|ggt5|igfbp7|matn2|ncam2|prtg|robo1|robo2|siglec9|tek|tnn	23	3.79591671719053	1.1622e-06	alcohol use disorder measurement|alkaline phosphatase measurement|blood glucose amount|blood insulin amount|blood VLDL cholesterol amount|body mass index|cholesterol:total lipids ratio|cholesteryl ester measurement|cholesteryl esters:total lipids ratio|esterified cholesterol measurement|free cholesterol measurement|free cholesterol:total lipids ratio|high density lipoprotein cholesterol measureme…	PPP1R3B-DT
2906	rs2868346	G03CX01	Tibolone	adgre5|angptl3|cd99|clul1|dkkl1|kitlg|ncs1|pltp|vat1	9	11.8659327825098	1.18415e-06	blood VLDL cholesterol amount|cholesterol:total lipids ratio|cholesteryl ester measurement|cholesteryl esters:total lipids ratio|chylomicron amount|fatty acid measurement|free cholesterol measurement|free cholesterol:total lipids ratio|HDL particle size|high density lipoprotein cholesterol measurement|intermediate density lipoprotein measurement|lipid measurement|low density lipoprotein cholester…	-|PLTP
1452	rs28929474	G03AA09	Desogestrel |Ethinyl Estradiol	asah2|enpp7|il17rb|il1rl2|pdgfc|ptprf|shbg|susd4|tnfsf10	9	11.8659327825098	1.18415e-06	3-hydroxybutyrate measurement|39S ribosomal protein L33|40s ribosomal protein S3 measurement|Abnormality of the liver|age at first sexual intercourse measurement|alcohol consumption quality|alcohol use disorder measurement|alcoholic liver cirrhosis|alkaline phosphatase measurement|alpha fetoprotein measurement|alpha-2-HS-glycoprotein measurement|amino acid metabolism disease|anti-neutrophil antib…	SERPINA1
2339	rs429358	C10AA05	Atorvastatin	apoa2|apoe|cdhr2|ces1|coq7|creg1|ern1|fam20a|gusb|hsd11b1|smpdl3a|tctn3|vnn1	13	6.68073360590685	1.19599e-06	1-palmitoyl-2-stearoyl-GPC (16:0/18:0) measurement|3-hydroxybutyrate measurement|age-related macular degeneration|alkaline phosphatase measurement|Alzheimer disease|Alzheimer's disease biomarker measurement|amyloid-beta measurement|apolipoprotein A 1 measurement|apolipoprotein B measurement|beta-amyloid 1-42 measurement|blood protein measurement|blood VLDL cholesterol amount|body mass index|C-rea…	APOE|APOC1
1220	rs3184504	P01BA02	Hydroxychloroquine	bmp10|cd200r1|cd226|cr2|cxcl13|gdf2|icam2|igf1r|lilra2|nos3|pdcd1|pdcd1lg2|tinagl1|tnfrsf4	14	7.44607630414206	1.24495e-06	allergic disease|allergic rhinitis|Antihypertensive use measurement|basophil count|birth weight|blood VLDL cholesterol amount|cholesterol:total lipids ratio|cholesteryl ester measurement|cholesteryl esters:total lipids ratio|colorectal cancer|coronary artery disease|cystatin C measurement|drug use measurement|Eczematoid dermatitis|eosinophil count|esterified cholesterol measurement|free cholester…	SH2B3|ATXN2|HSPA8P14|LINC02356|CUX2
4656	rs28601761	G03FB05	Norethisterone |Estradiol|Levonorgestrel |Estradiol	angptl3|ceacam16|fetub|il1rap|man1a2|megf9|oxt	7	17.9793963412648	1.26551e-06	apolipoprotein B measurement|blood VLDL cholesterol amount|C-reactive protein measurement|cholesterol:total lipids ratio|cholesteryl ester measurement|cholesteryl esters:total lipids ratio|chylomicron amount|coronary artery disease|esterified cholesterol measurement|fatty acid measurement|free cholesterol measurement|free cholesterol:total lipids ratio|high density lipoprotein cholesterol measure…	-
2744	rs1047891	G03AA07	Levonorgestrel |Ethinyl Estradiol	asah2|ca12|crtam|dsg3|gusb|hgfac|igsf9|lcat|lypd3|mep1a|prg2|rtn4r|sema4c|tnfsf8|vat1	15	6.23522412621416	1.28972e-06	1-ribosyl-imidazoleacetate measurement|2-butenoylglycine measurement|2-methylserine measurement|2,3-dihydroxy-5-methylthio-4-pentenoate (DMTPA) measurement|2R,3R-dihydroxybutyrate measurement|3-hydroxybutyroylglycine measurement|3-methylglutaconate measurement|3-methylglutarylcarnitine (2) measurement|5-hydroxymethyl-2-furoylcarnitine measurement|5-methylthioadenosine (MTA) measurement|AARSD1/EIF…	CPS1
1787	rs4575545	C10AA05	Atorvastatin	afm|cdhr2|cpm|fgl1|guca2a|mbl2|serpind1|xpnpep2	8	15.603436807773	1.32135e-06	alkaline phosphatase measurement|alpha fetoprotein measurement|aspartate aminotransferase measurement|bilirubin measurement|blood immunoglobulin amount|blood protein measurement|body fat percentage|C-reactive protein measurement|cholesterol:total lipids ratio|cholesteryl esters:total lipids ratio|cystatin C measurement|differentiated thyroid carcinoma|glomerular filtration rate|goiter|gout|Graves…	MAFTRR|LINC01229
1940	rs11444334	G03FB08	Dydrogesterone |Estradiol	asah2|megf9|pzp|serpina12	4	77.3721157224562	1.328e-06	alpha fetoprotein measurement|apolipoprotein A 1 measurement|apolipoprotein B measurement|blood VLDL cholesterol amount|BMI-adjusted hip circumference|body fat percentage|body weight|chloride measurement|cholesterol esters in large LDL measurement|cholesterol esters in medium LDL measurement|cholesterol in IDL measurement|cholesterol in medium LDL measurement|cholesterol in very small VLDL measur…	KPNB1|NPEPPS|-|KPNB1-DT|MRPL45P2|EFCAB13|TBKBP1
3564	rs1800759	G03FB05	Norethisterone |Estradiol|Levonorgestrel |Estradiol	asah2|ceacam16|il1rap|il1rl2|itgb7	5	36.534181256345	1.3382e-06	alcohol use disorder measurement|high density lipoprotein cholesterol measurement|phospholipids:total lipids ratio	ADH4|-|ADH5|METAP1
1333	rs56398830	N06AB04	Citalopram	cxadr|epcam|gpa33	3	258.979653241743	1.38315e-06	cholelithiasis|epithelial cell adhesion molecule measurement|gallstones|glycochenodeoxycholate 3-sulfate measurement|taurochenodeoxycholic acid 3-sulfate measurement	SLC10A2
3734	5:72247461_AC_A	M05BA04	Alendronic Acid	chad|col1a1|dmp1|spp1	4	74.8576519916519	1.39249e-06		FCHO2|MIR4804|FCHO2-DT|TNPO1|-|TNPO1-DT
3965	Affx-52341526	G03AA07	Levonorgestrel |Ethinyl Estradiol	cpm|enpp7|ncs1|rtn4r|treh|vnn1	6	Inf	1.40062e-06		GPLD1
1388	rs554288187	C01EB16	Ibuprofen	cpq|smpdl3a	2	Inf	1.40884e-06	CREG1/GUSB protein level ratio in blood	MIA2|MIA2-AS1
1428	14:75464458_TAA_T	M05BA06	Ibandronate	chad|col1a1	2	Inf	1.40884e-06		-
3606	rs557906918	A05AA02	Ursodeoxycholic Acid	epcam|gpa33	2	Inf	1.40884e-06		-
3960	rs6939340	A05AA02	Ursodeoxycholic Acid	epcam|gpa33	2	Inf	1.40884e-06	mean arterial pressure|neuroblastoma|red blood cell density	CASC15
503	rs9665663	A05AA02	Ursodeoxycholic Acid	epcam|gpa33	2	Inf	1.40884e-06		MALRD1
549	rs7894504	A05AA02	Ursodeoxycholic Acid	epcam|gpa33	2	Inf	1.40884e-06		ARID5B
3241	rs10935473	G03AA07	Levonorgestrel |Ethinyl Estradiol	adgre1|adgre2|boc|cd58|flrt2|il6st|itga11|lifr|mertk|pdcd1lg2|pltp|ret|robo1|sele|siglec7|siglec9|tnfsf12|tyro3	18	4.94079862859258	1.44342e-06	high density lipoprotein cholesterol measurement	-|WWP1P1|ST3GAL6-AS1|ST3GAL6|CPOX
2680	rs75166367	N03AG01	Valproic Acid	layn|ltbr|mansc1|prg2|prrt3|ror1	6	22.4548317482459	1.44835e-06		-
2318	rs73045269	C01AA05	Digoxin	adamts13|adamtsl2|dbh|itgbl1|tnn	5	53.7238429779015	1.45091e-06	apolipoprotein A 1 measurement|aspartate aminotransferase measurement|aspartate aminotransferase to alanine aminotransferase ratio|blood protein measurement|coronary artery disease|coronary atherosclerosis|cryptic phenotype measurement|diastolic blood pressure|ESAM/TGFB1 protein level ratio in blood|heart disease|heart rate|Hematuria|high density lipoprotein cholesterol measurement|IGA glomerulon…	CCDC97|RN7SL34P
2179	rs708686	A10BA02	Metformin	ca9|cdh17|f3|fam3b|fam3c|fam3d|fgf19|gp2|lypd3|lypd8|pigr|reg1a|reg1b|tmprss15|tspan8|vsig2	16	6.21113920452011	1.4736e-06		FUT3
88	rs114165349	C10AA01	Simvastatin	ceacam1|ceacam16|creg1|ctbs|fut3_fut5|il1r2|klb|man2b2|naaa|serpina4|shbg|smpdl3a|vnn1	13	7.31668849643731	1.51951e-06	Agents acting on the renin-angiotensin system use measurement|alkaline phosphatase measurement|antihyperlipidemic drug use measurement|apolipoprotein A 1 measurement|apolipoprotein B measurement|bilirubin measurement|blood VLDL cholesterol amount|body fat percentage|C-reactive protein measurement|cholesterol esters in large LDL measurement|cholesterol esters in medium LDL measurement|cholesterol …	ARID1A|ZDHHC18|KDF1|-|TENT5B
1220	rs3184504	A10BB09	Gliclazide	ada2|adgre2|adgre5|adgrg1|amigo2|bmp10|cd27|cd48|cd5|cd80|dll1|dmp1|dsc2|efna4|galnt10|il18bp|itgb7|klrb1|ly9|notch1|nrcam|pag1|plxnb2|prcp|rnaset2|robo1|sema7a|siglec1|siglec10|siglec6|sit1|tpp1	32	3.11478392822036	1.67523e-06	allergic disease|allergic rhinitis|Antihypertensive use measurement|basophil count|birth weight|blood VLDL cholesterol amount|cholesterol:total lipids ratio|cholesteryl ester measurement|cholesteryl esters:total lipids ratio|colorectal cancer|coronary artery disease|cystatin C measurement|drug use measurement|Eczematoid dermatitis|eosinophil count|esterified cholesterol measurement|free cholester…	SH2B3|ATXN2|HSPA8P14|LINC02356|CUX2
3940	rs509227	A07EA01	Prednisolone	cd79b|cr1|cr2|fcrl1|fcrl2|folr2|folr3|lilra5|milr1	9	12.7217059134247	1.78465e-06		GCNT2
2691	rs1862069	G03CX01	Tibolone	cpm|fetub|ncs1|tspan8|xpnpep2	5	96.3958776412516	1.80717e-06	alkaline phosphatase measurement|apolipoprotein A 1 measurement|blood VLDL cholesterol amount|C-reactive protein measurement|intermediate density lipoprotein measurement|Intrahepatic cholestasis of pregnancy|linoleic acid measurement|lipid measurement|low density lipoprotein cholesterol measurement|mean corpuscular hemoglobin concentration|phospholipid measurement|serum alanine aminotransferase m…	DHRS9|-
3369	rs35457250	G03CA57	Conjugated Estrogens	asgr2|c4bpb|cdhr5|entpd5|frzb|hsd11b1|smoc1|tctn3|vwa1	9	14.5502219049676	1.81112e-06	blood protein measurement|ectonucleoside triphosphate diphosphohydrolase 5 measurement|GDH/6PGL endoplasmic bifunctional protein measurement|glycolipid transfer protein domain-containing protein 2 measurement|gremlin-1 measurement|gremlin-2 measurement|protein measurement|sulfatase-modifying factor 1 measurement	AHSG
829	rs28456	N03AB02	Phenytoin	bche|bpifb2|cdhr5|cfhr5|cpm|erbb2|fam20a|fgfr4|fuca1|hjv|nt5e|vnn1	12	6.8368528753807	1.83296e-06	1-palmitoyl-2-dihomo-linolenoyl-GPC (16:0/20:3n3 or 6) measurement|arachidonic acid measurement|bipolar disorder|blood glucose amount|blood VLDL cholesterol amount|cholesterol:total lipids ratio|cholesteryl ester 20:5 measurement|cholesteryl ester measurement|cholesteryl esters:total lipids ratio|chylomicron amount|colorectal cancer|Crohn's disease|docosahexaenoic acid measurement|docosapentaenoi…	FADS2|FADS1|MYRF|FEN1|MIR1908|TMEM258|MIR611
4790	rs10984499	L01XX05	Hydroxyurea	ccn2|fgf2|oplah|pcdh9|sdc4	5	34.9490120947857	1.87814e-06		HEMGN|-|FOXE1|Y_RNA
1561	rs339969	C10AA05	Atorvastatin	ace2|amot|apoa2|cdhr2|col18a1|f11|lrig1|smpdl3a|treh|xpnpep2	10	9.3332652203619	1.88987e-06	alanine measurement|aspartate aminotransferase measurement|aspartate aminotransferase to alanine aminotransferase ratio|bilirubin measurement|birth weight|body mass index|brain attribute|C-reactive protein measurement|chloride measurement|erythrocyte count|hematocrit|hemoglobin measurement|low density lipoprotein cholesterol measurement|serum alanine aminotransferase measurement|serum albumin amo…	RORA-AS1
1241	rs7970695	C10AB05	Fenofibrate	agrn|amot|bpifb2|ctsv|hsd11b1|lrig1|nrp1|rbp5|serpinf2|treh	10	8.54304461428241	1.89056e-06	blood VLDL cholesterol amount|cholesterol:total lipids ratio|cholesteryl ester measurement|cholesteryl esters:total lipids ratio|esterified cholesterol measurement|free cholesterol measurement|free cholesterol:total lipids ratio|high density lipoprotein cholesterol measurement|intermediate density lipoprotein measurement|lipid measurement|low density lipoprotein cholesterol measurement|phospholip…	HNF1A|HNF1A-AS1|C12orf43|OASL
3627	rs41280463	L02BA01	Tamoxifen	creg1|ctbs|ctsz|man2b2|naaa|smpd1	6	30.9395654992667	1.96264e-06	alkaline phosphatase measurement|apolipoprotein A 1 measurement|high density lipoprotein cholesterol measurement	RNU6-1196P|TRIM2
3805	rs2106854	L02BA01	Tamoxifen	apol1|ctso|enpp7|fga|fut3_fut5|man2b2	6	30.9395654992667	1.96264e-06	acylcarnitine measurement|apolipoprotein B measurement|balding measurement|body mass index|C-reactive protein measurement|cholesterol:total lipids ratio|cholesteryl esters:total lipids ratio|circulating fibrinogen levels|glomerular filtration rate|glycine measurement|high density lipoprotein cholesterol measurement|isovalerylcarnitine measurement|LDL particle size|low density lipoprotein choleste…	IRF1-AS1|Y_RNA|LINC02863
583	rs7898735	N03AF01	Carbamazepine	ctsf|hsd11b1|naaa|smpdl3a	4	158.292050973943	1.97392e-06	familial lipoprotein lipase deficiency|low density lipoprotein cholesterol measurement|non-high density lipoprotein cholesterol measurement|serum alanine aminotransferase measurement|total cholesterol measurement|triglyceride measurement|triglyceride:HDL cholesterol ratio	PLA2G12B
193	rs12740374	C10AA05	Atorvastatin	csf3r|dcbld2|fgfbp3|hs3st3b1|klb|mamdc4|man1a2|mep1b|pla2g7|proc|tnfsf11|uxs1|vstm2l	13	6.31564758308799	1.99249e-06	apolipoprotein A 1 measurement|apolipoprotein B measurement|blood VLDL cholesterol amount|C-reactive protein measurement|cholesterol:total lipids ratio|cholesteryl ester measurement|cholesteryl esters:total lipids ratio|chylomicron amount|coronary artery disease|drug use measurement|esterified cholesterol measurement|family history|free cholesterol measurement|free cholesterol:total lipids ratio|…	PSRC1|CELSR2
3086	rs113200473	A10A	Insulin	cd200|il6st|l1cam|mcam|ntrk2|pcdh17|prtg|ptprm	8	17.892742067132	2.02213e-06	blood protein measurement|cognitive function measurement|self reported educational attainment	MGAT3|TAB1
2638	rs6431221	R03AK06	Salmeterol |Fluticasone Propionate	mybpc1|myl3|myom3	3	Inf	2.03719e-06		-
919	rs513249	R03AK06	Salmeterol |Fluticasone Propionate	mb|mybpc1|myl3	3	Inf	2.03719e-06	body mass index	ZBTB16
2691	rs1862069	N03AB02	Phenytoin	afp|cpm|fetub|ncs1	4	104.893188192301	2.04614e-06	alkaline phosphatase measurement|apolipoprotein A 1 measurement|blood VLDL cholesterol amount|C-reactive protein measurement|intermediate density lipoprotein measurement|Intrahepatic cholestasis of pregnancy|linoleic acid measurement|lipid measurement|low density lipoprotein cholesterol measurement|mean corpuscular hemoglobin concentration|phospholipid measurement|serum alanine aminotransferase m…	DHRS9|-
3679	rs6888304	N03AB02	Phenytoin	coq7|hao1|nt5e|sdhb	4	104.893188192301	2.04614e-06	aspartate aminotransferase measurement|aspartate aminotransferase to alanine aminotransferase ratio|serum alanine aminotransferase measurement|serum gamma-glutamyl transferase measurement	-
4523	rs1495743	G03FB05	Norethisterone |Estradiol|Levonorgestrel |Estradiol	enpp2|fetub|il1rap|serpina12	4	64.7383479101719	2.08718e-06	1-methylxanthine measurement|4-acetamidobutanoate measurement|blood VLDL cholesterol amount|cholesterol:total lipids ratio|cholesteryl ester measurement|cholesteryl esters:total lipids ratio|chylomicron amount|free cholesterol measurement|free cholesterol:total lipids ratio|high density lipoprotein cholesterol measurement|Hypercholesterolemia|intermediate density lipoprotein measurement|lipid mea…	-|NAT2
2440	rs1466934	J01CE02	Phenoxymethylpenicillin	mfge8|ptprb	2	3811.21864688449	2.11278e-06		LINC01814
3667	rs111063761	C01BD01	Amiodarone	cblif|pga4	2	3811.21864688449	2.11278e-06	Barrett's esophagus	-
1986	rs1801689	G03CX01	Tibolone	adamtsl2|bpifb2|c4bpb|cd14|cd302|cdhr5|cpq|entpd5|erbb3|f7|grn|hsd11b1|il17rb|mbl2|ptprf	15	5.26957588643977	2.11578e-06	ADP-ribose pyrophosphatase|angiopoietin-related protein 1 measurement|apolipoprotein B measurement|aspartate aminotransferase measurement|aspartate aminotransferase to alanine aminotransferase ratio|ATP-dependent RNA helicase DHX8 measurement|blood VLDL cholesterol amount|body height|C-reactive protein measurement|C5a anaphylatoxin measurement|CASP3/YES1 protein level ratio in blood|CD99/CD99L2 p…	APOH|PRKCA
2462	rs907866	G03CA57	Conjugated Estrogens	clstn2|fam20a|hs6st1|nrp1|ptprf|sdc1|smoc1	7	33.7144441294869	2.11723e-06	18:1 measurement|apolipoprotein A 1 measurement|blood VLDL cholesterol amount|cholesterol to total lipids in very large HDL percentage|cholesterol:total lipids ratio|cholesteryl ester measurement|cholesteryl esters:total lipids ratio|choline measurement|dual specificity mitogen-activated protein kinase kinase 4 measurement|fatty acid measurement|free cholesterol measurement|free cholesterol to to…	RNU6-961P|-
4361	rs3812316	G03FA01	Norethisterone |Estradiol	agt|apcs|asah2|boc|ceacam16|cfp|faslg|furin|igfbp2|lepr|megf9|npy|oxt|pamr1|pglyrp2|serpinc1|ttr	17	4.64001218862645	2.1175e-06	alcohol consumption quality|blood VLDL cholesterol amount|BMI-adjusted waist-hip ratio|cholesterol:total lipids ratio|cholesteryl ester measurement|cholesteryl esters:total lipids ratio|chylomicron amount|esterified cholesterol measurement|fatty acid measurement|free cholesterol measurement|free cholesterol:total lipids ratio|high density lipoprotein cholesterol measurement|intermediate density l…	MLXIPL|-|TBL2|BAZ1B|BCL7B|FZD9|RNU6-1198P
4708	rs4471106	N06AB03	Fluoxetine	ctsf|naaa|smpd1	3	232.647906180985	2.17725e-06		RIC1
964	rs35887873	R03AC02	Salbutamol	cbln4|dpp4|hmcn2|itga11|nxph3|prr4|sfrp4	7	15.4129134025592	2.18821e-06		GSEC|ST3GAL4|KIRREL3
1274	rs9581943	A10A	Insulin	cela2a|clps|cpa1|ctrc|pnliprp1|serpini2	6	66.5561991670007	2.20318e-06	pancreatic carcinoma	PLUT|PDX1
4343	rs7800611	A10A	Insulin	clps|ctrb1|ctrc|pla2g1b|pnlip|pnliprp1	6	66.5561991670007	2.20318e-06	type 2 diabetes mellitus	-
1290	rs10507489	N03AG01	Valproic Acid	galnt5|prg2|prg3	3	Inf	2.20696e-06		ELF1|RGS17P1|SUGT1P3
341	rs61747728	A11CC03	Alfacalcidol	asgr2|b4galt1|btn2a1|clmp|layn|ltbr|pam|prrt3|slitrk6|susd5|tgfbr2	11	7.43765717177461	2.23051e-06		NPHS2|TDRD5|AXDND1|-
3026	rs28434757	N03AF01	Carbamazepine	ace2|agxt|ggt1|hao1|nt5e	5	40.2476161288979	2.23378e-06	alkaline phosphatase measurement|diastolic blood pressure|FEV/FVC ratio|forced expiratory volume|liver fibrosis measurement|peak expiratory flow|serum gamma-glutamyl transferase measurement|sex hormone-binding globulin measurement|total blood protein measurement|vital capacity	MICAL3
3587	rs114816312	N03AF01	Carbamazepine	bpifb2|ctsf|naaa|smpd1|smpdl3a	5	40.2476161288979	2.23378e-06	blood VLDL cholesterol amount|cholesterol:total lipids ratio|cholesteryl ester measurement|cholesteryl esters:total lipids ratio|chylomicron amount|free cholesterol measurement|free cholesterol:total lipids ratio|high density lipoprotein cholesterol measurement|intermediate density lipoprotein measurement|low density lipoprotein cholesterol measurement|non-high density lipoprotein cholesterol mea…	MCUB|PLA2G12A|COL25A1|-
3211	rs34901796	B01AA03	Warfarin	bmp10|cd248|cspg4|esm1|mamdc2|st3gal1	6	42.3115297153203	2.26089e-06		-
2661	rs67963154	A07EA01	Prednisolone	cd1c|clec4c|il12a_il12b|il12b|siglec6	5	Inf	2.33107e-06		TEX41|-
490	rs2646420	A07EA01	Prednisolone	faslg|il12a_il12b|il12b|il15|ncr1	5	Inf	2.33107e-06	monocyte count	-
636	rs12784975	A07EA01	Prednisolone	cd22|fcer2|fcrl1|tcl1a|tnfrsf13c	5	Inf	2.33107e-06	lymphocyte count|lymphocyte percentage of leukocytes|monocyte percentage of leukocytes	PIK3AP1
193	rs12740374	L02BA01	Tamoxifen	apof|cd70|celsr2|ctso|dcbld2|ghr|hs6st1|klb|lag3|mamdc4|megf9|mep1b	12	6.75327524356017	2.33786e-06	apolipoprotein A 1 measurement|apolipoprotein B measurement|blood VLDL cholesterol amount|C-reactive protein measurement|cholesterol:total lipids ratio|cholesteryl ester measurement|cholesteryl esters:total lipids ratio|chylomicron amount|coronary artery disease|drug use measurement|esterified cholesterol measurement|family history|free cholesterol measurement|free cholesterol:total lipids ratio|…	PSRC1|CELSR2
3469	rs1386625	M05BA06	Ibandronate	chad|col1a1	2	Inf	2.34807e-06	heel bone mineral density	-
5039	rs884205	M05BA06	Ibandronate	chad|col1a1	2	Inf	2.34807e-06	alkaline phosphatase measurement|body height|bone tissue density|eye morphology trait|femoral neck bone mineral density|heel bone mineral density|hip|knee|osteoarthritis|osteoporosis|protein measurement|spine bone mineral density|total joint arthroplasty|tumor necrosis factor receptor superfamily member 11A amount	TNFRSF11A
583	rs7898735	C01EB16	Ibuprofen	cpq|smpdl3a	2	Inf	2.34807e-06	familial lipoprotein lipase deficiency|low density lipoprotein cholesterol measurement|non-high density lipoprotein cholesterol measurement|serum alanine aminotransferase measurement|total cholesterol measurement|triglyceride measurement|triglyceride:HDL cholesterol ratio	PLA2G12B
1883	rs704	G03CA57	Conjugated Estrogens	angptl7|bmp4|cbln4|cd109|fam20a|fgfbp3|hs6st1|lifr|masp1|milr1|omd|sema4c|tnfsf10|tnfsf12|vit	15	5.68242754631447	2.35659e-06	age-related macular degeneration|apolipoprotein A 1 measurement|apolipoprotein B measurement|blood protein measurement|blood VLDL cholesterol amount|calcipressin-1 measurement|calcium/calmodulin-dependent protein kinase type 1D measurement|cholesterol:total lipids ratio|cholesteryl esters:total lipids ratio|cytoplasmic in blood serum|free cholesterol measurement|free cholesterol:total lipids rati…	VTN|SLC46A1|IFT20
961	rs78689694	R03BA01	Beclomethasone Dipropionate	aoc3|cd109|cdh6|dlk1|enpp6|gpnmb|robo2|scara5|thbs4|tnxb	10	8.48430996480888	2.3765e-06	apolipoprotein B measurement|blood VLDL cholesterol amount|cholesteryl esters:total lipids ratio|esterified cholesterol measurement|free cholesterol measurement|free cholesterol:total lipids ratio|high density lipoprotein cholesterol measurement|low density lipoprotein cholesterol measurement|phospholipids:total lipids ratio|total cholesterol measurement|triglycerides:total lipids ratio	ST3GAL4|GSEC
964	rs35887873	A07EA01	Prednisolone	cbln4|cilp|dpp4|hmcn2|itga11|kit|l1cam|ret|sfrp4|siglec6|tnc	11	8.29034754689434	2.37973e-06		GSEC|ST3GAL4|KIRREL3
1702	rs34262842	N03AG01	Valproic Acid	btn2a1|ephb4|layn|ltbr|mansc1|ncr3lg1|prrt3|ror1|tgoln2	9	9.84010347122706	2.41973e-06	glomerular filtration rate|serum creatinine amount	UMOD|PDILT
2462	rs907866	C10AA01	Simvastatin	apoa2|clstn2|fam20a|hs6st1|nrp1|ptprf|sdc1	7	32.9164019248207	2.45027e-06	18:1 measurement|apolipoprotein A 1 measurement|blood VLDL cholesterol amount|cholesterol to total lipids in very large HDL percentage|cholesterol:total lipids ratio|cholesteryl ester measurement|cholesteryl esters:total lipids ratio|choline measurement|dual specificity mitogen-activated protein kinase kinase 4 measurement|fatty acid measurement|free cholesterol measurement|free cholesterol to to…	RNU6-961P|-
885	rs11604580	C10AA01	Simvastatin	adh4|ass1|ftcd|fuom|gsta1|gsta3|scly	7	32.9164019248207	2.45027e-06	aspartate aminotransferase measurement|aspartate aminotransferase to alanine aminotransferase ratio|serum alanine aminotransferase measurement	HEPHL1|PANX1|-|PHB1P16
1681	rs13338372	L01XX05	Hydroxyurea	ccn2|edar|itgb1bp2|sdc4	4	74.6658784479099	2.48889e-06		USP7|USP7-AS1
4770	rs61750929	B01AC04	Clopidogrel	angpt1|pdgfa|pdgfb|ppbp	4	99.2836197429607	2.51256e-06	lymphocyte count|platelet count	-
5053	rs73000929	B01AC04	Clopidogrel	ccl28|cd36|coch|vegfc	4	99.2836197429607	2.51256e-06	ANXA4/FADD protein level ratio in blood|AXIN1/ITGB1BP2 protein level ratio in blood|BCR/ITGB1BP2 protein level ratio in blood|C-C motif chemokine 28 measurement|CCN2/VEGFC protein level ratio in blood|CDKN2D/ITGB1BP2 protein level ratio in blood|CEP85/ZBTB16 protein level ratio in blood|COMT/ITGB1BP2 protein level ratio in blood|CTF1/ITGB1BP2 protein level ratio in blood|DAB2/ZBTB16 protein level…	ZBTB16
4523	rs1495743	G03FA01	Norethisterone |Estradiol	ctbs|enpp2|fetub|il1rap|itih3|serpina12|xpnpep2	7	17.8952477287807	2.58312e-06	1-methylxanthine measurement|4-acetamidobutanoate measurement|blood VLDL cholesterol amount|cholesterol:total lipids ratio|cholesteryl ester measurement|cholesteryl esters:total lipids ratio|chylomicron amount|free cholesterol measurement|free cholesterol:total lipids ratio|high density lipoprotein cholesterol measurement|Hypercholesterolemia|intermediate density lipoprotein measurement|lipid mea…	-|NAT2
3091	rs73165110	H03AA01	Levothyroxine	cd22|cd72|fcrl1|tnfrsf9	4	68.8483949896092	2.63406e-06	blood protein measurement|glomerular filtration rate|serum creatinine amount|TNFRSF13B/TNFSF13B protein level ratio in blood|TNFRSF13C/TNFSF13B protein level ratio in blood|tumor necrosis factor receptor superfamily member 13C amount	SREBF2|TNFRSF13C
1997	rs77542162	A10A	Insulin	adgrb3|adgrd1|alcam|amigo2|cntn1|cr1|dcbld2|ebi3_il27|flrt2|gas6|igdcc4|il6st|itgb6|lag3|mdga1|mia|notch2|prtg|robo1|tnfrsf11b|tnfsf13|vasn	22	3.75935865079216	2.662e-06	apolipoprotein A 1 measurement|apolipoprotein B measurement|blood VLDL cholesterol amount|cholesterol:total lipids ratio|cholesteryl ester measurement|cholesteryl esters:total lipids ratio|esterified cholesterol measurement|free cholesterol measurement|free cholesterol:total lipids ratio|high density lipoprotein cholesterol measurement|intermediate density lipoprotein measurement|lipid measuremen…	ABCA6|ABCA5
2528	rs11125915	C10AA01	Simvastatin	adgre1|cd244|cd300a|cd300c|csf3r|lrrc25|plau|vnn2	8	18.8712493893644	2.69799e-06		-
2403	rs34436714	L01BA01	Methotrexate	capg|fen1|fgr|pxn|rab44|s100a12|serpinb8	7	14.7028917184291	2.72151e-06	1-phosphatidylinositol 4,5-bisphosphate phosphodiesterase gamma-1 measurement|14-3-3 protein family measurement|14-3-3 protein zeta/delta measurement|2'-5'-oligoadenylate synthase 1 measurement|40s ribosomal protein S3 measurement|40S ribosomal protein S3a measurement|40S ribosomal protein S4|40s ribosomal protein S7 measurement|40s ribosomal protein SA measurement|5-formyltetrahydrofolate cyclo-…	NLRP12
3241	rs10935473	G03FA01	Norethisterone |Estradiol	acan|adgre1|adgre2|boc|cd58|dpp4|il6st|mertk|pltp|ret|robo1|siglec7	12	6.6425825000645	2.72218e-06	high density lipoprotein cholesterol measurement	-|WWP1P1|ST3GAL6-AS1|ST3GAL6|CPOX
1365	rs11621792	G03CX01	Tibolone	ace2|c4bpb|cpm|il1r2|shbg|xpnpep2	6	29.1356433613579	2.7288e-06	alkaline phosphatase measurement|apolipoprotein B measurement|aspartate aminotransferase to alanine aminotransferase ratio|blood VLDL cholesterol amount|body fat percentage|C-reactive protein measurement|cholesterol:total lipids ratio|cholesteryl ester measurement|cholesteryl esters:total lipids ratio|esterified cholesterol measurement|free cholesterol measurement|high density lipoprotein cholest…	NYNRIN
1803	rs4783183	L01XX05	Hydroxyurea	col2a1|cxcl11|sdc4	3	Inf	2.77228e-06	AXIN1/ITGB1BP2 protein level ratio in blood|BCR/ITGB1BP2 protein level ratio in blood|CTF1/ITGB1BP2 protein level ratio in blood|CXCL11/SDC4 protein level ratio in blood|DAPP1/ITGB1BP2 protein level ratio in blood|ERBIN/LAT2 protein level ratio in blood|immature platelet measurement|ITGB1BP2/LAT2 protein level ratio in blood|ITGB1BP2/PTPN6 protein level ratio in blood|ITGB1BP2/USP8 protein level …	GSE1
2545	rs4854474	L01XX05	Hydroxyurea	hpse|map2|mmp1	3	Inf	2.77228e-06	celiac disease|multiple sclerosis|protein measurement	-
3469	rs1386625	C03AA01	Bendroflumethiazide	chad|col1a1|omd|spp1	4	143.900914581777	2.83495e-06	heel bone mineral density	-
3992	rs535777	G03FA01	Norethisterone |Estradiol	ada2|aoc3|apol1|cd28|cd48|cd86|chad|col1a1|cr1|cr2|creg1|csf1r|dpp4|erbb2|frzb|igfbp7|igsf21|il6r|itgb7|lag3|lilra2|man1a2|mertk|omd|osmr|pamr1|plb1|plxdc2|ptprh|ptprz1|ret|robo1|rtn4r|serpina9|serpinc1|smoc1|spon1|ssc4d|tcn1|tff3|tnfrsf21|tnfsf10|vcam1	43	2.59503640806538	2.88901e-06		-|HLA-DQA1|HLA-DQB1-AS1|HLA-DRB1|HLA-C|HLA-DQB1|USP8P1|LINC01149|MIR6891|LINC02571|MICA|HLA-DRB9|DHFRP2|HLA-S|HCG27|HCP5|HLA-DRB6|RNF5|TNXB|TSBP1-AS1|APOM|CFB|EHMT2|HLA-DRA|SNORD48|VWA7|AIF1|BRD2|C2|CDSN|DDX39B|FGFR3P1|HCG22|HLA-B|HLA-DMB|HNRNPA1P2|LINC02570|LTA|MTCO3P1|MUC22|NEU1|NOTCH4|PSMB8|PSORS1C1|PSORS1C2|RNU1-61P|RPL3P2|SAPCD1|SKIC2|SNORA38|TAP2|TCF19|TSBP1|UQCRHP1|VARS1|WASF5P|Y_RNA
3866	rs4704963	A07EA03	Prednisone	fcrl1|tcl1a|tnfrsf13c	3	186.56365382366	2.94085e-06	C-reactive protein measurement|immunoglobulin lambda-like polypeptide 1 measurement|low affinity immunoglobulin epsilon Fc receptor measurement|lymphocyte count|lymphocyte percentage of leukocytes|parental genotype effect measurement|placenta mass|self reported educational attainment	EBF1
4665	rs1561929	N06AA09	Amitriptyline	cela2a|ctrb1|pla2g1b|pnlip	4	71.0747238849755	3.01189e-06	CPB1/PRSS2 protein level ratio in blood|triglyceride measurement	LINC00824
1252	rs10846744	N06AB06	Sertraline	ctsl|pla2g7|siglec8	3	190.434669224605	3.04188e-06	Abdominal Aortic Aneurysm|Abnormality of skin pigmentation|antihyperlipidemic drug use measurement|apolipoprotein B measurement|bilirubin measurement|blood VLDL cholesterol amount|carotene diol (1) measurement|carotene diol (2) measurement|chronic kidney disease|coronary artery disease|coronary atherosclerosis|drug use measurement|erythrocyte volume|facial pigmentation|gamma-CEHC measurement|hear…	SCARB1
925	rs964184	A10BA02	Metformin	angptl3|angptl4|ccl23|clul1|cxcl6|eln|gcg|grp|il16|ment|mfge8|npy|nrp1|pth|tnfrsf12a|tnfsf12|vmo1	17	5.28487052560642	3.07369e-06	1-linoleoylglycerol (18:2) measurement|1-margaroyl-2-linoleoyl-GPC (17:0/18:2) measurement|1-palmitoyl-2-docosahexaenoyl-GPC (16:0/22:6) measurement|1-palmitoyl-2-linoleoyl-GPC (16:0/18:2) measurement|1-palmitoyl-2-linoleoyl-GPE (16:0/18:2) measurement|1-palmitoyl-2-stearoyl-GPC (16:0/18:0) measurement|1-stearoyl-2-arachidonoyl-GPE (18:0/20:4) measurement|1-stearoyl-2-arachidonoyl-GPI (18:0/20:4)…	BUD13-DT|BUD13
2476	rs1260326	R03BA01	Beclomethasone Dipropionate	adamts8|ccn3|cd109|cd34|cd93|cdh6|clec14a|gpnmb|igdcc4|lrrn1|lypd3|pi16|ptprs|robo2|scara5|thy1	16	5.21896868667773	3.13584e-06	alcohol consumption quality|alcohol use disorder measurement|apolipoprotein A 1 measurement|apolipoprotein B measurement|aspartate aminotransferase measurement|blood glucose amount|blood insulin amount|blood VLDL cholesterol amount|body mass index|chloride measurement|cholesterol:total lipids ratio|cholesteryl ester measurement|cholesteryl esters:total lipids ratio|chylomicron amount|coffee consu…	GCKR|EIF2B4|-
206	rs2476601	A07EA01	Prednisolone	cd5|chad|col1a1|il10|il12a_il12b|il12b|pdcd1	7	22.0794900743847	3.20134e-06	ACPA-negative rheumatoid arthritis|actinic keratosis|age of onset of type 1 diabetes mellitus|alkaline phosphatase measurement|anti-citrullinated protein antibody seropositivity|anti-neutrophil antibody associated vasculitis|autoimmune thyroid disease|basal cell carcinoma|basophil count|basophil measurement|basophil percentage of leukocytes|celiac disease|Crohn's disease|cutaneous melanoma|CXCL9 …	PTPN22
4956	rs12393692	N02BE01	Acetaminophen	clu|fetub|gusb|il1rap|proc|ttr	6	19.3039824004325	3.27276e-06		-|CHRDL1|RTL9|TDGF1P3|M6PRP1
4867	rs8176693	G03AA07	Levonorgestrel |Ethinyl Estradiol	adam15|aoc3|boc|cd109|cd200|cdon|ddr1|dsc2|erbb2|ifngr1|igf2r|il18bp|jam2|lgals3bp|ly75|mep1a|osmr|pcdh1|plau|ptprm|robo1|spon1|tctn3|tnfrsf1a|tspan8	25	3.41765101666939	3.42934e-06	erythrocyte count|soluble measurement	ABO|LCN1P1
3205	rs1354034	G03AA07	Levonorgestrel |Ethinyl Estradiol	bcl2l11|clstn3|gpc5|tnfsf12	4	0.164006878870018	3.52005e-06	cytoplasmic measurement|mitochondrial measurement|platelet count|platelet volume	ARHGEF3
1057	rs10772388	G04BD08	Solifenacin	cst1|cst5	2	Inf	3.5221e-06	alpha-amylase 1 measurement|blood protein measurement|cystatin-D measurement|cystatin-SA measurement|cystatin-SN measurement|protein measurement|taste liking measurement	-|TAS2R14|TAS2R15P
366	rs12131882	G04BD08	Solifenacin	cst1|cst5	2	Inf	3.5221e-06	breast carcinoma|estrogen-receptor negative breast cancer|HER2 Positive Breast Carcinoma|luminal A breast carcinoma	LGR6
3815	rs4976271	G04BD08	Solifenacin	cst1|cst5	2	Inf	3.5221e-06	alpha-amylase 1 measurement|blood protein measurement|body height|cystatin-S measurement|dental caries|dentures|protein measurement	PITX1-AS1
932	rs11216900	C01EB16	Ibuprofen	cpq|smpdl3a	2	Inf	3.5221e-06	low density lipoprotein cholesterol measurement|total cholesterol measurement	RPL5P30|ARCN1|IFT46|TTC36-AS1
964	rs35887873	G03CA57	Conjugated Estrogens	bmp4|bmper|cbln4|chrdl1|cilp|dpp4|itga11|l1cam|megf10|myoc|ret|wif1	12	7.33223558596653	3.59418e-06		GSEC|ST3GAL4|KIRREL3
1452	rs28929474	B01AA03	Warfarin	adamtsl2|angptl1|c4bpb|c7|cd4|ebi3_il27|eln|enpp2|entpd5|epha1|f7|fabp1|fam20a|il17d|itgbl1|klk4|lamb1|lefty2|lepr|ltbp3|nme3|smoc1|srpx|st3gal1|txndc15|vegfb	26	3.21825558771398	3.61778e-06	3-hydroxybutyrate measurement|39S ribosomal protein L33|40s ribosomal protein S3 measurement|Abnormality of the liver|age at first sexual intercourse measurement|alcohol consumption quality|alcohol use disorder measurement|alcoholic liver cirrhosis|alkaline phosphatase measurement|alpha fetoprotein measurement|alpha-2-HS-glycoprotein measurement|amino acid metabolism disease|anti-neutrophil antib…	SERPINA1
1940	rs11444334	G03AA05	Norethisterone |Ethinyl Estradiol	hgfac|megf9|mertk|pzp|xpnpep2	5	28.4899575116096	3.72649e-06	alpha fetoprotein measurement|apolipoprotein A 1 measurement|apolipoprotein B measurement|blood VLDL cholesterol amount|BMI-adjusted hip circumference|body fat percentage|body weight|chloride measurement|cholesterol esters in large LDL measurement|cholesterol esters in medium LDL measurement|cholesterol in IDL measurement|cholesterol in medium LDL measurement|cholesterol in very small VLDL measur…	KPNB1|NPEPPS|-|KPNB1-DT|MRPL45P2|EFCAB13|TBKBP1
341	rs61747728	C10AA01	Simvastatin	ambp|art3|axl|bsg|cd300c|cd300lf|cd300lg|cd55|cd58|cd93|clec1a|ctsz|cx3cl1|dsg3|epha4|f3|hyou1|ifngr1|lrrc25|ltbr|mansc1|rgmb|susd5|tgfbr3|tnfrsf21|vwc2	26	3.27361728446014	3.75273e-06		NPHS2|TDRD5|AXDND1|-
2282	rs55737395	L04AX01	Azathioprine	draxin|fcrl1|il15|tcl1a	4	73.8491238901056	3.79054e-06	blood protein measurement|erythrocyte count|erythrocyte volume|immunoglobulin lambda-like polypeptide 1 measurement|mean corpuscular hemoglobin|sex hormone-binding globulin measurement|triglyceride measurement	-
2908	rs1883832	L04AX01	Azathioprine	cd22|fcer2|fcrl1|tcl1a	4	73.8491238901056	3.79054e-06	anti-citrullinated protein antibody seropositivity|APP/CD40LG protein level ratio in blood|bipolar disorder|blood protein measurement|CCL5/CD40LG protein level ratio in blood|CD2AP/TRAF2 protein level ratio in blood|CD40 measurement|CD40/CD40LG protein level ratio in blood|CD40/CRELD2 protein level ratio in blood|CD40/F11R protein level ratio in blood|CD40/GLOD4 protein level ratio in blood|CD40/…	CD40|-
3287	rs6782228	L04AX01	Azathioprine	draxin|fcrl1|flt3lg|tcl1a	4	73.8491238901056	3.79054e-06	neutrophil count	-|RPN1
4498	rs4841132	G03FA12	Conjugated Estrogens |Medroxyprogesterone Acetate|Medroxyprogesterone Acetate |Estradiol	boc|c1rl|ddr1|igfbp7|itgb7|lamp2|megf9|naaa|plau|tnfrsf21|tnxb	11	7.01453793604926	3.79778e-06	alcohol use disorder measurement|alkaline phosphatase measurement|blood glucose amount|blood insulin amount|blood VLDL cholesterol amount|body mass index|cholesterol:total lipids ratio|cholesteryl ester measurement|cholesteryl esters:total lipids ratio|esterified cholesterol measurement|free cholesterol measurement|free cholesterol:total lipids ratio|high density lipoprotein cholesterol measureme…	PPP1R3B-DT
3808	rs2548999	G03AA07	Levonorgestrel |Ethinyl Estradiol	ada2|cd163|cd300e|cd74|crtam|csf1r|gcnt1|il18bp|lag3|ly9|marco|pdcd1lg2|tnfrsf1b	13	6.64080731196054	3.98286e-06	high density lipoprotein cholesterol measurement	IRF1-AS1|IRF1|Y_RNA
1973	rs12449331	G03AA07	Levonorgestrel |Ethinyl Estradiol	adgre1|cd200|cd80|cntn3|csf1|csf1r|dsc2|fcar|il18bp|il6r|tgfbi	11	8.64628709016518	4.05786e-06	basophil count|C-reactive protein measurement|multiple sclerosis|neutrophil count	VMP1|RNU6-450P|RPS6KB1|TUBD1|RPS29P21
4830	rs10982156	G03AA07	Levonorgestrel |Ethinyl Estradiol	apol1|f10|man1a2|nhlrc3|orm1|pdgfc|spink2|tfpi|tgfbi|tnfrsf1a|vegfb	11	8.64628709016518	4.05786e-06		ORM2|ORM1
1002	rs4491325	A10A	Insulin	cpa1|cpb1|pla2g1b|pnliprp1|serpini2	5	Inf	4.09478e-06		-
2913	rs6020369	A10A	Insulin	ctrc|ctrl|pla2g1b|prss2|serpini2	5	Inf	4.09478e-06	glucose measurement|pancreatic fat pad amount|type 2 diabetes mellitus	-
4870	rs2519093	G03FA01	Norethisterone |Estradiol	acan|adgre2|axl|cd14|cd163|cd28|cd48|cd58|cd86|clec14a|clstn3|cntn2|col1a1|cr1|cr2|csf1r|fcgr2a|igsf21|il1rl1|il6st|itgb1|itgb7|kazald1|lilra2|mdga1|megf10|mertk|plxdc2|podxl2|ptprh|ptprz1|scarf2|spp1|tfrc	34	2.81725954082793	4.12611e-06	alkaline phosphatase measurement|blood group AB|blood group O|blood VLDL cholesterol amount|cholesterol:total lipids ratio|cholesteryl ester measurement|cholesteryl esters:total lipids ratio|chylomicron amount|coronary artery disease|COVID-19|deep vein thrombosis|duodenal ulcer|esterified cholesterol measurement|free cholesterol measurement|free cholesterol:total lipids ratio|gastric ulcer|high d…	ABO
2868	rs867186	N02BE01	Acetaminophen	f10|f7|proc	3	Inf	4.17678e-06	activated protein C measurement|amygdala volume|angioedema|blood protein measurement|coronary artery disease|diastolic blood pressure|F7/F9 protein level ratio in blood|F9/PROC protein level ratio in blood|factor VII measurement|level of endothelial protein C receptor in blood serum|myocardial infarction|protein C measurement|protein measurement|prothrombin time measurement|response to angiotensi…	PROCR|RNA5SP483
1219	rs11830764	G03CA53	Estrone |Estradiol |Estriol	enpp2|shbg	2	2336.7161167561	4.22459e-06	body fat percentage|C-reactive protein measurement|diastolic blood pressure|free androgen index|serum gamma-glutamyl transferase measurement|sex hormone-binding globulin measurement|testosterone measurement|vitamin D measurement	CUX2
1674	rs35193388	A05AA02	Ursodeoxycholic Acid	epcam|gpa33	2	2336.7161167561	4.22459e-06	BMI-adjusted hip circumference|BMI-adjusted waist circumference|BMI-adjusted waist-hip ratio|heel bone mineral density|prostate carcinoma|QRS duration|systolic blood pressure	VASN
2103	rs2318997	A05AA02	Ursodeoxycholic Acid	epcam|gpa33	2	2336.7161167561	4.22459e-06		-
5134	rs3746778	A05AA02	Ursodeoxycholic Acid	epcam|gpa33	2	2336.7161167561	4.22459e-06	C-reactive protein measurement|low density lipoprotein cholesterol measurement|non-high density lipoprotein cholesterol measurement|serum gamma-glutamyl transferase measurement	NTSR1
5039	rs884205	M05BA04	Alendronic Acid	chad|col1a1|dmp1	3	210.991956406224	4.23287e-06	alkaline phosphatase measurement|body height|bone tissue density|eye morphology trait|femoral neck bone mineral density|heel bone mineral density|hip|knee|osteoarthritis|osteoporosis|protein measurement|spine bone mineral density|total joint arthroplasty|tumor necrosis factor receptor superfamily member 11A amount	TNFRSF11A
1335	rs374039502	H03AA01	Levothyroxine	cd22|cd72|cxcl13|fcrl1|tnfrsf9	5	27.8042190977711	4.35042e-06	leukocyte quantity|monocyte count|neutrophil count|platelet count	TNFSF13B|-
1810	rs9927316	A07EA03	Prednisone	fcrl1|tcl1a|tnfrsf13c	3	156.671559538997	4.40105e-06	Fc receptor-like protein 1 measurement|immunoglobulin lambda-like polypeptide 1 measurement|leukocyte quantity|monocyte count|monocyte measurement|monocyte percentage of leukocytes|multiple sclerosis|rheumatoid arthritis|rheumatoid factor seropositivity measurement	-
4667	8:130621555_AT_A	A07EA03	Prednisone	fcrl1|tcl1a|tnfrsf13c	3	156.671559538997	4.40105e-06	eosinophil count	CCDC26
548	rs4948492	A07EA03	Prednisone	fcrl1|tcl1a|tnfrsf13c	3	156.671559538997	4.40105e-06	B-cell acute lymphoblastic leukemia|body height|Fc receptor-like protein 1 measurement|immunoglobulin lambda-like polypeptide 1 measurement|lymphocyte count|lymphocyte measurement|lymphocyte percentage of leukocytes|monocyte count|neutrophil percentage of leukocytes	ARID5B
3567	rs13107325	A07EA01	Prednisolone	adam22|adamts8|agrn|ccdc80|cd55|cdh5|dpep1|galnt7|il1rl1|itga11|lamb1|lamp1|ly75|meltf|ntrk2|qpct|rgma|siglec6|slitrk2|ssc5d|thbs4|tnc|vcan	23	3.46169636474212	4.60492e-06	alcohol consumption quality|alcohol use disorder measurement|apolipoprotein A 1 measurement|aspartate aminotransferase measurement|blood VLDL cholesterol amount|body mass index|calcium measurement|cholesterol:total lipids ratio|cholesteryl ester measurement|cholesteryl esters:total lipids ratio|cognitive function measurement|cortical thickness|esterified cholesterol measurement|fat pad mass|free …	SLC39A8|-
1553	rs261290	A10BA02	Metformin	apod|apoe|clec4a|clul1|enpp7|fgfbp1|havcr1|hmox1|itga11|mxra8|treh|vmo1|vnn1	13	7.29870709230692	4.6769e-06	age-related macular degeneration|blood VLDL cholesterol amount|cholesterol:total lipids ratio|cholesteryl ester measurement|cholesteryl esters:total lipids ratio|choline measurement|chylomicron amount|diglyceride measurement|docosahexaenoic acid measurement|esterified cholesterol measurement|fatty acid measurement|free cholesterol measurement|free cholesterol:total lipids ratio|high density lipop…	ALDH1A2
594	rs4595491	N03AB02	Phenytoin	coq7|hao1|nt5e|sdhb	4	69.9362398923798	4.70362e-06	body height|lean body mass|serum alanine aminotransferase measurement|serum gamma-glutamyl transferase measurement	DLG5-AS1|DLG5
1887	rs12939390	N06AB04	Citalopram	cxadr|epcam|gpa33	3	151.179967171995	4.71299e-06		-|BLMH|TMIGD1
1909	17:37539843_CT_C	N06AB04	Citalopram	epcam|gpa33|guca2a	3	151.179967171995	4.71299e-06	histidine measurement|serum creatinine amount|tryptophan measurement|tyrosine measurement	PNMT|FBXL20|-|MED1|PGAP3
3667	rs111063761	A02BC01	Omeprazole	cblif|gast|pga4	3	Inf	4.73316e-06	Barrett's esophagus	-
1441	rs117068593	G03CA57	Conjugated Estrogens	chad|col1a1|dmp1|omd|spp1|wif1	6	57.5841632293681	4.77473e-06	alkaline phosphatase measurement|basophil count|BMI-adjusted hip circumference|eosinophil count|neutrophil count|primary biliary cirrhosis|pulse pressure measurement	RIN3
253	rs61816761	A10BA02	Metformin	cdsn|dsg3|endou|klk7|klk8|lgals7_lgals7b|ly6d|psapl1|pydc1|sbsn	10	12.2871121581423	4.80249e-06	age at onset|allergic disease|asthma|atopic eczema|childhood onset asthma|contact dermatitis|dermatomycosis|dermatophytosis|Eczematoid dermatitis|Epidermal Inclusion Cyst|sebaceous gland disease|skin disease|tinea unguium|vitamin D measurement	FLG
1441	rs117068593	M05BA06	Ibandronate	chad|col1a1	2	Inf	4.93094e-06	alkaline phosphatase measurement|basophil count|BMI-adjusted hip circumference|eosinophil count|neutrophil count|primary biliary cirrhosis|pulse pressure measurement	RIN3
986	rs74622686	G03FA01	Norethisterone |Estradiol	cd163|cd48|cr1|csf1r|itgb7	5	50.3820503366145	4.93591e-06	alkaline phosphatase measurement|level of galactosylgalactosylxylosylprotein 3-beta-glucuronosyltransferase 1 in blood serum|N-glycan measurement|prostate carcinoma|transferrin glycosylation measurement	B3GAT1|B3GAT1-DT
4999	rs115216147	G03AA07	Levonorgestrel |Ethinyl Estradiol	adgre1|cd163|cd209|gfra2|lag3|lgals3bp|siglec1|timd4	8	17.1529343312425	5.14246e-06	Red cell distribution width	LINC02197
1561	rs339969	G03FA01	Norethisterone |Estradiol	amot|ctbs|erbb2|il1rl2|lrig1|serpina12|smpd1|ssc4d|xpnpep2	9	9.31003176806386	5.16175e-06	alanine measurement|aspartate aminotransferase measurement|aspartate aminotransferase to alanine aminotransferase ratio|bilirubin measurement|birth weight|body mass index|brain attribute|C-reactive protein measurement|chloride measurement|erythrocyte count|hematocrit|hemoglobin measurement|low density lipoprotein cholesterol measurement|serum alanine aminotransferase measurement|serum albumin amo…	RORA-AS1
1787	rs4575545	N02BE01	Acetaminophen	cdhr2|f10|tshb|ttr|xpnpep2	5	27.5353400516359	5.19004e-06	alkaline phosphatase measurement|alpha fetoprotein measurement|aspartate aminotransferase measurement|bilirubin measurement|blood immunoglobulin amount|blood protein measurement|body fat percentage|C-reactive protein measurement|cholesterol:total lipids ratio|cholesteryl esters:total lipids ratio|cystatin C measurement|differentiated thyroid carcinoma|glomerular filtration rate|goiter|gout|Graves…	MAFTRR|LINC01229
3992	rs535777	L04AX01	Azathioprine	cd160|cd22|clec10a|crisp3|ctso|fas|fcer2|fcrl1|fcrl6|gnly|gzma|icam3|igf1r|il15|itgal|kir2dl2|kir2dl3|kir2ds4|klrb1|ptprc|tcl1a|xcl1	22	3.8876612603779	5.33141e-06		-|HLA-DQA1|HLA-DQB1-AS1|HLA-DRB1|HLA-C|HLA-DQB1|USP8P1|LINC01149|MIR6891|LINC02571|MICA|HLA-DRB9|DHFRP2|HLA-S|HCG27|HCP5|HLA-DRB6|RNF5|TNXB|TSBP1-AS1|APOM|CFB|EHMT2|HLA-DRA|SNORD48|VWA7|AIF1|BRD2|C2|CDSN|DDX39B|FGFR3P1|HCG22|HLA-B|HLA-DMB|HNRNPA1P2|LINC02570|LTA|MTCO3P1|MUC22|NEU1|NOTCH4|PSMB8|PSORS1C1|PSORS1C2|RNU1-61P|RPL3P2|SAPCD1|SKIC2|SNORA38|TAP2|TCF19|TSBP1|UQCRHP1|VARS1|WASF5P|Y_RNA
661	rs10787429	C10AA01	Simvastatin	ern1|hyou1|man2b2|naaa|smpdl3a|vnn1	6	56.2261950602982	5.41821e-06	18:1 measurement|3-hydroxybutyrate measurement|Abnormality of the liver|acetoacetate measurement|alkaline phosphatase measurement|apolipoprotein A 1 measurement|aspartate aminotransferase measurement|aspartate aminotransferase to alanine aminotransferase ratio|blood VLDL cholesterol amount|body composition measurement|body height|cholesterol esters in large HDL measurement|cholesterol in IDL meas…	GPAM
3199	rs66782572	C03CA01	Furosemide|Amiloride |Furosemide	adipoq|entpd6|hrc|ltbp2|mfap4|nptx2|nrp2|spp1	8	10.5227001471874	5.6607e-06		NT5DC2|STAB1|SMIM4|ITIH4|ITIH1|ITIH3|PBRM1
301	rs61801010	C03AA01	Bendroflumethiazide	cd248|fcn2|mamdc2|mertk|notch3|ptprk|sez6l|stab2|tek	9	8.60363631200262	5.76034e-06		-|Y_RNA|RPL31P11|FCGR2A|FCGR3A|FCGR2B|HSPA6|RPS23P10|FCGR3B|RPS23P9
1741	rs247617	A10BA02	Metformin	aifm1|angptl3|apoc1|apod|clec4a|clul1|fgfbp2|fgfbp3|gimap7|gprc5c|hmox1|icam4|itga11|ment|mxra8|notch3|pon1|saa4|timd4|vat1	20	4.16055606906569	5.7971e-06	1-(1-enyl-palmitoyl)-2-oleoyl-GPC (P-16:0/18:1) measurement|age-related macular degeneration|apolipoprotein A 1 measurement|apolipoprotein B measurement|blood protein measurement|blood VLDL cholesterol amount|cholesterol:total lipids ratio|cholesteryl ester measurement|cholesteryl esters:total lipids ratio|chylomicron amount|diglyceride measurement|docosahexaenoic acid measurement|esterified chol…	-|CETP
2691	rs1862069	N03AF01	Carbamazepine	afp|cpm|fetub|ncs1	4	79.1565230909034	5.80643e-06	alkaline phosphatase measurement|apolipoprotein A 1 measurement|blood VLDL cholesterol amount|C-reactive protein measurement|intermediate density lipoprotein measurement|Intrahepatic cholestasis of pregnancy|linoleic acid measurement|lipid measurement|low density lipoprotein cholesterol measurement|mean corpuscular hemoglobin concentration|phospholipid measurement|serum alanine aminotransferase m…	DHRS9|-
3965	Affx-52341526	N03AF01	Carbamazepine	cpm|enpp7|ncs1|vnn1	4	79.1565230909034	5.80643e-06		GPLD1
4708	rs4471106	N03AF01	Carbamazepine	ctsf|naaa|smpd1|smpdl3a	4	79.1565230909034	5.80643e-06		RIC1
4830	rs10982156	B01AA03	Warfarin	f10|f2|gfra1|lgals3|pros1|tfpi|tnr|vegfb|vegfd	9	9.90115312521626	5.82785e-06		ORM2|ORM1
274	1:156455314_CTT_C	B01AC04	Clopidogrel	egfl7|mmp1|serpine1|timp3|vegfa	5	28.0892827767905	5.85276e-06	ANGPT1/APP protein level ratio in blood|Antimigraine preparation use measurement|ANXA3/EDAR protein level ratio in blood|APP/DKK1 protein level ratio in blood|APP/NID2 protein level ratio in blood|APP/PDGFB protein level ratio in blood|APP/SPARC protein level ratio in blood|APP/VEGFC protein level ratio in blood|AXIN1/HEXIM1 protein level ratio in blood|AXIN1/MAVS protein level ratio in blood|BAC…	Y_RNA|MEF2D
5017	rs114694170	B01AC04	Clopidogrel	ccl28|egfl7|serpine1|timp3|vegfa	5	28.0892827767905	5.85276e-06	blood protein measurement|CCL5 measurement|cochlin measurement|disks large homolog 3 measurement|erythrocyte count|erythrocyte volume|immature platelet count|immature platelet measurement|mean corpuscular hemoglobin|mitochondrial DNA measurement|noggin measurement|platelet component distribution width|platelet count|platelet crit|platelet quantity|platelet volume|procollagen-lysine,2-oxoglutarate…	MEF2C
2043	rs2725405	A10A	Insulin	ca12|cd28|cd48|itgb7|klrb1|klrk1|ncr1|ncr3lg1|pdcd1lg2|rnf149|scarf2|siglec6|sirpa|sirpb1|slamf1|slamf7	16	4.69392192425647	5.93395e-06		SLC38A10|NDUFAF8|TEPSIN
4956	rs12393692	G03FA12	Conjugated Estrogens |Medroxyprogesterone Acetate|Medroxyprogesterone Acetate |Estradiol	fetub|il1rap|il1rl2|ptprf|pzp|shbg	6	17.2257145091947	5.93446e-06		-|CHRDL1|RTL9|TDGF1P3|M6PRP1
4870	rs2519093	C01AA05	Digoxin	adgrg1|amigo2|bmp4|bmp6|ca4|cd34|cntn4|crim1|eng|entpd5|ephb4|fgf23|heph|itgb1|lefty2|lifr|mfap4|muc2|nfasc|notch3|nrp1|pdgfrb|plxdc2|siglec9|srpx	25	3.28768970556972	5.97147e-06	alkaline phosphatase measurement|blood group AB|blood group O|blood VLDL cholesterol amount|cholesterol:total lipids ratio|cholesteryl ester measurement|cholesteryl esters:total lipids ratio|chylomicron amount|coronary artery disease|COVID-19|deep vein thrombosis|duodenal ulcer|esterified cholesterol measurement|free cholesterol measurement|free cholesterol:total lipids ratio|gastric ulcer|high d…	ABO
3594	rs114082534	N06AB03	Fluoxetine	ctsf|naaa|smpd1	3	141.224808367481	6.05873e-06	GLB1/GUSB protein level ratio in blood|heel bone mineral density	SEC24D|SYNPO2
1081	rs10083137	G03CX01	Tibolone	afm|ang|cntn3|fgl1|lrig1	5	48.1820648602473	6.06666e-06	bilirubin measurement|C-reactive protein measurement|sex hormone-binding globulin measurement	SOX5
168	rs165316	G03CX01	Tibolone	apcs|bpifb2|cfhr5|il1r2|ssc4d	5	48.1820648602473	6.06666e-06	alkaline phosphatase measurement|C-reactive protein measurement|cholesterol:total lipids ratio|gout|high density lipoprotein cholesterol measurement|low density lipoprotein cholesterol measurement|mean corpuscular hemoglobin concentration|non-high density lipoprotein cholesterol measurement|serum alanine aminotransferase measurement|serum amyloid P-component amount|sex hormone-binding globulin me…	-
3469	rs1386625	A12AX	Cholecalciferol |Calcium Carbonate|Ergocalciferol |Calcium|Cholecalciferol |Niacin |Calcium Gluconate|Cholecalciferol |Calcium Phosphate	bglap|chad|col1a1	3	183.655285078722	6.20463e-06	heel bone mineral density	-
1985	rs1801690	R03AK07	Formoterol |Budesonide	mybpc1|mybpc2|myl3	3	134.437821730723	6.27266e-06	ARSA/GUSB protein level ratio in blood|aspartate aminotransferase measurement|atrial fibrillation|blood coagulation trait|blood protein measurement|cadherin-15 measurement|CALCOCO1/DAB2 protein level ratio in blood|cardiac troponin I measurement|CDKN1A/DAB2 protein level ratio in blood|CDKN1A/YES1 protein level ratio in blood|CLIP2/DAB2 protein level ratio in blood|CLIP2/DAPP1 protein level ratio…	APOH|CEP112
677	rs2234962	R03AK07	Formoterol |Budesonide	adamts8|mybpc1|myl3	3	134.437821730723	6.27266e-06	high density lipoprotein cholesterol measurement|hypertrophic cardiomyopathy	BAG3
10	rs2843153	L04AX01	Azathioprine	gnly|gzmb|klrf1	3	Inf	6.33544e-06	osteoarthritis	SKI
1315	rs73217470	L04AX01	Azathioprine	cd22|fcrl1|tcl1a	3	Inf	6.33544e-06	granulocyte percentage of myeloid white cells|lymphocyte count|lymphocyte percentage of leukocytes|monocyte count|monocyte percentage of leukocytes	-
1608	rs1482941	L04AX01	Azathioprine	draxin|fcrl1|tcl1a	3	Inf	6.33544e-06	basophil measurement|erythrocyte volume|lymphocyte count|macula attribute|mean corpuscular hemoglobin|mean corpuscular hemoglobin concentration|red blood cell density	-
1936	rs2532351	L04AX01	Azathioprine	ctbs|naaa|smpd1	3	Inf	6.33544e-06	BMI-adjusted waist circumference|BMI-adjusted waist-hip ratio|brain connectivity attribute|chronotype measurement|cortical thickness|diet measurement|erythrocyte volume|hippocampal CA3 volume|major depressive disorder|mean corpuscular hemoglobin|mean corpuscular hemoglobin concentration|mood disorder|neuroticism measurement|Parkinson disease|Red cell distribution width|schizophrenia|sex hormone-b…	-
2249	rs1967330	L04AX01	Azathioprine	fcer2|tcl1a|tnfrsf13c	3	Inf	6.33544e-06		NIBAN3
2417	rs34785252	L04AX01	Azathioprine	kir2ds4|klrb1|klrd1	3	Inf	6.33544e-06		KIR3DL1
2943	rs35477491	L04AX01	Azathioprine	faslg|gzmb|il15	3	Inf	6.33544e-06		SNX18P13
687	rs751514	L04AX01	Azathioprine	cd160|fcrl6|kir2dl2	3	Inf	6.33544e-06	pulse pressure measurement	FAM53B
3693	rs73080552	B01AA03	Warfarin	bcam|cd248|cspg4|dctpp1|nrp2|robo1	6	28.2105153713831	6.40023e-06	CDKN1A/DAB2 protein level ratio in blood|DAB2/ERBIN protein level ratio in blood|glomerular filtration rate|heel bone mineral density|serum creatinine amount	DAB2
1241	rs7970695	G03AA09	Desogestrel |Ethinyl Estradiol	asah2|enpp7|il17rb|il1rl2|pglyrp2|pzp	6	17.1454672534121	6.51918e-06	blood VLDL cholesterol amount|cholesterol:total lipids ratio|cholesteryl ester measurement|cholesteryl esters:total lipids ratio|esterified cholesterol measurement|free cholesterol measurement|free cholesterol:total lipids ratio|high density lipoprotein cholesterol measurement|intermediate density lipoprotein measurement|lipid measurement|low density lipoprotein cholesterol measurement|phospholip…	HNF1A|HNF1A-AS1|C12orf43|OASL
1410	rs3784099	P01BC01	Quinine	il12a_il12b|il12b	2	Inf	6.57459e-06	age of onset of childhood onset asthma|allergic disease|anti-citrullinated protein antibody seropositivity|asthma|autoimmune thyroid disease|childhood onset asthma|hypothyroidism|level of interleukin-12 subunit beta in blood|macula attribute|primary biliary cirrhosis|rheumatoid arthritis|rheumatoid factor seropositivity measurement|systemic lupus erythematosus|Thyroid preparation use measurement|…	RAD51B
174	rs58394161	P01BC01	Quinine	il12a_il12b|il12b	2	Inf	6.57459e-06	multiple sclerosis|systemic lupus erythematosus	GFI1
1804	rs4843855	P01BC01	Quinine	il12a_il12b|il12b	2	Inf	6.57459e-06		-
1932	rs4792851	P01BC01	Quinine	il12a_il12b|il12b	2	Inf	6.57459e-06	age at onset|allergic rhinitis|asthma|BMI-adjusted waist-hip ratio|childhood onset asthma|Eczematoid dermatitis|systemic lupus erythematosus	-
2160	rs12975183	P01BC01	Quinine	il12a_il12b|il12b	2	Inf	6.57459e-06		GNA15-DT
2424	rs7251900	P01BC01	Quinine	il12a_il12b|il12b	2	Inf	6.57459e-06		HSPBP1
3079	rs1079981	P01BC01	Quinine	il12a_il12b|il12b	2	Inf	6.57459e-06		-
3114	rs11130215	P01BC01	Quinine	il12a_il12b|il12b	2	Inf	6.57459e-06	atopic eczema|hypothyroidism	BHLHE40-AS1
3869	rs4244437	P01BC01	Quinine	il12a_il12b|il12b	2	Inf	6.57459e-06	blood protein measurement|BSG/interleukin 12 protein level ratio in blood|CD302/interleukin 12 protein level ratio in blood|CD38/interleukin 12 protein level ratio in blood|CD83/interleukin 12 protein level ratio in blood|Crohn's disease|GFRA2/interleukin 12 protein level ratio in blood|GZMA/interleukin 12 protein level ratio in blood|IL12/LAG3 protein level ratio in blood|interleukin 12 measurem…	-
510	rs4287251	P01BC01	Quinine	il12a_il12b|il12b	2	Inf	6.57459e-06		-
807	rs11039216	P01BC01	Quinine	il12a_il12b|il12b	2	Inf	6.57459e-06	alcohol consumption quality|alcohol use disorder measurement|blood urea nitrogen measurement|calcium measurement|diastolic blood pressure|electrocardiography|feeling miserable measurement|insomnia|longitudinal alcohol consumption measurement|major depressive disorder|mood disorder|mood instability measurement|neuroticism measurement|platelet component distribution width|pulse pressure measurement…	-
896	rs561877	P01BC01	Quinine	il12a_il12b|il12b	2	Inf	6.57459e-06	ulcerative colitis	MAML2
3594	rs114082534	C01EB16	Ibuprofen	cpq|smpdl3a	2	Inf	6.57459e-06	GLB1/GUSB protein level ratio in blood|heel bone mineral density	SEC24D|SYNPO2
2744	rs1047891	G03CX01	Tibolone	ace2|asah2|chi3l1|gusb|hgfac|hmox1|igsf9|lcat|podxl2|vat1	10	7.6392654639691	6.75969e-06	1-ribosyl-imidazoleacetate measurement|2-butenoylglycine measurement|2-methylserine measurement|2,3-dihydroxy-5-methylthio-4-pentenoate (DMTPA) measurement|2R,3R-dihydroxybutyrate measurement|3-hydroxybutyroylglycine measurement|3-methylglutaconate measurement|3-methylglutarylcarnitine (2) measurement|5-hydroxymethyl-2-furoylcarnitine measurement|5-methylthioadenosine (MTA) measurement|AARSD1/EIF…	CPS1
1741	rs247617	C07AB03	Atenolol	apoc1|apom|clec4m|gal|il32|ment|pon3|timd4	8	9.90526203610563	6.96495e-06	1-(1-enyl-palmitoyl)-2-oleoyl-GPC (P-16:0/18:1) measurement|age-related macular degeneration|apolipoprotein A 1 measurement|apolipoprotein B measurement|blood protein measurement|blood VLDL cholesterol amount|cholesterol:total lipids ratio|cholesteryl ester measurement|cholesteryl esters:total lipids ratio|chylomicron amount|diglyceride measurement|docosahexaenoic acid measurement|esterified chol…	-|CETP
2680	rs75166367	C10AA01	Simvastatin	ambp|bsg|cd300lg|cd55|cd93|hyou1|ifngr1|ltbr|mansc1|rgmb|susd5|tnfrsf21	12	6.73064890575772	7.02344e-06		-
3212	rs11721168	B01AA03	Warfarin	bcam|col4a1|cpe|crim1|dctpp1|ltbp2|mfap4|pdgfra|pkd1|ptx3|reck|vcam1	12	6.1970663161427	7.03281e-06	aspartate aminotransferase to alanine aminotransferase ratio|body mass index|hematocrit|hemoglobin measurement|semaphorin-6B measurement|systemic lupus erythematosus|total blood protein measurement|von Willebrand factor quality	PXK|-|PDHB
2043	rs2725405	A07EA01	Prednisolone	adam22|btn2a1|cd244|cd28|cd79b|faslg|klrb1|ly9|ncr1|pdcd1|qpct|siglec6|slamf7|tgfbr2|treml2	15	4.85916646862176	7.03517e-06		SLC38A10|NDUFAF8|TEPSIN
3667	rs111063761	B03BA03	Hydroxocobalamin	cblif|pga4	2	1670.97591176819	7.03937e-06	Barrett's esophagus	-
4442	rs157934	G03AC01	Norethisterone	ceacam16|hgfac	2	1670.97591176819	7.03937e-06	basal cell carcinoma|cancer|free androgen index|gout|hyperlipidemia|IGF-1 measurement|keratinocyte carcinoma|metabolic disease|non-melanoma skin carcinoma|serum albumin amount|sex hormone-binding globulin measurement|skin neoplasm|testosterone measurement|urate measurement	LINC00513
5059	rs34557412	H03AA01	Levothyroxine	cd22|cd72|cxcl13|fcrl1|tnfrsf9	5	24.7317179929367	7.06272e-06	erythrocyte count|erythrocyte volume|granulocyte percentage of myeloid white cells|HbA1c measurement|leukocyte quantity|level of serum globulin type protein|lymphocyte count|lymphocyte percentage of leukocytes|mean corpuscular hemoglobin concentration|monocyte count|monocyte percentage of leukocytes|neutrophil percentage of leukocytes|platelet count|platelet crit|platelet volume|reticulocyte coun…	TNFRSF13B
1220	rs3184504	C10AA01	Simvastatin	adgre1|amigo2|axl|c1rl|ccl22|cd200r1|cd244|cd274|cd300a|cd300c|cd300lf|cd40|cd48|cd5l|cd86|cdh5|cpe|cr1|crlf1|csf3r|dmp1|f11r|faslg|fcamr|fcgr2a|fcgr3b|fgfbp1|flt3|hs6st1|icam2|icam3|igsf8|itgav|itgb6|itgb7|lrrn1|lta|ly75|ly9|mcam|micb_mica|mmp12|nhlrc3|notch1|npc2|ntrk3|plau|prg3|prtn3|ptprh|rbp5|scly|sell|sema3f|slamf6|slamf7|spink5|tnfrsf10a|tnfrsf10b|tnfsf11|tnfsf8|txndc15|vnn2	63	2.07082233810604	7.1661e-06	allergic disease|allergic rhinitis|Antihypertensive use measurement|basophil count|birth weight|blood VLDL cholesterol amount|cholesterol:total lipids ratio|cholesteryl ester measurement|cholesteryl esters:total lipids ratio|colorectal cancer|coronary artery disease|cystatin C measurement|drug use measurement|Eczematoid dermatitis|eosinophil count|esterified cholesterol measurement|free cholester…	SH2B3|ATXN2|HSPA8P14|LINC02356|CUX2
5015	rs385893	L01XX05	Hydroxyurea	amigo2|edar|gp1ba|sdc4	4	49.8419368080859	7.31184e-06	basophil count|eosinophil count|erythrocyte volume|granulocyte count|granulocyte percentage of myeloid white cells|immature platelet count|JAM2/TNFRSF14 protein level ratio in blood|lactate measurement|liver fibrosis measurement|lymphocyte percentage of leukocytes|mean corpuscular hemoglobin|mitochondrial DNA measurement|myeloid leukocyte count|neutrophil count|neutrophil percentage of leukocytes…	-
4361	rs3812316	G03AA09	Desogestrel |Ethinyl Estradiol	asah2|f12|gc|il17rb|megf9|pglyrp2|plg	7	12.9450681254891	7.31943e-06	alcohol consumption quality|blood VLDL cholesterol amount|BMI-adjusted waist-hip ratio|cholesterol:total lipids ratio|cholesteryl ester measurement|cholesteryl esters:total lipids ratio|chylomicron amount|esterified cholesterol measurement|fatty acid measurement|free cholesterol measurement|free cholesterol:total lipids ratio|high density lipoprotein cholesterol measurement|intermediate density l…	MLXIPL|-|TBL2|BAZ1B|BCL7B|FZD9|RNU6-1198P
988	rs215223	B01AA03	Warfarin	angptl1|bmper|cilp|cntn4|ltbp2|myoc|nxph3|scarf2|tnn|wif1	10	7.97402663843	7.35161e-06		B4GALNT3
969	rs35166255	C01AA05	Digoxin	angpt2|cd34|eng|pcdh17|tek|thbd|tnr	7	12.8148930423958	7.4351e-06	angiotensin-converting enzyme measurement|blood protein measurement|E-selectin amount|GDNF family receptor alpha-like measurement|interleukin 1 receptor-like 1 measurement|ST2 protein measurement|Thromboembolism|thrombospondin type-1 domain-containing protein 1 measurement	KIRREL3
1473	rs12588969	H03AA01	Levothyroxine	il12a_il12b|il12b|kdm3a	3	248.547592056542	7.43981e-06		-
3659	rs3733402	A10BA02	Metformin	adamts15|bag3|bcl2l11|bglap|chga|dmp1|gdf2|hgfac|ism1|matn3|mepe|npy|omd|serpini1|spint2|spp1|sult2a1	17	4.80098169898226	7.47533e-06	blood protein measurement|protein measurement	KLKB1|-
3212	rs11721168	A10BB09	Gliclazide	adgre2|adgre5|ctsc|dpp6|igsf3|mfap4|nfasc|plxnb2|sema7a	9	8.4006679147031	7.70974e-06	aspartate aminotransferase to alanine aminotransferase ratio|body mass index|hematocrit|hemoglobin measurement|semaphorin-6B measurement|systemic lupus erythematosus|total blood protein measurement|von Willebrand factor quality	PXK|-|PDHB
1986	rs1801689	C10AA05	Atorvastatin	cd274|ern1|hsd11b1|ifnlr1|igfbp3|insr|mbl2|mst1|nme3|proc|tctn3|tnfrsf10a|tnfsf10|tnfsf11|txndc15	15	4.67589942120365	7.77065e-06	ADP-ribose pyrophosphatase|angiopoietin-related protein 1 measurement|apolipoprotein B measurement|aspartate aminotransferase measurement|aspartate aminotransferase to alanine aminotransferase ratio|ATP-dependent RNA helicase DHX8 measurement|blood VLDL cholesterol amount|body height|C-reactive protein measurement|C5a anaphylatoxin measurement|CASP3/YES1 protein level ratio in blood|CD99/CD99L2 p…	APOH|PRKCA
1525	rs139974673	G03FB05	Norethisterone |Estradiol|Levonorgestrel |Estradiol	asah2|fetub|il1rap|itgb7|oxt|pltp	6	17.0085267082239	8.00251e-06	apolipoprotein A 1 measurement|apolipoprotein B measurement|blood VLDL cholesterol amount|cholesterol:total lipids ratio|cholesteryl ester measurement|cholesteryl esters:total lipids ratio|chylomicron amount|esterified cholesterol measurement|fatty acid measurement|free cholesterol measurement|free cholesterol:total lipids ratio|high density lipoprotein cholesterol measurement|intermediate densit…	RNU6-354P|MAP1A|TP53BP1|RNU6-610P|UBR1|STRCP1|CATSPER2|TUBGCP4|FRMD5|LCMT2
5213	rs3850625	R03AK06	Salmeterol |Fluticasone Propionate	mybpc1|myl3|myom3	3	241.530209007043	8.07541e-06	abdominal adipose tissue measurement|appendicular lean mass|aspartate aminotransferase measurement|aspartate aminotransferase to alanine aminotransferase ratio|body height|glomerular filtration rate|lean body mass|serum creatinine amount|thigh muscle volume|urinary albumin to creatinine ratio|vital capacity	CACNA1S
2788	rs770934336	A10BA02	Metformin	epcam|f3|gpa33|s100a14|slc51b|tspan8	6	Inf	8.12193e-06	appendicular lean mass|BMI-adjusted hip circumference|body height|body surface area|cognitive function measurement|coronary artery disease|glomerular filtration rate|lean body mass|major depressive disorder|potassium measurement|self reported educational attainment|socioeconomic status	GIGYF2|RNU6-107P
4219	rs78541874	A10BA02	Metformin	cxadr|epcam|gpa33|s100a14|slc51b|tspan8	6	Inf	8.12193e-06	low density lipoprotein cholesterol measurement	PLEKHG1
543	rs7905367	A10BA02	Metformin	cst6|dsg3|dsg4|fabp9|pinlyp|plb1	6	Inf	8.12193e-06	balding measurement|puberty onset measurement|synophrys measurement	LNCAROD
197	rs140584594	D11AX18	Diclofenac	ambp|asah2|ttr	3	121.250301516439	8.13975e-06	apolipoprotein A 1 measurement|apolipoprotein B to apolipoprotein A1 ratio|aspartate aminotransferase measurement|bilirubin measurement|blood VLDL cholesterol amount|body fat percentage|cholesterol in medium HDL measurement|cholesteryl ester measurement|erythrocyte volume|fatty acid measurement|free androgen index|free cholesterol in medium HDL measurement|free cholesterol measurement|free choles…	GSTM1
1452	rs28929474	G03FA12	Conjugated Estrogens |Medroxyprogesterone Acetate|Medroxyprogesterone Acetate |Estradiol	angptl3|asah2|c1rl|il1rl2|klb|mertk|pamr1|ptprf|shbg|smoc1|tctn3|tnfsf10	12	5.86756472957284	8.14674e-06	3-hydroxybutyrate measurement|39S ribosomal protein L33|40s ribosomal protein S3 measurement|Abnormality of the liver|age at first sexual intercourse measurement|alcohol consumption quality|alcohol use disorder measurement|alcoholic liver cirrhosis|alkaline phosphatase measurement|alpha fetoprotein measurement|alpha-2-HS-glycoprotein measurement|amino acid metabolism disease|anti-neutrophil antib…	SERPINA1
1601	rs2289702	A10A	Insulin	cd207|cpvl|dpp6|lamp1|pdgfra|psap	6	33.2825400237962	8.19117e-06	aspartate aminotransferase measurement|protein measurement	CTSH
2529	rs4672505	A10A	Insulin	cd28|cd48|itgb7|klrb1|klrk1|slamf1	6	33.2825400237962	8.19117e-06	ankylosing spondylitis|anterior uveitis|Crohn's disease|lymphocyte percentage of leukocytes|neutrophil percentage of leukocytes|psoriasis|psoriasis vulgaris|psoriatic arthritis|type 2 diabetes mellitus	-
4160	rs150115323	C03AA01	Bendroflumethiazide	lrrn1|mybpc1|myl3|myom3	4	72.075664756531	8.3229e-06	appendicular lean mass|aspartate aminotransferase measurement|BMI-adjusted hip circumference|body composition measurement|body height|body mass index|comparative body size at age 10|creatine kinase measurement|diastolic blood pressure|Hernia|Hernia of the abdominal wall|hip geometry|Inguinal hernia|self-reported|sex hormone-binding globulin measurement|systolic blood pressure	-
530	rs11239528	C03AA01	Bendroflumethiazide	epcam|gpa33|s100a14|tfrc	4	72.075664756531	8.3229e-06	cholesteryl ester measurement|high density lipoprotein cholesterol measurement|lipoprotein measurement|phospholipid measurement|total cholesterol measurement	MARCHF8|-
1241	rs7970695	N02AJ06	Caffeine |Acetaminophen |Codeine|Acetaminophen |Codeine |Ketorolac|Acetaminophen |Codeine	ace2|ambp|amn|cd302|dcbld2|il18r1|il1rap|mep1b	8	9.63112109473862	8.33668e-06	blood VLDL cholesterol amount|cholesterol:total lipids ratio|cholesteryl ester measurement|cholesteryl esters:total lipids ratio|esterified cholesterol measurement|free cholesterol measurement|free cholesterol:total lipids ratio|high density lipoprotein cholesterol measurement|intermediate density lipoprotein measurement|lipid measurement|low density lipoprotein cholesterol measurement|phospholip…	HNF1A|HNF1A-AS1|C12orf43|OASL
1940	rs11444334	C10AA01	Simvastatin	afp|faslg|fut3_fut5|hgfac|inhbc|mamdc4|mertk|podxl2|prss8|serpina12|serpind1	11	7.47116641026647	8.41975e-06	alpha fetoprotein measurement|apolipoprotein A 1 measurement|apolipoprotein B measurement|blood VLDL cholesterol amount|BMI-adjusted hip circumference|body fat percentage|body weight|chloride measurement|cholesterol esters in large LDL measurement|cholesterol esters in medium LDL measurement|cholesterol in IDL measurement|cholesterol in medium LDL measurement|cholesterol in very small VLDL measur…	KPNB1|NPEPPS|-|KPNB1-DT|MRPL45P2|EFCAB13|TBKBP1
1428	14:75464458_TAA_T	M05BA07	Risedronate	chad|col1a1	2	1211.92137308959	8.44532e-06		-
2641	rs4263162	A05AA02	Ursodeoxycholic Acid	epcam|gpa33	2	1211.92137308959	8.44532e-06	serum gamma-glutamyl transferase measurement|smoking initiation	GPR39
4747	rs533125105	A05AA02	Ursodeoxycholic Acid	epcam|gpa33	2	1211.92137308959	8.44532e-06		PGM5|PGM5-AS1
1447	rs145078947	A10BB09	Gliclazide	ada2|ctsc|ctsz|galnt10|man2b2|prcp|rnaset2|tpp1	8	9.98554717124624	8.51367e-06		TMEM251
829	rs28456	G03FA10	Conjugated Estrogens |Norgestrel	apoe|apol1|creg1|draxin|erbb2|ghr|hjv|megf9|mertk|pltp|serpina12	11	6.34930374907623	8.67033e-06	1-palmitoyl-2-dihomo-linolenoyl-GPC (16:0/20:3n3 or 6) measurement|arachidonic acid measurement|bipolar disorder|blood glucose amount|blood VLDL cholesterol amount|cholesterol:total lipids ratio|cholesteryl ester 20:5 measurement|cholesteryl ester measurement|cholesteryl esters:total lipids ratio|chylomicron amount|colorectal cancer|Crohn's disease|docosahexaenoic acid measurement|docosapentaenoi…	FADS2|FADS1|MYRF|FEN1|MIR1908|TMEM258|MIR611
298	rs3557	B01AC04	Clopidogrel	angpt1|bdnf|cpxm1	3	Inf	8.69115e-06	blood protein measurement|GP6/MIF protein level ratio in blood|granulocyte percentage of myeloid white cells|mitochondrial DNA measurement|neutrophil count|platelet component distribution width|platelet count|platelet volume	NDUFS2
3519	rs3756074	B01AC04	Clopidogrel	bgn|hpse|pf4	3	Inf	8.69115e-06	72 kDa inositol polyphosphate 5-phosphatase measurement|annexin A6 measurement|beta-defensin 119 measurement|blood protein measurement|bone morphogenetic protein 10 measurement|CD5 measurement|chymotrypsin-C measurement|corticotropin measurement|gastrin-releasing peptide measurement|growth-regulated alpha protein measurement|histone-lysine N-methyltransferase SETD2 measurement|interferon alpha-4 …	PPBP|PF4
4321	rs10224886	B01AC04	Clopidogrel	cd226|cd36|thpo	3	Inf	8.69115e-06	blood protein measurement|thrombopoietin measurement	STARD3NL
4725	rs10968020	B01AC04	Clopidogrel	arsb|cd164|col2a1	3	Inf	8.69115e-06		-|CTAGE12P
478	rs7896897	B01AC04	Clopidogrel	nid2|serpine1|sparc	3	Inf	8.69115e-06		PFKP
3892	rs1801020	L02BA01	Tamoxifen	apol1|bcl2l11|f12|hgfac|itih4|klkb1|pdgfc|serpina5	8	10.4430380599459	8.79168e-06	acetate measurement|activating signal cointegrator 1 complex subunit 1 measurement|ADP-ribosyl cyclase/cyclic ADP-ribose hydrolase 1 measurement|alpha-2-macroglobulin measurement|apolipoprotein B measurement|aspartate measurement|beta-nerve growth factor amount|blood coagulation trait|blood phosphate measurement|blood protein measurement|body height|bone morphogenetic protein 6 measurement|bone m…	F12
2979	rs2211864	N06AA09	Amitriptyline	cela3a|cpb1|ctrb1|pnlip	4	47.3879441197536	8.83852e-06	BMI-adjusted waist-hip ratio	KCNJ15|DSCR10
3659	rs3733402	L02BA01	Tamoxifen	apol1|bcl2l11|hgfac|ifi30|ism1|itih4|mepe|pdgfc|serpina5|sult2a1	10	7.28351970342667	8.99865e-06	blood protein measurement|protein measurement	KLKB1|-
5010	rs13108218	C10AA05	Atorvastatin	cd58|ctsb|dcbld2|klb|mst1|proc|serpinc1|serpind1	8	10.7934863076452	9.1055e-06	18:1 measurement|apolipoprotein A 1 measurement|apolipoprotein B measurement|aspartate aminotransferase measurement|blood VLDL cholesterol amount|body fat percentage|body height|C-reactive protein measurement|calcium measurement|cholesterol in chylomicrons and extremely large VLDL measurement|cholesterol in large VLDL measurement|cholesterol in small HDL measurement|cholesterol in very large HDL …	RGS12
3659	rs3733402	M05BA04	Alendronic Acid	bglap|dmp1|mepe|omd|spp1	5	23.2642964541513	9.2326e-06	blood protein measurement|protein measurement	KLKB1|-
4305	7:28168745_GTCTT_G	N03AB02	Phenytoin	cdhr5|cpm|ctsh|ggh	4	52.4467338149201	9.26796e-06	allergic rhinitis|asthma|blood protein measurement|childhood onset asthma|multiple sclerosis|serum alanine aminotransferase measurement	JAZF1|JAZF1-AS1|RNU6-979P
4361	rs3812316	G03FA10	Conjugated Estrogens |Norgestrel	agt|asah2|ceacam16|f12|gc|megf9|oxt|pamr1|pglyrp2|plg	10	7.00717722655451	9.39452e-06	alcohol consumption quality|blood VLDL cholesterol amount|BMI-adjusted waist-hip ratio|cholesterol:total lipids ratio|cholesteryl ester measurement|cholesteryl esters:total lipids ratio|chylomicron amount|esterified cholesterol measurement|fatty acid measurement|free cholesterol measurement|free cholesterol:total lipids ratio|high density lipoprotein cholesterol measurement|intermediate density l…	MLXIPL|-|TBL2|BAZ1B|BCL7B|FZD9|RNU6-1198P
4175	rs7740107	N03AF01	Carbamazepine	ctsf|ctsz|inhbb|naaa|smpd1|smpdl3a	6	16.3425685582868	9.40059e-06		L3MBTL3
3212	rs11721168	G03CA57	Conjugated Estrogens	adgre2|adgre5|col28a1|col4a1|col5a1|cpe|igsf3|islr2|lifr|mansc1|nell2|nfasc|nid1|ptprm	14	5.28403943706933	9.45624e-06	aspartate aminotransferase to alanine aminotransferase ratio|body mass index|hematocrit|hemoglobin measurement|semaphorin-6B measurement|systemic lupus erythematosus|total blood protein measurement|von Willebrand factor quality	PXK|-|PDHB
4084	rs998584	A10BG02	Rosiglitazone	ca4|dsg2|rbp7	3	124.446569800752	9.46796e-06	abdominal adipose tissue measurement|abdominal:gluteofemoral adipose tissue ratio measurement|adiponectin measurement|apolipoprotein A 1 measurement|apolipoprotein B measurement|aspartate aminotransferase measurement|atrial fibrillation|blood VLDL cholesterol amount|BMI-adjusted hip circumference|BMI-adjusted waist circumference|BMI-adjusted waist-hip ratio|body composition measurement|body fat p…	VEGFA|-
2106	rs9959832	N03AB02	Phenytoin	coq7|echdc3|hao1|nt5e|sdhb	5	24.3133718511294	9.61485e-06		-
88	rs114165349	G03AA05	Norethisterone |Ethinyl Estradiol	ceacam16|enpp7|fetub|vnn1|xpnpep2	5	22.7970268806344	9.64237e-06	Agents acting on the renin-angiotensin system use measurement|alkaline phosphatase measurement|antihyperlipidemic drug use measurement|apolipoprotein A 1 measurement|apolipoprotein B measurement|bilirubin measurement|blood VLDL cholesterol amount|body fat percentage|C-reactive protein measurement|cholesterol esters in large LDL measurement|cholesterol esters in medium LDL measurement|cholesterol …	ARID1A|ZDHHC18|KDF1|-|TENT5B
4531	rs13702	A10BA02	Metformin	angptl3|apoc1|apod|ccl23|clec4a|clul1|eln|ment|mfge8|npy|pon1|pth	12	7.39586600987935	1.00637e-05	angina pectoris|antihyperlipidemic drug use measurement|apolipoprotein A 1 measurement|apolipoprotein B measurement|blood VLDL cholesterol amount|body height|cholesterol in small HDL measurement|cholesterol to total lipids in small LDL percentage|cholesterol:total lipids ratio|cholesteryl ester measurement|cholesteryl esters:total lipids ratio|choline measurement|coronary artery disease|diacylgly…	LPL|-
1081	rs10083137	C10AA05	Atorvastatin	afm|cntn3|fgl1|lrig1|serpind1	5	43.1264355354056	1.01072e-05	bilirubin measurement|C-reactive protein measurement|sex hormone-binding globulin measurement	SOX5
3659	rs3733402	G03FA01	Norethisterone |Estradiol	apol1|bglap|chrdl2|hgfac|hs3st3b1|npy|omd|pdgfc|spp1|tgfbr3	10	7.16819170754524	1.02256e-05	blood protein measurement|protein measurement	KLKB1|-
1204	rs10745925	A10BA02	Metformin	asah1|btd|cpq|ctbs|ctsd|ctsf|ctso|ctsz|dpp7|galnt10|glb1|hsd11b1|idua|prcp|siae|tpp1	16	4.96184309304351	1.03081e-05		GNPTAB|RNA5SP369
1775	rs72802342	N06AA09	Amitriptyline	cela2a|cela3a|cpb1|pla2g1b|pnlip	5	22.7820021385042	1.04945e-05	age-related macular degeneration|diabetes mellitus|Drugs used in diabetes use measurement|HbA1c measurement|level of chymotrypsinogen B2 in blood serum|type 2 diabetes mellitus	CTRB2|CTRB1
1985	rs1801690	R03DC03	Montelukast	actn2|myl3	2	Inf	1.05663e-05	ARSA/GUSB protein level ratio in blood|aspartate aminotransferase measurement|atrial fibrillation|blood coagulation trait|blood protein measurement|cadherin-15 measurement|CALCOCO1/DAB2 protein level ratio in blood|cardiac troponin I measurement|CDKN1A/DAB2 protein level ratio in blood|CDKN1A/YES1 protein level ratio in blood|CLIP2/DAB2 protein level ratio in blood|CLIP2/DAPP1 protein level ratio…	APOH|CEP112
3627	rs41280463	C01EB16	Ibuprofen	cpq|smpdl3a	2	Inf	1.05663e-05	alkaline phosphatase measurement|apolipoprotein A 1 measurement|high density lipoprotein cholesterol measurement	RNU6-1196P|TRIM2
4649	rs11995824	M05BA06	Ibandronate	chad|col1a1	2	Inf	1.05663e-05	bone tissue density|chondroadherin measurement|leucine-rich repeat-containing protein 15 measurement	COLEC10
3241	rs10935473	C10AA01	Simvastatin	adgre1|adgrg2|amigo2|cd200r1|cd58|icam2|il1r1|il6st|itga11|itgav|mertk|micb_mica|siglec9|tek|tie1|tyro3	16	4.52597651385809	1.07458e-05	high density lipoprotein cholesterol measurement	-|WWP1P1|ST3GAL6-AS1|ST3GAL6|CPOX
1075	12:21344313_GA_G	G03FB05	Norethisterone |Estradiol|Levonorgestrel |Estradiol	asah2|ceacam16|megf9|mertk	4	39.6025696371724	1.08454e-05	deoxycholic acid (12 or 24)-sulfate measurement	SLCO1B1
750	rs10832570	G03CX01	Tibolone	afm|ang|asah2|cntn3|fgl1|lrig1	6	19.4159297493797	1.1027e-05	aspartate aminotransferase measurement|aspartate aminotransferase to alanine aminotransferase ratio|C-reactive protein measurement|diastolic blood pressure|glomerular filtration rate|hematocrit|serum alanine aminotransferase measurement|serum albumin amount|sex hormone-binding globulin measurement|systolic blood pressure|testosterone measurement	SOX6
1681	rs13338372	B01AC04	Clopidogrel	ccl5|ccn2|coch|serpine2	4	49.6572293164929	1.13617e-05		USP7|USP7-AS1
4523	rs1495743	G03AA05	Norethisterone |Ethinyl Estradiol	fetub|il1rap|vnn1|xpnpep2	4	39.8966349676113	1.14531e-05	1-methylxanthine measurement|4-acetamidobutanoate measurement|blood VLDL cholesterol amount|cholesterol:total lipids ratio|cholesteryl ester measurement|cholesteryl esters:total lipids ratio|chylomicron amount|free cholesterol measurement|free cholesterol:total lipids ratio|high density lipoprotein cholesterol measurement|Hypercholesterolemia|intermediate density lipoprotein measurement|lipid mea…	-|NAT2
1986	rs1801689	N03AF01	Carbamazepine	afp|angptl1|bpifb2|cd14|cdhr5|ctbs|hsd11b1|lrp11|prss53|tnfsf11	10	6.77948078753063	1.15399e-05	ADP-ribose pyrophosphatase|angiopoietin-related protein 1 measurement|apolipoprotein B measurement|aspartate aminotransferase measurement|aspartate aminotransferase to alanine aminotransferase ratio|ATP-dependent RNA helicase DHX8 measurement|blood VLDL cholesterol amount|body height|C-reactive protein measurement|C5a anaphylatoxin measurement|CASP3/YES1 protein level ratio in blood|CD99/CD99L2 p…	APOH|PRKCA
2288	rs1688043	L02BA01	Tamoxifen	csf1|dcbld2|gas6|hgfac|klb	5	34.1202774743318	1.17906e-05	alkaline phosphatase measurement|blood protein measurement|body height|C-reactive protein measurement|calcium measurement|free androgen index|glycoprotein measurement|serum albumin amount|sex hormone-binding globulin measurement|testosterone measurement|total cholesterol measurement|triglyceride measurement|triglyceride:HDL cholesterol ratio	HPN
961	rs78689694	A07EA01	Prednisolone	adam8|angptl7|cd244|cd28|cd55|cntn4|cntn5|cr1|cr2|dlk1|dpep1|egfr|enpp6|gpnmb|lamp1|milr1|ntrk2|psg1|robo2|slitrk2|thbs4|tnxb	22	3.33370780098476	1.18033e-05	apolipoprotein B measurement|blood VLDL cholesterol amount|cholesteryl esters:total lipids ratio|esterified cholesterol measurement|free cholesterol measurement|free cholesterol:total lipids ratio|high density lipoprotein cholesterol measurement|low density lipoprotein cholesterol measurement|phospholipids:total lipids ratio|total cholesterol measurement|triglycerides:total lipids ratio	ST3GAL4|GSEC
1220	rs3184504	B01AC04	Clopidogrel	adgrf5|arsb|cant1|ccl19|ccl5|cd226|clec1b|cpxm1|cxcl6|fut8|hpse|ifnl1|mmp1|nid1|pdcd1|selp|sort1|spint2|timp3|vegfa|vsir	21	3.66410167004123	1.18434e-05	allergic disease|allergic rhinitis|Antihypertensive use measurement|basophil count|birth weight|blood VLDL cholesterol amount|cholesterol:total lipids ratio|cholesteryl ester measurement|cholesteryl esters:total lipids ratio|colorectal cancer|coronary artery disease|cystatin C measurement|drug use measurement|Eczematoid dermatitis|eosinophil count|esterified cholesterol measurement|free cholester…	SH2B3|ATXN2|HSPA8P14|LINC02356|CUX2
3391	rs3872724	A07EA01	Prednisolone	cd22|cd79b|cr2|fcrl1|fcrl2|ly9	6	25.1163347169772	1.18889e-05		ST6GAL1
555	rs7896518	L01XX05	Hydroxyurea	atp6v1g1|ccn2|col2a1|cxcl11|dkk1|edar|hpse|kifbp|map2|mpi|sdc4|siae|urod	13	5.40763985804468	1.20614e-05	alkaline phosphatase measurement|blood VLDL cholesterol amount|cholesterol:total lipids ratio|cholesteryl ester measurement|cholesteryl esters:total lipids ratio|chylomicron amount|diet measurement|docosahexaenoic acid measurement|educational attainment|fatty acid measurement|free cholesterol measurement|free cholesterol:total lipids ratio|high density lipoprotein cholesterol measurement|intellig…	JMJD1C|NRBF2|REEP3|-|MIR1296|PRELID1P3|JMJD1C-AS1
193	rs12740374	N02BE01	Acetaminophen	amn|apof|asgr1|dcbld2|mep1b|proc|vstm2l	7	11.1979713195946	1.21196e-05	apolipoprotein A 1 measurement|apolipoprotein B measurement|blood VLDL cholesterol amount|C-reactive protein measurement|cholesterol:total lipids ratio|cholesteryl ester measurement|cholesteryl esters:total lipids ratio|chylomicron amount|coronary artery disease|drug use measurement|esterified cholesterol measurement|family history|free cholesterol measurement|free cholesterol:total lipids ratio|…	PSRC1|CELSR2
2730	2:203477436_TA_T	G03AA07	Levonorgestrel |Ethinyl Estradiol	ada2|adgre1|cd163|cfp|csf1r|lilrb1|siglec8|timd4	8	13.7196674041071	1.21383e-05	esterified cholesterol measurement|low density lipoprotein cholesterol measurement|phospholipids:total lipids ratio|total cholesterol measurement	FAM117B|-|MTND4LP17|MTND4P30|MTND3P17
3622	rs10027182	G03AA07	Levonorgestrel |Ethinyl Estradiol	ahsg|amot|fetub|igfbp2|ncs1|orm1|serpina3|serpina4	8	13.7196674041071	1.21383e-05	alkaline phosphatase measurement|C-reactive protein measurement|free androgen index|glycoprotein measurement|sex hormone-binding globulin measurement|testosterone measurement|tyrosine measurement	ARHGAP10
1872	rs17744107	A12AX	Cholecalciferol |Calcium Carbonate|Ergocalciferol |Calcium|Cholecalciferol |Niacin |Calcium Gluconate|Cholecalciferol |Calcium Phosphate	ccl25|guca2a|scgn	3	123.109270388885	1.23359e-05	body height|body mass index|citrulline measurement|ferritin measurement|glucose tolerance test|glucose-dependent insulinotropic peptide measurement|hemoglobin A1 measurement|metabolic syndrome|total cholesterol measurement|type 2 diabetes mellitus	GLP2R|RCVRN
1913	rs6503533	L01BA01	Methotrexate	cda|clec5a|fen1|fgr|mpo|prg2|s100a12|sirpb1	8	9.06494737744952	1.23544e-05	basophil count|eosinophil count|leukocyte quantity|neutrophil count	PSMD3|MIR6884|GSDMA|CSF3|SNORD124|-|MED24
1365	rs11621792	N02BE01	Acetaminophen	ace2|c4bpb|cdhr2|xpnpep2	4	43.0462503896761	1.25848e-05	alkaline phosphatase measurement|apolipoprotein B measurement|aspartate aminotransferase to alanine aminotransferase ratio|blood VLDL cholesterol amount|body fat percentage|C-reactive protein measurement|cholesterol:total lipids ratio|cholesteryl ester measurement|cholesteryl esters:total lipids ratio|esterified cholesterol measurement|free cholesterol measurement|high density lipoprotein cholest…	NYNRIN
4134	rs35772543	G03FA01	Norethisterone |Estradiol	adgre1|cd163|cd48|faslg|il1rl2	5	33.6001661786274	1.26477e-05	aspartate aminotransferase measurement|body height|glycoprotein endo-alpha-1,2-mannosidase measurement	-|MANEA|MANEA-DT
119	1:44277918_GA_G	G03FA01	Norethisterone |Estradiol	adgre2|cd28|cd48|cd58|faslg|il6st|itgb7|robo1|scarf2	9	8.08950335671499	1.27503e-05		ST3GAL3|KDM4A-AS1|ST3GAL3-AS1
2043	rs2725405	N06AA09	Amitriptyline	cd28|il18bp|pdcd1|pilra|rnf149|sirpa|tgfbr2	7	11.1099850029577	1.27637e-05		SLC38A10|NDUFAF8|TEPSIN
4531	rs13702	G03CA57	Conjugated Estrogens	angptl3|apoa1|cd4|eln|ment|npy|pla2g7|pltp|pon1|pon3	10	8.09632810870204	1.28206e-05	angina pectoris|antihyperlipidemic drug use measurement|apolipoprotein A 1 measurement|apolipoprotein B measurement|blood VLDL cholesterol amount|body height|cholesterol in small HDL measurement|cholesterol to total lipids in small LDL percentage|cholesterol:total lipids ratio|cholesteryl ester measurement|cholesteryl esters:total lipids ratio|choline measurement|coronary artery disease|diacylgly…	LPL|-
3587	rs114816312	N06AB03	Fluoxetine	ctsf|naaa|smpd1	3	101.480969622439	1.29029e-05	blood VLDL cholesterol amount|cholesterol:total lipids ratio|cholesteryl ester measurement|cholesteryl esters:total lipids ratio|chylomicron amount|free cholesterol measurement|free cholesterol:total lipids ratio|high density lipoprotein cholesterol measurement|intermediate density lipoprotein measurement|low density lipoprotein cholesterol measurement|non-high density lipoprotein cholesterol mea…	MCUB|PLA2G12A|COL25A1|-
3627	rs41280463	N06AB03	Fluoxetine	ctsf|naaa|smpd1	3	101.480969622439	1.29029e-05	alkaline phosphatase measurement|apolipoprotein A 1 measurement|high density lipoprotein cholesterol measurement	RNU6-1196P|TRIM2
1292	rs8001611	M05BA06	Ibandronate	chad|col1a1	2	Inf	1.29144e-05	bone tissue density|knee|osteoarthritis|protein measurement	LINC02341
206	rs2476601	M05BA06	Ibandronate	chad|col1a1	2	Inf	1.29144e-05	ACPA-negative rheumatoid arthritis|actinic keratosis|age of onset of type 1 diabetes mellitus|alkaline phosphatase measurement|anti-citrullinated protein antibody seropositivity|anti-neutrophil antibody associated vasculitis|autoimmune thyroid disease|basal cell carcinoma|basophil count|basophil measurement|basophil percentage of leukocytes|celiac disease|Crohn's disease|cutaneous melanoma|CXCL9 …	PTPN22
3606	rs557906918	N06AB04	Citalopram	epcam|gpa33	2	Inf	1.29144e-05		-
3960	rs6939340	N06AB04	Citalopram	epcam|gpa33	2	Inf	1.29144e-05	mean arterial pressure|neuroblastoma|red blood cell density	CASC15
40	rs198389	C07AB07	Bisoprolol	nppb|ntprobnp	2	Inf	1.29144e-05	blood protein measurement|BMI-adjusted hip circumference|BNP measurement|cardiovascular disease biomarker measurement|free cholesterol:total lipids ratio|high density lipoprotein cholesterol measurement|N-terminal pro-BNP measurement|N-terminal prohormone brain natriuretic peptide measurement|natriuretic peptides B measurement|protein measurement	NPPB
4640	rs72671655	C07AB07	Bisoprolol	nppb|ntprobnp	2	Inf	1.29144e-05	Brugada syndrome|electrocardiography|JT interval|PR interval|QT interval	ZFPM2
503	rs9665663	N06AB04	Citalopram	epcam|gpa33	2	Inf	1.29144e-05		MALRD1
549	rs7894504	N06AB04	Citalopram	epcam|gpa33	2	Inf	1.29144e-05		ARID5B
3349	rs2160901	G03AA07	Levonorgestrel |Ethinyl Estradiol	cd28|cd48|crtam|icam3|ly9|pdcd1|tnfsf8	7	19.9512247032604	1.32077e-05	Testicular Germ Cell Tumor|tumor necrosis factor ligand superfamily member 8 measurement	-|GPR160
3631	rs6054	G03AA07	Levonorgestrel |Ethinyl Estradiol	bche|c4bpb|cd99l2|entpd5|s100a16|txndc15|vwa1	7	19.9512247032604	1.32077e-05	apolipoprotein B measurement|cholesteryl esters:total lipids ratio|circulating fibrinogen levels|glycoprotein measurement|IGF-1 measurement|leukocyte quantity|linoleic acid measurement|low density lipoprotein cholesterol measurement|neutrophil count|non-high density lipoprotein cholesterol measurement|phospholipids:total lipids ratio|total cholesterol measurement|triglyceride measurement	FGB
3091	rs73165110	L04AX01	Azathioprine	cd22|cd72|fcrl1|tnfrsf13c	4	44.4839475316477	1.3267e-05	blood protein measurement|glomerular filtration rate|serum creatinine amount|TNFRSF13B/TNFSF13B protein level ratio in blood|TNFRSF13C/TNFSF13B protein level ratio in blood|tumor necrosis factor receptor superfamily member 13C amount	SREBF2|TNFRSF13C
3391	rs3872724	L04AX01	Azathioprine	cd22|fcrl1|ly9|st6gal1	4	44.4839475316477	1.3267e-05		ST6GAL1
661	rs10787429	N03AF01	Carbamazepine	naaa|smpd1|smpdl3a|vnn1	4	52.8795022456044	1.32846e-05	18:1 measurement|3-hydroxybutyrate measurement|Abnormality of the liver|acetoacetate measurement|alkaline phosphatase measurement|apolipoprotein A 1 measurement|aspartate aminotransferase measurement|aspartate aminotransferase to alanine aminotransferase ratio|blood VLDL cholesterol amount|body composition measurement|body height|cholesterol esters in large HDL measurement|cholesterol in IDL meas…	GPAM
4025	rs451637	C10AA01	Simvastatin	baiap2|f9|fam20a|ldlr|mfge8|serpina4|serpind1|znrd2	8	12.5761483860647	1.3717e-05	BMI-adjusted waist-hip ratio	C4B|SKIC2|EHMT2|MIR1236|SLC44A4
225	rs1493694	N06AA09	Amitriptyline	cpb1|ctrb1|pnlip|ppy	4	40.6326392900254	1.37368e-05	diabetes mellitus|Drugs used in diabetes use measurement	NOTCH2
4986	rs186021206	G03FA12	Conjugated Estrogens |Medroxyprogesterone Acetate|Medroxyprogesterone Acetate |Estradiol	boc|cdon|chl1|cntn2|ddr1|igsf21|islr2|itgb7|megf9|mertk|plau|pltp|ptprz1|ret|tctn3|tnfrsf21|tnxb|tyro3	18	4.06048771645851	1.37843e-05	alkaline phosphatase measurement|apolipoprotein A 1 measurement|apolipoprotein B measurement|blood VLDL cholesterol amount|C-reactive protein measurement|cholesterol esters in large HDL measurement|cholesterol:total lipids ratio|cholesteryl ester measurement|cholesteryl esters:total lipids ratio|chylomicron amount|free cholesterol in large HDL measurement|free cholesterol in small HDL measurement…	-
2363	rs601338	A10BB09	Gliclazide	ada2|afp|cd48|cdh1|cela3a|dsc2|dsg2|epha2|galnt10|gp2|lpo|lypd3|pnlip|pyy|reg1a|reg1b|scg2|sema7a	18	3.77822939096888	1.38051e-05	alcohol consumption quality|alcohol use disorder measurement|blood VLDL cholesterol amount|cholesteryl ester measurement|COVID-19|free cholesterol measurement|high density lipoprotein cholesterol measurement|intermediate density lipoprotein measurement|lipid measurement|lipoprotein measurement|low density lipoprotein cholesterol measurement|phospholipid measurement|self-reported|total cholesterol…	FUT2|MAMSTR|RASIP1|FUT1|NTN5
555	rs7896518	N03AF01	Carbamazepine	afp|cd14|cfhr5|ctsc|ctsf|ctsz|enpp7|fam20a|fetub|inhbb|lamp2|naaa|ncs1|shbg|smpd1|smpdl3a|tgfbi|vnn1	18	3.85800699272524	1.38852e-05	alkaline phosphatase measurement|blood VLDL cholesterol amount|cholesterol:total lipids ratio|cholesteryl ester measurement|cholesteryl esters:total lipids ratio|chylomicron amount|diet measurement|docosahexaenoic acid measurement|educational attainment|fatty acid measurement|free cholesterol measurement|free cholesterol:total lipids ratio|high density lipoprotein cholesterol measurement|intellig…	JMJD1C|NRBF2|REEP3|-|MIR1296|PRELID1P3|JMJD1C-AS1
3127	rs1801282	A10BG03	Pioglitazone	dsg2|fabp4	2	856.183154019771	1.40691e-05	abdominal adipose tissue measurement|aging rate|anterior thigh muscle fat infiltration measurement|appendicular lean mass|aspartate aminotransferase measurement|blood insulin amount|blood VLDL cholesterol amount|BMI-adjusted fasting blood insulin measurement|body composition measurement|body fat percentage|body mass index|body weight|calcium measurement|cholesterol:total lipids ratio|cholesteryl …	PPARG
3321	rs11715766	A05AA02	Ursodeoxycholic Acid	epcam|gpa33	2	856.183154019771	1.40691e-05	coronary artery disease	ARHGEF26|ARHGEF26-AS1|DDX50P2
3417	rs939885	A05AA02	Ursodeoxycholic Acid	epcam|gpa33	2	856.183154019771	1.40691e-05		SLC51A
5039	rs884205	M05BA07	Risedronate	chad|col1a1	2	856.183154019771	1.40691e-05	alkaline phosphatase measurement|body height|bone tissue density|eye morphology trait|femoral neck bone mineral density|heel bone mineral density|hip|knee|osteoarthritis|osteoporosis|protein measurement|spine bone mineral density|total joint arthroplasty|tumor necrosis factor receptor superfamily member 11A amount	TNFRSF11A
1238	rs534297892	A10BB09	Gliclazide	cd48|cd80|galnt7|grn|il18bp|ly9|sema7a|siglec6	8	9.18169224410778	1.41116e-05	allergic disease	SPPL3|-|CLIC1P1|RPL12P33|ACADS|ARF1P2
3992	rs535777	C10AA05	Atorvastatin	acy3|adam8|amigo2|b4gat1|bche|cblif|cd86|chad|cntn3|cr1|creg1|csf3r|ctsb|ddc|eps8l2|fabp2|fam3b|fcgr3b|fga|folh1|galnt2|guca2a|il4r|lcat|lipf|man1a2|mertk|micb_mica|nme3|npc2|pla2g7|plg|pof1b|ppp1r14d|proc|pros1|prss8|rarres2|rbp2|rtn4r|serpinc1|tctn3|tgfbi|tnfsf10|txndc15|wif1	46	2.32840167783131	1.41504e-05		-|HLA-DQA1|HLA-DQB1-AS1|HLA-DRB1|HLA-C|HLA-DQB1|USP8P1|LINC01149|MIR6891|LINC02571|MICA|HLA-DRB9|DHFRP2|HLA-S|HCG27|HCP5|HLA-DRB6|RNF5|TNXB|TSBP1-AS1|APOM|CFB|EHMT2|HLA-DRA|SNORD48|VWA7|AIF1|BRD2|C2|CDSN|DDX39B|FGFR3P1|HCG22|HLA-B|HLA-DMB|HNRNPA1P2|LINC02570|LTA|MTCO3P1|MUC22|NEU1|NOTCH4|PSMB8|PSORS1C1|PSORS1C2|RNU1-61P|RPL3P2|SAPCD1|SKIC2|SNORA38|TAP2|TCF19|TSBP1|UQCRHP1|VARS1|WASF5P|Y_RNA
842	rs11604462	M04AA01	Allopurinol	erbb4|nell1|umod	3	137.467870099775	1.42211e-05	glomerular filtration rate|gout|serum creatinine amount|urate measurement	OVOL1-AS1|-
1525	rs139974673	N03AB02	Phenytoin	asah2|cfhr5|ctbs|fetub|ggh|serpina6|serpinc1|tgfbi|vnn1	9	7.53164740000647	1.44483e-05	apolipoprotein A 1 measurement|apolipoprotein B measurement|blood VLDL cholesterol amount|cholesterol:total lipids ratio|cholesteryl ester measurement|cholesteryl esters:total lipids ratio|chylomicron amount|esterified cholesterol measurement|fatty acid measurement|free cholesterol measurement|free cholesterol:total lipids ratio|high density lipoprotein cholesterol measurement|intermediate densit…	RNU6-354P|MAP1A|TP53BP1|RNU6-610P|UBR1|STRCP1|CATSPER2|TUBGCP4|FRMD5|LCMT2
2515	rs11680123	A07EA01	Prednisolone	ca6|cpa4|cst6|endou|gal|pm20d1|top1	7	14.7155896162055	1.45915e-05	acne|follistatin measurement|galanin peptides measurement|proactivator polypeptide-like 1 measurement|risk-taking behaviour|sexual activity behaviour attribute|smoking initiation|smoking status measurement	-
829	rs28456	G03AA05	Norethisterone |Ethinyl Estradiol	apoe|btd|ghr|hjv|megf9|mertk|tnfsf10|vnn1	8	9.25540857949601	1.46555e-05	1-palmitoyl-2-dihomo-linolenoyl-GPC (16:0/20:3n3 or 6) measurement|arachidonic acid measurement|bipolar disorder|blood glucose amount|blood VLDL cholesterol amount|cholesterol:total lipids ratio|cholesteryl ester 20:5 measurement|cholesteryl ester measurement|cholesteryl esters:total lipids ratio|chylomicron amount|colorectal cancer|Crohn's disease|docosahexaenoic acid measurement|docosapentaenoi…	FADS2|FADS1|MYRF|FEN1|MIR1908|TMEM258|MIR611
2476	rs1260326	N03AB02	Phenytoin	a1bg|bche|c5|ccl16|cfb|coq7|ctbs|echdc3|fam20a|ggh|gpr37|hao1|mbl2|mep1a|sdhb|serpinc1|tgfbi|vnn1	18	3.97165522243327	1.47087e-05	alcohol consumption quality|alcohol use disorder measurement|apolipoprotein A 1 measurement|apolipoprotein B measurement|aspartate aminotransferase measurement|blood glucose amount|blood insulin amount|blood VLDL cholesterol amount|body mass index|chloride measurement|cholesterol:total lipids ratio|cholesteryl ester measurement|cholesteryl esters:total lipids ratio|chylomicron amount|coffee consu…	GCKR|EIF2B4|-
1525	rs139974673	G03AA11	Norgestimate |Ethinyl Estradiol	enpp7|fetub|plau|serpina6|shbg|sparcl1	6	14.8716504405013	1.47694e-05	apolipoprotein A 1 measurement|apolipoprotein B measurement|blood VLDL cholesterol amount|cholesterol:total lipids ratio|cholesteryl ester measurement|cholesteryl esters:total lipids ratio|chylomicron amount|esterified cholesterol measurement|fatty acid measurement|free cholesterol measurement|free cholesterol:total lipids ratio|high density lipoprotein cholesterol measurement|intermediate densit…	RNU6-354P|MAP1A|TP53BP1|RNU6-610P|UBR1|STRCP1|CATSPER2|TUBGCP4|FRMD5|LCMT2
1344	rs6602909	J01CE02	Phenoxymethylpenicillin	mfge8|ptprb	2	1057.93943012472	1.47759e-05	apolipoprotein B measurement|blood VLDL cholesterol amount|cholesteryl ester measurement|chylomicron amount|free cholesterol measurement|lipid measurement|low density lipoprotein cholesterol measurement|phospholipid measurement|total cholesterol measurement|triglyceride measurement	GAS6-AS1|GAS6
4113	rs779213913	N06AB06	Sertraline	ctsl|siglec8	2	1057.93943012472	1.47759e-05	low density lipoprotein cholesterol measurement	LINC01564|KLHL31
766	11:27394415_CT_C	A02BC02	Pantoprazole	cblif|gast	2	1057.93943012472	1.47759e-05		LGR4
2179	rs708686	A02BC05	Esomeprazole	ca9|gp2|psca|vsig2	4	37.0394741940643	1.49374e-05		FUT3
2646	rs1257169	G03FA01	Norethisterone |Estradiol	adgre1|axl|cr1|lilra2|siglec7|vcam1	6	17.4112167887352	1.54405e-05	protein measurement|scavenger receptor cysteine-rich type 1 protein m130 measurement|vascular cell adhesion protein 1 amount	-
3734	5:72247461_AC_A	M05BA06	Ibandronate	chad|col1a1	2	Inf	1.54972e-05		FCHO2|MIR4804|FCHO2-DT|TNPO1|-|TNPO1-DT
1732	rs72787359	G03CX01	Tibolone	ace2|cfhr5|fut3_fut5|lrig1|mep1b	5	32.1267573682859	1.55174e-05	body height|C-reactive protein measurement|erythrocyte count|high density lipoprotein cholesterol measurement|low density lipoprotein cholesterol measurement|serum gamma-glutamyl transferase measurement	-
2409	rs367070	G03CX01	Tibolone	kitlg|lcat|lilrb1|pltp|vat1	5	32.1267573682859	1.55174e-05	apolipoprotein A 1 measurement|blood protein measurement|high density lipoprotein cholesterol measurement|leukocyte immunoglobulin-like receptor subfamily B member 2 measurement|low density lipoprotein cholesterol measurement|phospholipids:total lipids ratio|protein measurement|total cholesterol measurement	-|LILRB2
1075	12:21344313_GA_G	C10AA01	Simvastatin	ceacam1|ceacam16|erbb2|fcamr|il17rb|il1r1|il1r2|mertk|met|ptprf	10	7.90345450766272	1.55199e-05	deoxycholic acid (12 or 24)-sulfate measurement	SLCO1B1
1553	rs261290	C10AB02	Bezafibrate	pcsk9|pltp|treh|vnn1	4	35.6872480162143	1.5616e-05	age-related macular degeneration|blood VLDL cholesterol amount|cholesterol:total lipids ratio|cholesteryl ester measurement|cholesteryl esters:total lipids ratio|choline measurement|chylomicron amount|diglyceride measurement|docosahexaenoic acid measurement|esterified cholesterol measurement|fatty acid measurement|free cholesterol measurement|free cholesterol:total lipids ratio|high density lipop…	ALDH1A2
873	rs1219549	C10AB05	Fenofibrate	hsd11b1|kitlg|pcsk9	3	Inf	1.56542e-05	1-arachidonoyl-GPC (20:4n6) measurement|1-dihomo-linolenoyl-GPC (20:3n3 or 6) measurement|1-dihomo-linoleoyl-GPC (20:2) measurement|1-docosahexaenoyl-GPC (22:6) measurement|1-palmitoyl-2-linoleoyl-GPE (16:0/18:2) measurement|1-stearoyl-2-arachidonoyl-GPC (18:0/20:4) measurement|1-stearoyl-2-dihomo-linolenoyl-GPC (18:0/20:3n3 or 6) measurement|1-stearoyl-GPC (18:0) measurement|2-arachidonoyl-GPC (…	RN7SL786P
3808	rs2548999	A10A	Insulin	ada2|csf1r|gcnt1|klrb1|klrf1|lag3|ncr1|pdcd1lg2|sirpb1|tnfrsf1b|vcam1	11	6.53130853012731	1.57185e-05	high density lipoprotein cholesterol measurement	IRF1-AS1|IRF1|Y_RNA
1561	rs339969	N03AB02	Phenytoin	ace2|ctbs|erbb2|fuca1|ggh|mep1a	6	14.1834794364295	1.57798e-05	alanine measurement|aspartate aminotransferase measurement|aspartate aminotransferase to alanine aminotransferase ratio|bilirubin measurement|birth weight|body mass index|brain attribute|C-reactive protein measurement|chloride measurement|erythrocyte count|hematocrit|hemoglobin measurement|low density lipoprotein cholesterol measurement|serum alanine aminotransferase measurement|serum albumin amo…	RORA-AS1
88	rs114165349	G03FA10	Conjugated Estrogens |Norgestrel	ceacam16|creg1|enpp7|fetub|lamp2|naaa	6	14.1409382969766	1.5805e-05	Agents acting on the renin-angiotensin system use measurement|alkaline phosphatase measurement|antihyperlipidemic drug use measurement|apolipoprotein A 1 measurement|apolipoprotein B measurement|bilirubin measurement|blood VLDL cholesterol amount|body fat percentage|C-reactive protein measurement|cholesterol esters in large LDL measurement|cholesterol esters in medium LDL measurement|cholesterol …	ARID1A|ZDHHC18|KDF1|-|TENT5B
3564	rs1800759	C10AA01	Simvastatin	adh4|afp|asgr1|ceacam16|cr1|f7|fut3_fut5|itgb7|nrp1|plau|serpina4|tnfsf8	12	6.01776034765937	1.59368e-05	alcohol use disorder measurement|high density lipoprotein cholesterol measurement|phospholipids:total lipids ratio	ADH4|-|ADH5|METAP1
4175	rs7740107	N02BE01	Acetaminophen	f10|gusb|il18r1|mep1b|xpnpep2	5	20.6546762589929	1.62439e-05		L3MBTL3
1936	rs2532351	N03AF01	Carbamazepine	ctbs|naaa|smpd1	3	Inf	1.63065e-05	BMI-adjusted waist circumference|BMI-adjusted waist-hip ratio|brain connectivity attribute|chronotype measurement|cortical thickness|diet measurement|erythrocyte volume|hippocampal CA3 volume|major depressive disorder|mean corpuscular hemoglobin|mean corpuscular hemoglobin concentration|mood disorder|neuroticism measurement|Parkinson disease|Red cell distribution width|schizophrenia|sex hormone-b…	-
5112	rs71435622	N03AF01	Carbamazepine	ctsf|naaa|smpd1	3	Inf	1.63065e-05	glycoprotein measurement	MIA2
1077	rs111248794	N03AB02	Phenytoin	bpifb2|ctbs|ctsc|mbl2	4	41.9880095241693	1.64354e-05	blood VLDL cholesterol amount|cholesterol:total lipids ratio|cholesteryl esters:total lipids ratio|intermediate density lipoprotein measurement|low density lipoprotein cholesterol measurement|response to statin|triglycerides:total lipids ratio	SLCO1B1|-
1997	rs77542162	C01AA05	Digoxin	adamtsl2|amigo2|clstn2|enpp2|igfbp7|ldlr|matn2|notch3|nrp1|prtg|srpx|tek	12	5.2801989107118	1.69046e-05	apolipoprotein A 1 measurement|apolipoprotein B measurement|blood VLDL cholesterol amount|cholesterol:total lipids ratio|cholesteryl ester measurement|cholesteryl esters:total lipids ratio|esterified cholesterol measurement|free cholesterol measurement|free cholesterol:total lipids ratio|high density lipoprotein cholesterol measurement|intermediate density lipoprotein measurement|lipid measuremen…	ABCA6|ABCA5
268	rs760077	A02BC03	Lansoprazole	anxa10|gkn1|krt19|lipf|tff2	5	19.9701221097871	1.71521e-05	urate measurement	MTX1|MUC1|HMGN2P18|-|EFNA1|GBAP1|KRTCAP2|MIR92B|MSTO2P|SLC50A1|TRIM46
2298	rs3814995	N03AG01	Valproic Acid	ephb4|ltbr|mansc1|prrt3|tgoln2	5	19.9216360414354	1.75273e-05	CD300LG/CLEC14A protein level ratio in blood|CD93/CLEC14A protein level ratio in blood|CLEC14A/TNFRSF21 protein level ratio in blood|glomerular filtration rate|serum creatinine amount|vitamin D measurement	NPHS1|KIRREL2
4305	7:28168745_GTCTT_G	G03CA57	Conjugated Estrogens	cdhr5|cpm|ctsf|ggh|gpc5|naaa	6	28.7946568653632	1.75614e-05	allergic rhinitis|asthma|blood protein measurement|childhood onset asthma|multiple sclerosis|serum alanine aminotransferase measurement	JAZF1|JAZF1-AS1|RNU6-979P
961	rs78689694	G03FA12	Conjugated Estrogens |Medroxyprogesterone Acetate|Medroxyprogesterone Acetate |Estradiol	chl1|cntn2|ddr1|islr2|itgb7|pamr1|plau|pltp|tnxb|tyro3	10	6.49021234832948	1.76469e-05	apolipoprotein B measurement|blood VLDL cholesterol amount|cholesteryl esters:total lipids ratio|esterified cholesterol measurement|free cholesterol measurement|free cholesterol:total lipids ratio|high density lipoprotein cholesterol measurement|low density lipoprotein cholesterol measurement|phospholipids:total lipids ratio|total cholesterol measurement|triglycerides:total lipids ratio	ST3GAL4|GSEC
1292	rs8001611	A10BA02	Metformin	bglap|chad|col1a1|dmp1|omd|spp1|tnfsf11|wif1	8	16.3124357282752	1.77843e-05	bone tissue density|knee|osteoarthritis|protein measurement	LINC02341
3049	rs149161616	L02AE03	Goserelin	cst6|gal	2	Inf	1.83149e-05		SPECC1L
3910	rs2492845	L02AE03	Goserelin	cst6|gal	2	Inf	1.83149e-05	galanin peptides measurement	GMDS
4325	7:40894624_TA_T	L02AE03	Goserelin	endou|gal	2	Inf	1.83149e-05	acne	SUGCT
760	rs7481951	R03DC03	Montelukast	actn2|myl3	2	Inf	1.83149e-05		ANO5
1940	rs11444334	G03FB05	Norethisterone |Estradiol|Levonorgestrel |Estradiol	asah2|megf9|mertk|serpina12	4	33.9891900303701	1.85087e-05	alpha fetoprotein measurement|apolipoprotein A 1 measurement|apolipoprotein B measurement|blood VLDL cholesterol amount|BMI-adjusted hip circumference|body fat percentage|body weight|chloride measurement|cholesterol esters in large LDL measurement|cholesterol esters in medium LDL measurement|cholesterol in IDL measurement|cholesterol in medium LDL measurement|cholesterol in very small VLDL measur…	KPNB1|NPEPPS|-|KPNB1-DT|MRPL45P2|EFCAB13|TBKBP1
2421	rs892090	L01XX05	Hydroxyurea	ccn2|col2a1|cxcl11|dkk1|hpse|mmp1|ptn|sdc4|siae	9	7.40878798154369	1.86936e-05	ABHD14B/APRT protein level ratio in blood|APRT/EREG protein level ratio in blood|APRT/MIF protein level ratio in blood|APRT/NSFL1C protein level ratio in blood|APRT/PSME1 protein level ratio in blood|blood protein measurement|CD40LG/GP6 protein level ratio in blood|CD84/GP6 protein level ratio in blood|CLEC1B/LGALS8 protein level ratio in blood|DAG1/GP6 protein level ratio in blood|DOK2/LAT2 prot…	GP6-AS1|GP6
1940	rs11444334	G03AA07	Levonorgestrel |Ethinyl Estradiol	asah2|c4bpb|faslg|hgfac|megf9|mertk|pzp|serpina12|serpind1|ssc4d|xpnpep2	11	6.78544167751087	1.90668e-05	alpha fetoprotein measurement|apolipoprotein A 1 measurement|apolipoprotein B measurement|blood VLDL cholesterol amount|BMI-adjusted hip circumference|body fat percentage|body weight|chloride measurement|cholesterol esters in large LDL measurement|cholesterol esters in medium LDL measurement|cholesterol in IDL measurement|cholesterol in medium LDL measurement|cholesterol in very small VLDL measur…	KPNB1|NPEPPS|-|KPNB1-DT|MRPL45P2|EFCAB13|TBKBP1
3295	rs687339	C10AA05	Atorvastatin	apoa2|bche|cndp1|cntn3|cr1|creg1|gusb|plg|rtn4r|smpdl3a|xpnpep2	11	5.9226736374457	1.91502e-05	apolipoprotein A 1 measurement|apolipoprotein B measurement|blood VLDL cholesterol amount|cholesterol:total lipids ratio|cholesteryl ester measurement|cholesteryl esters:total lipids ratio|chylomicron amount|esterified cholesterol measurement|free cholesterol measurement|high density lipoprotein cholesterol measurement|intermediate density lipoprotein measurement|lipid measurement|low density lip…	-|PPP2R3A|MSL2|PCCB|TDGF1P6
3965	Affx-52341526	G03AA05	Norethisterone |Ethinyl Estradiol	enpp7|rtn4r|vnn1	3	105.22034613259	1.92032e-05		GPLD1
88	rs114165349	N03AB02	Phenytoin	ctbs|fetub|ggh|klb|lamp2|vnn1	6	13.5897871402538	1.94232e-05	Agents acting on the renin-angiotensin system use measurement|alkaline phosphatase measurement|antihyperlipidemic drug use measurement|apolipoprotein A 1 measurement|apolipoprotein B measurement|bilirubin measurement|blood VLDL cholesterol amount|body fat percentage|C-reactive protein measurement|cholesterol esters in large LDL measurement|cholesterol esters in medium LDL measurement|cholesterol …	ARID1A|ZDHHC18|KDF1|-|TENT5B
3622	rs10027182	G03CX01	Tibolone	fetub|il17rb|lect2|ncs1|orm1|serpina4	6	16.6302004643839	1.96263e-05	alkaline phosphatase measurement|C-reactive protein measurement|free androgen index|glycoprotein measurement|sex hormone-binding globulin measurement|testosterone measurement|tyrosine measurement	ARHGAP10
1219	rs11830764	G03AA12	Ethinyl Estradiol |Drospirenone	enpp2|shbg	2	887.241319692085	1.96967e-05	body fat percentage|C-reactive protein measurement|diastolic blood pressure|free androgen index|serum gamma-glutamyl transferase measurement|sex hormone-binding globulin measurement|testosterone measurement|vitamin D measurement	CUX2
2374	rs17272847	P01BC01	Quinine	il12a_il12b|il12b	2	887.241319692085	1.96967e-05	blood protein measurement|body height|level of serum globulin type protein|monocyte count|monocyte percentage of leukocytes|serum albumin amount	FLT3LG
2613	rs72836346	P01BC01	Quinine	il12a_il12b|il12b	2	887.241319692085	1.96967e-05	eosinophil count|eosinophil percentage of leukocytes|high density lipoprotein cholesterol measurement	ACOXL-AS1|MIR4435-2HG
4272	rs836487	P01BC01	Quinine	il12a_il12b|il12b	2	887.241319692085	1.96967e-05	esterified cholesterol measurement|free cholesterol in very large HDL measurement|high density lipoprotein cholesterol measurement|keratinocyte carcinoma|low density lipoprotein cholesterol measurement|total cholesterol measurement|total lipids in very large HDL measurement	RAC1|DAGLB
2000	17:68295012_CA_C	R03AK06	Salmeterol |Fluticasone Propionate	mybpc1|myl3|myom3	3	121.185848693558	2.00069e-05	thyrotoxic periodic paralysis	-
445	rs4846914	C10AA05	Atorvastatin	galnt2|hs3st3b1|lrig1|man1a2|mertk|nrp1	6	17.3464574260871	2.00249e-05	apolipoprotein A 1 measurement|apolipoprotein B measurement|blood VLDL cholesterol amount|cholesterol:total lipids ratio|cholesteryl ester measurement|cholesteryl esters:total lipids ratio|chylomicron amount|docosahexaenoic acid measurement|esterified cholesterol measurement|fatty acid measurement|free cholesterol measurement|free cholesterol:total lipids ratio|high density lipoprotein cholestero…	GALNT2
3181	rs12491473	B01AC04	Clopidogrel	cd36|hbegf|pdgfb|sort1	4	39.7510915933654	2.01316e-05	neutrophil count	CCDC12|KLHL18|KIF9|NBEAL2|SETD2
4918	rs3002416	B01AC04	Clopidogrel	cd40lg|egfl7|mmp1|serpine1	4	39.7510915933654	2.01316e-05	aflatoxin B1 aldehyde reductase member 2 measurement|brain-derived neurotrophic factor measurement|mitochondrial DNA measurement|noggin measurement|platelet component distribution width|platelet count|platelet volume|platelet-derived growth factor subunit A measurement|proheparin-binding EGF-like growth factor amount|protein measurement|sphingosine kinase 1 measurement|toll/interleukin-1 receptor…	-
1702	rs34262842	A10A	Insulin	atraid|cd200|dll1|dsc2|ephb4|erbb4|fam3c|gfra1|jam2|layn|mia|nbl1|ncr1|ncr3lg1|nectin2|pik3ip1|sirpb1|tnfrsf1a|tnfrsf1b|tnfrsf4|tnfrsf9	21	3.32205682714597	2.06198e-05	glomerular filtration rate|serum creatinine amount	UMOD|PDILT
193	rs12740374	N02AJ06	Caffeine |Acetaminophen |Codeine|Acetaminophen |Codeine |Ketorolac|Acetaminophen |Codeine	amn|apof|asgr1|dcbld2|mep1b|proc|uxs1	7	10.1909835146049	2.09012e-05	apolipoprotein A 1 measurement|apolipoprotein B measurement|blood VLDL cholesterol amount|C-reactive protein measurement|cholesterol:total lipids ratio|cholesteryl ester measurement|cholesteryl esters:total lipids ratio|chylomicron amount|coronary artery disease|drug use measurement|esterified cholesterol measurement|family history|free cholesterol measurement|free cholesterol:total lipids ratio|…	PSRC1|CELSR2
3324	rs138283229	L04AD01	Cyclosporine	il6st|nme3	2	648.808104825153	2.1094e-05	low density lipoprotein cholesterol measurement|total cholesterol measurement	SLC33A1
2788	rs770934336	A05AA02	Ursodeoxycholic Acid	epcam|gpa33	2	648.808104825154	2.1094e-05	appendicular lean mass|BMI-adjusted hip circumference|body height|body surface area|cognitive function measurement|coronary artery disease|glomerular filtration rate|lean body mass|major depressive disorder|potassium measurement|self reported educational attainment|socioeconomic status	GIGYF2|RNU6-107P
3864	rs201713439	N02AA08	Dihydrocodeine	cela2a|cela3a	2	648.808104825154	2.1094e-05		EBF1
4219	rs78541874	A05AA02	Ursodeoxycholic Acid	epcam|gpa33	2	648.808104825154	2.1094e-05	low density lipoprotein cholesterol measurement	PLEKHG1
530	rs11239528	A05AA02	Ursodeoxycholic Acid	epcam|gpa33	2	648.808104825154	2.1094e-05	cholesteryl ester measurement|high density lipoprotein cholesterol measurement|lipoprotein measurement|phospholipid measurement|total cholesterol measurement	MARCHF8|-
4656	rs28601761	A10BG02	Rosiglitazone	agr3|cntn3|il1rap|itih3|ldlr|timd4	6	14.1436236918078	2.12146e-05	apolipoprotein B measurement|blood VLDL cholesterol amount|C-reactive protein measurement|cholesterol:total lipids ratio|cholesteryl ester measurement|cholesteryl esters:total lipids ratio|chylomicron amount|coronary artery disease|esterified cholesterol measurement|fatty acid measurement|free cholesterol measurement|free cholesterol:total lipids ratio|high density lipoprotein cholesterol measure…	-
2330	rs111402121	N05AN01	Lithium	tpsab1|tpsd1	2	Inf	2.13674e-05	granulocyte percentage of myeloid white cells|monocyte count|monocyte percentage of leukocytes|neutrophil percentage of leukocytes|platelet component distribution width|platelet volume	KCNN4
831	rs2158026	N05AN01	Lithium	tpsab1|tpsd1	2	Inf	2.13674e-05		-|RAB3IL1
1674	rs35193388	C03AA01	Bendroflumethiazide	epcam|gpa33|s100a14	3	Inf	2.13862e-05	BMI-adjusted hip circumference|BMI-adjusted waist circumference|BMI-adjusted waist-hip ratio|heel bone mineral density|prostate carcinoma|QRS duration|systolic blood pressure	VASN
2103	rs2318997	C03AA01	Bendroflumethiazide	epcam|gpa33|s100a14	3	Inf	2.13862e-05		-
2638	rs6431221	C03AA01	Bendroflumethiazide	mybpc1|myl3|myom3	3	Inf	2.13862e-05		-
5134	rs3746778	C03AA01	Bendroflumethiazide	epcam|gpa33|s100a14	3	Inf	2.13862e-05	C-reactive protein measurement|low density lipoprotein cholesterol measurement|non-high density lipoprotein cholesterol measurement|serum gamma-glutamyl transferase measurement	NTSR1
919	rs513249	C03AA01	Bendroflumethiazide	mb|mybpc1|myl3	3	Inf	2.13862e-05	body mass index	ZBTB16
555	rs7896518	G03AA11	Norgestimate |Ethinyl Estradiol	enpp7|f12|fetub|il1rl2|orm1|pzp|serpina6|shbg|tnfsf12	9	8.24847868723849	2.23414e-05	alkaline phosphatase measurement|blood VLDL cholesterol amount|cholesterol:total lipids ratio|cholesteryl ester measurement|cholesteryl esters:total lipids ratio|chylomicron amount|diet measurement|docosahexaenoic acid measurement|educational attainment|fatty acid measurement|free cholesterol measurement|free cholesterol:total lipids ratio|high density lipoprotein cholesterol measurement|intellig…	JMJD1C|NRBF2|REEP3|-|MIR1296|PRELID1P3|JMJD1C-AS1
3369	rs35457250	C10AB05	Fenofibrate	asgr2|c1rl|hsd11b1|sil1|vwa1	5	20.4539736890325	2.25257e-05	blood protein measurement|ectonucleoside triphosphate diphosphohydrolase 5 measurement|GDH/6PGL endoplasmic bifunctional protein measurement|glycolipid transfer protein domain-containing protein 2 measurement|gremlin-1 measurement|gremlin-2 measurement|protein measurement|sulfatase-modifying factor 1 measurement	AHSG
1209	rs3751198	C01AA05	Digoxin	bmp4|crim1|itgbl1|ltbp2|mamdc2|srpx	6	13.9752529224404	2.25995e-05		STAB2
2195	rs868876	A10A	Insulin	adgre2|cd109|nfasc|pdgfra|pkd1|plxnb2	6	22.2011942802817	2.28427e-05	aspartate aminotransferase measurement|von Willebrand factor quality	CLEC4M
3590	rs10470911	A10A	Insulin	cela3a|cpa1|ctrb1|galnt3|pnlip|pnliprp1	6	22.2011942802817	2.28427e-05		EGF|-
1777	rs8051363	A10A	Insulin	amy2a|amy2b|clps|ctrb1|ctrl	5	55.2659406226205	2.28754e-05	alcoholic pancreatitis|trypsin-1 measurement	CTRB1
2444	rs10495563	A10A	Insulin	amigo2|erbb4|gas6|robo1|tnfrsf1a	5	55.2659406226205	2.28754e-05	protein measurement	ADAM17
4523	rs1495743	G03CA57	Conjugated Estrogens	cdhr5|ctbs|enpp2|fetub|il17rb|serpina12|vnn1|xpnpep2	8	11.0394487304459	2.29822e-05	1-methylxanthine measurement|4-acetamidobutanoate measurement|blood VLDL cholesterol amount|cholesterol:total lipids ratio|cholesteryl ester measurement|cholesteryl esters:total lipids ratio|chylomicron amount|free cholesterol measurement|free cholesterol:total lipids ratio|high density lipoprotein cholesterol measurement|Hypercholesterolemia|intermediate density lipoprotein measurement|lipid mea…	-|NAT2
88	rs114165349	C10AA05	Atorvastatin	ceacam16|cntn3|creg1|klb|mep1b|smpdl3a|treh|vnn1|xpnpep2	9	7.54884427734147	2.30883e-05	Agents acting on the renin-angiotensin system use measurement|alkaline phosphatase measurement|antihyperlipidemic drug use measurement|apolipoprotein A 1 measurement|apolipoprotein B measurement|bilirubin measurement|blood VLDL cholesterol amount|body fat percentage|C-reactive protein measurement|cholesterol esters in large LDL measurement|cholesterol esters in medium LDL measurement|cholesterol …	ARID1A|ZDHHC18|KDF1|-|TENT5B
1075	12:21344313_GA_G	G03AA09	Desogestrel |Ethinyl Estradiol	asah2|il17rb|megf9|ptprf	4	31.7282188767943	2.33188e-05	deoxycholic acid (12 or 24)-sulfate measurement	SLCO1B1
5039	rs884205	G03CA03	Estradiol|Norethisterone |Estradiol	chad|col1a1|dmp1	3	114.740252477136	2.34071e-05	alkaline phosphatase measurement|body height|bone tissue density|eye morphology trait|femoral neck bone mineral density|heel bone mineral density|hip|knee|osteoarthritis|osteoporosis|protein measurement|spine bone mineral density|total joint arthroplasty|tumor necrosis factor receptor superfamily member 11A amount	TNFRSF11A
261	1:154580015_TC_T	G03AC01	Norethisterone	atrn|ceacam16	2	586.366444900726	2.34324e-05	apolipoprotein A 1 measurement|body height|cholelithiasis|free androgen index|gallstones|interleukin 6 receptor subunit alpha measurement|sex hormone-binding globulin measurement|vitamin D measurement	ADAR
961	rs78689694	A10BB09	Gliclazide	ada2|adgrb3|adgre2|adgre5|amigo2|angptl7|aoc3|cd48|cntn2|gpnmb|il1r2|il6st|itgb7|robo1	14	4.39876516425955	2.36674e-05	apolipoprotein B measurement|blood VLDL cholesterol amount|cholesteryl esters:total lipids ratio|esterified cholesterol measurement|free cholesterol measurement|free cholesterol:total lipids ratio|high density lipoprotein cholesterol measurement|low density lipoprotein cholesterol measurement|phospholipids:total lipids ratio|total cholesterol measurement|triglycerides:total lipids ratio	ST3GAL4|GSEC
3564	rs1800759	N03AB02	Phenytoin	adh4|afp|asah2|cdhr5|ctsc|serpinc1	6	13.0437101308139	2.37166e-05	alcohol use disorder measurement|high density lipoprotein cholesterol measurement|phospholipids:total lipids ratio	ADH4|-|ADH5|METAP1
1220	rs3184504	H03AA01	Levothyroxine	ccl19|cd22|cd28|cd72|cxcl13|cxcl9|il12a_il12b|il12b|lilrb4|micb_mica|pdcd1|tigit|tnfrsf4|tnfrsf8|tnfrsf9	15	4.71268519786833	2.37349e-05	allergic disease|allergic rhinitis|Antihypertensive use measurement|basophil count|birth weight|blood VLDL cholesterol amount|cholesterol:total lipids ratio|cholesteryl ester measurement|cholesteryl esters:total lipids ratio|colorectal cancer|coronary artery disease|cystatin C measurement|drug use measurement|Eczematoid dermatitis|eosinophil count|esterified cholesterol measurement|free cholester…	SH2B3|ATXN2|HSPA8P14|LINC02356|CUX2
499	rs56278466	C01AA05	Digoxin	adam15|adgrg1|amigo2|aoc3|bcam|c1qtnf1|c7|cdh2|col5a1|lefty2|lifr|nfasc|pcdh17|prtg|tek|vegfd	16	3.94834025476801	2.408e-05	plexin-B2 measurement|semaphorin-6A measurement	MRC1|MIR511
1135	rs79755767	L01XX05	Hydroxyurea	ccn2|cxcl11|edar|mmp1	4	33.3038326351013	2.41251e-05	AHSP/BLVRB protein level ratio in blood|AHSP/CA2 protein level ratio in blood|ARG1/PKLR protein level ratio in blood|basophil measurement|blood protein measurement|CCN2/DKK1 protein level ratio in blood|chromosome|CXCL11/DKK1 protein level ratio in blood|DKK1/VEGFC protein level ratio in blood|erythrocyte volume|FKBP5/TBCB protein level ratio in blood|HbA1c measurement|HBEGF/PDGFA protein level r…	NFE2|COPZ1|MIR3198-2|RN7SL390P
1986	rs1801689	C10AA07	Rosuvastatin	hsd11b1|mbl2|mst1|tnfrsf10a|tnfsf10|tnfsf11	6	13.2820831149452	2.41719e-05	ADP-ribose pyrophosphatase|angiopoietin-related protein 1 measurement|apolipoprotein B measurement|aspartate aminotransferase measurement|aspartate aminotransferase to alanine aminotransferase ratio|ATP-dependent RNA helicase DHX8 measurement|blood VLDL cholesterol amount|body height|C-reactive protein measurement|C5a anaphylatoxin measurement|CASP3/YES1 protein level ratio in blood|CD99/CD99L2 p…	APOH|PRKCA
427	rs17597773	L02BA01	Tamoxifen	bpifb2|ckb|igfbp2|treh	4	81.1190833878328	2.44427e-05	free cholesterol:total lipids ratio|serum albumin amount	HLX-AS1|HLX
4335	rs4385425	A10BB09	Gliclazide	ada2|grn|il1r2|ly9|siglec1|siglec6	6	14.1090821495459	2.45304e-05	albumin:globulin ratio measurement|apolipoprotein A 1 measurement|aspartate aminotransferase measurement|blood protein measurement|Crohn's disease|disorder of pharynx|free cholesterol in very large HDL measurement|free cholesterol:total lipids ratio|granulocyte percentage of myeloid white cells|high density lipoprotein cholesterol measurement|inflammatory bowel disease|leukocyte immunoglobulin-li…	-
1291	rs150641790	C01EB16	Ibuprofen	cpq|smpdl3a	2	Inf	2.46547e-05	alkaline phosphatase measurement|apolipoprotein A 1 measurement|appendicular lean mass|aspartate aminotransferase measurement|cystatin C measurement|glomerular filtration rate|high density lipoprotein cholesterol measurement|low density lipoprotein cholesterol measurement|serum alanine aminotransferase measurement|serum gamma-glutamyl transferase measurement|total cholesterol measurement|urate me…	-|WBP4|MIR3168
1304	rs11395507	N06AB03	Fluoxetine	lrrn1|mstn	2	Inf	2.46547e-05	anterior thigh muscle fat infiltration measurement|posterior thigh muscle fat infiltration measurement	EBPL
4591	rs35440906	N03AG01	Valproic Acid	fcn1|pglyrp1|prg2|prg3	4	32.5658248432154	2.47656e-05	basophil count|basophil percentage of granulocytes|basophil percentage of leukocytes|eosinophil count|eosinophil measurement|eosinophil percentage of granulocytes|eosinophil percentage of leukocytes|erythrocyte volume|granulocyte count|granulocyte percentage of myeloid white cells|immature granulocyte measurement|lactosyl-N-nervonoyl-sphingosine (d18:1/24:1) measurement|lactosyl-N-palmitoyl-sphin…	CHD7
4870	rs2519093	N03AG01	Valproic Acid	b4galt1|eng|ephb4|galnt10|galnt5|heph|il1r2|layn|mansc1|mertk|ncr3lg1|ncs1|nptx1|nrp1	14	4.82960780334362	2.48088e-05	alkaline phosphatase measurement|blood group AB|blood group O|blood VLDL cholesterol amount|cholesterol:total lipids ratio|cholesteryl ester measurement|cholesteryl esters:total lipids ratio|chylomicron amount|coronary artery disease|COVID-19|deep vein thrombosis|duodenal ulcer|esterified cholesterol measurement|free cholesterol measurement|free cholesterol:total lipids ratio|gastric ulcer|high d…	ABO
1716	rs11574938	L04AX01	Azathioprine	igf1r|itgal|klrf1	3	162.378890838678	2.50028e-05	basophil count|monocyte count|neutrophil count	Y_RNA|-
2241	rs56133626	L04AX01	Azathioprine	gzmb|igf1r|itgb2	3	162.378890838678	2.50028e-05		KLF2|KLF2-DT
2784	rs11899963	L04AX01	Azathioprine	draxin|il15|ncr1	3	162.378890838678	2.50028e-05	leukocyte quantity|lymphocyte count|monocyte percentage of leukocytes|neutrophil count	MIR1244-1|U4
3019	rs760462	L04AX01	Azathioprine	igf1r|itgal|itgb2	3	162.378890838678	2.50028e-05	ADGRE5/ITGB2 protein level ratio in blood|blood protein measurement|insulin receptor measurement|ITGB1/ITGB2 protein level ratio in blood	ITGB2
351	rs10798014	L04AX01	Azathioprine	gnly|il15|ncr1	3	162.378890838678	2.50028e-05		-
3836	rs77018303	L04AX01	Azathioprine	draxin|fcrl1|tcl1a	3	162.378890838678	2.50028e-05		HMHB1
4347	rs60160896	L04AX01	Azathioprine	draxin|fcer2|fcrl1	3	162.378890838678	2.50028e-05		NIPSNAP2
4893	9:139923507_C_CA	L04AX01	Azathioprine	icam3|itgal|ptprc	3	162.378890838678	2.50028e-05		ABCA2|FUT7|LINC02908
601	rs1250540	L04AX01	Azathioprine	cxcl16|draxin|ncr1	3	162.378890838678	2.50028e-05	colorectal cancer|Crohn's disease|psoriasis	ZMIZ1
1202	rs115484757	N04BB01	Amantadine	igf2r|rnaset2	2	770.291262379682	2.53186e-05	ARSA/DPP7 protein level ratio in blood|blood protein measurement|CREG1/CTSZ protein level ratio in blood|CREG1/PLA2G15 protein level ratio in blood|CTSF/SMPD1 protein level ratio in blood|DPP7/GLB1 protein level ratio in blood|DPP7/LGMN protein level ratio in blood|DPP7/SIAE protein level ratio in blood|PLA2G15/PRCP protein level ratio in blood|protein CREG1 measurement	GNPTAB|SYCP3
1219	rs11830764	G03AA10	Ethinyl Estradiol |Gestodene	enpp2|shbg	2	770.291262379682	2.53186e-05	body fat percentage|C-reactive protein measurement|diastolic blood pressure|free androgen index|serum gamma-glutamyl transferase measurement|sex hormone-binding globulin measurement|testosterone measurement|vitamin D measurement	CUX2
1251	rs2141247	J01CE02	Phenoxymethylpenicillin	mfge8|ptprb	2	770.291262379683	2.53186e-05	blood VLDL cholesterol amount	NCOR2
622	rs1332327	N04BB01	Amantadine	cpvl|rnaset2	2	770.291262379682	2.53186e-05	Abdominal Aortic Aneurysm|blood protein measurement|C-reactive protein measurement|circulating fibrinogen levels|coronary artery disease|coronary atherosclerosis|drug use measurement|eosinophil count|heart disease|large artery stroke|legumain measurement|leukocyte quantity|low density lipoprotein cholesterol measurement|lymphocyte percentage of leukocytes|mean corpuscular hemoglobin concentration…	LIPA
766	11:27394415_CT_C	A02BC04	Rabeprazole	cblif|gast	2	770.291262379682	2.53186e-05		LGR4
4956	rs12393692	G03FB05	Norethisterone |Estradiol|Levonorgestrel |Estradiol	ceacam16|fetub|il1rap|il1rl2	4	31.0348592714046	2.54526e-05		-|CHRDL1|RTL9|TDGF1P3|M6PRP1
1768	rs11075921	G03AA07	Levonorgestrel |Ethinyl Estradiol	apol1|c4bpb|cd302|clstn3|entpd5|gcnt1|timd4|txndc15	8	11.4305281088235	2.57155e-05	3-hydroxybutyrate measurement|apolipoprotein A 1 measurement|apolipoprotein L1 measurement|blood protein measurement|blood VLDL cholesterol amount|cholesterol:total lipids ratio|cholesteryl esters:total lipids ratio|chylomicron amount|free cholesterol measurement|free cholesterol:total lipids ratio|haptoglobin measurement|high density lipoprotein cholesterol measurement|intermediate density lipop…	DHX38|TXNL4B|-|PMFBP1
2850	20:25307375_CAAA_C	C10AA05	Atorvastatin	cpm|nt5e|rtn4r|treh|vnn1	5	28.7366248342835	2.57296e-05	alkaline phosphatase measurement|glycerophospholipid measurement	ABHD12|NINL|-|GINS1
2850	20:25307375_CAAA_C	N03AF01	Carbamazepine	cpm|enpp7|nt5e|vnn1	4	39.7040523294262	2.60524e-05	alkaline phosphatase measurement|glycerophospholipid measurement	ABHD12|NINL|-|GINS1
3594	rs114082534	N03AF01	Carbamazepine	ctsf|naaa|smpd1|smpdl3a	4	39.7040523294262	2.60524e-05	GLB1/GUSB protein level ratio in blood|heel bone mineral density	SEC24D|SYNPO2
2456	2:18682158_TA_T	C02CA04	Doxazosin	ephb4|nell1|spock1	3	159.288370713017	2.64112e-05	cystatin C measurement|glomerular filtration rate|gout|serum creatinine amount|urate measurement|uric acid measurement	-
193	rs12740374	G03CX01	Tibolone	fgfbp3|grn|hjv|hs3st3b1|il1r2|lag3|ly9|mamdc4|megf9|mep1b|uxs1	11	5.61759503174828	2.64963e-05	apolipoprotein A 1 measurement|apolipoprotein B measurement|blood VLDL cholesterol amount|C-reactive protein measurement|cholesterol:total lipids ratio|cholesteryl ester measurement|cholesteryl esters:total lipids ratio|chylomicron amount|coronary artery disease|drug use measurement|esterified cholesterol measurement|family history|free cholesterol measurement|free cholesterol:total lipids ratio|…	PSRC1|CELSR2
4656	rs28601761	G03FA12	Conjugated Estrogens |Medroxyprogesterone Acetate|Medroxyprogesterone Acetate |Estradiol	amot|angptl3|fetub|ghr|hjv|il1rap|megf9|oxt|tnfsf10	9	6.93234111002361	2.67658e-05	apolipoprotein B measurement|blood VLDL cholesterol amount|C-reactive protein measurement|cholesterol:total lipids ratio|cholesteryl ester measurement|cholesteryl esters:total lipids ratio|chylomicron amount|coronary artery disease|esterified cholesterol measurement|fatty acid measurement|free cholesterol measurement|free cholesterol:total lipids ratio|high density lipoprotein cholesterol measure…	-
1291	rs150641790	C10AA01	Simvastatin	creg1|ctsf|ctsz|fut3_fut5|gusb|man2b2|naaa|smpdl3a	8	10.7769970450509	2.69119e-05	alkaline phosphatase measurement|apolipoprotein A 1 measurement|appendicular lean mass|aspartate aminotransferase measurement|cystatin C measurement|glomerular filtration rate|high density lipoprotein cholesterol measurement|low density lipoprotein cholesterol measurement|serum alanine aminotransferase measurement|serum gamma-glutamyl transferase measurement|total cholesterol measurement|urate me…	-|WBP4|MIR3168
3081	rs2267372	A07EA01	Prednisolone	adam22|ccl11|dpp4|f3|klrb1|mmp3|psg1	7	12.6117721567472	2.73244e-05	apolipoprotein A 1 measurement|blood VLDL cholesterol amount|diabetes mellitus|high density lipoprotein cholesterol measurement|triglyceride measurement	MAFF|PLA2G6
5038	rs4760	C10AA01	Simvastatin	bst1|cd58|eng|fcgr3b|micb_mica|ncam2|reck|tnfsf10|vnn2	9	8.50976825865652	2.80653e-05	Abdominal Aortic Aneurysm|basophil count|blood protein measurement|body height|CA4/FOLR2 protein level ratio in blood|CD300E/TNFRSF1B protein level ratio in blood|CEACAM8/PGLYRP1 protein level ratio in blood|CEACAM8/VNN2 protein level ratio in blood|EFNA4/TNFRSF10B protein level ratio in blood|ENG/NOTCH1 protein level ratio in blood|ENG/TNFRSF10C protein level ratio in blood|ENG/TNFSF10 protein l…	PLAUR
1204	rs10745925	A10BB09	Gliclazide	ctsc|ctso|ctsz|galnt10|man2b2|naga|prcp|tpp1	8	8.1914207615871	2.81102e-05		GNPTAB|RNA5SP369
1453	rs1956713	A10BD03	Metformin |Rosiglitazone	bmp10|gdf2	2	Inf	2.81768e-05	serpin A9 measurement	SERPINA9
5036	rs34008398	A10BD03	Metformin |Rosiglitazone	bmp10|gdf2	2	Inf	2.81768e-05		BMP10
3892	rs1801020	C10AA05	Atorvastatin	bcl2l11|dmp1|hgfac|hs3st3b1|itih4|npy|rab6a|uxs1	8	8.76363277222272	2.84487e-05	acetate measurement|activating signal cointegrator 1 complex subunit 1 measurement|ADP-ribosyl cyclase/cyclic ADP-ribose hydrolase 1 measurement|alpha-2-macroglobulin measurement|apolipoprotein B measurement|aspartate measurement|beta-nerve growth factor amount|blood coagulation trait|blood phosphate measurement|blood protein measurement|body height|bone morphogenetic protein 6 measurement|bone m…	F12
4361	rs3812316	C10AB02	Bezafibrate	apoa2|bpifb2|fgf21|furin|treh|vnn1	6	13.3368974403597	2.88911e-05	alcohol consumption quality|blood VLDL cholesterol amount|BMI-adjusted waist-hip ratio|cholesterol:total lipids ratio|cholesteryl ester measurement|cholesteryl esters:total lipids ratio|chylomicron amount|esterified cholesterol measurement|fatty acid measurement|free cholesterol measurement|free cholesterol:total lipids ratio|high density lipoprotein cholesterol measurement|intermediate density l…	MLXIPL|-|TBL2|BAZ1B|BCL7B|FZD9|RNU6-1198P
1225	rs1896354	R03BB04	Tiotropium	ager|tnr	2	542.10367221885	2.95181e-05	advanced glycosylation end product-specific receptor amount|balding measurement|coronary artery disease|hematocrit|hemoglobin measurement|platelet volume|red blood cell density|tenascin-R measurement	-
5088	rs56092644	A02BC02	Pantoprazole	chga|gast	2	542.10367221885	2.95181e-05	blood protein measurement|protein measurement	-
1333	rs56398830	A05AA02	Ursodeoxycholic Acid	epcam|gpa33	2	542.103672218849	2.95181e-05	cholelithiasis|epithelial cell adhesion molecule measurement|gallstones|glycochenodeoxycholate 3-sulfate measurement|taurochenodeoxycholic acid 3-sulfate measurement	SLC10A2
1441	rs117068593	M05BA07	Risedronate	chad|col1a1	2	542.103672218849	2.95181e-05	alkaline phosphatase measurement|basophil count|BMI-adjusted hip circumference|eosinophil count|neutrophil count|primary biliary cirrhosis|pulse pressure measurement	RIN3
534	rs2438988	G04BD04	Oxybutynin	cela2a|ppy	2	542.103672218849	2.95181e-05		FRMPD2|-
4682	rs10875467	C01AA05	Digoxin	dbh|esm1|mfap4|notch3	4	42.5175771438183	3.01064e-05	aspartate aminotransferase measurement|aspartate aminotransferase to alanine aminotransferase ratio|body height|brain attribute|brain connectivity attribute|cerebral cortex area attribute|cerebrospinal fluid composition attribute|cortical thickness|educational attainment|glomerular filtration rate|knee|lymphocyte count|osteoarthritis|pulse pressure measurement|spermidine measurement|total blood p…	SLC45A4
870	rs551789974	C01AA05	Digoxin	bmp4|bmp6|chrdl2	3	Inf	3.03261e-05	benign colon neoplasm|blood protein measurement|bone morphogenetic protein 6 measurement|bone morphogenetic protein 7 measurement|chordin-like protein 2 measurement|colorectal adenoma|colorectal cancer|electrocardiography|polyp of colon|protein measurement	MIR4696
2646	rs1257169	A10A	Insulin	cd80|cr1|gas6|lilrb1|siglec10|siglec7|vcam1	7	12.992291282169	3.06502e-05	protein measurement|scavenger receptor cysteine-rich type 1 protein m130 measurement|vascular cell adhesion protein 1 amount	-
3567	rs13107325	C01AA05	Digoxin	angpt2|aoc3|cd34|heph|lamb1|lifr|mamdc2|mcam|plxdc2|prtg|tek|tgoln2|tnc	13	4.57790790581117	3.06879e-05	alcohol consumption quality|alcohol use disorder measurement|apolipoprotein A 1 measurement|aspartate aminotransferase measurement|blood VLDL cholesterol amount|body mass index|calcium measurement|cholesterol:total lipids ratio|cholesteryl ester measurement|cholesteryl esters:total lipids ratio|cognitive function measurement|cortical thickness|esterified cholesterol measurement|fat pad mass|free …	SLC39A8|-
4273	rs6796	C10AA01	Simvastatin	bst1|cd86|creld2|csf3r|faslg|fcgr3b|hepacam2|itgb6|itgb7|sell|tnfsf8	11	6.14871888341421	3.09577e-05	ADGRE5/SEMA7A protein level ratio in blood|atopic eczema|blood protein measurement|CD40/CRELD2 protein level ratio in blood|CRELD2/F2R protein level ratio in blood|CRTAM/GZMA protein level ratio in blood|ERP44/SUMF2 protein level ratio in blood|FCRL5/MZB1 protein level ratio in blood|granulocyte percentage of myeloid white cells|GZMA/ITGB7 protein level ratio in blood|GZMH/KLRD1 protein level rat…	KDELR2
4171	rs9491696	N06AA09	Amitriptyline	cpb1|ctrb1|pnlip	3	103.628366516905	3.13118e-05	blood urea nitrogen measurement|blood VLDL cholesterol amount|BMI-adjusted waist circumference|BMI-adjusted waist-hip ratio|cholesterol:total lipids ratio|cholesteryl ester measurement|cholesteryl esters:total lipids ratio|chylomicron amount|free cholesterol measurement|high density lipoprotein cholesterol measurement|lipid measurement|low density lipoprotein cholesterol measurement|phospholipid …	RSPO3
156	1:67480843_TAA_T	C03CA01	Furosemide|Amiloride |Furosemide	lilrb4|rnase1|siglec8	3	Inf	3.13369e-05	birth weight|brain attribute|comparative body size at age 10|lymphocyte count|monocyte count|neutrophil percentage of leukocytes|self-reported	MIER1|SLC35D1
2266	rs58542926	G03CX01	Tibolone	cpq|ctsd|ctsz|fut3_fut5|gsta1|gusb|hsd11b1|idua|met|ptprf|rida|serpina12	12	4.99983754681427	3.13698e-05	apolipoprotein B measurement|blood VLDL cholesterol amount|cholesterol:total lipids ratio|cholesteryl ester measurement|cholesteryl esters:total lipids ratio|chylomicron amount|diabetes mellitus|docosahexaenoic acid measurement|esterified cholesterol measurement|fatty acid measurement|free cholesterol measurement|free cholesterol:total lipids ratio|high density lipoprotein cholesterol measurement…	TM6SF2|SUGP1|MAU2|NCAN|CILP2|GATAD2A|GMIP
2784	rs11899963	A07EA01	Prednisolone	draxin|il15|lta|ncr1	4	Inf	3.14586e-05	leukocyte quantity|lymphocyte count|monocyte percentage of leukocytes|neutrophil count	MIR1244-1|U4
3125	rs11707641	A07EA01	Prednisolone	endou|gal|pm20d1|top1	4	Inf	3.14586e-05	Abnormality of skin pigmentation|acne|blood protein measurement|level of metalloproteinase inhibitor 4 in blood serum|metalloproteinase inhibitor 4 measurement|X-24328 measurement	SYN2|TIMP4
3836	rs77018303	A07EA01	Prednisolone	draxin|fcrl1|prnd|tcl1a	4	Inf	3.14586e-05		HMHB1
4090	rs12525039	A07EA01	Prednisolone	draxin|fcer2|fcrl1|tcl1a	4	Inf	3.14586e-05		-
4333	rs116968179	A07EA01	Prednisolone	cd22|fcrl1|tcl1a|tnfrsf13c	4	Inf	3.14586e-05		SPATA48
4347	rs60160896	A07EA01	Prednisolone	cd79b|draxin|fcer2|fcrl1	4	Inf	3.14586e-05		NIPSNAP2
4600	rs4263799	A07EA01	Prednisolone	col28a1|crh|gfral|tnc	4	Inf	3.14586e-05	BMI-adjusted waist circumference|brain attribute	EYA1
4401	rs4556017	A10BA02	Metformin	cdh1|cdh17|fam3d|lypd8|muc13|spink4|vsig2	7	21.3510617157596	3.16682e-05	bowel opening frequency|diastolic blood pressure|diverticular disease|gut microbiome measurement|hemorrhoid|protein measurement	MUC12
1335	rs374039502	L04AX01	Azathioprine	cd22|cd72|fcer2|fcrl1|tnfrsf13c	5	17.7265179910371	3.19513e-05	leukocyte quantity|monocyte count|neutrophil count|platelet count	TNFSF13B|-
3619	rs4835265	N03AB02	Phenytoin	coq7|echdc3|hao1|nt5e|sdhb	5	17.8258717450145	3.21088e-05	alcoholic liver disease|alkaline phosphatase measurement|aspartate aminotransferase measurement|aspartate aminotransferase to alanine aminotransferase ratio|protein measurement|serum alanine aminotransferase measurement|serum gamma-glutamyl transferase measurement	ZNF827
2744	rs1047891	L02BA01	Tamoxifen	ace2|asah2|gusb|hgfac|hmox1|klkb1|lcat|rtn4r|vat1	9	6.9924363033677	3.22953e-05	1-ribosyl-imidazoleacetate measurement|2-butenoylglycine measurement|2-methylserine measurement|2,3-dihydroxy-5-methylthio-4-pentenoate (DMTPA) measurement|2R,3R-dihydroxybutyrate measurement|3-hydroxybutyroylglycine measurement|3-methylglutaconate measurement|3-methylglutarylcarnitine (2) measurement|5-hydroxymethyl-2-furoylcarnitine measurement|5-methylthioadenosine (MTA) measurement|AARSD1/EIF…	CPS1
4993	rs76428106	H03AA01	Levothyroxine	cd22|cd72|fcrl1|il12a_il12b|il12b|tnfrsf8	6	12.1636338689072	3.24009e-05	ACPA-positive rheumatoid arthritis|apolipoprotein A 1 measurement|autoimmune thyroid disease|basophil count|cystatin C measurement|fms-related tyrosine kinase 3 ligand measurement|granulocyte percentage of myeloid white cells|high density lipoprotein cholesterol measurement|hypothyroidism|L-Selectin measurement|leukocyte quantity|level of interleukin-12 subunit beta in blood|low density lipoprote…	FLT3
2288	rs1688043	G03AA07	Levonorgestrel |Ethinyl Estradiol	bsg|csf1|folr1|hgfac|klb|tnfrsf21	6	25.5717336921527	3.24996e-05	alkaline phosphatase measurement|blood protein measurement|body height|C-reactive protein measurement|calcium measurement|free androgen index|glycoprotein measurement|serum albumin amount|sex hormone-binding globulin measurement|testosterone measurement|total cholesterol measurement|triglyceride measurement|triglyceride:HDL cholesterol ratio	HPN
2409	rs367070	G03AA07	Levonorgestrel |Ethinyl Estradiol	kitlg|lcat|lilrb1|lilrb2|pltp|vat1	6	25.5717336921527	3.24996e-05	apolipoprotein A 1 measurement|blood protein measurement|high density lipoprotein cholesterol measurement|leukocyte immunoglobulin-like receptor subfamily B member 2 measurement|low density lipoprotein cholesterol measurement|phospholipids:total lipids ratio|protein measurement|total cholesterol measurement	-|LILRB2
4134	rs35772543	G03AA07	Levonorgestrel |Ethinyl Estradiol	adgre1|cd163|cd300c|cd48|faslg|il1rl2	6	25.5717336921527	3.24996e-05	aspartate aminotransferase measurement|body height|glycoprotein endo-alpha-1,2-mannosidase measurement	-|MANEA|MANEA-DT
1995	rs112001035	G03CA57	Conjugated Estrogens	apof|dlk1|fgfbp2|kitlg|klb|pi16|pla2g10|plxdc2|tctn3|wnt9a	10	6.93481748010565	3.26385e-05	AMBP/HAVCR1 protein level ratio in blood|apolipoprotein A 1 measurement|apolipoprotein B measurement|apolipoprotein B to apolipoprotein A1 ratio|blood protein measurement|blood VLDL cholesterol amount|cholesterol in medium HDL measurement|cholesterol to total lipids in medium HDL percentage|cholesterol:total lipids ratio|cholesteryl ester measurement|cholesteryl esters to total lipids in medium H…	-|ABCA8
2906	rs2868346	G03CA57	Conjugated Estrogens	adgre5|angptl3|gal|kitlg|pla2g10|pla2g7|pltp|pon1|pon3|vat1	10	6.93481748010565	3.26385e-05	blood VLDL cholesterol amount|cholesterol:total lipids ratio|cholesteryl ester measurement|cholesteryl esters:total lipids ratio|chylomicron amount|fatty acid measurement|free cholesterol measurement|free cholesterol:total lipids ratio|HDL particle size|high density lipoprotein cholesterol measurement|intermediate density lipoprotein measurement|lipid measurement|low density lipoprotein cholester…	-|PLTP
4985	rs333947	R03AC02	Salbutamol	cd248|gsn|klk7|lefty2|ntrk2|omd|sod3	7	9.48580831539147	3.26692e-05	adiponectin measurement|advanced glycosylation end product-specific receptor amount|apolipoprotein A 1 measurement|aspartate aminotransferase measurement|aspartate aminotransferase to alanine aminotransferase ratio|blood protein measurement|cholesteryl ester measurement|cholesteryl esters:total lipids ratio|creatine kinase measurement|cystatin C measurement|diastolic blood pressure|free cholester…	CSF1
1075	12:21344313_GA_G	G03AA07	Levonorgestrel |Ethinyl Estradiol	asah2|ceacam1|ceacam16|erbb2|fgfr4|lrig1|megf9|mertk|ptprf|vasn	10	7.17777350053267	3.28165e-05	deoxycholic acid (12 or 24)-sulfate measurement	SLCO1B1
1768	rs11075921	G03CX01	Tibolone	apol1|c4bpb|cd302|entpd5|hs3st3b1|lamb1	6	14.5527539102593	3.29174e-05	3-hydroxybutyrate measurement|apolipoprotein A 1 measurement|apolipoprotein L1 measurement|blood protein measurement|blood VLDL cholesterol amount|cholesterol:total lipids ratio|cholesteryl esters:total lipids ratio|chylomicron amount|free cholesterol measurement|free cholesterol:total lipids ratio|haptoglobin measurement|high density lipoprotein cholesterol measurement|intermediate density lipop…	DHX38|TXNL4B|-|PMFBP1
1452	rs28929474	G03FB05	Norethisterone |Estradiol|Levonorgestrel |Estradiol	angptl3|asah2|enpp2|entpd5|il1rl2|man1a2|mertk	7	10.5096638790698	3.32204e-05	3-hydroxybutyrate measurement|39S ribosomal protein L33|40s ribosomal protein S3 measurement|Abnormality of the liver|age at first sexual intercourse measurement|alcohol consumption quality|alcohol use disorder measurement|alcoholic liver cirrhosis|alkaline phosphatase measurement|alpha fetoprotein measurement|alpha-2-HS-glycoprotein measurement|amino acid metabolism disease|anti-neutrophil antib…	SERPINA1
1077	rs111248794	G03CX01	Tibolone	bpifb2|fut3_fut5|ism1|mbl2|shbg	5	24.0988338617089	3.34904e-05	blood VLDL cholesterol amount|cholesterol:total lipids ratio|cholesteryl esters:total lipids ratio|intermediate density lipoprotein measurement|low density lipoprotein cholesterol measurement|response to statin|triglycerides:total lipids ratio	SLCO1B1|-
1556	rs7161799	L04AX01	Azathioprine	cd7|kir2dl2|kir2dl3|ptprc	4	31.801527453322	3.37828e-05		LIPC-AS1
3992	rs535777	M05BA04	Alendronic Acid	chad|col1a1|col5a1|crh|cxcl13|gast|heg1|mrc1|omd|osmr|ptprz1|smpd3	12	6.26706924027853	3.37844e-05		-|HLA-DQA1|HLA-DQB1-AS1|HLA-DRB1|HLA-C|HLA-DQB1|USP8P1|LINC01149|MIR6891|LINC02571|MICA|HLA-DRB9|DHFRP2|HLA-S|HCG27|HCP5|HLA-DRB6|RNF5|TNXB|TSBP1-AS1|APOM|CFB|EHMT2|HLA-DRA|SNORD48|VWA7|AIF1|BRD2|C2|CDSN|DDX39B|FGFR3P1|HCG22|HLA-B|HLA-DMB|HNRNPA1P2|LINC02570|LTA|MTCO3P1|MUC22|NEU1|NOTCH4|PSMB8|PSORS1C1|PSORS1C2|RNU1-61P|RPL3P2|SAPCD1|SKIC2|SNORA38|TAP2|TCF19|TSBP1|UQCRHP1|VARS1|WASF5P|Y_RNA
2407	rs12975366	A07EA01	Prednisolone	cfb|chad|cpa4|cr1|eno3|fcrl1|fndc1|folr2|folr3|galnt7|ggh|klk7|pla2g2a|tnfrsf13b	14	4.40196351628988	3.3981e-05	high density lipoprotein cholesterol measurement	LILRB5
1148	12:57084173_AT_A	B01AC04	Clopidogrel	angpt1|coch|mmp1	3	145.430589309004	3.4246e-05	ANGPT1/PDGFA protein level ratio in blood|ANGPT1/PDGFB protein level ratio in blood|ANGPT1/SERPINE1 protein level ratio in blood|APP/PDGFB protein level ratio in blood|atrial fibrillation|AXIN1/BACH1 protein level ratio in blood|AXIN1/CALCOCO1 protein level ratio in blood|AXIN1/INPPL1 protein level ratio in blood|BACH1/FOXO1 protein level ratio in blood|BACH1/HEXIM1 protein level ratio in blood|B…	PTGES3|ATP5F1B|HSD17B6
5064	rs111527738	B01AC04	Clopidogrel	cd36|dkk1|pdgfa	3	145.430589309004	3.4246e-05	CCN2/EDAR protein level ratio in blood|CD40LG/EDAR protein level ratio in blood|CLEC1B/PPP1R2 protein level ratio in blood|CLEC1B/SNAP29 protein level ratio in blood|EDAR/EGF protein level ratio in blood|EDAR/F2R protein level ratio in blood|EDAR/SPARC protein level ratio in blood|platelet count|tumor necrosis factor receptor superfamily member EDAR amount	RUNX1
4870	rs2519093	N06AB04	Citalopram	crnn|cxadr|epcam|fam3b|gpa33|guca2a|thbs4	7	14.8521826436922	3.4456e-05	alkaline phosphatase measurement|blood group AB|blood group O|blood VLDL cholesterol amount|cholesterol:total lipids ratio|cholesteryl ester measurement|cholesteryl esters:total lipids ratio|chylomicron amount|coronary artery disease|COVID-19|deep vein thrombosis|duodenal ulcer|esterified cholesterol measurement|free cholesterol measurement|free cholesterol:total lipids ratio|gastric ulcer|high d…	ABO
1640	15:101775135_AT_A	C07AB03	Atenolol	hyou1|thbd|vasn	3	142.940004322403	3.59779e-05	BMI-adjusted hip circumference|body height|cortical thickness	CHSY1
1997	rs77542162	G03AA11	Norgestimate |Ethinyl Estradiol	hs6st1|igfbp7|megf9|sod3|sparcl1|tnfsf12	6	12.5224572617607	3.64426e-05	apolipoprotein A 1 measurement|apolipoprotein B measurement|blood VLDL cholesterol amount|cholesterol:total lipids ratio|cholesteryl ester measurement|cholesteryl esters:total lipids ratio|esterified cholesterol measurement|free cholesterol measurement|free cholesterol:total lipids ratio|high density lipoprotein cholesterol measurement|intermediate density lipoprotein measurement|lipid measuremen…	ABCA6|ABCA5
1011	rs10849448	H03AA01	Levothyroxine	ca9|cxcl13|tnfrsf9	3	83.3946138975077	3.65516e-05		LTBR
3757	rs10689049	H03AA01	Levothyroxine	cd22|cd72|fcrl1	3	83.3946138975077	3.65516e-05	immunoglobulin lambda-like polypeptide 1 measurement|lymphocyte percentage of leukocytes|mean corpuscular hemoglobin	MEF2C
4294	rs12540919	A01AD05	Acetylsalicylic Acid	acy3|ckmt1a_ckmt1b|fabp2	3	Inf	3.67293e-05		GSDME
3096	rs738409	A10BA02	Metformin	acp5|acy1|adamtsl2|adgrg1|agxt|akr7l|aoc3|c19orf12|c7|cd163|cndp1|col4a1|ctso|dpp7|fcamr|hao1|hmox1|igfbp3|itgbl1|krt18|krt8|lifr|mfap4|nfasc|nrp1|omd|plau|siglec10|spp1|sult2a1|suox|tlr3	32	2.58955735954971	3.69041e-05	aspartate aminotransferase measurement|blood VLDL cholesterol amount|cholesterol:total lipids ratio|cholesteryl esters:total lipids ratio|chylomicron amount|cirrhosis of liver|diabetes mellitus|diacylglycerol 38:5 measurement|drug use measurement|erythrocyte volume|fatty acid measurement|free cholesterol:total lipids ratio|gout|hepatocellular carcinoma|high density lipoprotein cholesterol measure…	PNPLA3
3569	rs28625045	L01XX05	Hydroxyurea	ccn2|col2a1|dkk1|hpse|mmp1	5	16.7007918407152	3.71956e-05	systemic lupus erythematosus	BANK1
3211	rs34901796	C03AA01	Bendroflumethiazide	cd248|mamdc2|omd|sez6l	4	36.0965670156556	3.71977e-05		-
4957	X:112108391_TA_T	C07AB07	Bisoprolol	cx3cl1|spock1|thbd	3	66.7923286930984	3.73573e-05	hematocrit|hemoglobin measurement	-|RN7SL266P
193	rs12740374	G03CA57	Conjugated Estrogens	apof|fgfbp3|ghr|hjv|hs6st1|ifngr2|igfbp1|klb|lag3|mamdc4|megf9|pla2g7|proc|stc1|vasn	15	4.20812598107885	3.74965e-05	apolipoprotein A 1 measurement|apolipoprotein B measurement|blood VLDL cholesterol amount|C-reactive protein measurement|cholesterol:total lipids ratio|cholesteryl ester measurement|cholesteryl esters:total lipids ratio|chylomicron amount|coronary artery disease|drug use measurement|esterified cholesterol measurement|family history|free cholesterol measurement|free cholesterol:total lipids ratio|…	PSRC1|CELSR2
2266	rs58542926	C10AB02	Bezafibrate	apoa2|hsd11b1|naaa|pcsk9|treh	5	17.1687728012761	3.79406e-05	apolipoprotein B measurement|blood VLDL cholesterol amount|cholesterol:total lipids ratio|cholesteryl ester measurement|cholesteryl esters:total lipids ratio|chylomicron amount|diabetes mellitus|docosahexaenoic acid measurement|esterified cholesterol measurement|fatty acid measurement|free cholesterol measurement|free cholesterol:total lipids ratio|high density lipoprotein cholesterol measurement…	TM6SF2|SUGP1|MAU2|NCAN|CILP2|GATAD2A|GMIP
4956	rs12393692	G03AA11	Norgestimate |Ethinyl Estradiol	fetub|il1rl2|pzp|shbg	4	27.5726281312425	3.79447e-05		-|CHRDL1|RTL9|TDGF1P3|M6PRP1
2266	rs58542926	A10BA02	Metformin	acp5|acy1|agrn|apoc1|cpq|ctbs|ctsd|ctso|ctsz|dpp7|fcamr|fut3_fut5|glb1|hsd11b1|idua|krt18|ment|mfge8|ncan|tpp1|treh	21	3.3569231129085	3.8272e-05	apolipoprotein B measurement|blood VLDL cholesterol amount|cholesterol:total lipids ratio|cholesteryl ester measurement|cholesteryl esters:total lipids ratio|chylomicron amount|diabetes mellitus|docosahexaenoic acid measurement|esterified cholesterol measurement|fatty acid measurement|free cholesterol measurement|free cholesterol:total lipids ratio|high density lipoprotein cholesterol measurement…	TM6SF2|SUGP1|MAU2|NCAN|CILP2|GATAD2A|GMIP
3369	rs35457250	L02BA01	Tamoxifen	asgr2|c1rl|c4bpb|cdhr5|entpd5|hsd11b1	6	13.7435581640691	3.82808e-05	blood protein measurement|ectonucleoside triphosphate diphosphohydrolase 5 measurement|GDH/6PGL endoplasmic bifunctional protein measurement|glycolipid transfer protein domain-containing protein 2 measurement|gremlin-1 measurement|gremlin-2 measurement|protein measurement|sulfatase-modifying factor 1 measurement	AHSG
253	rs61816761	N05AN01	Lithium	ceacam19|psapl1|slurp1	3	64.7938909142752	3.86577e-05	age at onset|allergic disease|asthma|atopic eczema|childhood onset asthma|contact dermatitis|dermatomycosis|dermatophytosis|Eczematoid dermatitis|Epidermal Inclusion Cyst|sebaceous gland disease|skin disease|tinea unguium|vitamin D measurement	FLG
1674	rs35193388	N06AB04	Citalopram	epcam|gpa33	2	594.548709840137	3.86634e-05	BMI-adjusted hip circumference|BMI-adjusted waist circumference|BMI-adjusted waist-hip ratio|heel bone mineral density|prostate carcinoma|QRS duration|systolic blood pressure	VASN
2103	rs2318997	N06AB04	Citalopram	epcam|gpa33	2	594.548709840137	3.86634e-05		-
2114	rs11661117	N06AB04	Citalopram	myoc|thbs4	2	594.548709840137	3.86634e-05		CCBE1
5134	rs3746778	N06AB04	Citalopram	epcam|gpa33	2	594.548709840137	3.86634e-05	C-reactive protein measurement|low density lipoprotein cholesterol measurement|non-high density lipoprotein cholesterol measurement|serum gamma-glutamyl transferase measurement	NTSR1
1997	rs77542162	G03FA10	Conjugated Estrogens |Norgestrel	asah2|clec3b|clstn2|cr1|hjv|igfbp7|matn2|megf9|sod3	9	6.56672093452675	3.87407e-05	apolipoprotein A 1 measurement|apolipoprotein B measurement|blood VLDL cholesterol amount|cholesterol:total lipids ratio|cholesteryl ester measurement|cholesteryl esters:total lipids ratio|esterified cholesterol measurement|free cholesterol measurement|free cholesterol:total lipids ratio|high density lipoprotein cholesterol measurement|intermediate density lipoprotein measurement|lipid measuremen…	ABCA6|ABCA5
1473	rs12588969	P01BC01	Quinine	il12a_il12b|il12b	2	450.246760698443	3.93394e-05		-
3401	rs9815073	P01BC01	Quinine	il12a_il12b|il12b	2	450.246760698443	3.93394e-05	allergic disease|autoimmune thyroid disease|Graves disease	LPP
4665	rs1561929	G04BD04	Oxybutynin	cela2a|pnlip	2	450.246760698444	3.93394e-05	CPB1/PRSS2 protein level ratio in blood|triglyceride measurement	LINC00824
1940	rs11444334	G03AA09	Desogestrel |Ethinyl Estradiol	asah2|megf9|pzp|serpina12	4	27.180402115083	3.96647e-05	alpha fetoprotein measurement|apolipoprotein A 1 measurement|apolipoprotein B measurement|blood VLDL cholesterol amount|BMI-adjusted hip circumference|body fat percentage|body weight|chloride measurement|cholesterol esters in large LDL measurement|cholesterol esters in medium LDL measurement|cholesterol in IDL measurement|cholesterol in medium LDL measurement|cholesterol in very small VLDL measur…	KPNB1|NPEPPS|-|KPNB1-DT|MRPL45P2|EFCAB13|TBKBP1
3086	rs113200473	A01AD05	Acetylsalicylic Acid	cdh5|faslg|mcam|tek|tyro3	5	18.8345832761848	4.00432e-05	blood protein measurement|cognitive function measurement|self reported educational attainment	MGAT3|TAB1
5040	rs12986064	B01AA03	Warfarin	enpp2|fcn1|gfra1|gzma|klk14|lgals3|s100a13	7	11.0213523261482	4.02379e-05	appendicular lean mass|cystatin C measurement|high density lipoprotein cholesterol measurement|leukocyte immunoglobulin-like receptor subfamily B member 5 measurement	LILRB5
2407	rs12975366	C10AA01	Simvastatin	adh4|c3|cfi|cr1|crlf1|fbp1|galnt2|gsta1|gsta3|nme3|plau|ptgr1|serpind1|tgfbi|tnfsf13b|vsnl1	16	3.93800191077938	4.11274e-05	high density lipoprotein cholesterol measurement	LILRB5
1241	rs7970695	C10AB02	Bezafibrate	bpifb2|ctsv|hsd11b1|lrig1|treh	5	16.8578024869826	4.11492e-05	blood VLDL cholesterol amount|cholesterol:total lipids ratio|cholesteryl ester measurement|cholesteryl esters:total lipids ratio|esterified cholesterol measurement|free cholesterol measurement|free cholesterol:total lipids ratio|high density lipoprotein cholesterol measurement|intermediate density lipoprotein measurement|lipid measurement|low density lipoprotein cholesterol measurement|phospholip…	HNF1A|HNF1A-AS1|C12orf43|OASL
1241	rs7970695	G03FB05	Norethisterone |Estradiol|Levonorgestrel |Estradiol	asah2|enpp2|il1rap|il1rl2|mertk	5	16.8578024869826	4.11492e-05	blood VLDL cholesterol amount|cholesterol:total lipids ratio|cholesteryl ester measurement|cholesteryl esters:total lipids ratio|esterified cholesterol measurement|free cholesterol measurement|free cholesterol:total lipids ratio|high density lipoprotein cholesterol measurement|intermediate density lipoprotein measurement|lipid measurement|low density lipoprotein cholesterol measurement|phospholip…	HNF1A|HNF1A-AS1|C12orf43|OASL
4361	rs3812316	G03FA12	Conjugated Estrogens |Medroxyprogesterone Acetate|Medroxyprogesterone Acetate |Estradiol	agt|asah2|boc|hs6st1|igfbp2|megf9|oxt|pamr1|pglyrp2	9	6.52376396434983	4.13078e-05	alcohol consumption quality|blood VLDL cholesterol amount|BMI-adjusted waist-hip ratio|cholesterol:total lipids ratio|cholesteryl ester measurement|cholesteryl esters:total lipids ratio|chylomicron amount|esterified cholesterol measurement|fatty acid measurement|free cholesterol measurement|free cholesterol:total lipids ratio|high density lipoprotein cholesterol measurement|intermediate density l…	MLXIPL|-|TBL2|BAZ1B|BCL7B|FZD9|RNU6-1198P
197	rs140584594	N02BE01	Acetaminophen	ambp|c4bpb|serpinc1|ttr	4	28.7263134557545	4.13171e-05	apolipoprotein A 1 measurement|apolipoprotein B to apolipoprotein A1 ratio|aspartate aminotransferase measurement|bilirubin measurement|blood VLDL cholesterol amount|body fat percentage|cholesterol in medium HDL measurement|cholesteryl ester measurement|erythrocyte volume|fatty acid measurement|free androgen index|free cholesterol in medium HDL measurement|free cholesterol measurement|free choles…	GSTM1
5016	rs603424	C10AA01	Simvastatin	amigo2|dpep1|gfra2|plau|reck|tyro3|vnn2	7	13.1620314852442	4.14935e-05	1-(1-enyl-palmitoyl)-2-palmitoleoyl-GPC (P-16:0/16:1) measurement|1-(1-enyl-stearoyl)-2-arachidonoyl-GPC (P-18:0/20:4) measurement|1-(1-enyl-stearoyl)-2-oleoyl-GPC (P-18:0/18:1) measurement|1-palmitoleoyl-GPC (16:1) measurement|1-palmitoleoylglycerol (16:1) measurement|18:1 measurement|2-palmitoleoyl-GPC (16:1) measurement|5-dodecenoate 12:1n7 measurement|5-dodecenoylcarnitine (C12:1) measurement…	PKD2L1
988	rs215223	R03BA01	Beclomethasone Dipropionate	cbln4|cdon|nxph3|scara5|sfrp4	5	16.2577220382202	4.18119e-05		B4GALNT3
4998	rs1800961	G03CA57	Conjugated Estrogens	apol1|cdh15|ctbs|erbb2|gpc5|oxt|ssc4d|xpnpep2	8	9.65713096633022	4.21704e-05	alkaline phosphatase measurement|apolipoprotein A 1 measurement|apolipoprotein B measurement|basophil count|bilirubin measurement|blood VLDL cholesterol amount|C-reactive protein measurement|Cholecystitis|cholelithiasis|cholesterol in medium HDL measurement|cholesterol:total lipids ratio|cholesteryl ester measurement|cholesteryl esters:total lipids ratio|choline measurement|circulating fibrinogen…	HNF4A
1604	rs76648483	A07EA01	Prednisolone	cd83|ido1|il12a_il12b|il12b|lilra5	5	31.2378108023976	4.31223e-05	eosinophil count|eosinophil percentage of leukocytes|granulocyte percentage of myeloid white cells|leukocyte quantity|monocyte count|monocyte measurement|monocyte percentage of leukocytes|myeloid leukocyte count|neutrophil count	BCL2A1
2282	rs55737395	A07EA01	Prednisolone	cd79b|draxin|fcrl1|il15|tcl1a	5	31.2378108023976	4.31223e-05	blood protein measurement|erythrocyte count|erythrocyte volume|immunoglobulin lambda-like polypeptide 1 measurement|mean corpuscular hemoglobin|sex hormone-binding globulin measurement|triglyceride measurement	-
2802	rs59104589	G03CA57	Conjugated Estrogens	ctsf|erbb3|lrig1|man2b2|ptprf	5	47.8077240193409	4.34603e-05	alkaline phosphatase measurement|calcium measurement|high density lipoprotein cholesterol measurement	FARP2|HDLBP|SEPTIN2
1883	rs704	G03AA07	Levonorgestrel |Ethinyl Estradiol	angptl7|cd109|fam20a|fgfbp3|hs6st1|lifr|masp1|milr1|optc|sema4c|tnfrsf11b|tnfsf10|tnfsf12|vit	14	4.50233782067766	4.4094e-05	age-related macular degeneration|apolipoprotein A 1 measurement|apolipoprotein B measurement|blood protein measurement|blood VLDL cholesterol amount|calcipressin-1 measurement|calcium/calmodulin-dependent protein kinase type 1D measurement|cholesterol:total lipids ratio|cholesteryl esters:total lipids ratio|cytoplasmic in blood serum|free cholesterol measurement|free cholesterol:total lipids rati…	VTN|SLC46A1|IFT20
301	rs61801010	A10BB09	Gliclazide	adgre2|adgre5|dpp6|igsf3|nfasc|nrcam|robo1|sema7a|tek	9	6.49179884113339	4.41767e-05		-|Y_RNA|RPL31P11|FCGR2A|FCGR3A|FCGR2B|HSPA6|RPS23P10|FCGR3B|RPS23P9
3376	rs710446	C10AA05	Atorvastatin	bcl2l11|f11|hs3st3b1|npy|rab6a|sorcs2|uxs1	7	10.1709141319009	4.41814e-05	AGRP/NPY protein level ratio in blood|BCL2L11/ITGA6 protein level ratio in blood|BCL2L11/RAB6A protein level ratio in blood|blood coagulation trait|blood protein measurement|bone morphogenetic protein 6 measurement|bradykinin|CD84/ITGA6 protein level ratio in blood|des-arg 9 measurement|ESAM/SPINT2 protein level ratio in blood|factor XI measurement|histidine measurement|ITGA6/STX8 protein level r…	KNG1
1075	12:21344313_GA_G	G03FA10	Conjugated Estrogens |Norgestrel	asah2|ceacam16|erbb2|megf9|mertk	5	16.3510488892332	4.45356e-05	deoxycholic acid (12 or 24)-sulfate measurement	SLCO1B1
3179	rs56387622	C02CA04	Doxazosin	bsg|cd300lg|epha2|lrp11|tgfbr2	5	16.3510488892332	4.45356e-05		MYL3
1754	rs3785100	C10AB05	Fenofibrate	bpifa2|bpifb1|kitlg|pltp|vat1	5	17.0443665779488	4.46084e-05	blood VLDL cholesterol amount|cholesterol:total lipids ratio|free cholesterol:total lipids ratio|high density lipoprotein cholesterol measurement|low density lipoprotein cholesterol measurement|phospholipids:total lipids ratio|triglycerides:total lipids ratio	NFATC3|SLC12A4|LRRC36|PSKH1|AGRP|CTCF|DDX28|DPEP2|DPEP2NB|DUS2|PLA2G15
1453	rs1956713	A10BG02	Rosiglitazone	bmp10|gdf2	2	Inf	4.46133e-05	serpin A9 measurement	SERPINA9
2824	rs186366783	G03FB05	Norethisterone |Estradiol|Levonorgestrel |Estradiol	ceacam16|il1rl2	2	Inf	4.46133e-05	apolipoprotein B measurement|blood VLDL cholesterol amount|calcium measurement|cholesteryl ester measurement|glycerol-3-phosphate measurement|lipoprotein A measurement|low density lipoprotein cholesterol measurement|non-high density lipoprotein cholesterol measurement|phospholipid measurement|total cholesterol measurement	GPCPD1|LINC00654
[truncated: 32,930 more rows]
