# Supplementary material for: Machine learning-guided deconvolution of plasma protein levels
Source: Mol Syst Biol. 2025 Oct 9;21(12):1822–44. doi: 10.1038/s44320-025-00158-6 (PMC12672695; doi:10.1038/s44320-025-00158-6)
Supplement: Supplementary file 16 — Dataset EV15 [file 44320_2025_158_MOESM16_ESM.xlsx]

## Sheet: Legend
Dataset EV15 Results from phenotypic enrichment analysis among protein prediction models from Carrasco-Zanini et al. 2024 Nature Medicine

## Sheet: EV15
Disease - prediction model	Phenotype	ID phenotype	Odds ratio	P-value	Proteins - prediction model	Intersection
Gastritis and duodenitis	Esomeprazole	A02BC05	293.275	1.98589e-13	GAST_31083 , VSIG2_31371 , TFF1_21154 , GDF15_20251 , CXCL17_20622 , CHGA_30403 , IFI30_31505 , CDCP1_20940 , SCT_30951 , COL2A1_30286 , LIPF_30266 , TFF2_20787 , ATP6V1G2_30167 , PLAUR_20764 , LGALS4_20748 , SPON1_20759 , CHRDL2_20223 , HAVCR1_21422 , ANXA10_20886 , LACRT_31367	anxa10|chga|gast|lipf|sct|tff2|vsig2
Coeliac disease	Celiac disease	bin_557.1	65.3214	3.59128e-13	TGM2_20141 , NOS2_30087 , ITGB7_21393 , CD160_20647 , PPP1R14D_30997 , RBP2_21365 , CCL25_20674 , MLN_20541 , FGF19_20715 , HMOX1_20217 , CEND1_30821 , MILR1_20482 , CDH2_20170 , CKMT1A_CKMT1B_20721 , CPA2_21060 , GTF2IRD1_31264 , SEPTIN3_31025 , BCL2L15_30498 , FABP2_20200 , HSD17B14_31098	ccl25|cd160|cpa2|fabp2|itgb7|mln|nos2|ppp1r14d|rbp2|tgm2
COPD	Tobacco use disorder	bin_318	48.5496	5.73667e-13	TNR_20957 , SCGB1A1_20688 , HAVCR1_21422 , CXCL17_20622 , AGER_20756 , WFDC2_21505 , CDCP1_20940 , ALPP_21383 , ODAM_20793 , SFTPD_20214 , MMP12_21439 , CA14_21401 , GAGE2A_31199 , DPP6_21354 , MSMB_20275 , CLEC4C_20547 , BPIFB1_20308 , IL15_20562 , ADGRG1_21294 , GAST_31083	alpp|bpifb1|cxcl17|dpp6|mmp12|msmb|odam|scgb1a1|sftpd|tnr|wfdc2
Gastritis and duodenitis	Lansoprazole	A02BC03	114.984	8.0919e-13	GAST_31083 , VSIG2_31371 , TFF1_21154 , GDF15_20251 , CXCL17_20622 , CHGA_30403 , IFI30_31505 , CDCP1_20940 , SCT_30951 , COL2A1_30286 , LIPF_30266 , TFF2_20787 , ATP6V1G2_30167 , PLAUR_20764 , LGALS4_20748 , SPON1_20759 , CHRDL2_20223 , HAVCR1_21422 , ANXA10_20886 , LACRT_31367	anxa10|chga|gast|gdf15|lipf|sct|tff2|vsig2
Gastritis and duodenitis	Rabeprazole	A02BC04	387.075	4.31485e-12	GAST_31083 , VSIG2_31371 , TFF1_21154 , GDF15_20251 , CXCL17_20622 , CHGA_30403 , IFI30_31505 , CDCP1_20940 , SCT_30951 , COL2A1_30286 , LIPF_30266 , TFF2_20787 , ATP6V1G2_30167 , PLAUR_20764 , LGALS4_20748 , SPON1_20759 , CHRDL2_20223 , HAVCR1_21422 , ANXA10_20886 , LACRT_31367	anxa10|chga|gast|lipf|sct|vsig2
Dilated cardiomyopathy	Heart failure NOS	bin_428.2	3184.14	6.34731e-11	HRC_30211 , NPPB_20049 , NTproBNP_20125 , TNNI3_20050 , TPBGL_30928	hrc|nppb|ntprobnp|tnni3
COPD	Qualifications	Qualifications	34.234	8.41496e-11	TNR_20957 , SCGB1A1_20688 , HAVCR1_21422 , CXCL17_20622 , AGER_20756 , WFDC2_21505 , CDCP1_20940 , ALPP_21383 , ODAM_20793 , SFTPD_20214 , MMP12_21439 , CA14_21401 , GAGE2A_31199 , DPP6_21354 , MSMB_20275 , CLEC4C_20547 , BPIFB1_20308 , IL15_20562 , ADGRG1_21294 , GAST_31083	alpp|ca14|cdcp1|cxcl17|gast|mmp12|msmb|odam|tnr|wfdc2
Gastritis and duodenitis	Omeprazole	A02BC01	55.9307	9.85813e-11	GAST_31083 , VSIG2_31371 , TFF1_21154 , GDF15_20251 , CXCL17_20622 , CHGA_30403 , IFI30_31505 , CDCP1_20940 , SCT_30951 , COL2A1_30286 , LIPF_30266 , TFF2_20787 , ATP6V1G2_30167 , PLAUR_20764 , LGALS4_20748 , SPON1_20759 , CHRDL2_20223 , HAVCR1_21422 , ANXA10_20886 , LACRT_31367	anxa10|chga|gast|gdf15|lipf|sct|tff2|vsig2
Gastritis and duodenitis	Pantoprazole	A02BC02	452.067	2.05607e-10	GAST_31083 , VSIG2_31371 , TFF1_21154 , GDF15_20251 , CXCL17_20622 , CHGA_30403 , IFI30_31505 , CDCP1_20940 , SCT_30951 , COL2A1_30286 , LIPF_30266 , TFF2_20787 , ATP6V1G2_30167 , PLAUR_20764 , LGALS4_20748 , SPON1_20759 , CHRDL2_20223 , HAVCR1_21422 , ANXA10_20886 , LACRT_31367	chga|gast|lipf|sct|vsig2
Primary Malignancy_Prostate	Cancer of prostate	bin_185	1700.25	3.80518e-10	ADAMTS15_21275 , IL17A_20469 , INSL3_31129 , KLK3_30364 , LECT2_30320 , LTBP2_20254 , PRR5_30457 , SCARF2_21048 , SPINT3_31509 , TSPAN1_20078	insl3|klk3|spint3|tspan1
Lower Respiratory Tract Infections	Tobacco use disorder	bin_318	31.6445	8.90088e-10	WFDC2_21505 , CXCL17_20622 , AGER_20756 , HGF_20656 , GDF15_20251 , PAPPA_20421 , CEACAM5_21171 , IL7R_21136 , NTF4_21208 , ICAM5_20145 , MEPE_20753 , SMPDL3B_31387 , RGMA_21065 , VSIG2_31371 , EDA2R_21451 , CDCP1_20940 , TNR_20957 , CLSTN2_20664 , MMP12_21439 , IL18_20694	ceacam5|cxcl17|gdf15|icam5|il7r|mmp12|rgma|tnr|wfdc2
Gastritis and duodenitis	GERD	bin_530.11	228.841	1.22283e-09	GAST_31083 , VSIG2_31371 , TFF1_21154 , GDF15_20251 , CXCL17_20622 , CHGA_30403 , IFI30_31505 , CDCP1_20940 , SCT_30951 , COL2A1_30286 , LIPF_30266 , TFF2_20787 , ATP6V1G2_30167 , PLAUR_20764 , LGALS4_20748 , SPON1_20759 , CHRDL2_20223 , HAVCR1_21422 , ANXA10_20886 , LACRT_31367	chga|gast|lipf|sct|vsig2
Other or unspecified infectious organisms	Qualifications	Qualifications	27.6556	2.61587e-09	GDF15_20251 , TSPAN8_31470 , MMP12_21439 , GAST_31083 , WFDC2_21505 , NTproBNP_20125 , NTF4_21208 , CA14_21401 , CDCP1_20940 , IL22_31407 , HAVCR1_21422 , TNFRSF10B_20981 , ADAMTSL5_30355 , MEPE_20753 , NPPB_20049 , RET_21346 , ART3_20346 , CEACAM5_21171 , LRRN1_20438 , CXCL17_20622	art3|ca14|cdcp1|cxcl17|gast|gdf15|mmp12|tnfrsf10b|wfdc2
Gastritis and duodenitis	Townsend deprivation index	Townsend_deprivation_index	34.0832	3.22085e-09	GAST_31083 , VSIG2_31371 , TFF1_21154 , GDF15_20251 , CXCL17_20622 , CHGA_30403 , IFI30_31505 , CDCP1_20940 , SCT_30951 , COL2A1_30286 , LIPF_30266 , TFF2_20787 , ATP6V1G2_30167 , PLAUR_20764 , LGALS4_20748 , SPON1_20759 , CHRDL2_20223 , HAVCR1_21422 , ANXA10_20886 , LACRT_31367	anxa10|cdcp1|cxcl17|gast|ifi30|sct|tff1|tff2
Iron deficiency anaemia	Esomeprazole	A02BC05	131.431	7.58551e-09	TFRC_20369 , TF_30783 , ACP5_20314 , CHGA_30403 , FGF23_21411 , PLA2G7_21105 , EPO_20522 , GAST_31083 , TFF2_20787 , ICAM4_20578 , PTPRF_20310 , TGFBI_20417 , MET_20269 , MMP7_20087 , KIR2DL3_21196 , ANXA10_20886 , CHI3L1_20399 , NTF3_20591 , SCT_30951 , COCH_30305	anxa10|chga|gast|sct|tff2
Vitamin B12 deficiency anaemia	Rabeprazole	A02BC04	356.05	9.52455e-09	CA9_21417 , CBLIF_20179 , CHGA_30403 , DEFB118_30858 , GAST_31083 , LRP2BP_30907 , RIPK4_30138 , S100A16_20878 , TCN1_30687 , TCN2_20341	ca9|cblif|chga|gast
Benign neoplasm of stomach and duodenum	Lansoprazole	A02BC03	549.174	1.91784e-08	CHGA_30403 , GAST_31083 , GDF15_20251 , SCT_30951 , TFF1_21154	chga|gast|gdf15|sct
Vitamin B12 deficiency anaemia	Esomeprazole	A02BC05	227.132	3.72288e-08	CA9_21417 , CBLIF_20179 , CHGA_30403 , DEFB118_30858 , GAST_31083 , LRP2BP_30907 , RIPK4_30138 , S100A16_20878 , TCN1_30687 , TCN2_20341	ca9|cblif|chga|gast
Gastritis and duodenitis	Smoking	smoking	20.8012	4.74426e-08	GAST_31083 , VSIG2_31371 , TFF1_21154 , GDF15_20251 , CXCL17_20622 , CHGA_30403 , IFI30_31505 , CDCP1_20940 , SCT_30951 , COL2A1_30286 , LIPF_30266 , TFF2_20787 , ATP6V1G2_30167 , PLAUR_20764 , LGALS4_20748 , SPON1_20759 , CHRDL2_20223 , HAVCR1_21422 , ANXA10_20886 , LACRT_31367	anxa10|cdcp1|chga|chrdl2|col2a1|cxcl17|gast|gdf15|havcr1|ifi30|lacrt|lipf|plaur|sct|spon1|tff1|tff2|vsig2
Gastritis and duodenitis	Diaphragmatic hernia	bin_550.2	228.1	6.07313e-08	GAST_31083 , VSIG2_31371 , TFF1_21154 , GDF15_20251 , CXCL17_20622 , CHGA_30403 , IFI30_31505 , CDCP1_20940 , SCT_30951 , COL2A1_30286 , LIPF_30266 , TFF2_20787 , ATP6V1G2_30167 , PLAUR_20764 , LGALS4_20748 , SPON1_20759 , CHRDL2_20223 , HAVCR1_21422 , ANXA10_20886 , LACRT_31367	chga|gast|lipf|vsig2
Hyperplasia of prostate	Hyperplasia of prostate	bin_600	228.1	6.07313e-08	TSPAN1_20078 , KLK3_30364 , WFDC2_21505 , NPPB_20049 , GDF15_20251 , KLK4_21391 , GP2_20090 , ELN_30301 , CDON_20754 , CXCL17_20622 , SPINT3_31509 , ACTA2_20079 , GFAP_21247 , NTproBNP_20125 , MMP7_20087 , LMOD1_31416 , ADM_21467 , CEACAM21_20548 , ADGRG1_21294 , CTSV_21405	gp2|klk3|klk4|tspan1
Other interstitial pulmonary diseases with fibrosis	Postinflammatory pulmonary fibrosis	bin_502	393.568	6.47559e-08	CA4_20241 , CEACAM6_30362 , GDF15_20251 , SFTPD_20214 , WFDC2_21505	ca4|ceacam6|sftpd|wfdc2
Gastritis and duodenitis	Qualifications	Qualifications	22.268	6.63411e-08	GAST_31083 , VSIG2_31371 , TFF1_21154 , GDF15_20251 , CXCL17_20622 , CHGA_30403 , IFI30_31505 , CDCP1_20940 , SCT_30951 , COL2A1_30286 , LIPF_30266 , TFF2_20787 , ATP6V1G2_30167 , PLAUR_20764 , LGALS4_20748 , SPON1_20759 , CHRDL2_20223 , HAVCR1_21422 , ANXA10_20886 , LACRT_31367	anxa10|cdcp1|cxcl17|gast|gdf15|ifi30|plaur|tff1
Diabetic neurological complications	Type 2 diabetes	bin_250.2	14.0677	8.90539e-08	CD276_20680 , DMP1_30213 , PLA2G7_21105 , REN_20201 , B3GNT7_30281 , LRRC38_30924 , DSG4_21325 , TPK1_30338 , MATN3_20979 , LIFR_20606 , HEBP1_20063 , BPIFB1_20308 , AOC3_20389 , PLXNB2_20317 , PQBP1_21172 , CEP164_20441 , SPINK4_20509 , DPP6_21354 , DCBLD2_21474 , HSPA2_31424	aoc3|b3gnt7|cd276|dcbld2|dpp6|lifr|matn3|plxnb2|ren|spink4|tpk1
Benign neoplasm of stomach and duodenum	Pantoprazole	A02BC02	927.151	9.0335e-08	CHGA_30403 , GAST_31083 , GDF15_20251 , SCT_30951 , TFF1_21154	chga|gast|sct
COPD	Townsend deprivation index	Townsend_deprivation_index	27.0389	1.00788e-07	TNR_20957 , SCGB1A1_20688 , HAVCR1_21422 , CXCL17_20622 , AGER_20756 , WFDC2_21505 , CDCP1_20940 , ALPP_21383 , ODAM_20793 , SFTPD_20214 , MMP12_21439 , CA14_21401 , GAGE2A_31199 , DPP6_21354 , MSMB_20275 , CLEC4C_20547 , BPIFB1_20308 , IL15_20562 , ADGRG1_21294 , GAST_31083	alpp|cdcp1|cxcl17|gast|il15|odam|scgb1a1
Dementia	Height	Standing_height	41.702	1.40014e-07	APOE_30727 , CEND1_30821 , GFAP_21247 , LRTM2_31020 , LTBP2_20254 , NEFL_20871 , NPTXR_20191 , PODXL2_21487 , SYT1_31089 , VGF_31067	cend1|lrtm2|nefl|nptxr|podxl2|syt1|vgf
Secondary pulmonary hypertension	Furosemide|Amiloride |Furosemide	C03CA01	25.1156	1.7422e-07	NTproBNP_20125 , C7_30766 , PROS1_30737 , NPPB_20049 , CRNN_21427 , APOC1_30749 , FGF9_31193 , MAMDC2_30309 , METAP1_20815 , PHLDB2_31167 , ADM_21467 , RGMA_21065 , IGFBP7_20236 , PDIA5_31209 , SLC44A4_30897 , PGM2_30904 , ANGPT2_21463 , SCGB3A1_30577 , ZPR1_30801 , CDC25A_31189	adm|angpt2|c7|igfbp7|mamdc2|nppb|ntprobnp
Benign neoplasm of stomach and duodenum	Omeprazole	A02BC01	298.271	1.819e-07	CHGA_30403 , GAST_31083 , GDF15_20251 , SCT_30951 , TFF1_21154	chga|gast|gdf15|sct
Iron deficiency anaemia	Omeprazole	A02BC01	34.0113	2.01656e-07	TFRC_20369 , TF_30783 , ACP5_20314 , CHGA_30403 , FGF23_21411 , PLA2G7_21105 , EPO_20522 , GAST_31083 , TFF2_20787 , ICAM4_20578 , PTPRF_20310 , TGFBI_20417 , MET_20269 , MMP7_20087 , KIR2DL3_21196 , ANXA10_20886 , CHI3L1_20399 , NTF3_20591 , SCT_30951 , COCH_30305	anxa10|chga|gast|met|sct|tff2
Benign neoplasm of stomach and duodenum	Rabeprazole	A02BC04	647.521	2.16576e-07	CHGA_30403 , GAST_31083 , GDF15_20251 , SCT_30951 , TFF1_21154	chga|gast|sct
Benign neoplasm of stomach and duodenum	GERD	bin_530.11	647.521	2.16576e-07	CHGA_30403 , GAST_31083 , GDF15_20251 , SCT_30951 , TFF1_21154	chga|gast|sct
Iron deficiency anaemia	Rabeprazole	A02BC04	137.955	2.16672e-07	TFRC_20369 , TF_30783 , ACP5_20314 , CHGA_30403 , FGF23_21411 , PLA2G7_21105 , EPO_20522 , GAST_31083 , TFF2_20787 , ICAM4_20578 , PTPRF_20310 , TGFBI_20417 , MET_20269 , MMP7_20087 , KIR2DL3_21196 , ANXA10_20886 , CHI3L1_20399 , NTF3_20591 , SCT_30951 , COCH_30305	anxa10|chga|gast|sct
Cataract	Age	age	29.9087	2.17585e-07	CRYBB2_31081 , EDA2R_21451 , HAVCR1_21422 , GDF15_20251 , ELN_30301 , CDCP1_20940 , NEFL_20871 , GALNT2_21423 , IGDCC4_30402 , MMP12_21439 , CXCL17_20622 , LTBP2_20254 , RLN2_30601 , FGF5_20490 , MEPE_20753 , BCAN_20998 , PODXL2_21487 , CRLF1_20699 , KIT_20370 , DCBLD2_21474	bcan|cdcp1|crlf1|crybb2|cxcl17|dcbld2|eda2r|eln|fgf5|gdf15|havcr1|igdcc4|kit|ltbp2|mepe|mmp12|nefl|podxl2|rln2
Gastritis and duodenitis	Age	age	29.9087	2.17585e-07	GAST_31083 , VSIG2_31371 , TFF1_21154 , GDF15_20251 , CXCL17_20622 , CHGA_30403 , IFI30_31505 , CDCP1_20940 , SCT_30951 , COL2A1_30286 , LIPF_30266 , TFF2_20787 , ATP6V1G2_30167 , PLAUR_20764 , LGALS4_20748 , SPON1_20759 , CHRDL2_20223 , HAVCR1_21422 , ANXA10_20886 , LACRT_31367	anxa10|cdcp1|chga|chrdl2|col2a1|cxcl17|gast|gdf15|havcr1|ifi30|lacrt|lgals4|lipf|plaur|sct|spon1|tff1|tff2|vsig2
Hyperplasia of prostate	Age	age	29.9087	2.17585e-07	TSPAN1_20078 , KLK3_30364 , WFDC2_21505 , NPPB_20049 , GDF15_20251 , KLK4_21391 , GP2_20090 , ELN_30301 , CDON_20754 , CXCL17_20622 , SPINT3_31509 , ACTA2_20079 , GFAP_21247 , NTproBNP_20125 , MMP7_20087 , LMOD1_31416 , ADM_21467 , CEACAM21_20548 , ADGRG1_21294 , CTSV_21405	acta2|adgrg1|adm|cdon|ctsv|cxcl17|eln|gdf15|gfap|gp2|klk3|klk4|lmod1|mmp7|nppb|ntprobnp|spint3|tspan1|wfdc2
Other or unspecified infectious organisms	Age	age	29.9087	2.17585e-07	GDF15_20251 , TSPAN8_31470 , MMP12_21439 , GAST_31083 , WFDC2_21505 , NTproBNP_20125 , NTF4_21208 , CA14_21401 , CDCP1_20940 , IL22_31407 , HAVCR1_21422 , TNFRSF10B_20981 , ADAMTSL5_30355 , MEPE_20753 , NPPB_20049 , RET_21346 , ART3_20346 , CEACAM5_21171 , LRRN1_20438 , CXCL17_20622	adamtsl5|art3|ca14|cdcp1|ceacam5|cxcl17|gast|gdf15|havcr1|lrrn1|mepe|mmp12|nppb|ntf4|ntprobnp|ret|tnfrsf10b|tspan8|wfdc2
Atrial fibrillation	Myocardial infarction	bin_411.2	123.006	2.88084e-07	NTproBNP_20125 , NPPB_20049 , LTBP2_20254 , EDA2R_21451 , LRTM2_31020 , REN_20201 , CXCL17_20622 , VWC2L_31002 , KLK4_21391 , CTHRC1_30393 , CXCL14_20458 , WNT9A_20460 , GDF15_20251 , NPL_30329 , SOX2_30981 , BCAN_20998 , CCER2_30221 , RET_21346 , NCAN_21055 , IGFBP7_20236	cxcl17|nppb|ntprobnp|ren
Secondary pulmonary hypertension	Bisoprolol	C07AB07	123.006	2.88084e-07	NTproBNP_20125 , C7_30766 , PROS1_30737 , NPPB_20049 , CRNN_21427 , APOC1_30749 , FGF9_31193 , MAMDC2_30309 , METAP1_20815 , PHLDB2_31167 , ADM_21467 , RGMA_21065 , IGFBP7_20236 , PDIA5_31209 , SLC44A4_30897 , PGM2_30904 , ANGPT2_21463 , SCGB3A1_30577 , ZPR1_30801 , CDC25A_31189	adm|angpt2|nppb|ntprobnp
Stable angina	Myocardial infarction	bin_411.2	123.006	2.88084e-07	MMP12_21439 , PCSK9_20235 , NTproBNP_20125 , LPA_30747 , GALNT5_30295 , CHGA_30403 , APOC1_30749 , ANGPTL3_20407 , HYAL1_20357 , AMBP_21413 , CDH15_21005 , CXCL17_20622 , DCN_20106 , PRR4_30607 , ADAMTSL4_30275 , CCL18_20395 , ISM2_30365 , PRSS8_20763 , SMOC1_21461 , FLT3_21272	apoc1|cxcl17|mmp12|ntprobnp
Dilated cardiomyopathy	Myocardial infarction	bin_411.2	565.768	3.09231e-07	HRC_30211 , NPPB_20049 , NTproBNP_20125 , TNNI3_20050 , TPBGL_30928	nppb|ntprobnp|tnni3
Other or unspecified infectious organisms	Myocardial infarction	bin_411.2	115.076	3.59496e-07	GDF15_20251 , TSPAN8_31470 , MMP12_21439 , GAST_31083 , WFDC2_21505 , NTproBNP_20125 , NTF4_21208 , CA14_21401 , CDCP1_20940 , IL22_31407 , HAVCR1_21422 , TNFRSF10B_20981 , ADAMTSL5_30355 , MEPE_20753 , NPPB_20049 , RET_21346 , ART3_20346 , CEACAM5_21171 , LRRN1_20438 , CXCL17_20622	cxcl17|mmp12|nppb|ntprobnp
Iron deficiency anaemia	Lansoprazole	A02BC03	48.8074	3.86114e-07	TFRC_20369 , TF_30783 , ACP5_20314 , CHGA_30403 , FGF23_21411 , PLA2G7_21105 , EPO_20522 , GAST_31083 , TFF2_20787 , ICAM4_20578 , PTPRF_20310 , TGFBI_20417 , MET_20269 , MMP7_20087 , KIR2DL3_21196 , ANXA10_20886 , CHI3L1_20399 , NTF3_20591 , SCT_30951 , COCH_30305	anxa10|chga|gast|sct|tff2
Other or unspecified infectious organisms	Long-standing illness, disability or infirmity	Long_standing_illness__disability_or_infirmity	12.7915	4.55506e-07	GDF15_20251 , TSPAN8_31470 , MMP12_21439 , GAST_31083 , WFDC2_21505 , NTproBNP_20125 , NTF4_21208 , CA14_21401 , CDCP1_20940 , IL22_31407 , HAVCR1_21422 , TNFRSF10B_20981 , ADAMTSL5_30355 , MEPE_20753 , NPPB_20049 , RET_21346 , ART3_20346 , CEACAM5_21171 , LRRN1_20438 , CXCL17_20622	cdcp1|ceacam5|gast|gdf15|havcr1|lrrn1|mmp12|tnfrsf10b|tspan8|wfdc2
Menorrhagia and polymenorrhoea	Obstetrical/birth trauma	bin_665	225.165	5.24178e-07	CHRDL2_20223 , FSHB_30233 , PAEP_20925 , SCARF2_21048 , TSPAN1_20078	chrdl2|fshb|paep|tspan1
Other or unspecified infectious organisms	Overall health rating	Overall_health_rating	14.0027	5.65355e-07	GDF15_20251 , TSPAN8_31470 , MMP12_21439 , GAST_31083 , WFDC2_21505 , NTproBNP_20125 , NTF4_21208 , CA14_21401 , CDCP1_20940 , IL22_31407 , HAVCR1_21422 , TNFRSF10B_20981 , ADAMTSL5_30355 , MEPE_20753 , NPPB_20049 , RET_21346 , ART3_20346 , CEACAM5_21171 , LRRN1_20438 , CXCL17_20622	adamtsl5|ca14|cdcp1|gdf15|havcr1|lrrn1|tnfrsf10b|tspan8|wfdc2
Benign neoplasm of stomach and duodenum	Esomeprazole	A02BC05	445.324	5.66325e-07	CHGA_30403 , GAST_31083 , GDF15_20251 , SCT_30951 , TFF1_21154	chga|gast|sct
Other or unspecified infectious organisms	Tobacco use disorder	bin_318	20.2717	6.0506e-07	GDF15_20251 , TSPAN8_31470 , MMP12_21439 , GAST_31083 , WFDC2_21505 , NTproBNP_20125 , NTF4_21208 , CA14_21401 , CDCP1_20940 , IL22_31407 , HAVCR1_21422 , TNFRSF10B_20981 , ADAMTSL5_30355 , MEPE_20753 , NPPB_20049 , RET_21346 , ART3_20346 , CEACAM5_21171 , LRRN1_20438 , CXCL17_20622	ceacam5|cxcl17|gdf15|il22|mmp12|tnfrsf10b|wfdc2
COPD	Smoking	smoking	13.0792	6.76008e-07	TNR_20957 , SCGB1A1_20688 , HAVCR1_21422 , CXCL17_20622 , AGER_20756 , WFDC2_21505 , CDCP1_20940 , ALPP_21383 , ODAM_20793 , SFTPD_20214 , MMP12_21439 , CA14_21401 , GAGE2A_31199 , DPP6_21354 , MSMB_20275 , CLEC4C_20547 , BPIFB1_20308 , IL15_20562 , ADGRG1_21294 , GAST_31083	ager|alpp|bpifb1|cdcp1|cxcl17|dpp6|gage2a|gast|havcr1|il15|mmp12|msmb|odam|scgb1a1|sftpd|tnr|wfdc2
Vitamin B12 deficiency anaemia	Lansoprazole	A02BC03	92.6111	7.83122e-07	CA9_21417 , CBLIF_20179 , CHGA_30403 , DEFB118_30858 , GAST_31083 , LRP2BP_30907 , RIPK4_30138 , S100A16_20878 , TCN1_30687 , TCN2_20341	ca9|cblif|chga|gast
Gastritis and duodenitis	Forced expiratory volume in 1-second (FEV1)	Forced_expiratory_volume_in_1_second__FEV1_	11.0371	8.05725e-07	GAST_31083 , VSIG2_31371 , TFF1_21154 , GDF15_20251 , CXCL17_20622 , CHGA_30403 , IFI30_31505 , CDCP1_20940 , SCT_30951 , COL2A1_30286 , LIPF_30266 , TFF2_20787 , ATP6V1G2_30167 , PLAUR_20764 , LGALS4_20748 , SPON1_20759 , CHRDL2_20223 , HAVCR1_21422 , ANXA10_20886 , LACRT_31367	anxa10|gast|gdf15|havcr1|ifi30|lgals4|plaur|spon1|tff1|tff2|vsig2
Nonrheumatic mitral valve disorders	Heart failure NOS	bin_428.2	289.119	1.07832e-06	ADM_21467 , CCER2_30221 , CD8A_21018 , HAVCR1_21422 , ICAM5_20145 , NPPB_20049 , NRTN_20465 , NTproBNP_20125 , RGS8_20454 , UMOD_20237	icam5|nppb|ntprobnp
Vitamin B12 deficiency anaemia	Pantoprazole	A02BC02	289.119	1.07832e-06	CA9_21417 , CBLIF_20179 , CHGA_30403 , DEFB118_30858 , GAST_31083 , LRP2BP_30907 , RIPK4_30138 , S100A16_20878 , TCN1_30687 , TCN2_20341	cblif|chga|gast
Vitamin B12 deficiency anaemia	Diaphragmatic hernia	bin_550.2	289.119	1.07832e-06	CA9_21417 , CBLIF_20179 , CHGA_30403 , DEFB118_30858 , GAST_31083 , LRP2BP_30907 , RIPK4_30138 , S100A16_20878 , TCN1_30687 , TCN2_20341	cblif|chga|gast
Portal hypertension	Type 2 diabetes	bin_250.2	11.4579	1.14186e-06	CA9_21417 , C7_30766 , PON1_30704 , KRT8_30865 , TFF2_20787 , PLXDC1_21258 , SEL1L_30196 , BCHE_30717 , GPR15L_31511 , CLSTN3_31092 , SPINK1_21097 , ITIH5_31430 , KRT17_30092 , SLC34A3_31203 , COL4A1_20208 , THBS2_21104 , COQ7_30217 , NFASC_20634 , CRYBB2_31081 , LMNB1_31501	c7|ca9|col4a1|krt8|nfasc|pon1|sel1l|spink1|tff2|thbs2
Lower Respiratory Tract Infections	Chronic airway obstruction	bin_496	77.1849	1.20756e-06	WFDC2_21505 , CXCL17_20622 , AGER_20756 , HGF_20656 , GDF15_20251 , PAPPA_20421 , CEACAM5_21171 , IL7R_21136 , NTF4_21208 , ICAM5_20145 , MEPE_20753 , SMPDL3B_31387 , RGMA_21065 , VSIG2_31371 , EDA2R_21451 , CDCP1_20940 , TNR_20957 , CLSTN2_20664 , MMP12_21439 , IL18_20694	ceacam5|cxcl17|icam5|tnr
Lower Respiratory Tract Infections	Qualifications	Qualifications	17.7753	1.36612e-06	WFDC2_21505 , CXCL17_20622 , AGER_20756 , HGF_20656 , GDF15_20251 , PAPPA_20421 , CEACAM5_21171 , IL7R_21136 , NTF4_21208 , ICAM5_20145 , MEPE_20753 , SMPDL3B_31387 , RGMA_21065 , VSIG2_31371 , EDA2R_21451 , CDCP1_20940 , TNR_20957 , CLSTN2_20664 , MMP12_21439 , IL18_20694	cdcp1|cxcl17|gdf15|icam5|mmp12|tnr|wfdc2
Rheumatic fever	Digoxin	C01AA05	43.7994	1.52494e-06	ANGPT2_21463 , DEFB116_30823 , FGF23_21411 , FOS_31221 , HAVCR1_21422 , HIF1A_30425 , IGFBP7_20236 , NPPB_20049 , NTproBNP_20125 , UGDH_30081	angpt2|fgf23|igfbp7|nppb|ntprobnp
Dilated cardiomyopathy	Furosemide|Amiloride |Furosemide	C03CA01	163.963	1.73038e-06	HRC_30211 , NPPB_20049 , NTproBNP_20125 , TNNI3_20050 , TPBGL_30928	hrc|nppb|ntprobnp|tnni3
Primary pulmonary hypertension	Atrial fibrillation and flutter	bin_427.2	17.3207	1.7549e-06	NPPB_20049 , NTproBNP_20125 , ROBO2_21007 , ENPEP_30135 , FGFBP2_30395 , LTBP2_20254 , SFRP1_20984 , ACP5_20314 , SPON1_20759 , CA4_20241 , SLC34A3_31203 , ACE2_20105 , AHSG_30706 , SERPINA7_30724 , SLC44A4_30897 , CDC123_31242 , SPINK8_30153 , LYPLA2_30817 , S100A3_31352 , MFAP4_30598	acp5|ltbp2|mfap4|nppb|ntprobnp|robo2|sfrp1
Secondary pulmonary hypertension	Atrial fibrillation and flutter	bin_427.2	17.3207	1.7549e-06	NTproBNP_20125 , C7_30766 , PROS1_30737 , NPPB_20049 , CRNN_21427 , APOC1_30749 , FGF9_31193 , MAMDC2_30309 , METAP1_20815 , PHLDB2_31167 , ADM_21467 , RGMA_21065 , IGFBP7_20236 , PDIA5_31209 , SLC44A4_30897 , PGM2_30904 , ANGPT2_21463 , SCGB3A1_30577 , ZPR1_30801 , CDC25A_31189	adm|angpt2|c7|igfbp7|mamdc2|nppb|ntprobnp
COPD	Postinflammatory pulmonary fibrosis	bin_502	34.3718	1.76584e-06	TNR_20957 , SCGB1A1_20688 , HAVCR1_21422 , CXCL17_20622 , AGER_20756 , WFDC2_21505 , CDCP1_20940 , ALPP_21383 , ODAM_20793 , SFTPD_20214 , MMP12_21439 , CA14_21401 , GAGE2A_31199 , DPP6_21354 , MSMB_20275 , CLEC4C_20547 , BPIFB1_20308 , IL15_20562 , ADGRG1_21294 , GAST_31083	bpifb1|cdcp1|scgb1a1|sftpd|wfdc2
Nonrheumatic mitral valve disorders	Furosemide|Amiloride |Furosemide	C03CA01	41.8153	1.89619e-06	ADM_21467 , CCER2_30221 , CD8A_21018 , HAVCR1_21422 , ICAM5_20145 , NPPB_20049 , NRTN_20465 , NTproBNP_20125 , RGS8_20454 , UMOD_20237	adm|icam5|nppb|ntprobnp|umod
Vitamin B12 deficiency anaemia	GERD	bin_530.11	194.528	2.57844e-06	CA9_21417 , CBLIF_20179 , CHGA_30403 , DEFB118_30858 , GAST_31083 , LRP2BP_30907 , RIPK4_30138 , S100A16_20878 , TCN1_30687 , TCN2_20341	cblif|chga|gast
Other interstitial pulmonary diseases with fibrosis	Tobacco use disorder	bin_318	144.316	2.80938e-06	CA4_20241 , CEACAM6_30362 , GDF15_20251 , SFTPD_20214 , WFDC2_21505	ceacam6|gdf15|sftpd|wfdc2
Gastritis and duodenitis	Other vitamin B12 deficiency anemia	bin_281.12	243.182	2.92222e-06	GAST_31083 , VSIG2_31371 , TFF1_21154 , GDF15_20251 , CXCL17_20622 , CHGA_30403 , IFI30_31505 , CDCP1_20940 , SCT_30951 , COL2A1_30286 , LIPF_30266 , TFF2_20787 , ATP6V1G2_30167 , PLAUR_20764 , LGALS4_20748 , SPON1_20759 , CHRDL2_20223 , HAVCR1_21422 , ANXA10_20886 , LACRT_31367	gast|lipf|vsig2
Hyperplasia of prostate	Cancer of prostate	bin_185	243.182	2.92222e-06	TSPAN1_20078 , KLK3_30364 , WFDC2_21505 , NPPB_20049 , GDF15_20251 , KLK4_21391 , GP2_20090 , ELN_30301 , CDON_20754 , CXCL17_20622 , SPINT3_31509 , ACTA2_20079 , GFAP_21247 , NTproBNP_20125 , MMP7_20087 , LMOD1_31416 , ADM_21467 , CEACAM21_20548 , ADGRG1_21294 , CTSV_21405	klk3|spint3|tspan1
Hypothyroidism	Levothyroxine	H03AA01	63.8339	2.97009e-06	CD70_20599 , CXCL13_21024 , ENPEP_30135 , PDCD1_21396 , PPM1B_30548 , S100A13_30529 , SERPINA7_30724 , SLC39A5_20539 , TG_31359 , TSHB_20129	cxcl13|pdcd1|tg|tshb
Secondary pulmonary hypertension	Digoxin	C01AA05	20.5419	3.12031e-06	NTproBNP_20125 , C7_30766 , PROS1_30737 , NPPB_20049 , CRNN_21427 , APOC1_30749 , FGF9_31193 , MAMDC2_30309 , METAP1_20815 , PHLDB2_31167 , ADM_21467 , RGMA_21065 , IGFBP7_20236 , PDIA5_31209 , SLC44A4_30897 , PGM2_30904 , ANGPT2_21463 , SCGB3A1_30577 , ZPR1_30801 , CDC25A_31189	angpt2|c7|igfbp7|mamdc2|nppb|ntprobnp
Gastritis and duodenitis	Red blood cell (erythrocyte) distribution width	Red_blood_cell__erythrocyte__distribution_width	9.05879	3.13064e-06	GAST_31083 , VSIG2_31371 , TFF1_21154 , GDF15_20251 , CXCL17_20622 , CHGA_30403 , IFI30_31505 , CDCP1_20940 , SCT_30951 , COL2A1_30286 , LIPF_30266 , TFF2_20787 , ATP6V1G2_30167 , PLAUR_20764 , LGALS4_20748 , SPON1_20759 , CHRDL2_20223 , HAVCR1_21422 , ANXA10_20886 , LACRT_31367	anxa10|chga|chrdl2|col2a1|gast|gdf15|ifi30|lipf|plaur|spon1|tff1|tff2
