# Supplementary material for: Machine learning-guided deconvolution of plasma protein levels
Source: Mol Syst Biol. 2025 Oct 9;21(12):1822–44. doi: 10.1038/s44320-025-00158-6 (PMC12672695; doi:10.1038/s44320-025-00158-6)
Supplement: Supplementary file 17 — Source data Fig. 1 [file 44320_2025_158_MOESM17_ESM.zip]

Archive with 6 entries (5 files):
- Figure_1/
- Figure_1/SourceData.Figure.1A.txt
- Figure_1/SourceData.Figure.1B.txt
- Figure_1/SourceData.Figure.1C.txt
- Figure_1/SourceData.Figure.1D.txt
- Figure_1/SourceData.Figure.1E.txt
