# Supplementary material for: Machine learning-guided deconvolution of plasma protein levels
Source: Mol Syst Biol. 2025 Oct 9;21(12):1822–44. doi: 10.1038/s44320-025-00158-6 (PMC12672695; doi:10.1038/s44320-025-00158-6)
Supplement: Supplementary file 17 — Source data Fig. 1 [file 44320_2025_158_MOESM17_ESM.zip › Figure_1/SourceData.Figure.1A.txt]

Secretome location	sec.cl	number.proteins
Not secreted	#A6CEE3	1822
Secreted to blood	#E31A1C	468
Intracellular and membrane	#FDBF6F	257
Secreted in other tissues	#B2DF8A	110
Secreted to extracellular matrix	#33A02C	90
Secreted to digestive system	#1F78B4	51
Secreted in brain	#FB9A99	30
Secreted - unknown location	#FF7F00	30
Secreted in male reproductive system	#CAB2D6	14
Secreted in female reproductive system	#6A3D9A	12
Immunoglobulin genes	#FFFF99	1
