# Supplementary material for: Machine learning-guided deconvolution of plasma protein levels
Source: Mol Syst Biol. 2025 Oct 9;21(12):1822–44. doi: 10.1038/s44320-025-00158-6 (PMC12672695; doi:10.1038/s44320-025-00158-6)
Supplement: Supplementary file 17 — Source data Fig. 1 [file 44320_2025_158_MOESM17_ESM.zip › Figure_1/SourceData.Figure.1B.txt]

category	cl	number.feature	cat.srt
Ancestry	#4E79A7	1	1
Basic demographics	#F28E2B	5	2
Biomarker	#E15759	25	3
Blood cell counts	#76B7B2	21	4
Body composition	#59A14F	4	5
Bone	#EDC948	3	6
Cardiovascular	#B07AA1	3	7
Diet	#FF9DA7	22	8
Diseases	#9C755F	1189	9
Drugs	#BAB0AC	575	10
Genetic	#D37295	2	11
Health	#A0CBE8	4	12
pollution	#F1CE63	6	13
Pulmonary	#D4A6C8	4	14
Socioeconomic	#8CD17D	9	15
Technical	#86BCB6	6	16
