# Supplementary material for: Machine learning-guided deconvolution of plasma protein levels
Source: Mol Syst Biol. 2025 Oct 9;21(12):1822–44. doi: 10.1038/s44320-025-00158-6 (PMC12672695; doi:10.1038/s44320-025-00158-6)
Supplement: Supplementary file 17 — Source data Fig. 1 [file 44320_2025_158_MOESM17_ESM.zip › Figure_1/SourceData.Figure.1C.txt]

id	umap.1	umap.2	km.8	label
akr7l	-4.21140327518017	-2.05199209184801	1	Phenotypic diverse
amy1a_amy1b_amy1c	-0.471068148282566	-2.11770772592944	8	Liver/Macrophages
anp32c	-6.89593522893317	0.580449225351585	1	Phenotypic diverse
bap18	-1.97913408125637	2.16111887798325	1	Phenotypic diverse
bola2_bola2b	2.1598729498142	4.83552337712356	2	Platelet count
btnl10	-7.08353065668683	2.23873405714132	1	Phenotypic diverse
cert	3.70892420827572	5.31370725456061	2	Platelet count
cgb3_cgb5_cgb8	-4.11539381167492	-0.0953711296581157	1	Phenotypic diverse
ckmt1a_ckmt1b	-1.62400512181875	-0.155545389669998	1	Phenotypic diverse
ctag1a_ctag1b	-7.21597331173106	1.14735688107074	1	Phenotypic diverse
defa1_defa1b	-0.444477523586681	-1.91099164182665	8	Liver/Macrophages
defb103a_defb103b	-5.07304068729391	2.01353148463497	1	Phenotypic diverse
defb104a_defb104b	-2.67483676350187	-0.381820341669806	1	Phenotypic diverse
defb4a_defb4b	-1.01696988758823	0.412586660713283	1	Phenotypic diverse
ebi3_il27	1.0973883599622	-2.136121209424	8	Liver/Macrophages
fhip2a	-6.56913172420092	0.461298224392	1	Phenotypic diverse
fut3_fut5	1.5837038902237	-4.21594321360796	5	Inflammation
gatd3	4.11160625964152	5.85118500455695	2	Platelet count
gpr15l	-2.44356967602798	-0.579509528250698	1	Phenotypic diverse
hcg22	-0.177107182740069	-2.83185438400125	1	Phenotypic diverse
il12a_il12b	1.85541848002237	-5.29917581603772	7	Omnigenic
kir2dl2	2.08868551366187	-5.42018445675698	7	Omnigenic
kir2ds4	5.86690696410383	-9.20875976085784	6	Monogenic
leg1	1.71718489823131	-1.25333069000124	4	Polygenic
lgals7_lgals7b	-0.379826342700312	-1.25753204212095	8	Liver/Macrophages
lilra3	5.75405186611493	-9.05263950824133	6	Monogenic
ment	1.62876479245786	-0.813225967160106	4	Polygenic
micb_mica	5.43564118748545	-8.57000886052756	6	Monogenic
ntprobnp	-2.02304291540893	-2.00358656001779	1	Phenotypic diverse
palm2	-1.61064670543935	-4.09775554296479	3	Kidney function
pnliprp2	5.99014175701297	-9.39808241233198	6	Monogenic
sarg	5.24183418496688	4.15025389329193	2	Platelet count
spaca5_spaca5b	-3.79357992765874	0.0650743821818124	1	Phenotypic diverse
wars	-1.85420830357298	-1.26802261051604	1	Phenotypic diverse
aamdc	3.64990132149091	-5.96983827067162	7	Omnigenic
aarsd1	0.229724134277208	3.99761314619169	1	Phenotypic diverse
abca2	-3.65708963612098	-1.01052666672462	1	Phenotypic diverse
abhd14b	4.44677980393547	2.77507031667537	2	Platelet count
abl1	4.99032223788934	4.51315021342648	2	Platelet count
abraxas2	3.98065846291177	5.63465661389717	2	Platelet count
acaa1	-6.11343415863086	-1.77259806256104	1	Phenotypic diverse
acadm	-3.06988259498696	3.62551149246184	1	Phenotypic diverse
acadsb	6.03422837668787	4.67127765487259	2	Platelet count
acot13	5.31586577805332	6.27058511196393	2	Platelet count
acox1	1.17536843197303	4.47993258388864	1	Phenotypic diverse
acp1	-0.175211921273889	-2.91727645049514	1	Phenotypic diverse
acsl1	-5.13321351644832	2.05700079789044	1	Phenotypic diverse
acta2	-2.31471721865448	-2.60187976193115	1	Phenotypic diverse
actn2	-2.81471755033189	-1.04406884712503	1	Phenotypic diverse
actn4	-4.8897421881442	-0.316961026638816	1	Phenotypic diverse
acy1	-4.65661661979924	-2.46452187151646	1	Phenotypic diverse
acy3	-4.46323978182897	-2.31419433559508	1	Phenotypic diverse
acyp1	4.30286667691831	3.14186096020138	2	Platelet count
ada	2.98641110905995	-5.43435730854749	7	Omnigenic
adam15	4.03340222207664	-6.82075729577796	7	Omnigenic
adcyap1r1	-5.55666807105655	2.28259871266362	1	Phenotypic diverse
add1	4.10091202247231	4.59667454319941	2	Platelet count
adgrb3	5.27162471995979	-8.38755884019888	6	Monogenic
adgrd1	1.05484528679462	-3.13203321102832	5	Inflammation
adgre1	0.419284786341283	-1.91659269545813	8	Liver/Macrophages
adgre2	-1.42490006775604	-2.04557963852136	8	Liver/Macrophages
adgrf5	1.54480402952047	2.88877666619466	1	Phenotypic diverse
adgrg2	-1.93431898040558	-0.122151701920025	1	Phenotypic diverse
adgrv1	-4.11954628319011	1.51940750576321	1	Phenotypic diverse
adh1b	-4.59858219359474	-2.41096395708843	1	Phenotypic diverse
adh4	-4.67131849107892	-2.46849469732288	1	Phenotypic diverse
adra2a	-6.29664958496035	2.23492435330486	1	Phenotypic diverse
afap1	5.40151322313256	-8.53986863680386	6	Monogenic
agbl2	-6.99146162165364	2.05312406836129	1	Phenotypic diverse
agxt	-6.08034904679099	-1.86903488744281	8	Liver/Macrophages
ahcy	4.41718140511489	2.68763742118465	2	Platelet count
ahnak	-1.74678750000407	-3.07023542559133	1	Phenotypic diverse
ahnak2	-1.59128852564599	-2.47580333981865	1	Phenotypic diverse
ahsa1	-0.0440418002949607	4.13444034831913	1	Phenotypic diverse
ahsp	-1.36796574181731	2.44073926730042	1	Phenotypic diverse
aida	-5.41843972740663	1.61927573640767	1	Phenotypic diverse
aif1	1.25046436891561	4.35334445569359	2	Platelet count
aif1l	-1.11068221132838	-2.51605244528471	1	Phenotypic diverse
aifm1	4.94898885388933	6.07275073192138	2	Platelet count
ak1	0.217859517408612	4.03749067118625	1	Phenotypic diverse
ak2	4.11103756288184	5.73239108582659	2	Platelet count
akap12	-5.37554503651119	-0.105230515919487	1	Phenotypic diverse
akr1b1	3.49221454047077	4.78830781375268	2	Platelet count
akr1c4	-4.84972849203185	0.426422995200918	1	Phenotypic diverse
akt1s1	4.40260835395418	5.00729514549202	2	Platelet count
akt2	7.05087358505312	5.54226668500353	2	Platelet count
akt3	5.33566866508632	5.89974939039962	2	Platelet count
aldh1a1	-1.36680851877324	2.44193363290891	1	Phenotypic diverse
aldh2	-5.38931404181629	0.486611433915414	1	Phenotypic diverse
aldh3a1	1.43181088237331	-3.57944782614365	5	Inflammation
aldh5a1	-0.246289929767811	4.1063403381588	1	Phenotypic diverse
alms1	-6.85455246175574	0.568763249661099	1	Phenotypic diverse
amdhd2
amfr	-2.99216520578146	3.68711863579088	1	Phenotypic diverse
amigo1	-4.77214231408576	0.81848684274339	1	Phenotypic diverse
amigo2	-0.0499480648847873	-0.523575997522329	1	Phenotypic diverse
amot	-3.72752410667895	-2.70741003063767	1	Phenotypic diverse
amotl2	0.420660458939715	4.11164757521023	1	Phenotypic diverse
ampd3	-0.346419003059293	-2.88819181455227	1	Phenotypic diverse
ank2	-4.18764020719527	1.5554586380467	1	Phenotypic diverse
ankmy2	4.19911525944826	5.48924919560269	2	Platelet count
ankra2
ankrd54	-2.32720252759104	2.12140066212392	1	Phenotypic diverse
anpep	-6.1078489650952	-1.86137527618921	5	Inflammation
anxa10	-4.50785065116783	-0.196780233393506	1	Phenotypic diverse
anxa11	3.98677197616761	5.44931468870471	2	Platelet count
anxa3	6.43166894310564	5.60853560454534	2	Platelet count
anxa4	5.86791750179016	6.0190433245816	2	Platelet count
anxa5	-3.58714722023616	-1.45641605802358	1	Phenotypic diverse
ap1g2	4.85240200231119	4.39531877654311	2	Platelet count
ap2b1	2.73495630867889	4.82290361918581	2	Platelet count
ap3b1	5.20570251779019	5.43948080353025	2	Platelet count
ap3s2	4.51125577467597	4.38666256054508	2	Platelet count
apbb1ip	-1.65811288323678	1.60099515536956	1	Phenotypic diverse
apex1	0.342725648605194	-2.993543801535	5	Inflammation
aplp1	1.40909324741667	4.18118161445137	1	Phenotypic diverse
apobr	5.99551759406048	-9.38986930947117	6	Monogenic
appl2	6.4658135124331	5.47260065195316	2	Platelet count
aprt	2.4440166764466	4.36419450222803	2	Platelet count
araf	0.863667272118757	4.29846869896748	1	Phenotypic diverse
areg	-3.93314071117164	-0.709674419982268	1	Phenotypic diverse
arf6	4.93990540693597	4.38019294309454	2	Platelet count
arfip1	3.65081606874209	4.88937098884562	2	Platelet count
arg1	-1.33931768904873	2.48655695714196	1	Phenotypic diverse
arg2	-0.643409415593636	3.77114983767887	1	Phenotypic diverse
arhgap1	1.56297945635958	4.42477733430478	2	Platelet count
arhgap25	0.793919427014904	4.22637370722434	1	Phenotypic diverse
arhgap30	-5.75655232954534	1.55783761629708	1	Phenotypic diverse
arhgap45	6.1915865002423	5.77417420126926	2	Platelet count
arhgap5	-1.61794714392338	-0.0499549228492343	1	Phenotypic diverse
arhgef1	4.47809830822847	5.14920200562005	2	Platelet count
arhgef10	4.24352871038444	3.17081076811458	2	Platelet count
arhgef12	4.34339481138311	5.0245247751708	2	Platelet count
arhgef5	0.330756415400131	-3.40883683350575	5	Inflammation
arid3a	-6.72810265260026	1.34120691971862	1	Phenotypic diverse
arid4b	-2.73095753095191	2.07495495506969	1	Phenotypic diverse
arl13b	2.89857943159965	4.83251367765902	2	Platelet count
arl2bp	4.1852092966214	3.36159776618694	2	Platelet count
armcx2	-5.89592141174885	0.670206989346576	1	Phenotypic diverse
arnt	-5.41405423078336	1.59367202566071	1	Phenotypic diverse
asgr2	1.10579255653477	-1.96260224080621	8	Liver/Macrophages
aspscr1	4.29930659794183	3.69301148332521	2	Platelet count
asrgl1	5.19999787499132	2.92930131221295	8	Liver/Macrophages
ass1	-4.6821444102557	-2.48008284929502	1	Phenotypic diverse
atf2	-4.11548201881667	1.53862220966743	1	Phenotypic diverse
atf4
atg16l1	5.11215909851143	5.01807154004464	2	Platelet count
atg4a	2.16612481067786	4.8380252635593	2	Platelet count
atox1	4.11955298620513	5.49556181696027	2	Platelet count
atp1b1	-5.0215902885446	0.257830209167634	1	Phenotypic diverse
atp1b2	-6.18500900982569	2.83651722101707	1	Phenotypic diverse
atp1b3	-6.29387844311459	2.69712662200148	1	Phenotypic diverse
atp1b4
atp2b4	-5.23640302664946	1.74501180971068	1	Phenotypic diverse
atp5f1d	-6.55957533084021	0.481463856150949	1	Phenotypic diverse
atp5if1	7.01380413481917	5.08975785474699	2	Platelet count
atp5po	-3.93380156760784	3.32249127005108	1	Phenotypic diverse
atp6ap2	-3.71736161812018	-0.835889563291822	1	Phenotypic diverse
atp6v1d	-3.92800396032964	3.2925045106319	1	Phenotypic diverse
atp6v1f	1.39196759159248	4.51135556614612	1	Phenotypic diverse
atp6v1g1	4.97143936617078	4.53709599018195	2	Platelet count
atp6v1g2	-3.50695261503481	0.387684997556023	1	Phenotypic diverse
atraid	-1.15864844617189	-5.13062918532018	3	Kidney function
atxn10	3.97136351788662	5.68351745875863	2	Platelet count
atxn2	-0.910301929512628	3.9325293006036	1	Phenotypic diverse
atxn2l	2.9207892197404	4.87961261912326	2	Platelet count
atxn3	3.99636349290752	3.07005478914018	2	Platelet count
axin1	5.07272570513167	4.94371287027632	2	Platelet count
axl	-1.49735897693955	-4.1301928102274	3	Kidney function
azi2	2.7770444492492	4.43295317466296	2	Platelet count
babam1	-3.34915735762528	3.57026558194621	1	Phenotypic diverse
bach1	2.93899436916249	4.48837096553498	2	Platelet count
bag3	-3.22836487509674	-1.91333530166091	1	Phenotypic diverse
bag4	2.90930146586312	4.41036002400256	2	Platelet count
baiap2	-6.13291928982732	-1.84461534373592	1	Phenotypic diverse
bambi	-2.08245090278104	-3.23833557555802	1	Phenotypic diverse
bank1	4.36294888658931	4.65112516877061	2	Platelet count
batf	-5.49642701102042	-0.124806841107451	1	Phenotypic diverse
bax	4.04805388341178	5.73201834071222	2	Platelet count
bcam	0.804642867241652	-0.585451966251862	8	Liver/Macrophages
bcat1	3.70686166058799	3.09414854389457	1	Phenotypic diverse
bcat2	-6.64537034070501	2.3870801821558	1	Phenotypic diverse
bcl2	-1.61845633314335	3.21573114752416	1	Phenotypic diverse
bcl2l1	6.97069873282038	5.55201161941292	2	Platelet count
bcl2l11	1.04431042008835	-0.256483218849268	4	Polygenic
bcl2l15	-1.72161330902913	1.67727573435794	1	Phenotypic diverse
bcl7a	-7.09607473481349	1.00004399870564	1	Phenotypic diverse
bcl7b	-6.20386569753386	2.00422667504278	1	Phenotypic diverse
bcr	4.01344476557279	4.83939186191304	2	Platelet count
becn1	4.33304697203853	4.48589100287219	2	Platelet count
bex3	-6.94167844638488	2.39488992469503	1	Phenotypic diverse
bhlhe40
bhmt2
bid	3.41492946392231	4.85978173079532	2	Platelet count
bin2	6.40719810040635	5.65749690994779	2	Platelet count
birc2	4.39499294649292	4.90427764574323	2	Platelet count
blmh	2.82731397557869	-4.78238789166415	7	Omnigenic
blnk	-2.63548900076514	1.90645841804215	1	Phenotypic diverse
bloc1s2	-6.58368895750623	0.115808015481745	1	Phenotypic diverse
bloc1s3	5.21208641191194	4.69083460183767	2	Platelet count
blvrb	-1.33960524155392	2.48909951889283	1	Phenotypic diverse
bnip2	1.81548690610826	4.53489990993356	2	Platelet count
bnip3l	0.329783687800819	4.09842464528986	1	Phenotypic diverse
brap	5.10439925188292	5.00083959554703	2	Platelet count
brd1	-6.79323260605113	2.47589643387762	1	Phenotypic diverse
brd2	-3.38070997106442	2.40489868489546	1	Phenotypic diverse
brd3	-3.16070069551742	3.6184387947395	1	Phenotypic diverse
brdt	1.12902482582531	3.62633989007064	1	Phenotypic diverse
brk1	1.47723516964563	3.54327620085148	2	Platelet count
brme1
brsk2	2.52169121936263	-4.0732790721977	5	Inflammation
bsg	-1.78948381214165	-3.84502849247672	3	Kidney function
bsnd	-5.13251971803251	2.12286898608352	1	Phenotypic diverse
bst2	-6.14093729864625	-1.89320721100115	1	Phenotypic diverse
btla	-6.99764373994964	1.96480370022124	1	Phenotypic diverse
btn2a1	-0.935915721047872	-5.41589263406588	3	Kidney function
btn3a2	3.41219278258259	-6.97442199403832	7	Omnigenic
c19orf12	-4.52348955788428	-2.3548115068999	1	Phenotypic diverse
c1galt1c1	-3.26743530913834	0.104058753975878	1	Phenotypic diverse
c1r	0.0756363534255969	-2.99322372761383	1	Phenotypic diverse
c2cd2l	-3.07710758177303	2.41255731257041	1	Phenotypic diverse
c7orf50	-0.435823497019768	-2.80758513370703	1	Phenotypic diverse
c9orf40	-1.39914805564948	2.42912998772182	1	Phenotypic diverse
ca1	-1.43569045816472	2.38826651795032	1	Phenotypic diverse
ca12	-1.11033069102956	-2.35993227099769	8	Liver/Macrophages
ca13	6.56045699100114	4.58628014007202	2	Platelet count
ca14	-2.64582593130139	-1.32318565401969	1	Phenotypic diverse
ca2	-1.29539120904636	2.51974301981227	1	Phenotypic diverse
ca3	-1.37688618172434	2.40897743198683	1	Phenotypic diverse
ca4	0.0886665525446897	-2.08223987898826	8	Liver/Macrophages
ca5a	4.31739834330142	-7.34868066132133	7	Omnigenic
ca7	-6.36506206004578	2.71631899158471	1	Phenotypic diverse
ca8	-6.62508334902131	1.23207482337582	1	Phenotypic diverse
cabp2	-0.00600701901333384	3.71637516445922	1	Phenotypic diverse
cacna1c	-6.49390752861978	2.43589606056127	1	Phenotypic diverse
cacna1h	-6.60206593040721	2.66236990745536	1	Phenotypic diverse
cacnb1	-5.11136912961546	2.11381332786385	1	Phenotypic diverse
cacnb3	5.88440921996706	4.97159691496205	2	Platelet count
cacybp	7.4159534185043	5.0761066737136	2	Platelet count
cadps	-5.16377616972389	2.15062674884894	1	Phenotypic diverse
calb1	-2.14596453923753	-3.27167793164145	1	Phenotypic diverse
calb2	-4.13627371761012	-0.508719766596752	1	Phenotypic diverse
calcoco1	3.88465508983518	4.72114649789159	2	Platelet count
calcoco2	4.99261679585731	5.67543557748953	2	Platelet count
caly	-6.99214855055722	1.86699257946893	1	Phenotypic diverse
camkk1	3.87404646903031	3.14978319375479	1	Phenotypic diverse
camlg	-0.754667231109611	3.91326581676516	1	Phenotypic diverse
camsap1	4.08937265971625	4.90322321230348	2	Platelet count
cant1	2.01036729496856	3.12675705316545	1	Phenotypic diverse
capg	5.00334409520918	-8.10762478352609	6	Monogenic
capn3	-2.95972095023264	-0.821161360570075	1	Phenotypic diverse
caps	-0.93772936177806	-1.56655265922276	1	Phenotypic diverse
carhsp1	-1.38931397624192	2.43657284817243	1	Phenotypic diverse
casc3	3.21517611384397	5.09672589639267	2	Platelet count
casp1	-1.35921698260391	0.0965423440625952	1	Phenotypic diverse
casp10	3.43613615876893	4.11105395684574	2	Platelet count
casp2	6.18236443193678	5.90421961438293	2	Platelet count
casp3	6.95408798868939	5.30813426507519	2	Platelet count
casp7	6.32652892923509	5.5334166390463	2	Platelet count
casp8	4.17435574996736	3.43863221234336	2	Platelet count
casp9	0.284908455666735	4.24039105832518	1	Phenotypic diverse
cat	-1.33513936097485	2.49451547806968	1	Phenotypic diverse
cbs	-4.50023742192965	-2.31042554389227	1	Phenotypic diverse
cbx2	-7.08147143360949	1.94067927153305	1	Phenotypic diverse
cc2d1a	4.880402191676	4.45535388676031	2	Platelet count
ccar2	-5.10061143686614	0.233076992153808	1	Phenotypic diverse
ccdc28a	-6.97374252103487	2.01962437147619	1	Phenotypic diverse
ccdc50	-1.81148304274915	-0.275649792305488	1	Phenotypic diverse
ccnd2	-5.99356500429059	0.740630115060445	1	Phenotypic diverse
ccne1	-4.14091148631492	1.57420443881574	1	Phenotypic diverse
ccs	2.50408876256699	-4.03163590947701	5	Inflammation
cct5	2.88637879931755	4.75609954338305	2	Platelet count
cd101	3.42968597803912	-6.04082624010918	7	Omnigenic
cd109	4.47528045428508	-7.4494455444651	7	Omnigenic
cd164l2	0.679383759686691	-3.32883336620226	5	Inflammation
cd1c	0.754673094327644	-0.40177668552913	8	Liver/Macrophages
cd2	-3.89948631803868	-1.1186666030694	1	Phenotypic diverse
cd200	-1.83713728904934	-1.59297918022708	1	Phenotypic diverse
cd207	1.14033879250408	-3.41017558635523	5	Inflammation
cd22	0.987462335563257	-0.633971415946663	8	Liver/Macrophages
cd226	7.19212280231362	4.24623421419325	2	Platelet count
cd244	0.701759905331856	-1.89348834554393	8	Liver/Macrophages
cd248	-2.1331263440799	-1.40050734792033	1	Phenotypic diverse
cd27	-1.09359656705558	-5.56755720275132	3	Kidney function
cd274	-0.870248070750328	-3.97583628215184	3	Kidney function
cd276	4.55446196935325	-7.64107924523204	7	Omnigenic
cd28	-0.46805942805549	-1.65905501797876	8	Liver/Macrophages
cd2ap	4.04541651914332	3.19452340363011	2	Platelet count
cd300c	-0.2661977380316	-4.66469908244883	3	Kidney function
cd300e	-0.618900025827982	-5.57129322683547	3	Kidney function
cd300lf	5.82052987377341	-9.17006583971058	6	Monogenic
cd300lg	0.356447807870895	-4.09243702943314	3	Kidney function
cd302	-1.14657914976389	-4.45440136704961	3	Kidney function
cd33	6.03025174401665	-9.44652015019441	6	Monogenic
cd34	0.15657506085708	-0.315058793129038	1	Phenotypic diverse
cd36	5.60742908436802	3.069088909724	8	Liver/Macrophages
cd38	0.289332050464442	-5.06676233754785	3	Kidney function
cd3d	-6.1650458200882	2.86736648962228	1	Phenotypic diverse
cd3e	-5.44578888345325	0.0939491367181322	1	Phenotypic diverse
cd3g	-7.08084319952947	0.971887712436047	1	Phenotypic diverse
cd4	-0.866544160987182	-4.02891731589731	3	Kidney function
cd46	2.02230858390973	3.17134148104515	2	Platelet count
cd5	-1.61344625896791	-4.13485738689304	3	Kidney function
cd58	0.883189908958788	-0.567281751684937	8	Liver/Macrophages
cd69	7.5836331616653	5.02968152715816	2	Platelet count
cd7	0.655095442701133	-4.34665317050107	5	Inflammation
cd70	4.29650281748	-7.2448029088815	7	Omnigenic
cd72	-1.59132917579886	-4.17798231636861	3	Kidney function
cd74	-1.2603471896889	-5.23737467438249	3	Kidney function
cd79b	-1.30517309772022	-4.82323090732926	3	Kidney function
cd82	-5.12071044511278	2.14809767763156	1	Phenotypic diverse
cd83	-1.41672722214513	-4.73583782087865	3	Kidney function
cd84	7.22751030546671	4.25259126164455	2	Platelet count
cd86	-0.46161226374209	-0.723126308021245	1	Phenotypic diverse
cd93	-1.85321593754819	-4.14452978116845	3	Kidney function
cd99	-1.99390693925903	-3.24673275786268	1	Phenotypic diverse
cd99l2	-1.54218137563507	-2.98172567002089	8	Liver/Macrophages
cda	1.86111345133348	-4.5978719696317	5	Inflammation
cdan1	-5.10125079095237	2.09894142747435	1	Phenotypic diverse
cdc123
cdc25a
cdc26	5.96340783137621	5.89504250808147	2	Platelet count
cdc27	2.97045114281768	4.51425250089299	2	Platelet count
cdc37	5.71866861782722	5.86586525826685	2	Platelet count
cdc42bpb	4.86397547877992	5.375487161405	2	Platelet count
cdh1	1.58294347674456	-0.90483124895027	4	Polygenic
cdh15	-0.269751349605769	-2.70183748996347	5	Inflammation
cdh17	1.74268466451032	-1.15669816942502	4	Polygenic
cdh2	-0.52269125323125	-1.15789530330578	8	Liver/Macrophages
cdh22	-6.93039214643902	2.46425002808569	1	Phenotypic diverse
cdh23	-3.22693776711936	0.166305543860954	1	Phenotypic diverse
cdh3	-2.00183810962228	-3.98385281410396	3	Kidney function
cdh4	-6.99409104273621	0.688048241616584	1	Phenotypic diverse
cdh5	-3.85914172219571	-7.38720144299973	4	Polygenic
cdh6	1.20477018224754	-4.60325128241977	5	Inflammation
cdhr2	-6.1399060248289	-1.88695353336612	1	Phenotypic diverse
cdk1	-5.1499887672629	2.05995090604677	1	Phenotypic diverse
cdk5rap3	1.63503045178486	4.48818288255142	2	Platelet count
cdkl5	-6.26095694057602	2.77120639970866	1	Phenotypic diverse
cdkn1a	5.23128900424913	4.16116268213061	2	Platelet count
cdkn2d	7.11292871775018	5.49534302424082	2	Platelet count
cdon	-3.44451137921111	-0.451583762693086	1	Phenotypic diverse
ceacam18	-6.55599899028869	0.0715831629888903	1	Phenotypic diverse
ceacam19	-1.53425742584106	-2.55063850182356	1	Phenotypic diverse
ceacam20	-1.71495169497826	-0.259269085022979	1	Phenotypic diverse
ceacam21	5.80548399852631	-9.1257451895458	6	Monogenic
ceacam3	-5.60463248791545	0.388644161702587	1	Phenotypic diverse
ceacam6	-0.169743079777217	-0.759483682383802	1	Phenotypic diverse
cebpa	-4.84394489694838	-0.265256593374854	1	Phenotypic diverse
cebpb	-1.82794985742026	1.79741613288776	1	Phenotypic diverse
celsr2	0.368179415360049	-4.20373969462551	5	Inflammation
cemip2	-3.39590938475144	0.0754261145439822	1	Phenotypic diverse
cend1	-4.85903617195564	-0.28636779978507	1	Phenotypic diverse
cenpf	-1.36480957162868	2.45269383385451	1	Phenotypic diverse
cenpj	-3.24910709688996	3.60896083299579	1	Phenotypic diverse
cep112	-2.11921686140596	-1.02923633479021	1	Phenotypic diverse
cep152	-4.47360470120137	0.648589257404662	1	Phenotypic diverse
cep164	-6.63683002595722	2.18522799153029	1	Phenotypic diverse
cep170	4.31309172374409	5.64350927068626	2	Platelet count
cep20	4.76678806011941	4.56667541577915	2	Platelet count
cep290	-4.26353566318383	3.1804443247983	1	Phenotypic diverse
cep350
cep43	3.62578992384133	4.76030754115518	2	Platelet count
cep85	3.12972099631114	4.41833327162557	2	Platelet count
cetn2	3.97771009582955	5.30295109781061	2	Platelet count
cetn3	5.4372907628295	5.22532090647609	2	Platelet count
cgn	-5.10275804771057	0.114642740310188	1	Phenotypic diverse
chac2	2.38586961566349	4.7651301276974	2	Platelet count
chchd10	-2.26432787163984	-3.29041048518596	1	Phenotypic diverse
chchd6	-1.36052675285658	-2.78937221638825	1	Phenotypic diverse
chek2
chm	2.90553430384011	4.89805299211994	2	Platelet count
chmp1a	6.91542225649848	5.54050100932876	2	Platelet count
chmp6	5.50616796945125	4.35943502816954	2	Platelet count
chp1	-6.65638072906599	0.279850991469279	1	Phenotypic diverse
chrm1	-6.39509746789832	2.67796538224577	1	Phenotypic diverse
ciapin1	5.74424250294319	5.71713175901109	2	Platelet count
cinp	-3.87089819664216	3.3578175770773	1	Phenotypic diverse
cirbp	6.749926193004	5.72639095818309	2	Platelet count
cit	-2.82453038111861	2.26797863261881	1	Phenotypic diverse
ckap4	-1.15370863845725	-4.97361319470491	3	Kidney function
ckb	-2.09610404863916	-3.7457528638095	3	Kidney function
clasp1	-3.50095307949713	2.7780053079657	1	Phenotypic diverse
clc	-1.15732910372987	-0.379754561815116	1	Phenotypic diverse
clec10a	1.30389456604524	-4.7406485398853	5	Inflammation
clec12a	0.476092151943743	-3.35029344302117	5	Inflammation
clec14a	-1.44976391172313	-4.16093206051764	3	Kidney function
clec1a	1.16704273191356	-1.93020379342292	8	Liver/Macrophages
clec1b	7.27234200300583	4.3621666674179	2	Platelet count
clec2l	-5.41906138476552	1.58731811535498	1	Phenotypic diverse
clec4a	0.986703324419287	-3.03084192553203	5	Inflammation
clec4c	4.89786989251722	-7.97417349717013	7	Omnigenic
clec4d	2.50969086919081	-5.54943240559802	7	Omnigenic
clec4g	0.348376641560745	-0.746446366327695	8	Liver/Macrophages
clec5a	-0.748560543280241	-2.71288824080005	8	Liver/Macrophages
clec6a	1.85242485481586	-4.83617554124828	5	Inflammation
clec7a	5.61817375022712	-8.91034548600626	6	Monogenic
clgn	3.28685169302325	-5.94090185054233	7	Omnigenic
clic5	-3.93565268449238	-0.802148831801615	1	Phenotypic diverse
clint1	-7.03032907449655	2.05872089909283	1	Phenotypic diverse
clip2	5.02200159255188	5.3243443109325	2	Platelet count
clmp	-0.83372808401669	-5.33873797467616	3	Kidney function
clns1a	-2.85991234473379	2.01995250236012	1	Phenotypic diverse
clpp	3.99389753134217	5.80909073177471	2	Platelet count
clspn	-3.07744618972871	3.62896503430493	1	Phenotypic diverse
clstn1	-5.03124268194662	0.251962473352434	1	Phenotypic diverse
clstn2	0.118927263414428	-2.94325868731978	5	Inflammation
clstn3	1.21835103281464	-4.16422873227229	5	Inflammation
clta	0.494391674168988	4.10546261748334	1	Phenotypic diverse
cmc1	5.90961339317779	4.89125074947628	2	Platelet count
cmip	5.01781329826436	4.68955569378198	2	Platelet count
cngb3
cnp	6.26835049116645	5.65911778456708	2	Platelet count
cnst	5.26876063067799	5.51971159873214	2	Platelet count
cntf	-7.05853638527845	1.96067696847526	1	Phenotypic diverse
cntnap2	1.78458142192466	-4.16771530383732	5	Inflammation
cntnap4	-4.47169644160638	1.4204218594291	1	Phenotypic diverse
colec12	-1.0729007838475	-5.62511117752244	3	Kidney function
commd1	6.66517765561966	4.81774949392117	2	Platelet count
commd9	1.36887807048687	4.52057347811592	1	Phenotypic diverse
comt	2.90544163374775	-3.80327730016149	5	Inflammation
copb2	-0.845015001003972	4.07991383893446	1	Phenotypic diverse
cope
coq7	-6.12732019487938	-1.82509002294888	1	Phenotypic diverse
coro1a	4.51465749170438	5.6025504787895	2	Platelet count
coro6	-3.12326877567434	-0.842192610431296	1	Phenotypic diverse
cox5b	4.28533072351071	5.90739323213749	2	Platelet count
cox6b1	1.64849584741429	4.5246519401768	2	Platelet count
cplx2	-6.80161253710457	2.08430800402204	1	Phenotypic diverse
cpm	-0.661582265480527	-0.726749973752536	1	Phenotypic diverse
cpox	-2.65201446714246	0.115085974432496	1	Phenotypic diverse
cpped1	3.25635614191073	-5.43169706637133	7	Omnigenic
cptp	-3.18018084035755	3.66480743785247	1	Phenotypic diverse
cr1	1.02631686467791	-2.35559134049249	5	Inflammation
cr2	0.841919402767985	-0.494850534461776	8	Liver/Macrophages
cracr2a	3.39506638970391	4.51238991992675	2	Platelet count
cradd	7.46527712412352	5.0815776627575	2	Platelet count
creb3
crebzf	-6.87861540984157	2.57035507538497	1	Phenotypic diverse
crip2	-3.36541354921672	-1.12043105781582	1	Phenotypic diverse
crkl	7.20315850248057	5.30636128784895	2	Platelet count
crnn	2.69455614561521	-5.06365414413407	7	Omnigenic
crtam	-0.349466481914813	-2.38755885619135	8	Liver/Macrophages
crx	-6.76659832480834	1.15638545372437	1	Phenotypic diverse
crybb1	6.97314123533609	5.10266525794121	2	Platelet count
crybb2	-0.128496585535105	-0.291277578039691	1	Phenotypic diverse
crygd	3.33591221465461	-5.53446758845021	7	Omnigenic
crym	3.98389409357261	2.7019511198052	1	Phenotypic diverse
cryzl1	7.28599428528749	4.99222823983199	2	Platelet count
csde1	0.628206816991496	4.02661378300154	1	Phenotypic diverse
csf2rb	5.98389476248608	-9.37645462873479	6	Monogenic
csnk1d	-0.581772236685855	3.89385218600909	1	Phenotypic diverse
csnk2a1	1.65286620142503	3.65528504768008	2	Platelet count
cspg4	-2.14956688877364	-1.48476432462399	1	Phenotypic diverse
cspg5	-4.82833027928542	-0.384287854059271	1	Phenotypic diverse
csrp3	-2.88677099689975	-0.958198776402903	1	Phenotypic diverse
cstb	3.96163580301635	-7.38395498891807	7	Omnigenic
ctnna1	-6.67214930839569	2.31777865759379	1	Phenotypic diverse
cuzd1	0.195176581596429	-0.236331036146435	1	Phenotypic diverse
cwc15	-2.25705407644858	2.22926204746476	1	Phenotypic diverse
cyb5a	-6.78172903120721	1.72492859175021	1	Phenotypic diverse
cyb5r2	3.98336619507118	3.34771924867119	2	Platelet count
cyp24a1	-6.60359292187835	0.114672589460869	1	Phenotypic diverse
cyth3	-6.28979881701129	1.13422231714005	1	Phenotypic diverse
daam1	7.65516432614607	5.04828364290747	2	Platelet count
dab2	5.36644371986966	5.20746140156922	2	Platelet count
dapk2	0.230581031753942	-2.96293277598494	5	Inflammation
dapp1	5.59863787388083	5.80277550983027	2	Platelet count
dars1	5.80042060249064	5.90680391799422	2	Platelet count
dbi	6.52859691525051	4.49850154272433	2	Platelet count
dbn1	2.60703149881587	4.41480025850355	2	Platelet count
dbnl	7.24024297384419	5.2128319129583	2	Platelet count
dcbld2	-0.140435896101594	-1.49556628860619	8	Liver/Macrophages
dcc	-2.72298056695082	-0.629401830830788	1	Phenotypic diverse
dcdc2c	-5.3166349914913	2.21224606552372	1	Phenotypic diverse
dclre1c
dctd	7.25393493338376	5.33133063339821	2	Platelet count
dctn1	3.98694230927882	4.67952801435374	2	Platelet count
dctn2	1.6419054237402	4.55792740941304	2	Platelet count
dctn6	1.78701478344522	4.51845063723853	2	Platelet count
dctpp1	-2.37045509369474	-1.51420121841194	1	Phenotypic diverse
dcun1d1	-5.54575589679693	1.65667491345191	1	Phenotypic diverse
dcun1d2	-6.36607112161255	1.86962027262597	1	Phenotypic diverse
dcxr	-4.70816517246181	-2.50186068571257	1	Phenotypic diverse
dda1	-6.52145411364933	2.22999687548933	1	Phenotypic diverse
ddah1	2.41376913802921	4.05700712055133	2	Platelet count
ddc	0.839247433237814	-2.94391219584273	5	Inflammation
ddhd2	4.83419458371961	5.07567564993988	2	Platelet count
ddi2	-1.39585938584522	2.4366953625817	1	Phenotypic diverse
ddt	-0.842028510389121	2.89027639693236	1	Phenotypic diverse
ddx1	-3.56426102749912	3.47147356011665	1	Phenotypic diverse
ddx25	-5.57886545763203	2.35069352835583	1	Phenotypic diverse
ddx39a	-7.012376604562	1.97839486779242	1	Phenotypic diverse
ddx4	-6.31653954532144	1.91910017468118	1	Phenotypic diverse
ddx53
ddx58	3.76023442637698	3.07562904223242	1	Phenotypic diverse
decr1	5.50868224376994	6.12227874225579	2	Platelet count
dennd2b
denr	3.36236246250372	5.14042234680622	2	Platelet count
dffa	5.45535144878368	5.7745890931846	2	Platelet count
dgcr6	-3.55153408116517	0.514726837364045	1	Phenotypic diverse
dgka	4.45782658831799	5.14126173815551	2	Platelet count
dgkz	-0.934905200223472	4.07410218025431	1	Phenotypic diverse
dhodh	-7.03670272453903	1.93980769454992	1	Phenotypic diverse
dhps	-2.91755324625898	1.99088800356461	1	Phenotypic diverse
diablo	6.28315238711384	5.85769377748955	2	Platelet count
dipk1c	-6.97976217128995	2.41662078374603	1	Phenotypic diverse
dlgap5	-7.07406118075332	0.705742497084975	1	Phenotypic diverse
dlk1	1.18168220774302	-4.33992437957527	5	Inflammation
dll1	-1.34483589625045	-5.01666263998295	3	Kidney function
dll4	-4.19951018834458	1.57284027665378	1	Phenotypic diverse
dmd	-0.856288572669298	3.8459180552241	1	Phenotypic diverse
dnaja1
dnaja2	5.37146992750808	5.20888425162655	2	Platelet count
dnaja4	-1.58300876786984	2.29202032857868	1	Phenotypic diverse
dnajb1	5.22245536179042	4.10534211583355	2	Platelet count
dnajb14	4.4756620021817	5.72900230622589	2	Platelet count
dnajb2	2.18978431135987	4.84434641804209	2	Platelet count
dnajb6	6.80626639949665	4.91157080427329	2	Platelet count
dnajb8	0.0484328989689746	3.98733857113445	1	Phenotypic diverse
dnajc21	1.5485811806062	4.42221645470279	2	Platelet count
dnajc6	5.20778620571627	4.21273339481103	2	Platelet count
dnajc9	2.85026232145958	4.79607937418013	2	Platelet count
dner	-1.40250623584788	-1.17864103606371	1	Phenotypic diverse
dnlz	-6.19051311770074	1.12578317383835	1	Phenotypic diverse
dnm1	6.44339464890936	4.64448357010609	2	Platelet count
dnm3	1.58180534408833	3.01132686015125	2	Platelet count
dnmbp	3.00424884851992	4.57246606898646	2	Platelet count
dnpep	-2.60092672218859	0.832728955066998	1	Phenotypic diverse
dnph1	3.97780525704014	2.98517099549078	2	Platelet count
doc2b	-4.42633851400251	0.595175231588105	1	Phenotypic diverse
dock9	-2.6808132505496	0.402584307920817	1	Phenotypic diverse
dok1	5.73980465919242	5.37227423051849	2	Platelet count
dok2	7.08525905747599	5.19329183752487	2	Platelet count
dpep2	-0.121437828636374	-1.24959744002038	8	Liver/Macrophages
dpp10	-1.70480518412178	-1.47725292454721	1	Phenotypic diverse
dpp6	-1.73381719364314	-1.52235081540353	1	Phenotypic diverse
dpy30	2.31620227566253	3.97682773726208	2	Platelet count
drg2	6.48662259929596	5.72253294429858	2	Platelet count
dsc2	-1.24157317870214	-5.01950346861855	3	Kidney function
dsg2	-0.347171207340016	-1.07357981363099	8	Liver/Macrophages
dsg3	-0.487607766873248	-1.56431614231986	8	Liver/Macrophages
dsg4	0.136259640970656	-0.409039248988862	1	Phenotypic diverse
dtd1	7.31087017488499	4.99496720299308	2	Platelet count
dtnb	-2.43661620250216	-1.49948569445792	1	Phenotypic diverse
dtx2	-5.86203173985026	0.860116134852448	1	Phenotypic diverse
dtx3	-2.23004125650841	-3.43181519606287	3	Kidney function
dtymk	5.45296854621791	4.29584093072292	2	Platelet count
duox2
dusp13	-2.09382279350582	-1.28872104142769	1	Phenotypic diverse
dusp29	-2.9012775735327	-1.02785800146567	1	Phenotypic diverse
dusp3	1.04198478826552	4.39287567761734	1	Phenotypic diverse
dut	5.04705336773432	6.14709186002841	2	Platelet count
dxo	4.41022936549643	2.7427974902304	2	Platelet count
dync1h1	-1.5495839101525	-0.0147271186778696	1	Phenotypic diverse
dynlt1	-3.97952590216483	-7.51053575370663	4	Polygenic
dynlt3	1.53380403983556	3.4749100811264	2	Platelet count
ece1	-1.08397438125594	-0.476522098768475	1	Phenotypic diverse
echdc3	3.24162419197583	-5.76075663476119	7	Omnigenic
echs1	6.14241791221039	4.51901450613145	2	Platelet count
eci2	3.85945717869586	3.18694480039032	2	Platelet count
ecscr	-6.21722584705056	1.77938536682271	1	Phenotypic diverse
eda2r	-2.2053114674834	-2.63919165841381	3	Kidney function
edar	1.22084012308151	-1.72399249412456	8	Liver/Macrophages
edf1	1.44706171910411	4.51226940809508	2	Platelet count
ednrb	-5.49163497081031	0.194350902506884	1	Phenotypic diverse
eef1d	4.94147022145055	4.36367877649427	2	Platelet count
efcab14	-1.56513946424475	-4.76338442941382	3	Kidney function
efcab2	4.37505764033181	2.68649139924978	2	Platelet count
efhd1	-1.99796696245278	-3.21930464318941	1	Phenotypic diverse
efnb2	-3.30621580526661	-1.15805847805308	1	Phenotypic diverse
egf	6.9517465441921	4.17877112087572	2	Platelet count
egln1	-1.80972172869826	1.91012878951336	1	Phenotypic diverse
ehbp1	5.55876331800072	4.73955695351638	2	Platelet count
ehd3	6.2117545733766	4.74800251396052	2	Platelet count
eif1ax	-2.78964282144584	3.6354433989569	1	Phenotypic diverse
eif2ak2	5.49812204735311	4.77206652545759	2	Platelet count
eif2ak3	0.509533745067256	4.23026203259906	1	Phenotypic diverse
eif2s2	0.322065042329775	4.23225853840234	1	Phenotypic diverse
eif4b	6.93647065113732	5.55000261127153	2	Platelet count
eif4e	5.93547441228009	5.88440339778388	2	Platelet count
eif4ebp1	1.48769026752224	4.62533022857987	1	Phenotypic diverse
eif4g1	5.86056323242763	5.76857206912443	2	Platelet count
eif4g3	3.01792238651603	4.64301691734273	2	Platelet count
eif5	-0.245900955878046	4.08156971469692	1	Phenotypic diverse
eif5a
elac1	7.02012530477275	5.48398715887543	2	Platelet count
elavl4	-4.8761356777075	-0.291569589407053	1	Phenotypic diverse
eloa	-1.81367269634652	2.06975024836925	1	Phenotypic diverse
elob	1.69496269393901	4.5050260936763	2	Platelet count
enah	-1.63869381920257	3.25668262976632	1	Phenotypic diverse
eng	0.883413727807621	-0.602168688146632	8	Liver/Macrophages
eno1	6.45814442931386	5.32403108405666	2	Platelet count
eno2	5.95414490124408	5.71693012250267	2	Platelet count
eno3	-2.66270955328325	-1.26795417127765	1	Phenotypic diverse
enoph1	-3.27485825566076	3.55425356586394	1	Phenotypic diverse
enpep	-5.65311922501359	0.576132805053819	1	Phenotypic diverse
ensa	1.83482341256124	4.53101673589496	2	Platelet count
entpd2	1.42631885151584	-3.68524262949416	5	Inflammation
entr1	-2.346212130491	-0.93721806646546	1	Phenotypic diverse
ep300	-3.08894671584197	2.39359198840025	1	Phenotypic diverse
epb41l5	-4.87430419802149	-0.376950973092027	1	Phenotypic diverse
epcam	0.417928463473352	-0.297057453665532	1	Phenotypic diverse
epha1	-1.44830500145218	-4.32137817057951	3	Kidney function
epha2	-1.44229158621069	-4.91382743311724	3	Kidney function
epha4	1.55308060094917	-0.875721879042151	4	Polygenic
ephb4	-1.30808767593871	-4.92596536551969	3	Kidney function
ephx2	-4.79060186508253	0.477199291480642	1	Phenotypic diverse
epn1	-3.63432427484117	3.41434639870464	1	Phenotypic diverse
eppk1	0.244458228863737	-2.70289169198714	5	Inflammation
eps8l2	-0.809424531642551	-2.90869155225146	8	Liver/Macrophages
erbb2	-1.54489742604412	-0.713386478463067	1	Phenotypic diverse
erbb4	-0.403335346548994	-0.843626868268443	8	Liver/Macrophages
erbin	7.13782917040235	5.4131697401583	2	Platelet count
erc2	-3.01177096189306	3.673351815715	1	Phenotypic diverse
ercc1
eri1	-3.07646587646838	2.4917134186157	1	Phenotypic diverse
ermap	1.67886961782686	-0.843839765016107	4	Polygenic
ern1	-1.44401824151655	-0.431771268975403	1	Phenotypic diverse
ervv_1	-6.96708625790204	2.18751371490009	1	Phenotypic diverse
esam	1.98816313113724	2.90887519151503	8	Liver/Macrophages
espl1
esr1	-5.49645107854701	1.69941353269923	1	Phenotypic diverse
esyt2	6.18182447290814	5.08170490070331	2	Platelet count
evi2b	-5.24853606077973	-0.0918424613317029	1	Phenotypic diverse
evi5	3.67652756400499	4.67845110188869	2	Platelet count
evpl	-5.61869471026385	-0.11457246323096	1	Phenotypic diverse
exosc10	-5.09540598763461	2.07827473188643	1	Phenotypic diverse
ezr	-2.50222893350849	1.85524194364212	1	Phenotypic diverse
f11r	7.58087917397185	5.0579480375936	2	Platelet count
f2r	7.25909518122698	4.35146444199714	2	Platelet count
fabp1	-1.6199812695471	-4.16943046526177	3	Kidney function
fabp2	-1.98119389296622	-3.04702376303182	1	Phenotypic diverse
fabp3	-2.33600035612779	-3.42962292381983	1	Phenotypic diverse
fabp4	-2.1239053500723	-3.50126996050276	1	Phenotypic diverse
fabp9	1.40995390434249	-0.630029295084703	4	Polygenic
fadd	6.9657815064797	5.48604007271363	2	Platelet count
fam13a	4.48694740493637	5.25874059176894	2	Platelet count
fam171a2	-5.08679325081605	1.72413147835462	1	Phenotypic diverse
fam171b	-0.342492684652485	-2.76656182616294	1	Phenotypic diverse
farsa	2.74687514329921	4.73120590126939	2	Platelet count
fbp1	-0.379656967989979	-2.79729837664407	1	Phenotypic diverse
fcamr	1.14266861131238	-3.10689581995441	5	Inflammation
fcer1a	-4.00139309390146	-0.156892608613351	1	Phenotypic diverse
fcgr2a	5.38539083799228	-8.52559309524281	6	Monogenic
fcgr2b	0.980441561078459	-3.41440042682683	5	Inflammation
fcrl1	0.869372209982152	-2.10575014395255	8	Liver/Macrophages
fcrl2	2.11993121088904	-5.33909034153378	7	Omnigenic
fcrl3	5.37516513058157	-8.50436901903338	6	Monogenic
fcrl6	3.35543072615387	-6.13476106660439	7	Omnigenic
fdx1	-3.98276366115608	-1.03236538396039	1	Phenotypic diverse
fdx2	-1.01364160554165	3.9099967863373	1	Phenotypic diverse
fen1	-1.83878362023732	1.9148048486799	1	Phenotypic diverse
fes	-0.932034628514586	3.73556977903907	1	Phenotypic diverse
fgd3	4.41375265604715	4.93037513815029	2	Platelet count
fgf12	-4.92023826678597	-0.464860995937353	1	Phenotypic diverse
fgr	-1.83273683786196	1.77489168880127	1	Phenotypic diverse
fh	-5.22775913716735	2.18422304752851	1	Phenotypic diverse
fhit	6.43228456514058	5.67309723720095	2	Platelet count
fis1	6.75333154619248	4.87411487562184	2	Platelet count
fkbp1b	4.40332545420335	3.93266597939258	2	Platelet count
fkbp4	3.90754574744352	5.40789259114783	2	Platelet count
fkbp5	6.4763403700016	4.70837854071271	2	Platelet count
fkbpl	4.26813541004754	5.41435022130093	2	Platelet count
fli1	5.23220646686334	4.11374733800166	2	Platelet count
flt3	-2.66205051393703	0.331586980443873	1	Phenotypic diverse
fmnl1	-2.15547571143208	1.88512328729234	1	Phenotypic diverse
fmr1	-1.05377528652079	3.79818933562491	1	Phenotypic diverse
fnta	1.58176605121827	4.39589618648887	2	Platelet count
folh1	-6.03275833729275	-1.6167470458716	1	Phenotypic diverse
fos	-5.11569853113855	-0.167927166917654	1	Phenotypic diverse
fosb	-5.19176250618053	-0.133737751716975	1	Phenotypic diverse
foxj3	3.01486558904024	4.39590302628351	2	Platelet count
foxo1	4.31870672013993	4.66781364193463	2	Platelet count
foxo3	0.674754751040939	4.20508159355757	1	Phenotypic diverse
frmd4b	2.51841499197747	4.38040268854271	2	Platelet count
frmd7	-5.01443293886138	1.99963145778767	1	Phenotypic diverse
ftcd	-4.64813838681644	-2.44525270091077	1	Phenotypic diverse
fuom	-4.67604224532293	-2.47522195714034	1	Phenotypic diverse
fus	0.925560668433362	4.19751361772183	1	Phenotypic diverse
fut1	-1.36707375894709	-0.112319506471025	1	Phenotypic diverse
fut8	4.05200628650963	-6.65621489588953	7	Omnigenic
fxn	5.72393296126037	6.17809313229092	2	Platelet count
fxyd5	4.53631952464695	2.8276238461101	2	Platelet count
fyb1	5.84182692154333	4.73758534108698	2	Platelet count
fzd10
fzd8	-4.31971421944045	-0.72581204228088	1	Phenotypic diverse
gabarap	-3.23489124925671	-1.1345019720256	1	Phenotypic diverse
gabarapl1	-5.61248596714273	1.6402568154697	1	Phenotypic diverse
gabra4	-7.00281407070484	2.01182251441274	1	Phenotypic diverse
gad1	-7.08213635682812	2.24127553994895	1	Phenotypic diverse
gad2	-6.36773985867166	1.88583229842608	1	Phenotypic diverse
gadd45b	-7.05623357142052	0.969332695727384	1	Phenotypic diverse
gadd45gip1	5.28307744299488	6.25496389114504	2	Platelet count
gage2a	-4.47788081258508	0.619996396494229	1	Phenotypic diverse
galnt3	0.968034657549947	-1.93034895435959	8	Liver/Macrophages
galnt5	-1.09917046323861	-1.14120317744655	1	Phenotypic diverse
galnt7	-0.0369370571305891	-0.297022325399393	1	Phenotypic diverse
gamt	-4.01680186980165	3.25532415695353	1	Phenotypic diverse
gapdh	0.931255295045306	4.31894581271416	1	Phenotypic diverse
gart	-3.98639020971908	0.429866497166407	1	Phenotypic diverse
gas2	-4.77641178131691	0.374765284048832	1	Phenotypic diverse
gata3	-6.89064154412935	2.0302790806419	1	Phenotypic diverse
gbp2	-1.1250239372443	3.73918214177727	1	Phenotypic diverse
gbp4	4.21685509662847	-7.08797777113705	7	Omnigenic
gbp6	-5.46948291146847	2.25643896874798	1	Phenotypic diverse
gcc1	5.29011498751083	4.65078962441645	2	Platelet count
gchfr	-2.56133888718761	-2.95865983404797	1	Phenotypic diverse
gclm	0.811721245858872	4.29807818099469	1	Phenotypic diverse
gcnt1	0.824988088339902	-4.15664354858512	5	Inflammation
get3	-0.456315155892682	3.89146297545859	1	Phenotypic diverse
gfap	-2.33815534729188	-2.51376302546441	1	Phenotypic diverse
gfra1	-1.30130102472856	-4.45747480334028	3	Kidney function
gfra3	0.541497891532883	-0.336942611746075	8	Liver/Macrophages
gfral	0.0603193874016038	-1.3457308510563	8	Liver/Macrophages
gga1	-4.90874442418374	0.552710782649037	1	Phenotypic diverse
ggact	2.94392685575171	-3.77797676118516	5	Inflammation
ggct	5.66535598730719	5.95777558682923	2	Platelet count
gid8	-3.78822667083317	3.42855249312906	1	Phenotypic diverse
gigyf2	2.63850684249475	4.38823069200016	2	Platelet count
gimap7	2.18928985031667	-4.39469205709517	5	Inflammation
gimap8	-3.11423279915931	-0.0144261096083014	1	Phenotypic diverse
gipc2	-1.38569614972433	-2.80626864333703	1	Phenotypic diverse
gipc3	6.51631063820415	4.5657663104775	2	Platelet count
gipr
git1	4.49173960146411	4.98694570546808	2	Platelet count
gja8	-7.03685720185287	0.822461411101451	1	Phenotypic diverse
gli2	-6.29106851738172	1.91260412192782	1	Phenotypic diverse
glo1	3.99458672473566	2.76630626699268	1	Phenotypic diverse
glod4	4.40806793924948	5.58832266494177	2	Platelet count
glp1r	-6.16199503346299	2.85162696545192	1	Phenotypic diverse
glrx	2.21583600850883	-4.27881192352723	5	Inflammation
glrx5	5.55495881340668	6.20085450523066	2	Platelet count
glt8d2	-3.21470730990565	0.0764960625315653	1	Phenotypic diverse
glyr1	-2.70582854879946	1.97031824499432	1	Phenotypic diverse
gmfg	6.75049172533531	5.64020000295764	2	Platelet count
gmpr	3.93560663048407	3.22407377351137	2	Platelet count
gmpr2	6.36636472359875	5.60929505842026	2	Platelet count
gne	3.97350718986874	5.54845194030669	2	Platelet count
gngt1	-7.0411579927681	2.38819199041803	1	Phenotypic diverse
gnpda1	-3.04595056707173	1.9441373265517	1	Phenotypic diverse
gnpda2	4.06224982013789	3.58682243712763	2	Platelet count
golga3	1.67759208156683	3.76767371593349	2	Platelet count
golm2	0.649506795943882	-0.360207952407815	8	Liver/Macrophages
gopc	4.98892811567412	5.18979311463944	2	Platelet count
gorasp2	4.32922175497397	5.2346759039306	2	Platelet count
got1	-2.38737459876616	-1.50999284069929	1	Phenotypic diverse
gp1ba	7.1780262562147	4.19266424061949	2	Platelet count
gp1bb	6.04760450040353	3.43634242598157	2	Platelet count
gp5	7.26284720460931	4.32043837278077	2	Platelet count
gpa33	0.458383885444724	-0.287494105130553	8	Liver/Macrophages
gpd1	-3.19837724809662	-0.91286109476373	1	Phenotypic diverse
gpkow	-2.43072779414582	1.97629003266641	1	Phenotypic diverse
gpr101	-6.46187871181992	2.35963201429547	1	Phenotypic diverse
gpr158	-3.30503906978359	-1.32178625627156	1	Phenotypic diverse
gpr37	4.15200516708975	-7.33352363977126	7	Omnigenic
gprc5c	-6.13641475586322	-1.87780581723145	1	Phenotypic diverse
grap2	6.90149648317417	5.61284900724545	2	Platelet count
grhpr	6.42189100199153	4.52531164269095	2	Platelet count
grin2b	-6.73500524246382	0.460098583046975	1	Phenotypic diverse
grk5	3.86831134677262	3.2098933144791	2	Platelet count
grpel1	-6.12033885511855	-1.80361132995223	1	Phenotypic diverse
grsf1	1.45491918145437	4.4918518814131	2	Platelet count
gsap	-3.10783109251917	3.61788445479158	1	Phenotypic diverse
gsr	-2.43483093717646	0.546197838118046	1	Phenotypic diverse
gsta1	-4.58507459441973	-2.43320018829495	5	Inflammation
gsta3	-4.57659759294866	-2.451880585897	5	Inflammation
gstm4	-0.011959882317441	-2.89601904380378	1	Phenotypic diverse
gstp1	-2.4460881832032	-0.571450085906904	1	Phenotypic diverse
gstt2b	5.6597791698482	-8.92572356496476	6	Monogenic
gtf2ird1	-5.06086748966464	2.11454615385222	1	Phenotypic diverse
gtpbp2	6.65937590151596	5.65346636092409	2	Platelet count
gucy2c	-5.04708892167315	1.93229023788255	1	Phenotypic diverse
guk1	-6.11202037441208	2.90314245570504	1	Phenotypic diverse
gys1	6.02706164113357	3.46994892145966	2	Platelet count
h2ap	-4.16742866554791	1.54299939979309	1	Phenotypic diverse
hadh	-4.30231764622942	1.6154375458417	1	Phenotypic diverse
hagh	-1.35905552740128	2.47586599908823	1	Phenotypic diverse
hao1	-6.16125958402541	-1.88922126541263	1	Phenotypic diverse
hars1	7.18769018147311	5.43071854549137	2	Platelet count
havcr1	1.83505581440174	-4.42183342741687	5	Inflammation
havcr2	-1.10497026563376	-5.41962371833533	3	Kidney function
hbq1	-0.279359485664527	-2.89962322952607	1	Phenotypic diverse
hbz	5.38807120985168	-8.5238198918454	6	Monogenic
hcls1	4.29869331638765	5.12733024222636	2	Platelet count
hdac8	-6.15164407053387	1.81266388768893	1	Phenotypic diverse
hdac9	-7.17371503221815	1.12814350225539	1	Phenotypic diverse
hddc2	3.46431590119479	-6.02742801081993	7	Omnigenic
hdgfl2	2.96678042126729	4.88751354911577	2	Platelet count
hebp1	-3.85830842032823	0.703289714397651	1	Phenotypic diverse
hepacam2	-4.04091867165655	-7.57478899966859	4	Polygenic
heph	-0.286897958978004	-0.771830360792113	1	Phenotypic diverse
hexim1	5.83743021795388	5.75129566515321	2	Platelet count
hgs	4.88758485292733	5.34210833045002	2	Platelet count
hhex	5.19912470615781	4.07409069819892	2	Platelet count
hif1a	-5.4981100322375	0.123986136858349	1	Phenotypic diverse
hip1	-5.46919299855352	-0.0925984771385103	1	Phenotypic diverse
hip1r	-2.19758905377754	-3.21716672272117	1	Phenotypic diverse
hjv	-3.11890708438184	-0.951605584836018	1	Phenotypic diverse
hk2	-7.10417141556394	1.92481591134609	1	Phenotypic diverse
hla_a	-3.87331575242369	-1.17962980047704	1	Phenotypic diverse
hla_dra	-3.06702438910116	-0.822301864658036	1	Phenotypic diverse
hmbs	-1.2618644643553	2.49070021109593	1	Phenotypic diverse
hmgcs1	-7.04935844976913	2.00270548007207	1	Phenotypic diverse
hmmr
hmox1	0.564882891087177	-0.306559809067883	1	Phenotypic diverse
hmox2	-6.1199380288617	-1.80003764355528	1	Phenotypic diverse
hnf1a	-6.70263018274823	1.12411980167851	1	Phenotypic diverse
hnmt	3.8419541163984	-7.36571083234875	7	Omnigenic
hnrnpk	4.16096627021506	5.52589086322295	2	Platelet count
hnrnpul1	4.10435731082836	5.51560332566633	2	Platelet count
hpcal1	6.51644732230999	4.87366771986204	2	Platelet count
hpgds	1.33754912450803	-3.68241695344568	5	Inflammation
hras	-6.54891232017149	0.0747861319255269	1	Phenotypic diverse
hs1bp3	6.39951080134226	5.68546776819585	2	Platelet count
hs3st3b1	-0.887949801416257	-1.51314051997861	8	Liver/Macrophages
hs6st2	-1.48426790995896	-2.65781785684633	8	Liver/Macrophages
hsbp1	2.95132007501642	-4.43829447684656	5	Inflammation
hsd11b1	0.633429221354006	-0.330900265281868	8	Liver/Macrophages
hsd17b14	3.31584719756184	-5.90675293142379	7	Omnigenic
hsd17b3	-2.66282585076657	3.76069997602846	1	Phenotypic diverse
hsdl2	2.80727692382056	-4.7602025117274	7	Omnigenic
hspa2	-1.5919859820269	3.35941803680497	1	Phenotypic diverse
hspb1	2.89958182745845	-3.8169917113874	5	Inflammation
htr1a	-6.00523497291331	0.661039853025085	1	Phenotypic diverse
htr1b	-5.17363165655789	2.1007943458347	1	Phenotypic diverse
htra2	4.0549516453903	5.46109229619281	2	Platelet count
ica1	4.92928022316904	5.44038192508409	2	Platelet count
icam1	1.20761366143039	-3.59490348302868	5	Inflammation
icam2	-4.09509230821956	-7.63167061597283	4	Polygenic
icam3	0.595817458816577	-1.13525462073513	8	Liver/Macrophages
icam5	3.88759652925928	-6.69942591229237	7	Omnigenic
icoslg	-0.872578645503864	-2.97151704719739	8	Liver/Macrophages
id4	-6.43412576099426	2.55612879252946	1	Phenotypic diverse
idi2	-0.268704656315823	-2.75140868304418	1	Phenotypic diverse
ido1	-1.17857874182881	-0.485607274955333	1	Phenotypic diverse
ifit1	-5.27328863256689	-0.163769488094506	1	Phenotypic diverse
ifit3	0.237819783511809	3.60055528289683	1	Phenotypic diverse
ifnar1	0.488751086231044	-3.07472889789705	5	Inflammation
ifngr1	-1.38705743658089	-4.49192238583852	3	Kidney function
ifngr2	5.83275098837034	-9.1816346477971	6	Monogenic
ift20	0.369524410832045	4.15609470021089	1	Phenotypic diverse
igbp1	4.3329399879734	5.28201061761115	2	Platelet count
igdcc3	-5.45170471063401	2.25722179584237	1	Phenotypic diverse
igdcc4	-1.50880767434476	-1.76987318909914	1	Phenotypic diverse
igf1r	0.727579903850476	-0.361597187372794	8	Liver/Macrophages
igf2bp3	-5.84240945029814	1.63689388346849	1	Phenotypic diverse
igf2r	0.803327065410791	-2.9350827748733	5	Inflammation
ighmbp2	-0.781387572856349	3.87651861722323	1	Phenotypic diverse
igsf3	-2.33743646817651	-1.50587098920596	1	Phenotypic diverse
igsf8	2.07531313709198	3.23980624484507	2	Platelet count
ikbkg	3.43232809606431	4.57994858136332	2	Platelet count
ikzf2	-4.1951055580384	1.36020002656373	1	Phenotypic diverse
il10ra	-3.86594322664456	-0.0670645305777938	1	Phenotypic diverse
il10rb	0.225028511493469	-5.34422157208005	7	Omnigenic
il13ra2	-6.73198858361456	2.14163717428146	1	Phenotypic diverse
il18r1	4.88303497820921	-7.94602208673492	6	Monogenic
il18rap	-3.96836580767159	0.0335136520171963	1	Phenotypic diverse
il1rl2	1.17441468938023	-3.26498218443609	5	Inflammation
il20ra	-4.44910348828819	0.585709466297043	1	Phenotypic diverse
il20rb	-3.80455953702931	0.446347566139056	1	Phenotypic diverse
il21r	-7.07057509380778	1.96340266090313	1	Phenotypic diverse
il22ra1	-1.67639789984454	-0.848860463883692	1	Phenotypic diverse
il2ra	0.453233748559908	-5.17207407570711	7	Omnigenic
il2rb	-5.69302540355032	1.48384352778533	1	Phenotypic diverse
il2rg	-4.36149713474994	-0.359809771388524	1	Phenotypic diverse
il31ra	2.33914105343648	-4.70491103191816	5	Inflammation
il3ra	1.16022490017433	-0.482692655490956	4	Polygenic
ilkap	2.94120770043856	4.87116978853412	2	Platelet count
immt	-2.55623794020854	-2.81398200761021	1	Phenotypic diverse
impa1	6.52869420726443	4.78115808191604	2	Platelet count
impact	3.5324801261335	5.11898372280079	2	Platelet count
ing1	0.419928092528822	4.13453058841491	1	Phenotypic diverse
inpp1	2.56263193075013	4.5390425512469	2	Platelet count
inpp5d	3.22424192766609	4.29860114739993	2	Platelet count
inpp5j	-6.30680536191993	2.62498582685409	1	Phenotypic diverse
inppl1	4.5814017239062	5.0519624793562	2	Platelet count
insr	-2.41795624673187	0.0297770396121841	1	Phenotypic diverse
ipcef1	4.36278216945415	4.60766966988981	2	Platelet count
iqgap2	1.17482115921594	4.42153191612229	1	Phenotypic diverse
irag2	0.827255219030317	4.278646938693	1	Phenotypic diverse
irak1	5.69753695256419	5.10765763769272	2	Platelet count
irak4	6.5607379514394	5.70311390520287	2	Platelet count
islr2	1.41351221257771	-0.657201482540594	4	Polygenic
ist1	7.6330868954412	5.07325077312071	2	Platelet count
itga11	-1.50593859606869	-0.885721489081989	1	Phenotypic diverse
itga2	2.34436532942082	-4.77148629048109	7	Omnigenic
itga5	-0.397832057627328	-0.688312187013521	1	Phenotypic diverse
itga6	5.96381523543843	3.62733845339499	2	Platelet count
itgal	-3.16588156686552	0.197605963591731	1	Phenotypic diverse
itgam	-1.738448621401	-0.97520239931163	1	Phenotypic diverse
itgav	-1.77846975103598	-0.943798499715676	1	Phenotypic diverse
itgax	-5.50656675548077	0.17204953633496	1	Phenotypic diverse
itgb1	-2.06254458556385	-0.786787173300604	1	Phenotypic diverse
itgb1bp1	-3.07901103985706	3.64282094159092	1	Phenotypic diverse
itgb1bp2	7.45804060850054	5.11700523841004	2	Platelet count
itgb2	-1.75397480593204	-1.13481430270085	1	Phenotypic diverse
itgb5	1.12156628968064	3.59403554326437	1	Phenotypic diverse
itgb6	-1.52415321947582	-1.45800466419937	1	Phenotypic diverse
itgb7	1.70400024600897	-0.836761977258016	4	Polygenic
itm2a	-1.49061784059338	-0.586916481217705	1	Phenotypic diverse
itpa	3.39691780873054	-5.5830877649348	7	Omnigenic
itpr1	5.73805537024233	3.58193996520285	2	Platelet count
itprip	-5.12296412442358	0.765477848953268	1	Phenotypic diverse
ivd	-3.86668419472944	3.36329476960304	1	Phenotypic diverse
izumo1	-5.95697901823753	0.660266164595797	1	Phenotypic diverse
jam2	-1.46354274038524	-4.86175092666105	3	Kidney function
jmjd1c	-6.92944110786614	1.93084843666954	1	Phenotypic diverse
jpt2	6.76279873106077	5.71261308332093	2	Platelet count
jun	-3.84299158296016	-1.24119438598932	1	Phenotypic diverse
kazn	5.12677129585382	5.01111205986286	2	Platelet count
kcnc4	-6.21754845111153	0.772760971438739	1	Phenotypic diverse
kcnh2	-6.09999121079501	0.748485024163994	1	Phenotypic diverse
kcnip4	-5.4420068875134	2.26155702057524	1	Phenotypic diverse
kctd5	-2.47775018191511	2.17712628844117	1	Phenotypic diverse
kdm3a	-4.35969304647626	1.39978802353275	1	Phenotypic diverse
kel	1.72644608517124	-1.14871562777625	4	Polygenic
khdc3l	-7.10018569332733	1.85562446077896	1	Phenotypic diverse
khk	2.75397840078166	-3.90904629419554	5	Inflammation
kiaa1549	-3.94017399703456	3.32515665628768	1	Phenotypic diverse
kiaa1549l	-6.94186425843216	2.62559812418893	1	Phenotypic diverse
kiaa2013	-5.80111716949054	1.59518018973003	1	Phenotypic diverse
kif1c	-3.41684377390508	-1.71434031060699	1	Phenotypic diverse
kif20b
kif22	0.927444473641918	3.786436796474	1	Phenotypic diverse
kifbp	6.5194284463512	5.80168481279961	2	Platelet count
kir2dl3	1.6591017199425	-1.39086166609861	4	Polygenic
kir3dl1	4.78354284750307	-7.83629892057456	6	Monogenic
kir3dl2	-3.64339247658939	0.362724913176912	1	Phenotypic diverse
kirrel1	-7.09117113326243	1.91955828726399	1	Phenotypic diverse
kit	1.24863736545519	-0.534278106444891	4	Polygenic
klb	3.91765821969377	-6.75063451815018	7	Omnigenic
klf4	-2.47743859211315	2.17266588659156	1	Phenotypic diverse
klhl41	-2.86306468065655	-1.04642745880473	1	Phenotypic diverse
klrb1	-1.50509445992097	-4.1203016842231	3	Kidney function
klrc1	-6.21781882196662	2.74842871560751	1	Phenotypic diverse
klrd1	1.05196832623925	-2.47837241245901	5	Inflammation
klrf1	-0.54908492235317	-1.60870203907692	8	Liver/Macrophages
klrk1	0.845260991430232	-4.28392146166177	5	Inflammation
krt14	-7.08964589773686	2.06988147869473	1	Phenotypic diverse
krt17	-7.09327884317228	1.95361437686235	1	Phenotypic diverse
krt18	-4.53884214077809	-2.39038131563362	1	Phenotypic diverse
krt19	-2.14123049714162	-3.24729087475028	1	Phenotypic diverse
krt5	-1.68803255909695	-0.00286634471268687	1	Phenotypic diverse
krt6c	-6.79822321163927	2.64698493681275	1	Phenotypic diverse
krt8	-4.73588994738311	0.200429722426921	1	Phenotypic diverse
kyat1	4.18111236455579	5.55545453327068	2	Platelet count
kynu	-4.44849547865693	-2.3135320089707	1	Phenotypic diverse
l1cam	1.37252370761393	-0.627743072191088	4	Polygenic
l3hypdh	5.58969719964111	5.73975314670893	2	Platelet count
lactb2	7.10763872883253	4.94368361890996	2	Platelet count
lair1	0.191570240702536	-5.43159619472428	7	Omnigenic
lamp1	-2.54118282063159	0.110289295561417	1	Phenotypic diverse
lamp2	1.46291476937729	-3.77540750677853	5	Inflammation
lamp3	-1.20165170839622	-1.80031041155504	8	Liver/Macrophages
lamtor5	-1.08708715419255	3.81565703201533	1	Phenotypic diverse
lap3	1.53681345429321	4.58444694779003	2	Platelet count
larp1	1.03152705030432	4.29416556125464	1	Phenotypic diverse
lats1	5.24663122771269	4.15994167953072	2	Platelet count
layn	-0.322077168620913	-5.3282788971368	3	Kidney function
lbr	3.52623709058204	4.82787419340604	2	Platelet count
lcp1	4.87971575292867	-7.94026166285489	6	Monogenic
ldlr	-0.757559429752352	0.449613549428313	2	Platelet count
ldlrap1	5.59990264024263	4.53747817095665	2	Platelet count
lelp1	-7.17237709487722	1.1121105072235	1	Phenotypic diverse
leo1	-4.58831770423422	-0.500832681640322	1	Phenotypic diverse
letm1	2.3712800542776	4.33705778737391	2	Platelet count
lgals4	1.60855778892913	-0.850152452054124	4	Polygenic
lgals8	5.65528659954818	3.10323962769419	8	Liver/Macrophages
lhpp	-0.334572447138187	-2.84587431909358	1	Phenotypic diverse
lilra4	-5.91188308283408	0.657733769498878	1	Phenotypic diverse
lilra6	4.0044007517462	-6.78338219204272	7	Omnigenic
lilrb2	5.35976728522167	-8.49340953348466	6	Monogenic
lilrb4	1.60353305216782	-1.30482051518119	4	Polygenic
lilrb5	6.0129284642078	-9.42987442054663	6	Monogenic
lmnb1	-2.24863824280793	0.112951965716345	1	Phenotypic diverse
lmnb2	-1.92759883599091	-4.11070106276154	3	Kidney function
lmod1	-2.31740174766889	-2.63040205012459	1	Phenotypic diverse
lmod2	-7.04744341179286	0.819642396897783	1	Phenotypic diverse
lonp1	5.3648083828401	6.26527366488933	2	Platelet count
lpcat2	-2.31631787705121	2.00106317985376	1	Phenotypic diverse
lpp	4.2920539573864	5.24198627580656	2	Platelet count
lrch4	3.29614008442633	4.60493500854435	2	Platelet count
lrfn2	-6.09420699795791	1.18566203257219	1	Phenotypic diverse
lrig1	4.75507929639853	-7.78061526117686	7	Omnigenic
lrig3	-3.75688127346955	-0.886072407394203	1	Phenotypic diverse
lrp11	2.65407601778618	-5.8073692804407	7	Omnigenic
lrp2	-6.78183054343332	0.406207717063935	1	Phenotypic diverse
lrp2bp	-5.99972495137766	0.671214992858963	1	Phenotypic diverse
lrpap1	-4.01696921114467	-7.55021940574621	4	Polygenic
lrrc25	1.66106041319028	-1.43909429311477	4	Polygenic
lrrc37a2	5.329290147342	-8.4487101243978	6	Monogenic
lrrc38	-0.323552584851757	-2.73957477070344	1	Phenotypic diverse
lrrc59	4.31524534035818	5.39982713992234	2	Platelet count
lrrfip1	2.84601084334585	4.44731033395763	2	Platelet count
lrrn1	4.27757517812265	-7.15135925076153	7	Omnigenic
lrtm1	-6.91534180722426	1.64994650301414	1	Phenotypic diverse
lrtm2	-2.57688096838259	-0.448103645341635	1	Phenotypic diverse
lsm1	-0.422943480062024	4.04554724692633	1	Phenotypic diverse
lsm8	-2.16277545348613	0.162616436972935	1	Phenotypic diverse
lsp1	-1.70525936214203	1.66618271530577	1	Phenotypic diverse
lta4h	-2.8151735643374	1.13507220935643	1	Phenotypic diverse
ltb	-2.99357807249645	0.0224916458422	1	Phenotypic diverse
ltbr	-0.838329675215926	-4.78769991100604	3	Kidney function
lto1	-5.60125068083033	0.2358569075569	1	Phenotypic diverse
lxn	-2.98130414996996	1.72311953924782	1	Phenotypic diverse
ly6d	0.154305722702316	-5.12965299171255	3	Kidney function
ly75	5.34603696614785	-8.47228072487822	6	Monogenic
ly9	1.95833518395719	-4.77387122865762	5	Inflammation
lyar	-2.72574786823542	2.01112938410926	1	Phenotypic diverse
lyn	6.82411983913624	5.74033585653486	2	Platelet count
lypd3	1.673643014481	-1.2053652744847	4	Polygenic
lypla2	-6.71952926657624	0.311821434672923	1	Phenotypic diverse
lysmd3	-0.368588580300649	3.96946816036595	1	Phenotypic diverse
lyve1	0.343006486834752	-0.379716901835762	1	Phenotypic diverse
lztfl1	7.04286991287601	5.20428055938603	2	Platelet count
m6pr	-0.654113082049486	3.51896903358266	1	Phenotypic diverse
mad1l1	2.02231248847471	3.27756584012415	1	Phenotypic diverse
maea	-4.00279541302898	3.27746123460058	1	Phenotypic diverse
mag	-7.10349765183827	2.20922072025269	1	Phenotypic diverse
magea3
maged1	1.5491203869191	4.44219100281894	1	Phenotypic diverse
mamdc4	0.210394075383838	-2.47437589699763	1	Phenotypic diverse
man1a2	0.461131838900097	-0.625279804834074	8	Liver/Macrophages
mansc1	-1.54979091354996	-3.98267460859272	3	Kidney function
mansc4	4.13837216330706	-6.99430167958107	7	Omnigenic
map1lc3a	-6.87597356853337	2.59506585494879	1	Phenotypic diverse
map1lc3b2	-5.09100701497779	2.08299020644568	1	Phenotypic diverse
map2	1.56855999556856	3.70926587547977	2	Platelet count
map2k1	4.05172541286091	5.39481911342059	2	Platelet count
map2k6	6.08787740673207	5.8872270787822	2	Platelet count
map3k5	2.66246166852419	4.40239892662846	2	Platelet count
map4k5	6.7667918422236	4.8641510164091	2	Platelet count
mapk13	-3.19992861886051	2.18065120046726	1	Phenotypic diverse
mapk9	3.0448955654184	4.36513951067956	2	Platelet count
mapkapk2	6.35042195700788	4.67895163320633	2	Platelet count
mapre3	-4.20181009960637	1.34337171555254	1	Phenotypic diverse
marco	0.322680764686326	-1.35993972685293	8	Liver/Macrophages
mars1	6.28416360072882	5.76770374645568	2	Platelet count
mavs	5.08448930139471	5.11366290725669	2	Platelet count
max	4.94283265374025	5.67619708710766	2	Platelet count
mb	-2.45372063134475	-1.50145195762005	1	Phenotypic diverse
mcam	-1.78569605559076	-1.06997612420971	1	Phenotypic diverse
mcemp1	1.2209184474344	-0.188597695504766	8	Liver/Macrophages
mcts1	-3.07289215807593	2.61315215653193	1	Phenotypic diverse
mdh1	4.12539644694086	5.48321295110928	2	Platelet count
mdm1	-0.718746237515009	3.42545889595756	1	Phenotypic diverse
mecr	5.4325082696323	6.27541206632421	2	Platelet count
med18	6.71611482923239	5.72889702203978	2	Platelet count
med21	-3.27834285161915	2.37116280543204	1	Phenotypic diverse
megf11	-3.3503339125826	0.0667901094784328	1	Phenotypic diverse
megf9	0.0739905674645578	-2.45493979558474	8	Liver/Macrophages
mep1a	1.46448717993936	-0.659714876003108	4	Polygenic
mertk	-0.140143455022873	-1.50227790675183	8	Liver/Macrophages
metap1	-4.07271655160604	3.23790659934492	1	Phenotypic diverse
metap1d	5.32956128310965	6.24590595172839	2	Platelet count
metap2	6.86762441755048	5.69895573809363	2	Platelet count
mfap3	-5.32870775951395	-0.0489305625487411	1	Phenotypic diverse
mgll	6.9349722171922	5.61409269043478	2	Platelet count
mgmt	4.4775413357013	2.61094198137978	2	Platelet count
micall2	0.951892407212769	4.29427403886186	1	Phenotypic diverse
milr1	0.0566145309139575	-2.24922807628759	8	Liver/Macrophages
mindy1	6.27406370791766	5.06995518849541	2	Platelet count
mink1	5.81482656525284	4.87035671143975	2	Platelet count
mitd1	7.22653338214036	5.42461170457781	2	Platelet count
mki67	-2.86836566828175	2.04313715066132	1	Phenotypic diverse
mllt1	-7.106237369351	1.02193750395534	1	Phenotypic diverse
mme	-6.14515104101611	-1.90762861510982	4	Polygenic
mmp15	-4.21655979339077	1.5880944528123	1	Phenotypic diverse
mmut	-0.44517201470276	4.08471299592209	1	Phenotypic diverse
mn1	-7.11085617803451	1.98126530063685	1	Phenotypic diverse
mnat1	-6.28000344081147	1.38035074395381	1	Phenotypic diverse
mnda	-1.7310796670311	1.72753232990898	1	Phenotypic diverse
mocs2	2.91770189914169	-3.78164292173777	5	Inflammation
mog	-2.09938869593269	-3.64842302560721	3	Kidney function
morc3	-3.16294804996826	2.31858057595158	1	Phenotypic diverse
morf4l1	-7.02127165232991	1.94082099184623	1	Phenotypic diverse
morf4l2	-5.26395980766299	1.76254551985196	1	Phenotypic diverse
morn4	-7.02906180887551	0.799744229821829	1	Phenotypic diverse
mphosph8	5.69332179976295	5.61538787156091	2	Platelet count
mpi	6.53436798950534	4.70139807460448	2	Platelet count
mprip	-3.05171467072947	3.67314932579815	1	Phenotypic diverse
mrc1	0.0667581062880976	-1.45585019342708	8	Liver/Macrophages
mri1	4.16111156586276	2.77863893215287	2	Platelet count
mrpl28
mrpl46	-1.06236683903943	3.89231131241751	1	Phenotypic diverse
mrpl52	-7.0431823013463	1.95611259319853	1	Phenotypic diverse
mrpl58	1.04953191807512	4.38614052475629	1	Phenotypic diverse
mrps16	-5.92746493052416	0.743715822234548	1	Phenotypic diverse
mslnl	-6.94398814199244	2.17889192588294	1	Phenotypic diverse
msr1	0.827856456465275	-2.0935632274146	8	Liver/Macrophages
mtdh	4.77707921775847	5.84683118136795	2	Platelet count
mthfsd	2.96538725184935	-3.8004382354939	5	Inflammation
mtif3	5.17272795868556	6.22442443976365	2	Platelet count
mtpn	-1.16783496961168	3.81385517068734	1	Phenotypic diverse
mtr	-3.8482216003502	3.3097957921182	1	Phenotypic diverse
mtss1	4.66639155107396	4.34126765981967	2	Platelet count
mtss2	4.68910074490992	4.44561544049768	2	Platelet count
mtus1	-2.93034389043152	-1.01407232181392	1	Phenotypic diverse
mucl3	-6.26256649208595	0.734200355001671	1	Phenotypic diverse
mvk	3.01742338127417	4.50809488277457	2	Platelet count
mxra8	-1.37401834991286	-1.16939631445736	1	Phenotypic diverse
mybpc1	-2.4805631493013	-1.56110960802371	1	Phenotypic diverse
mybpc2	-2.99881230226495	-0.79003041824109	1	Phenotypic diverse
myh4	-6.2046540364601	2.7865320802595	1	Phenotypic diverse
myh7b	-6.38945923552745	2.56621714753152	1	Phenotypic diverse
myh9	5.23888561210587	4.17457847110722	2	Platelet count
myl3	-2.45005007234511	-1.54282171641769	1	Phenotypic diverse
myl4	-2.8475912473918	1.9854066719151	1	Phenotypic diverse
myl6b	-5.47546847083004	1.60804931332823	1	Phenotypic diverse
mylpf	-3.05254537943351	-0.819217798520078	1	Phenotypic diverse
myo6	-3.20442283567514	3.62440190464033	1	Phenotypic diverse
myo9b	0.830359724939745	4.30312679703056	1	Phenotypic diverse
myom1	-5.03973809341635	0.16578189562446	1	Phenotypic diverse
myom2	-2.69838343430032	-1.24572249668227	1	Phenotypic diverse
myom3	-2.4761206033215	-1.54407863905766	1	Phenotypic diverse
mzt1	1.99482810160475	4.54340908645654	2	Platelet count
naa10	1.16229968188234	4.45831753169282	1	Phenotypic diverse
naa80	5.62565626961925	4.46309602164498	2	Platelet count
nacc1	0.289244573624453	4.12315545676497	1	Phenotypic diverse
nadk	-1.66221243894672	1.58592101828167	1	Phenotypic diverse
nagk	3.94055199811484	3.38293463420109	2	Platelet count
nagpa	0.152322713367624	-2.42106278616458	8	Liver/Macrophages
nap1l4	3.95264299969686	3.4205193752115	2	Platelet count
naprt	-0.376913976092908	-2.76413396395666	1	Phenotypic diverse
nars1	3.65377419879849	5.11892427090399	2	Platelet count
nbn	-1.85412800208511	2.10379463882176	1	Phenotypic diverse
ncam2	1.90133876258422	-4.61101759836798	5	Inflammation
ncf2	-1.69966611173717	1.68342659549777	1	Phenotypic diverse
nck2	6.24532510323038	4.98589496086075	2	Platelet count
ncln	-6.23783846189977	1.83461139555945	1	Phenotypic diverse
ncr1	-0.982181071344971	-4.71738940622303	3	Kidney function
ncr3lg1	1.1907641124817	-1.96731880437192	8	Liver/Macrophages
ncs1	-3.16233527715605	-0.572611953610757	1	Phenotypic diverse
ndrg1	-4.79683221159369	-0.342560035124427	1	Phenotypic diverse
ndst1	-5.58799857512293	-0.0216413885358417	1	Phenotypic diverse
ndufa5	0.243554725791159	4.13128349269039	1	Phenotypic diverse
ndufb7	6.61129359093335	5.67963370836752	2	Platelet count
ndufs6	-1.24962731886645	3.68445238108496	1	Phenotypic diverse
neb	-3.10318211485262	-0.875453734239796	1	Phenotypic diverse
necap2	2.90878351812375	4.96062305849504	2	Platelet count
nectin2	-1.21082387635749	-5.31369981877321	3	Kidney function
nedd9	-2.7018006419902	1.99440680318382	1	Phenotypic diverse
nefl	-2.27239394030218	-2.55093866492081	1	Phenotypic diverse
nek7	2.85914838294063	4.88349510596023	2	Platelet count
neo1	-3.55758549773025	-1.4403271526466	1	Phenotypic diverse
nexn	3.9303131947104	4.74562623146593	2	Platelet count
nfasc	0.818734147774054	-2.89902756796219	5	Inflammation
nfat5	0.87052931932847	4.2936613726382	1	Phenotypic diverse
nfatc1	3.43333569425839	4.49071063354651	2	Platelet count
nfatc3	-4.84386545680518	0.40444779049228	1	Phenotypic diverse
nfe2	5.15051784234051	5.05765125950577	2	Platelet count
nfic	-3.07910000276977	3.66091573476086	1	Phenotypic diverse
nfkb1	4.34635778215134	4.59429725846718	2	Platelet count
nfkb2	-6.56059565459903	0.0718964760454353	1	Phenotypic diverse
nfkbie	3.85558349317267	3.45473392378606	2	Platelet count
nfu1	5.2813291995696	6.25194227134947	2	Platelet count
nfx1	3.06065201885586	4.37942990665122	2	Platelet count
nfya	-2.43608904092927	2.09315330958466	1	Phenotypic diverse
ngfr	-4.95634204798252	-0.320850763576979	1	Phenotypic diverse
nit1	6.37975795460228	4.6047178915176	2	Platelet count
nit2	5.59611997006527	5.91665305861964	2	Platelet count
nlgn2	-6.24123697823961	2.66923332867676	1	Phenotypic diverse
nmnat1	-1.70899423211809	1.81559286599834	1	Phenotypic diverse
nmrk2	-6.26728301358992	2.74103709958394	1	Phenotypic diverse
nmt1	1.83661775087703	4.53248688499616	2	Platelet count
nomo1	1.54897421997507	-3.95864560541045	5	Inflammation
nop56	-5.67195049414896	1.68442649757471	1	Phenotypic diverse
nos1	-2.55389958409916	-1.37975880508545	1	Phenotypic diverse
nos2	-6.3540396378132	1.31383167673142	1	Phenotypic diverse
nos3	-2.61352414814338	-0.139317668933188	1	Phenotypic diverse
notch1	-1.54058302382363	-1.45048692245317	1	Phenotypic diverse
notch2	-3.97747456201074	-7.50833180537827	4	Polygenic
notch3	-2.1077304440582	-1.5546486988018	1	Phenotypic diverse
npdc1	-1.15503417954529	-5.59668618946961	3	Kidney function
nphs1	0.473247215185232	-3.4764771747125	5	Inflammation
nphs2	-5.21253286887978	2.19071540506463	1	Phenotypic diverse
npl	-1.28403264682316	-1.86406146484368	8	Liver/Macrophages
npr1	-6.2502442548831	2.49207536502348	1	Phenotypic diverse
nptn	-4.86479151161752	0.0134452394737222	1	Phenotypic diverse
nrgn	6.95755523526324	5.565542981213	2	Platelet count
nrn1
nrxn3	-5.91087079913555	1.4728699552041	1	Phenotypic diverse
nsfl1c	4.20200737901096	5.4640180682774	2	Platelet count
nt5c	2.96536148388906	-4.03126975478545	5	Inflammation
nt5c1a	-2.51311862884731	-2.94673860401622	1	Phenotypic diverse
ntrk2	-2.73901381176117	-0.546020788734833	1	Phenotypic diverse
ntrk3	-2.11547359845524	-0.997291910953841	1	Phenotypic diverse
nub1	6.23012491802305	4.80130415846212	2	Platelet count
nubp1	-5.38478418725295	1.63846437117563	1	Phenotypic diverse
nudc	5.65058174259729	5.81471098340038	2	Platelet count
nudt10	-7.05391081884188	2.22172687050872	1	Phenotypic diverse
nudt15	-3.24108141359216	3.59064266810185	1	Phenotypic diverse
nudt16	6.47716565095349	4.52657077921686	2	Platelet count
nudt2	4.11448736885504	3.41453570158011	2	Platelet count
nudt5	5.80331543141543	5.70926493426476	2	Platelet count
numb	5.20641515450339	4.15164994604564	2	Platelet count
nup50	-6.30492145028676	2.68433920690523	1	Phenotypic diverse
ofd1	-6.62110576839859	0.125669005499121	1	Phenotypic diverse
oga	3.86116861095299	4.79031821655486	2	Platelet count
ogfr	1.95671432062559	3.4043516476473	1	Phenotypic diverse
ogt	-5.53742785680177	1.67390833929455	1	Phenotypic diverse
omp	-3.22084133388616	0.141040807527447	1	Phenotypic diverse
ophn1	4.6534179263085	5.08801028495001	2	Platelet count
oplah	3.68997048423829	4.48046689201788	2	Platelet count
osbpl2	-5.93305204040452	1.10893390553543	1	Phenotypic diverse
otud6b	6.57677690403386	5.79050275956358	2	Platelet count
otud7b	7.05781440793099	5.44949124156767	2	Platelet count
pacs2	6.1702713805132	4.71898128485587	2	Platelet count
padi2	-3.63974126717418	0.337530469704485	1	Phenotypic diverse
padi4	-1.61571765290192	1.58141786395915	1	Phenotypic diverse
pafah1b3	-4.24517797450212	1.26536833865843	1	Phenotypic diverse
pafah2	2.79072237150334	4.8033449238013	2	Platelet count
pag1	0.448143344711197	4.05518213574028	1	Phenotypic diverse
pagr1	0.747698004617245	4.25031962593387	1	Phenotypic diverse
paip2b	-3.24944111831813	2.3827179128457	1	Phenotypic diverse
pak4	4.59732336003371	4.46501702020955	2	Platelet count
palld	-5.11799989393558	-0.234563513501985	1	Phenotypic diverse
palm	-2.10747585764493	-3.65660987116486	3	Kidney function
palm3	-5.45457816249412	1.55630906937918	1	Phenotypic diverse
pard3	-0.541601476739895	3.86919520002326	1	Phenotypic diverse
park7	6.28821581982141	4.98916880113743	2	Platelet count
parp1	-1.83908857195142	2.09055022620873	1	Phenotypic diverse
paxx	4.41063096106573	4.5305830962886	2	Platelet count
pbk	-3.16822997599867	2.2739523302548	1	Phenotypic diverse
pbld	2.66987434336117	-3.9614781897915	5	Inflammation
pbxip1	-2.73939005781484	-1.27923586609723	1	Phenotypic diverse
pcare	-2.44278614185775	0.283745687389659	1	Phenotypic diverse
pcbd1	-4.57126832043874	-2.40547951940303	1	Phenotypic diverse
pcbp2	5.84376917097647	4.71353031460196	2	Platelet count
pcdh1	-2.24763404417179	-1.25482567702952	1	Phenotypic diverse
pcdh17	1.03665714339602	-2.04653642631123	8	Liver/Macrophages
pcdh7	-3.30636238962936	-1.16606257090866	1	Phenotypic diverse
pcdh9	-1.74744543876271	-0.849139918873092	1	Phenotypic diverse
pcdhb15	-0.760718961848849	-2.80580655226965	8	Liver/Macrophages
pcna	-6.35494854576963	1.32257939433367	1	Phenotypic diverse
pcsk7	-0.303512344191105	-2.75554721279753	1	Phenotypic diverse
pcyt2	6.03746912529488	5.94293677646392	2	Platelet count
pdap1	6.75896248985397	5.69167847185853	2	Platelet count
pdcd1	-1.49037923438057	-4.02534550094098	3	Kidney function
pdcd5	4.47786982700052	2.69228727380106	2	Platelet count
pdcd6	5.71694474840729	-8.99623594450851	6	Monogenic
pdcl2	-3.48147737566977	3.50171858365165	1	Phenotypic diverse
pde1c	-7.12259922941698	1.90766766485343	1	Phenotypic diverse
pde4d	-6.57072370054811	0.102725357479428	1	Phenotypic diverse
pde5a	6.57758686198681	5.4277375256595	2	Platelet count
pdgfrb	6.02161365137465	-9.44308631983672	6	Monogenic
pdlim5	4.45414198634891	5.02241412144227	2	Platelet count
pdlim7	6.02026640924508	4.93065431595365	2	Platelet count
pdp1	-0.46448175221257	4.07042247753863	1	Phenotypic diverse
pdrg1	-3.36594477603393	3.55083136670106	1	Phenotypic diverse
pdxdc1	-6.60674503129318	0.502622443711287	1	Phenotypic diverse
pdzk1	-2.52670522141793	-0.104914848676033	1	Phenotypic diverse
pear1	1.65835544533076	2.71870820023125	1	Phenotypic diverse
pebp1	4.49160114820953	5.58817677628337	2	Platelet count
pecam1	1.33296853434534	-0.112743008092051	2	Platelet count
pecr	3.75986781122088	3.05527068948223	1	Phenotypic diverse
pepd	0.396793671541774	-2.5034333843403	8	Liver/Macrophages
per3	0.10478747634699	-2.74094337561672	5	Inflammation
pfdn2	-1.12131752177596	4.0334033951454	1	Phenotypic diverse
pfdn4	-6.68509078370918	0.617394933323285	1	Phenotypic diverse
pfdn6
pfkfb2	3.8445732298976	4.39966881718461	2	Platelet count
pgd	4.13737619121293	3.40718225435328	2	Platelet count
pgm2	-3.16695454115511	2.6174954543436	1	Phenotypic diverse
pgr	-2.50330779017274	0.35595018545564	1	Phenotypic diverse
phactr2	6.82376773435204	4.90300420480386	2	Platelet count
phldb1	0.522302359971175	4.06747336765537	1	Phenotypic diverse
phldb2	-6.72588532930769	0.340710268893303	1	Phenotypic diverse
phospho1	-2.45597822186641	-3.0340347300588	1	Phenotypic diverse
phykpl	3.96895767466119	2.70713663263112	1	Phenotypic diverse
pik3ip1	-0.779765656337865	-5.52786811439155	3	Kidney function
pikfyve	0.821552819192276	4.28700709679233	1	Phenotypic diverse
pithd1	-5.53407107552556	2.25478273638193	1	Phenotypic diverse
pkd1	-2.13788568290893	-1.98454361265695	1	Phenotypic diverse
pkd2	2.09118693856318	4.33017805113701	2	Platelet count
pklr	-1.39451236899598	2.42620265702853	1	Phenotypic diverse
pkn3	-0.683001359465616	3.72532363833009	1	Phenotypic diverse
pla2g4a	7.07861155424906	5.440181904866	2	Platelet count
plb1	5.03745845068944	-8.11904875352053	6	Monogenic
plcb1	-6.21635629991508	1.87638646896849	1	Phenotypic diverse
plcb2	6.53958316442835	5.52666782650996	2	Platelet count
plekho1	4.69540498650248	5.19753697489423	2	Platelet count
plin1	-3.95794152175456	-0.519536341714635	1	Phenotypic diverse
plin3	2.5897625428491	4.47582800467683	2	Platelet count
plpbp	5.87285829892185	5.72214260849124	2	Platelet count
plscr3	4.839567810764	5.43088381509338	2	Platelet count
plxdc2	0.108357373551994	-0.286137818511957	1	Phenotypic diverse
plxnb2	4.13608006100267	-6.92182431300563	7	Omnigenic
plxnb3	7.31901252070819	4.44083367390244	2	Platelet count
pmm2	6.31144492171963	4.59419719259468	2	Platelet count
pms1	-5.00471727016765	-0.263668314132328	1	Phenotypic diverse
pmvk	6.98727053702758	5.49712612964723	2	Platelet count
pnma1	1.70170772633912	3.70016221288694	2	Platelet count
pnma2	-5.43839804203862	0.091959265310027	1	Phenotypic diverse
pnpt1	-4.6277603442886	0.753945606574674	1	Phenotypic diverse
podxl	1.32689041475466	-0.654553343714915	4	Polygenic
podxl2	-1.15607468612353	-2.0739478102661	8	Liver/Macrophages
pof1b	-3.50753343510017	-1.45966166903544	1	Phenotypic diverse
polr2a	-7.0353814528399	1.97435025953278	1	Phenotypic diverse
polr2f	-2.19526055299126	-3.23254180969179	1	Phenotypic diverse
ppcdc	4.42280128028502	2.69482555517067	2	Platelet count
ppie	-3.67666181101845	3.42053462434254	1	Phenotypic diverse
ppif	3.82606266608933	5.59705707921553	2	Platelet count
ppl	-3.49921189566317	-1.51474205782204	1	Phenotypic diverse
ppm1a	-2.96123523414242	3.69205490986127	1	Phenotypic diverse
ppm1b	-3.76088209824091	3.31463526125006	1	Phenotypic diverse
ppm1f	6.61515129785674	5.81546927119566	2	Platelet count
ppme1	2.09943211193585	4.81340187869155	2	Platelet count
ppp1cc	6.50716748347229	5.74408297785264	2	Platelet count
ppp1r12a	5.5104586989553	5.17196018911166	2	Platelet count
ppp1r12b	-0.827648656861747	3.83029537433322	1	Phenotypic diverse
ppp1r14a	6.27854724226635	4.60740199913767	2	Platelet count
ppp1r14d	-3.37349898075321	-1.77727965846708	1	Phenotypic diverse
ppp1r2	6.08194418893045	5.85931440837314	2	Platelet count
ppp1r9b	3.99961556710624	4.86242782897007	2	Platelet count
ppp2r5a	4.1550360060205	5.79354889525068	2	Platelet count
ppp3r1	2.0642103673781	4.48159805417731	2	Platelet count
pqbp1	-2.40811376157333	2.12117199010126	1	Phenotypic diverse
prame	-6.87975291329106	2.62892697496222	1	Phenotypic diverse
prc1
prdx1	0.886086963509596	4.26632719563106	1	Phenotypic diverse
prdx2	-1.39080135916566	2.50336972179283	1	Phenotypic diverse
prdx3	4.83238201235184	6.11264887642967	2	Platelet count
prdx5	5.59297849615956	5.74814754778223	2	Platelet count
prdx6	-0.906876813790588	3.67847222732045	1	Phenotypic diverse
preb	-4.37898478987706	-0.660466038051634	1	Phenotypic diverse
prkab1	3.54214863276194	4.32985601983257	2	Platelet count
prkag3	-6.35945213691681	2.45820660744719	1	Phenotypic diverse
prkar1a	5.10059587301719	5.74941889666891	2	Platelet count
prkar2a	5.39625647298038	4.75863510312162	2	Platelet count
prkcq	-3.30853967937993	3.58868687219073	1	Phenotypic diverse
prkd2	-0.810610062502333	3.84399496639227	1	Phenotypic diverse
prkg1	6.87184896063716	4.97126001211628	2	Platelet count
prkra	3.21055167532256	4.40485629557791	2	Platelet count
prnd	-1.18010089993148	-3.38666617778515	8	Liver/Macrophages
procr	0.51464998940719	-3.24421795211145	5	Inflammation
prr5	-7.0839476436029	1.0100589969401	1	Phenotypic diverse
prtfdc1	6.49729463452139	4.69793482528274	2	Platelet count
prtg	0.820312809449778	-2.90463281136344	5	Inflammation
prune2	-4.89175443009694	0.399585309619691	1	Phenotypic diverse
psca	6.01711048048572	-9.4292899561324	6	Monogenic
psip1	2.59051609926403	4.56169348758795	2	Platelet count
psma1	-7.10206243111517	1.88507786629689	1	Phenotypic diverse
psmc3	-7.05162080914808	2.20988903752713	1	Phenotypic diverse
psmd1	-1.20776816193	3.58897462008815	1	Phenotypic diverse
psmd5	-6.58609738167854	0.58399983629559	1	Phenotypic diverse
psmd9	-1.27513962823945	2.53944022465323	1	Phenotypic diverse
psme1	2.46320503747907	4.92485006896288	2	Platelet count
psme2	0.209514691304784	3.99987142397081	1	Phenotypic diverse
psmg3	-1.42269951300609	2.41196688176816	1	Phenotypic diverse
psmg4	-1.3723889086882	2.45964354476011	1	Phenotypic diverse
psrc1	3.14613279891084	4.28270594186881	1	Phenotypic diverse
pstpip2	6.42675695097417	4.82229798364011	2	Platelet count
ptges2	3.96557447018481	5.8171127130278	2	Platelet count
ptgr1	-0.237113670522982	-2.88028436031492	5	Inflammation
pth1r	-1.37432160067868	-2.6700179149907	1	Phenotypic diverse
ptp4a3	-2.10728577460614	-0.122156508933137	1	Phenotypic diverse
ptpn1	4.27046951490483	5.70642849380286	2	Platelet count
ptpn6	6.2587563932026	5.89903811528834	2	Platelet count
ptpn9	-6.89643941020375	2.11820174461069	1	Phenotypic diverse
ptprb	0.958155973906851	-2.00832772512247	8	Liver/Macrophages
ptprh	2.83198812410353	-5.61589530411282	7	Omnigenic
ptprk	-2.77874315996846	-0.476785504680733	1	Phenotypic diverse
ptprm	1.69034475624892	-0.9122289092323	4	Polygenic
ptprn2	-1.97875763548911	-4.11310280801177	3	Kidney function
ptprr	-2.2501686239237	-3.62532590039966	3	Kidney function
ptrhd1	7.49186231936297	5.04250883962364	2	Platelet count
pts	-4.37582672116149	-2.26300431986706	1	Phenotypic diverse
pttg1
pvalb	4.15795129530117	-6.63311220070809	7	Omnigenic
pxn	3.55020939891835	-6.1856399546759	7	Omnigenic
pydc1	-3.97990062708946	-7.51154738951711	4	Polygenic
qdpr	2.94983137676509	-3.76462323915955	5	Inflammation
rab10	5.98044017151213	5.87682922880279	2	Platelet count
rab11fip3	4.67745402840205	4.57782557440111	2	Platelet count
rab27b	6.86959126164398	5.21421933890041	2	Platelet count
rab2b	6.28465484125286	4.85041601556206	2	Platelet count
rab33a	4.72665409706038	5.52927795281908	2	Platelet count
rab37	-0.808041805999619	3.93306956728309	1	Phenotypic diverse
rab39b	-3.16013067571104	3.5962174537039	1	Phenotypic diverse
rab3gap1	-3.77271145756839	3.35273468437334	1	Phenotypic diverse
rab44	-1.86663107399493	1.75384888137329	1	Phenotypic diverse
rab6a	1.19894499353194	-0.567015998040585	4	Polygenic
rab6b	-3.96466821537827	3.34760905213875	1	Phenotypic diverse
rabep1	5.27154489404621	4.94539195224927	2	Platelet count
rabepk	-0.281518963038102	3.96376341488203	1	Phenotypic diverse
rabgap1l	3.08344213255694	4.93824018264159	2	Platelet count
rac3	-6.53645559395316	0.0591073412694688	1	Phenotypic diverse
rad23b	3.78840539540452	5.43282613845615	2	Platelet count
rad51	-3.2021274766671	2.29479120392927	1	Phenotypic diverse
ralb	-3.93677193734047	0.602289840262252	1	Phenotypic diverse
raly	-2.57931141681951	2.06044451609693	1	Phenotypic diverse
ranbp1	1.85344074537058	4.6753537548176	2	Platelet count
ranbp2	-6.26239781074726	2.77508037715245	1	Phenotypic diverse
rangap1	-6.28934470492086	1.91890474020892	1	Phenotypic diverse
rap1a	-4.39985500937061	1.41894187523845	1	Phenotypic diverse
rapgef2	4.50558025309697	4.72126032087537	2	Platelet count
rasa1
rasgrf1	-7.01309094211748	2.01587101332428	1	Phenotypic diverse
rassf2	-1.73703887474805	1.66980776743715	1	Phenotypic diverse
rbfox3	-2.28125348815975	-3.53602053746237	1	Phenotypic diverse
rbks	-0.379943583898363	-2.88975288657188	5	Inflammation
rbm17	5.0115674616336	5.53078081653161	2	Platelet count
rbm19	-6.52863534596173	1.64472514057659	1	Phenotypic diverse
rbm25	-5.51522283527645	2.30184515444821	1	Phenotypic diverse
rbp1	-4.12634174291946	-0.521958557622089	1	Phenotypic diverse
rbp2	-2.10780063395863	-3.10947573151103	1	Phenotypic diverse
rbp5	-1.00525482370697	-4.15081597521065	3	Kidney function
rbp7	-0.135068533888544	-1.61650831329671	8	Liver/Macrophages
rbpms	-5.13493714865314	1.97321267127706	1	Phenotypic diverse
rbpms2	6.2120599820387	5.85714808292979	2	Platelet count
rcc1	-4.30772381169166	-0.758772085071788	1	Phenotypic diverse
reck	-2.22880673994901	-1.06692883654362	1	Phenotypic diverse
reep4	2.25885868618455	4.00434764979153	2	Platelet count
relb	-5.11111764189345	2.13159710174208	1	Phenotypic diverse
relt	-0.589036158657778	-5.58971149263497	3	Kidney function
reps1	-2.7623118082745	3.74389625374846	1	Phenotypic diverse
rest
ret	-1.33677083055589	-2.31872326565692	8	Liver/Macrophages
rexo2	-6.15159318549264	2.83033166984448	1	Phenotypic diverse
rfc4	-0.431576102619977	3.92014128618885	1	Phenotypic diverse
rgl2	-3.60447597949695	3.41495334196893	1	Phenotypic diverse
rgmb	-1.88910679799518	-4.05597751452942	3	Kidney function
rgs10	6.96292460591127	5.6577554507871	2	Platelet count
rgs8	-2.46282783533766	0.275137304408345	1	Phenotypic diverse
rhoc	7.20513372514562	5.3975868031099	2	Platelet count
rictor
rida	-0.861235559387456	-2.92208890265036	5	Inflammation
rilp	3.8941641185853	5.10916220542869	2	Platelet count
rilpl2	7.12737182637706	5.44845933649017	2	Platelet count
ripk4	-4.95885707197716	1.85012442769904	1	Phenotypic diverse
rnaseh2a	1.16784509441542	4.22815880393279	1	Phenotypic diverse
rnf149	-0.980582171493135	-4.19409545681855	3	Kidney function
rnf168	-6.37807139424908	1.90300538516437	1	Phenotypic diverse
rnf31	-3.87921519215557	3.36447647311931	1	Phenotypic diverse
rnf4	-5.21110915945427	2.20491568429417	1	Phenotypic diverse
rnf41	3.12459719954837	4.5073271974454	2	Platelet count
rnf43	-4.40159985552254	-0.286678320157134	1	Phenotypic diverse
rnf5	4.46784232146028	5.59182715904102	2	Platelet count
robo1	-1.97041932986014	-1.45713380674007	1	Phenotypic diverse
robo2	-2.76552598093794	-0.508309444189338	1	Phenotypic diverse
robo4	0.630279465189018	-0.353234735325875	8	Liver/Macrophages
rp2	4.30321027215523	3.20563794027633	2	Platelet count
rpa2	-3.19167286518917	3.60438086601509	1	Phenotypic diverse
rpe	3.12999858214174	5.05420404399667	2	Platelet count
rpgr
rpl14	-2.75925956416456	2.01865659013656	1	Phenotypic diverse
rps10	-6.40343071492592	2.64709975616342	1	Phenotypic diverse
rras	6.70511999045001	5.7736210254247	2	Platelet count
rrm2	-3.94454674727296	-0.836702532499439	1	Phenotypic diverse
rrm2b	2.57953697109025	4.7876175384723	2	Platelet count
rrp15
rtkn2	-6.79428092884524	0.453173462127338	1	Phenotypic diverse
rtn4ip1	5.3860618289176	6.27178952613253	2	Platelet count
rtn4r	-0.611770192537665	-2.03494313649228	8	Liver/Macrophages
ruvbl1	-1.97045173588931	0.145538451514122	1	Phenotypic diverse
rwdd1	7.10668312377397	5.0765419479219	2	Platelet count
ryr1	-6.8923358629461	2.07104972115681	1	Phenotypic diverse
s100a11	-1.70386312436094	1.67407898471681	1	Phenotypic diverse
s100a14	-1.56827807383579	-0.234423383275561	1	Phenotypic diverse
s100a16	-3.07769328055179	0.188399351416284	1	Phenotypic diverse
s100a3	-4.44347774624501	-0.33332739123475	1	Phenotypic diverse
s100g	-3.73332039581569	-0.960611180884067	1	Phenotypic diverse
s100p	-1.83776319377692	-0.72882515440311	1	Phenotypic diverse
safb2	-3.15505485499424	2.29207823699103	1	Phenotypic diverse
sag
samd9l	4.29971921138892	3.06771727669431	2	Platelet count
sap18	-7.07870654286418	1.00428996462384	1	Phenotypic diverse
sart1	-2.2548714058619	2.12128590748735	1	Phenotypic diverse
sat1	-5.38750752191088	0.662063631398493	1	Phenotypic diverse
sat2	2.01217763285374	-4.22257055614197	5	Inflammation
satb1	-2.89976487148723	2.14623068685058	1	Phenotypic diverse
scamp3	6.00179461696065	5.8073885490928	2	Platelet count
scara5	-0.691101951731437	-3.89676090398087	3	Kidney function
scarb1	-6.8880023615312	0.560709553592267	1	Phenotypic diverse
scarb2	-1.08164697820528	-5.36842645398554	3	Kidney function
scarf2	-2.19349153506719	-2.6199356652814	3	Kidney function
scin	-6.78458055550432	0.391925435375467	1	Phenotypic diverse
scly	-4.6788520484521	-2.46768839733848	1	Phenotypic diverse
scn2a	-7.13225786845648	1.84166214376455	1	Phenotypic diverse
scn2b	-7.06190999612717	2.37244230606245	1	Phenotypic diverse
scn3a
scn3b	-7.04904375085625	0.748197942373866	1	Phenotypic diverse
scn4b	3.35306498066443	-6.97736216495655	7	Omnigenic
scp2	-4.21531027375639	0.0780654652373746	1	Phenotypic diverse
scrib	-2.79283087414509	2.44695309090739	1	Phenotypic diverse
scrn1	1.5377560416176	4.56555828780917	2	Platelet count
sdccag8	3.93856810639072	4.38396754173024	2	Platelet count
sdk2	1.53674437555729	-3.76579698156694	5	Inflammation
sec31a	6.08200411022485	5.61341798851546	2	Platelet count
sele	-4.0871471887097	-7.62358830377422	4	Polygenic
sell	0.510053990864436	-2.87323308356797	5	Inflammation
selp	5.86160840576853	3.4517369511972	2	Platelet count
selplg	2.15254958419148	-4.76903524623317	5	Inflammation
sema4c	-1.89551573277508	-1.1571787635393	1	Phenotypic diverse
sema4d	6.70853175488845	5.5937136932422	2	Platelet count
sema7a	0.717459258830546	-0.587444048707183	8	Liver/Macrophages
septin3	-0.621562975266789	-0.291690150653061	1	Phenotypic diverse
septin7	-3.40389040463142	3.49018429374955	1	Phenotypic diverse
septin8	-2.13644261453854	-3.26754065580518	1	Phenotypic diverse
septin9	-0.0359408561488745	4.10777078323987	1	Phenotypic diverse
serpinb6	6.52365447369067	4.86221078164974	2	Platelet count
serpinb8	3.8722401596945	-7.33645031165336	7	Omnigenic
serpinb9	3.38834661074706	5.09465986374497	2	Platelet count
sestd1	2.48000816150326	4.75549670200006	2	Platelet count
setmar	-1.85085554000874	-1.36667889676209	1	Phenotypic diverse
sez6	-4.18184856991192	-0.876579389267778	1	Phenotypic diverse
sez6l	-1.93526968364448	-1.77050372101349	1	Phenotypic diverse
sez6l2	-1.86335733046956	-1.0384817259645	1	Phenotypic diverse
sf3b4	3.8912718104234	5.44096881063942	2	Platelet count
sh2b3	6.60269705700339	5.64317076890987	2	Platelet count
sh2d1a	-0.351222499287203	-2.75135662260377	1	Phenotypic diverse
sh3bgrl2	-1.30459841225843	3.8868665421036	1	Phenotypic diverse
sh3bp1	-0.528201548318382	3.561882261211	1	Phenotypic diverse
sh3gl3	-3.83989479882278	3.34342947029041	1	Phenotypic diverse
sh3glb2	3.90798908534082	3.07932409838683	1	Phenotypic diverse
shc1	-5.51040472779143	0.715817859877617	1	Phenotypic diverse
shd	-4.083994093039	1.52106102332778	1	Phenotypic diverse
shisa5	-1.02684540282467	-5.68405998151587	3	Kidney function
shmt1	3.75063263889485	-6.15480613076944	7	Omnigenic
shpk	-4.27354852049718	0.564084429769871	1	Phenotypic diverse
siglec15	-5.55537733191444	0.338018530466022	1	Phenotypic diverse
siglec5	3.88156817089946	-7.38479638582142	7	Omnigenic
siglec8	1.24071199348761	-4.46920931698423	5	Inflammation
siglec9	2.12950473529403	-5.46258531356217	7	Omnigenic
sirpa	6.00601400863898	-9.41891970139078	6	Monogenic
sirpb1	3.40455901768045	-7.02761317204852	7	Omnigenic
sirt1	-3.11584636925763	2.48054325047746	1	Phenotypic diverse
sirt2	7.31963509378044	4.99120500897557	2	Platelet count
sirt5	-3.26353725339075	3.57848109044872	1	Phenotypic diverse
sit1	-2.36051144187789	1.658277570602	1	Phenotypic diverse
skap1	-2.40564149790822	1.77849945529609	1	Phenotypic diverse
skap2	7.60891637173944	5.05804934579296	2	Platelet count
skiv2l	-6.97975862543174	2.05351821926216	1	Phenotypic diverse
sla2	5.80643568690446	4.76901817956739	2	Platelet count
slamf6	-3.8204542391183	-0.342968800051552	1	Phenotypic diverse
slamf7	2.86180537217937	-5.52077688171883	7	Omnigenic
slamf8	5.28943504773376	-8.41399733930902	6	Monogenic
slc12a2	-3.97418386343288	3.32157634529593	1	Phenotypic diverse
slc13a1	-0.85786466840843	4.11069963251452	1	Phenotypic diverse
slc16a1	-2.0348831180209	0.116373473386883	1	Phenotypic diverse
slc1a4	-6.75089317156418	1.29007659403481	1	Phenotypic diverse
slc27a4	0.744833587212268	4.15865580553555	1	Phenotypic diverse
slc28a1	-5.96634111945538	1.31889803055043	1	Phenotypic diverse
slc34a3	-5.42019123183982	2.25609365422259	1	Phenotypic diverse
slc39a14	-3.33438391475086	-1.2988985492238	1	Phenotypic diverse
slc39a5	-0.907988114565557	0.366511917010187	1	Phenotypic diverse
slc44a4	-6.58750624751326	0.0536657560086327	1	Phenotypic diverse
slc4a1	-2.96812887713471	2.02505873662667	1	Phenotypic diverse
slc51b	0.141273225119742	-0.259835281872087	1	Phenotypic diverse
slc9a3r1	6.59796784244746	5.66317095817388	2	Platelet count
slc9a3r2	-2.72851286990344	0.163404197093745	1	Phenotypic diverse
slirp	-3.18454903331248	3.63418742340786	1	Phenotypic diverse
slitrk2	-1.78729082634273	-1.31478811340828	1	Phenotypic diverse
slitrk6	0.150409440153395	-3.45957230918141	5	Inflammation
slk	-5.52810519717159	0.0445299349763398	1	Phenotypic diverse
slmap	2.46231008704942	4.42180429552778	2	Platelet count
smad1	5.2145245735242	4.099264257056	2	Platelet count
smad2	5.23116820251315	4.11967432229923	2	Platelet count
smad3	3.9907198124291	3.96326291337974	2	Platelet count
smad5	-1.5901180374516	-0.0660953961887216	1	Phenotypic diverse
smarca2	0.334882455034145	4.14392435378347	1	Phenotypic diverse
smc3	-7.09444604804353	0.950365577627183	1	Phenotypic diverse
smndc1	-1.80456256094405	1.92353459003361	1	Phenotypic diverse
smpd3	-4.84830686715839	-0.106415097957598	1	Phenotypic diverse
sms	1.79246170336954	4.53397666234832	2	Platelet count
smtn	2.48234980430013	4.38715614156963	2	Platelet count
snap23	7.58891874625944	5.02352453722263	2	Platelet count
snap25	1.37565038595509	-0.246810352136846	4	Polygenic
snap29	5.74341436418757	4.522130858009	2	Platelet count
snapin	3.1251136854448	4.31508157791943	2	Platelet count
sncg	5.86056428309225	-9.18630632683202	6	Monogenic
snrpb2	-2.09535380363843	2.15663410195883	1	Phenotypic diverse
snu13	-3.07347091865193	2.23043692869243	1	Phenotypic diverse
snx15	2.89323866799306	-3.85933848020072	5	Inflammation
snx18	-1.09233945485779	3.74593982146164	1	Phenotypic diverse
snx2	-0.0193582713482172	4.16156669397529	1	Phenotypic diverse
snx5	1.83212989389316	4.43177854659673	2	Platelet count
snx9	5.62332333906848	5.87390512471443	2	Platelet count
sod1	3.13130312313562	5.03135650699432	2	Platelet count
sod2	-2.30272483786507	-1.50503899642895	1	Phenotypic diverse
sorbs1	-3.02347439445451	-0.834374649116094	1	Phenotypic diverse
sorcs2	0.170346286499844	-5.13626510747668	3	Kidney function
sord	-4.50578398507849	-2.32682289977678	1	Phenotypic diverse
sort1	6.06930199854849	3.39080774594917	2	Platelet count
sowaha	-6.81573245379521	2.1610439436605	1	Phenotypic diverse
sox2
sox9	-4.41496606709664	-0.688155781406711	1	Phenotypic diverse
spag1	3.58758824425587	-6.17769161192635	7	Omnigenic
spart	5.85272277720128	5.78271605892577	2	Platelet count
spint2	1.70557530721617	2.84662923546392	8	Liver/Macrophages
spred2	-0.8446516633129	3.8144496166247	1	Phenotypic diverse
sprr1b	-5.43914286984106	1.72354692917571	1	Phenotypic diverse
sprr3	-3.46144599605928	-2.3737081803504	1	Phenotypic diverse
spry2	7.48709753891775	5.13558959829017	2	Platelet count
sptbn2	-5.58125799854767	0.219380184739075	1	Phenotypic diverse
sptlc1	0.091883749734759	4.07728428734848	1	Phenotypic diverse
src	7.31681454298174	5.29328170863391	2	Platelet count
srp14	-1.89010273868312	2.07974158580512	1	Phenotypic diverse
srpk2	4.2099987499275	5.09117601272069	2	Platelet count
ssb	-6.34542999180534	1.68296843909804	1	Phenotypic diverse
ssbp1	-6.56877025765897	0.0892246314242673	1	Phenotypic diverse
ssh3	-3.42904740899057	3.45535257438015	1	Phenotypic diverse
ssna1	3.15068992855701	4.81205326663098	2	Platelet count
st13	4.46986000112916	5.10700809543304	2	Platelet count
st8sia1	-6.15405142624695	1.85862122716442	1	Phenotypic diverse
stab2	1.67401718215416	-1.7389147163901	8	Liver/Macrophages
stam	-0.41378115583519	4.05128938946398	1	Phenotypic diverse
stambp	6.60916034096491	5.6402176475949	2	Platelet count
stat2	6.02321114540553	4.78095146834018	2	Platelet count
stat5b	5.90490079447188	4.8304251019814	2	Platelet count
stau1	-2.64288751758849	0.490941154871856	1	Phenotypic diverse
steap4	-6.76854347921003	0.386057860543264	1	Phenotypic diverse
stip1	4.30397821258695	5.36997841241562	2	Platelet count
stk11	6.93925928612461	5.60956452430816	2	Platelet count
stk24	6.11131212846178	5.87265072846668	2	Platelet count
stk4	6.43661365217732	5.91763077423796	2	Platelet count
stx16	0.278842923449912	4.16909397500226	1	Phenotypic diverse
stx1b	-4.82196341724464	-0.485792551771429	1	Phenotypic diverse
stx3	-2.16856349518031	0.245525515818328	1	Phenotypic diverse
stx4	2.46255964087507	4.47690819248065	2	Platelet count
stx5	-3.25278941381493	3.62248013552775	1	Phenotypic diverse
stx6	0.856508045619425	4.31420522422806	1	Phenotypic diverse
stx7	3.1678673254392	-5.4457074442378	7	Omnigenic
stx8	2.50403772705596	4.44786138000459	2	Platelet count
stxbp1	5.93848110948968	5.81385397878559	2	Platelet count
stxbp3	0.626296580095447	4.18995427301238	1	Phenotypic diverse
sugp1	3.99578999990794	3.30470670201074	2	Platelet count
sugt1	5.90369826147053	5.85617758915243	2	Platelet count
sult1a1	5.5557389734352	5.92690305896866	2	Platelet count
sult2a1	-0.992582807547497	-2.82606199515828	8	Liver/Macrophages
suox	-0.246063985316804	-0.245013749166583	1	Phenotypic diverse
susd2	1.37051508404647	-3.54761259576078	5	Inflammation
susd5	0.336297603216834	-4.2600432747366	5	Inflammation
sv2a	1.20261466957884	4.49341223640052	1	Phenotypic diverse
swap70	-1.62707720156171	3.25491566169616	1	Phenotypic diverse
syngap1	-4.15588867022927	3.19688842926046	1	Phenotypic diverse
syt1	-2.19152135445896	-3.27888347082846	1	Phenotypic diverse
sytl4	5.56356826788347	5.14283140246754	2	Platelet count
tab2	4.43713604139622	5.03661482089531	2	Platelet count
tacc3	6.61564871608741	4.78367222911458	2	Platelet count
tacstd2	3.93841304545596	-6.73737801598119	7	Omnigenic
tada3	2.66850872920974	4.79032276341885	2	Platelet count
tagln3	-7.10059121584465	1.95748231131168	1	Phenotypic diverse
taldo1	4.00915872392385	5.47099564351295	2	Platelet count
tank	3.03698241352043	4.44311209449657	2	Platelet count
tap1	-6.91483439152627	0.60244841398565	1	Phenotypic diverse
tarbp2	5.08119942956806	4.8339545461598	2	Platelet count
tarm1	-6.31899839137808	0.773823345423148	1	Phenotypic diverse
tars1	1.18833438843935	4.51823982173955	1	Phenotypic diverse
tax1bp1	2.59591929066232	4.38806813804965	2	Platelet count
tbc1d17	0.257045351187281	-3.0314375854996	5	Inflammation
tbc1d23	6.21641301482112	4.8230078656823	2	Platelet count
tbc1d5	2.48134323691137	4.3956354136362	2	Platelet count
tbca	6.37537066283763	5.53507355840716	2	Platelet count
tbcb	7.50167269124988	5.06233219942054	2	Platelet count
tbcc	6.97324511692699	5.27599845222608	2	Platelet count
tbl1x	4.68956266135431	5.3193388473973	2	Platelet count
tbr1
tcl1a	-0.0137273953982842	-1.46418659141127	8	Liver/Macrophages
tcl1b	-7.08175108419352	1.97484765743911	1	Phenotypic diverse
tcof1	-3.35113245089658	-1.78440466163625	1	Phenotypic diverse
tcp11
tdo2	-4.87667745944121	0.416488612209004	1	Phenotypic diverse
tdp1	-2.5572801527157	2.02233033277236	1	Phenotypic diverse
tdrkh	4.37318477452132	2.81074582324788	2	Platelet count
tef	-3.24575444554223	3.60534015355156	1	Phenotypic diverse
terf1	-7.01476714390171	2.38173487624531	1	Phenotypic diverse
tet2	-5.36281120916507	2.26631914042103	1	Phenotypic diverse
tex33
tfap2a	-6.60447399724479	0.0482739185638735	1	Phenotypic diverse
tgfbr2	-1.3384664808397	-5.13329382013782	3	Kidney function
tgoln2	3.67395618136203	-7.2800056083866	7	Omnigenic
thap12	-5.08445065372711	2.03247160114214	1	Phenotypic diverse
thbd	-1.53800710596424	-4.08027308020411	3	Kidney function
thop1	-0.493990838947889	-2.72425785986523	1	Phenotypic diverse
thrap3	-5.63643168868679	0.717479346891357	1	Phenotypic diverse
thtpa	2.98456689726464	-3.73488762669366	5	Inflammation
thy1	-1.01355874063342	-5.30625409431183	3	Kidney function
tia1	7.22428333557572	5.40593359031541	2	Platelet count
tigar	-1.25580874699118	3.74861278095756	1	Phenotypic diverse
tigit	-3.41765229623069	-1.66084911328513	1	Phenotypic diverse
timd4	1.50952427826667	-0.852021415125643	4	Polygenic
timm10	6.17967501108602	4.82286913245549	2	Platelet count
timm8a	3.86650094954599	5.12504950320344	2	Platelet count
tjap1	4.60476009154029	4.6011244001649	2	Platelet count
tjp3
tk1	-4.9427053336506	1.87106072264647	1	Phenotypic diverse
tlr1	1.40762563464867	-3.7306598487799	5	Inflammation
tlr2	-6.78805701392878	2.66219379349846	1	Phenotypic diverse
tmco5a	0.459122269740403	4.23817233763231	1	Phenotypic diverse
tmed1
tmed10
tmed8	6.49376372071519	5.69318859023748	2	Platelet count
tmem106a	6.0394699817115	3.438717195554	2	Platelet count
tmem132a	2.47614652319865	-4.77335938859094	5	Inflammation
tmod4	-7.00197357350297	0.855419998193155	1	Phenotypic diverse
tmprss11b	-7.07873954724831	0.741636762186445	1	Phenotypic diverse
tmprss15	-0.767886022979981	0.332353146652865	1	Phenotypic diverse
tmprss5	4.21482113163019	-7.01373450145387	7	Omnigenic
tmsb10	5.9270412025434	5.66670969799173	2	Platelet count
tnfaip2	2.48140704742864	4.40894665662574	2	Platelet count
tnfaip8	-0.26524278183567	4.08031764842834	1	Phenotypic diverse
tnfaip8l2	6.77661101261229	5.65483367909705	2	Platelet count
tnfrsf10a	0.557876134629566	-5.06802102128407	3	Kidney function
tnfrsf10b	-0.605828465269593	-5.54787740325134	3	Kidney function
tnfrsf10c	-4.07773570211929	-7.61472734753674	4	Polygenic
tnfrsf12a	-1.51167372896542	-4.33888822719399	3	Kidney function
tnfrsf13b	-1.39583600705291	-4.84067121653733	3	Kidney function
tnfrsf13c	1.01855428260867	-3.95281361356238	5	Inflammation
tnfrsf14	-1.68552111052471	-4.24634878949459	2	Platelet count
tnfrsf17	0.309114534387724	-1.26370794100517	1	Phenotypic diverse
tnfrsf19	-1.10925902488872	-5.2348024058978	3	Kidney function
tnfrsf21	-1.17828254566425	-5.34177096873225	3	Kidney function
tnfrsf4	-1.19473822953729	-5.49022049871994	3	Kidney function
tnfrsf8	-1.6286009525705	-4.10299498590636	3	Kidney function
tnfrsf9	-1.19570747486825	-5.47753504098995	3	Kidney function
tnfsf8	0.970962385377696	-0.723067945054517	8	Liver/Macrophages
tnip1	4.1553522569659	4.75832454680501	2	Platelet count
tnni3	-4.77267551905867	0.151420361573829	1	Phenotypic diverse
tnpo1	-7.02723947411515	0.800589257403	1	Phenotypic diverse
tomm20	5.49864981778211	5.17103841202507	2	Platelet count
top1	-3.98635747589654	-7.51728799245237	4	Polygenic
top1mt
top2b	4.41563565389537	5.30011980299904	2	Platelet count
tor1aip1	3.57969096471973	-6.14864592483747	7	Omnigenic
tp53	-0.905463689598932	4.08232345603028	1	Phenotypic diverse
tp53bp1	-4.24254732803602	1.23515925698961	1	Phenotypic diverse
tp53i3	2.83903056535394	-3.85470821456647	5	Inflammation
tp53inp1	-4.08242250959071	1.47810462508664	1	Phenotypic diverse
tp73
tpbgl	-5.03739948338468	1.99810014514953	1	Phenotypic diverse
tpd52l2	7.5362428726387	5.0296429452906	2	Platelet count
tpk1	-0.890730562249253	-3.45377308949214	8	Liver/Macrophages
tpm3	-2.98248490307349	-0.926497288327411	1	Phenotypic diverse
tpmt	2.69612173253413	-3.92613094809067	5	Inflammation
tppp2	-6.24543358914323	0.8811130162849	1	Phenotypic diverse
tppp3	-4.24565137420762	-0.717945261426268	1	Phenotypic diverse
tpr	-2.38164611507392	2.18587700395811	1	Phenotypic diverse
tprkb	-7.03121526146266	0.932170710478333	1	Phenotypic diverse
tpsg1	-7.09547995689522	1.96678134499581	1	Phenotypic diverse
tpt1	-3.86464999646187	3.38420640806417	1	Phenotypic diverse
traf2	0.806280214655194	4.26922848805186	1	Phenotypic diverse
traf3	-2.83534899560204	2.00659917322177	1	Phenotypic diverse
traf3ip2	-7.05367046149405	1.96216956075056	1	Phenotypic diverse
trdmt1	3.52998884037129	4.8457117962449	2	Platelet count
treml1	7.15868886804088	4.27396553512008	2	Platelet count
treml2	1.99172137874738	2.90149272752945	3	Kidney function
triap1	4.98833320249304	5.54150024275099	2	Platelet count
trim21	2.87448025741069	4.74696860790101	2	Platelet count
trim25	4.03415073136132	4.73603493585087	2	Platelet count
trim26	-3.13882915652444	2.31744588438637	1	Phenotypic diverse
trim40	3.84676723756373	3.17689879774858	1	Phenotypic diverse
trim5	4.16913241959093	3.11331776603599	2	Platelet count
trim58	4.17414267280177	3.64660143183844	2	Platelet count
trpv3	-7.05781242655564	1.99247108103625	1	Phenotypic diverse
tsc1	-3.13136285455508	2.4593212011193	1	Phenotypic diverse
tsc22d1	3.0598351297586	4.94472546534734	2	Platelet count
tsnax	1.93422876461745	4.70333457841803	2	Platelet count
tspan1	-3.88052230089636	-0.154983874659501	1	Phenotypic diverse
tspan15	-6.3961769706833	0.421100810533841	1	Phenotypic diverse
tspan7	-5.67359156996806	1.66962616886935	1	Phenotypic diverse
tspan8	1.87341809703257	-4.72383733984488	5	Inflammation
tspyl1	3.00154670507804	4.93039228371682	2	Platelet count
tst	2.64211356987231	4.82153037425522	2	Platelet count
ttf2	4.00739646178275	2.68705332322769	1	Phenotypic diverse
ttn	-3.02655641780425	-0.943314805431444	1	Phenotypic diverse
tubb3	-3.88580657511121	3.35758477387926	1	Phenotypic diverse
twf2	7.0780259781539	5.35955253193551	2	Platelet count
txk	-5.70208721232084	1.66273717742027	1	Phenotypic diverse
txlna	4.48718622439863	5.17678041104945	2	Platelet count
txndc15	4.86781675020877	-7.93919741044554	7	Omnigenic
txndc9	5.64517496839597	5.7871708203575	2	Platelet count
txnl1	-4.34477458843412	1.38616417330095	1	Phenotypic diverse
txnrd1	4.21589501602954	5.44059484068346	2	Platelet count
tymp	3.66470825306842	4.66845527447052	2	Platelet count
tyro3	2.37523977898488	-5.16883082045643	7	Omnigenic
tyrp1	-4.30256354063006	1.25206720318047	1	Phenotypic diverse
ubac1	-1.46521846648993	2.37822058354243	1	Phenotypic diverse
ube2b	-0.552985948271316	4.02318443102951	1	Phenotypic diverse
ube2l6	6.41108057297225	4.59010012715842	2	Platelet count
ube2z	0.63999712828181	4.26255904668815	1	Phenotypic diverse
ubqln3	-7.11123319065169	1.99697883789028	1	Phenotypic diverse
ubxn1	4.8042737714081	5.58805992250167	2	Platelet count
ufd1	5.26396924093129	4.16979740893302	2	Platelet count
ugdh	-5.55544079207659	1.65019076002508	1	Phenotypic diverse
uhrf2	-6.75928191791267	2.19200897292074	1	Phenotypic diverse
unc5d	-4.11475672633527	-1.11124854498362	1	Phenotypic diverse
unc79	-0.266718472094772	3.96564818249082	1	Phenotypic diverse
ung	-1.28221090860645	3.90140212798526	1	Phenotypic diverse
upb1	-4.62978817265648	-2.4355979443157	1	Phenotypic diverse
upk3a
upk3bl1
urod	2.97493647613553	-3.72253717771049	5	Inflammation
uros	-3.09014195118029	1.77009490915912	1	Phenotypic diverse
uso1	6.00748557496893	5.83757659475389	2	Platelet count
usp25	5.12807027491875	5.10760007988112	2	Platelet count
usp28	-3.30191138280747	-1.86878603984558	1	Phenotypic diverse
usp47	-0.293179457228926	4.04511166681936	1	Phenotypic diverse
usp8	5.56212114506705	5.62597324550898	2	Platelet count
vamp5	-6.12401937906902	-1.80543385560243	1	Phenotypic diverse
vamp8	6.21309300105591	4.82315759552731	2	Platelet count
vasp	6.07822674782575	5.90156497144151	2	Platelet count
vat1	-1.70979363860858	-0.282560882556219	1	Phenotypic diverse
vav3	7.18710461740032	5.43317238261879	2	Platelet count
vcam1	-1.58217491305171	-3.98773864737985	3	Kidney function
vcpkmt	-3.01532906133083	3.65979214345258	1	Phenotypic diverse
vim	-3.12093130780508	2.2089937382334	1	Phenotypic diverse
vipr1	-6.4017654920193	2.65219756969221	1	Phenotypic diverse
vnn2	3.70845752529212	-6.34519689510345	7	Omnigenic
vps28	4.17872968217423	5.24847589921591	2	Platelet count
vps37a	5.20832966387667	4.09023356658756	2	Platelet count
vps4b	6.15003541434287	5.88296068337317	2	Platelet count
vps53	5.97290791795681	5.88887889115818	2	Platelet count
vsig10	3.40899852631084	-6.06358584471727	7	Omnigenic
vsig10l	-2.74443571660953	-0.451895872333688	1	Phenotypic diverse
vsig2	-3.9873041593488	-0.366022630522846	8	Liver/Macrophages
vsig4	-1.02521293872711	-5.69895941876253	3	Kidney function
vsir	4.51953773877516	2.80816507754285	2	Platelet count
vsnl1	0.260274756709471	-2.66309803005295	8	Liver/Macrophages
vstm2b	-6.27745421941532	1.87979040978645	1	Phenotypic diverse
vta1	6.3475094138499	5.88277714334552	2	Platelet count
vtcn1	-3.19830076853938	0.0999286025457182	1	Phenotypic diverse
vti1a	5.53165399112441	5.63053437719312	2	Platelet count
vwa5a	-6.34908560570615	1.03003955707367	1	Phenotypic diverse
was	0.574586363141532	3.90344884522881	1	Phenotypic diverse
wasf1	4.47104927141938	2.74847444490497	2	Platelet count
wasf3	-0.127116925189025	4.0655449755094	1	Phenotypic diverse
washc3	4.04317104466602	5.10060841923539	2	Platelet count
wasl	-4.45276277163637	1.37017317542918	1	Phenotypic diverse
wdr46	-2.58861957513619	1.99791399716329	1	Phenotypic diverse
wwp2	3.84046342464894	4.45368004662472	2	Platelet count
xg	-3.71968549693269	-2.70047896044683	3	Kidney function
xiap	3.67086074274712	5.00285289098982	2	Platelet count
xrcc4	0.0607473696147069	4.15688612173821	1	Phenotypic diverse
yap1	-2.24908752123565	-3.62924188866904	3	Kidney function
yars1	6.67818283819611	5.81325204934537	2	Platelet count
yes1	5.05892965786423	4.42772374577434	2	Platelet count
yju2	2.6773527386216	4.73121377362122	2	Platelet count
yod1	3.11086230966553	4.4004754045289	2	Platelet count
ythdf3	5.20810375624426	4.66450827179893	2	Platelet count
ywhaq	7.15192153574224	5.44083354381533	2	Platelet count
yy1	-7.05015615865305	1.949879769962	1	Phenotypic diverse
zbp1	-0.670118824957586	-2.660854329958	1	Phenotypic diverse
zbtb16	4.23648785172145	2.81436207231565	2	Platelet count
zbtb17	-3.23259040680289	-1.97877619816819	1	Phenotypic diverse
zcchc8	-5.44712874949607	0.0955957532524867	1	Phenotypic diverse
zfyve19	4.5642017810299	2.57022943263426	2	Platelet count
zhx2	-2.0292857706614	2.12721278379974	1	Phenotypic diverse
znf174	-6.25310979508943	0.940615849386091	1	Phenotypic diverse
znf75d
znf830	-4.01838092991201	-0.0287695274396476	1	Phenotypic diverse
znrd2	0.96638071314714	3.65355209078716	1	Phenotypic diverse
znrf4	0.859570794703411	3.65661517776897	1	Phenotypic diverse
zpr1	-5.89022946425469	0.4471063493096	1	Phenotypic diverse
iglc2	0.186325225099954	-1.26074418362607	1	Phenotypic diverse
ache	0.66869679110423	-2.89594964160814	8	Liver/Macrophages
acp5	0.265925377925473	-2.79884241655102	5	Inflammation
acp6	5.26901511915676	-8.38332039502958	6	Monogenic
acvrl1	-1.0391591547987	-5.1116541339982	3	Kidney function
adam22	0.809287328499955	-5.12169458102458	7	Omnigenic
adam8	0.927044396895423	-4.40249235917762	5	Inflammation
agr2	-3.5287662512563	-1.2546471255262	1	Phenotypic diverse
agr3	-1.93386166416875	0.443865132620456	1	Phenotypic diverse
alpi	-4.06655297604012	-7.60233767471734	4	Polygenic
alpp	1.13800156898385	-2.80049787677089	5	Inflammation
arntl	-6.11174728740813	1.22124263181468	1	Phenotypic diverse
arsa	2.78488550162839	-5.58718069825636	7	Omnigenic
arsb	4.62762204277525	2.85849790888751	2	Platelet count
art3	-1.73798250177042	-2.27454813662804	8	Liver/Macrophages
asah1	2.03729493052335	-3.73591246503784	5	Inflammation
asah2	2.35902100060614	-5.05519923237268	7	Omnigenic
b3gat3	-6.22421289327841	2.81027613813309	1	Phenotypic diverse
b3gnt7	2.87411298023204	-5.62137905672306	7	Omnigenic
b4galt1	-0.574497867502893	-1.88200597647429	8	Liver/Macrophages
b4gat1	-1.78661516167072	-1.44015345418729	8	Liver/Macrophages
bag6	1.77291981038955	4.51693045446067	2	Platelet count
boc	-2.53964268773981	-0.338409634094001	1	Phenotypic diverse
bola1	1.47709681534666	2.9708880292506	1	Phenotypic diverse
bst1	5.4803511263569	-8.65297326863468	6	Monogenic
btn1a1	-3.16047466463419	0.0170010654864126	1	Phenotypic diverse
ca9	-2.72097550312646	-0.444847353530654	1	Phenotypic diverse
casp4	-4.34785162754067	1.59564092279937	1	Phenotypic diverse
casq2
cd164	1.18006069351643	3.86359786312189	1	Phenotypic diverse
cd177	1.45939341778023	-3.75873994080836	5	Inflammation
cd200r1	3.85050141051256	-6.68312648434165	7	Omnigenic
cd209	-4.06313569238977	-7.59968950146578	4	Polygenic
cd300a	-0.849544688692138	-4.73062067634616	3	Kidney function
cd48	2.81799610723496	-5.92890772768353	7	Omnigenic
cd59	-1.09566675244816	-5.23990761026154	3	Kidney function
cd63	5.999847120964	3.44342206632085	2	Platelet count
cd80	0.654339264771458	-4.01741608852953	5	Inflammation
cd8a	-0.0629626503336198	-1.44444686308925	8	Liver/Macrophages
cdcp1	-2.16331946628027	-2.44974140513233	8	Liver/Macrophages
cdhr1	-2.12379823665719	-0.940837228230905	1	Phenotypic diverse
cdhr5	1.98963380096926	-4.76470533117029	5	Inflammation
ceacam1	-6.12555226448773	-1.88127324717426	8	Liver/Macrophages
ceacam5	1.10470366334705	-2.28261860594261	8	Liver/Macrophages
ceacam8	-1.65526232673322	1.60812145477593	1	Phenotypic diverse
ces1	2.69882976164197	-5.48705151279398	7	Omnigenic
ces2	-3.14400702338443	-0.0344282879236894	1	Phenotypic diverse
ces3	-1.35252491348041	-0.427993527992067	1	Phenotypic diverse
chga	-4.06252549854728	-0.383285170514027	1	Phenotypic diverse
chgb	2.80723175896984	-5.894359216189	7	Omnigenic
clec4m	-4.04331704369541	-7.57944843948103	4	Polygenic
cnpy2	-0.344511609195965	3.81335874224658	1	Phenotypic diverse
cnpy4	6.5483159289544	4.79237376671496	2	Platelet count
cntn1	0.443335776710611	-0.651511471227025	8	Liver/Macrophages
cntn3	0.129831239790863	-1.60579445184526	8	Liver/Macrophages
cntn4	-1.50110370385524	-1.18782219266413	1	Phenotypic diverse
cntn5	1.2108546703914	-3.46252726969642	5	Inflammation
cpe	-1.80708672045128	-1.04757038515284	1	Phenotypic diverse
cpvl	3.79295171651704	-6.66996252497748	7	Omnigenic
creld1	4.05907586832546	-7.40576467378904	7	Omnigenic
creld2	2.08953449013299	2.84352567600716	8	Liver/Macrophages
crhr1	-6.73104785061561	1.3354387220198	1	Phenotypic diverse
crim1	-2.27031958867113	-3.18069416695238	1	Phenotypic diverse
csf1r	1.0059706194355	-0.694592279642925	8	Liver/Macrophages
csf3r	-1.87113285731323	-0.680072075783018	1	Phenotypic diverse
ctbs	1.79007923421569	-4.81771653471555	5	Inflammation
ctla4
ctsc	2.45086005417035	-4.92965026046919	7	Omnigenic
ctse	1.89855808363823	-4.7412533834985	5	Inflammation
ctsf	0.895949170506419	-0.516165093578407	8	Liver/Macrophages
ctsh	4.57996364466086	-7.60453750141329	7	Omnigenic
ctsl	-0.323532874692588	-0.817465406731047	8	Liver/Macrophages
ctso	-0.412149117900781	-1.20708269591474	8	Liver/Macrophages
ctsv	-1.22797045550639	-1.93325602059493	8	Liver/Macrophages
ctsz	-0.261027746171302	-4.5663044895324	8	Liver/Macrophages
dag1	7.52457851150769	4.96109169802193	2	Platelet count
dbh	5.33923688793434	-8.45674804904424	6	Monogenic
ddr1	-0.257844654627319	-2.34579915565373	8	Liver/Macrophages
dlg4	4.03734745220307	5.51301771765114	2	Platelet count
dpep1	4.15759856984756	-6.98298515562922	7	Omnigenic
dscam	0.252970108811967	-2.4797454898204	8	Liver/Macrophages
ebag9	6.76048149938866	5.67169956126539	2	Platelet count
edem2	-6.61665200442393	0.656277825949553	1	Phenotypic diverse
enox2	-0.675430428847126	3.90335963944537	1	Phenotypic diverse
enpp5	4.26743354061369	-7.07359877218395	7	Omnigenic
enpp6	0.227336002169812	-1.52757847055176	8	Liver/Macrophages
enpp7	5.69021141485393	-8.9600834009136	6	Monogenic
epha10	-5.45426574106087	0.0880833403787872	1	Phenotypic diverse
ephb6	-0.907798795705227	-4.15797409847315	3	Kidney function
erp29	7.53281115112926	5.05088139113672	2	Platelet count
erp44	1.33188047058216	-0.121194305488746	2	Platelet count
extl1	0.181289319744684	-2.959388153335	5	Inflammation
fabp5	5.8518729163444	5.75574836120096	2	Platelet count
fabp6	-1.20828052779835	-1.18221266320816	1	Phenotypic diverse
fam172a	6.76388897416984	5.54251585303185	2	Platelet count
fcar	3.93293784205466	-6.69910038730876	7	Omnigenic
fcrlb	3.06534658045125	-5.48733725810343	7	Omnigenic
fgfr4	5.0145622674674	-8.10585186567503	6	Monogenic
fkbp14	6.81604551289144	5.6264187134975	2	Platelet count
fkbp7	1.38806271813841	4.50945484639251	1	Phenotypic diverse
flrt2	1.52538574684378	-4.72759058415876	5	Inflammation
fuca1	-4.09136455104213	-7.62839815292829	7	Omnigenic
furin	-1.41759932858316	-1.06130935989967	1	Phenotypic diverse
galnt10	0.667325056341449	-2.81455452424754	5	Inflammation
galnt2	0.69269928492017	-1.85906415228161	8	Liver/Macrophages
gba	-6.33950694085997	1.51784172480552	1	Phenotypic diverse
gbp1	1.29862016536804	-3.88167824152003	5	Inflammation
gfra2	-1.16766319923249	-3.12278934620371	8	Liver/Macrophages
ggh	1.1049479091485	-2.79178576256861	8	Liver/Macrophages
ggt1	-6.16532052367782	-1.9425028400217	1	Phenotypic diverse
ggt5	-1.33956954733724	-2.57247677308942	1	Phenotypic diverse
ghrhr
gla	1.72360905588124	-3.99905168333086	5	Inflammation
glb1	0.219671608146807	-0.753591468326346	8	Liver/Macrophages
gm2a	3.50855177901915	-7.17975774177658	7	Omnigenic
gnas	-3.84837835703976	-0.107861152027004	1	Phenotypic diverse
gp6	6.74796594792575	4.54500234895995	2	Platelet count
gpc1	0.712629217399418	-1.87914234512965	8	Liver/Macrophages
gpc5	4.16062830173607	-6.86202914106147	7	Omnigenic
gpihbp1	-1.75804752060938	-1.62418125172235	1	Phenotypic diverse
gpnmb	-0.403914111162436	-2.3379983380288	8	Liver/Macrophages
grik2	-2.20475287604498	-0.998190650624364	1	Phenotypic diverse
gusb	0.994265030771709	-0.421102139755103	4	Polygenic
heg1	0.697046522163653	-0.333626180548287	8	Liver/Macrophages
hmgcl	4.01924621584436	5.78989144595863	2	Platelet count
hrc	-2.78697556227599	-1.19164573832244	1	Phenotypic diverse
hs6st1	-0.857659664201695	0.0546927796980693	1	Phenotypic diverse
hsp90b1	-6.0839998662038	1.75402742831586	1	Phenotypic diverse
hspa1a	5.58277849355858	5.72527918226662	2	Platelet count
hspb6	-2.44620725333656	-1.63551307466343	1	Phenotypic diverse
hyou1	-1.27065998432123	-3.46107894564923	8	Liver/Macrophages
icam4	-4.03862697809454	-7.57265427074129	4	Polygenic
ids	-1.75435531941842	0.0173608957767408	1	Phenotypic diverse
idua	1.90610612178696	-4.70145036544259	5	Inflammation
ifi30	1.40979280939226	-4.44964615698801	5	Inflammation
ifnlr1	-0.88671818052188	-2.95458432011528	8	Liver/Macrophages
igsf21	-2.6947381252804	-0.391235126066887	1	Phenotypic diverse
igsf9	0.195401946344792	-2.32768056453316	1	Phenotypic diverse
il12rb1	0.099869190531633	-2.34396399201468	8	Liver/Macrophages
il12rb2	-5.21185671203744	1.51800904469243	1	Phenotypic diverse
il13ra1	4.23951211982186	-7.18316488664831	7	Omnigenic
il17rb	4.6086805807939	-7.65230333179787	7	Omnigenic
il5ra	0.567512148096323	-1.25777010440578	8	Liver/Macrophages
[truncated: 920 more rows]
