# Supplementary material for: Machine learning-guided deconvolution of plasma protein levels
Source: Mol Syst Biol. 2025 Oct 9;21(12):1822–44. doi: 10.1038/s44320-025-00158-6 (PMC12672695; doi:10.1038/s44320-025-00158-6)
Supplement: Supplementary file 17 — Source data Fig. 1 [file 44320_2025_158_MOESM17_ESM.zip › Figure_1/SourceData.Figure.1D.txt]

var	variable	p.50
ace2	A01AD05	0.00236512953943115
acy3	A01AD05	0.00164692809162892
adgrg2	A01AD05	0.0013964289793673
agr2	A01AD05	0.0004232989918124
angptl3	A01AD05	0.000575221092995679
anxa10	A01AD05	0.00388736758220462
apod	A01AD05	3.51799429426115e-05
areg	A01AD05	0.00637708589920572
b3gnt7	A01AD05	0.000259625174126221
calcb	A01AD05	0.00172604984235257
cd1c	A01AD05	0.000314220325211674
cd34	A01AD05	0.000202616180886563
cd58	A01AD05	0.000851534651615835
cdh5	A01AD05	0.000137379798900945
ceacam3	A01AD05	0.000117075802298392
cfp	A01AD05	0.00216870041005655
ckmt1a_ckmt1b	A01AD05	0.000414026344391387
clec3b	A01AD05	0.00215815904986509
ctse	A01AD05	0.00192878917091291
dcbld2	A01AD05	0.000598653682696596
dpep1	A01AD05	0.000510657967168009
dpep2	A01AD05	0.000487455377687774
eng	A01AD05	7.01215201148415e-05
enpp5	A01AD05	0.000850816451564403
fabp1	A01AD05	0.00234612585398162
fabp2	A01AD05	6.65562192008262e-05
faslg	A01AD05	0.000192334688846549
fcgr3b	A01AD05	0.000245599867831078
fcrl1	A01AD05	0.000609637230886841
folh1	A01AD05	0.00047332759289907
galnt2	A01AD05	0.000300798727361236
ghrl	A01AD05	0.00135696462993713
gipc2	A01AD05	0.0016434933083518
hyou1	A01AD05	8.20753804522261e-05
ifi30	A01AD05	0.000703111678651759
igsf21	A01AD05	3.19027016413456e-05
il7r	A01AD05	0.000100929061780255
immt	A01AD05	6.5680013038437e-05
itgav	A01AD05	0.000170258863641973
kit	A01AD05	0.000285472545478837
krt18	A01AD05	0.00102893151493095
krt19	A01AD05	0.00767242143502512
lgals4	A01AD05	0.00589791434227223
megf10	A01AD05	0.000798251816318525
ment	A01AD05	0.000276162759500533
mep1a	A01AD05	0.000261502349100695
met	A01AD05	0.000538154953275487
mmp1	A01AD05	0.00105918334065228
mmp10	A01AD05	0.00228355881249891
mmp12	A01AD05	0.00143471722101084
mvk	A01AD05	0.000651814720603988
mxra8	A01AD05	0.00116776703981862
nectin1	A01AD05	0.000261023834800713
nrp1	A01AD05	0.000107036686431711
ntrk3	A01AD05	0.000846172343050642
pof1b	A01AD05	0.00170508107928944
pon3	A01AD05	0.000448502322610691
ppp1r14d	A01AD05	0.00177459885683931
prss8	A01AD05	4.976366512137e-05
prtn3	A01AD05	2.26559251756012e-05
rbp2	A01AD05	0.00055394822637356
reg4	A01AD05	0.00335330628533007
ren	A01AD05	3.48448912515176e-05
sell	A01AD05	1.80814493572543e-05
spink2	A01AD05	0.000865304981464894
tgfbi	A01AD05	0.00070669090423037
tmprss15	A01AD05	0.00131241266394993
tnfrsf11a	A01AD05	0.000323970265313505
tnfrsf13c	A01AD05	0.0011697169305098
tspan1	A01AD05	0.000894488860839531
tyro3	A01AD05	0.000343892397507426
vsig10	A01AD05	0.000121692949748124
chga	A02BA02	0.000835734586265901
ace2	A02BC01	0.000162987365270121
anxa10	A02BC01	0.0175268159622577
apoa4	A02BC01	0.00163166732464046
ca9	A02BC01	0.0159079027050966
cblif	A02BC01	0.0201895806502674
ces2	A02BC01	0.00121175735867305
cfc1	A02BC01	0.00170228695085731
chga	A02BC01	0.0849105191571888
cst1	A02BC01	0.00269465053009727
gast	A02BC01	0.0609902998949153
gdf15	A02BC01	0.00243015739180474
ghrl	A02BC01	0.00544682392133353
gkn1	A02BC01	0.00301793811212868
gp2	A02BC01	0.00252482900396282
grn	A02BC01	0.000342098480733254
klk11	A02BC01	0.000731048335908249
krt19	A02BC01	0.00414469353757979
lipf	A02BC01	0.0350933938559466
man2b2	A02BC01	0.0010929300672414
met	A02BC01	0.000762375536191418
myoc	A02BC01	0.000405238792893999
pga4	A02BC01	0.0741739783687266
plxdc2	A02BC01	0.0012261857112716
ppy	A02BC01	0.00252208561815059
prss27	A02BC01	0.00026190820827757
psca	A02BC01	0.0175870361760048
pts	A02BC01	0.000711900230382786
reg1b	A02BC01	0.000103493480758209
reg3g	A02BC01	0.000589753603972823
reg4	A02BC01	0.00189186408773008
s100g	A02BC01	0.00405942398324744
scg3	A02BC01	0.00699651915760849
sct	A02BC01	0.0399262032174432
selenop	A02BC01	0.00028369945738697
sema3g	A02BC01	0.000493599353586185
smpd1	A02BC01	0.0010182719645101
spink5	A02BC01	0.00108172417328943
tff2	A02BC01	0.0112491731754108
tmprss11d	A02BC01	0.00142558882475751
vsig2	A02BC01	0.0716103459435092
vwf	A02BC01	8.03970690908026e-05
cblif	A02BC02	0.00107351752721855
chga	A02BC02	0.00397602681192707
gast	A02BC02	0.00354217222113314
lipf	A02BC02	0.000304933580282063
pga4	A02BC02	0.00333249219932844
sct	A02BC02	0.00110911166421554
vsig2	A02BC02	0.00177261792646332
anxa10	A02BC03	0.0104728201792476
apoa4	A02BC03	0.000293368894993291
ca9	A02BC03	0.0144674330063534
cblif	A02BC03	0.0232938578420069
cfc1	A02BC03	0.000864926531169852
chga	A02BC03	0.067994550278572
epcam	A02BC03	0.000682263520314736
gast	A02BC03	0.0491917102936286
gdf15	A02BC03	0.0035125735272096
ghrl	A02BC03	0.00404248745856688
gkn1	A02BC03	0.0017966370906844
gp2	A02BC03	0.00181251920501454
klk11	A02BC03	0.00226982837093488
krt19	A02BC03	0.00259465470026641
lipf	A02BC03	0.0255784051862221
pga4	A02BC03	0.0695082214389651
ppy	A02BC03	0.00101885383343141
psca	A02BC03	0.0154642672971571
reg4	A02BC03	0.00147851790818999
s100g	A02BC03	0.00321024156656124
scg3	A02BC03	0.00340698418425593
sct	A02BC03	0.0293781940937866
tff2	A02BC03	0.00655502581498595
vsig2	A02BC03	0.06380396685439
anxa10	A02BC04	0.000527025143634273
ca9	A02BC04	0.00189947661741323
cblif	A02BC04	0.00250225249072187
chga	A02BC04	0.00605547767082629
gast	A02BC04	0.00502535979983474
lipf	A02BC04	0.00164303441875087
pga4	A02BC04	0.00979360432331722
sct	A02BC04	0.00401155132121142
vsig2	A02BC04	0.00840509896425669
anxa10	A02BC05	0.00338770965625228
ca9	A02BC05	0.00282573480894348
cblif	A02BC05	0.00439973281487458
chga	A02BC05	0.0130595947255758
gast	A02BC05	0.011516334368586
lipf	A02BC05	0.00398542904561061
pga4	A02BC05	0.00962851039504881
psca	A02BC05	0.002572176152364
scg3	A02BC05	0.00182914947013703
sct	A02BC05	0.00279359565797648
tff2	A02BC05	0.00250265458255499
vsig2	A02BC05	0.0109260290859868
prl	A03FA01	0.00323981159522214
prl	A03FA03	0.00322361162222835
ceacam1	A05AA02	0.000230509986021181
gpa33	A05AA02	0.00171744956842022
insr	A05AA02	0.0004707330188916
spink4	A06AB06	3.86544328152043e-05
acp5	A07EA01	0.0012442650076882
ada	A07EA01	0.00165133184946914
adam22	A07EA01	0.00322150723675593
adam23	A07EA01	0.00147141066566927
adam8	A07EA01	0.000231267730097424
adamts16	A07EA01	0.00185194378909178
adamts8	A07EA01	0.00219800722581973
ager	A07EA01	0.00141299224169053
agrp	A07EA01	0.00215365806240492
angptl7	A07EA01	0.000295234590795723
apod	A07EA01	0.00448520617483098
areg	A07EA01	0.00221916126887462
bglap	A07EA01	0.00391112125898684
c1qa	A07EA01	0.00183503949275649
c1ql2	A07EA01	0.00282657936485576
ca2	A07EA01	0.00057769011201496
ca6	A07EA01	0.000214100207985137
cbln4	A07EA01	0.00576194183620092
ccdc50	A07EA01	0.000418686722552771
ccdc80	A07EA01	0.0093935593310444
ccl22	A07EA01	0.00315988579374897
ccn3	A07EA01	0.0108162048372477
cd160	A07EA01	0.00273682244431693
cd1c	A07EA01	0.0132552901321023
cd200r1	A07EA01	0.00352614850554184
cd207	A07EA01	0.001513467697137
cd22	A07EA01	0.00787695177840055
cd244	A07EA01	0.00110357454031102
cd28	A07EA01	0.00188315788001172
cd5	A07EA01	0.00127782005007157
cd6	A07EA01	0.00136032237909085
cd72	A07EA01	0.00747333852463237
cd79b	A07EA01	0.0029959210862657
cd83	A07EA01	0.00106240653584476
cd86	A07EA01	0.00612945667795193
cd93	A07EA01	0.00117711701937745
cdh5	A07EA01	0.00103990867545646
cela3a	A07EA01	0.000860798776873195
cfb	A07EA01	0.000968819525087289
chad	A07EA01	0.00576213922123496
cilp	A07EA01	0.0011538735322633
clec4c	A07EA01	0.00661851464938423
cntn1	A07EA01	0.002530929875846
cntn4	A07EA01	0.00148712785000858
cntn5	A07EA01	0.00308818776697255
col15a1	A07EA01	0.0114277217394505
col28a1	A07EA01	0.000276687032847181
col6a3	A07EA01	0.00414404141353572
colec12	A07EA01	0.0035552841311894
cpa4	A07EA01	0.00129592656763897
cpvl	A07EA01	0.00145842780767935
cpxm2	A07EA01	0.00530900652391727
cr1	A07EA01	0.00224160250522056
cr2	A07EA01	0.00437840244149519
crh	A07EA01	0.00111982828104418
cst6	A07EA01	0.00102341734822652
cxcl13	A07EA01	0.00398429735789189
dlk1	A07EA01	0.00309978954122665
dnpep	A07EA01	0.00223535734589054
dpep1	A07EA01	0.00361240123077195
dpp4	A07EA01	0.00391212716378301
draxin	A07EA01	0.000777687385571807
ebi3_il27	A07EA01	0.00193512172877107
efhd1	A07EA01	0.0015036591533551
egfr	A07EA01	0.00113913381287384
endou	A07EA01	0.00121812912405711
eno3	A07EA01	0.00156139046976067
enpp6	A07EA01	0.00319357370944398
f3	A07EA01	0.00100355223851461
fabp9	A07EA01	0.00107473122108089
fap	A07EA01	0.00522007165168359
fcer2	A07EA01	0.00405095547906518
fcrl1	A07EA01	0.0101312613801444
fcrl2	A07EA01	0.00759518388415146
fcrl3	A07EA01	0.000418951020800149
fkbp5	A07EA01	0.00160032778596604
flrt2	A07EA01	0.00116010914498755
fndc1	A07EA01	0.00790054335598159
folr2	A07EA01	0.00698001475437714
folr3	A07EA01	0.00401455190672665
galnt7	A07EA01	0.00379885618365646
gdnf	A07EA01	0.00101295737155466
gfral	A07EA01	0.00110166395308504
ggh	A07EA01	0.00225424468327538
gp2	A07EA01	0.00171339084363567
gsr	A07EA01	0.00233148273349295
hmcn2	A07EA01	0.000964067554368038
ido1	A07EA01	0.00170451559010585
igdcc4	A07EA01	0.00428701425522364
il10	A07EA01	0.00124972882015027
il12a_il12b	A07EA01	0.0106992085881725
il12b	A07EA01	0.00742553198285049
il15	A07EA01	0.00237946236783068
il1rl1	A07EA01	0.0054859560158562
itga11	A07EA01	0.00254312711037716
kit	A07EA01	0.00347111597561592
klk7	A07EA01	0.00238268772390128
klrb1	A07EA01	0.00177287016543622
l1cam	A07EA01	0.00173992319092059
lamb1	A07EA01	0.00205128538523647
lect2	A07EA01	0.00254123580650387
lilra5	A07EA01	0.000170219856980789
lmnb1	A07EA01	0.000633393658944075
lmod1	A07EA01	5.55539660906605e-05
lpcat2	A07EA01	0.000801467069083445
lrrn1	A07EA01	0.00182920327107001
lta	A07EA01	0.000996479046848721
ltb	A07EA01	0.00106279130024577
ly75	A07EA01	0.000362473767697386
ly9	A07EA01	0.000709667840760532
matn3	A07EA01	0.00633097752513094
meltf	A07EA01	0.00198171932582771
mepe	A07EA01	0.00344967627978472
mfge8	A07EA01	0.00337595345090832
mmp12	A07EA01	0.00717814738921113
mmp3	A07EA01	0.0386086065272927
mrc1	A07EA01	0.00226216659399277
mybpc2	A07EA01	0.000301687881974106
myl1	A07EA01	0.00011473185231254
myl3	A07EA01	0.000952299395253103
nbl1	A07EA01	0.0008044872028192
ncr1	A07EA01	0.00169322493946336
nos3	A07EA01	0.00265060718872043
npl	A07EA01	0.00140654339239671
nptx2	A07EA01	0.00292636133485773
ntrk2	A07EA01	0.000923081186625863
ogn	A07EA01	0.0127995946587007
olfm4	A07EA01	7.40489827713397e-06
orm1	A07EA01	0.00167512032750703
pdcd1	A07EA01	0.0015075864394649
pdgfc	A07EA01	0.000745805006551254
penk	A07EA01	0.00143461441212853
pla2g2a	A07EA01	0.000516155111787073
plxdc1	A07EA01	0.000429568223834175
pomc	A07EA01	0.0176824235268946
prelp	A07EA01	0.00194932046756967
prnd	A07EA01	0.00614074625798649
psg1	A07EA01	0.00359087224215418
ptprs	A07EA01	0.00228346479442179
ptx3	A07EA01	0.0010848910199797
qpct	A07EA01	0.00233434730269712
ret	A07EA01	0.00760242722222388
rgma	A07EA01	0.00265808307961176
s100p	A07EA01	0.000136039825969356
scg3	A07EA01	0.000167601699311984
scgb3a1	A07EA01	0.000160599847325354
sdk2	A07EA01	0.00201514934306441
serpina12	A07EA01	0.000169569878261973
serpina3	A07EA01	0.00617507818115487
serpinc1	A07EA01	0.00111186493026762
sfrp4	A07EA01	0.0128477131554066
siglec6	A07EA01	0.00438412028387873
siglec8	A07EA01	0.00497949112651014
slamf7	A07EA01	0.000379601753439895
spon1	A07EA01	0.00285771700545448
srpx	A07EA01	0.00173853940039689
ssc5d	A07EA01	0.000181400389692128
st3gal1	A07EA01	0.00138343521007871
tafa5	A07EA01	0.00115560084831406
tcl1a	A07EA01	0.00287525486104482
tfpi	A07EA01	0.000786609539236627
tfrc	A07EA01	0.0022375206731848
tgfbr3	A07EA01	0.00170370289446919
thbs4	A07EA01	0.00428044450420566
thy1	A07EA01	0.00649121234924032
tinagl1	A07EA01	0.000299772011780969
tnc	A07EA01	0.00196229064654483
tnfrsf13b	A07EA01	0.00630566655022109
tnfrsf13c	A07EA01	0.00349600319876776
tnfrsf9	A07EA01	0.00386438467935247
tnxb	A07EA01	0.00360277912787055
tp53bp1	A07EA01	0.000255619241764472
treml2	A07EA01	0.00248343726282605
tshb	A07EA01	0.00130325397968967
vcan	A07EA01	0.0034037953315777
vsig4	A07EA01	0.00383396994902013
vwc2	A07EA01	0.00309778933306599
xg	A07EA01	0.00558125086433016
zbtb16	A07EA01	0.00241137589432424
clec4c	A07EA03	0.000196390049596751
fcrl1	A07EA03	0.000825249056165498
il12b	A07EA03	0.00115322752216897
matn3	A07EA03	0.00208577418184698
mmp3	A07EA03	0.00734137167999048
pomc	A07EA03	0.000882204950697284
ret	A07EA03	0.000567492364810242
sfrp4	A07EA03	0.00131340686742884
tcl1a	A07EA03	0.00015172171292008
c2cd2l	A07EC01	0.000276346098247965
cdc26	A07EC01	0.00230731405620238
eif4ebp1	A07EC01	0.00301660360831499
entr1	A07EC01	0.00372755925319895
epcam	A07EC01	0.00101080177795633
fxyd5	A07EC01	0.00358108336282328
hsbp1	A07EC01	0.00213592969982241
il12a_il12b	A07EC01	0.00266491609572936
il12b	A07EC01	0.00219492144344781
max	A07EC01	0.00160202360784904
muc13	A07EC01	0.00190874807504616
nrgn	A07EC01	0.00141409636152309
pdcd1	A07EC01	0.000958777217742166
tfrc	A07EC01	0.00104975163050202
tmsb10	A07EC01	0.00294603723306826
nos2	A07EC02	1.21405720573412e-05
acp5	A10A	0.000504211891515107
ada2	A10A	0.00223199169844449
adam15	A10A	0.000527186027446393
adam9	A10A	0.000792915732302089
adgrb3	A10A	0.000556706729634856
adgrd1	A10A	0.00272282946785338
adgre2	A10A	0.00438733815689799
adgre5	A10A	0.00497336991333693
afm	A10A	0.0023584371531697
agr2	A10A	0.00142465375421916
alcam	A10A	0.000203432132086599
amigo2	A10A	0.00213900476900289
amy2a	A10A	0.00165187422460561
amy2b	A10A	0.00245886569751302
anpep	A10A	0.000601370667965504
aoc3	A10A	0.000622608656217354
apoa4	A10A	0.00264650772315372
atraid	A10A	0.000605565836331506
b3gnt7	A10A	0.0029381545372617
bcam	A10A	0.00102382742089376
boc	A10A	0.00239711384286394
bst1	A10A	0.000702575316099769
c1qtnf1	A10A	0.00031920069668203
c2	A10A	0.000822172362875112
c7	A10A	0.000374145586648896
ca12	A10A	0.00181164868804203
ca9	A10A	0.00241377562349988
cblif	A10A	0.000421102004951881
ccn4	A10A	0.0017106858016506
cd109	A10A	0.00214881383640448
cd164	A10A	0.00221329671049334
cd200	A10A	0.00177582800218568
cd207	A10A	0.000901432244814551
cd274	A10A	0.00373969680606884
cd276	A10A	0.00288462017114088
cd28	A10A	0.000953792328931115
cd46	A10A	0.000567484352923489
cd48	A10A	0.00172685445569753
cd80	A10A	0.00198723364510154
cdh1	A10A	0.000851086469530758
cdh17	A10A	0.00124619956068061
cdon	A10A	0.00283079477769666
cela2a	A10A	0.00118557595890486
cela3a	A10A	0.00291131505752948
cfc1	A10A	0.000344663975565154
cfd	A10A	0.00111466533227437
cgref1	A10A	0.00082478238768483
chad	A10A	0.00138623949194491
chl1	A10A	0.000301531985316104
cilp	A10A	0.000820163452490468
ckb	A10A	0.000862283963789054
clps	A10A	0.000479998075348827
cntn1	A10A	0.00482324764297366
cntn2	A10A	0.00347243103305772
cntn4	A10A	0.00182965764236909
cntnap2	A10A	0.000333447707412816
col4a1	A10A	0.00106892087972534
cpa1	A10A	0.00155491530280641
cpb1	A10A	0.0012554280068109
cpvl	A10A	0.00109714489242357
csf1r	A10A	0.00170590913876227
cthrc1	A10A	0.000343897129562867
ctrb1	A10A	0.003587241459806
ctrc	A10A	0.00384735462426751
ctrl	A10A	0.00265882570158279
ctso	A10A	0.000425405636219005
dag1	A10A	0.00104699619327482
dcbld2	A10A	0.0034129695128666
dcn	A10A	0.000240593373457171
ddr1	A10A	0.00304591926749268
dkkl1	A10A	0.000131302987315965
dll1	A10A	0.000664035959030095
dpp6	A10A	0.00480201708205663
dscam	A10A	0.00384594789670958
egfr	A10A	0.000377745019397637
eng	A10A	0.00182598506850113
enpp6	A10A	0.000893174228378696
epha2	A10A	0.00019478517250353
ephb4	A10A	0.000623238852540183
erbb4	A10A	0.00164600563580063
esam	A10A	0.00134384041469259
fabp2	A10A	0.000188708294859976
fam3c	A10A	0.000595619113321066
fam3d	A10A	0.00115593863813928
fgl1	A10A	0.00326137942961073
flrt2	A10A	0.00209358651735577
furin	A10A	0.00186470059142699
galnt10	A10A	0.000509040500955012
galnt3	A10A	0.000354508567260021
gas6	A10A	0.000563428729987962
gask1a	A10A	0.00176534476743886
gcnt1	A10A	0.00144443040943009
gfra1	A10A	0.00163165335608635
gfra3	A10A	0.00243940823918251
ghr	A10A	0.00174816636171126
gpnmb	A10A	0.00100300226298005
grpel1	A10A	0.000738546135890989
havcr1	A10A	0.00122266995607135
heg1	A10A	0.000752924474544925
heph	A10A	0.00144568487016539
hla_dra	A10A	0.000560305867336212
hmcn2	A10A	0.00199951636903454
hs6st2	A10A	0.00215438795235605
hspa2	A10A	0.000302971061547516
icam2	A10A	0.000461532516733841
igdcc4	A10A	0.00111464849950826
igf1r	A10A	0.00164727784883797
igfbp3	A10A	0.000485292286002038
igsf3	A10A	0.00110277207660502
il18r1	A10A	0.00212742471068133
il1r1	A10A	0.000620690498310372
il1rl1	A10A	0.000748578958463763
il6st	A10A	0.001159877452539
itgb2	A10A	0.00240719676428964
itgb6	A10A	0.00606260510953114
itgb7	A10A	0.00167857836089435
jam2	A10A	0.00151816875436744
kel	A10A	0.0011634272862452
klb	A10A	0.000517316104620732
klk4	A10A	0.000671511922930772
klrb1	A10A	0.00394990395867995
klrf1	A10A	0.000208136896605688
klrk1	A10A	0.000163186328546029
krt19	A10A	0.000811520497774115
l1cam	A10A	0.00195022579539088
lamp1	A10A	0.00201202517854968
layn	A10A	0.00229527148858363
lcn15	A10A	0.000615123532794821
lepr	A10A	0.00261805909873482
lifr	A10A	0.00167237453702821
lpo	A10A	0.00401838967127555
lrrc37a2	A10A	0.000907135321001398
lypd3	A10A	0.00114538309808157
lyve1	A10A	0.000247328433567934
mcam	A10A	0.000705454802243876
mdga1	A10A	0.0028514549046346
mfap4	A10A	0.000147910897442907
mfge8	A10A	0.000491010186020238
mia	A10A	0.000291284829607336
muc2	A10A	0.000829961882567396
mybpc2	A10A	0.00108204270676874
nagpa	A10A	0.00120295142157124
nbl1	A10A	0.000946645001350839
ncr1	A10A	0.000534015949298368
ncr3lg1	A10A	0.00101375360896745
nectin2	A10A	0.00103815265484807
nefl	A10A	0.00247603130689734
nfasc	A10A	0.00379457613498552
nos1	A10A	0.0014463437736087
notch1	A10A	0.00189025615731902
notch2	A10A	0.000935411406610715
nrcam	A10A	0.00241316648688167
ntrk2	A10A	0.00210752929730923
olfm4	A10A	0.000759274543437755
pcdh1	A10A	0.000567826308461697
pcdh17	A10A	0.00201372858334784
pdcd1lg2	A10A	0.000378409901352537
pdgfra	A10A	0.000264899018599315
pear1	A10A	0.00151381947425114
pkd1	A10A	0.00629674127306391
pla2g1b	A10A	0.00180657132228105
plxdc2	A10A	0.00144845071612283
plxnb2	A10A	0.00867376183967467
pnlip	A10A	0.000103089123394033
pnliprp1	A10A	0.000374624140894815
pof1b	A10A	0.0021282017536581
prcp	A10A	0.00194457901942896
prss2	A10A	0.00163749450038153
prss27	A10A	0.00258792826707575
prtg	A10A	0.00138717108009923
psg1	A10A	0.000627270493284614
ptk7	A10A	0.00175669941377696
ptprm	A10A	0.00125997853405147
rbfox3	A10A	0.0007573231253656
rbp2	A10A	0.00131085743893194
reck	A10A	0.00225853350791072
reg1a	A10A	0.000244193313170745
ret	A10A	0.000946290511586556
rgma	A10A	0.00714440180249607
rnaset2	A10A	0.000331826623486525
rnf149	A10A	0.000377789277157602
robo1	A10A	0.00292848589294149
scara5	A10A	0.00145416512338637
scarf2	A10A	0.00100710616751532
scgn	A10A	0.000956634617237381
sema7a	A10A	0.00424297633975118
serpini2	A10A	0.00173072896753086
siglec10	A10A	1.59742223671784e-05
siglec6	A10A	0.00277928517426555
siglec7	A10A	8.29066184212466e-05
sirpa	A10A	0.00518267604847068
sirpb1	A10A	0.00172307486132192
slamf1	A10A	0.000520728839036147
slamf7	A10A	6.86572324627884e-05
slc39a14	A10A	0.000787808727364337
slit2	A10A	0.000110901068478551
slitrk2	A10A	0.00284760252091274
slitrk6	A10A	0.000309817796911081
spink4	A10A	1.61131677623245e-05
spint2	A10A	0.000536652274612466
tacstd2	A10A	0.000230754292747122
tcn2	A10A	0.0011862012294708
tnfrsf11a	A10A	0.00159804426028412
tnfrsf11b	A10A	0.000714005960570663
tnfrsf14	A10A	0.00198332242083896
tnfsf13	A10A	0.00035087806297841
ulbp2	A10A	0.000682862537212313
vegfd	A10A	0.00294498237268803
vsir	A10A	0.000775808153101488
wnt9a	A10A	0.000524464163503117
acaa1	A10BA02	0.000219150489669745
acan	A10BA02	0.00280551904393415
acp5	A10BA02	0.000838562134778799
acy1	A10BA02	0.00448646854913633
adam9	A10BA02	0.00108855980112997
adamts15	A10BA02	0.00217132170982226
adamts16	A10BA02	0.000455705428202632
adamts8	A10BA02	0.000373321547393573
adamtsl2	A10BA02	0.00026122511451821
adgrg1	A10BA02	0.00100702237941622
adgrg2	A10BA02	0.0040423491846269
afp	A10BA02	0.00182554006714804
agrn	A10BA02	0.00028841438600327
agxt	A10BA02	0.000143040407081856
ahnak	A10BA02	0.00226481775372043
aifm1	A10BA02	0.00059998946099863
akap12	A10BA02	0.00052526932909077
akr1b10	A10BA02	0.000448435348238003
akr7l	A10BA02	0.0010743305678463
aldh3a1	A10BA02	0.000272276817081282
angptl3	A10BA02	0.00165003769334029
angptl4	A10BA02	0.000766326421613533
aoc3	A10BA02	0.00129185727477324
aplp1	A10BA02	0.000113790489036034
apoa4	A10BA02	0.0110342797216996
apobr	A10BA02	0.001499252581942
apoc1	A10BA02	0.000260207990645306
apod	A10BA02	0.00177451810673192
apoe	A10BA02	0.00168349681534755
areg	A10BA02	0.00334658191831949
asah1	A10BA02	0.000224298417113893
b3gnt7	A10BA02	0.00275437933594908
bag3	A10BA02	0.00431643505313637
baiap2	A10BA02	0.000514444480472454
bcan	A10BA02	0.00451598925556859
bcl2l11	A10BA02	0.00244075259864741
bglap	A10BA02	0.00823227241558704
blmh	A10BA02	0.000531557894716228
blnk	A10BA02	0.000642857415418245
bmp10	A10BA02	0.00118939370935549
bmper	A10BA02	9.97668946752891e-05
btd	A10BA02	0.00172049157689532
c19orf12	A10BA02	0.000159266641804751
c1qtnf9	A10BA02	0.00129605549228597
c1rl	A10BA02	0.000856408947864484
c2	A10BA02	0.000618276857414511
c7	A10BA02	0.000470041602839215
ca9	A10BA02	0.000863504145135516
cblif	A10BA02	0.000278225737886262
ccer2	A10BA02	0.00144035821992378
ccl11	A10BA02	0.00442558405901719
ccl13	A10BA02	8.17747459471265e-05
ccl15	A10BA02	0.00230653210003355
ccl23	A10BA02	0.000782021599555624
ccn3	A10BA02	0.00229544049158257
cd160	A10BA02	0.00411090728451953
cd163	A10BA02	0.000228725776451283
cd1c	A10BA02	0.000801225069136182
cd207	A10BA02	0.0031271826926961
cd244	A10BA02	0.00343284619914365
cd248	A10BA02	0.00618779204309561
cd27	A10BA02	0.000986289232336048
cd34	A10BA02	0.002697153425517
cd36	A10BA02	0.000482684999147953
cd8a	A10BA02	0.00144539201411166
cd93	A10BA02	0.00062500257817525
cda	A10BA02	0.00294166630801988
cdh1	A10BA02	0.00594714804449994
cdh17	A10BA02	0.00923099140923423
cela2a	A10BA02	0.00280245141694213
celsr2	A10BA02	0.000519309552411396
ces2	A10BA02	0.00142551958407037
cfc1	A10BA02	0.000611185773059344
cfd	A10BA02	0.000770297377792161
cgref1	A10BA02	0.000716699375835153
chad	A10BA02	0.00786379996595094
chchd10	A10BA02	0.000871673412272068
chga	A10BA02	0.00229623084022081
clec3b	A10BA02	0.00280576720325986
clec4a	A10BA02	0.0025516762378702
clec4g	A10BA02	0.0014352607565728
clic5	A10BA02	0.00210282880981131
clu	A10BA02	0.00119446387972922
clul1	A10BA02	0.00354488267811613
cntn3	A10BA02	0.00176937201483953
cntn5	A10BA02	0.00180678348951895
coch	A10BA02	0.000331661243596881
col15a1	A10BA02	0.00713728731175104
col1a1	A10BA02	0.00837023660664365
col9a1	A10BA02	0.0023877484347347
comp	A10BA02	0.00532647001171093
cpa2	A10BA02	0.0305447905229864
cpa4	A10BA02	0.00109628196305641
cpq	A10BA02	0.0032283777698028
cr2	A10BA02	0.00134556834321061
crh	A10BA02	0.000297468261980406
crhbp	A10BA02	0.00068951436462275
crnn	A10BA02	0.00097737065002915
crybb2	A10BA02	0.00139523821441852
cst6	A10BA02	0.0020321893557766
ctbs	A10BA02	0.00287474383755021
ctsd	A10BA02	0.000416006787099423
ctse	A10BA02	0.0179706435507615
ctsf	A10BA02	0.000392933877579568
ctso	A10BA02	0.000595229335839997
ctsz	A10BA02	0.000868867840967698
cxadr	A10BA02	0.00228419867076083
cxcl12	A10BA02	0.000168736993095803
cxcl17	A10BA02	0.00455863718460579
cxcl6	A10BA02	0.00268072508078589
cxcl8	A10BA02	0.00285449176653335
cytl1	A10BA02	0.00245655926553596
dag1	A10BA02	0.00113934766806662
dctpp1	A10BA02	0.00213007097316324
defb103a_defb103b	A10BA02	0.00187847434728675
dipk2b	A10BA02	0.000562560913368267
dkk4	A10BA02	0.00721194152199475
dll1	A10BA02	0.0012625258100108
dmp1	A10BA02	0.012241242482969
dpp7	A10BA02	0.00274643555488644
dsc2	A10BA02	0.00193451958114937
dsg3	A10BA02	0.00161664057782522
dsg4	A10BA02	0.00115660476206286
dtnb	A10BA02	0.000813559760709037
eddm3b	A10BA02	0.000378333954938188
efhd1	A10BA02	0.0007729501293503
efna4	A10BA02	0.0030527303009874
eln	A10BA02	0.00305199848055068
endou	A10BA02	0.000731414477458323
enpp6	A10BA02	0.0039822728829473
enpp7	A10BA02	0.000932268581363191
entpd5	A10BA02	0.00138504873432552
entpd6	A10BA02	0.00104440604333387
epcam	A10BA02	0.00934723287339409
epo	A10BA02	0.000615661010013738
ermap	A10BA02	0.00134196281336659
extl1	A10BA02	4.88687331796923e-05
ezr	A10BA02	0.00183574696961802
f13b	A10BA02	0.00244529761247732
f2r	A10BA02	0.000583206549243264
f3	A10BA02	0.000748408984433066
fabp9	A10BA02	0.00318277916065619
fam3b	A10BA02	0.0054134126634711
fam3c	A10BA02	0.00788675969824752
fam3d	A10BA02	0.00555677022360335
fcamr	A10BA02	0.000917456269455786
fcgr3b	A10BA02	0.000320265623143317
fcn2	A10BA02	0.00107048147098941
fgf19	A10BA02	0.00588304445713178
fgf9	A10BA02	0.00102720214445651
fgfbp1	A10BA02	0.00105058120285996
fgfbp2	A10BA02	0.0019228373147551
fgfbp3	A10BA02	0.0039481732322335
fgfr4	A10BA02	0.00282608535699651
fn1	A10BA02	0.002326532359736
fndc1	A10BA02	0.00418272284995328
fut3_fut5	A10BA02	0.000560731766305935
galnt10	A10BA02	0.000828202233485478
galnt7	A10BA02	0.00276864965621364
gc	A10BA02	0.000208297837271227
gcg	A10BA02	0.0163669834953357
gcnt1	A10BA02	0.00157593050649532
gdf15	A10BA02	0.0374578413943818
gdf2	A10BA02	0.00291840294215797
ggt5	A10BA02	0.00212521485046011
gimap7	A10BA02	0.00322282592236196
gip	A10BA02	0.000336547207460516
gla	A10BA02	0.000380489590613886
glb1	A10BA02	0.00275006590434324
gp2	A10BA02	0.00125109803753925
gpa33	A10BA02	0.030985737137108
gprc5c	A10BA02	0.000569339124057424
grn	A10BA02	0.00095768952233766
grp	A10BA02	4.53561347355694e-06
gsn	A10BA02	0.00104077477084289
gsr	A10BA02	0.00562648979094487
guca2a	A10BA02	0.00328175514470365
hao1	A10BA02	0.000958600438348801
havcr1	A10BA02	0.00493442901134767
heph	A10BA02	0.00185282227041648
hgfac	A10BA02	0.00218135210560779
hmox1	A10BA02	0.000677218500166882
hrg	A10BA02	0.00229377608735539
hsd11b1	A10BA02	0.000814786006087094
hspg2	A10BA02	0.00064892469117751
hyal1	A10BA02	5.87760979762681e-05
icam4	A10BA02	0.000315899776355975
idua	A10BA02	0.000795975438646635
igdcc4	A10BA02	0.00346035615332393
igsf21	A10BA02	4.07506514335471e-06
il12rb1	A10BA02	0.000351953282978123
il16	A10BA02	0.00172624051057193
il17c	A10BA02	0.00201939429554778
il1r1	A10BA02	0.00731600092843084
il1rl1	A10BA02	0.000279302619322188
il5ra	A10BA02	0.000673097853066
immt	A10BA02	8.5446983460811e-05
insl5	A10BA02	0.00460853582682268
ism1	A10BA02	0.00108036457409689
itga11	A10BA02	0.00595295052697086
itgav	A10BA02	0.00255212369093073
itgbl1	A10BA02	0.00126477118061818
itih3	A10BA02	0.00157954192822221
klk10	A10BA02	0.000679539201134504
klk13	A10BA02	0.00217253633932832
klk14	A10BA02	0.00195735054145088
klk7	A10BA02	0.00103593510251369
klrb1	A10BA02	0.000749886686176213
klrd1	A10BA02	0.000755762646074153
klrk1	A10BA02	0.00067143268343211
krt18	A10BA02	0.00106468493178011
krt19	A10BA02	0.00137060878106983
krt5	A10BA02	0.000541943805852782
krt8	A10BA02	0.00145839892741444
lamb1	A10BA02	0.00343080596945894
lbp	A10BA02	0.000284616462237951
lcn15	A10BA02	0.00500436694094969
lcp1	A10BA02	0.0036814640840339
lep	A10BA02	0.00404525020224325
lgals4	A10BA02	0.00176860819810996
lgals7_lgals7b	A10BA02	0.00134121043601107
lifr	A10BA02	0.00215601916837206
lmnb2	A10BA02	0.00169049522690398
lpl	A10BA02	0.00643593196614538
lta4h	A10BA02	0.000578516968423581
ly6d	A10BA02	0.000817294935777591
ly75	A10BA02	0.000730026999048104
ly9	A10BA02	0.00218723642181167
lypd3	A10BA02	0.000251872709018006
lypd8	A10BA02	0.000631195601756991
matn2	A10BA02	0.0105435649188048
matn3	A10BA02	0.000916715834126427
mdk	A10BA02	0.00630505020678374
mepe	A10BA02	0.00615252810184143
mfap4	A10BA02	0.000272688606415828
mfap5	A10BA02	0.00212240777849546
mfge8	A10BA02	0.00167945218078028
mia	A10BA02	0.00410660851277315
mln	A10BA02	0.00186578872212106
mmp1	A10BA02	0.00405418510818654
mmp10	A10BA02	0.000985051231854037
muc13	A10BA02	0.0246092636409046
mvk	A10BA02	0.000246830132665845
mxra8	A10BA02	0.00154401035406364
myl4	A10BA02	0.000365716424460312
myoc	A10BA02	0.00371703337115973
ncam1	A10BA02	0.000651629308510331
ncan	A10BA02	0.0081157537459972
nectin2	A10BA02	0.000227741934656043
nell1	A10BA02	0.00310030529605311
nfasc	A10BA02	0.00144912529655398
nhlrc3	A10BA02	0.00161134099115747
nme3	A10BA02	0.00103744966907945
nos2	A10BA02	0.000721971213405855
notch3	A10BA02	0.0019623344294005
nppc	A10BA02	0.00392010888726292
npy	A10BA02	0.0190548904158514
nrp1	A10BA02	0.000260808290441334
omd	A10BA02	0.0178482908939911
omg	A10BA02	0.000145950193727108
optc	A10BA02	0.00146130607143332
orm1	A10BA02	0.00190511708436034
pam	A10BA02	0.00189424275754754
pepd	A10BA02	0.00387492014515398
pi16	A10BA02	0.000530511860040925
pigr	A10BA02	0.00181832309203494
pinlyp	A10BA02	0.00209000787852574
plat	A10BA02	0.00555702016442047
plau	A10BA02	0.00281816657410015
plb1	A10BA02	0.000384776104202102
plekho1	A10BA02	4.29534354127648e-05
plg	A10BA02	0.00190256117907181
plxnb2	A10BA02	0.00132934389784086
pnlip	A10BA02	0.00214862834008422
pnliprp2	A10BA02	0.00657485097929537
ppy	A10BA02	0.00392558531265867
prap1	A10BA02	0.00424508340614511
prcp	A10BA02	0.00233529318885162
prg3	A10BA02	0.000859015031214369
prss53	A10BA02	6.2703417635545e-05
psapl1	A10BA02	0.00342382050402916
pth	A10BA02	0.00649891100560318
ptprh	A10BA02	0.000773184618201748
ptprs	A10BA02	0.00242377269735153
pxdnl	A10BA02	0.000327563376914798
pydc1	A10BA02	0.000225996442306699
pyy	A10BA02	0.0150985879808525
qsox1	A10BA02	0.000207813702578884
rarres1	A10BA02	0.00145895056044907
reg1a	A10BA02	0.0101203950718222
reg1b	A10BA02	0.0109306992417859
reg4	A10BA02	0.0374907351259576
relt	A10BA02	0.00178871271607033
rgmb	A10BA02	0.000930830279355301
rspo1	A10BA02	0.000477853076171224
rspo3	A10BA02	0.000840404836758851
rtn4r	A10BA02	0.00114807450290701
s100a11	A10BA02	0.00165885792355431
s100a12	A10BA02	0.000449430412945169
s100a14	A10BA02	0.0360685650499888
s100a16	A10BA02	0.00496364235212224
s100g	A10BA02	0.00923627439879905
saa4	A10BA02	0.00126068805046133
sbsn	A10BA02	0.00141394990265292
scg2	A10BA02	0.00364424170969424
scg3	A10BA02	0.00221456240696201
scgn	A10BA02	0.00347124495591678
scpep1	A10BA02	0.000360684054463857
scrg1	A10BA02	0.00293796580275854
sct	A10BA02	0.00625442027390718
sel1l	A10BA02	3.80553161233459e-05
sele	A10BA02	0.00101206856279452
sell	A10BA02	0.000239262613513995
selp	A10BA02	0.000715865897331498
selplg	A10BA02	0.00424504480880304
sema4c	A10BA02	0.00261348072119135
setmar	A10BA02	0.00784924884769722
shbg	A10BA02	0.000228223221559883
siae	A10BA02	0.00100277995060599
siglec1	A10BA02	0.000589840249187379
siglec10	A10BA02	0.000377619498006904
siglec6	A10BA02	0.000230933069468717
slamf7	A10BA02	0.0015518456676497
slc51b	A10BA02	0.0049002391378837
slitrk6	A10BA02	0.01035953413901
slmap	A10BA02	0.000531396002741358
smad5	A10BA02	0.00596933921102959
smpd3	A10BA02	0.000854849026264879
spink1	A10BA02	0.0260057009350722
spink4	A10BA02	0.017659923341856
spint2	A10BA02	0.00299461303674178
spock1	A10BA02	0.00536254793011963
spp1	A10BA02	0.00347428734143048
sult2a1	A10BA02	0.000209871969456589
suox	A10BA02	0.00019800654716861
susd5	A10BA02	0.000694164142817875
tcn2	A10BA02	0.00306932979283682
tf	A10BA02	0.00189844403176543
tff1	A10BA02	0.00209123306735181
tff2	A10BA02	0.00145792797645801
tff3	A10BA02	0.00655539233429925
thbs4	A10BA02	0.00308397228253905
timd4	A10BA02	0.00271258766659961
timp1	A10BA02	0.0016799060746397
timp4	A10BA02	0.00538682567645788
tlr3	A10BA02	0.000317796997435084
tmprss15	A10BA02	0.00357432911567639
tnc	A10BA02	0.000100266192281424
tnfrsf11a	A10BA02	0.0013901268420549
tnfrsf12a	A10BA02	0.00214800296785528
tnfrsf14	A10BA02	7.25189379727715e-05
tnfrsf1a	A10BA02	0.000167659826540244
tnfsf12	A10BA02	0.000619126155943117
tnxb	A10BA02	0.00446343808874477
tpk1	A10BA02	0.000317740104569243
tpp1	A10BA02	0.00145441754868392
tppp3	A10BA02	0.000819582466025363
treh	A10BA02	0.00385368880402515
tspan8	A10BA02	0.0106646006503479
umod	A10BA02	0.00338121406420484
vat1	A10BA02	0.000902609905239199
vcan	A10BA02	0.00113216446166569
vegfa	A10BA02	0.000639682550360247
vit	A10BA02	0.0043441016967869
vnn1	A10BA02	0.00481665807806135
vsig2	A10BA02	0.00272029651278319
vsnl1	A10BA02	0.00529574762002387
vstm2l	A10BA02	0.00414260416885812
vwc2l	A10BA02	0.00022446895764283
wfdc1	A10BA02	0.00217347768134121
wfikkn1	A10BA02	0.00247768620485191
wif1	A10BA02	0.00280419427851005
znrd2	A10BA02	0.000180884005314165
zp3	A10BA02	0.00537235783234336
il21r	A10BB01	2.79762729335704e-08
gatd3	A10BB03	0.000263765686698537
ada2	A10BB09	0.000429033619188941
adam9	A10BB09	0.000397180393589292
adgre2	A10BB09	0.00101657892302548
adgre5	A10BB09	0.00213331111079179
adgrg1	A10BB09	0.000225307243677033
afp	A10BB09	0.000806403157651937
amigo2	A10BB09	0.000439908987471277
angptl7	A10BB09	0.000718692303107719
apoa1	A10BB09	0.0011123612677027
cd80	A10BB09	0.000508862317088132
cdh1	A10BB09	0.000281187556728616
cela3a	A10BB09	0.00280208783825819
cfc1	A10BB09	0.00172131589434844
chad	A10BB09	0.00110331246030416
chgb	A10BB09	0.000296035768974984
cilp	A10BB09	0.000206008783857498
cndp1	A10BB09	0.00169189622916017
cpm	A10BB09	0.00259447272259803
ctso	A10BB09	0.000384196941796042
ctsz	A10BB09	0.000156485157084868
dll1	A10BB09	0.000415213902359075
dpp6	A10BB09	0.000565937000204649
epha2	A10BB09	0.000543651178917038
fabp4	A10BB09	0.00100183371108994
galnt7	A10BB09	0.000325015113855408
gcg	A10BB09	0.000666382843069578
gp2	A10BB09	0.000426232615416105
gpnmb	A10BB09	0.00108795971345537
grn	A10BB09	0.000287664170432928
igsf3	A10BB09	0.000348918105234977
il1r1	A10BB09	0.00070964220846449
il1r2	A10BB09	0.0028617067023719
il6st	A10BB09	0.000595765993718227
itgb7	A10BB09	0.000653753224506769
klrb1	A10BB09	0.000901123001945007
krt8	A10BB09	0.000241160303792755
lcn15	A10BB09	0.000131140512000573
lpo	A10BB09	0.000291825316412973
ly9	A10BB09	0.000390082919245588
lypd3	A10BB09	0.000807498100093909
man2b2	A10BB09	0.000936041828215727
mepe	A10BB09	0.000320775499521758
mfap4	A10BB09	0.000346190957065998
muc13	A10BB09	0.000428131017178902
naga	A10BB09	0.000536556041097102
nefl	A10BB09	0.000768914360303157
nfasc	A10BB09	0.00200426302126059
nrcam	A10BB09	0.000739934103280644
plxnb2	A10BB09	0.00336979690215709
pnlip	A10BB09	0.000753740965041313
ppy	A10BB09	0.00271897353868709
pyy	A10BB09	0.00159285972878383
rarres1	A10BB09	0.000238713480192866
rnaset2	A10BB09	0.000727122948818714
robo1	A10BB09	0.000423360240898061
rtn4r	A10BB09	0.000950813714898692
scg2	A10BB09	0.0016883005564627
sele	A10BB09	0.000688200859175129
sema7a	A10BB09	0.00254213402387358
siglec1	A10BB09	1.86162558918694e-05
siglec10	A10BB09	0.000347034692629893
siglec6	A10BB09	0.00172156734485207
sirpa	A10BB09	0.000247916364297479
sit1	A10BB09	0.000915598755393523
spink1	A10BB09	0.000222525604796732
spink4	A10BB09	0.000285721108013218
tek	A10BB09	0.0004426822615198
agr3	A10BD03	0.000835855926644901
c1qa	A10BD03	0.000713905450783203
cdh1	A10BD03	0.000149249738242675
cpa2	A10BD03	0.000785121146143763
crhbp	A10BD03	0.00127500873902273
dsg2	A10BD03	0.00286209766031473
gdf2	A10BD03	0.00222553974395859
il1r1	A10BD03	0.000332945447760362
muc13	A10BD03	0.00118467493731703
s100a14	A10BD03	0.000677288143044162
spink1	A10BD03	0.000979875571656977
vat1	A10BD03	0.00160910004218512
adipoq	A10BG02	0.00465320181435842
agr3	A10BG02	0.00101202608995833
bmp10	A10BG02	0.00201925588950298
btd	A10BG02	0.00194253193846385
ca4	A10BG02	0.00155590922352257
cda	A10BG02	0.000862447009180685
ces2	A10BG02	0.000952458487048218
cntn3	A10BG02	0.00142461872995106
crhbp	A10BG02	0.00114196818617587
dsg2	A10BG02	0.00442571980396262
fabp4	A10BG02	0.00245950584379843
gdf2	A10BG02	0.00122379906569579
gpihbp1	A10BG02	9.50771919716866e-05
il1rap	A10BG02	0.0021082165892151
rbp7	A10BG02	0.00178658526788433
timd4	A10BG02	0.000116344870598348
vat1	A10BG02	0.000590920263241587
adipoq	A10BG03	0.00293588632731985
dsg2	A10BG03	0.00244366964387306
fabp4	A10BG03	0.00322995339708759
folr1	A11AA	0.00245718622445404
ddc	A11BA	0.00212745008625742
folr1	A11BA	0.00303135400216736
kyat1	A11BA	0.0013876911999023
ca8	A11CB	0.000668175213615413
lyar	A11CB	0.00104486604474837
ahnak	A11CC03	0.000192413862986381
asgr2	A11CC03	0.000162337624436309
btn2a1	A11CC03	0.000467003326619038
ca5a	A11CC03	0.000127965055366471
calb1	A11CC03	0.00130503934900454
cd160	A11CC03	0.000843228566539481
cd38	A11CC03	0.000285403236794163
cd59	A11CC03	0.00144141066695383
cd74	A11CC03	0.000122377442895498
chrdl1	A11CC03	0.000174341408690318
clec7a	A11CC03	1.47451426403704e-05
clmp	A11CC03	0.000490056267920166
cpxm2	A11CC03	0.000776402798546652
cst3	A11CC03	0.00233545977615497
cst6	A11CC03	0.00101177468410498
cytl1	A11CC03	0.000356953733754786
gm2a	A11CC03	0.000540217284688764
il33	A11CC03	0.00011431995665389
klk10	A11CC03	0.000108920024227678
ltbr	A11CC03	0.000247139397823173
msmb	A11CC03	0.000802902517788061
neo1	A11CC03	0.000299873696061537
pam	A11CC03	0.00038520908127412
pcdhb15	A11CC03	0.000502966868380531
penk	A11CC03	0.000259545941442715
prrt3	A11CC03	0.0010326300742931
rnase1	A11CC03	1.85533267965753e-05
rnase10	A11CC03	0.000380875234283386
scn4b	A11CC03	0.000743656578290507
sema3f	A11CC03	0.000674895335311586
sez6	A11CC03	0.000570498279707075
slitrk1	A11CC03	0.000158385068877277
tgfbr1	A11CC03	0.000285069613986596
tgfbr2	A11CC03	0.000946464833845945
tnfrsf19	A11CC03	0.000553833088568721
wnt9a	A11CC03	0.000912743329272991
clgn	A11DA01	0.00119238591962823
agr2	A12AX	0.00315528784118474
apobr	A12AX	0.000342628620161363
ccl25	A12AX	0.000227649188537344
chga	A12AX	0.00135544513357844
cxcl9	A12AX	0.000234429685477636
eln	A12AX	0.000135933342131505
fshb	A12AX	0.00169082107608724
gipc2	A12AX	0.000646438240106296
guca2a	A12AX	0.00197909438544571
lgals4	A12AX	0.00143793787685324
pof1b	A12AX	0.000119152390431241
psg1	A12AX	0.000178182196273139
rbfox3	A12AX	0.000705951955121683
scgn	A12AX	0.00174847140802841
spink4	A12AX	0.000967367060649983
tinagl1	A12AX	0.000392162716419138
vcan	A12AX	5.49410793507597e-05
bst2	Age_completed_full_time_education	0.000286458233428501
ccl20	Age_completed_full_time_education	4.21262136990989e-06
cdcp1	Age_completed_full_time_education	0.000557850606944938
dcun1d1	Age_completed_full_time_education	0.000137241465396293
sct	Age_completed_full_time_education	0.000427946573675898
tff1	Age_completed_full_time_education	0.000295939571150832
wasl	Age_completed_full_time_education	2.47182087739899e-05
adamtsl5	Ankle_spacing_width	9.39850794939952e-06
ahcy	Ankle_spacing_width	1.26555618422882e-05
aplp1	Ankle_spacing_width	9.3945960783305e-05
bcan	Ankle_spacing_width	0.000266562795696623
ca11	Ankle_spacing_width	0.000158740168624979
cdh2	Ankle_spacing_width	0.000411018654437016
cdhr2	Ankle_spacing_width	0.000883869319663509
celsr2	Ankle_spacing_width	0.000459262097846651
chgb	Ankle_spacing_width	5.6372072830641e-05
cilp	Ankle_spacing_width	0.000199252695498721
clec11a	Ankle_spacing_width	5.58658691141811e-05
col9a1	Ankle_spacing_width	0.00036435296912685
ctsz	Ankle_spacing_width	0.000134015367384105
enpp6	Ankle_spacing_width	0.000109078949634917
epha1	Ankle_spacing_width	7.23291591978709e-05
fabp4	Ankle_spacing_width	0.00275517609867104
fbln2	Ankle_spacing_width	5.47527671632255e-05
fgr	Ankle_spacing_width	0.000122750318470674
fnta	Ankle_spacing_width	0.00010509044696412
frzb	Ankle_spacing_width	4.371378949101e-06
gadd45gip1	Ankle_spacing_width	9.83681073460595e-05
gatd3	Ankle_spacing_width	9.64876787667008e-06
gprc5c	Ankle_spacing_width	2.97153192616348e-05
itgav	Ankle_spacing_width	0.001830758259692
itprip	Ankle_spacing_width	0.000184203015189574
lacrt	Ankle_spacing_width	0.000164626360711569
ltbp3	Ankle_spacing_width	1.06042473496426e-05
met	Ankle_spacing_width	0.000383390060783299
msln	Ankle_spacing_width	0.000835828742785425
ncan	Ankle_spacing_width	0.000140601409014519
pecr	Ankle_spacing_width	1.74885190584795e-05
pgd	Ankle_spacing_width	0.000104161762434388
plin1	Ankle_spacing_width	0.000516402782132735
podxl2	Ankle_spacing_width	6.90599482148659e-05
pomc	Ankle_spacing_width	0.000474509421846241
prrt3	Ankle_spacing_width	0.000314436115310246
pspn	Ankle_spacing_width	0.000229347296308503
scrg1	Ankle_spacing_width	0.000181238522801695
serpina6	Ankle_spacing_width	0.000472724746372663
sgsh	Ankle_spacing_width	0.000138783201574023
spink6	Ankle_spacing_width	0.000153250066636261
srpk2	Ankle_spacing_width	4.83479980323796e-06
tcof1	Ankle_spacing_width	3.78761284356028e-06
vgf	Ankle_spacing_width	6.40656913553256e-05
vwc2l	Ankle_spacing_width	0.000259795793689254
a1bg	Average_total_household_income	0.00377065416181984
alcam	Average_total_household_income	0.00299215765480166
bst2	Average_total_household_income	0.00126991012629643
ca6	Average_total_household_income	0.000204147958365286
ccl19	Average_total_household_income	0.000145225747997941
cdcp1	Average_total_household_income	0.00190272885231625
ceacam5	Average_total_household_income	0.00107555453024857
chi3l1	Average_total_household_income	0.000831400810149744
chit1	Average_total_household_income	0.0010613302907067
clec14a	Average_total_household_income	0.00298754858989477
colec12	Average_total_household_income	0.00048973336274732
comp	Average_total_household_income	0.001860642588302
crhbp	Average_total_household_income	0.00107614974737563
ddr1	Average_total_household_income	0.00328522570414053
ezr	Average_total_household_income	0.000647892812136951
hpgds	Average_total_household_income	0.0010688440888733
icam1	Average_total_household_income	0.00205641996283892
icam5	Average_total_household_income	0.00119441979791872
igfbp4	Average_total_household_income	0.000520038514277332
ism1	Average_total_household_income	0.0010002495164746
lamb1	Average_total_household_income	0.000512757271927577
lamp3	Average_total_household_income	0.00394873261677358
mansc4	Average_total_household_income	0.00128107414491308
mep1b	Average_total_household_income	0.00499699828502377
mmp12	Average_total_household_income	0.000731017554672444
msr1	Average_total_household_income	0.00180058826032772
myl3	Average_total_household_income	0.000772549198308861
nos3	Average_total_household_income	0.000908503604752255
odam	Average_total_household_income	0.00101811284187633
osmr	Average_total_household_income	0.00396140884292466
pappa	Average_total_household_income	0.000615431530414572
pbxip1	Average_total_household_income	0.000462068607234548
pigr	Average_total_household_income	0.00345147722735028
plaur	Average_total_household_income	0.00204528774877344
pm20d1	Average_total_household_income	0.00114981837002324
prelp	Average_total_household_income	0.000770251289118663
reg4	Average_total_household_income	0.00162399133864807
siglec9	Average_total_household_income	0.000922284403713518
smpd1	Average_total_household_income	0.00203734449809059
spink6	Average_total_household_income	0.00074913578385099
spon1	Average_total_household_income	0.0026248239227867
tff1	Average_total_household_income	0.000863552382568977
tnfrsf10b	Average_total_household_income	0.00154518491684028
tnfrsf11b	Average_total_household_income	0.00304230733349319
tnfrsf12a	Average_total_household_income	0.00178437887908664
tnfsf11	Average_total_household_income	0.000897597094688307
ache	B01AA03	0.0007195326552138
acp5	B01AA03	0.00069407615805299
acta2	B01AA03	0.000321659302784119
acy3	B01AA03	0.00434946905110282
adamtsl2	B01AA03	0.000687402947647309
adgrd1	B01AA03	0.00243577346426649
adipoq	B01AA03	0.00518529793447512
adm	B01AA03	0.000791278083137811
angpt2	B01AA03	0.00127551861850324
angptl1	B01AA03	0.00195587185609464
apcs	B01AA03	0.0216958271439063
apobr	B01AA03	0.00195232283430797
aspn	B01AA03	0.000722205955600985
bcam	B01AA03	0.000740557633701494
bglap	B01AA03	0.0483625686927344
blmh	B01AA03	0.0027924100474098
bmp10	B01AA03	0.00163060245202615
bmper	B01AA03	0.000627889491583942
bst1	B01AA03	0.00101428363332299
c1qtnf5	B01AA03	0.00270612097613944
c4bpb	B01AA03	0.00377527222497698
c7	B01AA03	0.000179273739437579
ccl14	B01AA03	0.000409878695571579
ccl20	B01AA03	0.00511661393246528
ccl21	B01AA03	0.000914988991863997
cd248	B01AA03	0.00201035337229941
cd4	B01AA03	0.00277294892304563
ces1	B01AA03	0.00056754270037609
cfp	B01AA03	0.00179262833088097
cilp	B01AA03	0.00138070540141513
ckmt1a_ckmt1b	B01AA03	0.00542504415238261
clec11a	B01AA03	0.00205143689066834
clstn2	B01AA03	0.000621719067854104
cntn4	B01AA03	0.000254043580216935
cntnap2	B01AA03	0.00143065587266543
col4a1	B01AA03	0.000436985023278541
cpe	B01AA03	0.000689107855026927
crim1	B01AA03	0.00194408119862802
crip2	B01AA03	0.00127657021721474
crlf1	B01AA03	0.000449130099765572
cspg4	B01AA03	0.00263125097611687
cthrc1	B01AA03	0.000143629277962566
dcn	B01AA03	0.000907290019707775
dctpp1	B01AA03	0.00226392248801568
dkk3	B01AA03	0.00313995212637061
dtx3	B01AA03	0.00343168989257542
ebi3_il27	B01AA03	0.00359750433832327
edil3	B01AA03	0.001600158310877
edn1	B01AA03	0.000290393294716049
egflam	B01AA03	0.0011978445202656
eln	B01AA03	0.00135542442640558
eng	B01AA03	0.00248854950617103
enpp2	B01AA03	0.00123665751505356
entpd5	B01AA03	0.00106924288804786
eps8l2	B01AA03	0.00179128362775176
esm1	B01AA03	0.000753458449323877
ezr	B01AA03	0.000723608308586234
f10	B01AA03	0.107186095106526
f2	B01AA03	0.00353391936269557
f7	B01AA03	0.0822826329707623
f9	B01AA03	0.0176353068648792
fabp1	B01AA03	0.000229883386302547
fabp2	B01AA03	0.00181386292344854
fabp4	B01AA03	0.00131856190446898
fam20a	B01AA03	0.00184582153214279
fcn1	B01AA03	0.000911707627091374
fga	B01AA03	0.00207367857819978
fgf23	B01AA03	0.00101914011332695
fgl1	B01AA03	0.000648278727794382
flrt2	B01AA03	0.00142612442163965
frzb	B01AA03	0.00507165553526371
gas6	B01AA03	0.0239360161389498
gfra1	B01AA03	0.0100231344318746
ggt5	B01AA03	0.000387068145024005
gimap7	B01AA03	0.00165876176324527
gipc2	B01AA03	0.000619947892023274
gsr	B01AA03	0.00865590896092936
gzma	B01AA03	0.00100086054577193
hrc	B01AA03	0.00322693855098806
icam5	B01AA03	0.000748077311647303
igfbp1	B01AA03	0.000356996926899227
igfbp7	B01AA03	0.000891138843179508
il17d	B01AA03	0.000814859940149621
il7r	B01AA03	0.0023695713475039
insl4	B01AA03	5.97191346911667e-06
itgbl1	B01AA03	0.000270576137755293
klk10	B01AA03	0.00168347391069693
klk14	B01AA03	0.00052516853188739
klk4	B01AA03	0.000527593002105388
lag3	B01AA03	0.00246849254698129
lamb1	B01AA03	0.00623476421653069
lcp1	B01AA03	0.00105146379821079
lefty2	B01AA03	0.00212640055863045
lepr	B01AA03	0.000765100813352786
lilra2	B01AA03	0.0021397244393623
lilra6	B01AA03	0.00015258888616982
lmnb1	B01AA03	0.00148521676146379
lmod1	B01AA03	0.00209341357571248
ltbp2	B01AA03	0.00290495304625676
ltbp3	B01AA03	0.000946305176910829
mamdc2	B01AA03	0.000686607206112322
matn2	B01AA03	0.00232165167379288
matn3	B01AA03	0.00122866478204088
mcam	B01AA03	0.00256717819569354
mfap4	B01AA03	0.000842035529310174
muc2	B01AA03	0.000425681833681222
myoc	B01AA03	0.000247006840776302
ncam2	B01AA03	0.000104506776830689
nme3	B01AA03	0.0149305306530965
notch3	B01AA03	0.000772541454343949
npl	B01AA03	0.00178956252520195
nppb	B01AA03	0.00198503189702721
nptx2	B01AA03	0.00173607495377106
nptxr	B01AA03	0.000847593608245475
nrp1	B01AA03	4.6076699703826e-05
nrp2	B01AA03	0.00276990317261126
ntf3	B01AA03	4.43978500316912e-05
ntprobnp	B01AA03	0.00335986631189929
nxph3	B01AA03	0.00875460055320605
ocln	B01AA03	0.00133248635192065
pdgfra	B01AA03	0.00101883330094077
pdgfrb	B01AA03	0.00146535189201897
pepd	B01AA03	0.00212996849825653
pkd1	B01AA03	0.000493830405231769
pla2g2a	B01AA03	0.00016198086268859
plxdc2	B01AA03	0.00204349427196307
postn	B01AA03	0.00173442625900226
ppp1r14d	B01AA03	0.00238872727546429
proc	B01AA03	0.0011410525376889
pros1	B01AA03	0.11557419261553
prrt3	B01AA03	0.00118689865715244
prtg	B01AA03	0.000590489427344916
psg1	B01AA03	0.000566395882541282
pth	B01AA03	0.000539453365166816
ptx3	B01AA03	0.00171719197394133
qsox1	B01AA03	0.00030529971019741
rbp1	B01AA03	0.000842623539961553
rbp2	B01AA03	0.00221608031246681
rbp7	B01AA03	0.00222083618791494
reck	B01AA03	0.000748651222477322
robo1	B01AA03	0.0015126703698649
robo2	B01AA03	0.0015079640200803
rspo1	B01AA03	0.000132195813890078
s100a13	B01AA03	0.00130802520371338
s100g	B01AA03	0.000942091056639572
scarf2	B01AA03	0.00441750063085738
septin8	B01AA03	0.000894031233087228
serpind1	B01AA03	0.000308780062017542
sez6l2	B01AA03	0.000354311894715451
siglec7	B01AA03	0.00204773809555884
siglec8	B01AA03	0.000672052367007365
siglec9	B01AA03	0.000154942069547263
smoc1	B01AA03	0.00303251484481719
sncg	B01AA03	0.000915345675127421
sned1	B01AA03	0.000646287268691308
sod3	B01AA03	0.00092403173856995
spock1	B01AA03	0.00177152479384286
spon1	B01AA03	0.00602949508502613
sprr3	B01AA03	0.00274568387140745
srpx	B01AA03	0.00050587675271701
st3gal1	B01AA03	0.00282411583867029
tab2	B01AA03	0.00241023565931567
tfpi	B01AA03	0.0270991815026061
tfrc	B01AA03	0.0022428153768172
tgfb1	B01AA03	0.00139977653707616
tgfb2	B01AA03	2.59001730484526e-05
thbd	B01AA03	0.00136992355696717
thbs2	B01AA03	6.85944544400092e-06
timp2	B01AA03	0.000132335901450064
timp4	B01AA03	0.00303669547233752
tnc	B01AA03	0.00215352145705096
tnn	B01AA03	0.00280803765900236
tnr	B01AA03	0.00194533662805393
txndc15	B01AA03	0.00912502046784162
tyro3	B01AA03	0.00175499265267382
vcam1	B01AA03	0.000477535369086341
vegfb	B01AA03	0.00120979524681213
vegfd	B01AA03	0.00108808633662729
vwf	B01AA03	0.000273321164444892
wars	B01AA03	0.002189068718837
wif1	B01AA03	0.000665622663042964
yap1	B01AA03	0.00186619948785847
adgrf5	B01AC04	0.00269035293895881
angpt1	B01AC04	0.00723873725965539
app	B01AC04	0.0083649654664188
bdnf	B01AC04	0.00513966221961382
bgn	B01AC04	0.00277332042107143
cant1	B01AC04	0.00117203493941581
ccl13	B01AC04	0.00305991080603315
ccl14	B01AC04	0.00159988739400743
ccl19	B01AC04	7.72531738329322e-05
ccl28	B01AC04	0.00139726410525824
ccl5	B01AC04	0.00333748159699767
ccl8	B01AC04	0.00273057776493165
ccn2	B01AC04	0.00350646492667238
cd226	B01AC04	0.00295304897478599
cd40lg	B01AC04	0.00289763393069363
cd63	B01AC04	0.0034057159740754
clec1b	B01AC04	0.0010889124688551
coch	B01AC04	0.00227968550879681
col2a1	B01AC04	0.00257390620388941
cpxm1	B01AC04	0.00355567330252081
cxcl6	B01AC04	0.0020431509676375
dkk1	B01AC04	0.00496288654472794
egf	B01AC04	0.00258685818248117
egfl7	B01AC04	0.000875759870711353
ereg	B01AC04	0.00192572624458145
esam	B01AC04	0.00106601434497016
fgfbp3	B01AC04	0.000602026544341596
fut8	B01AC04	0.00460333384134712
gpc5	B01AC04	0.00192131552582761
hbegf	B01AC04	0.0025445268753093
hpse	B01AC04	0.000875628568383525
ifnl1	B01AC04	0.00056879689515585
itpr1	B01AC04	0.000315002907908298
lama4	B01AC04	0.00276217989066544
mmp1	B01AC04	0.00305144628573828
mpig6b	B01AC04	0.000236254670806941
nid1	B01AC04	0.00272417715232435
nid2	B01AC04	0.00667754500095821
pdgfa	B01AC04	0.00642487820615413
pdgfb	B01AC04	0.00418269384793588
pf4	B01AC04	0.00429970370503087
ppbp	B01AC04	0.00554957809895987
selp	B01AC04	0.00206945181213807
serpine1	B01AC04	0.00436749304810636
serpine2	B01AC04	0.00428216112351841
sort1	B01AC04	0.000794613414430073
sparc	B01AC04	0.0038828542346569
spint2	B01AC04	0.00182668071532398
tgfb1	B01AC04	0.00110692163595058
thpo	B01AC04	0.00366249969810263
timp3	B01AC04	0.00234078869305932
treml1	B01AC04	0.00268029361356089
vegfa	B01AC04	0.00160578754361949
vegfc	B01AC04	0.00429787269021125
vsir	B01AC04	0.00149782848154351
cga	B02AA02	4.85955917438202e-05
crlf1	B02AA02	0.000382824863216819
paep	B02AA02	0.00342169336470178
rln2	B02AA02	0.000387874479738118
tspan1	B02AA02	0.000693538157615771
reg3a	B03AA07	0.00131663683771448
cblif	B03BA	0.00043525876041345
ca9	B03BA03	0.000501704104249841
cblif	B03BA03	0.00133419827931435
lipf	B03BA03	0.00022174704838251
nfatc3	B03BA03	0.000335825101169014
pga4	B03BA03	0.000658760942673496
folr1	B03BB01	0.00746414594239905
rrm2	B03BB01	2.12739194347931e-05
tk1	B03BB01	2.03710327022431e-05
cd59	B05CB04	9.22146863562844e-05
gm2a	B05CB04	3.43907551418537e-05
igfbp6	B05CB04	5.56531440839069e-05
scrg1	B05CB04	3.50741555179641e-05
xg	B05CB04	0.00197324964793861
fstl1	Basophill_count	0.00166375080268392
fut8	Basophill_count	0.000223748059473888
hpse	Basophill_count	9.63973165596228e-06
klrd1	Basophill_count	0.00101630827620617
pdgfa	Basophill_count	0.000217468227729486
ppbp	Basophill_count	0.00011873863840295
serpine2	Basophill_count	5.49031542933055e-05
timd4	Basophill_count	0.00203888694792681
tnfrsf10c	Basophill_count	0.00194759530976899
bgn	Basophill_percentage	0.00067806163350918
cda	Basophill_percentage	0.00205266583632171
cxcl14	Basophill_percentage	0.000824959507658038
defa1_defa1b	Basophill_percentage	0.000520181402295167
lbr	Basophill_percentage	0.000400459027695544
lsp1	Basophill_percentage	0.00097688372703783
mmp8	Basophill_percentage	0.00202329658992915
mmp9	Basophill_percentage	0.00174253908143055
olr1	Basophill_percentage	0.000176393712462756
osm	Basophill_percentage	0.00301735106176617
rspo1	Basophill_percentage	0.000895226735423078
amigo2	Beef_intake	0.00192798984390857
apoa4	Beef_intake	0.00132354920136533
art3	Beef_intake	0.00279887201145784
bmp10	Beef_intake	0.00141477593278458
btn2a1	Beef_intake	0.00156272057038693
c1qa	Beef_intake	0.000973910759847835
ca4	Beef_intake	0.00251175356518894
cd200	Beef_intake	0.00234772922213183
cd207	Beef_intake	0.0016440022799863
cd58	Beef_intake	0.00228096624363707
cd59	Beef_intake	0.00414518987226994
cd93	Beef_intake	0.00116521584550721
cdh6	Beef_intake	0.00123141788360477
cdnf	Beef_intake	0.00147725456789423
cntn1	Beef_intake	0.001732725131472
cntn2	Beef_intake	0.0032115264343183
cntn4	Beef_intake	0.00304284368983107
cst1	Beef_intake	0.00177673840122564
ctrl	Beef_intake	0.000605117634636043
ctsl	Beef_intake	0.00360618063320336
dkk4	Beef_intake	0.00253266980555033
draxin	Beef_intake	0.000604096436257311
dsc2	Beef_intake	0.00145010652242623
dsg2	Beef_intake	0.0024602332860207
ebi3_il27	Beef_intake	0.00085265075257609
eng	Beef_intake	0.000650166088768484
epha4	Beef_intake	0.00206884225375267
ephb6	Beef_intake	0.000764281913300202
ermap	Beef_intake	0.000906003395821193
fam3c	Beef_intake	0.000571698538816102
fbn2	Beef_intake	0.000521784230829866
fgf23	Beef_intake	0.0032720943936458
flrt2	Beef_intake	0.00197345051632399
folr1	Beef_intake	0.00113705373861822
folr2	Beef_intake	0.0035861697228394
folr3	Beef_intake	0.000906091019794409
gas6	Beef_intake	0.00154840571770809
gfra2	Beef_intake	0.00225110852773223
gfra3	Beef_intake	0.0026118385547136
gpc1	Beef_intake	0.00260871457169416
gprc5c	Beef_intake	0.000793494702244788
grp	Beef_intake	0.000491657123055597
guca2a	Beef_intake	0.002786086747879
icam2	Beef_intake	0.000369825981614234
igdcc4	Beef_intake	0.00146391016413557
il1r1	Beef_intake	0.0013471200333103
inhbb	Beef_intake	0.00152688693435778
itgb6	Beef_intake	0.000710638537255336
jam2	Beef_intake	0.00150923436843706
kdr	Beef_intake	0.000912517120491673
layn	Beef_intake	0.00122045866362165
letm1	Beef_intake	0.000516775994763048
ly6d	Beef_intake	0.00274035546757296
lyve1	Beef_intake	0.00201737777878873
mansc4	Beef_intake	0.00101031809106434
ncam2	Beef_intake	0.00236213690548563
nectin2	Beef_intake	0.000795759819040308
nt5e	Beef_intake	0.000947838865654495
pik3ip1	Beef_intake	0.00161241885495196
ppp1r14d	Beef_intake	0.000756127103129323
prss27	Beef_intake	0.00203500111541384
ptprf	Beef_intake	0.00135619280089184
reck	Beef_intake	0.00181574171582353
rgma	Beef_intake	0.00354419262110968
rgmb	Beef_intake	0.00161269099568158
robo4	Beef_intake	0.00114007681605317
ror1	Beef_intake	0.00159410351422302
rspo3	Beef_intake	0.0010826491533736
rtn4ip1	Beef_intake	0.000756484790561108
slitrk1	Beef_intake	0.000855063662233668
spink4	Beef_intake	0.00102238948151731
spink5	Beef_intake	0.0017409547260267
spon2	Beef_intake	0.001348538571089
susd5	Beef_intake	0.00346599311440343
tf	Beef_intake	0.00346757787962733
tfrc	Beef_intake	0.00155697581168753
thy1	Beef_intake	0.00227348398073564
tnfrsf19	Beef_intake	0.00175024845853283
vsnl1	Beef_intake	0.00144815720683074
alpi	Bread_intake	0.000169423414565061
bcl2	Bread_intake	0.000624141905891008
bglap	Bread_intake	0.00269144748136725
bmp4	Bread_intake	0.00139959733625083
cdh5	Bread_intake	0.00104732008439126
clec14a	Bread_intake	0.000316511276287177
clmp	Bread_intake	0.000680951854382744
cntn4	Bread_intake	0.00199032868047979
ddr1	Bread_intake	0.000172957376388275
echdc3	Bread_intake	0.000246061125289851
eng	Bread_intake	0.00127070284143203
epcam	Bread_intake	0.000516104957163853
extl1	Bread_intake	0.000614954709065883
fabp4	Bread_intake	0.00357431984711969
gpa33	Bread_intake	0.00193385266388988
gpc1	Bread_intake	0.00147527630304819
hmcn2	Bread_intake	0.0005140447645163
igsf21	Bread_intake	0.000840805427291828
il1r1	Bread_intake	0.000307702271939365
itgb6	Bread_intake	0.000353719504868952
lep	Bread_intake	0.00276497327553939
ncam1	Bread_intake	0.000949121077025636
ncan	Bread_intake	0.000628052273195113
oxt	Bread_intake	0.00325523873584419
plxdc1	Bread_intake	0.00123034651740068
prtg	Bread_intake	0.000826492844505612
ptgr1	Bread_intake	0.00146455704396928
ptprm	Bread_intake	3.71875793137685e-05
rgma	Bread_intake	0.00150560483105214
s100a14	Bread_intake	0.00108825265848298
slc51b	Bread_intake	0.00332598384936121
thbd	Bread_intake	7.16847399079812e-05
a1bg	Bread_type	0.00232208572103372
acp1	Bread_type	0.00103521150569648
acp5	Bread_type	0.00232807972844959
acy3	Bread_type	0.00247460553193123
ang	Bread_type	0.000693787920691059
arsa	Bread_type	0.000947708388299342
asgr1	Bread_type	0.00317083501453519
bglap	Bread_type	0.00236187979046186
bst2	Bread_type	0.00113707004129579
c19orf12	Bread_type	0.00164438434763191
c1r	Bread_type	0.0015139366853306
ca14	Bread_type	0.00347370101186025
ccl16	Bread_type	0.00212558376940992
ccl20	Bread_type	0.00127055177907346
ccl22	Bread_type	0.00198152423334624
cd8a	Bread_type	0.000732491888625422
cd99l2	Bread_type	0.00446816802413179
cda	Bread_type	0.00533591466966035
cdcp1	Bread_type	0.00117075093180303
cdh17	Bread_type	0.000893129339380592
ceacam16	Bread_type	0.0018132930904477
cfh	Bread_type	0.00327215418251083
chi3l1	Bread_type	0.00191947141426324
clec4a	Bread_type	0.00193521492597695
clec4d	Bread_type	0.00138345377726563
clul1	Bread_type	0.000722879807633344
cntn4	Bread_type	0.000691533435136341
cpm	Bread_type	0.000876032668079066
creg1	Bread_type	0.000841179702612473
creld2	Bread_type	0.000554329179235252
cstb	Bread_type	0.00059680247190188
ctsd	Bread_type	0.000833160350886141
cxcl14	Bread_type	0.000245513311100751
cxcl17	Bread_type	0.00100049996441581
ddc	Bread_type	0.00507477521721806
ddt	Bread_type	0.00174545502951775
dpp6	Bread_type	0.000939578594988613
dpp7	Bread_type	0.00104727147686455
epha1	Bread_type	0.00156045703058078
ern1	Bread_type	0.00123971236966328
fabp2	Bread_type	0.0014657477524047
fgf21	Bread_type	0.00343873337117186
fgfr2	Bread_type	0.00184963232584024
gfra3	Bread_type	0.000294371389957215
ggh	Bread_type	0.000974333094484654
gla	Bread_type	0.0027183044380644
glb1	Bread_type	0.00132319240007605
glo1	Bread_type	0.00101233155802478
gnas	Bread_type	0.000388125995337726
gpr37	Bread_type	0.00140611076697849
grn	Bread_type	0.00162147195004913
guca2a	Bread_type	0.00432140414443848
gusb	Bread_type	0.000848981284389534
heph	Bread_type	0.00351538444999786
hjv	Bread_type	0.00173440498362496
hsd11b1	Bread_type	0.00411697272860744
idua	Bread_type	0.000719139446263968
ifnlr1	Bread_type	0.000556994241319102
iglc2	Bread_type	0.000138448757865735
il10rb	Bread_type	0.00165199894055741
il17c	Bread_type	0.00150971936304374
il18	Bread_type	0.00163538304194462
il19	Bread_type	0.00177696604284819
il1rap	Bread_type	0.00205141536768369
il2ra	Bread_type	0.00130172000353107
il36g	Bread_type	0.000727800739165607
inhbb	Bread_type	0.00155103107016465
inhbc	Bread_type	0.00270255505685416
krt18	Bread_type	0.00123002411594041
lamp3	Bread_type	0.0020817053675567
ltbp3	Bread_type	0.000668663811420619
mep1b	Bread_type	0.00184340021678285
msln	Bread_type	0.000363225455083815
mst1	Bread_type	0.000751311359828414
mzb1	Bread_type	0.000895597790606191
nhlrc3	Bread_type	0.00367910855380679
nme3	Bread_type	0.00213470222770389
ntrk3	Bread_type	0.00109867958579998
optc	Bread_type	0.000680417010250043
oxt	Bread_type	0.00248083239607624
pi3	Bread_type	0.000679360435175579
pla2g15	Bread_type	0.0016137668270954
pla2g7	Bread_type	0.00152049706457503
pon2	Bread_type	0.00164718621095496
prcp	Bread_type	0.000972951197401888
prdx6	Bread_type	0.000727601624228459
prss8	Bread_type	0.0019825307782513
pvr	Bread_type	0.00192355589080163
rarres2	Bread_type	0.00142066220031652
rspo1	Bread_type	0.00145349342053826
scly	Bread_type	0.000651246269161533
sele	Bread_type	0.000843703573770821
selenop	Bread_type	0.0018044085849809
serpina11	Bread_type	0.00361997303720274
serpinb8	Bread_type	0.000140417065595833
serpinf1	Bread_type	0.00244119591549233
sgsh	Bread_type	0.000971764336520092
slc39a5	Bread_type	0.00150348816941784
smpd1	Bread_type	0.00178854184866917
smpdl3a	Bread_type	0.00166393498539581
spink6	Bread_type	0.000855288856388742
stc1	Bread_type	0.0015168743353052
tgfbi	Bread_type	0.000635690710873214
thop1	Bread_type	0.00111647455175624
tnr	Bread_type	9.05086564169339e-05
tpp1	Bread_type	0.000925167798537994
trem2	Bread_type	0.00209852890637224
umod	Bread_type	0.000624283886252007
acp5	C01AA05	0.00301067371711786
adam15	C01AA05	0.00088553115888042
adamts13	C01AA05	0.0045730115351622
adamtsl2	C01AA05	0.00168339495336377
adgrg1	C01AA05	0.000406650760570871
amigo2	C01AA05	0.00203466315120965
angpt2	C01AA05	0.00351583430838073
angptl4	C01AA05	0.000745559802680832
aoc3	C01AA05	0.000955686007291747
apom	C01AA05	0.00076909284870322
bmp10	C01AA05	0.00313949507697972
bmp6	C01AA05	0.0013174338109165
bmper	C01AA05	0.00175015282504124
c1qtnf1	C01AA05	0.00080546753240006
c4bpb	C01AA05	0.00171998002645077
c7	C01AA05	0.000632961671233062
ca4	C01AA05	0.00160911871809717
cd34	C01AA05	0.0015174897696099
cdh2	C01AA05	0.00107012391485696
chrdl2	C01AA05	0.0008194616850829
clec11a	C01AA05	0.000561258774743638
clstn2	C01AA05	0.00159459344889921
cntn4	C01AA05	0.000886929303035257
col4a1	C01AA05	0.00233120184817597
col5a1	C01AA05	0.00196895294684247
crhbp	C01AA05	0.000144954636460997
crim1	C01AA05	0.000175435272819794
dbh	C01AA05	0.000756885936161381
egflam	C01AA05	0.00015775820083178
eng	C01AA05	0.00240403412388307
enpp2	C01AA05	0.000868323552524044
entpd5	C01AA05	0.000179274326705823
esm1	C01AA05	0.00290390271212248
fgf23	C01AA05	0.00067572766936443
gdnf	C01AA05	0.000120432058255545
ggt5	C01AA05	0.00073428275443472
heph	C01AA05	0.00175897054512696
igfbp7	C01AA05	0.00107447248040573
igfbpl1	C01AA05	0.000123012815432021
insl4	C01AA05	0.00046475698061797
itgb1	C01AA05	0.00047868126200059
itgbl1	C01AA05	0.00252366825824656
lamb1	C01AA05	0.000209811363332032
lefty2	C01AA05	0.000765648008156823
lifr	C01AA05	0.000365718285378939
mamdc2	C01AA05	0.00019777243843046
matn2	C01AA05	0.00136239175614323
mfap4	C01AA05	0.00251429959668442
nfasc	C01AA05	0.00219911742790123
notch3	C01AA05	0.00126739250456058
nppb	C01AA05	0.0013236383081775
nrp1	C01AA05	0.000214527208865632
ntf3	C01AA05	0.00142290304158776
ntprobnp	C01AA05	0.00149656721884402
pcdh17	C01AA05	0.000176729175577475
pla2g2a	C01AA05	0.000108337916695319
plxdc2	C01AA05	0.000675863798817383
prrt3	C01AA05	0.000103276952308211
prtg	C01AA05	0.00138216622256765
qsox1	C01AA05	0.00188474042638582
sbsn	C01AA05	0.00171754062029882
siglec9	C01AA05	0.000208145990109994
srpx	C01AA05	0.00246617159181805
tek	C01AA05	0.000996886381854419
thbd	C01AA05	0.000388428363251454
thbs2	C01AA05	0.00155649928031226
tnn	C01AA05	0.00167349643073134
vegfd	C01AA05	4.50449522576866e-05
cblif	C01BD01	0.00048939437232647
pga4	C01BD01	0.00293963305687691
cpq	C01EB16	0.000341298649457063
smpdl3a	C01EB16	0.00139875496584933
adam23	C02CA04	0.00198454163238409
angpt2	C02CA04	0.000554239905691017
bmper	C02CA04	0.000469448062588714
bsg	C02CA04	0.00144074469033519
c1qtnf5	C02CA04	0.0010526782201173
ca12	C02CA04	0.000576384630782924
cbln4	C02CA04	0.00355612204558638
cd27	C02CA04	0.000638246038134965
cd300lg	C02CA04	0.00134400693021458
cdh6	C02CA04	0.000566046259151124
clec14a	C02CA04	0.00273387575694558
dpep1	C02CA04	0.00112745491419678
edn1	C02CA04	0.00200844908005942
efemp1	C02CA04	0.00111001239451041
egflam	C02CA04	0.00109005787782944
epha1	C02CA04	0.00115349987357301
epha2	C02CA04	0.00114414098891087
ephb4	C02CA04	0.00064021096561173
flrt2	C02CA04	0.00225651380659039
fstl1	C02CA04	0.000680903557013974
gfra1	C02CA04	0.00286086743639601
gm2a	C02CA04	0.000138906977317885
igfbp4	C02CA04	0.000904767793884958
itgbl1	C02CA04	0.00175934381837374
lifr	C02CA04	0.00149380393731423
nell1	C02CA04	0.00059365984346638
nphs1	C02CA04	0.000990985147778351
ntprobnp	C02CA04	0.00118633821829563
ogn	C02CA04	0.00140806727231546
pgf	C02CA04	0.00111859523090278
ptgds	C02CA04	0.00042913560127334
pth1r	C02CA04	0.00111483755888229
rnaset2	C02CA04	4.45361803964298e-06
rnf149	C02CA04	0.000605598846599282
slc39a5	C02CA04	0.000124733962706564
spink5	C02CA04	0.00236484777482183
tgfbr2	C02CA04	0.00104025231069117
tnfrsf21	C02CA04	0.000870310954255559
actn2	C03AA01	0.000519575946783588
adam15	C03AA01	0.000588618261542742
agt	C03AA01	0.00026895859422927
ca12	C03AA01	0.00453437119488552
ccl21	C03AA01	0.000874918042320159
ceacam8	C03AA01	0.000507556033053772
chad	C03AA01	0.00278269254780029
col18a1	C03AA01	0.000554084905830492
col1a1	C03AA01	0.00317412807329759
cpb2	C03AA01	0.00110156797896421
cpxm2	C03AA01	5.18661868525075e-06
crim1	C03AA01	0.00199097497074804
crtac1	C03AA01	0.00134654947344447
csrp3	C03AA01	7.77868434427312e-06
ctsc	C03AA01	0.00125800795477285
dmp1	C03AA01	0.00194210574785152
dner	C03AA01	0.00623722712745226
epcam	C03AA01	0.00113516924058852
fabp3	C03AA01	0.00160231267537304
faslg	C03AA01	0.00186230974009885
fcn2	C03AA01	0.00109938337815918
fgf23	C03AA01	0.00118374226642595
gpa33	C03AA01	0.000279479392466682
heph	C03AA01	0.00577362906917289
hspb6	C03AA01	0.00115319184007667
icam5	C03AA01	0.00196300101750707
idua	C03AA01	0.00261830840087739
il31ra	C03AA01	0.00095734046360903
iqgap2	C03AA01	6.19228124342098e-05
klk1	C03AA01	0.00433783797340222
klk14	C03AA01	0.00258283891372106
klk15	C03AA01	0.00575677060424465
krt5	C03AA01	0.000608497719606861
lilra5	C03AA01	0.000125111576143322
lilrb4	C03AA01	0.0014782220205118
mamdc2	C03AA01	0.00358035240205246
mb	C03AA01	0.00150804507536012
mertk	C03AA01	0.00156922772713672
mybpc1	C03AA01	0.00107006372638623
myl3	C03AA01	0.00304883779599923
myom3	C03AA01	0.000740406283184861
ncam2	C03AA01	0.000449443033493824
nell1	C03AA01	0.0033556521232371
npdc1	C03AA01	6.35023801947906e-05
npl	C03AA01	0.00463851924619073
omd	C03AA01	0.00497670777389684
pglyrp1	C03AA01	0.000819479134867862
proc	C03AA01	0.000362997305304201
pth1r	C03AA01	0.00135544204947203
ptprk	C03AA01	7.98555570406719e-05
ptprz1	C03AA01	0.00381800993289608
ren	C03AA01	0.0176732562929639
s100a13	C03AA01	0.00375986176852081
s100a14	C03AA01	0.00180694329912108
serpini1	C03AA01	0.000141215427712752
sez6l	C03AA01	0.00102587301789128
siglec10	C03AA01	0.000783604194744437
siglec9	C03AA01	0.000762862481907038
sod3	C03AA01	0.00452580801468755
spp1	C03AA01	0.00671453143274246
stab2	C03AA01	0.00110462380558939
stc1	C03AA01	0.00734987668244007
tcn2	C03AA01	0.0020261746724474
tek	C03AA01	0.00175609355983631
tfrc	C03AA01	0.000863585251391229
vwc2l	C03AA01	0.000554561127802489
dner	C03BA11	0.000521450775889368
frmd7	C03BA11	2.07068899513471e-05
ace2	C03CA01	0.000346735068782587
acta2	C03CA01	0.000191189645972789
adam12	C03CA01	0.00110583864586911
adamtsl4	C03CA01	7.50193594451597e-05
adm	C03CA01	0.000190734886412993
agrn	C03CA01	0.000881401145304464
agrp	C03CA01	0.000658043516537496
angpt2	C03CA01	0.00059347881960663
bambi	C03CA01	0.0012984343482117
c1qtnf5	C03CA01	4.40035023263935e-05
c7	C03CA01	0.00189637757677453
ccl14	C03CA01	0.00144367027563739
cd4	C03CA01	0.0012322597172898
chchd6	C03CA01	0.000379679791056735
clstn2	C03CA01	0.000155097167542196
col18a1	C03CA01	0.00118353059564106
col5a1	C03CA01	0.000747079195176189
cpxm2	C03CA01	0.000566216108079816
crim1	C03CA01	0.00257187718877538
cstb	C03CA01	0.000404410677167011
cthrc1	C03CA01	0.000779165752484605
defa1_defa1b	C03CA01	0.000325455777419023
edn1	C03CA01	0.000224924430984276
eln	C03CA01	0.00102326485789175
ermap	C03CA01	0.000740940955041738
flt1	C03CA01	0.000881463350190991
ggt5	C03CA01	0.00172692585893717
gipc2	C03CA01	0.000151782421119921
gpr37	C03CA01	0.000866514580201709
guk1	C03CA01	0.00121515817597589
hrc	C03CA01	0.000358928440497219
icam5	C03CA01	0.000545616386513837
igfbp7	C03CA01	0.00107934488390863
il33	C03CA01	0.000413848597505192
insl4	C03CA01	0.000718552043533419
klk15	C03CA01	0.000596905116349087
lifr	C03CA01	0.000575711024808306
lilrb4	C03CA01	0.000700681053115479
lmnb2	C03CA01	0.000413927372702259
lmod1	C03CA01	0.000152712386234275
ltbp2	C03CA01	0.00133909273571481
mamdc2	C03CA01	0.000978831541066929
mapk13	C03CA01	0.000303521494481634
matn2	C03CA01	0.000543827922722871
mfap4	C03CA01	0.00104241498504119
npdc1	C03CA01	0.000174471973253308
nppb	C03CA01	0.0008404941747417
nrp2	C03CA01	7.02770489101974e-05
nt5c1a	C03CA01	0.000194044022600333
ntprobnp	C03CA01	0.000865821229834045
palm2	C03CA01	0.000394886729545649
plxdc2	C03CA01	0.000812559462425045
prss2	C03CA01	0.000275029034987676
pth	C03CA01	0.00371087823608254
pth1r	C03CA01	0.000967396392806588
ren	C03CA01	0.000795758015571542
rnase1	C03CA01	0.000741515624516322
rnase10	C03CA01	4.4025972409625e-05
rnase4	C03CA01	0.00092165031948063
rnase6	C03CA01	0.000533238082597062
scarb2	C03CA01	0.000825899413037711
scgb3a2	C03CA01	0.000365318370728092
sfrp1	C03CA01	5.22328939792297e-05
sncg	C03CA01	0.00113255005311179
spp1	C03CA01	0.00188504228444596
timp2	C03CA01	0.000835716634365316
tnfsf13	C03CA01	0.000959932434557451
tnn	C03CA01	6.79485125222642e-06
tnni3	C03CA01	2.6660987326389e-05
umod	C03CA01	0.000773814211109336
vegfb	C03CA01	0.000109345606885355
anxa5	C03DA01	7.92785228260238e-05
ren	C03DA01	0.00157864488796647
klk15	C03EA01	0.000174414571650426
bglap	C07AA05	0.0173168544072063
prg3	C07AA05	4.43678051208026e-05
adam8	C07AB03	0.000494907038792299
adipoq	C07AB03	0.00441702797851005
adm	C07AB03	0.00344589550090007
ager	C07AB03	0.00180155906382151
angpt2	C07AB03	0.00214774740089089
apoc1	C07AB03	0.00088456004410534
apom	C07AB03	0.00174929269248568
bsg	C07AB03	0.00261179873936081
ca14	C07AB03	0.00107374418102712
cd58	C07AB03	0.000687914671493358
clec4m	C07AB03	0.00119826253432269
cpb1	C07AB03	0.000983825187280824
cst1	C07AB03	0.000552646207433873
cst5	C07AB03	0.00341711903783393
egflam	C07AB03	0.00163705553759036
fabp1	C07AB03	0.000484596486710979
fabp4	C07AB03	0.00217963962173868
gal	C07AB03	0.000926902204505442
gh1	C07AB03	0.000942437914228862
ghrl	C07AB03	0.000422344030403789
hepacam2	C07AB03	0.00178908989995689
heph	C07AB03	0.00202243282434031
hsd17b14	C07AB03	0.000454349607403685
hyou1	C07AB03	0.00195314582345556
icoslg	C07AB03	0.00052148081966696
il1r1	C07AB03	0.00111230513607574
il1rn	C07AB03	0.00141681994822794
il32	C07AB03	0.00109045882084504
kctd5	C07AB03	0.000374292115374513
kit	C07AB03	0.00160498352340204
[truncated: 51,555 more rows]
