# Supplementary material for: Machine learning-guided deconvolution of plasma protein levels
Source: Mol Syst Biol. 2025 Oct 9;21(12):1822–44. doi: 10.1038/s44320-025-00158-6 (PMC12672695; doi:10.1038/s44320-025-00158-6)
Supplement: Supplementary file 17 — Source data Fig. 1 [file 44320_2025_158_MOESM17_ESM.zip › Figure_1/SourceData.Figure.1E.txt]

id	modifiable	non-modifiable	technical
akr7l	0.0703863594728777	0.0445060209390931	0.000462562345146452
amy1a_amy1b_amy1c	0.0523591054180356	0.107462134494435
anp32c	0.000967055524806575
bap18	0.0522811350733412	0.00731838484205862	0.0360783489585339
bola2_bola2b	0.0919945733288199	0.00494679186438214	0.0417387111071743
btnl10	0.000653399456141139
cert	0.0975541173808951	0.00526937335546823	0.0300012477104305
cgb3_cgb5_cgb8	0.0278660203523639	0.0365695959036091
ckmt1a_ckmt1b	0.0432184377047987	0.0443553320929711
ctag1a_ctag1b	0.000261522277940779
defa1_defa1b	0.15114963029505	0.096829270275711	0.00389932724402478
defb103a_defb103b	0.0162426129283616	0.00419513260778347
defb104a_defb104b	0.0030173189260278	0.0352064788299154
defb4a_defb4b	0.109163687110553	0.0201601439942474	0.00496883102391793
ebi3_il27	0.14232304006194	0.205455912771281	0.00198269378520747
fhip2a	0.0027415821067452
fut3_fut5	0.205688382754696	0.236208447880656
gatd3	0.116882551839675	0.0103664884023547	0.0184041309321214
gpr15l	0.0459955053875909	0.0738661322772106	0.00689893383698703
hcg22	0.00342825632645106	0.0758382447113167
il12a_il12b	0.248569542971961	0.358489659977047	0.00283825448197859
kir2dl2	0.0504409268341236	0.396313016835201
kir2ds4	0.00622499238302903	0.6164070464321
leg1	0.057228351155882	0.275607452972949	0.00180458703992541
lgals7_lgals7b	0.0789855239240691	0.126486043787908	0.00443547349796553
lilra3	0.0693554134953194	0.588110756194096
ment	0.156092715306021	0.242113050037807
micb_mica	0.0292696596847187	0.529636991465583
ntprobnp	0.1870167164449	0.0660387606928186
palm2	0.246206147741649	0.0428372013718433
pnliprp2	0.0656852158106963	0.764862906328507	0.00521607346020493
sarg	0.156990915770965	0.0195911664947077	0.0402437665272329
spaca5_spaca5b	0.0149287003525557	0.021877869929349
wars	0.081803884096954	0.0387935719639856	0.00325237267257963
aamdc	0.160301414621027	0.266419003291791	0.0339774556882687
aarsd1	0.0439143409873069	0.0107037713616579	0.036643917255934
abca2	0.0510007327778995	0.00542187751848687	0.000463364709873811
abhd14b	0.102125161767433	0.0702247449816547	0.0284627551691403
abl1	0.148903774556971	0.0016607369223183	0.0336098378816263
abraxas2	0.111793681642626	0.00681342594291101	0.0310186532242844
acaa1	0.13805368622966	0.0120774058500388	0.0187372575002465
acadm	0.0184008319926241	0.00780588669513733	0.00223706327229373
acadsb	0.138381040908789	0.0359218528190723	0.0203902770799216
acot13	0.128853774606872	0.0136772295384607	0.0255082076173419
acox1	0.0647901233987736	0.00445989722694434	0.00993679251189559
acp1	0.047443268664998	0.0736868046783611	0.0347752473762162
acsl1	0.00247894726831946	0.00232670649286384
acta2	0.193176288454591	0.00215031920825674	0.00294348067944519
actn2	0.0906222580874018	0.018383139818952	0.0393389008155573
actn4	0.00732429395623576
acy1	0.314255737617753	0.0692642824519388
acy3	0.139089291179488	0.0602946627532247	0.00939246455451387
acyp1	0.102057536803868	0.052278360420695	0.0415649184605737
ada	0.0775486206247713	0.235596876403441	0.0110462027264669
adam15	0.0858578578218721	0.398700511618037
adcyap1r1	7.54661663849371e-05	0.000702399697169701
add1	0.113857835949307	0.0262128183390591	0.0457287314274757
adgrb3	0.0953371326850328	0.484632062062926	0.00138415449435645
adgrd1	0.135723002684733	0.160419307142762
adgre1	0.132334939005223	0.15541222090001
adgre2	0.218922516990387	0.102709260530656	0.00669449288443963
adgrf5	0.0798812395933201	0.068792336625478	0.00590028640739656
adgrg2	0.0981287127624125	0.029473553641722
adgrv1	2.76700008017259e-05	0.00726437075798117
adh1b	0.195530356329338	0.032177598406378	0.000306512872409232
adh4	0.242980581671759	0.0296951855135532	0.0030914576333178
adra2a	0.00336526261611596
afap1	0.037198016392558	0.515184553296409	0.00623229441320024
agbl2	0.00110865718600348
agxt	0.250725618151373	0.0835201350830804
ahcy	0.118067401087094	0.0829493696578436	0.0256957536496434
ahnak	0.158056439264826	0.0464742491219025	0.0180623460396492
ahnak2	0.0665052851232845	0.0339794939364668
ahsa1	0.0428789932366781	0.00152411114563431	0.00921705644915446
ahsp	0.0889114789821863	0.0360244644367101	0.0433760709504166
aida	0.00722406489275058	0.00258226406271172
aif1	0.0732446735266196	0.0104670914119565	0.0253864456150335
aif1l	0.0268453614712269	0.049289368384241
aifm1	0.156463021767618	0.00257132472903863	0.025699953603852
ak1	0.0431106775260645	0.0064175907878104	0.0311323128992087
ak2	0.098945275955998	0.00590401502388269	0.0279725115933587
akap12	0.0301152033389874
akr1b1	0.0906732829261722	0.017987800602149	0.0225641076445612
akr1c4	0.0111987075309999	0.00197935398293033
akt1s1	0.115982754311001	0.0109395200302371	0.0343534404607737
akt2	0.138530291569325	0.00850481711074335	0.0304016342295904
akt3	0.111747422458807	0.00762990309322548	0.0281014843479847
aldh1a1	0.100250338875507	0.00904695990237292	0.0348448093236147
aldh2	0.0244909325820411	0.00346692752146789	0.000889301187250906
aldh3a1	0.0786057377601308	0.147042372191647	0.00811355735794532
aldh5a1	0.0512532143224594	0.00890935639165187	0.00548787775292928
alms1	0.000975465469432251	0.000626222312734013
amdhd2
amfr	0.0242086431510887	0.00211805344922374	0.00673881366073417
amigo1	0.00194197719389496	0.00154138234595305
amigo2	0.119885110307779	0.0807614302299031
amot	0.114000781872372	0.176490316676868	0.0130783353570693
amotl2	0.0617507457311474	0.00867043572178035	0.0110880608106541
ampd3	0.0243689301205492	0.0648111670221154	0.0412252484660525
ank2	0.00144918208705943	0.00658380137768884
ankmy2	0.103273937978735	0.00788348506216548	0.038236675990504
ankra2
ankrd54	0.0425641473631453	0.00255635727612234	0.0267588494301493
anpep	0.19616313884106	0.103157558454512
anxa10	0.0780185697392925	0.00526656500780842	0.00283550526460171
anxa11	0.107177271991842	0.00897811602085274	0.0225989667568725
anxa3	0.150391618141497	0.0126265270457367	0.0379632999206235
anxa4	0.133711256374123	0.0140627093656264	0.0326864162178641
anxa5	0.0332294582626932	0.00622193423665705
ap1g2	0.147429837103162	0.0112796227459082	0.0336608678133668
ap2b1	0.0843841763400226	0.00394021542512995	0.0133864870111704
ap3b1	0.131551681160976	0.00593259106116901	0.0404564901516739
ap3s2	0.117103839408014	0.00223545646535054	0.0256625370299957
apbb1ip	0.117619663531986	0.0602798424105628	0.0290871716150286
apex1	0.104022263498843	0.120105056988727	0.0777893040548347
aplp1	0.110987290708886	0.0236771101458806	0.0137368898524172
apobr	0.0780321119940864	0.667517676588327
appl2	0.136566539937303	0.0155346968937783	0.0429716062543629
aprt	0.0964243898781561	0.0253807557036929	0.0234246723450613
araf	0.0651369996790998		0.0198749650272019
areg	0.096160017779903	0.02443127302372
arf6	0.152034853857094	0.00424889380103534	0.0284484502223899
arfip1	0.0925224580114447	0.018183802788528	0.0232893752746711
arg1	0.0503222260730332	0.0415751230865767	0.0403732707122892
arg2	0.0297109349097616	0.014123053078782	0.00252335129758315
arhgap1	0.0828397443893918	0.0150000321605352	0.0209862264447228
arhgap25	0.0582012440633495	0.0137036756139237	0.0334377898992465
arhgap30	0.00572410955715262	0.00179421953286908
arhgap45	0.142070380301369	0.0117663708734412	0.045145854087641
arhgap5	0.0103599362874852	0.032832553962068	0.002398341745292
arhgef1	0.120802655972589	0.00377651378029126	0.0306709018159794
arhgef10	0.0949850129821793	0.0691368912353511	0.0252991374687008
arhgef12	0.111003290050354	0.00281890303561074	0.0425080085297591
arhgef5	0.0355200649680639	0.0902613431986009	0.00101437500642286
arid3a	0.000751040631976625
arid4b	0.01115776688764		0.0149362960510024
arl13b	0.0917742846754169	0.00108552148597003	0.0216098912306959
arl2bp	0.0978313292575215	0.0448172275138047	0.0285104197866958
armcx2	0.000443005546738175	0.0036710655045198
arnt	0.00956750211714974	0.00357169726493897
asgr2	0.14398146470093	0.182321223856574	0.0132995104897787
aspscr1	0.114273286468976	0.038637424085101	0.0267691343155651
asrgl1	0.104957798641278	0.133881865328337	0.0346329630955523
ass1	0.186753992286099	0.0233033689606277	0.00749050137865853
atf2	0.00593059568539619	0.00687234754743002
atf4
atg16l1	0.134082120422517	0.00321708214678084	0.0472951138862161
atg4a	0.0857468181323392	0.0121423345136944	0.0340866800500465
atox1	0.100318667439657	0.022198125009135	0.032417217710233
atp1b1	0.00873075710719717	0.00243598781956655
atp1b2	0.00240515088287719
atp1b3	0.00149524473879926
atp1b4
atp2b4	0.00311421074541124	0.00316314416823459
atp5f1d	0.00192945089103644
atp5if1	0.184262783413179	0.0147379743089716	0.023931580680041
atp5po	0.00179907503840344
atp6ap2	0.0438457835048402	0.00394322639527928
atp6v1d	0.00654476846676466	0.00211193269463448	0.00160811171640029
atp6v1f	0.0608819158775292	0.00293453528984652	0.016596718200959
atp6v1g1	0.14331121922461	0.0105213630041262	0.0259116657387759
atp6v1g2	0.00919194766754535	0.0109965901523464	0.00394097772696773
atraid	0.207887497943866	0.0591426038691107
atxn10	0.0888063493088101	0.00887096729688344	0.0283466548811042
atxn2	0.0423027200524454	0.00258815654794233	0.00494772655745727
atxn2l	0.0894807599844851	0.00141790426519056	0.0222722010855687
atxn3	0.0839337992314696	0.0517013407419854	0.0366837078710156
axin1	0.132431425069167	0.0102634171033168	0.0437146172058268
axl	0.175895210637191	0.0643839885524879	0.00334388797358577
azi2	0.087421333822548	0.00358390867356059	0.0394531595990982
babam1	0.00748318697571647		0.00395742462193364
bach1	0.0873398214123253	0.00419983477309146	0.043730528850151
bag3	0.125034329494947	0.0105296456957903	0.00323350106221696
bag4	0.0925270370210446	0.0035371493703487	0.0391023479781897
baiap2	0.165429553336288	0.0177787962783896	0.0122270521711618
bambi	0.108150234115354	0.0107035003239386
bank1	0.117306769774172	0.0173686471465265	0.0412731241137146
batf	0.0105624861988203
bax	0.102650579591759	0.000855371772926515	0.0257004086203202
bcam	0.137820409552822	0.141911923079914
bcat1	0.0742652170058595	0.0432545803672073	0.00918936089820398
bcat2	0.00165027631398408
bcl2	0.0884254897219045	0.0195534292965818	0.00808691045963748
bcl2l1	0.14961411372494	0.00539973304344159	0.0320463793889385
bcl2l11	0.0842261989329776	0.119630928439493	0.0051094512705982
bcl2l15	0.0790394439893302	0.0245740278636884	0.0420420429108524
bcl7a	0.000463359143386182
bcl7b	0.00318087572662257	0.000861950832705666
bcr	0.109708119763886	0.00545390274452821	0.0415484120686152
becn1	0.111910250135443	0.0114836545380444	0.0342829838737367
bex3	0.000450250409388724
bhlhe40
bhmt2
bid	0.103228978218226	0.0152814379798856	0.0325639606893822
bin2	0.129806433946616	0.0109958588978637	0.0365816588939951
birc2	0.111852725299808	0.0049489604836929	0.0318922346433095
blmh	0.151265819609774	0.228828716655304	0.016133179398656
blnk	0.0641468477257276	0.0206056764867163	0.0161676702944804
bloc1s2	0.00222656190903176
bloc1s3	0.139001783203857	0.00369831767431642	0.0346700595967087
blvrb	0.0394087606247939	0.029283448590356	0.0401798631510381
bnip2	0.0706401785304681	0.000145773017765257	0.0165662766821854
bnip3l	0.0615953404954902	0.0122151069275998	0.0211576253729385
brap	0.127752936296699	0.00468256413312891	0.0484477486313555
brd1	0.00302404126310504
brd2	0.000870715098674558		0.00245594206310398
brd3	0.0124763433162518		0.00150922167247509
brdt	0.0623942372989531	0.0280196127365133	0.010407887672477
brk1	0.101496223635252	0.0346648046971797	0.0152099958104692
brme1
brsk2	0.0546090511867999	0.16141195532159	0.00910270601755882
bsg	0.198087573916247	0.0523191374184961
bsnd		0.00223316313803415
bst2	0.291854513387057	0.0629574331235069	0.00685495660357566
btla	6.54478047350941e-05
btn2a1	0.2545070327051	0.100327441614458	0.0141376902951981
btn3a2	0.209681480666349	0.299782014930153	0.00737183575589196
c19orf12	0.118998445902748	0.0175577551623378	0.00269375870223807
c1galt1c1	0.00706450208972092	0.0158667742408466	0.000780220892350096
c1r	0.0687433071219531	0.0778811925364904	0.010356354775607
c2cd2l	0.0185573258753815	0.00357573542634279	0.00550047156533427
c7orf50	0.039319444619573	0.0570612444248974	0.0292966595004595
c9orf40	0.02513392719779	0.00855759542696612	0.0458331449440238
ca1	0.0288049567571571	0.0140793557339788	0.043184778570009
ca12	0.0818892440853611	0.0782059722202477	0.0113115566235576
ca13	0.150027172298873	0.049717748082889	0.0365907110652299
ca14	0.258238114690901	0.0371503355757756
ca2	0.0733270491067763	0.00820643480849945	0.0505373886533498
ca3	0.0808337963411553	0.0480468072729696	0.0311413294126939
ca4	0.188333163011966	0.120983567474315
ca5a	0.188671921674245	0.369689843887654	0.00160280851670199
ca7	0.0052040996036808
ca8	0.00355279241413337
cabp2	0.0278207295138606	0.0165478946327172	0.0084578602402197
cacna1c	0.00070474189808879
cacna1h	0.00396119874736075
cacnb1	0.000584538834477286	0.00221870304350031
cacnb3	0.14692539452704	0.0117531506390064	0.0265788754470358
cacybp	0.164425041373542	0.0125446386837918	0.0380087971035543
cadps		0.00183325059000303
calb1	0.126287580787992	0.022461572315694	0.0108669686000858
calb2	0.0640348439896264	0.00603708576730076
calcoco1	0.101255882540993	0.0136149218409203	0.0452347084357296
calcoco2	0.130034470718318	0.0171550720688071	0.0330034182799232
caly	0.000565079456231019
camkk1	0.0797012901397997	0.0480555821904495	0.0207344419670161
camlg	0.0291694931740618		0.0115204152432916
camsap1	0.108636723582414	0.00290059590399554	0.0377107961190364
cant1	0.166762403484489	0.0344110542926461	0.015216658283457
capg	0.126052451037975	0.463695023679316	0.0336776311603849
capn3	0.0359405601631475	0.00486339564371413
caps	0.111520653110613	0.0573617295629719	0.00736941506688068
carhsp1	0.0328392112327237	0.00395218108909464	0.0384756920484334
casc3	0.0983859635767671	0.00611331884573994	0.0217877201966382
casp1	0.0225355992829533	0.0402662967456851	0.0338915714743551
casp10	0.0818301236629055	0.0251976441693594	0.0285398775262633
casp2	0.119632459795132	0.00921864518896325	0.0373121492898565
casp3	0.140691023776041	0.0219366147242713	0.0444951915194738
casp7	0.127684074551261	0.0156460674969955	0.0320433339610011
casp8	0.101087712719167	0.0402539071124185	0.0368405746005551
casp9	0.0497844093092811	0.00671659800730389	0.00936425924949941
cat	0.0301987999909749	0.0157061301569307	0.0436753436733736
cbs	0.117447373092684	0.0106746706300967	0.000377478826437075
cbx2	0.000505169966817658	5.16335981393044e-05
cc2d1a	0.145903036512128	0.00808701939948978	0.0390687895069311
ccar2	0.00510639247474643	0.00111523618923722
ccdc28a	0.000277715566430908
ccdc50	0.0228486613911922	0.0402627335658145	0.0137121081805207
ccnd2	0.00680659333073899	0.00433158143385777	0.000418685717778589
ccne1	0.00919870666523333	0.00617705045127772
ccs	0.0521294279063967	0.151387234751244	0.0276633043305359
cct5	0.0840736567751451	0.00122028709797051	0.0279348381735647
cd101	0.0858688024711901	0.294449122722072
cd109	0.119349645946345	0.423708295380117
cd164l2	0.000387923810217571	0.102088201633069
cd1c	0.114189621213202	0.125930003265527
cd2	0.0195043727557334	0.00102868475477633
cd200	0.150092926523076	0.0519346016505511
cd207	0.108329905238077	0.182576668947933	0.00766295775552801
cd22	0.126479513939674	0.157713020935196
cd226	0.171575680246755	0.0839645422583774	0.0163238907004654
cd244	0.127152989160426	0.132857681807186	0.00651125750289665
cd248	0.219342072478475	0.0445807274862526
cd27	0.3873782188425	0.0616709074318718	0.00330877282522284
cd274	0.165901124054318	0.0988109358079216	0.0190176040656859
cd276	0.161059381434981	0.419553521905192	0.0054153064999925
cd28	0.10244049519283	0.0929334306030895
cd2ap	0.102628849426171	0.0503237459043212	0.0467609317347575
cd300c	0.213403212019619	0.294214142084252
cd300e	0.360088490583569	0.154134880838299	0.000831168184104973
cd300lf	0.320933179076536	0.690359462071279	0.00276446395366113
cd300lg	0.337044720218608	0.148526380636313
cd302	0.193075024358736	0.117784467073585	0.0013618061687211
cd33	0.0503238345230753	0.786647343493314
cd34	0.116857191135638	0.0779075400917622
cd36	0.125331308377113	0.157620442233889	0.00431739388858835
cd38	0.271871475990396	0.203323464286274	0.00458130684160209
cd3d	0.00204007947042445
cd3e	0.00141416560964485
cd3g	0.000443754726915623
cd4	0.233979015351682	0.0902765896952761	0.00593338034094275
cd46	0.149244424308823	0.0241917671172683	0.0264837715668097
cd5	0.242778559687259	0.0403937846807865	0.0164658674167557
cd58	0.133244857747065	0.131971246905558	0.00147208298170255
cd69	0.182169788695753	0.0188362631003772	0.0328287235768456
cd7	0.116288562312498	0.163447040988137	0.0112694404326576
cd70	0.0887221478582894	0.470378244366827	0.00222645265655488
cd72	0.240934564578308	0.0494272622415416
cd74	0.276033462052957	0.0584559349306133	0.00289442711956478
cd79b	0.293616737029267	0.0904933489202351
cd82	0.00024536439231019	0.00185669787899677
cd83	0.223494315637223	0.125012108205383	0.010848145362318
cd84	0.176944670663544	0.0556558341317981	0.0359499465536662
cd86	0.12473458767462	0.0761228390885598
cd93	0.212860154973882	0.0152700702073985
cd99	0.169363001858743	0.0634707632827112	0.00477137213787413
cd99l2	0.257154747322809	0.0734194112207844	0.00521053368743947
cda	0.120371394109843	0.197496524595123	0.0181126033213241
cdan1	0.000629605173912209	0.00237249823175207
cdc123
cdc25a
cdc26	0.135721223713628		0.0337407709315305
cdc27	0.0828754609766263	0.00517916339387118	0.0260014534231573
cdc37	0.129842140459909	0.00331319436493059	0.040331250814275
cdc42bpb	0.122323669704281	0.00156465033951755	0.042228293100046
cdh1	0.132326521654138	0.161117768170499	0.0306543558164288
cdh15	0.107372225089618	0.103131692634943	0.00117506497155702
cdh17	0.0946686125702446	0.265235302794778	0.0073625933692304
cdh2	0.157976015234635	0.0717948162265159
cdh22	0.00057166298300894
cdh23	0.0106919372551288	0.0124413292188266
cdh3	0.202869963209163	0.0322034561343783	0.0108378110370939
cdh4	0.000826857300497474
cdh5	0.137795853504685	0.256045058425697
cdh6	0.121027499160209	0.169777636364569
cdhr2	0.346421784899893	0.031115202836987
cdk1	0.0102234783509736	0.00260489366885265	0.000459041838847379
cdk5rap3	0.0666846254359731	0.005165050267402	0.00950884917254769
cdkl5	0.00203298560926988
cdkn1a	0.159016379891727	0.0396929162568219	0.0296970902266458
cdkn2d	0.133319644725172	0.0222828037133545	0.0298162887901651
cdon	0.109348459214802	0.0189361214497817	0.00169678728782581
ceacam18	0.00193996415855994
ceacam19	0.0619284374044222	0.0399907410847966	0.00179082504995902
ceacam20	0.0276753850989545	0.0419202846319207	0.00607848020555866
ceacam21	0.0691467857122466	0.587397859718851
ceacam3	0.0320517860916989	0.00693752260612143
ceacam6	0.152321451745111	0.100717443891116
cebpa	0.0108296292328038	0.00242682593443176
cebpb	0.054640082346138	0.00373865241463953	0.0448030472773308
celsr2	0.244794130351978	0.118082664655813	0.00375845634132405
cemip2	0.0286740265980058	0.0129803783693314
cend1	0.0165930595766701	0.00162255143244501	0.00105808853327628
cenpf	0.0476271092627725	0.00256870737285974	0.0264315213622262
cenpj	0.0111625427109911		0.00502367848180917
cep112	0.00941769125107744	0.0355946807333302
cep152	0.00445200488205355	0.00298872670438623	0.0026335181988016
cep164	0.00187539475429228
cep170	0.108134985630643	0.00234501594444297	0.0363989464286148
cep20	0.136730456892428	0.0178966608228592	0.0289099985051842
cep290	0.00373584593606571
cep350
cep43	0.101955583484921	0.0119598149595305	0.0367208287816878
cep85	0.090690756050733	0.0133103287407239	0.0323292804903404
cetn2	0.101976845942443	0.00475278035490391	0.028469752294916
cetn3	0.121543259743011	0.0510615983209221	0.0343674833178656
cgn	0.00426552977869083
chac2	0.0747877417839542	0.0122985246724872	0.0331988320185147
chchd10	0.180904678865308	0.0177084999045417	0.00544938227130366
chchd6	0.0814186143689945	0.0411113871862115
chek2
chm	0.0874353105466918	0.00142206584072155	0.017718346761326
chmp1a	0.132259713432662	0.0151061759602255	0.036120070726825
chmp6	0.23626814297058	0.0226340415444049	0.0379005952713581
chp1	0.0020184187032671
chrm1	0.00226965923300536
ciapin1	0.130747382859645	0.00499454857847286	0.0466119168308437
cinp	0.00202126366316436		0.000824125180475835
cirbp	0.153957490045734	0.0117654812618225	0.0387386183235832
cit	0.0353758613019788	0.00438444476339271	0.0173526351400977
ckap4	0.262901147322871	0.147880073178878	0.00142012990612533
ckb	0.400913534009472	0.0376528963301102
clasp1	0.0122415537136151	0.00179493914444263	0.0027698378564113
clc	0.36699806092356	0.0397347527629134	0.0325344772470647
clec10a	0.16680029089024	0.240995770092322
clec12a	0.0294031979256416	0.0977639699335587
clec14a	0.195476911633078	0.0779222718696134
clec1a	0.139422100379609	0.179672267054578	0.00207281176652937
clec1b	0.189379167182087	0.043932704094831	0.0346424718853757
clec2l	0.00442587761316736	0.00240844535424077
clec4a	0.223158137867416	0.225587044944077	0.00390870931086834
clec4c	0.0587820973782385	0.558169823695581
clec4d	0.224292164234322	0.314655469709174	0.0373766531414375
clec4g	0.0775393097131479	0.109735311754528
clec5a	0.150888773860844	0.0983205511804622	0.0090111445013258
clec6a	0.11814832055477	0.224552912590555	0.0023909860870469
clec7a	0.295006747229321	0.550636146641763	0.00727774615425738
clgn	0.0349633760316838	0.263786712300986	0.00269907634984313
clic5	0.0308091524341447	0.00760731397512306	0.00384105165494185
clint1	7.54922307063493e-05
clip2	0.129625614969702	0.0165247803827269	0.0328959690552828
clmp	0.387971117763394	0.171103893231617	0.00196396602102995
clns1a	0.00849563421699206	0.00215330604198417	0.0156574215899409
clpp	0.0979037233049737	0.00775354898770145	0.0169874348175552
clspn	0.0120689953238389	0.00455252735430718	0.00182723599827788
clstn1	0.00846644659289934	0.00115365777037886
clstn2	0.0833388832026481	0.093993672936782	0.0049045588708155
clstn3	0.0994665992991249	0.169293240847112
clta	0.051690539135785	0.00577649430349175	0.0113325094553624
cmc1	0.168895631333904	0.012072957911857	0.0359173420767289
cmip	0.131401509121	0.00563143573113309	0.0391842652261328
cngb3
cnp	0.133536316124851	0.0145798681083733	0.0382239956501014
cnst	0.130396304498237	0.0034921324667685	0.0320218516000024
cntf	1.65217512032276e-05
cntnap2	0.0844999718709745	0.169168013288159	0.0100010779180483
cntnap4	0.0101570292914772	0.00679108262489323
colec12	0.335813525466035	0.040483217245269	0.00313435112013931
commd1	0.150530098656323	0.0264205957369836	0.0411272638686549
commd9	0.0566847888374273	0.00114886231237698	0.0177384754799683
comt	0.108838694818768	0.133130234750588	0.0317472714486744
copb2	0.0372841658523695	0.00179049266638686	0.00895369005785351
cope
coq7	0.164255226526876	0.03091317427766
coro1a	0.121898445895469	0.00575103916283821	0.033194986726422
coro6	0.0245296773152761
cox5b	0.108928548435892	0.0079455138819561	0.0139355270400705
cox6b1	0.0769261718787443	0.00146068364847611	0.0124048792695012
cplx2	0.00210003488795139
cpm	0.185358422304336	0.0895107088109865	0.00691425515143645
cpox	0.0398880047921344	0.0171900575102816	0.00144970434223612
cpped1	0.0737818203729892	0.237211063727902	0.0270318107367685
cptp	0.0147817403345016		0.00212279231621015
cr1	0.107907568968717	0.194296677182594
cr2	0.101976301847823	0.117901858963202
cracr2a	0.0896315721761382	0.014501255954079	0.0383436567924552
cradd	0.159199238296848	0.0120694048683781	0.033741649118896
creb3
crebzf	0.00299570360740391
crip2	0.126594349729176	0.0258930685873819	0.00225474574937294
crkl	0.160209606446516	0.00727415527483732	0.0381508291036368
crnn	0.0203330869502509	0.249745791456415
crtam	0.117660025683159	0.128816043029912
crx	0.00110460661741781
crybb1	0.153053680608269	0.0440423234286212	0.0376453459647837
crybb2	0.0882801669464619	0.0684942099921224
crygd	0.0711372639877266	0.281619890311396	0.0188913748183286
crym	0.0454057129364678	0.0694684503252169	0.00936839382624185
cryzl1	0.156579106222015	0.0261901384059806	0.0432658909159358
csde1	0.0579492639636704	0.00731851742157776	0.0153039593419256
csf2rb	0.0429520732337	0.682686780551938
csnk1d	0.0484357048080407	0.00489951497055959	0.0103893822833209
csnk2a1	0.0989484327626489	0.0293623267791177	0.013478354637923
cspg4	0.193998340450023	0.0421025110541555
cspg5	0.0200737522076318	0.00103567429013128
csrp3	0.0640952555220093	0.00582722282056928	0.0027509191224892
cstb	0.13302714335362	0.370246086762125	0.0244958134519381
ctnna1	0.00158851069203913
cuzd1	0.00461873907276482	0.0719408851502054
cwc15	0.064742791155729	0.00473771839671251	0.0193135149823081
cyb5a	0.00395816954548695
cyb5r2	0.096788484892801	0.0422024750775936	0.0257328246055884
cyp24a1	0.00448333232617707
cyth3	0.00147911029505547	0.00167581467040603
daam1	0.207102223979504	0.00880414722231572	0.0307262500724478
dab2	0.141201484439431	0.00655659883448428	0.0295666929818424
dapk2	0.0491311854498883	0.0987276595947001	0.0237502684239356
dapp1	0.122801285487113	0.0138772155337254	0.0308759551897245
dars1	0.112356805706387	0.0221534733018787	0.0369517947623462
dbi	0.156917069855398	0.0476842492155952	0.033858858214941
dbn1	0.0874098119086284	0.00197898681254307	0.0306653877134261
dbnl	0.170809025044101	0.0123999097319477	0.0421851561932773
dcbld2	0.185371041822614	0.0967909655700639	0.0020090332555977
dcc	0.0321775474272004	0.0276119883992255
dcdc2c	0.000328729846513334	0.00133313380113135
dclre1c
dctd	0.150917816402043	0.00838553300216427	0.0384571149373398
dctn1	0.108666629529969	0.0161046849654482	0.0354415706334695
dctn2	0.0665744789521705	0.00426033686981115	0.0155295916240906
dctn6	0.0795788213339336	0.003163357828709	0.0128605244137215
dctpp1	0.168085225691264	0.0155303341020431	0.0078409360044642
dcun1d1	0.00675233309775106	0.0044240915728818
dcun1d2	0.0016858916650737
dcxr	0.231655579471202	0.0192069597624402	0.0134197780387087
dda1	0.00517134173602365
ddah1	0.138613154994946	0.033585045074488	0.01635309904739
ddc	0.181542714129198	0.126368232452851
ddhd2	0.12007226345076	0.0174658488548068	0.0335882108964894
ddi2	0.0181132665753198	0.00709981292990733	0.0493726259878379
ddt	0.0596990780604623	0.0277797361342242	0.0325439541531832
ddx1	0.00621549676762139	0.00106911444160452	0.00503758141875679
ddx25	0.00250140007322147	0.00142870680425967
ddx39a	0.000147829756393063
ddx4	0.00110448062210672
ddx53
ddx58	0.0566120238240234	0.0403937245770857	0.0218361943174893
decr1	0.133785643010586	0.0144153956776968	0.0255241432026294
dennd2b
denr	0.0974475156889452		0.0325714672277674
dffa	0.119940490107548	0.00622635560957371	0.0392731330089037
dgcr6	0.0154740997010466	0.0107725993507504	0.00502333013519115
dgka	0.116095228739994	0.00194150721360423	0.0386049847925363
dgkz	0.0313472124860151	0.00368485148041873	0.00857034542537769
dhodh	0.00109448367103825
dhps	0.0341715924061084		0.0090244179984527
diablo	0.152290988869621	0.00201465079253723	0.0338843029770486
dipk1c	0.000590445019975678
dlgap5	0.00157440491515816
dlk1	0.153919147190235	0.156738318686631
dll1	0.252957760452013	0.0640028106889055	0.00674337450504802
dll4	0.00905956711004576	0.00550181999864275
dmd	0.0672998821799822		0.0128960031380384
dnaja1
dnaja2	0.148829420488267	0.00298493261924291	0.0293643557221768
dnaja4	0.0131513109780906	0.00889449624452404	0.0392159523108992
dnajb1	0.210026142692032	0.0222008612688898	0.0243437344813602
dnajb14	0.112786409507982	0.00796801884621469	0.0363025102119484
dnajb2	0.0908601561189041	0.00527959729460078	0.0395391561642985
dnajb6	0.172134084163406	0.0287277315737707	0.0358243733003252
dnajb8	0.0365666413304493	0.00570108088636244	0.011862892157962
dnajc21	0.067850936852815	0.0120635548744048	0.0188791659803882
dnajc6	0.169273476332084	0.0339193914376438	0.0368514828759742
dnajc9	0.0922294385369469	0.00917472828701772	0.0298643846470556
dner	0.156429062876805	0.115747097890084
dnlz	0.000544262439739787	0.00191960765846823
dnm1	0.131990607333417	0.0442385911995945	0.0255650938354134
dnm3	0.111846760656072	0.0484842708386564	0.018066911502339
dnmbp	0.10683256425664	0.0102964371346783	0.0459499815264162
dnpep	0.0458767231959961	0.0186500892964306	0.0218586421301585
dnph1	0.0691561015952291	0.0505930325860057	0.0459346674495455
doc2b	0.00189640768657857	0.00277982061153283
dock9	8.751770632325e-05	0.0120478620944086
dok1	0.130083758052935	0.00782043714499032	0.0412972677123018
dok2	0.165186954080885	0.0125317771817204	0.0364071771621392
dpep2	0.037025475417295	0.101676661576716	0.0319176309886505
dpp10	0.123285836055533	0.0630114402504842	0.00495162406025555
dpp6	0.172329843380119	0.0748499648063022	0.00833356894688047
dpy30	0.144544768899323	0.00376823231562249	0.028493655988031
drg2	0.135141027308915	0.0176303918343519	0.0271751164142068
dsc2	0.265144327357797	0.0939046601627326
dsg2	0.133542900645048	0.115172198802358	0.0016897874936302
dsg3	0.11257494808111	0.102877800076796	0.0113083596050338
dsg4	0.0627345301735004	0.12382496950192
dtd1	0.150052909805648	0.0191771504497996	0.0367530039116823
dtnb	0.172727024114568	0.0062341198738927	0.0111443554876196
dtx2	0.00295666354264921	0.00487746049945541
dtx3	0.179080086148835	0.0440559944266993
dtymk	0.182692578294988	0.00774713963301413	0.0356427685465913
duox2
dusp13	0.0687627747544707	0.0383904322053096	0.00384132140489591
dusp29	0.0501018935637756	0.019401166577231	0.00167272859063666
dusp3	0.049236669113516	0.00395109764924522	0.0252165455120071
dut	0.167007608950323	0.0158548635781446	0.0234302780998339
dxo	0.111328048769542	0.0799978572583099	0.0264049952799528
dync1h1	0.0169296039919482	0.0317082135474061	0.00388126752219179
dynlt1	0.086759188358757	0.301760863856436	0.0213123793794958
dynlt3	0.073756095639566	0.0406672378479119	0.0195925090147863
ece1	0.0468335493495452	0.0595793627218124	0.00118009129471723
echdc3	0.199067395329144	0.255003775111869
echs1	0.156898226806336	0.0406954251757312	0.0163026163164889
eci2	0.072717150835675	0.0443364191019045	0.0103286339295158
ecscr	0.00200875970194472	0.000758693128533046
eda2r	0.518307213898375	0.0971815556948637
edar	0.0734242220011297	0.198227343820129	0.0250136146593681
edf1	0.0621825857422953	0.00115848269979672	0.0155026019291699
ednrb	0.00306208019544204	0.00259312560230405
eef1d	0.149331233536126	0.0083563067843086	0.036938099355994
efcab14	0.235731502582714	0.0247565060419966
efcab2	0.0805862619126227	0.0977356411793754	0.0177807054873902
efhd1	0.150504891647339	0.0394588589617159	0.00512366728994635
efnb2	0.0319171968887427	0.0156062704581735
egf	0.132278799951469	0.0394129626814665	0.0343106659994562
egln1	0.0991194787080987	0.0207756278761408	0.0563423726014855
ehbp1	0.160431661351198	0.0202999474214335	0.043191014458011
ehd3	0.122922791567702	0.0264572305962968	0.0347214830924654
eif1ax	0.0215763823612409	0.0163922307279889	0.00089975066077022
eif2ak2	0.155981328774739	0.0178177961810869	0.0430678347066689
eif2ak3	0.0497200168871619	0.0114792014035301	0.0198444037825338
eif2s2	0.0495487096177326	0.0037702569836499	0.00928027253197619
eif4b	0.145944545945228	0.0110244997349997	0.0360128162328669
eif4e	0.133542201834142	0.00790017098567548	0.0366991189242566
eif4ebp1	0.0775994750391196	0.00130568728104569	0.0372128776730245
eif4g1	0.139077868899976	0.00450795600906895	0.0425705921400023
eif4g3	0.0958873576999683	0.00445191957612095	0.0248072252053789
eif5	0.0369847597072583	0.0030195255229676	0.0070418236167071
eif5a
elac1	0.141531992687812	0.0260353076188604	0.0271027095737868
elavl4	0.00661027284460332
eloa	0.0799402249012806	0.0182193750237193	0.0781645525595437
elob	0.0716303159977441	0.0054577408562174	0.0127304300907742
enah	0.0577709223003949	0.00739344496458631	0.00932394610491643
eng	0.128544583443101	0.140105039779404
eno1	0.131180528708842	0.0202766525910772	0.0341680787691287
eno2	0.12194492410479	0.0290895564906477	0.0314715819299412
eno3	0.14138272484688	0.0288965624117848
enoph1	0.0123821070634354	0.000397225511147309	0.000212428579760344
enpep	0.0169898824359789	0.00355862421269581
ensa	0.0730179603053081	0.0034808511779757	0.014644372527319
entpd2	0.126646205788958	0.126004016482499
entr1	0.063364711441346	0.0298629798351786	0.0171344511175077
ep300	0.00890293995480449		0.00642692563830032
epb41l5	0.0052224169607648
epcam	0.0857619208676923	0.0860695763949244
epha1	0.183748126642259	0.0552138083650205	0.0374884320096877
epha2	0.256574559620972	0.0267718331497728	0.00310609706223393
epha4	0.150628819214285	0.160685419128424
ephb4	0.229592836375322	0.0939016863671912	0.00278572423633836
ephx2	0.0164377017668429	0.00577325008088833	0.00263997711654053
epn1	0.00846892948982932
eppk1	0.0457774038880674	0.109395119989769	0.0107076536636833
eps8l2	0.16433336872803	0.0775187714596419
erbb2	0.149752511520562	0.0526566130060596
erbb4	0.156963463303951	0.092434521123537
erbin	0.160467578431678	0.00588894001999131	0.0277103546030025
erc2	0.0180209328783978	0.00406983874580141	0.00378805178266753
ercc1
eri1	0.0265658629228454	0.0137339471265367	0.00825034455575413
ermap	0.118572989876853	0.196228087667529	0.020035898412978
ern1	0.103131194729639	0.0578626257193261	0.00253728838915186
ervv_1	0.000628452652279035
esam	0.166749406859959	0.091822298511867	0.0177303299805349
espl1
esr1	0.0043143398073655	0.00196835081806501
esyt2	0.134845959299762	0.0163452761921195	0.0253430528031544
evi2b	0.00282636335088575
evi5	0.103128531272417	0.00893853129451678	0.0348860403260359
evpl	0.00509022697645888	0.00055764692205635
exosc10	0.00254002659564676	0.00306690046570033
ezr	0.123789010667127	0.0163895649790006	0.00774421212068645
f11r	0.20267134585526	0.0116151024149508	0.0410334253936117
f2r	0.166453603207309	0.0295333511213439	0.0295353505701845
fabp1	0.187922508735067	0.0412063623786695	0.0238471486953187
fabp2	0.101768668039126	0.0309675199568434	0.0187797958024379
fabp3	0.221904433254085	0.0172905805500627	0.00471948137332012
fabp4	0.24130080768883	0.046118880902525	0.00232153956945215
fabp9	0.0900449281116623	0.155189532127859	0.00170500938731932
fadd	0.143736775412815	0.0147178656255218	0.0355281206187037
fam13a	0.113129463135982	0.0344291486470496	0.0318676915738092
fam171a2	0.00648295730921346	0.00265597470409065
fam171b	0.0313912813831164	0.0695747931465377
farsa	0.083631165058405	0.00575878888354204	0.0183026960078498
fbp1	0.0917831953612835	0.0788117759332314	0.00903049359774467
fcamr	0.156700104062129	0.182656920841471	0.00134376727035735
fcer1a	0.0179441677715655	0.0112626081393705
fcgr2a	0.164602775049481	0.586191630015099
fcgr2b	0.033628405405969	0.126422456668433	0.000792059282806157
fcrl1	0.116698929144207	0.164592077859711
fcrl2	0.100402379782458	0.327736710004987
fcrl3	0.0325926205154867	0.514334820131903
fcrl6	0.102835076420722	0.320572663598508	0.000639511278322917
fdx1	0.0280153732280751	0.0061604295026039
fdx2	0.0536079060263672		0.00804331452536217
fen1	0.0501419945497761	0.00226546251018013	0.0538030264677736
fes	0.0312621089093023	0.00837617780812224	0.00929186038517884
fgd3	0.105245763466191	0.00737093064043797	0.0327898852870724
fgf12	0.0165091535390977		0.00161336022129143
fgr	0.0846333952340222	0.00975454637548147	0.0469048799037841
fh		0.00266291524056955
fhit	0.128423482351088	0.00616074252027833	0.0370745769365973
fis1	0.187012078661378	0.0254322208342942	0.0349472050152685
fkbp1b	0.106767775404958	0.0393834166867678	0.0310345777886215
fkbp4	0.11012958482201	0.0096528426783376	0.0265851550570822
fkbp5	0.127015433400906	0.037047899952662	0.0397401279493243
fkbpl	0.121256748185505	0.00702502071958194	0.0251860684188463
fli1	0.179879791756636	0.0125735150378557	0.0298492469376932
flt3	0.0424973642268147	0.0192597385243079
fmnl1	0.0539311024312265		0.027764119000424
fmr1	0.0202911001583361		0.00749101671112334
fnta	0.0792770192022247	0.00653315380506938	0.0155005549574401
folh1	0.0674457249790741	0.0141586917959607
fos	0.00372189454279243
fosb	0.0056653190948929		0.000159594561742137
foxj3	0.0824902039282087	0.00235516490351307	0.0256016550789834
foxo1	0.113455901713821	0.025348507748667	0.0275032335796014
foxo3	0.0556089196564005	0.0107131368024812	0.0237642996773025
frmd4b	0.0848569405453661	0.0019277432103302	0.0324011349572674
frmd7	2.07068899513471e-05	0.00518334968060247
ftcd	0.222685895130667	0.0236926345062177
fuom	0.274676672031274	0.0539207991885755
fus	0.0797944915588781	0.00907385300980471	0.0353702548849405
fut1	0.0057656178728151	0.0408625770486848
fut8	0.127974737795834	0.377962946523743	0.0189789538080545
fxn	0.144547219776179	0.00938634418425883	0.0251729492592698
fxyd5	0.124267829468105	0.0621139149421358	0.0255303259213758
fyb1	0.162398748083071	0.00932566707220089	0.03676673121371
fzd10
fzd8	0.0150814554954929	0.00147925967166595
gabarap	0.0281530100492954	0.0181183280418067	0.00504979012829622
gabarapl1	0.00558666999641084	0.00113653628976264
gabra4	9.39117983071737e-06	7.56946057861897e-06
gad1	0.00133962012436207
gad2	0.00124629114814419
gadd45b	0.000373535593374184
gadd45gip1	0.13636590768268	0.00805105615577405	0.0193045661198032
gage2a	0.000538153915734745	0.00319894326580156
galnt3	0.0571477866003007	0.175836158627176
galnt5	0.0451147550238831	0.0806541747070359
galnt7	0.0523748213502249	0.0689939234726564	0.000378205694586695
gamt	0.00128833484581765
gapdh	0.0825681373155658		0.0170202428227091
gart	0.00279763571928008	0.0155507926085518
gas2	0.0240832046806952	0.0103288014725547
gata3	0.000230260945264324
gbp2	0.0261725860239946	0.00667350582134324	0.00490554787935116
gbp4	0.036409525371296	0.353898100375524	0.00120932273677048
gbp6		0.000826586741002395
gcc1	0.154727287895618	0.00632639205257421	0.0401747572051187
gchfr	0.14461680755437	0.0166537424026322	0.0308523220790098
gclm	0.0553694061427702	0.00288866760856563	0.0161405991092794
gcnt1	0.138314040125449	0.148917652895986	0.00974270921359985
get3	0.0508615096709482	0.00596978413843514	0.00379950183507264
gfap	0.163390562485064	0.0260162826413074	0.00107497386885001
gfra1	0.249668408353514	0.101565846253384	0.0125073654897524
gfra3	0.109636587615375	0.0958081747459033	0.000557470891706793
gfral	0.117226031570311	0.121004353355013
gga1	0.0073868654469252	0.00276605077157123	0.000599014780722027
ggact	0.130767086718748	0.128515980644563	0.0384191062473192
ggct	0.125410339126715	0.0141018416649333	0.0278263365090545
gid8	0.00288502424735903		0.00108578785388023
gigyf2	0.0885848700868188	0.00124165807073612	0.0278822592219217
gimap7	0.0961847415244594	0.160671537991553	0.014789451264566
gimap8	0.0260560090981261	0.0199181114771377	0.0070427284160049
gipc2	0.0851598454287378	0.0416610847133	0.0104397410911529
gipc3	0.140064259686845	0.0487593026268333	0.040077338297483
gipr
git1	0.116402457660545	0.00425341147282776	0.0434978801243196
gja8	0.000654020499978446
gli2	0.00453762790374358
glo1	0.072725201421065	0.0695917747418201	0.0336245373686375
glod4	0.116201657124521	0.00375909268847044	0.0327184111961777
glp1r	0.00360296473784998
glrx	0.0346219583337832	0.165519801273326	0.0349424983101068
glrx5	0.135069577628827	0.0181381934839625	0.0245633038590176
glt8d2	0.00100272605790132	0.0140473917746057
glyr1	0.0233446817474156	0.00539806397116765	0.0174194962493437
gmfg	0.145923427388801	0.00720851319290592	0.0403960752738786
gmpr	0.0976632758394451	0.0485946936909666	0.0199363683690573
gmpr2	0.136929314085142	0.0260963224039942	0.0391232261654331
gne	0.0952671989583362	0.0096160026450752	0.0285113081300864
gngt1	0.00201479487347606
gnpda1	0.0254892545689214	0.00941161338481535	0.00985538154796782
gnpda2	0.115443104739331	0.0551146890665541	0.0143205818309776
golga3	0.0776103209948128	0.0266631081978024	0.0223882295537834
golm2	0.085362817672634	0.101054430761418
gopc	0.121981738649325	0.0090340254241772	0.0417250556004583
gorasp2	0.114609655702489	0.0117726994321442	0.0233742958460861
got1	0.285979136353522		0.0104622026634172
gp1ba	0.267904241916653	0.0443345537526011	0.0217159566471625
gp1bb	0.137382310373177	0.0719378442255569	0.032114216846186
gp5	0.151082700851592	0.0286379721172512	0.0359188340327281
gpa33	0.0821850973906824	0.109768931288534
gpd1	0.117516450942295	0.0206650081148072	0.0140325752968812
gpkow	0.0539177920942464		0.0135541684534882
gpr101	0.00157785214556758
gpr158	0.132376803785536	0.0136277553946532	0.00501127164834027
gpr37	0.207913109405617	0.391445736285908	0.00186215748745639
gprc5c	0.205890331680575	0.0234042026461736
grap2	0.142448253832064	0.00648994833615452	0.035120784694682
grhpr	0.143630655095428	0.0450747559938639	0.0402597576459389
grin2b	0.00126860846951681
grk5	0.0650421948566443	0.0337090851796613	0.0118386946167014
grpel1	0.19653429361187	0.00763537805879797	0.0142531558487809
grsf1	0.0809880108076411	0.00498403803714411	0.015469253339417
gsap	0.0156531635172864	0.00128581164902976	0.00632348481023256
gsr	0.115982576924227	0.0272504226737563	0.0156625036964511
gsta1	0.22192549876582	0.128719509499802	0.000493697109151993
gsta3	0.16754490074837	0.0912297407820452
gstm4	0.00257510821901145	0.0779621529684987
gstp1	0.016642891681206	0.0268017849836815	0.00352341619001081
gstt2b	0.0552138925165351	0.557536014119789	0.0145359850701926
gtf2ird1	0.00162710394280425	0.00379714694527224
gtpbp2	0.136995159122695	0.0116114185109892	0.0378937849917232
gucy2c	0.00317772855675459	0.00410927802020639
guk1	0.00379599559932936
gys1	0.108734301839588	0.0485566846114268	0.0366298834640387
h2ap	0.00078621571144772	0.0069509505995744
hadh		0.00770730738536333
hagh	0.033732580874168	0.00925564969038144	0.0547130669771928
hao1	0.228126212659724	0.014727971726673	0.00359871919780754
hars1	0.151861157552897	0.00655890382159669	0.0354896033942547
havcr1	0.184792599202037	0.198644703376045
havcr2	0.263523557603991	0.0912922826988961	0.00404549363658022
hbq1	0.0375964736792531	0.0813065288028864	0.0389631826742863
hbz	0.0245467158481965	0.574093269791347	0.00947950937966385
hcls1	0.125381306482823	0.0140315997168483	0.0441961674101813
hdac8	0.00738878660336316	0.000932739251517469
hdac9	0.000259281612402273
hddc2	0.0303920759790272	0.268550838809924	0.0189099332614637
hdgfl2	0.0991672474665846	0.00731937576446041	0.0290541336200635
hebp1	0.00380836232614591	0.00548877819300633	0.00512559518380172
hepacam2	0.103765448817817	0.341358407121347	0.00418587064520081
heph	0.116561571707047	0.092665592691607
hexim1	0.130969330266798	0.019361757274011	0.0438804406858973
hgs	0.12268447137822	0.00658439840767234	0.0315465087281183
hhex	0.200405828236035	0.0112408033987397	0.0279043980730873
hif1a	0.00332112318772363
hip1	0.00499307783915402
hip1r	0.10797820786802	0.00559958250316904	0.00977139684964441
hjv	0.100890728710467	0.0346372125006991	0.00508286421375809
hk2	0.000340230289022111
hla_a	0.0301249914142591	0.00416526596506826
hla_dra	0.040269760420217
hmbs	0.0954003759488812	0.0138813402932254	0.041414746556446
hmgcs1	2.18936374930999e-05
hmmr
hmox1	0.131859681056326	0.0890406129775955
hmox2	0.140700275200437	0.0175254707863339	0.0135554356253719
hnf1a	0.00127005197417537
hnmt	0.241870348801883	0.420272581882061	0.0197433299742172
hnrnpk	0.109307692106571	0.0117755923076185	0.0301129232780916
hnrnpul1	0.134342783339902	0.0122711520095626	0.0346052384523473
hpcal1	0.1365174477745	0.0220863398467928	0.0350294310474844
hpgds	0.0667669050772795	0.12393039262188
hras	0.0082958865100044	0.000125438238368926
hs1bp3	0.14500458010936	0.00982983816570988	0.0331385295885048
hs3st3b1	0.0642795035750203	0.0901606115399923	0.0469410978107572
hs6st2	0.14647339768695	0.0565084467854316	0.00143988680944817
hsbp1	0.0953704696830914	0.249379680541423	0.0200584510005006
hsd11b1	0.233919605043439	0.0949576697959249
hsd17b14	0.0595237037864882	0.285869089509849
hsd17b3	0.021337174968365		0.0044049168040712
hsdl2	0.0890732527450231	0.215073862665553	0.0159391248852622
hspa2	0.0434674624986624	0.00893332035956855	0.00389522285335417
hspb1	0.137436748956079	0.148878736541201	0.0297895892829784
htr1a	0.000922265309651481	0.00287280700838169
htr1b	0.00126395990093484	0.00163383022044581
htra2	0.117210806144414	0.00456682699600775	0.0288243634465506
ica1	0.112447651068065	0.0341261292241808	0.0403407248984658
icam1	0.159130856165397	0.168601147980166
icam2	0.102644038687204	0.520761898399442
icam3	0.17640350209317	0.165733511643676
icam5	0.109457326695653	0.422210264929087	0.0042835431331925
icoslg	0.107326448740262	0.0828067433035248	0.00195239952444377
id4	0.00136451881697598
idi2	0.0447709202850201	0.0675441000232489
ido1	0.153886338306226	0.0674480483695481	0.00719208961270599
ifit1	0.00518532749598653
ifit3	0.0407107927225523	0.0284491172619988	0.0091251956212846
ifnar1	0.0410591475708779	0.118749642119874
ifngr1	0.244057390893962	0.0884470105989309	0.00412467481833568
ifngr2	0.181063777929573	0.658307985199788
ift20	0.0514857334332155	0.000648097523116838	0.0089175220122515
igbp1	0.11634239596279	0.00809424086501875	0.0239407123778659
igdcc3	0.00011303788732032	0.00083241432901429
igdcc4	0.138227930376689	0.0614215043497773
igf1r	0.125039299994825	0.107620473478209
igf2bp3	0.00299276875662714	0.00221693499159868
igf2r	0.0854262765635935	0.135118541976185	0.0018942808366682
ighmbp2	0.0343661288341324	0.00230118880269771	0.00697485969455798
igsf3	0.220051417942457	0.0358989759496172	0.00327985123520662
igsf8	0.194495585084691	0.0266882985885385	0.0275883696277945
ikbkg	0.0987273892768232	0.00761988609909721	0.0469658432561376
ikzf2	0.00599623911609104	0.00845149162157937
il10ra	0.0127153867988325	0.0116733283913368
il10rb	0.227531050005767	0.23502849934626	0.0071136821760908
il13ra2	0.000473751315271728
il18r1	0.169435997243595	0.500660296208792
il18rap	0.0132878238475504	0.0220757423524111
il1rl2	0.125414334103554	0.183963874950639
il20ra	0.00144941930155154	0.00233579744508872
il20rb	0.000332392359996969	0.0074974151116255	0.000796766517381121
il21r	0.000543023675301882
il22ra1	0.0315347983200609	0.0501929415213488	0.00359915631360845
il2ra	0.223267685543086	0.237138204290368
il2rb	0.0088575926781433	0.00474624382666093
il2rg	0.0183455707625211	0.0196626539835276
il31ra	0.0495010024674537	0.188101512595967
il3ra	0.0312332013949222	0.151579411841224
ilkap	0.0888773964677366	0.00447061157551307	0.0259494106906377
immt	0.126677327309602	0.0136628030658456	0.000738074614450849
impa1	0.123585870665628	0.0270254201836635	0.0342661804042057
impact	0.096615122704159	0.00112257979160417	0.0329899776921391
ing1	0.0532663384179772	0.00703045166944108	0.0158065949734568
inpp1	0.0933616921791086	0.0197136721204338	0.0302508689957812
inpp5d	0.102776361507612	0.0265269427892862	0.0504031677215817
inpp5j	0.0398344481538276	0.00778534307790019	0.00139438254223244
inppl1	0.116462955690316	0.00638100773586502	0.0426964477912858
insr	0.0265968399450536	0.0221872298773865
ipcef1	0.114228993481719	0.0124732768552125	0.030576872625135
iqgap2	0.0706250075279925	0.0129785110392836	0.0157594819995427
irag2	0.0619397734624208	0.00313449640565234	0.0291771624409965
irak1	0.141006084357372	0.00959555288533793	0.0358219522386395
irak4	0.140344770573076	0.00851426498057908	0.0343361732782839
islr2	0.0835124649641323	0.166367639786947	3.96192679216345e-05
ist1	0.191002176125473	0.0123117942673787	0.0334731283337518
itga11	0.156094431672128	0.0523418038697192
itga2	0.118679723567714	0.218947756475002	0.00526749588504121
itga5	0.137151792851823	0.0668686512460634	0.00570497567275148
itga6	0.129363111381676	0.0696459973987488	0.0247769845951323
itgal	0.0364336021759647	0.0285465211532199	0.0153634827405427
itgam	0.113285025495253	0.0667882518097677	0.00644660657995948
itgav	0.223598474862042	0.0378582656423668
itgax	0.00126267998850482
itgb1	0.134321302920488	0.0269899028406373	0.00554400578592788
itgb1bp1	0.0164011309935753		0.00114245549755864
itgb1bp2	0.14584141388972	0.00916097621609337	0.03387364922987
itgb2	0.153434410206253	0.0992502382170109	0.00289202297247567
itgb5	0.122142978927617	0.0415196782514528	0.0114922851308879
itgb6	0.124645479252171	0.0798355798193177
itgb7	0.0922896457058869	0.2051584088156
itm2a	0.0280002639692611	0.0565306343952669	0.0121605362797722
itpa	0.0923356130768338	0.256936661823893	0.0230648869596157
itpr1	0.123863984106911	0.039596658721819	0.0199552634731381
itprip	0.00540630173608539	0.00571104675112771
ivd	0.00273163400774625
izumo1	0.000126279628585711	0.00275417026353519
jam2	0.238253537074063	0.0388721329706073	0.0167204424686182
jmjd1c	0.00111544271062215
jpt2	0.139922831046794	0.0104046878453073	0.0407691374842249
jun	0.0267051375219343
kazn	0.133921060420248	0.00525491865959465	0.0463077425424396
kcnc4	0.000587733861122144	0.0012729455202287
kcnh2	0.000143964673990795	0.00200821538044568
kcnip4	0.00341157087296967	0.00109360061276939
kctd5	0.0619466425819518	0.0118588261439789	0.0186451306732934
kdm3a	0.0124449895370458	0.00667755004792402
kel	0.086041057679587	0.232356832074148	0.0113268575775171
khdc3l	0.000133643125738775
khk	0.174861942557213	0.138695080572074	0.0244462672469167
kiaa1549	0.00380009018782588
kiaa1549l	0.00217483126063041
kiaa2013	0.00421813093900254	0.00257509989336414
kif1c	0.0597328979309913	0.00715833792164083	0.00651725408476442
kif20b
kif22	0.0661878866403181	0.0142449400618359	0.0150121503489661
kifbp	0.137413168091614	0.0112865295971217	0.0284965247792656
kir2dl3	0.0414999391402351	0.237739187322943
kir3dl1	0.00692213115057672	0.458648505899693
kir3dl2	0.00383462364335801	0.00836916701153858
kirrel1	7.92506753973688e-05
kit	0.163688119668445	0.136603927115501
klb	0.0830580488212286	0.445875041987471
klf4	0.0629575403542085	0.005406722528121	0.0175643615550325
klhl41	0.0596616925357721	0.00140339215967611	0.000664969460919222
klrb1	0.170195735464254	0.0951000515813713	0.00155150908803516
klrc1	0.00185933711310888
klrd1	0.143953359444236	0.209611480652344	0.00429149593132124
klrf1	0.0896793319653343	0.0866944083171445	0.00544984834210016
klrk1	0.0932107476485275	0.178700949806732
krt14	0.00405474968176081
krt17	0.000289028893267441
krt18	0.235289672896518	0.0263632125040369	0.00875258702997163
krt19	0.123993515814892	0.0166288800864512
krt5	0.0969097671075409	0.0354199525426767
krt6c	0.00365592176298629	0.000298764858525167
krt8	0.0309833702310613	0.000579340216526782	0.00175570577450291
kyat1	0.132291198747771	0.0233089210071404	0.0281469028989193
kynu	0.17811712723522	0.0591648463779106	0.006035016231309
l1cam	0.139387492825645	0.171855439258655
l3hypdh	0.139635285365865	0.00644440327341252	0.0243094172808157
lactb2	0.152234667909725	0.0250532243569589	0.0339788603570051
lair1	0.305359118243024	0.297292951508375
lamp1	0.084732090331148	0.0213884499050763	0.000952694880599755
lamp2	0.152143551746645	0.149810932059201	0.00189586990201353
lamp3	0.228478347849488	0.0738924728148757	0.00265163662509841
lamtor5	0.0303041353824247		0.00547351643733123
lap3	0.0768399205249958	0.00165949252734872	0.0172842031115747
larp1	0.0675363747528118	0.00196808414622205	0.0239951516410346
lats1	0.16826050783669	0.00837335366732271	0.0285673846558429
layn	0.291206202486764	0.149596910706554
lbr	0.132436170965643	0.0228433393177997	0.0362613701185642
lcp1	0.0649898057594209	0.442729611426378
ldlr	0.379548936541613	0.123401911414927	0.0364352487186755
ldlrap1	0.155995661107936	0.0205980967289161	0.0280019796719674
lelp1	0.000280206048718214
leo1	0.0242577992476409		0.00160355362691045
letm1	0.111796030966575	0.000171769219579118	0.0109788553503175
lgals4	0.143696713879859	0.175603388317129	0.00199563958080994
lgals8	0.142120492284834	0.141072988852717	0.0311628010936981
lhpp	0.0385921511198725	0.0717560677817781	0.0324690376579809
lilra4	0.000640848917642384	0.00453209429789509
lilra6	0.0202645561626706	0.332161823875994
lilrb2	0.115001976579338	0.585595957335129
lilrb4	0.186354009196286	0.257019228659379	0.000925761294084617
lilrb5	0.0387051134259526	0.73257519745883	0.00114450786849784
lmnb1	0.0367944940231453	0.0225622492103841	0.0136519225887621
lmnb2	0.185506538609398	0.0111903719934579	0.00381855803125429
lmod1	0.202757929045191	0.0310911055417962	0.00374464243849267
lmod2	0.00128433147201585
lonp1	0.144791083531595	0.0233602548185444	0.023574534764156
lpcat2	0.057938873621739	0.0140791841021558	0.0192144293362907
lpp	0.10909029781249	0.00459320581415728	0.0303774053087704
lrch4	0.129571503946742	0.0156727558774766	0.0370789271015384
lrfn2	0.00224609601823716	0.00283819082941344
lrig1	0.213164661775245	0.461839595123894
lrig3	0.0365578439781297	0.00894467311138221
lrp11	0.157578137536534	0.250371451000647	0.00773954641506106
lrp2	0.00108911555937615
lrp2bp	0.000996465250968574	0.00347788530002628
lrpap1	0.136480425105147	0.357432444099395	0.0197237637137532
lrrc25	0.104175701418779	0.325912691532136
lrrc37a2	0.0320079742282083	0.503377901836399
lrrc38	0.0148347224031627	0.0667951914967647	0.000360644831929049
lrrc59	0.118444309446066	0.00636035314691675	0.0190362394187479
lrrfip1	0.0891463519750382	0.00856069476604603	0.0378118681886107
lrrn1	0.110522860041104	0.373827203256693
lrtm1	0.000413899604537612
lrtm2	0.0763615383738492	0.0283495248663511	0.00328127695078591
lsm1	0.031100141853366		0.00842603103473755
lsm8	0.0121127305615845	0.0207801745344153
lsp1	0.12454985575683	0.0224322870527903	0.0654970445652294
lta4h	0.071032458444555	0.00650781771011092	0.0276185626312416
ltb	0.0163048859107504	0.0232504023345244
ltbr	0.214767581883342	0.181568710330448	0.0151804007426542
lto1	0.000749082408688817
lxn	0.0132490576276748	0.0170542491283183	0.0191824728365758
ly6d	0.220121535675039	0.158984701279352	0.00415786584097149
ly75	0.0727269163688835	0.513540558489795
ly9	0.18799295659239	0.237924749120807
lyar	0.0225218824597904	0.0020140711895286	0.0195487109001843
lyn	0.137368399684987	0.0178322335193383	0.0230040184903215
lypd3	0.0642666168948484	0.219703734163065
lypla2	0.00291806047702436
lysmd3	0.0350539926219788	0.00924876671342371	0.00839139221913558
lyve1	0.0312216304902922	0.116568013084103
lztfl1	0.160724971762624	0.0194634449331623	0.0341235677676789
m6pr	0.0304270269024547	0.0182443958587787	0.000566100724685493
mad1l1	0.166976079191298	0.0156563292617895	0.0277413076024167
maea	0.00892534221112146		0.00247518642789501
mag	0.000937702128644477
magea3
maged1	0.0604194795154605	0.00874245777660743	0.00944092929099287
mamdc4	0.28437133971068	0.0799905296077787
man1a2	0.143799560458793	0.106514078640898
mansc1	0.149079735327714	0.0602347856803105	0.00303537401462967
mansc4	0.048801604899206	0.36473912651387
map1lc3a	0.00134303544733609
map1lc3b2	0.00130778247790785	0.002859562393055
map2	0.0866432980083373	0.0359980698547067	0.0232576531326922
map2k1	0.113977878572227	0.00902428571594689	0.0384604131948411
map2k6	0.131445533538315	0.00833821490793672	0.0346883445427473
map3k5	0.0772595290913221	0.00298941918166707	0.0378557906668117
map4k5	0.152050350300349	0.0345610846857306	0.0415470664114798
mapk13	0.0110330562910077	0.00182016387783467	0.00499334537638983
mapk9	0.107365963187028	0.00746486108390899	0.0139745999157916
mapkapk2	0.121844600245117	0.0233563372009836	0.0363438245881893
mapre3	0.0165008085682004	0.0123624374747076
marco	0.108282646411257	0.130413391826358
mars1	0.13941864373891	0.00600577933818104	0.0431957063372194
mavs	0.125441679436847	0.00675792460514737	0.0471312506370885
max	0.120411210028223	0.0137678506566574	0.0290493614267639
mb	0.209252190362575	0.0349094252305963	0.0013917688252306
mcam	0.192409423182907	0.0674617269209399
mcemp1	0.0688877674738816	0.131199899209801	0.0228599292028849
mcts1	0.0223359137382211	0.00640216730763994	0.00692317194057348
mdh1	0.113272779918675	0.0106993872630393	0.0362310556673839
mdm1	0.0224378516496517	0.0190783178380818	0.00734854971000927
mecr	0.161111346756816	0.010377696742709	0.0242536076859786
med18	0.137057264659916	0.00651565761327302	0.0410729884857707
med21	0.00643440196049246		0.0041080187638879
megf11	0.00422922181916518	0.0303578899139908
megf9	0.19555317877007	0.111604982166933
mep1a	0.0927825552519672	0.179516487855913	0.00680479768355541
mertk	0.12729423090218	0.105171883338806
metap1	0.00126364414881603
metap1d	0.127444114947704	0.0109461251525075	0.0241983527802945
metap2	0.145464310668405	0.0186813798461487	0.0302655091206603
mfap3	0.00255586778061419
mgll	0.142025077291658	0.00812044054489832	0.0324286804514036
mgmt	0.115901375941408	0.0964794203673404	0.0283555097091672
micall2	0.0741239844999998	0.00719051878281153	0.0219336612810211
milr1	0.0654912883467621	0.11555859422654
mindy1	0.131789787644168	0.01971592589116	0.038215409022302
mink1	0.156028547902512	0.0103946818623756	0.0314282466651391
mitd1	0.14912657877622	0.00810079478921844	0.0388193305958629
mki67	0.00653402105084616		0.0130662630174772
mllt1	0.000365793961878519
mme	0.46873260120936	0.309318356755779
mmp15	0.000431387512956766	0.00521520838425357
mmut	0.0371305722726577	0.0041661999290022	0.000591468143321895
mn1	0.00278378936967587
mnat1	0.00451601851839977	0.00215963979496769
mnda	0.0626425634335265		0.0825087992482743
mocs2	0.11187829288886	0.121136465295114	0.0366153655793359
mog	0.191632337637037	0.0346350442876297	0.0213115251077485
morc3	0.00531677401073013		0.00512207468208592
morf4l1	0.000240143842468214
morf4l2	0.00234145942402427	0.00281856300524819
morn4	0.000680649962705801
mphosph8	0.134372731492352	0.00891898552743242	0.0277328807739401
mpi	0.140063516870192	0.0352478642962319	0.0361607541655625
mprip	0.0295520766508891	0.00146549947958268	0.00251204816828582
mrc1	0.108224996562009	0.107108240932358	0.00450367101278338
mri1	0.0710021732398037	0.0718874810534915	0.0302322061498143
mrpl28
mrpl46	0.0297026450114459		0.00251784228323622
mrpl52	0.00036723296718728
mrpl58	0.0855597616278968	0.00737943908166951	0.00670272919321996
mrps16	0.000963653527231118	0.00549485762487484
mslnl	0.000872936616713671
msr1	0.116831476476976	0.154948890008661
mtdh	0.133251213187087	0.0132805724632215	0.0305743646998277
mthfsd	0.156729970871048	0.152005325204898	0.0294523859822425
mtif3	0.130250663740949	0.0124957023537512	0.0225398171537089
mtpn	0.0177069196869849		0.00407873255118169
mtr	0.00506522776020646	0.00118532308347341
mtss1	0.129762522421093	0.00309851943914072	0.0247580359027216
mtss2	0.131706269371977	0.0192342254401315	0.029105247232909
mtus1	0.0629272744828721	0.0188693444511855	0.000309505661905163
mucl3	0.000923911928313073	0.00143866515286735
mvk	0.159481304555352	0.00256688819011287	0.0276670480642841
mxra8	0.334709058024924	0.0333202553147803
mybpc1	0.191577551795707	0.0346033941299498	0.036284244684137
mybpc2	0.0386200472679033	0.0131040609648042	0.00434479198208794
myh4	0.00196541368915706
myh7b	0.000960599927633685
myh9	0.176432209399589	0.00862659594764522	0.0188137145472962
myl3	0.216718057172418	0.0477740974772388	0.0166501452182495
myl4	0.0290803841049055	0.00825421281178387	0.0209004127434593
myl6b	0.00644103180731126	0.00140975209324
mylpf	0.0375653338154778	0.00930053713647791	0.00260065215118094
myo6	0.0135661029203525		0.00386855737815645
myo9b	0.0616138382393627	0.00044489228208535	0.0232170189312447
myom1	0.00667773646782994
myom2	0.0994730568737099	0.0244414876129096	0.00134139476018155
myom3	0.232918334633398	0.0559184452502792
mzt1	0.0724149596832518	0.00099264348291534	0.0224712570133041
naa10	0.0585716625912948	0.000156345698870778	0.0171170735045752
naa80	0.179789529410015	0.0302283271167528	0.0352374238813911
nacc1	0.0552731234879926		0.0217056106443639
nadk	0.102637789355448	0.0783008769692401	0.0450413760097652
nagk	0.10987482596421	0.0384225685015139	0.0322222209218929
nagpa	0.13352826377165	0.0951921292438426
nap1l4	0.0755548772913269	0.0399902413841319	0.0333263012667771
naprt	0.0199236930251693	0.0560939489984279	0.0135917502955613
nars1	0.0938321107514698	0.0102785778255566	0.0286871473157718
nbn	0.0467774057410477	0.00652632619049023	0.0416175727935864
ncam2	0.0879168691701508	0.196645480382189
ncf2	0.131227740045126	0.0415445169085621	0.0984324880464055
nck2	0.168906499737853	0.00666525179060041	0.0353007222887774
ncln	0.00294288420103443	0.000312276999856236
ncr1	0.209838795886763	0.146386600661849	0.00120547087058114
ncr3lg1	0.162219953279591	0.255118536944262
ncs1	0.278346151325835	0.0373010169068109
ndrg1	0.0197155629800597	0.000591849376461587	0.00138641331132717
ndst1	0.00455086348345426
ndufa5	0.05297430437546	0.00148827246066694	0.0121568804509946
ndufb7	0.168685657343247	0.00592070268607926	0.022745735874306
ndufs6	0.0537486819290315		0.00451206790812281
neb	0.0284358443724722	0.00106314742157546	0.00234482705032461
necap2	0.0967005925362939	0.00184478498864669	0.0177575735388791
nectin2	0.262059985741147	0.0616260919620307	0.0280436377948757
nedd9	0.0131816230137796	0.00411932808482081	0.0130512723491
nefl	0.303371331763796	0.00724649185763424
nek7	0.0804996083743388		0.0195469627346359
neo1	0.0644778314080972	0.00364082235352542
nexn	0.102241279741103	0.00561815111665699	0.0307842586203211
nfasc	0.218274275990335	0.136388762272304	0.00702210258623349
nfat5	0.0647927348728701		0.0260106454950876
nfatc1	0.100860857351776	0.0219226766830387	0.0446783881380161
nfatc3	0.033601590379226	0.00931778341132131
nfe2	0.13690180294291	0.00328793155544259	0.0444247070395817
nfic	0.0180193255114661		0.00544507155783558
nfkb1	0.122555074151133	0.0180296263261048	0.0422975450482197
nfkb2	0.00251439271902698		0.0002130814288009
nfkbie	0.101917707198815	0.0318506386176387	0.0361331435592344
nfu1	0.132430913812041	0.0197950651086129	0.0247367667134605
nfx1	0.0913215711857723	0.00103406924574543	0.0245729754729404
nfya	0.0323290142128693		0.0204056706842629
ngfr	0.00626771803049118
nit1	0.125696596182491	0.0338222885531338	0.0421431074453244
nit2	0.136073976060971	0.00805661795539814	0.0314924038861301
nlgn2	0.00250241965947347
nmnat1	0.0520746190985919	0.0524043938962724	0.0640341683349092
nmrk2	0.00246486697625138
nmt1	0.0786766581759555	0.00318600763578161	0.0163856702907377
nomo1	0.0996379042076422	0.155457139538566	0.0098734936240934
nop56	0.00340139630336182	0.00213648788393273
nos1	0.127859061747554	0.024810092809903	0.00559606535409273
nos2	0.0241632385282829	0.000914511919359652	0.000877350021792132
nos3	0.12946340112347	0.0117517834174513
notch1	0.143339624124297	0.0622383509824902	0.00660710180708554
notch2	0.0892905307786649	0.278451470756793
notch3	0.249144421435936	0.0543802189512011
npdc1	0.298928401227155	0.0297748804628473	0.00859863416851948
nphs1	0.0553337665742638	0.110959333016907
nphs2		0.00166717627366292
npl	0.205687598945996	0.0812514479334378	0.00946071648930097
npr1	0.00993687459771603	0.00237621573160931	8.67577323540747e-05
nptn	0.0394674015298264
nrgn	0.136352497544536	0.0105832102293139	0.0323682738810752
nrn1
nrxn3	0.00174946784046802	0.00199092120341863
nsfl1c	0.116294626169909	0.0107808003671363	0.0349753232928149
nt5c	0.1551755375013	0.183538012162442	0.0370271607467294
nt5c1a	0.192491266077599	0.00614674715227644	0.00446528353745471
ntrk2	0.114228243521649	0.0184588710185957
ntrk3	0.186167589930023	0.0520029622082818
nub1	0.12047650231968	0.0284860692535151	0.0326541873051707
nubp1	0.0050278408564437	0.00289477631046582
nudc	0.118669467361315	0.00291814046648723	0.0371525655019465
nudt10	0.0011827953170932
nudt15	0.020174736062872	0.00279312626284032	0.00374088875150015
nudt16	0.144955173065417	0.0435227593687953	0.0390826674081502
nudt2	0.0848247635091719	0.0393869336336049	0.0245669453960454
nudt5	0.144893896314628	0.00817435205173278	0.0377819434402161
numb	0.15704896190746	0.0104967097112718	0.0376560970586311
nup50	0.00115699815634157
ofd1	0.00209624502549505
oga	0.105822549600707	0.013717520256699	0.043910269153916
ogfr	0.119719289010014	0.0193570397187835	0.021999585355177
ogt	0.00419766518733691	0.00187629314252983
omp	0.00135303168616887	0.0135093295073832	0.00517748680228202
ophn1	0.11669118143235	0.00551199719564909	0.0463923797444423
oplah	0.0894674162499204	0.0269574165599421	0.0309133074006684
osbpl2	0.00342078929279353	0.0042822775312643
otud6b	0.141947417933789	0.00766867192848819	0.0409715968615602
otud7b	0.155962564173892	0.00365668060217165	0.0295758040263632
pacs2	0.125033570302055	0.0239911170841196	0.0383186504131975
padi2	0.0147154799421333	0.00919457530895388	0.00237814595665822
padi4	0.0562240953232108	0.0389493900477281	0.0470246620445309
pafah1b3	0.0144783373147299	0.013508424500666
pafah2	0.0863954736506312	0.00511763231429746	0.0185887411650099
pag1	0.183846510714711	0.0126955736300729	0.0212662745855155
pagr1	0.0651908240694211	0.00316145233426778	0.0181113482513639
paip2b	0.00766926926105436	0.000666253023188466	0.00435442416258768
pak4	0.127180860560829	0.00518455561076268	0.0239580957846765
palld	0.00409447116088235
palm	0.257537443752602	0.0600172375572536	0.00318213389766978
palm3	0.010433673114165	0.00416303648830247
pard3	0.0403609773202211	0.00190516981975461	0.0123027817684201
park7	0.133577139850069	0.0313735812516463	0.0366557390180024
parp1	0.0896745387050744	0.0229320868509718	0.0508831978400769
paxx	0.141278122278571	0.0192581998189581	0.0428890802461676
pbk	0.00735448032362896		0.00444000344921799
pbld	0.105772249466424	0.155089913604977	0.0220001911528473
pbxip1	0.168148393022893	0.00701986799883771	0.0039481641339576
pcare	0.00344595103622691	0.0146313766974253
pcbd1	0.212901290195529	0.0527516381881988	0.0147043322307039
pcbp2	0.147350672767954	0.00994561781041293	0.0289939684780521
pcdh1	0.0628712832424724	0.029147531018921
pcdh17	0.148323093490688	0.180016823191083	0.00118009750103853
pcdh7	0.0810191545877591	0.0249849590719767
pcdh9	0.100475717034246	0.0505297986395686
pcdhb15	0.077160657371823	0.0836790406413757
pcna	0.00647067918037408	0.00104345059907095
pcsk7	0.0113433713365071	0.0623799701516029	0.00158826729253062
pcyt2	0.12502269659143	0.0100166733731477	0.0315418898470892
pdap1	0.141948303223189	0.00797044389130687	0.0358677508671917
pdcd1	0.178067516887439	0.0726580705001549
pdcd5	0.140385125978072	0.0805003701778867	0.0327707361537603
pdcd6	0.10578159915543	0.578759326645251	0.0173073538445134
pdcl2	0.00421680940426306		0.0016914859503479
pde1c	0.00111336487235459
pde4d	0.00183142750902866
pde5a	0.131270602579443	0.0145495283742645	0.0479123857040793
pdgfrb	0.0815671405310509	0.759171009279522
pdlim5	0.114536685681731	0.00574610508715348	0.0345788371351794
pdlim7	0.167933752412727	0.0012800857979123	0.043073559530937
pdp1	0.0406364796060188		0.00328155718271525
pdrg1	0.00698283546255497		0.00219375279836604
pdxdc1	0.00200925124237401
pdzk1	0.0830385760642068	0.0340887542632641
pear1	0.103711539886544	0.0807482745623624	0.00982820583149214
pebp1	0.121467871251805	0.00850419506845327	0.0401909464605941
pecam1	0.116878056947222	0.127145227808902	0.0188523641869164
pecr	0.0458697875911718	0.0453893143309673	0.00389228930001418
pepd	0.0775919994992356	0.113400938402812
per3	0.0410565407970781	0.109479876369642	0.011122090685296
pfdn2	0.0214658699481234		0.0101501106222214
pfdn4	0.00287998502410895		0.000165078128058004
pfdn6
pfkfb2	0.107366229244983	0.0387246337492941	0.0412594010157687
pgd	0.107375113119699	0.038842100669837	0.0301935011353625
pgm2	0.0114259777794807		0.00561934755971517
pgr	0.0095353372408208	0.0145890494924971
phactr2	0.164308051028951	0.0287782317144112	0.0281348970278151
phldb1	0.107162748428364	0.00337663488614409	0.0246107088240988
phldb2	0.00128165011013371
phospho1	0.1340409651451	0.00735790781367223	0.00419263481924251
phykpl	0.0864862280975009	0.0765976242248782	0.0189167956433227
pik3ip1	0.313517881490473	0.110293125448773	0.0219003256388207
pikfyve	0.0577372846103662	0.00382497112242907	0.0209255666342682
pithd1	0.000727194322645055	0.000733861170010396
pkd1	0.220205824981097	0.0746321040235073
pkd2	0.0984945109511868	0.0144184089931927	0.0252165096705738
pklr	0.0286524822359427	0.0243645017429813	0.0412082807862387
pkn3	0.0405295364139706	0.0149120449977664	0.00873541099384766
pla2g4a	0.141096683593554	0.0123743594655107	0.0442836998019524
plb1	0.0692024523781344	0.515085995085179
plcb1	0.00479351548242018	0.000451570638886559
plcb2	0.145509561813308	0.0276195377160119	0.0331978398572268
plekho1	0.122051771437764	0.005930305123749	0.0360212866573634
plin1	0.0767289544420616	0.010055745046408	0.00316013637047429
plin3	0.106170827671931	0.00487094002153518	0.0313995712060721
plpbp	0.130459303897431	0.0063595724946667	0.0393916978123983
plscr3	0.129025663157213	0.00160567898685047	0.0309226452225647
plxdc2	0.0470882552459295	0.076478882435912
plxnb2	0.15602460625502	0.374248827457674
plxnb3	0.185300453042159	0.0347277462660979	0.0337135379123257
pmm2	0.114737794791664	0.030226457797889	0.0268935388087642
pms1	0.012516387697445	0.00163933536053747	0.00255784850075024
pmvk	0.138121675037057	0.0289772452175552	0.0377840080268465
pnma1	0.08896233582569	0.0366470878207301	0.0203284157372014
pnma2	0.00131456795369621
pnpt1	0.017554041138506	0.0113327863677649	0.00388473352578927
podxl	0.0371539265542653	0.159254781353935
podxl2	0.159062937762488	0.075719056222095	0.00536231274791211
pof1b	0.0599112180240952	0.0143876330392089
polr2a	2.7207316225124e-05
polr2f	0.151691205527675		0.045830094220847
ppcdc	0.104744693024633	0.080256057138614	0.0399271366179047
ppie	0.00580639543968502	0.00166927988658167
ppif	0.106360280920254	0.00425983314433891	0.016577339931945
ppl	0.0571057616660296	0.0148646749844972	0.00658732733252086
ppm1a	0.0149525857391611	0.00174741588843653	0.0042496735621924
ppm1b	0.00802498697883661	0.00123747273522461	0.000953298561471398
ppm1f	0.128651576751035	0.00795101330002683	0.0393721263532309
ppme1	0.0748971584691806	0.0065369911330345	0.0435316185449531
ppp1cc	0.145224849144229	0.00494198221863517	0.0274432274220553
ppp1r12a	0.162885485088561	0.00685205584247564	0.0306632827717258
ppp1r12b	0.0396081344759155	0.00252883396691187	0.00769371070027487
ppp1r14a	0.131446224964018	0.0263700221556966	0.0302357855223725
ppp1r14d	0.0633514733019783	0.00333528843425877	0.00558450547720303
ppp1r2	0.134597056102465	0.00778630345031791	0.0342992993387178
ppp1r9b	0.105142708904166	0.000741416139870638	0.0358913232389333
ppp2r5a	0.11275587871837	0.010618553057608	0.0322685061381206
ppp3r1	0.10798559884253	0.0118067719604355	0.0220350021056338
pqbp1	0.0313125524484136		0.0205603838660817
prame	0.00137989754788523
prc1
prdx1	0.0612697767455846	0.00209578585019005	0.0181352409868957
prdx2	0.0376461741709824	0.0269984208914274	0.043872095353398
prdx3	0.119849477309098	0.00609351070683249	0.0167045029394233
prdx5	0.105943205044282	0.016384472416502	0.0352337920433893
prdx6	0.0310603477191816	0.00887973509475592	0.0200426865237474
preb	0.0162707643271863
prkab1	0.0909433518135367	0.022204618076801	0.0223552830608958
prkag3	0.00187977813038553
prkar1a	0.141792306102457	0.0211604040378914	0.0247072529615211
prkar2a	0.161861009227406	0.0122073520299777	0.0448397925513961
prkcq	0.00697081193904753		0.00270759974259983
prkd2	0.0318046227036467	0.000769048769581962	0.0097511070358673
prkg1	0.166815864752705	0.0263160125399154	0.0341480180580843
prkra	0.10281525673423	0.0191731730060794	0.0360914209913548
prnd	0.149377252115197	0.075237510830988
procr	0.0115523482547772	0.0947493134816428
prr5	0.0003647952296971
prtfdc1	0.129824375484456	0.0279292799394074	0.039222354469625
prtg	0.11560575272478	0.146457730108125
prune2	0.0170823215545657	0.00400093527195216
psca	0.0662811013747704	0.760015031624855
psip1	0.108844128294625	0.0129647994421259	0.0396087048875452
psma1	0.000522402236119313
psmc3	0.00478933444797615
psmd1	0.0259212349639506	0.00161601657749615	0.0150943440686042
psmd5	0.00479500430265359	0.0024380988584041
psmd9	0.083725615207176	0.0256418440633567	0.0448945802648922
psme1	0.0927495036424874	0.00720993890838573	0.0313068423352523
psme2	0.0687576450720763	0.00594701698486181	0.0344921040866678
psmg3	0.0543540911868257	0.0149706733845367	0.0398014531401242
psmg4	0.0363945937584419	0.0115675162979405	0.0431903378328732
psrc1	0.102890841082901	0.0271615238078448	0.0143537924631474
pstpip2	0.125549152105176	0.0238664066679584	0.0357363209491163
ptges2	0.101963813806739	0.00594265507612445	0.0122322842871152
ptgr1	0.0903785868416217	0.0918338955994795	0.00566449285254822
pth1r	0.0692286113295022	0.0431449535610226
ptp4a3	0.0579585054062177	0.0298771368697225	0.0143087082898336
ptpn1	0.113835991308124	0.00893683448970554	0.0339048416608628
ptpn6	0.115193914443918	0.00519476438503047	0.0314726600774179
ptpn9	0.00209281010221695
ptprb	0.155619617425097	0.178004641603226
ptprh	0.172001020354614	0.313411465785652
ptprk	0.0527664011561015	0.0196093765585366
ptprm	0.0870019834995799	0.206336906762957
ptprn2	0.190830800077514	0.0184701949166458	0.022447080970661
ptprr	0.215104670804441	0.0228138001444695	0.0255689033449644
ptrhd1	0.158355423420133	0.0100925009991381	0.0363465422987843
pts	0.131352849542136	0.0461733620303219	0.0144169805560664
pttg1
pvalb	0.0941986801178711	0.360788168004746	0.0261748556718058
pxn	0.103622321580224	0.271959392633679	0.0438241126355274
pydc1	0.0384279798339787	0.35369214118787	0.000529548461849966
qdpr	0.137473695912367	0.116249867263515	0.036347073971412
rab10	0.133358251644116	0.00557662625715642	0.0227263349369461
rab11fip3	0.124548066801449	0.00612417418683552	0.0387172679158775
rab27b	0.167807539614624	0.0108356025594848	0.0324109827711269
rab2b	0.132020109000677	0.0230322282003539	0.0280358519446374
rab33a	0.113683013541966	0.00322950132450608	0.0320197628046089
rab37	0.0338259736870289		0.0125475341855319
rab39b	0.0304744845752217	0.000260032616536377	0.000362562664560572
rab3gap1	0.0034839601590395
rab44	0.0658881932737349	0.0136863316048762	0.0337929503984221
rab6a	0.174707090180967	0.131499830057341	0.00813511503989362
rab6b	0.00191224510372087
rabep1	0.142662103966775	0.0126365749238977	0.0458939825439744
rabepk	0.0326483048323395	0.0155076263009406	0.0110368857984216
rabgap1l	0.0971201796587173	0.00716038846928119	0.0347491750242181
rac3	0.0022986827543006	0.00105612435553793
rad23b	0.0945974288295108	0.00995383427274854	0.0260625451093309
rad51	0.00888305890805611	0.00212300722523506	0.00578720009266146
ralb	0.00895221796631591	0.00551721948512662	0.00183113922048892
raly	0.0235927925087063	0.00558460412070496	0.0161722485782746
ranbp1	0.067546979353563	0.00337298754020391	0.0272414727883272
ranbp2	0.00290741873797575
rangap1	0.00548641127793481
rap1a	0.0116111904519406	0.00882172798275938
rapgef2	0.121723403623836	0.0039829066572819	0.0227019970599287
rasa1
rasgrf1	5.72030975038547e-05
rassf2	0.0936862885769246	0.0106835226124015	0.0507400743682823
rbfox3	0.230371059054412	0.00181076080612821
rbks	0.0780405711850593	0.0836033211779149	0.0336440149015223
rbm17	0.117311618963257	0.0203151475379407	0.0248400517572452
rbm19	0.00330932444753048
rbm25		0.000726340210052438
rbp1	0.0240791164724532	0.00902198563437032
rbp2	0.116981320378804	0.0255665012866426	0.0240479449187275
rbp5	0.247269527099022	0.117299188425309	0.0128816272103686
rbp7	0.103523304829674	0.141961192223547	0.0633092616411203
rbpms	0.00817250619991321	0.0030736261730543
rbpms2	0.152266692115154	0.00964491014441699	0.0338965361281621
rcc1	0.0232208575129421	0.00276326613318659
reck	0.0638201494799881	0.0869443471979502
reep4	0.0847684635996338	0.0302494067622629	0.0260677703354948
relb	0.00105515336140667	0.0031603446842748
relt	0.340057960028329	0.134733478936813	0.0107443757673689
reps1	0.0212266594866467	0.00271935417661189	0.00694904291026054
rest
ret	0.210538735666373	0.0875294033690327
rexo2	0.00700950484286526
rfc4	0.0475519651631776	0.00944851119713835	0.00613088365731074
rgl2	0.00738981055200756	0.000892098950495252
rgmb	0.242156640843279	0.0419250980122341	0.00323668359787285
rgs10	0.133706632073666	0.00743165523291519	0.025591101168506
rgs8		0.014389932856667
rhoc	0.151848687580943	0.00663598118832234	0.0355789827501045
rictor
rida	0.153159212968358	0.0885661222017705	0.033717051291241
rilp	0.102056520536672	0.00850150563144118	0.043109359044958
rilpl2	0.144747451746687	0.0123541889950338	0.0417918907169626
ripk4	0.00446497937265182	0.00322323590208584
rnaseh2a	0.0698189593189334	0.0146161467944008	0.0142674585013655
rnf149	0.155939272904118	0.0838186551511328	0.00601039374429592
rnf168	0.00090887483401936
rnf31	0.00148556046341121		0.00199367061768966
rnf4		0.00187093723069517
rnf41	0.0942718104776483	0.00343959195954631	0.041554743832348
rnf43	0.013291914853622	0.00912903195976424
rnf5	0.106197169569885	0.0211522748913654	0.0339679532217601
robo1	0.161359784993604	0.116555265797749
robo2	0.102202792883915	0.0270638279245918
robo4	0.0295940889685143	0.100998251576646
rp2	0.105429699483014	0.0544404043775373	0.0167154226308877
rpa2	0.0102993621383174	0.00498975810840898	0.00147625634015389
rpe	0.0928325716307797	0.00347925140401626	0.0231773259891597
rpgr
rpl14	0.0406775478600586	0.00824224978504793	0.0110925208437927
rps10	0.00346090390173912	0.00111170645902843
rras	0.137164087138789		0.02992370430279
rrm2	0.0822915345703133	0.00299240504051673	0.000821195018009978
rrm2b	0.0847812186320011	0.0129044069244451	0.0290727310912834
rrp15
rtkn2	0.00110047752605775
rtn4ip1	0.143169716109184	0.0117361203244696	0.0201669203795006
rtn4r	0.141204490980039	0.0864793966219477	0.00744173742961581
ruvbl1	0.000454570843992475	0.0265665223697876	0.00300387632057603
rwdd1	0.160712396404123	0.0240910677427888	0.035859463843801
ryr1	0.000136110305670512
s100a11	0.10245082030489	0.0381864518433232	0.0555842072675629
s100a14	0.0911309035760991	0.0563363661601842
s100a16	0.0222144916561236	0.0156975694649958	0.00111590706840863
s100a3	0.00936051269563847	0.00642960203253945
s100g	0.0732816598269072	0.0228420324085784	0.0110473372421154
s100p	0.0744498106918991	0.0531337618593813	0.0117858121185906
safb2	0.014955564619365		0.00495622761994376
sag
samd9l	0.112205405292338	0.0539473728612397	0.0296700656026601
sap18	0.000397503519186408
sart1	0.0404449998284367		0.028002950210255
sat1	0.00461435018871247	0.00396377011307183
sat2	0.0347472724802074	0.157627183677014	0.00557918749757358
satb1	0.0192891632718793		0.0100441068241652
scamp3	0.13832473873336	0.00913126475348837	0.0304749241724322
scara5	0.182041155744409	0.0886701351617241	0.00100583314035763
scarb1	0.00224499041766354	0.000310346172601598
scarb2	0.294320212859522	0.0623342929439368
scarf2	0.325518047879954	0.104684472875262
scin	0.0014708860639054
scly	0.280534482738835	0.045460310563521	0.00823186768857926
scn2a	0.000125116809072218
scn2b	0.00129985181772868
scn3a
scn3b	0.000755206143173936
scn4b	0.227733949288414	0.269695433332953
scp2	0.020563043170223	0.0146076099868963
scrib	0.0266580820583391	0.000877787595721706	0.0108829833691666
scrn1	0.0732937217196142	0.00916367162781979	0.0196089924528261
sdccag8	0.109437710122131	0.0312498189346177	0.0516794383536746
sdk2	0.0737387001867783	0.142444635026547
sec31a	0.141517874245114	0.0105486114737529	0.0360646569221067
sele	0.137381771902615	0.427400594296705	0.00393285258661323
sell	0.0927413400683339	0.14557390957057
selp	0.145018718125661	0.0853928550741365	0.0359507437488215
selplg	0.100534562700292	0.231291880090073	0.00532036625886276
sema4c	0.0763425940775892	0.0327180809989488	0.0121108990570827
sema4d	0.130154591023471	0.0123855954640769	0.0384461580100881
sema7a	0.157202944094254	0.109949163136072
septin3	0.053203201910532	0.0585959230976103
septin7	0.0121816017938905
septin8	0.125881539679139	0.0173635701009726	0.0168139012943919
septin9	0.0481395589409936	0.007901592204529	0.0128944400816668
serpinb6	0.13254461395053	0.0247690887362404	0.0393468280497934
serpinb8	0.129867784724358	0.35018662982772	0.0294794182390113
serpinb9	0.0818448370049957	0.0138103532537148	0.0334351858695309
sestd1	0.0713962671945257	0.0104001132129956	0.0272880991453607
setmar	0.117453708445478	0.0418909443263214	0.00992249094154144
sez6	0.0491668523176637	0.00521589354531832	0.000842676752466659
sez6l	0.156037235875886	0.0495009938101063	0.005051015849758
sez6l2	0.0980580991786204	0.0677582424708274
sf3b4	0.107193494666513	0.00662827837985973	0.0334235240098822
sh2b3	0.130761936401989	0.0313136564755683	0.0421721802778028
sh2d1a	0.104436459142651	0.079387274399502	0.0259768914573945
sh3bgrl2	0.0229151356627194		0.00297480948476284
sh3bp1	0.0474719887204065	0.0253268120412361	0.0107287040943162
sh3gl3	0.00469883741853224
sh3glb2	0.08572293606294	0.0564464713664121	0.0250858883639323
shc1	0.00360427618619984	0.00670641179334032
shd	0.00235781034059218	0.00690193497950789
shisa5	0.303977811444728	0.0363728963140178	0.0012439386556853
shmt1	0.133138724881197	0.300953858224104	0.0243194587162884
shpk	0.00284915411486781	0.00365592456338696	2.01033431483159e-05
siglec15	0.00604980619519302	0.00339605149647264
siglec5	0.116577065251626	0.358087094809961
siglec8	0.126796023463332	0.256718583968002
siglec9	0.0431039400824806	0.452851366150766
sirpa	0.179045172138786	0.800999141451683
sirpb1	0.202192775480065	0.321178835487665	0.00256098768193259
sirt1	0.0207775614445841	0.00401346645308017	0.00971299561207327
sirt2	0.160543236414687	0.0218424520436791	0.0288764898172711
sirt5	0.0106973619948683		0.00365593953605969
sit1	0.256827592915922	0.0140824122104331	0.0331748034121427
skap1	0.188653387017136	0.0186637518161976	0.0339658547624259
skap2	0.180582819155886	0.00690486072844172	0.0336664627838426
skiv2l	2.78830391374743e-05
sla2	0.15762876293851	0.0172702840422529	0.0277468312419776
slamf6	0.0486778356090166	0.0239674845553526	0.00278700972901691
slamf7	0.215807562923782	0.306967813412035
slamf8	0.105633734519412	0.507020364640746	0.0218007311375155
slc12a2	0.00298878945499598
slc13a1	0.0355829269510563	0.00137765931504862	0.00927118870846145
slc16a1	0.0250903671725913	0.0294004592366709	0.00450321984425266
slc1a4	0.00101913041215519
slc27a4	0.0544794485831403	0.0101141848759238	0.0187509703544081
slc28a1	0.00435352828229482	0.00211097765758235
slc34a3		0.00112806104006461
slc39a14	0.0668350260331906	0.021782087924247	0.000877245512050159
slc39a5	0.215644927325492	0.0645587004953076	0.00118285793428651
slc44a4	0.00208619016359347
slc4a1	0.0185567043480843	0.00404354831332702	0.0158904946294916
slc51b	0.0470829504508516	0.0742017749600587
slc9a3r1	0.139575236729348	0.0115991493871573	0.0351701652109235
slc9a3r2	0.0481962917346899	0.0170836314079558
slirp	0.0204972131315262	0.00135045021359616
slitrk2	0.122913125045402	0.069798832948484
slitrk6	0.117711583769933	0.105233425111719	0.00544499710416468
slk	0.00223707317104359
slmap	0.110221815501213	0.00382668520951103	0.0225805924474084
smad1	0.190019185636113	0.0141272100852124	0.0326272380841333
smad2	0.169289359862293	0.010666121203459	0.0319389672515036
smad3	0.0982941215786633	0.0416666522057766	0.0220464796655454
smad5	0.0865944192578887	0.0332730851263237	0.00148686759801042
smarca2	0.0494192255215714		0.0116345320742239
smc3	0.000638717580769674
smndc1	0.0997487269280789	0.0187273716129175	0.0873368115746767
smpd3	0.0359505756858316	0.00371117413147414	0.000149133209714843
sms	0.0699349041557246	0.00132676380902984	0.0156076414513251
smtn	0.0863462258001312	0.00439485057777968	0.034149994545004
snap23	0.183940625636206	0.0134107305147595	0.042205435877865
snap25	0.0892940152241149	0.156234709734309	0.0163456239133871
snap29	0.193687832828356	0.0121483828525096	0.0340336315925374
snapin	0.101639294876748	0.00337703196540523	0.0186678090291879
sncg	0.228601347305763	0.594522829785635	0.00250528046781365
snrpb2	0.0910030575524708		0.0392236913394767
snu13	0.0122516028155025	0.00197877618287421	0.00642922650613455
snx15	0.105265616222255	0.141779541621238	0.0447813741919554
snx18	0.0223301759437368	0.00359745493064815	0.00678334565872023
snx2	0.0426636224790928	0.0113628837071932	0.00577749154182116
snx5	0.0708447126600285	0.0113476337781081	0.0161971893311629
snx9	0.124735036985945	0.00618760130803058	0.0429277619985132
sod1	0.0884578558755267	0.0138159624440933	0.0405210948634922
sod2	0.170303826521551	0.0634575455618827	0.00329475645796269
sorbs1	0.0660425158956463	0.000833318614013288	0.00283509303147396
sorcs2	0.226218940614302	0.161006943365427	0.00370147546548391
sord	0.129012178342802	0.0311593866219996	0.0176171701412872
sort1	0.171490790608286	0.0785665744868409	0.0156729715667324
sowaha	0.000170190609113879
sox2
sox9	0.0195549141855903
spag1	0.0431445358553461	0.287844396938487	0.0105450653603261
spart	0.133936716297686	0.0157955029257544	0.0446215262328993
spint2	0.133927712161756	0.100132643091402	0.0146820821728376
spred2	0.0286113554031201	0.00404646221364348	0.0114556357564397
sprr1b	0.00396237825848909	0.00273437371213651
sprr3	0.0501286316057647	0.0982078369773954	0.00777826398073948
spry2	0.160306966057859	0.0213075105715735	0.0251568951919974
sptbn2	0.00630918054648122		0.000839653208442611
sptlc1	0.05240035049216	0.0220146072431042	0.00909783969919945
src	0.147790317673512	0.00270765486030577	0.0398270083065606
srp14	0.0699717289842869	0.0154489512730185	0.047309110937094
srpk2	0.119092686734447	0.00907888835358176	0.0303165243263244
ssb	0.00361489007758618	0.00097980902839301	0.000487474179302747
ssbp1	0.00315802427057776
ssh3	0.0120855494056778	0.00980521280908437
ssna1	0.100669791949474	0.0136813409912473	0.0258161299160508
st13	0.115159815490995	0.00724017898998937	0.0487136573181049
st8sia1	0.00757061643198463	0.00208202541210957
stab2	0.083869129120683	0.250910960102309	0.00738229745768094
stam	0.03963504203535		0.0106390767357094
stambp	0.145635535131722	0.0120225656335753	0.0335264134636233
stat2	0.129035368352861	0.0154153352502634	0.0418594937083407
stat5b	0.157618031005006	0.0119891839797414	0.0314720129271582
stau1	0.0152663767975335	0.0139025969256679
steap4	0.00136180580712702
stip1	0.117161187914561	0.0102759278319676	0.035924190983194
stk11	0.149934114642486	0.00882274976429437	0.0299828494707742
stk24	0.126031130781082	0.00358647935070947	0.0298367218147408
stk4	0.133277929109954	0.00849853769678205	0.0293074782828838
stx16	0.0479920854753597	0.00170288414408731	0.0110812948801165
stx1b	0.0179898337875097
stx3	0.0176725897790648	0.0190989843432667	0.00227687391494157
stx4	0.102373143074502	0.00240503178344895	0.0257615008932532
stx5	0.010573120415646		0.00467932135608205
stx6	0.0575305458553122	0.00488493642765544	0.0174239961986853
stx7	0.0702788353490089	0.242788439314588	0.0303367010772839
stx8	0.0975598477392941	0.00503188501876855	0.0252904013519041
stxbp1	0.134041161882724	0.00661731603204676	0.0271521702370356
stxbp3	0.0473802600128355	0.00201227177235721	0.0143562957929998
sugp1	0.103006132666659	0.0356200102914145	0.0306048799271482
sugt1	0.124198261576742	0.00443129018241419	0.0387766660396557
sult1a1	0.109546952054848	0.00974516704626136	0.0416923417911954
sult2a1	0.115222253246889	0.0610241752469157	0.00754504446591277
suox	0.0913502852366128	0.0643441380242753	0.012260457081046
susd2	0.167194733897843	0.144144129461123
susd5	0.256100922557913	0.136228673677649
sv2a	0.065405658618709	0.0137732961811971	0.00886703268334191
swap70	0.0775149372941985	0.0197193160820212	0.00873679661141734
syngap1	0.00104729079160338
syt1	0.104808028225236	0.00341101994012913	0.00988336385166529
sytl4	0.160031924066649	0.0136852165304325	0.0176630128575158
tab2	0.13009879304779		0.0398693353385565
tacc3	0.133533849799898	0.0498627225674237	0.0331282610890541
tacstd2	0.165158900823844	0.425945677129903
tada3	0.0765317800839832	0.0026786850752387	0.0147502694108298
tagln3	0.000570895880812742
taldo1	0.116428022328505	0.0146006839531636	0.0306793263995833
tank	0.0815612988610895	0.00563855624714705	0.0258353217894067
tap1	0.000974111267701437
tarbp2	0.133162397659689	0.00427022330861423	0.0469179555702389
tarm1	0.000684523274521356	0.000986631954688295
tars1	0.056213990399043		0.0117113661459196
tax1bp1	0.0918793637395005	0.00445621252885825	0.0373644893632182
tbc1d17	0.0253012331149917	0.0999258771312235	0.0326768227705594
tbc1d23	0.129138341269184	0.0233976961757192	0.0327713790331893
tbc1d5	0.0913051635672069	0.00137808636284889	0.0321436463352611
tbca	0.135373816687677	0.0187399693205176	0.0376184689078433
tbcb	0.151502832754001	0.0118434607726365	0.0377403210508756
tbcc	0.146171934373991	0.0185959785813633	0.043101898078391
tbl1x	0.111930460659903	0.0204132430631929	0.0374632387310049
tbr1
tcl1a	0.120947937522444	0.136600849452419	0.0163623451061343
tcl1b	0.000102938443765466
tcof1	0.0728638061283558	0.00719455986774421
tcp11
tdo2	0.0175095663861381		0.000742810384648201
tdp1	0.0265596502301088	0.00812104171160113	0.0201501405346358
tdrkh	0.114894166197041	0.0680793343396227	0.0329280674429036
tef	0.0102053273440168	0.00264514743111944	0.00303037279120292
terf1	0.000856027177913773
tet2	0.000928054430927634	0.00122395600686093
tex33
tfap2a	0.00332537099617719
tgfbr2	0.269452949386353	0.0486500536030112	0.00445839174899028
tgoln2	0.196208014159087	0.381023411341919	0.00521661693475167
thap12	0.00457957796929249	0.00382890511684924	0.0026461887593769
thbd	0.174607089647735	0.0708266746424085	0.00814477499993328
thop1	0.0896696355912135	0.0488992757204069	0.0232599362357299
thrap3	0.00237265257725832	0.00779891790237082
thtpa	0.133077993132042	0.117596228697064	0.0402667460482635
thy1	0.244890955768789	0.147237348348165	0.00198049641673321
tia1	0.154396504532144	0.00708585908198693	0.0292501444231806
tigar	0.041087401992191	0.00280644446429564	0.00774423238734099
tigit	0.0459204367919157	0.0109803915955781
timd4	0.10721728900435	0.181109317082607
timm10	0.12735607613022	0.0217533101924115	0.0242354630186774
timm8a	0.107140046976998	0.00944920547265007	0.029987422746815
tjap1	0.129860992499253	0.0071741175122049	0.0445875061865464
tjp3
tk1	0.0126527687363323	0.00606554490643774
tlr1	0.0403486779562487	0.124980067693797
tlr2	0.00492320326632105
tmco5a	0.0495726304989556	0.0034150977581261	0.0100367679153895
tmed1
tmed10
tmed8	0.136556077278877	0.0132790700463058	0.0428664007327571
tmem106a	0.113934442860363	0.0748237233699695	0.021392161342154
tmem132a	0.0103545192011403	0.197257767007337	0.00957525270219362
tmod4	0.00608986135501762
tmprss11b	0.00111278263292374
tmprss15	0.219992750653204	0.0657146351728498	0.0466973531777265
tmprss5	0.116740181777739	0.401654835615275
tmsb10	0.162935759343507	0.00815170306716262	0.0494511149463488
tnfaip2	0.0998984013857786	0.0134327444777115	0.0356867826866955
tnfaip8	0.03716769541999	0.0023919202513274	0.00849108962437075
tnfaip8l2	0.142610415991084	0.0037525415249897	0.0385386104940021
tnfrsf10a	0.208918541298828	0.183450649311012	0.00998999078701555
tnfrsf10b	0.342700182843831	0.127256059257266
tnfrsf10c	0.107711929689744	0.596500136380715	0.00210628565458186
tnfrsf12a	0.269951462349081	0.0317259564802824	0.039126328218804
tnfrsf13b	0.261902580843119	0.0813669931802039
tnfrsf13c	0.0998015511433453	0.177531012947612
tnfrsf14	0.218285033887647	0.0162478997960815	0.0241950275901211
tnfrsf17	0.281130244085443	0.0582733863657232
tnfrsf19	0.301872137473747	0.0716729418484548	0.00220654956333056
tnfrsf21	0.255223276917846	0.102942008817631	0.00277864203304447
tnfrsf4	0.295607367820113	0.0620696914631565	0.00773267224652293
tnfrsf8	0.201114725422867	0.0543351050128721	0.00200688316618855
tnfrsf9	0.308074839226926	0.045027511048595	0.0148826178181995
tnfsf8	0.0869006259454646	0.141171571577338
tnip1	0.120873852394987	0.00927106482556169	0.0414895764400564
tnni3	0.01239938412988	0.000800112154667193
tnpo1	0.000909720838921659
tomm20	0.172004987879573	0.00511368901090348	0.0211816693841419
top1	0.0367324862809009	0.279450505408857
top1mt
top2b	0.116094712464964	0.02632539611213	0.0280041197764895
tor1aip1	0.0739760730468696	0.299654216620995	0.025582112634774
tp53	0.0404562861108526	0.00205737584461954	0.010793277579505
tp53bp1	0.0255222268278373	0.0221148163706134	0.0037649238442792
tp53i3	0.124118313829874	0.135592324579506	0.0280281519864254
tp53inp1	0.00122625127223955	0.010990918340669	0.00234594004194459
tp73
tpbgl		0.00285728129929013
tpd52l2	0.170185321007436	0.00883250121987909	0.0357399495367527
tpk1	0.195654830578072	0.0888584009114827	0.0133231906222018
tpm3	0.0444829926631739	0.00200803017414197
tpmt	0.0749745629692116	0.133909833309483	0.0223183238200816
tppp2		0.00113850363400729
tppp3	0.0183948418356244	0.00493052662270559
tpr	0.0562515597746884	0.0015850966020637	0.0237219641906561
tprkb	0.00090267513602914
tpsg1	0.000202388977334
tpt1	0.00280743053183571
traf2	0.0648223776626275	0.00746789997251768	0.0388397654086931
traf3	0.0151414020044266	0.0068327194765652	0.0131491405881185
traf3ip2	0.000176011968668094
trdmt1	0.0916386659822859	0.0214179677861604	0.0264860741117532
treml1	0.124531517306109	0.0331513168000246	0.02917642859236
treml2	0.206677995403621	0.0836590669153127	0.0184405866732599
triap1	0.129317474343827	0.0246233263018097	0.0347599499629322
trim21	0.102737694465051	0.0135893286608015	0.0241655829812039
trim25	0.113767429670237	0.00845999865748847	0.0413509412348764
trim26	0.00641311575890299		0.00610833606997982
trim40	0.0618536284274055	0.0404932023038196	0.0132567714255795
trim5	0.0987061838478313	0.0527231483595034	0.0348947540453372
trim58	0.109613975549209	0.0340738037271848	0.0200946063327068
trpv3	5.08593668980354e-06
tsc1	0.0151871542798764	0.00170744516421051	0.00758238160340692
tsc22d1	0.0907498435902279	0.0182604757175491	0.0226255450118593
tsnax	0.075203414298717	0.000909465546019877	0.0192385719961669
tspan1	0.0522592694438891	0.00912105598718519
tspan15	0.00262243187400882	0.00137207296975625
tspan7	0.00956939763603204	0.00334620765812007
tspan8	0.114213710610576	0.250004858807159
tspyl1	0.0844452895538121	0.00885942574358804	0.029354411871938
tst	0.0849816418074877	0.00804612373610473	0.0247199843729862
ttf2	0.0639455529534611	0.0804920231152787	0.015664065852067
ttn	0.0484051434473489	0.00201696555726173	0.00440175186187059
tubb3	0.00298960976203389
twf2	0.151565995884024	0.0119396096410677	0.0390572521713198
txk	0.00501334666901913	0.00206782256652266
txlna	0.116188381444313	0.0112964114344036	0.0430388561463877
txndc15	0.122762915177795	0.499050568207534
txndc9	0.127090156564116	0.0039458209334422	0.0222928547067697
txnl1	0.00858525276589471	0.00818210072261845
txnrd1	0.127210855089725	0.0103526132974104	0.0265352636408989
tymp	0.110385513568468	0.0194642330997807	0.0234415210064927
tyro3	0.0793916924608183	0.293227158704012
tyrp1	0.0279813901117902	0.0325601962282008	0.00360683744407003
ubac1	0.0341238942400343	0.00959581081479979	0.0401232090519599
ube2b	0.0320294209400281	0.0018479374920189	0.0106087220417088
ube2l6	0.144684225802363	0.0376669839345254	0.0398544904500807
ube2z	0.0581055309771294	0.00232279995606863	0.0135817873603952
ubqln3	0.0654688047881095
ubxn1	0.118825620839698	0.0129280475042926	0.0356453414191258
ufd1	0.179629043871914	0.00584542648379897	0.0362856296454713
ugdh	0.00466322444270079	0.00206840793812906
uhrf2	0.000229650496932458
unc5d	0.0494866699825418	0.00184447940669042	0.000586326591604726
unc79	0.0317949697608436	0.00716633290269921	0.011273346418816
ung	0.024513271087851	0.00166974024851631	0.000624839744871416
upb1	0.212980494505259	0.0115005840268103	0.00339445851849964
upk3a
upk3bl1
urod	0.137145364808395	0.121073833785739	0.0402580356081827
uros	0.0130967806520896	0.0099105840752571	0.0113983473333388
uso1	0.133358415728584	0.00487424086123298	0.0354480635177898
usp25	0.131880780013376	0.00558425268269143	0.0434477184877912
usp28	0.0589187863561895	0.00262033557240069	0.000581929756845135
usp47	0.0356132366883959	0.00403150002869398	0.0128380798324023
usp8	0.124761695527917	0.0283321336578565	0.044198106997523
vamp5	0.120150871329868	0.00496280615778013	0.00441854139749029
vamp8	0.140110836992627	0.0146118284973592	0.0324673376754033
vasp	0.137139570539102	0.00346877188427069	0.0328453149687392
vat1	0.100956683644768	0.0414311555456643	0.00663881026896758
vav3	0.153623915820497	0.00105512212612157	0.0336180722157707
vcam1	0.219915495621049	0.05988254321501
vcpkmt	0.0169912104196702	0.00428087219755502	0.0033768005129049
vim	0.00614324457713128		0.00639467503099817
vipr1	0.00377224757491195	0.0012308645751671
vnn2	0.156547114484927	0.369795407753437	0.00838163931895649
vps28	0.104575960733804	0.0108314538948039	0.0256214064210158
vps37a	0.172111476521879	0.00896024015496433	0.0274740915622166
vps4b	0.130708335621135	0.0067454592723543	0.0321119702423259
vps53	0.126553183485987	0.00383138763864754	0.0341214803686304
vsig10	0.0171186938716539	0.278502603478
vsig10l	0.0175645625932354	0.0234377604005786
vsig2	0.268346906563454	0.0804750616333161
vsig4	0.332008214663713	0.0570022654419831	0.00538008271880421
vsir	0.130522391884965	0.087554615226059	0.0217453785350904
vsnl1	0.145906230528654	0.130047303916678
vstm2b	0.00221743390565157
vta1	0.127293384528915	0.00748254371356209	0.0371654909788212
vtcn1	0.00915983129923601	0.0148787308259731
vti1a	0.140680295394116	0.0093774875731475	0.0289272414148953
vwa5a	0.00204515040757751	0.0019692177021194
was	0.0457174983385641	0.0116112349705568	0.00945777376016178
wasf1	0.124160278003717	0.0705399714082035	0.038119727594607
wasf3	0.0367167675172611	0.00784216005951618	0.00912842170682483
washc3	0.11341970124726	0.0129954727437405	0.0305196799740354
wasl	0.0154836086051811	0.00998286387471091
wdr46	0.0546361883888507	0.00157157793551059	0.026462828179746
wwp2	0.109735897805596	0.0221831778002598	0.0423006103614023
xg	0.221827948918376	0.446533588485838	0.00166970717392147
xiap	0.0937856106245559	0.0037629604756352	0.0354439940422314
xrcc4	0.0423223962765203	0.00205340831963041	0.0138843602245553
yap1	0.257614894057702	0.050737718668888	0.00155169421937565
yars1	0.151342802230269	0.00519054902877694	0.0386440540376304
yes1	0.150489447146076	0.0067539957216801	0.0329651665686638
yju2	0.0839682212336968	0.00824199044689199	0.0136555262350013
yod1	0.0924008743734913	0.0147463934775562	0.0384784727501348
ythdf3	0.147783403620548	0.005424642239312	0.0222480863684806
ywhaq	0.145781177835744	0.00637868364561947	0.0388802709975113
yy1	2.41037783120316e-05
zbp1	0.0289568782862085	0.0550392541141608	0.0174910174404927
zbtb16	0.103609788484834	0.106996600677342	0.0308460700167419
zbtb17	0.0840442365957012	0.00677791623528815	0.0216423340456805
zcchc8	0.00387886325664863
zfyve19	0.158197694448322	0.0897718351619696	0.0307018750104757
zhx2	0.059657669358723	0.00289355543763162	0.0411001978899233
znf174	0.000521450150597404	0.000931955415617532
znf75d
znf830	0.0167889453209571	0.0145917549671859
znrd2	0.0693553477170759	0.021820234803899	0.0196891847317747
znrf4	0.0450685171373113	0.0229140938900013	0.0114423585085268
zpr1	0.00327248271376218	0.00187950003081445
iglc2	0.167587132928734	0.0382019511083707
ache	0.163931111339102	0.118128798591587	0.00700602852119578
acp5	0.120168465870145	0.104110140580354
acp6	0.0737469574498536	0.482048600018142	0.0165460151938109
acvrl1	0.270093011073289	0.0940228592204769	0.00370767320859811
adam22	0.198830742154836	0.227702134665013	0.00800904860922362
adam8	0.167870153346199	0.176606626794015	0.00851680553751208
agr2	0.108322379593288	0.00929925059117283	0.00284414065578076
agr3	0.0803127239214409	0.015612264511374	0.00416608250521873
alpi	0.100339415470358	0.410940880565211	0.0197136056999637
alpp	0.209796882710143	0.20931093884909
arntl		0.0016630016344512
arsa	0.0968066054491965	0.355744477022976	0.0125851052537663
arsb	0.124986815283837	0.0998983100376589	0.0106537593859133
art3	0.212247933624285	0.0766578451036021
asah1	0.0799140973689032	0.137924557080501	0.00900297517986824
asah2	0.152543932029011	0.281221690388881
b3gat3	0.00155145952379351
b3gnt7	0.141954764695561	0.302614558359699	0.00259760899412631
b4galt1	0.132033929486539	0.0958201597035988	0.00690266874991548
b4gat1	0.169145598209094	0.0946056340971561	0.010542822714836
bag6	0.096035274703445	0.00141755181803327	0.0237631506296404
boc	0.106986886159625	0.0425746889140459
bola1	0.0724268447749879	0.0512706329763391	0.00988868670214998
bst1	0.0324672620926927	0.600577968560234
btn1a1	0.00129852398922426	0.0171964614229926
ca9	0.133637891888175	0.0336043987202635	0.00327665310294887
casp4	0.0125615181080437	0.0100847177638463
casq2
cd164	0.0835279653992027	0.034765812088455	0.00232009297585116
cd177	0.0102130046512366	0.133161262963917
cd200r1	0.0607546051774462	0.428647220673415
cd209	0.0673183716308224	0.452421822592713
cd300a	0.198501239497587	0.220118949736908
cd48	0.197281605783209	0.338790855090126
cd59	0.340871250777662	0.072945951388943	0.00513931772602646
cd63	0.108111886292892	0.0655955907422279	0.0313478343214865
cd80	0.174422461640472	0.15850114355331
cd8a	0.105138069092854	0.100372162188658
cdcp1	0.189816030187268	0.0783401622508281
cdhr1	0.0938242523225945	0.0388124348345405	0.00660957545293136
cdhr5	0.105403394388706	0.233218896020024
ceacam1	0.203089527842734	0.114718481839853
ceacam5	0.100749494943987	0.225192757241615
ceacam8	0.20446710690905	0.0935809457661694	0.0149501456667879
ces1	0.195126264031583	0.340315734942872	0.00225187609004621
ces2	0.0829309746776559	0.0195419284210994	0.00223549212579761
ces3	0.0434997968478377	0.0636795196615087	0.0143823057797144
chga	0.298190783174452	0.0480588768111772	0.00211804796616463
chgb	0.197476619612836	0.280015835222079	0.0129489344893268
clec4m	0.0784234613837703	0.444105895131777
cnpy2	0.02228107138417	0.010968025265466	0.00638109547481792
cnpy4	0.136669565870774	0.0258939902315461	0.0272620412668853
cntn1	0.124096695235087	0.122026134582232
cntn3	0.103087758970788	0.149677388268826
cntn4	0.096042789274817	0.0730977507598829
cntn5	0.104444447566139	0.171040928645375
cpe	0.071456068753888	0.0461723752693013	0.00500627555901329
cpvl	0.0550541435563894	0.423051667384939
creld1	0.150272239842948	0.391870763973109	0.00139446885890005
creld2	0.13744950295958	0.105497712898269	0.0230756691678288
crhr1	0.00100517887104488
crim1	0.153657343850533	0.0250148018716111
csf1r	0.113259166112399	0.156458050951854
csf3r	0.0874443124189516	0.0887402522774295	0.00225129803826392
ctbs	0.087422258098934	0.250464105521539	0.00210963629038028
ctla4
ctsc	0.0434754204882936	0.232298685219153
ctse	0.118070101418613	0.237692355446325	0.0476691696600903
ctsf	0.125289392117228	0.134430864384006	0.00636065221502724
ctsh	0.0425641677069767	0.42180575890518
ctsl	0.103485446572166	0.078860968868046
ctso	0.0884224177811638	0.0957628659198791	0.00171399635723978
ctsv	0.154806190536152	0.0988433335456663	0.00108879997556387
ctsz	0.186288267910511	0.211040745229607	0.0110582784423051
dag1	0.169104779418283	0.00937424329603588	0.0425071473965523
dbh	0.0166657658671105	0.522110566140123
ddr1	0.115179316134954	0.115149321217337	0.000613536038517252
dlg4	0.102011091149048	0.00300382611793893	0.0296102397748123
dpep1	0.0575645133457163	0.387301885111947
dscam	0.0754251767817261	0.129394853289152
ebag9	0.147692224050166	0.00816411173859993	0.0356761722155877
edem2	0.00093530176468103	0.000647869331163218
enox2	0.0345084079059242	0.00251598885242812	0.0081723428063158
enpp5	0.093426760907353	0.383993165191902
enpp6	0.15722382930533	0.127130594739148	0.00661332991358506
enpp7	0.17985852037116	0.584127271884797
epha10	0.00157743674650646
ephb6	0.169683368353181	0.0752906217187272	0.00711743027510848
erp29	0.170872839001813	0.0058538945620589	0.0368246481273619
erp44	0.118839379307504	0.120543511838069	0.0279334929862588
extl1	0.0451041657198976	0.0791928342674797	0.00283787058750364
fabp5	0.147423534401302	0.0102673354046268	0.0368751294646508
fabp6	0.0640950889549537	0.0514286980957964	0.0125663585334521
fam172a	0.14304163590866	0.0108278636856214	0.0362931056769695
fcar	0.128106729509055	0.380529648537733	0.00533813664292856
fcrlb	0.0597698576832528	0.273179740647407
fgfr4	0.0693299153227222	0.706477395627019	0.00172726378680874
fkbp14	0.136933728143513	0.0157039460299928	0.0308754460666784
fkbp7	0.0603064284989257	0.00623498589429249	0.0134896542213002
flrt2	0.143508016508152	0.247205039805164
fuca1	0.0626654387032471	0.984566481622446	0.00127221780733787
furin	0.172291143277389	0.0440872245491559	0.0640327477000172
galnt10	0.111855740238711	0.133165771221998	0.00259875532486391
galnt2	0.14620761941998	0.14175308804889
gba	0.0157442602041513
gbp1	0.0933383589991515	0.128969152235968	0.00754191059140264
gfra2	0.0964704609673861	0.0626362540625066
ggh	0.153592259326133	0.187867648157202
ggt1	0.670027707878662	0.0431884254736534
ggt5	0.0845132865606053	0.0647331359229692	0.00155353050683331
ghrhr
gla	0.135072096074147	0.153561111083403	0.0251390581782106
glb1	0.0616563927819161	0.103612282084403	0.028574684760544
gm2a	0.286568638264266	0.381329911214355
gnas	0.0440938143201669	0.00828483058612807	0.0144863901180741
gp6	0.169918575082614	0.0661830990534773	0.0389935597934403
gpc1	0.17193951424703	0.1608324222672
gpc5	0.124188121650205	0.391432713414395	0.00813305772962957
gpihbp1	0.0266279694312282	0.047251295010464
gpnmb	0.0855409760199626	0.0856123142770034
grik2	0.00801133617021756	0.0372637307851774
gusb	0.137745621850983	0.125307660045509
heg1	0.172569465633744	0.122881536238837	0.00401177483417825
hmgcl	0.0935785118618223	0.00160956656471143	0.0228994358705054
hrc	0.117157324664041	0.0264806990574302	0.00817083231231139
hs6st1	0.126748998780172	0.0859573868294791	0.00089722379655746
hsp90b1	0.00511597581809716	0.000813968801419395
hspa1a	0.133987021852664	0.00987944617977217	0.0337482819332137
hspb6	0.260397492692037	0.0200014676430809	0.0159295805894846
hyou1	0.134607822568262	0.0821860644015416	0.00931522715346948
icam4	0.0786842253172598	0.341520849219583	0.00519476203559843
ids	0.0229187289042574	0.0289403156222015
idua	0.0766584577537891	0.220938525647449	0.00623231569782578
ifi30	0.206616926744007	0.173719833064006	0.00704200126061385
ifnlr1	0.104713338575657	0.0773907820408769	0.015636504321281
igsf21	0.0736227046877096	0.0242256690138187	0.00178715972946545
igsf9	0.272504113379685	0.0777381530512703
il12rb1	0.0762746261771785	0.134775577447337
il12rb2	0.0129612661841864	0.00511743038638498
il13ra1	0.101376010751476	0.3658331362594
il17rb	0.170029506570717	0.44014104822871
il5ra	0.137511282888986	0.173145373810793
[truncated: 920 more rows]
