# Supplementary material for: Machine learning-guided deconvolution of plasma protein levels
Source: Mol Syst Biol. 2025 Oct 9;21(12):1822–44. doi: 10.1038/s44320-025-00158-6 (PMC12672695; doi:10.1038/s44320-025-00158-6)
Supplement: Supplementary file 18 — Source data Fig. 2 [file 44320_2025_158_MOESM18_ESM.zip]

Archive with 2 entries (1 files):
- Figure_2/
- Figure_2/SourceData.Figure.2.txt
