# Supplementary material for: Machine learning-guided deconvolution of plasma protein levels
Source: Mol Syst Biol. 2025 Oct 9;21(12):1822–44. doi: 10.1038/s44320-025-00158-6 (PMC12672695; doi:10.1038/s44320-025-00158-6)
Supplement: Supplementary file 18 — Source data Fig. 2 [file 44320_2025_158_MOESM18_ESM.zip › Figure_2/SourceData.Figure.2.txt]

label.hpa	label.feature	value	order	cl	cat.srt
Adipocytes	Alkaline phosphatase	1	62	#E15759	3
Adipocytes	Aspartate aminotransferase	1	62	#E15759	3
Adipocytes	Cystatin C	1	62	#E15759	3
Alveolar cells type 2	Postinflammatory pulmonary fibrosis	1	24	#9C755F	9
B-cells	Lymphoid leukemia, chronic	1	69	#9C755F	9
Endothelial cells	Warfarin	1	58	#BAB0AC	10
Endothelial cells	Digoxin	1	58	#BAB0AC	10
Endothelial cells	Furosemide|Amiloride |Furosemide	1	58	#BAB0AC	10
Endothelial cells	Weight change compared with 1 year ago	1	58	#A0CBE8	12
Endothelial cells	Atrial fibrillation and flutter	1	58	#9C755F	9
Endothelial cells	Alkaline phosphatase	1	58	#E15759	3
Endothelial cells	Aspartate aminotransferase	1	58	#E15759	3
Enteroendocrine cells	Metformin	1	35	#BAB0AC	10
Enteroendocrine cells	Fasting time	1	35	#86BCB6	16
Erythroid cells	Number of draws	1	79	#86BCB6	16
Erythroid cells	Centre	1	79	#F28E2B	2
Fibroblasts	Prednisolone	1	64	#BAB0AC	10
Fibroblasts	Warfarin	1	64	#BAB0AC	10
Fibroblasts	Digoxin	1	64	#BAB0AC	10
Fibroblasts	Immature reticulocyte fraction	1	64	#76B7B2	4
Fibroblasts	Neutrophill percentage	1	64	#76B7B2	4
Fibroblasts	Beclomethasone Dipropionate	1	64	#BAB0AC	10
Fibroblasts	Systolic blood pressure, automated reading	1	64	#B07AA1	7
Fibroblasts	Weight change compared with 1 year ago	1	64	#A0CBE8	12
Fibroblasts	Age	1	64	#F28E2B	2
Fibroblasts	Type 1 diabetes	1	64	#9C755F	9
Fibroblasts	Atrial fibrillation and flutter	1	64	#9C755F	9
Fibroblasts	Asthma	1	64	#9C755F	9
Fibroblasts	Body mass index	1	64	#59A14F	5
Fibroblasts	cis-pQTL score	1	64	#D37295	11
Fibroblasts	LDL direct	1	64	#E15759	3
Fibroblasts	Alkaline phosphatase	1	64	#E15759	3
Fibroblasts	Aspartate aminotransferase	1	64	#E15759	3
Fibroblasts	Cystatin C	1	64	#E15759	3
Fibroblasts	Ancestry	1	64	#4E79A7	1
Fibroblasts	SHBG	1	64	#E15759	3
Gastric mucus-secreting cells	Lansoprazole	1	8	#BAB0AC	10
Gastric mucus-secreting cells	Esomeprazole	1	8	#BAB0AC	10
Hepatocytes	Simvastatin	1	27	#BAB0AC	10
Hepatocytes	Atorvastatin	1	27	#BAB0AC	10
Hepatocytes	Fenofibrate	1	27	#BAB0AC	10
Hepatocytes	Diastolic blood pressure, automated reading	1	27	#B07AA1	7
Hepatocytes	Levonorgestrel |Ethinyl Estradiol	1	27	#BAB0AC	10
Hepatocytes	Conjugated Estrogens	1	27	#BAB0AC	10
Hepatocytes	Tibolone	1	27	#BAB0AC	10
Hepatocytes	Norethisterone |Estradiol	1	27	#BAB0AC	10
Hepatocytes	High light scatter reticulocyte count	1	27	#76B7B2	4
Hepatocytes	Immature reticulocyte fraction	1	27	#76B7B2	4
Hepatocytes	Tamoxifen	1	27	#BAB0AC	10
Hepatocytes	Acetaminophen	1	27	#BAB0AC	10
Hepatocytes	Phenytoin	1	27	#BAB0AC	10
Hepatocytes	Carbamazepine	1	27	#BAB0AC	10
Hepatocytes	Body mass index	1	27	#59A14F	5
Hepatocytes	Calcium	1	27	#E15759	3
Hepatocytes	cis-pQTL score	1	27	#D37295	11
Hepatocytes	Glycated haemoglobin (HbA1c)	1	27	#E15759	3
Hepatocytes	IGF-1	1	27	#E15759	3
Hepatocytes	LDL direct	1	27	#E15759	3
Hepatocytes	Alanine aminotransferase	1	27	#E15759	3
Hepatocytes	C-reactive protein	1	27	#E15759	3
Hepatocytes	Direct bilirubin	1	27	#E15759	3
Hepatocytes	Gamma glutamyltransferase	1	27	#E15759	3
Hepatocytes	Total bilirubin	1	27	#E15759	3
Hepatocytes	Testosterone	1	27	#E15759	3
Hepatocytes	Urate	1	27	#E15759	3
Hepatocytes	Urea	1	27	#E15759	3
Hofbauer cells	Monocyte percentage	1	75	#76B7B2	4
Hofbauer cells	Pulse rate, automated reading	1	75	#B07AA1	7
Hofbauer cells	Albumin	1	75	#E15759	3
Hofbauer cells	Systemic lupus erythematosus	1	75	#9C755F	9
Hofbauer cells	cis-pQTL score	1	75	#D37295	11
Hofbauer cells	IGF-1	1	75	#E15759	3
Hofbauer cells	Alkaline phosphatase	1	75	#E15759	3
Hofbauer cells	Cystatin C	1	75	#E15759	3
Kupffer cells	Mean corpuscular volume	1	76	#76B7B2	4
Kupffer cells	Monocyte percentage	1	76	#76B7B2	4
Kupffer cells	cis-pQTL score	1	76	#D37295	11
Kupffer cells	Alkaline phosphatase	1	76	#E15759	3
Langerhans cells	Alkaline phosphatase	1	78	#E15759	3
Leydig cells	Warfarin	1	37	#BAB0AC	10
Leydig cells	Atrial fibrillation and flutter	1	37	#9C755F	9
Leydig cells	Renal failure NOS	1	37	#9C755F	9
Leydig cells	Aspartate aminotransferase	1	37	#E15759	3
Leydig cells	Creatinine	1	37	#E15759	3
Leydig cells	Testosterone	1	37	#E15759	3
Leydig cells	SHBG	1	37	#E15759	3
Macrophages	Long-standing illness, disability or infirmity	1	74	#A0CBE8	12
Macrophages	Mean corpuscular volume	1	74	#76B7B2	4
Macrophages	Monocyte percentage	1	74	#76B7B2	4
Macrophages	Platelet distribution width	1	74	#76B7B2	4
Macrophages	Albumin	1	74	#E15759	3
Macrophages	Alkaline phosphatase	1	74	#E15759	3
Macrophages	Cystatin C	1	74	#E15759	3
NK-cells	Azathioprine	1	71	#BAB0AC	10
NK-cells	Lymphocyte count	1	71	#76B7B2	4
NK-cells	Lymphoid leukemia, chronic	1	71	#9C755F	9
Peritubular cells	Prednisolone	1	66	#BAB0AC	10
Peritubular cells	Warfarin	1	66	#BAB0AC	10
Peritubular cells	Age	1	66	#F28E2B	2
Peritubular cells	Body mass index	1	66	#59A14F	5
Peritubular cells	cis-pQTL score	1	66	#D37295	11
Peritubular cells	Testosterone	1	66	#E15759	3
Proximal enterocytes	Alanine aminotransferase	1	9	#E15759	3
Proximal tubular cells	Alanine aminotransferase	1	29	#E15759	3
Proximal tubular cells	Gamma glutamyltransferase	1	29	#E15759	3
Sertoli cells	Warfarin	1	32	#BAB0AC	10
Skeletal myocytes	Salmeterol |Fluticasone Propionate	1	60	#BAB0AC	10
Smooth muscle cells	Warfarin	1	61	#BAB0AC	10
Smooth muscle cells	Clopidogrel	1	61	#BAB0AC	10
Smooth muscle cells	Digoxin	1	61	#BAB0AC	10
Smooth muscle cells	Furosemide|Amiloride |Furosemide	1	61	#BAB0AC	10
Smooth muscle cells	Atrial fibrillation and flutter	1	61	#9C755F	9
Smooth muscle cells	Asthma	1	61	#9C755F	9
Smooth muscle cells	Aspartate aminotransferase	1	61	#E15759	3
Suprabasal keratinocytes	Chronic renal failure [CKD]	1	20	#9C755F	9
Suprabasal keratinocytes	Psoriasis	1	20	#9C755F	9
T-cells	Lymphocyte count	1	68	#76B7B2	4
T-cells	Lymphoid leukemia, chronic	1	68	#9C755F	9
Thymic epithelial cells	SHBG	1	34	#E15759	3
Dendritic cells	Lymphoid leukemia, chronic	1	77	#9C755F	9
Monocytes	Monocyte percentage	1	73	#76B7B2	4
Monocytes	Lymphoid leukemia, chronic	1	73	#9C755F	9
Monocytes	Alkaline phosphatase	1	73	#E15759	3
