# Supplementary material for: Machine learning-guided deconvolution of plasma protein levels
Source: Mol Syst Biol. 2025 Oct 9;21(12):1822–44. doi: 10.1038/s44320-025-00158-6 (PMC12672695; doi:10.1038/s44320-025-00158-6)
Supplement: Supplementary file 19 — Source data Fig. 3 [file 44320_2025_158_MOESM19_ESM.zip › Figure_3/SourceData.Figure.3A.txt]

var	p.50.EUR.num.AFR	p.50.AFR
a1bg	0.79057637702053	0.902888266778898
aamdc	0.567955304848538	0.581296433399508
aarsd1	0.977749985075042	0.951618581518707
abca2	0.964271538170761	0.945578680005884
abhd14b	0.8626811578857	0.96734375782664
abl1	0.83208223247015	0.810007495125483
abo	0.374418401485515	0.476516938957369
abraxas2	0.919230231295807	0.968532736410131
acaa1	0.894900179970484	0.872481028247969
acadm		1
acadsb	0.853537384447776	0.959314368947903
acan	0.825180808185412	0.760524004330938
ace	0.780146228361864	0.785158426330974
ace2	0.776610946110627	0.736169508488183
ache	0.803057223303307	0.872666202469732
acot13	0.873283878990949	0.945511048506906
acox1	0.957073170581129	0.963289840531177
acp1	0.898234853458764	0.948957735014941
acp5	0.833988656548462	0.828507082022445
acp6	0.508419813809824	0.507100513628677
acrbp	0.90752810352614	0.952723685324977
acrv1	0.895101510806072	0.555469729248524
acsl1		1
acta2	0.843464601548537	0.833360656415359
actn2	0.867632678609177	0.811099442377722
actn4		1
acvrl1	0.721066026964514	0.507442903923676
acy1	0.633971037246117	0.685323308925908
acy3	0.894244733589141	0.929929307682683
acyp1	0.848279989509792	0.775849098360211
ada	0.726959138431598	0.830207705718779
ada2	0.863748959929086	0.935054671326713
adam12	0.912096078547515	0.809201841848087
adam15	0.578795752836014	0.844888346211266
adam22	0.680398750872836	0.777935602634012
adam23	0.781759908293362	0.882231592589937
adam8	0.734929425421988	0.676717547456222
adam9	0.891133859372062	0.906533707368699
adamts1		1
adamts13	0.874503321141234	0.963383543093834
adamts15	0.800745661329341	0.761881057584885
adamts16	0.875831117002281	0.854851692492485
adamts4		1
adamts8	0.839523696298808	0.80417276290993
adamtsl2	0.930393671743629	0.925360395797269
adamtsl4	0.975011350214993	0.961852526281234
adamtsl5	0.863449370613528	0.799598392316277
adcyap1r1		1
add1	0.851971517078026	0.893776960788484
adgrb3	0.481489743409733	0.443666402354565
adgrd1	0.804186952397318	0.799586567896373
adgre1	0.810189055456092	0.686052138874869
adgre2	0.792265575947679	0.910796507032723
adgre5	0.815080019427718	0.937263518102254
adgrf5	0.881068842669627	0.932891740213564
adgrg1	0.91993189069488	0.859112612801246
adgrg2	0.922632041107227	0.852407015647916
adgrv1	0.991554654206383	0.94180794328791
adh1b	0.833980510858564	0.619990467042517
adh4	0.80385601092761	0.603840232162059
adipoq	0.818069336379436	0.804457646547695
adm	0.624218363164999	0.434210541521275
adra2a	0.998460738251295	0.996045101630397
afap1	0.472803554509124	0.894119363925477
afm	0.898187264276389	0.893552768454456
afp	0.82671496868812	0.841598327674207
agbl2		1
ager	0.842589117475154	0.793198997986343
agr2	0.980239370716934	0.966321457007641
agr3	0.936578572721387	0.751951962492888
agrn	0.749353052176406	0.781147311015934
agrp	0.725622491731611	0.719945705479672
agt	0.843549080677733	0.995731349777888
agxt	0.756087112098199	0.757307145194247
ahcy	0.824317956411806	0.924327719702451
ahnak	0.844632809827836	0.6529531491955
ahnak2	0.925410780424195	0.882844066276277
ahsa1		1
ahsg	0.757408869855104	0.851139771986807
ahsp	0.870393217809624	0.792526281464107
aida	0.997166242154835	0.939043311640437
aif1	0.953077777933327	0.971963705452848
aif1l	0.951241190472507	0.964572178943556
aifm1	0.869585162490712	0.880214017723837
ak1	0.935301417405261	0.921505297686591
ak2	0.888213691905047	0.934859884903944
akap12		1
akr1b1	0.95078733943736	0.951666048063509
akr1b10		1
akr1c4	0.996780982853138	0.995588710595881
akr7l	0.940805539231423	0.958391954874069
akt1s1		1
akt2	0.875720430825416	0.980818782507206
akt3	0.927137346793615	0.96097561662532
alcam	0.841944527826798	0.751166883873738
aldh1a1	0.896495887190091	0.923942196049494
aldh2	0.988608913343889	0.982576068719434
aldh3a1	0.803163701421605	0.907687165215711
aldh5a1	0.959385423663745	0.969243273101072
alms1		1
alpi	0.565791309154714	0.705642185043006
alpp	0.624167152080174	0.765478634518664
ambn		1
ambp	0.86701392431998	0.625954891159363
amdhd2		1
amfr	0.989705780030997	0.960359271927119
amigo1		1
amigo2	0.9123042076617	0.944959109877421
amn	0.677975600478662	0.921607479259886
amot	0.831623495353298	0.676020588339367
amotl2	0.970767770414186	0.976301788942585
ampd3	0.883980195179525	0.917229953543488
amy1a_amy1b_amy1c	0.918546430237069	0.939326891225846
amy2a	0.894783381689893	0.963000266171617
amy2b	0.862714771949077	0.9109853841821
ang	0.85120601756377	0.918695353628023
angpt1	0.802780770969842	0.825748707333816
angpt2	0.962964078183847	0.976472306724502
angptl1	0.837423285652129	0.923297035815967
angptl2	0.878823010677694	0.92640330967893
angptl3	0.770562342523992	0.683087445118352
angptl4	0.854832584863015	0.816201990357817
angptl7	0.828523733847502	0.911519995499099
ank2		1
ankmy2	0.932949532918446	0.939425466664285
ankra2		1
ankrd54	0.962244381671978	0.826809454189723
anp32c		1
anpep	0.741456075811882	0.779338472832179
anxa1	0.976108912776967	0.918952169838299
anxa10	0.960518223396563	0.971732378870159
anxa11	0.90992366971353	0.973764803576391
anxa2	0.796831014688948	0.869471559736033
anxa3	0.848127530854972	0.956942883885558
anxa4	0.860793712407726	0.864531080384734
anxa5	0.978788871161562	0.952870371152809
aoc1	0.962214063261372	0.918947596438803
aoc3	0.733021453199376	0.973258469360431
ap1g2	0.836220016395281	0.839772045330366
ap2b1	0.944496218624496	0.977590991109877
ap3b1	0.882397683178938	0.937119270470802
ap3s2	0.894298434288961	0.891335935445881
apbb1ip	0.884486475146938	0.89251666944397
apcs	0.669657706465262	0.532176487656688
apex1	0.731766669791685	0.699557662014697
aplp1	0.892519886011129	0.903901950978937
apoa1	0.6844530932391	0.587948640065604
apoa2	0.848301157485275	0.595755503934611
apoa4	0.90996640250709	0.918475887895884
apob	0.995744946523673	0.993870376233938
apobr	0.298206710101475	0.559636588998228
apoc1	0.601974152591202	0.709945852178775
apod	0.782462497699422	0.687161162799001
apoe	0.546351644429947	0.384682174696563
apof	0.843052975408544	0.156217188306242
apoh		1
apol1	0.846979613733936	0.895953750253899
apom	0.610765074398899	0.247658250082597
app	0.823976348129329	0.819860375939855
appl2	0.852317475159462	0.933050104477809
aprt	0.918135288354332	0.848605298363163
araf		1
areg	0.962201507886581	0.999235213185317
arf6	0.84469098828839	0.94565105301443
arfip1	0.940465532901264	0.987995134983013
arg1	0.898308889016561	0.91199079920865
arg2	0.988312714179635	0.991031632078787
arhgap1		1
arhgap25	0.951388593589513	0.980316104290317
arhgap30	0.997761454931773	0.99580329751129
arhgap45	0.850471161462288	0.959628842890495
arhgap5		1
arhgef1	0.930875763054987	0.967862545617808
arhgef10	0.944492159942403	0.988255943664262
arhgef12	0.911129399032084	0.844721744639649
arhgef5		1
arid3a		1
arid4b		1
arl13b	0.926988126687553	0.830098588284631
arl2bp	0.936455303601432	0.980440410227734
armcx2		1
arnt	0.996787772090342	0.93276246935348
arntl	1	0.997220149941898
arsa	0.75567341598583	0.940492846874056
arsb	0.813409383060251	0.906099876187328
art3	0.762532401532087	0.519374296294776
art5	0.985010402253417	0.999808259084347
artn	0.998152081155239	0.980057989645941
asah1	0.818613334780978	0.927411594662963
asah2	0.740898849831701	0.797373111304202
asgr1	0.828571871349976	0.706771786680554
asgr2	0.892451845696327	0.936982052208292
aspn	0.938595889237837	0.979602818752197
aspscr1	0.906816032860247	0.934347286278081
asrgl1	0.857954509744942	0.958427024362356
ass1	0.792824376978928	0.605577318601296
atf2		1
atf4		1
atg16l1	0.841048079572751	0.939050998524396
atg4a	0.932493707082776	0.872883181246218
atox1	0.907276236515298	0.915060747597761
atp1b1	0.997018227103207	0.987171790383332
atp1b2		1
atp1b3		1
atp1b4		1
atp2b4		1
atp5f1d	0.999488290336418	0.997051792152423
atp5if1	0.833421025986733	0.915587224501222
atp5po	0.998155742999807	0.999976804986767
atp6ap2	0.966246534587633	0.886003913856037
atp6v1d		1
atp6v1f	0.972226475983666	0.978115889762512
atp6v1g1	0.899235447726748	0.942035031644604
atp6v1g2	0.988030244207573	0.994298557275226
atraid	0.786475395987026	0.773809582608009
atrn	0.723532273254196	0.932775773913043
atxn10	0.927352233009907	0.946429851283781
atxn2	0.979141756268831	0.984373759195615
atxn2l	0.932686730231613	0.979063053439398
atxn3	0.910577310332535	0.890957830714865
axin1	0.902119760557655	0.83928206633673
axl	0.86770953589557	0.831174365727498
azi2	0.899567126381077	0.885146803709263
azu1	0.888945643698443	0.814140673282189
b2m	0.758972548587256	0.691259923989674
b3gat3		1
b3gnt7	0.622437386093391	0.82200651117593
b4galt1	0.820622100024289	0.887035075868685
b4gat1	0.810192670900073	0.894322014995064
babam1		1
bach1	0.934738318376954	0.920946441443527
bag3	0.908898487998887	0.80321508897444
bag4	0.944025320698282	0.926010791920651
bag6	0.966584449691991	0.979303331212976
baiap2	0.845697090960142	0.803947819770409
bambi	0.923106139433682	0.906106246327383
bank1	0.890264353713587	0.867441397771169
bap18	0.954664587112844	0.971936774272445
batf		1
bax	0.913904431703362	0.929445323057768
bcam	0.736225453196534	0.768213546438483
bcan	0.931521969316154	0.897805988720938
bcat1	0.918520804811832	0.966154143173904
bcat2		1
bche	0.644587483005744	0.71917088624633
bcl2	0.959323872537988	0.954540806089395
bcl2l1	0.848258523749372	0.895728246124668
bcl2l11	0.816871127010892	0.788095478953532
bcl2l15	0.919404491288538	0.857817073550744
bcl7a		1
bcl7b		1
bcr	0.916118476461065	0.874297290930473
bdnf	0.798249962374014	0.742981834125025
becn1	0.898361384620048	0.840755422673789
bex3		1
bglap	0.845804689294911	0.523447513523825
bgn	0.796556108317322	0.848649991171111
bhlhe40		1
bhmt2		1
bid	0.922957606072371	0.973917523101173
bin2	0.913253953746788	0.973463986905941
birc2	0.890646532488074	0.95529598627591
blmh	0.688853796656568	0.737252869011565
blnk	0.957095587661328	0.836329818391637
bloc1s2		1
bloc1s3	0.827702771739819	0.884830702196025
blvrb	0.917002202500754	0.938938322796641
bmp10	0.767319789551542	0.910048139408325
bmp4	0.933006787129122	0.940205099414043
bmp6	0.925190086456135	0.981475039142356
bmper	0.917810186916011	0.858772770928904
bnip2	0.931590847196396	0.966456820516336
bnip3l	0.982967090455183	0.99770133508057
boc	0.923447354545758	0.866325439712988
bola1	0.891311536800117	0.886274090944868
bola2_bola2b	0.914145724376184	0.95710543826124
bpifa2	0.759581629396955	0.581822505360602
bpifb1	0.769722829188109	0.73755409028871
bpifb2	0.81597427360376	0.790727523404133
brap	0.895916883960824	0.972910326251536
brd1		1
brd2		1
brd3		1
brdt	0.929604223087317	0.959590139691913
brk1	0.907994525863471	0.909702674790259
brme1		1
brsk2	0.778766905498013	0.919795364530985
bsg	0.838373735757827	0.780278030548517
bsnd		1
bst1	0.448660730529487	0.923664733014794
bst2	0.703902988764382	0.781585953513022
btc	0.814140186293521	0.737720503293565
btd	0.672130537291984	0.962655719919585
btla		1
btn1a1		1
btn2a1	0.809603347989592	0.74452017782673
btn3a2	0.533281331827373	0.822346011043988
btnl10		1
c19orf12	0.910236367418363	0.801498603413204
c1galt1c1		1
c1qa	0.813951010414694	0.919329116510894
c1qbp	0.967231199646838	0.992960327106941
c1ql2	0.877570077384934	0.791500187020324
c1qtnf1	0.945306519175009	0.901019365315306
c1qtnf5	0.850594948274738	0.935810310952038
c1qtnf6		1
c1qtnf9	0.526250061901122	0.743391789310026
c1r	0.868663175751047	0.855006156016194
c1rl	0.732630653551181	0.775049865823908
c1s	0.821246697306854	0.730568233439609
c2	0.828225475774229	0.855583164762009
c2cd2l	0.994895365265001	0.991413510059922
c2orf69	0.942267215247859	0.934069797234863
c3	0.91710493280111	0.864865986282573
c4bpb	0.837524116022695	0.809744057827138
c5	0.976166485599052	0.937870868601002
c7	0.81493165088134	0.94819777739172
c7orf50	0.901469461484056	0.888496768424637
c8b	0.808337038173934	0.930651592196129
c9	0.695847465649327	0.777381255067359
c9orf40	0.929290799533424	0.899456152678992
ca1	0.878153103355587	0.936962672235636
ca11	0.98404262038018	0.999718413669213
ca12	0.958445643189923	0.935510578364169
ca13	0.834805597416454	0.905887908514765
ca14	0.829258743497281	0.692706305447918
ca2	0.894558123035381	0.847925207121153
ca3	0.868684966209465	0.834899172189802
ca4	0.842790219241042	0.917664645765079
ca5a	0.474573979703584	0.561147191224403
ca6	0.554230965862451	0.806274655950817
ca7	0.998122004687899	0.998834147096975
ca8	0.99910201616775	0.983399235390369
ca9	0.952701804414255	0.954777020968548
cabp2		1
cacna1c		1
cacna1h	0.997053701711438	0.990288798733647
cacnb1		1
cacnb3	0.851665241580265	0.876560626892488
cacybp	0.831024891675729	0.886896199759567
cadps		1
calb1	0.923157363486992	0.68760967491621
calb2	0.95784106757513	0.74236983279278
calca	0.817553265563863	0.647287644149559
calcb	0.891610967971913	0.768482974180743
calcoco1	0.875239738778138	0.889957954334015
calcoco2	0.893306677664154	0.910232914041839
caly		1
camkk1	0.923346683524518	0.952802009302699
camlg	0.981109441131923	0.996463306189897
camsap1	0.867963052456745	0.899327457910728
cant1	0.888064734937861	0.789503240623658
capg	0.430473414414938	0.36163353271988
capn3	0.974815080367263	0.943325120514461
caps	0.901265796340974	0.770227319737968
carhsp1	0.937567894754649	0.872999217586601
casc3	0.921097411762064	0.955144115206684
casp1	0.918093390034228	0.860198082877164
casp10	0.933370658728967	0.990947693934464
casp2	0.880011656896198	0.836569068368373
casp3	0.832143679507284	0.8232914800989
casp4		1
casp7	0.911710609372227	0.956926759270244
casp8	0.902413799038731	0.969398467185807
casp9		1
casq2		1
cat	0.87975057954539	0.832437067619605
cblif	0.855136038777345	0.937090949893953
cbln1	0.998648368020635	0.999827276976405
cbln4	0.946335724029963	0.939137334602306
cbs	0.885046815959784	0.940037999650036
cbx2		1
cc2d1a	0.852751415549206	0.873887827201685
ccar2	0.997940139444268	0.985201534592527
ccdc134	0.954152019390346	0.981831409808006
ccdc28a	1	0.999636264545254
ccdc50		1
ccdc80	0.862312041947108	0.900406987730973
ccer2	0.889660317196531	0.961335722719302
ccl11	0.837685787242526	0.800695983448376
ccl13	0.835511370831108	0.813378624142432
ccl14	0.696602519228489	0.565156022103522
ccl15	0.326190861766202	0.0961002038226804
ccl16	0.417205576371796	0.396644685910661
ccl17	0.740297782867906	0.897277035231808
ccl18	0.798792230928851	0.755980028500143
ccl19	0.913531398277277	0.915027095742928
ccl2	0.823073260822279	0.800619598995248
ccl20	0.974343031306642	0.978124784549401
ccl21	0.895565006238718	0.919477996853069
ccl22	0.924615967102961	0.891309302508295
ccl23	0.750841423725721	0.586063855515055
ccl24	0.567140789554508	0.959426572837391
ccl25	0.465026461586146	0.765929933793308
ccl26		1
ccl27	0.824066722557953	0.783685750788351
ccl28	0.873078608280831	0.869208244401477
ccl3	0.797710835851194	0.616875075850772
ccl4	0.83478635512474	0.973064620248085
ccl5	0.779866565648069	0.63318987901465
ccl7	0.87770979495105	0.86845330689318
ccl8	0.565876250584771	0.927696688328753
ccn1	0.824975135909355	0.76717273837002
ccn2	0.765425869725669	0.867705750925721
ccn3	0.747162532701575	0.726144966321954
ccn4	0.838886354776949	0.758814240534222
ccn5	0.870919293371343	0.916959780900043
ccnd2		1
ccne1		1
ccs	0.792163184989835	0.862387408636023
cct5	0.955433084656558	0.970753719437043
cd101	0.659918931152597	0.912603324936775
cd109	0.482771625150344	0.693856629757539
cd14	0.892308319434428	0.873360484367185
cd160	0.776559099487472	0.746788997047411
cd163	0.812195540554062	0.859895553039596
cd164	0.922096168907092	0.922011280679166
cd164l2	0.895620630340434	0.992969594474933
cd177	0.876494330778904	0.956688249079281
cd1c	0.899424002179288	0.974303515888472
cd2		1
cd200	0.930047073474233	0.950385171140001
cd200r1	0.568772154883004	0.755535225700479
cd207	0.806418336902269	0.969881053969702
cd209	0.535878195486381	0.806885823385515
cd22	0.800715861459598	0.854000140426356
cd226	0.86256912829642	0.858105745339571
cd244	0.866752468594988	0.938088705341426
cd248	0.863075044284647	0.943514314778148
cd27	0.612934185693887	0.628785714266765
cd274	0.836080881499335	0.859058303674648
cd276	0.514410307080679	0.52818850347449
cd28	0.872300234454963	0.921480742107565
cd2ap	0.831643560580931	0.864979957875665
cd300a	0.642230354055699	0.756610691357133
cd300c	0.58372879046545	0.393364572940926
cd300e	0.52304635845952	0.381155822693236
cd300lf	0.0591302474604795	0.398163309113864
cd300lg	0.619429744437925	0.673717814941879
cd302	0.779646994299946	0.760590986930276
cd33	0.23670029502586	0.355163005032609
cd34	0.899286599841114	0.928505117347324
cd36	0.797544998193533	0.829360476291461
cd38	0.644546432654964	0.460695793415308
cd3d		1
cd3e		1
cd3g		1
cd4	0.722014647916195	0.875658174399685
cd40	0.746426568209811	0.921985975435445
cd40lg	0.826878350629859	0.847027040684375
cd46	0.844593800613846	0.887060311885914
cd48	0.558798306983804	0.720107529683225
cd5	0.781316054080872	0.84777557486143
cd55	0.816986314995985	0.905598249613282
cd58	0.794873204714338	0.711105769931196
cd59	0.649201446248017	0.584675101068799
cd5l	0.924587745488033	0.995293309329046
cd6	0.420140367798549	0.492101795314346
cd63	0.811143266235569	0.806741869225468
cd69	0.798502778612162	0.853926672979586
cd7	0.802265319655938	0.937991323715673
cd70	0.483740527399349	0.692112271383968
cd72	0.798523319137773	0.861487673689349
cd74	0.733414205769538	0.687211207698347
cd79b	0.76079752086011	0.79962791579575
cd80	0.746787846698345	0.686092142741096
cd82		1
cd83	0.737473659443293	0.819645396389601
cd84	0.74826553379474	0.930130467694679
cd86	0.892016901940817	0.686176124862541
cd8a	0.877611583834565	0.854263611293728
cd93	0.882717524372307	0.768813284643376
cd99	0.815495354865254	0.822264957259863
cd99l2	0.786262182311622	0.824294310920478
cda	0.783759716842389	0.926862281745295
cdan1		1
cdc123	1	0.999933792214621
cdc25a		1
cdc26	0.926268591791166	0.950080443017673
cdc27	0.940785955198326	0.962201242081925
cdc37	0.839717565025789	0.844696915640492
cdc42bpb	0.888628128390572	0.757704450774278
cdcp1	0.877450628254517	0.829918566375174
cdh1	0.71606370613691	0.772645457576709
cdh15	0.866479487823243	0.85068111385124
cdh17	0.721865290787659	0.863225122856165
cdh2	0.811203208909852	0.778660193821709
cdh22		1
cdh23	0.989112064579637	0.994115186292058
cdh3	0.832158814662648	0.938555840083068
cdh4		1
cdh5	0.713298586347553	0.686282143470033
cdh6	0.777724994696345	0.835957369642068
cdhr1	0.895113387834847	0.887469052581495
cdhr2	0.682086697157634	0.600438864523763
cdhr5	0.811956315430656	0.933980835745086
cdk1	0.992034293109823	0.961609735631928
cdk5rap3	0.961096655098266	0.95210710812979
cdkl5		1
cdkn1a	0.844037701481949	0.874651484871819
cdkn2d	0.854805145696976	0.917545000057826
cdnf	0.769419626609518	0.888528231001674
cdon	0.973885061735721	0.951240265549904
cdsn	0.606937647220645	0.835878806352791
ceacam1	0.799456016453026	0.50871874120658
ceacam16	0.792592414623899	0.877377473318746
ceacam18		1
ceacam19	0.935225063492604	0.960320815702029
ceacam20	0.968575340101636	0.965399573031226
ceacam21	0.343494143875943	0.48224866824405
ceacam3	0.970124507243084	0.999820918429532
ceacam5	0.776795726627964	0.922193371985411
ceacam6	0.824150809356656	0.901312733208957
ceacam8	0.745221952625125	0.678446546593907
cebpa	0.992149681567735	0.992042660247489
cebpb	0.906767573912413	0.841479924796487
cela2a	0.902620080839682	0.958745891040591
cela3a	0.902637253555804	0.928849005258844
celsr2	0.775254378484614	0.739614353536882
cemip2	0.988070507942856	0.99864419523004
cend1		1
cenpf	0.936252617749147	0.87801500665834
cenpj		1
cep112		1
cep152		1
cep164		1
cep170	0.898751080715813	0.825249975026712
cep20	0.848022853844151	0.913307679461218
cep290		1
cep350		1
cep43	0.903204376722069	0.906770324917604
cep85	0.909229032424477	0.898007297434688
cert	0.927027653592327	0.932565162803654
ces1	0.564955672484749	0.636198658721316
ces2	0.945377960679978	0.81259055222334
ces3	0.937319701323024	0.945246310544035
cetn2	0.926419505201095	0.958740488795614
cetn3	0.832167828009504	0.798048965053708
cfb	0.638934428968346	0.401185695731583
cfc1	0.962678784219066	0.91087693377036
cfd	0.798555482231723	0.742787954727792
cfh	0.741869908263638	0.636919858792891
cfhr2	0.54274842364908	0.761475382143416
cfhr4	0.70156425147638	0.712103225822116
cfhr5	0.783214874171691	0.903883298681886
cfi	0.792425118987483	0.739599540368674
cfp	0.832723654071244	0.912078338502301
cga	0.767455726179453	0.85635640338391
cgb3_cgb5_cgb8	0.968899803243974	0.955182076000411
cgn		1
cgref1	0.616225685460088	0.812867455583868
chac2	0.960651670695584	0.974096760598319
chad	0.756300105738854	0.832287222148097
chchd10	0.863531689166275	0.734819379726636
chchd6	0.922743979587311	0.941897845729195
chek2		1
chga	0.797768359348789	0.818741097998979
chgb	0.541405523603042	0.516920829955246
chi3l1	0.710599541824277	0.770869380556313
chit1	0.544932292246356	0.960820087719778
chl1	0.883727760488041	0.886295316923226
chm	0.942987734820594	0.969171560214322
chmp1a	0.835066945412164	0.796078987091962
chmp6	0.779070815405135	0.896715819552468
chp1	0.997971120911582	0.995149490719068
chrdl1	0.64145571765334	0.584604069378921
chrdl2	0.953980038079496	0.970053643340405
chrm1		1
ciapin1	0.847560930051493	0.825503433629022
cilp	0.924499995810464	0.799888855182919
cinp	0.998180968507146	0.999714030130396
cirbp	0.839223441604706	0.943313773316935
cit	0.985858086983107	0.995558110787202
ckap4	0.648079138729774	0.689391502125638
ckb	0.796476761722645	0.608831068525695
ckmt1a_ckmt1b	0.960738597515613	0.898069687206938
clasp1		1
clc	0.581214244537156	0.54262746769348
clec10a	0.684422786340079	0.824572758059185
clec11a		1
clec12a	0.893026224573229	0.958980934939708
clec14a	0.755435237448175	0.760210524629765
clec1a	0.740018696901781	0.680698053182297
clec1b	0.812529460255635	0.882918832408499
clec2l		1
clec3b	0.958627009301748	0.93038249613227
clec4a	0.675490509043922	0.871006176748424
clec4c	0.405713695830566	0.679653157123585
clec4d	0.472082399992531	0.503158947720752
clec4g	0.873890209498785	0.846021596349066
clec4m	0.500282763737603	0.729632827288253
clec5a	0.771280957583459	0.712982418679453
clec6a	0.708984494432767	0.8733871171377
clec7a	0.242001317346411	0.822852309398519
clgn	0.717014257553502	0.906266855816551
clic5	0.98618854958335	0.999614096226134
clint1		1
clip2	0.903053047228144	0.875353044512091
clmp	0.458801299765811	0.431367434049907
clns1a	0.98580420656762	0.962060922832859
clpp	0.921353235399169	0.988593834771305
clps	0.853329744844678	0.979778111996921
clspn		1
clstn1		1
clstn2	0.911981570445159	0.942736515745256
clstn3	0.783944901562129	0.819936275262879
clta	0.959560767791795	0.966815166955775
clu	0.980154807316268	0.674325873737665
clul1	0.73342744771988	0.864896463549764
cmc1	0.833619090950219	0.931309481707261
cmip	0.896095161817705	0.993505316015655
cndp1	0.929606112018589	0.997889643615453
cngb3		1
cnp	0.864219928098746	0.875444174254114
cnpy2	0.98442552109789	0.999748595275266
cnpy4	0.883880825157213	0.938701589439575
cnst	0.879467249406321	0.958448239530176
cntf		1
cntn1	0.837088088260025	0.886401061482705
cntn2	0.522181471304109	0.770397858698864
cntn3	0.853367229875715	0.818448509026095
cntn4	0.888133537950199	0.943450861236652
cntn5	0.820769220898346	0.773605965541576
cntnap2	0.789505903390564	0.819753986876753
cntnap4		1
coch	0.839005217118804	0.948734936361579
col15a1	0.658386569217734	0.761896593627755
col18a1	0.829098669276088	0.682797703237792
col1a1	0.824621572438669	0.866084320155101
col24a1	0.982473482197406	0.689585989803486
col28a1	0.643984866026895	0.668028012236903
col2a1	0.53996344897791	0.768977746878948
col3a1	0.978314761243422	0.987672395570187
col4a1	0.888077620985666	0.951401964910567
col4a4		1
col5a1	0.933189124030157	0.907976288957729
col6a3	0.720949579371544	0.631760175705102
col9a1	0.968570796259265	0.966792788396829
col9a2		1
colec12	0.674133616656417	0.571375425382977
commd1	0.900592068708506	0.902550296627818
commd9	0.966944068046613	0.977822574119445
comp	0.876883076659744	0.726955505654841
comt	0.719044469462214	0.861373572620228
copb2	0.976776098917699	0.970728018017003
cope		1
coq7	0.864735857139889	0.82761308401919
coro1a	0.878888957555148	0.963793196035597
coro6	0.989447888255935	0.9535349668148
cox5b	0.919929215251603	0.945129008526392
cox6b1	0.927275754079523	0.977583494528998
cpa1	0.884212691675422	0.874966754149553
cpa2	0.794843870345862	0.805387130678087
cpa4	0.834972526356247	0.893037849249092
cpb1	0.89985801155798	0.93198920852776
cpb2	0.737038119188905	0.86867600054601
cpe		1
cplx2		1
cpm	0.81894500622788	0.551290211725163
cpox	0.972385259427611	0.96311478214616
cpped1	0.697672162719709	0.898534831723775
cpq	0.856904126276239	0.576927167371791
cptp		1
cpvl	0.567422952121613	0.864958403369436
cpxm1	0.757411364776636	0.724268369000724
cpxm2	0.753839530972391	0.629071758590367
cr1	0.805341580570694	0.900130926416545
cr2	0.867513222811185	0.92495675272544
cracr2a	0.930459813725779	0.783748996827882
cradd	0.844538997877115	0.952627578384338
creb3		1
crebzf		1
creg1	0.772451660687143	0.814865304716769
creld1	0.502582191912373	0.498412422746855
creld2	0.816280105274638	0.934939747316349
crh	0.84957404111844	0.896811878932247
crhbp	0.671394624752441	0.809418054397692
crhr1		1
crim1	0.889261406287822	0.944589662107139
crip2	0.908205996320905	0.893908391082822
crisp2	0.738674248017796	0.758327174441635
crisp3	0.69889964254339	0.850210918402639
crkl	0.864852371987452	0.946396074687081
crlf1	0.938155375477579	0.922105497192373
crnn	0.770179843792436	0.93079356235543
crtac1	0.472481228244543	0.710959142684329
crtam	0.874218617410851	0.893025037026912
crtap		1
crx		1
crybb1	0.818880537732907	0.897810768784675
crybb2	0.867415779170405	0.816931182055752
crygd	0.686912315704027	0.956903546256665
crym	0.893788518165248	0.958890122619628
cryzl1	0.875266026036813	0.877412735502237
csde1	0.957679149505376	0.899678630858793
csf1	0.763702490157777	0.783200661667865
csf1r	0.826756415909962	0.858146681083105
csf2		1
csf2ra	0.987604471160137	0.928355253920485
csf2rb	0.340504846606527	0.604133201757408
csf3	0.902939807536139	0.747991755110955
csf3r	0.968145553846826	0.874715706421023
csh1		1
csnk1d	0.985299069022523	0.978646072060666
csnk2a1	0.897899690642625	0.94805636242585
cspg4	0.853404352657788	0.872498093786109
cspg5		1
csrp3	0.940703478391601	0.898894255750671
cst1	0.696182777662083	0.810308905743632
cst3	0.49623677202996	0.473025307162035
cst5	0.571501468107612	0.698563500936768
cst6	0.824133035039007	0.631424573090762
cst7	0.548659731722384	0.702632172542213
cstb	0.538023907259959	0.694038556493732
ctag1a_ctag1b		1
ctbs	0.752985863567983	0.908857114211671
ctf1	0.914964410832896	0.926836393647777
cthrc1	0.890716216444695	0.586109387931454
ctla4		1
ctnna1		1
ctrb1	0.810085295442594	0.968462733374957
ctrc	0.751010121737251	0.867893643253608
ctrl	0.837276892448416	0.919258182194608
ctsb	0.715434980731933	0.643030052794087
ctsc	0.796029641046168	0.825559572170966
ctsd	0.829232221543037	0.766459269618722
ctse	0.843097949495258	0.913196861396699
ctsf	0.855048307010693	0.865428258327029
ctsh	0.60029015176751	0.870719493693816
ctsl	0.869774151042147	0.876378167946923
ctso	0.863827781391353	0.888763870569401
ctsv	0.836201785106663	0.897194864352819
ctsz	0.666523774781258	0.79528261599463
cuzd1	0.931862293919332	0.914707667163905
cwc15	0.941554253842562	0.896979283601342
cx3cl1	0.816688134718753	0.807775279417478
cxadr	0.78849804245328	0.726850346059569
cxcl1	0.7350245309078	0.843762856948587
cxcl10	0.866524992709744	0.952741801561021
cxcl11	0.827866325971221	0.768651331273564
cxcl12	0.957019205029266	0.911119616435784
cxcl13	0.90861260780878	0.920165244501691
cxcl14	0.933057008950612	0.97637328139764
cxcl16	0.87102304404856	0.85885736731162
cxcl17	0.625511575026165	0.698203563437777
cxcl3	0.862776733174773	0.930611886107196
cxcl5	0.698118327042701	0.672793595491695
cxcl6	0.66707747403696	0.727878076905156
cxcl8	0.95380663781906	0.888203361227138
cxcl9	0.825186201544491	0.89145029961558
cyb5a	0.997993019438931	0.983637504874216
cyb5r2	0.896838127022722	0.883187926530872
cyp24a1	0.996414461086432	0.960739658169771
cyth3		1
cytl1	0.700435042465802	0.800903784173189
daam1	0.849554959744322	0.89328446569217
dab2	0.873621811535465	0.909491674346495
dag1	0.869575524174004	0.91978202997874
dand5		1
dapk2	0.913513133392273	0.910054072702574
dapp1	0.877303341853619	0.876565715758005
dars1		1
dbh	0.497925199661179	0.70619312984658
dbi	0.82944599298559	0.878488387118373
dbn1		1
dbnl	0.901182670403483	0.957589945568408
dcbld2	0.82857568911451	0.901944454802577
dcc		1
dcdc2c		1
dclre1c		1
dcn	0.849726157271747	0.81050400148748
dctd	0.870337742910342	0.916106886538189
dctn1	0.886827270261394	0.856702573675425
dctn2	0.963907777439184	0.992207147992892
dctn6	0.944385405412527	0.965486227769598
dctpp1	0.858720810787874	0.868318916456652
dcun1d1		1
dcun1d2		1
dcxr	0.763804533099234	0.791261803865224
dda1		1
ddah1	0.87440039418349	0.873482904229465
ddc	0.761737718692507	0.494636102244701
ddhd2	0.849979362970183	0.960954146819422
ddi2	0.944977151482397	0.944784009519898
ddr1	0.814075408651782	0.876845194609075
ddt	0.941740685346751	0.930307809198973
ddx1		1
ddx25		1
ddx39a	1	0.996088296992492
ddx4		1
ddx53	1	0.997761921049932
ddx58	0.960045593606277	0.974246677146266
decr1	0.887222731080521	0.973834260413148
defa1_defa1b	0.84065770445767	0.8623790442615
defb103a_defb103b		1
defb104a_defb104b	0.982515671435009	0.902269878847306
defb116		1
defb118		1
defb4a_defb4b	0.926717082803328	0.882336698428811
dennd2b		1
denr	0.945123048987517	0.965202392591582
dffa	0.900156118048917	0.895649625506234
dgcr6		1
dgka	0.938687724948421	0.962395293740546
dgkz		1
dhodh		1
dhps	0.98188462904317	0.990772541172039
dhrs4l2	0.943625676679433	0.988235096484302
diablo	0.845465938923634	0.937939553088785
dipk1c		1
dipk2b	0.887114463150093	0.887789332313383
dkk1	0.762544735137167	0.726661208214282
dkk3	0.805336759694333	0.774578341581855
dkk4	0.865257374645819	0.85978074157877
dkkl1	0.2643097419662	0.35119751851655
dlg4	0.890987545174541	0.934041885905574
dlgap5		1
dlk1	0.800471899692315	0.922592268601467
dll1	0.739429053338523	0.596263115356837
dll4	0.994165945197451	0.999781855291528
dmd	0.937078539905591	0.834732376092537
dmp1	0.879677888538913	0.877962705576158
dnaja1		1
dnaja2	0.867477399995185	0.862284751419714
dnaja4	0.948881286206727	0.849506968747588
dnajb1	0.77455266049331	0.861549288070619
dnajb14	0.901266721928683	0.930015179355019
dnajb2	0.917707381973186	0.894913703876313
dnajb6	0.811470281019125	0.957242068984584
dnajb8	0.968617069160197	0.998128064971747
dnajc21		1
dnajc6	0.839546497058812	0.901606385935503
dnajc9	0.899073980964023	0.871960768233422
dner	0.870301629432404	0.911327564927233
dnlz		1
dnm1	0.858058829095164	0.964855433721809
dnm3	0.845893194816716	0.931736772143314
dnmbp	0.919723164799209	0.921714887853186
dnpep	0.983790880442021	0.982629259636126
dnph1	0.841149367268274	0.87510619380885
doc2b		1
dock9		1
dok1	0.912680280138571	0.971361097923329
dok2	0.886931255916504	0.934951123358708
dpep1	0.619592629413908	0.6881933585093
dpep2	0.95211017612177	0.986602547633189
dpp10	0.924609096490987	0.969899176276659
dpp4	0.818029370342544	0.856942171065393
dpp6	0.83372332702433	0.759098705066726
dpp7	0.825663090239692	0.942933798672787
dpt	0.665439367870287	0.74264169372298
dpy30	0.866040785993108	0.834560689805603
draxin	0.873581683379855	0.821638366325451
drg2	0.885598642673142	0.929378528225482
dsc2	0.728050104558193	0.683087761426503
dscam	0.891167942459396	0.996744236649909
dsg2	0.852435739344741	0.839119204359103
dsg3	0.829401497070743	0.880424329713137
dsg4	0.856492632097178	0.8663310886093
dtd1	0.897819909751865	0.938875824386299
dtnb	0.847317320330055	0.815499955355577
dtx2	0.997945324540441	0.934850807784215
dtx3	0.829228769003026	0.847807032903542
dtymk	0.838358450278493	0.867587323580174
duox2		1
dusp13	0.9306199308635	0.872132075573791
dusp29	0.968914296985476	0.937461360589845
dusp3		1
dut	0.8389585117872	0.899326848587825
dxo	0.821030897079795	0.881926100519584
dync1h1	0.965553674505093	0.990886663440221
dynlt1	0.687025530879927	0.832248380813395
dynlt3	0.957359110391201	0.992629332692146
ebag9	0.873527022939491	0.960805262125874
ebi3_il27	0.696369695820785	0.68616188427796
ece1	0.930462489379205	0.931260427525115
echdc3	0.579123691056579	0.741477467846992
echs1	0.861241042952161	0.810078882000921
eci2	0.912302148285161	0.890402561441071
ecm1		1
ecscr		1
eda2r	0.552126385825222	0.485456973926354
edar	0.88856171107898	0.934109608333288
eddm3b	0.890584410772466	0.410836076606448
edem2		1
edf1	0.955190470953968	0.973913027101432
edil3	0.901992285689593	0.816882236166159
edn1	0.875747593270672	0.860466687081483
ednrb	0.997533848049916	0.958061882931068
eef1d	0.851338111288269	0.773644304640191
efcab14	0.791826060179225	0.839147784046037
efcab2	0.844619809546355	0.938554627534799
efemp1	0.726402305286601	0.686945210767154
efhd1	0.860129539845236	0.745793632295089
efna1	0.688621209374987	0.589583995541586
efna4	0.765361470361326	0.563685828466642
efnb2		1
egf	0.838614686098513	0.820580842399914
egfl7	0.861839005459693	0.953116177885051
egflam		1
egfr	0.979912210773933	0.948416601752303
egln1	0.874846113723605	0.749152409170492
ehbp1	0.869170343265526	0.873314521782782
ehd3	0.920926210449489	0.992514795858203
eif1ax		1
eif2ak2	0.832731718830299	0.951675104636896
eif2ak3	0.947697030476968	0.931311344931384
eif2s2		1
eif4b	0.837025173791702	0.9481740524519
eif4e	0.856042932065264	0.874489925064984
eif4ebp1	0.922818444795868	0.925152076532246
eif4g1	0.884655375465831	0.787492120983218
eif4g3	0.918287846680794	0.931031467783574
eif5		1
eif5a	0.999976413949222	0.995055439261582
elac1	0.83926172041233	0.949367650687378
elavl4		1
eln	0.527816547321762	0.591847442236069
eloa	0.887267408719253	0.880977338593031
elob	0.947789284326301	0.848196896251186
enah	0.974586830362931	0.948543086792218
endou	0.846884909637435	0.863969716523322
eng	0.85544239538731	0.937967214383485
eno1	0.880204365357579	0.937414839450304
eno2	0.853785123369005	0.912737529016339
eno3	0.864226761805091	0.881576444319649
enoph1		1
enox2	0.984143586684977	0.943769983628137
enpep		1
enpp2	0.905654474878392	0.702702408310247
enpp5	0.53466103214551	0.68099983828155
enpp6	0.813079690128807	0.88863165889232
enpp7	0.365433126962197	0.65015290881388
ensa	0.947092328680504	0.971718526637633
entpd2	0.79455006566644	0.879214185779261
entpd5	0.88979179204837	0.901725301614068
entpd6	0.924000819309423	0.994782573589728
entr1	0.942563563679924	0.902032609961127
ep300		1
epb41l5		1
epcam	0.867151290084309	0.8283517599738
epgn		1
epha1	0.826630539196871	0.878365060151063
epha10		1
epha2	0.806165849860927	0.586760992161709
epha4	0.818669857182946	0.91471534305458
ephb4	0.740577979827801	0.646011628911786
ephb6	0.841745797144051	0.777164330002355
ephx2	0.991863869562112	0.933498294587257
epn1		1
epo	0.905161643781154	0.748047089775908
eppk1	0.896428918722397	0.802925489753126
eps8l2	0.817204083973737	0.748615482830285
erbb2	0.874348871041244	0.805511929954766
erbb3	0.802181115338573	0.854102995217521
erbb4	0.845948796855884	0.930998308160577
erbin	0.844383973305472	0.897023218288223
erc2	0.989961208324585	0.999730405745348
ercc1		1
ereg	0.885492639205307	0.954401711352668
eri1	0.991265356432157	0.990539735174705
ermap	0.752258226985387	0.803377636855374
ern1	0.943249134918384	0.929601089962226
erp29	0.832860367602915	0.895423212382722
erp44	0.800683853455228	0.844660203258588
ervv_1		1
esam	0.75861148809149	0.82911246726406
esm1	0.898843841787055	0.880433008848001
espl1		1
esr1		1
esyt2	0.839598322559319	0.816638333331193
evi2b		1
evi5	0.930319888002343	0.949684720421279
evpl		1
exosc10		1
extl1	0.929203075498873	0.992369307988087
ezr	0.895778755410911	0.882672121606138
f10	0.735448706085403	0.84669629811992
f11	0.696084860098204	0.806263742408821
f11r	0.783373027916641	0.885499897802711
f12	0.383132146030039	0.536847881601638
f13b	0.811446981013543	0.91316371819438
f2	0.989884897302097	0.993895655380223
f2r	0.850422414767377	0.933049379948987
f3	0.779126964848082	0.433057056582994
f7	0.490548134672115	0.591640335356047
f9	0.746159961446845	0.744871245229235
fabp1	0.80036493310302	0.661134881968701
fabp2	0.913808770426147	0.859304041544798
fabp3	0.789358337503826	0.783881345725504
fabp4	0.7762723252348	0.473063185272048
fabp5	0.850769307251594	0.872380461344638
fabp6	0.917605064728974	0.929983092122544
fabp9	0.780001013433273	0.887850232665198
fadd	0.832291698666806	0.91006395228083
fam13a	0.872248503003079	0.968740046973014
fam171a2		1
fam171b	0.923386604776009	0.916935819609147
fam172a	0.857913358564666	0.914294662198877
fam20a	0.8459540449016	0.873231884884173
fam3b	0.700362407275381	0.378487450434889
fam3c	0.817078875961616	0.758075059461075
fam3d	0.486165516870281	0.608961765726985
fap	0.920089540272697	0.920432222400305
farsa	0.940107941058481	0.980034172243144
fas	0.763520222672045	0.816822078397799
faslg	0.797920917963542	0.916184464954896
fbln2	0.830480286380722	0.328226873012258
fbn2	0.952469737261175	0.99967777956337
fbp1	0.857910062584483	0.91929258822889
fcamr	0.712127703369231	0.74514883370728
fcar	0.533467163943855	0.81009226913186
fcer1a		1
fcer2	0.780487818483745	0.865743044590179
fcgr2a	0.370070730892415	0.903040414430927
fcgr2b	0.852851439943479	0.751122446356664
fcgr3b	0.461848451566334	0.681316578129779
fcn1	0.783587704658726	0.766108386597744
fcn2	0.592945384551082	0.751425371791251
fcrl1	0.82857728650024	0.883067037320781
fcrl2	0.645016491377743	0.915217933648383
fcrl3	0.501169436942907	0.652121734963164
fcrl5	0.467788892711112	0.622259919491562
fcrl6	0.664525747076229	0.817447339981993
fcrlb	0.712311638709931	0.985008321475376
fdx1	0.984701411089777	0.97743581643126
fdx2	0.974399092478635	0.95772452469045
fen1	0.901601295444274	0.831817423763952
fes		1
fetub	0.814676539511274	0.878627066641981
fga	0.823335740844332	0.586805205158303
fgd3	0.933797219199072	0.990337776576584
fgf12		1
fgf16	0.997361691969811	0.999706961298849
fgf19	0.910209765019311	0.95193867581496
fgf2	0.679310536633517	0.759434921034362
fgf20		1
fgf21	0.838287197166584	0.913656542461089
fgf23	0.905486298447042	0.843980181971073
fgf3		1
fgf5	0.646443793151248	0.847352671516299
fgf6		1
fgf7		1
fgf9		1
fgfbp1	0.759830457203566	0.745352605367731
fgfbp2	0.391117021488203	0.898678101426557
fgfbp3	0.689691185245122	0.782877549249811
fgfr2	0.844065267700487	0.709818051378671
fgfr4	0.278246406787219	0.479402077350618
fgl1	0.485492022554005	0.606592123489511
fgr	0.926449639294206	0.912471390838276
fh		1
fhip2a		1
fhit	0.907309769593284	0.953977877600062
fis1	0.807578738082177	0.869611890836246
fkbp14	0.853241337328054	0.935740418663546
fkbp1b	0.9109064316392	0.94639486198653
fkbp4	0.918757600832531	0.989756116485422
fkbp5	0.868764862846387	0.964090172610013
fkbp7	0.947328485433835	0.956061109890407
fkbpl	0.882639126316531	0.947450250194276
fli1	0.818275196129651	0.913203464348143
flrt2	0.691878965120144	0.912393321295265
flt1	0.865568194085662	0.865300119946849
flt3	0.96464746045644	0.922439342537572
flt3lg	0.810204736780681	0.839879030635316
flt4	0.511893154811273	0.794940347770848
fmnl1	0.969725978790157	0.929340093497384
fmr1		1
fn1	0.877631823482882	0.922433836648434
fndc1	0.806612317859176	0.898053054726153
fnta	0.950796865667626	0.968925720509675
folh1	0.952831875113877	0.919212992322762
folr1	0.87893957308834	0.781333808646881
folr2	0.73198437621801	0.763550750629642
folr3	0.371172640216356	0.385007454057329
fos		1
fosb		1
foxj3		1
foxo1	0.944679292687353	0.999175790769888
foxo3	0.972468371598397	0.994280505196051
frmd4b	0.919300383583395	0.88330701165577
frmd7		1
frzb	0.855381916740693	0.622935555406012
fshb	0.864417787861649	0.649137991643624
fst	0.948052591240774	0.903367482974659
fstl1	0.951084177820618	0.987934868547762
fstl3	0.76416353237147	0.633947182077441
ftcd	0.82771215789792	0.716723719632977
fuca1	-0.0119225097076021	0.692985127225981
fuom	0.727419923556699	0.620779507835497
furin	0.787586406619799	0.727737581911534
fus	0.916727142708497	0.894065020802991
fut1		1
fut3_fut5	0.769767547406562	0.560715250413238
fut8	0.51864495824526	0.512047217294339
fxn	0.867503537268657	0.836395875647334
fxyd5	0.81454725276652	0.816594633123053
fyb1	0.870241264825156	0.961956569197561
fzd10		1
fzd8		1
gabarap	0.970403996978037	0.973883927229893
gabarapl1		1
gabra4		1
gad1		1
gad2		1
gadd45b		1
gadd45gip1	0.894448865579719	0.894025554273243
gage2a		1
gal	0.805831008860859	0.757513061527083
galnt10	0.852056717473228	0.907489150704248
galnt2	0.933808793067946	0.98244565660132
galnt3	0.901548782665181	0.995905101414402
galnt5	0.96531432755529	0.822930098399046
galnt7		1
gamt	0.999442086031284	0.994038982857123
gapdh		1
gart		1
gas2	0.982754125439678	0.976304208101491
gas6	0.762752766463611	0.848462295483091
gask1a	0.693791844062127	0.853884158368741
gast	0.830952226536491	0.923736255780114
gata3	1	0.999165711498527
gatd3	0.907516330757616	0.898257150056399
gba		1
gbp1	0.832728265884708	0.959698388105507
gbp2	0.979113178378416	0.980908616701988
gbp4	0.61913234684588	0.766177915035984
gbp6		1
gc	0.344081504155572	0.813430463356114
gcc1	0.831305953073632	0.963249587905796
gcg	0.774406551311976	0.627871786109902
gchfr	0.872825012447375	0.923142961250167
gclm		1
gcnt1	0.797416224077365	0.811132456357589
gdf15	0.60206172499136	0.505497426683683
gdf2	0.858744578788829	0.853117007625563
gdnf	0.946745386307405	0.854591283905773
get3		1
gfap	0.850516442982492	0.827908721560213
gfer	0.893708704132916	0.884717944021316
gfod2		1
gfra1	0.785563180741756	0.74161610574736
gfra2	0.89166096046941	0.959161635314233
gfra3	0.870494767521463	0.802111458041794
gfral	0.839501889767671	0.79068835847842
gga1		1
ggact	0.735030038886637	0.882710610974871
ggct	0.889428817285476	0.93044105300375
ggh	0.780608218904895	0.88093227291222
ggt1	0.387306397944795	0.278286207788595
ggt5		1
gh1	0.911097985282788	0.894460724435534
gh2	0.992986477066348	0.946740117764854
ghr	0.599431089262676	0.564361215605537
ghrhr		1
ghrl	0.896930631386977	0.883237753931987
gid8		1
gigyf2	0.898319702173747	0.883171444126333
gimap7	0.767302108069029	0.94918111339012
gimap8	0.975359401528341	0.981543273439457
gip	0.804087790574073	0.850641491031553
gipc2	0.909167343619538	0.940649231553762
gipc3	0.785195997285778	0.886176611672026
gipr		1
git1	0.903251016189954	0.865574422207259
gja8		1
gkn1		1
gla	0.746824371838854	0.833179773031814
glb1		1
gli2	0.997902408256388	0.999918787879688
glo1		1
glod4	0.874138556360322	0.933814850807603
glp1r		1
glrx	0.830034490237783	0.733933939687689
glrx5	0.887871244631243	0.913954624662398
glt8d2		1
glyr1	0.987633719464951	0.999671504767165
gm2a	0.394054975490071	0.277220743749058
gmfg	0.897294142227146	0.945795673482511
gmpr	0.959759193290304	0.988832594958809
gmpr2	0.829553389620241	0.85998281606445
gnas		1
gne	0.898243370170485	0.947483250281267
gngt1		1
gnly	0.725834881309964	0.607425906522369
gnpda1	0.976807859275714	0.995348993222971
gnpda2	0.909294111426953	0.935730797283551
golga3	0.964593609226979	0.99562876555735
golm2	0.86401628710369	0.804629943419171
gopc	0.92649783865585	0.99295231583016
gorasp2	0.900647988458827	0.954838478923888
got1	0.746093188155168	0.618540849937811
gp1ba	0.707144005643098	0.854016859752507
gp1bb	0.830444124284641	0.902304888510925
gp2	0.696129451928341	0.73063426329699
gp5	0.855341199931494	0.889048789154225
gp6	0.798653521396237	0.927968904216952
gpa33	0.843712049626874	0.781895654724185
gpc1	0.745893748487543	0.650354749460695
gpc5	0.542522283250576	0.691587563000095
gpd1	0.906248766010784	0.810091546026197
gpha2	0.974641528690191	0.973825459459044
gpi	0.859328368229687	0.900458810262963
gpihbp1	0.960572070796188	0.988298318025693
gpkow	0.961119566394229	0.952168540315382
gpnmb	0.873128049305361	0.929888774629514
gpr101	0.997473617572373	0.971477842060592
gpr158	0.891099226905573	0.489245658148851
gpr15l	0.946797320775757	0.951144357045012
gpr37	0.427585561722999	0.356177805158672
gprc5c	0.827945921150859	0.83007243288892
grap2	0.862048691230507	0.924502957181355
grhpr	0.844165669245468	0.900438072401673
grik2	0.965518656720328	0.923032228257711
grin2b	0.99778423547504	0.975906453282638
grk5	0.926041206032138	0.96860877032126
grn	0.707334687530802	0.732738133518325
grp	0.901622476211124	0.960785732862979
grpel1	0.839024388669735	0.83933284097285
grsf1	0.935182755653321	0.994998127724326
gsap		1
gsn	0.93317972301503	0.919038714882215
gsr	0.945792322501556	0.863876334505253
gsta1	0.706757423536876	0.737201205659734
gsta3	0.789573698997688	0.730817775359093
gstm4	0.922582558980291	0.989267149151036
gstp1		1
gstt2b	0.389904050513063	0.570843499353661
gtf2ird1		1
gtpbp2	0.902817660609467	0.968475048705492
guca2a	0.782394627936576	0.780606162175226
gucy2c		1
guk1		1
gusb	0.828387882083825	0.771243004712846
gys1	0.883080048102885	0.934663731356853
gzma	0.829041794142397	0.906295770574529
gzmb	0.881021085474514	0.921972108939509
gzmh	0.913497052920788	0.89046674469361
h2ap		1
hadh		1
hagh	0.912612881955352	0.922946770573964
hao1	0.784545059835998	0.799529689249763
hars1	0.87846204794171	0.936152555118488
havcr1	0.686621412515917	0.747436227438569
havcr2	0.741820896734008	0.568038533972623
hbegf	0.704358555169783	0.665521153601018
hbq1	0.860276379886734	0.752813559833384
hbz	0.407610197222317	0.743300369666727
hcg22	0.93126662842056	0.93282231382732
hcls1	0.90351413061399	0.918257110078488
hdac8		1
hdac9		1
hddc2	0.704494202086581	0.638006110139914
hdgf	0.300560152165253	0.701199578527646
hdgfl2	0.943377448864434	0.949151826544113
hebp1		1
heg1	0.752150462546582	0.823980069776683
hepacam2	0.662752103123409	0.884149891476733
heph	0.870839087428776	0.897328972764674
hexim1	0.870162178041123	0.911835138101628
hgf	0.848578094365226	0.852860953312043
hgfac	0.846759815864689	0.695016723630806
hgs	0.883460507085268	0.900989825000515
hhex	0.797040614368545	0.799465117102169
hif1a	0.997328568557646	0.995904913556361
hip1		1
hip1r	0.914208085759983	0.863854932042356
hjv	0.899795060511767	0.906964107474153
hk2		1
hla_a		1
hla_dra		1
hla_e		1
hmbs	0.878813307484161	0.847246505570335
hmcn2	0.729499895595203	0.91193455726786
hmgcl	0.927211783434318	0.927266530961301
hmgcs1		1
hmmr	1	0.99341898787307
hmox1	0.839749893615484	0.879271700061556
hmox2		1
hnf1a		1
hnmt	0.386234539762142	0.823396848306531
hnrnpk	0.900492840094794	0.956878818261391
hnrnpul1	0.854847949977221	0.777060307492504
hpcal1	0.905307945890694	0.92723163218836
hpgds	0.869405609232179	0.980892147141735
hpse	0.820664643089205	0.848674112612389
hras		1
hrc		1
hrg	0.856041786847517	0.918356793410554
hs1bp3	0.871414750483277	0.87268397901104
hs3st3b1	0.93551772480244	0.964066438984337
hs6st1	0.842040244815108	0.861279269171087
hs6st2	0.874191830864922	0.766674805995171
hsbp1	0.705576229634426	0.947940892431267
hsd11b1	0.759250057024744	0.837849343604305
hsd17b14	0.713828098088488	0.955869732620029
hsd17b3	0.986596646857031	0.9661031693171
hsdl2	0.74733443854411	0.854632946738141
hsp90b1		1
hspa1a	0.903020077089541	0.933360040679179
hspa2	0.990653663622959	0.974503805971977
hspb1	0.723395567476767	0.916626119387077
hspb6	0.781607062823986	0.687766291500636
hspg2	0.774715255095942	0.652012147066023
htr1a		1
htr1b	0.998672645107016	0.977605691007781
htra2	0.876735405915951	0.904745261036106
hyal1	0.890773744868911	0.961498568742717
hyou1	0.854955426478996	0.696709316903373
ica1	0.867276469672687	0.848647672050432
icam1	0.748135705327934	0.774428585886982
icam2	0.417729459316098	0.762351014629712
icam3	0.741076654732272	0.816601273719466
icam4	0.639044072319219	0.842748542475412
icam5	0.515735543106716	0.743217786637647
icoslg	0.900171387146416	0.934802806867585
id4		1
idi2	0.91834568564719	0.847086430146047
ido1	0.865010067934096	0.917145491383508
ids	0.975044596480833	0.910249845313251
idua	0.734231509756928	0.922634554069685
ifi30	0.653286247569675	0.754220392165152
ifit1	0.998567875963089	0.999737233920973
ifit3	0.977368940052189	0.938430345963643
ifnar1	0.911720723295196	0.956904656152495
ifng	0.976476924286082	0.971227729516264
ifngr1	0.827160625720419	0.794752397083414
ifngr2	0.335172640633156	0.370817463475316
ifnl1	0.983913453235017	0.987189324565394
ifnl2		1
ifnlr1	0.865888034329211	0.871836591478219
ifnw1		1
ift20	0.971819028927133	0.998049265971666
igbp1	0.885386822301516	0.859661770707036
igdcc3		1
igdcc4	0.895944694262502	0.850664103067355
igf1r	0.857766001515885	0.847749971951205
igf2bp3		1
igf2r	0.827892493258998	0.78111156781089
igfbp1	0.834617240772719	0.77869759447727
igfbp2	0.727762812494745	0.633486354066919
igfbp3	0.504592440404904	0.567167805871654
igfbp4	0.722279283895866	0.669434977873729
igfbp6	0.768724982785768	0.679902343867765
igfbp7	0.798676749673842	0.803297883734077
igfbpl1	0.792404980807659	0.747538625752562
igfl4		1
ighmbp2		1
iglc2	0.883644598688142	0.8875808047859
iglon5	0.99862976741857	0.977908960849543
igsf21	0.972722768986063	0.834880844982925
igsf3	0.848325760568767	0.755240635107561
igsf8	0.788544214763398	0.85881525627452
igsf9	0.731303576374078	0.816441079408812
ikbkg	0.918276378365146	0.841916404618284
ikzf2		1
il10		1
il10ra	0.989167892367532	0.994954321661223
il10rb	0.621826105354621	0.613601070411599
il11	0.9968171076177	0.971925175480508
il12a_il12b	0.463201538099971	0.72352232373213
il12b	0.454230504688994	0.569262165569269
il12rb1	0.820237184623719	0.859079459435629
il12rb2	0.991231141753638	0.980032295286533
il13		1
il13ra1	0.555874002847392	0.580962938060436
il13ra2		1
il15	0.818981452959939	0.894735622784951
il15ra	0.940965726650418	0.896890285317006
il16	0.637108357157345	0.762278661573641
il17a	0.993031000413235	0.954535499815339
il17c	0.989279093411628	0.982167582635607
il17d	0.784475029665362	0.911563482175864
il17f	0.988714885409197	0.970113437502829
il17ra	0.593767129981597	0.146263007603484
il17rb	0.486557006202367	0.45640400041219
il18	0.849403228686102	0.8147216033474
il18bp	0.787402214354106	0.699011788168836
il18r1	0.358403280792463	0.63840358035879
il18rap	0.984466831533315	0.985650863016064
il19	0.795430424014045	0.783696398028488
il1a		1
il1b	0.942957598393346	0.927335700038085
il1r1	0.869514195312306	0.834103295789993
il1r2	0.727595149264576	0.812387617532845
il1rap	0.324319074617852	0.916610095831072
il1rl1	0.640884224922921	0.825704768825059
il1rl2	0.794151437680178	0.887958338212073
il1rn	0.816370086643296	0.639883633356798
il2		1
il20		1
il20ra		1
il20rb		1
il21r		1
il22	0.980507308033826	0.914608649177949
il22ra1	0.949015489625493	0.902931461307107
il24	0.999960276444809	0.991473781721083
il25		1
il2ra	0.627964710749141	0.789078584668022
il2rb		1
il2rg		1
il3		1
il31	0.997445780342976	0.95023387524554
il31ra	0.823037465614642	0.906647251762589
il32	0.808074923667874	0.760279371232159
il33	0.993554830293111	0.988097113489306
il34	0.733321342899453	0.984101431477545
il36a	0.997566452754874	0.973344340537162
il36g	0.989307650221743	0.986859692005386
il3ra	0.855287150320247	0.834986261689451
il4		1
il4r	0.894559179852558	0.835838506560609
il5		1
il5ra	0.841633713060454	0.904624343229274
il6	0.76996840548176	0.825228028737221
il6r	0.302635227750948	0.56232264339735
il6st	0.831705468273226	0.853048639424643
il7	0.88841821222744	0.95248791464566
il7r	0.188368432089509	0.316773368936428
il9		1
ilkap	0.954820211590113	0.98911418855026
immt	0.917428540845855	0.92402456832647
impa1	0.884377418371388	0.970844708646185
impact	0.897064043263988	0.863832653703297
impg1		1
ing1		1
inhbb	0.728888347999109	0.576007651492269
inhbc	0.634406241970384	0.851214246565505
inpp1	0.947603204726557	0.98228334706126
inpp5d	0.893594021259187	0.939872453166527
inpp5j	0.990761565555056	0.984138464987271
inppl1	0.932263309843039	0.990746969215491
insl3	0.909221911793824	0.358525741590512
insl4	0.984052127836803	0.965556090529848
insl5	0.960551308959325	0.962647345575817
insr		1
ipcef1	0.894313199383991	0.956090868337147
iqgap2	0.962943680577007	0.968385968469987
irag2	0.960931252278586	0.918160316744476
irak1	0.843229785225266	0.806326159778618
irak4	0.90933251130316	0.992723793075725
islr2	0.810993196742669	0.859721625017879
ism1	0.913672642430745	0.895751413872395
ism2		1
ist1	0.824492334844624	0.831089035534804
itga11	0.964515377686647	0.962641794125262
itga2	0.733385005527151	0.774087330682917
itga5	0.852112719465332	0.883359667668238
itga6	0.835450471271742	0.909415329108237
itgal	0.988680233306872	0.999373483499935
itgam	0.934314672589631	0.931705822126514
itgav	0.826942621567661	0.796921211313118
itgax	0.998868515081323	0.991345350873647
itgb1	0.881985519446827	0.816574554319491
itgb1bp1		1
itgb1bp2	0.878250241353568	0.921081237553642
itgb2	0.873572677224494	0.923855954643693
itgb5	0.879791365035708	0.960991227973314
itgb6	0.874712642554593	0.800810647143272
itgb7	0.778999990060577	0.839038658179325
itgbl1	0.859441071993784	0.846215296193539
itih1		1
itih3	0.768604548991277	0.866767189149444
itih4	0.868103323813327	0.598197887948668
itih5		1
itm2a		1
itpa	0.768175281012558	0.856517803890454
itpr1	0.846034641955407	0.869848070794674
itprip		1
ivd		1
izumo1		1
jam2	0.852258464128535	0.723975057568432
jam3	0.831955366640969	0.893544603134242
jchain	0.956824371980375	0.957955804705844
jmjd1c		1
jpt2	0.854207818326109	0.938882375208701
jun	0.978265459537656	0.991479671283384
kazald1	0.576690507432066	0.820201372963359
kazn	0.927108039738604	0.983960074856714
kcnc4		1
kcnh2		1
kcnip4		1
kctd5	0.959581864499075	0.981549826868883
kdm3a		1
kdr	0.649722599880525	0.840324672197611
kel	0.732317214209533	0.790388683890091
khdc3l		1
khk	0.732858606049669	0.860387227967611
kiaa0319	0.889551934052507	0.827175468087982
kiaa1549	0.997856941380761	0.956270240921146
kiaa1549l		1
kiaa2013		1
kif1c	0.971188579481203	0.977033162707361
kif20b		1
kif22	0.97272662828545	0.999770548796693
kifbp	0.865395769937859	0.910034464224606
kir2dl2	0.561635565334825	0.64296147716421
kir2dl3	0.737479194084164	0.7989640480136
kir2ds4	0.383682882550507	0.66181936852604
kir3dl1	0.577208502952877	0.858540973513008
kir3dl2		1
kirrel1		1
kirrel2	0.894950038204794	0.836896204047368
kit	0.814821461475467	0.946357870601513
kitlg	0.872298566994455	0.881421063555833
klb	0.56768820227302	0.85493281802915
klf4	0.940695551967939	0.919577142688313
klhl41	0.953331049709615	0.832280662344518
klk1	0.514339644594082	0.583335224368039
klk10	0.715360184567689	0.885647723383554
klk11	0.711585199525309	0.860968371107834
klk12	0.254139333326	0.188630602130606
klk13	0.800960312355606	0.799916541356514
klk14	0.875017109936563	0.939119661308249
klk15	0.705956631805361	0.997045762971802
klk3	0.872280315698868	0.405256165911941
klk4	0.855376821194817	0.932861345873237
klk6		1
klk7	0.813699294504182	0.911267298025308
klk8	0.810953100384789	0.925563150675001
klkb1	0.760566599491465	0.74527257614063
klrb1	0.845339128114592	0.8431979277186
klrc1		1
klrd1	0.700220920864983	0.668347474788893
klrf1	0.862799786363811	0.925436102756701
klrk1		1
krt14		1
krt17		1
krt18	0.767557396970626	0.696445984680549
krt19	0.951768002509149	0.887261754535256
krt5	0.962444050412962	0.972274577122613
krt6c	0.997756824863037	0.998642170966675
krt8		1
kyat1	0.908913647860014	0.931688371189673
kynu	0.808380475048873	0.86747180227389
l1cam	0.796858365213315	0.882249849248498
l3hypdh	0.855745548369298	0.936538145800978
lacrt	0.947767817312507	0.946414323093573
lactb2	0.844071224870676	0.905745124329293
lag3	0.842461227702797	0.749535043528737
lair1	0.468904010917153	0.679063577333153
lair2	0.673187558607442	0.894924954849737
lama1		1
lama4	0.837264936953677	0.931852334016923
lamb1	0.768072852581432	0.966944372272873
lamp1	0.944557030552234	0.828361320242763
lamp2	0.790910807457746	0.892722586797793
lamp3	0.797022495314009	0.745638851052465
lamtor5		1
lap3	0.961057391363523	0.999214357711683
larp1	0.967956483691923	0.995278397877384
lat	0.870622145619946	0.896559636687732
lat2	0.843964328212968	0.92140018947195
lats1	0.828337138541759	0.847607890643794
layn	0.700388019120668	0.634694628243231
lbp	0.533519586261301	0.789961991963347
lbr	0.823572791230997	0.81179614633818
lcat	0.823112282413112	0.840819406796445
lcn15	0.770738806012851	0.847633868253425
lcn2	0.767343186528081	0.661628353418837
lcp1	0.54245817952948	0.381463941685174
ldlr	0.54508184443906	0.570739096190726
ldlrap1	0.851561978082062	0.981364500184175
lect2	0.179274762135618	0.0651099867674599
lefty2	0.65070625913232	0.768877291824432
leg1	0.719097799772029	0.54119809139684
lelp1	0.999866624519922	0.992324587015554
leo1		1
lep	0.520116257993405	0.434529659560005
lepr	0.867303001497274	0.913703111377765
letm1	0.917064630039603	0.991371613029868
lgals1	0.76349601708104	0.716608597838523
lgals3	0.71877239767912	0.714281168979624
lgals3bp	0.85282298187941	0.851195299417626
lgals4	0.726477844435618	0.650756073767944
lgals7_lgals7b	0.8672119650237	0.933381471461943
lgals8	0.72610179266431	0.818328184073946
lgals9	0.542670556401218	0.405055538467726
lgmn	0.886025406319697	0.948836294247659
lhb		1
lhpp	0.900311050229321	0.930751918706506
lif		1
lifr	0.918403171096017	0.928768596095575
lilra2	0.650439855673817	0.436503956951798
lilra3	0.393396205954441	0.741502166358484
lilra4	0.99571867378012	0.912789659871713
lilra5	0.728875264499921	0.770552580318719
lilra6	0.656852446701809	0.676122344214174
lilrb1	0.715232533374419	0.897031305507891
lilrb2	0.341355849360067	0.801789117691093
lilrb4	0.560162599061117	0.642754744341912
lilrb5	0.265159824592573	0.342328084870683
lipf		1
lmnb1		1
lmnb2	0.91644331327037	0.848880151303061
lmod1	0.877988795050782	0.842760071346957
lmod2		1
lonp1	0.909995554300727	0.918402201121905
lpa	0.803000932970179	0.858360902409965
lpcat2	0.962014845162185	0.952018665666024
lpl	0.730697875642483	0.536313410165476
lpo	0.856104981534324	0.670786426109234
lpp	0.934508781839621	0.936867931363766
lrch4	0.851908779743742	0.796700620645032
lrfn2		1
lrg1	0.550828730823739	0.527345203615186
lrig1	0.418962371074023	0.626455555484914
lrig3	0.981471673304099	0.97946463556134
lrp1	0.655821605250958	0.725560021507853
lrp11	0.671768585524957	0.579881666594881
lrp2		1
lrp2bp		1
lrpap1	0.548241739361621	0.77036293943361
lrrc25	0.627471889750152	0.683882435031881
lrrc37a2	0.520645202573594	0.91769676824047
lrrc38	0.926432813455267	0.943344288301546
lrrc59	0.924345340964124	0.973799921867023
lrrfip1	0.921143772868915	0.898550377303128
lrrn1	0.54783709012455	0.813218248304766
lrtm1		1
lrtm2	0.934273907704606	0.928052083768927
lsm1	0.981726614693451	0.991102244005146
lsm8	0.987710124049902	0.980148055906654
lsp1	0.819085555189258	0.726157302667373
lta	0.584691831778723	0.938150126862894
lta4h	0.964745413019097	0.995846303351302
ltb	0.978181360816257	0.993846437849229
ltbp2	0.692660116639344	0.603483848628626
ltbp3	0.784985939087807	0.915686750944168
ltbr	0.679170077530767	0.703323594408229
lto1	0.999259236992102	0.998713552398668
luzp2	0.964067290658074	0.964266937634992
lxn	0.980909970257921	0.984470825828317
ly6d	0.696657170517812	0.685622494414058
ly75	0.528773439797808	0.916669911356522
ly9	0.684367774802652	0.764097984820896
ly96	0.842097788673136	0.852467712906104
lyar	0.964059738279023	0.916265851038205
lyn	0.893019998743002	0.952945134676585
lypd1	0.999240903168528	0.997041675364879
lypd3	0.842793624767983	0.888416538131975
lypd8	0.841127367025955	0.984967350653016
lypla2		1
lysmd3		1
lyve1	0.917493134321231	0.998209528485708
lyzl2	0.960868173300326	0.812237948068157
lztfl1	0.877213459917278	0.94265840752318
m6pr		1
mad1l1	0.891666913559596	0.836615430171614
maea		1
mag	1	0.95625949499191
magea3		1
maged1	0.958283824333444	0.966065012922908
mamdc2	0.869998914479945	0.742400254300478
mamdc4	0.705785495566353	0.724475822862706
man1a2	0.841940097910887	0.875779807390391
man2b2	0.401594265311136	0.720676521282676
maneal		1
manf	0.863513675182914	0.941112936171674
mansc1	0.854850796575326	0.8451289241015
mansc4	0.638514816988274	0.944003371242708
map1lc3a		1
map1lc3b2		1
map2	0.929506982881284	0.990933425687877
map2k1	0.873939424624409	0.900497879465343
map2k6	0.886978788024951	0.981572712228217
map3k5	0.936634570249314	0.889139021153542
map4k5	0.881389985059713	0.985934278630629
mapk13		1
mapk9	0.97243889622966	0.916824629608498
mapkapk2	0.898382306034308	0.830810970756865
mapre3		1
mapt		1
marco	0.818461557400646	0.919810286685621
mars1	0.911030946120656	0.995763725181179
masp1	0.82347152101932	0.900848629360931
matn2	0.82591694007634	0.857919942216692
matn3	0.763353230986136	0.887523132231964
mavs	0.887225715516361	0.835834109478404
max	0.893184391342377	0.907271761970129
mb	0.843255228965708	0.722322311372421
mbl2	0.490904652793889	0.584357853913126
mcam	0.865066829371796	0.811899023624844
mcee		1
mcemp1	0.827871803625436	0.946474895426839
mcfd2	0.919250685992612	0.976729706167216
mcts1	0.99253711525518	0.987654074872508
mdga1	0.268546069371289	0.393838571044555
mdh1	0.897424143610616	0.913655175483051
mdk	0.828715741741447	0.826682608197679
mdm1	0.969435301535582	0.968158240204857
mecr	0.884008418318751	0.89279120180933
med18	0.876615605518961	0.93524348278806
med21	0.996482907457724	0.999042905714537
megf10	0.758407909152031	0.85211188204477
megf11		1
megf9	0.814379990109655	0.801379917321358
meltf	0.869217357833825	0.909185407898393
ment	0.635372532007208	0.873392560780277
mep1a	0.819495043936814	0.817097294764529
mep1b	0.242700062581525	0.634555200783073
mepe	0.887638380921848	0.873859136723484
mertk	0.861759270971022	0.854693696801818
mesd	0.879065147499481	0.932623972133776
met	0.864018140351484	0.940746802963366
metap1		1
metap1d	0.905765325730739	0.982578839448102
metap2	0.846695208795066	0.914014183290739
mfap3		1
mfap3l	0.996429631766088	0.999723393738818
mfap4	0.822040185384727	0.702176268430675
mfap5	0.829568909383805	0.820561868186542
mfge8	0.579663095738296	0.838698585464931
mgll	0.899315324497058	0.987444627020818
mgmt	0.908369935460211	0.990432977712128
mia	0.549945859977614	0.28485775311727
micall2	0.926179359999077	0.813572335974484
micb_mica	0.472288341164035	0.321781626526124
mif	0.885269345550127	0.911910571330619
milr1	0.854966644265433	0.961901224164328
mindy1	0.887949533308733	0.955089003903157
mink1	0.848984348964025	0.800881062957492
mitd1	0.878661452796965	0.97054432361589
mki67		1
mllt1		1
mln	0.676594421380752	0.756717473718332
mme	0.224797207200932	0.284798750496629
mmp1	0.729087386576605	0.841338942337595
mmp10	0.815050250593086	0.882700063806699
mmp12	0.671930770352993	0.874069011134729
mmp13		1
mmp15		1
mmp3	0.640524889952013	0.616646670008702
mmp7	0.882085237375673	0.867493515674601
mmp8	0.733735053194476	0.628711927356268
mmp9	0.725748623063733	0.536542206576926
mmut	0.977254688666236	0.978404839621267
mn1		1
mnat1	0.993042466507877	0.963948860886269
mnda	0.877881944119383	0.796694608790084
mocs2	0.799048640270259	0.880505560781883
mog	0.810190180465838	0.443783929121647
morc3		1
morf4l1		1
morf4l2		1
morn4		1
mphosph8	0.912714721546232	0.922421232651304
mpi	0.85571989749072	0.899373396848623
mpig6b	0.864843738031254	0.923725805364275
mpo	0.922705435036159	0.893489893669818
mprip		1
mrc1	0.842026992263172	0.852000170707767
mri1	0.86162844344712	0.915919784013727
mrpl24		1
mrpl28	0.999985156783966	0.981779433657019
mrpl46		1
mrpl52		1
mrpl58	0.928174106609328	0.959586450905393
mrps16		1
msln	0.629482797675591	0.643512616798902
mslnl		1
msmb	0.223616063277415	0.381161849033714
msr1	0.787328263615231	0.85531099136065
msra	0.843370126112743	0.86635759562806
mst1	0.471976509024099	0.764539018986659
mstn	0.892656266467089	0.808067492401929
mtdh	0.906163454733917	0.957748519195395
mthfd2		1
mthfsd	0.715037186713304	0.904846521697749
mtif3	0.860386744618237	0.937876059096066
mtpn		1
mtr	0.997234589252632	0.987484816771656
mtss1	0.94312707936618	0.94913296036523
mtss2	0.874515554722376	0.863610748576442
mtus1	0.957259731827845	0.955222036022758
muc13	0.850357679808317	0.872286301196024
muc16		1
muc2	0.608581303958012	0.619007085220678
mucl3		1
mvk	0.88842120436664	0.875157144150996
mxra8	0.742290688319988	0.782344917466855
mybpc1	0.761934384754237	0.754778058388926
mybpc2	0.972296711201425	0.898752383153012
mycbp2	0.970122097407241	0.984728373103883
mydgf	0.810042279513758	0.883558053253165
myh4		1
myh7b		1
myh9	0.811088013844197	0.892173190003788
myl1	0.989752795677247	0.989628831337451
myl3	0.807884805910474	0.813365077779005
myl4	0.956329020301913	0.955459033900848
myl6b		1
mylpf	0.967781149987449	0.934718855855826
myo6		1
myo9b	0.956831748793976	0.954738450816328
myoc	0.854918796541618	0.804003925121779
myom1		1
myom2	0.928121132633955	0.845147229972914
myom3	0.871718997639407	0.726241850049769
mzb1	0.665257401583511	0.724788234309364
mzt1	0.95151670993083	0.936814768796279
naa10		1
naa80	0.805956554960591	0.945606223868352
naaa	0.668569217938379	0.866898760690194
nacc1	0.976404542296684	0.968745723981637
nadk	0.800476076711146	0.756900752375093
naga	0.971238217391113	0.991775610062429
nagk	0.927983742989988	0.975344616460151
nagpa	0.898091670619865	0.936921714750104
nampt	0.969551331876838	0.964341568432156
nap1l4	0.924339428602844	0.876550553840345
naprt	0.938342412391751	0.999211416987927
nars1	0.909683031365894	0.988484693363404
nbl1	0.789806567234759	0.806303860338829
nbn	0.930968500102116	0.888738414443357
ncam1	0.853375143911693	0.758833294188727
ncam2	0.766890914642109	0.741501050301289
ncan	0.845090042390056	0.858424458443598
ncf2	0.803309261171219	0.753705153069132
nck2	0.905715773899526	0.954901641736931
ncln	0.998061276401316	0.999775079118971
ncr1	0.785979444821977	0.881716417605507
ncr3lg1	0.70016068987406	0.932978049836179
ncs1	0.765605351990105	0.736145371091849
ndrg1		1
ndst1		1
ndufa5	0.964182079422339	0.935594941771105
ndufb7	0.844878867235271	0.910203413410805
ndufs6	0.969743253723821	0.958413282353564
neb	0.983279305512457	0.922278797158296
necap2	0.927536766507804	0.924952653282015
nectin1		1
nectin2	0.76505845714961	0.721603822804787
nectin4	0.789570473702417	0.802153559922851
nedd4l	0.969896204993455	0.995728661121632
nedd9		1
nefl	0.731513103813883	0.829724727314889
nek7	0.939514242215475	0.964795169418036
nell1	0.766745270493824	0.838915413063966
nell2	0.863389360919843	0.831833361950441
nenf		1
neo1	0.956676834717441	0.922276108614327
nexn	0.882278685027743	0.833507498193314
nfasc	0.753336287940775	0.815712190280122
nfat5	0.970934340869249	0.902351057292315
nfatc1	0.926296888205755	0.927362239775578
nfatc3	0.989307574473927	0.918519619198859
nfe2	0.8994030865187	0.930849985554907
nfic		1
nfkb1	0.939938289630942	0.857237065593895
nfkb2	0.998782023813766	0.96629880784017
nfkbie	0.928682289930506	0.935944689685383
nfu1	0.881251347936748	0.935872478184857
nfx1	0.962863281953349	0.880938033172021
nfya	0.98276987968675	0.987832522190679
ngf		1
ngfr		1
ngrn	0.986513539548943	0.999051844212366
nhlrc3	0.836938812940023	0.912691685005555
nid1	0.892728207706108	0.948261769857422
nid2	0.662411224728837	0.692819145598745
ninj1		1
nit1	0.826357233657623	0.864374477849131
nit2	0.886858048900025	0.905813070656506
nlgn1		1
nlgn2		1
nme1		1
nme3	0.81258875712286	0.9103618134656
nmi	0.89099298499932	0.994105832026351
nmnat1	0.860362068869752	0.776452479241565
nmrk2		1
nmt1	0.953176219082495	0.980636816150334
nomo1	0.782935667240746	0.780748518780926
nop56		1
nos1	0.875697728474527	0.815974707893529
nos2		1
nos3	0.929186562278431	0.875291524171755
notch1	0.906041201887984	0.91597224928343
notch2	0.731890888608846	0.500448166528541
notch3	0.820586841981316	0.823350452003059
npc2	0.5768827240338	0.621606650540316
npdc1	0.757027556606855	0.64832320073929
nphs1	0.870708367435952	0.90958884284933
nphs2	1	0.996296506728609
npl	0.783535330855448	0.894142188967232
nppb	0.933767275677581	0.904077702164569
nppc	0.778054252322136	0.81190945245666
npr1		1
nptn		1
nptx1	0.759523083947538	0.901447378831618
nptx2	0.878950071066974	0.773852664279319
nptxr	0.73955576563457	0.672979777082987
npy	0.690062507207856	0.721630629403877
nrcam	0.893449451539178	0.878612821093467
nrgn	0.834910066787273	0.927172806885338
nrn1		1
nrp1	0.804250808684839	0.86482809482306
nrp2	0.869441612875659	0.926026836466171
nrtn		1
nrxn3		1
nsfl1c	0.858828839606364	0.748027205377483
nt5c	0.701547346186747	0.943109974202234
nt5c1a	0.896507013228607	0.834163991392313
nt5c3a	0.904134991846377	0.988579740745577
nt5e	0.384023773259289	0.763505278173435
ntf3		1
ntf4		1
ntprobnp	0.815868991854866	0.645509168095109
ntrk2	0.953988275074257	0.977676028709994
ntrk3	0.818287862707754	0.743606539962384
nub1	0.92750937821017	0.98816960800547
nubp1		1
nucb2	0.735011274443851	0.736021458253285
nudc	0.918173444949069	0.899401401113052
nudt10		1
nudt15	0.993483562382291	0.999824670358882
nudt16	0.850767750243581	0.918793886408972
nudt2	0.915556490691589	0.935799149137896
nudt5	0.870040494118788	0.909284587520803
numb	0.882456315983669	0.881954319324123
nup50		1
nxpe4		1
nxph1	0.974935111791625	0.915300018160226
nxph3	0.822314720463882	0.799577888567219
obp2b	0.615851180913084	0.596358933677146
ocln	0.874970325762829	0.851360038220992
odam		1
ofd1		1
oga	0.912150877060022	0.851695875786046
ogfr	0.933939151807104	0.966039964291533
ogn	0.390360720968032	0.314242127807681
ogt		1
olfm4	0.580598808591742	0.750657353327239
olr1	0.811209644935163	0.705759443086685
omd	0.803019572410788	0.895977408794893
omg	0.924303198011203	0.863435525730041
omp		1
ophn1	0.901211145623847	0.863940036506967
oplah	0.911126440236367	0.841624264162862
optc	0.874637076933595	0.854918454963016
orm1	0.738365713811715	0.68207427959736
osbpl2	0.998576312965005	0.997936504564527
oscar	0.700903723722863	0.852647923236917
osm	0.712626444231999	0.469674693853508
osmr	0.764627529781406	0.933955160435766
ostn		1
otoa		1
otud6b	0.856904934183263	0.940225140268875
otud7b	0.836746471417823	0.945417298083002
oxct1	0.929250788805857	0.911679711605971
oxt	0.604683435155802	0.714256490552267
p4hb	0.821775258554329	0.862203916203707
pacs2	0.878852023770463	0.824849843745798
padi2	0.988672153754584	0.980093946749268
padi4	0.912103157317072	0.848261745594644
paep	0.640130773405531	0.738367317118428
pafah1b3		1
pafah2	0.939913919662731	0.997957177619373
pag1	0.832148366544847	0.812137512994821
pagr1	0.954869966352582	0.965372375665019
paip2b		1
pak4	0.891036930623193	0.937142197915177
palld		1
palm	0.772195589823422	0.700215266362249
palm2	0.765333120822045	0.555528480240855
palm3		1
pam	0.798354521965632	0.884929935308163
pamr1	0.804028095193169	0.711448900128476
pappa	0.908301695548817	0.947579709555487
pard3	0.984187899635405	0.985026275474942
park7	0.885273144636457	0.90074182715317
parp1	0.890636796673744	0.802265246660514
paxx	0.832091258936866	0.898275118738455
pbk		1
pbld	0.765775369888364	0.812467617193126
pbxip1	0.861350668275857	0.801838432093611
pcare		1
pcbd1	0.771875890083751	0.782108631189769
pcbp2	0.867569214092417	0.966355914488791
pcdh1	0.931141484937205	0.825636797225392
pcdh12	0.891157993615753	0.929567681789023
pcdh17	0.728010840844557	0.877108981512361
pcdh7	0.968929208562434	0.988644438447032
pcdh9	0.921242049128098	0.976069931931285
pcdhb15	0.901870574593022	0.868386134254202
pcna	0.997595237754018	0.986955736251799
pcsk7	0.943364252503702	0.968962530136428
pcsk9	0.868063767430426	0.856384341637576
pcyt2	0.882736457341254	0.915424396803123
pdap1	0.830686564124829	0.871906532397244
pdcd1	0.871937243306772	0.839688161611028
pdcd1lg2	0.582128001983832	0.899051536241238
pdcd5	0.774460194870473	0.913469300595569
pdcd6	0.393773743910333	0.570156405885395
pdcl2		1
pde1c		1
pde4d		1
pde5a		1
[truncated: 920 more rows]
