# Supplementary material for: Machine learning-guided deconvolution of plasma protein levels
Source: Mol Syst Biol. 2025 Oct 9;21(12):1822–44. doi: 10.1038/s44320-025-00158-6 (PMC12672695; doi:10.1038/s44320-025-00158-6)
Supplement: Supplementary file 19 — Source data Fig. 3 [file 44320_2025_158_MOESM19_ESM.zip › Figure_3/SourceData.Figure.3C.txt]

var	allele.difference.AFR.EUR	V3
abo	0.0400579999999999	0.395316770681655
acadsb	0.053205	0.0764694932406273
ace	0.302688	0.129465342515288
ace2	0.018516	0.0995821847756903
acp1	0.144436	0.394090252029539
acp5	0.091591	0.197405502724467
acp6	0.055463	0.0775546529985779
acvrl1	0.00820799999999999	0.114536129659725
ada	0.00634699999999999	0.257530055700454
adam15	0.153765	0.667539056091212
adam22	0.4500775	0.405564160587159
adam23	0.08434	0.461969018897051
adam8	0.00619599999999999	0.174418306732854
adamts16	0.461124	0.0475286599972086
adamtsl5	0.184233	0.0908323885039237
adgrb3	0.043125	0.272112127929766
adgrd1	0.5966996	0.188398609143378
adgre1	0.352699	0.495262378106866
adh1b	0.22826	1.19033807504669
afap1	0.278789	0.73157724490694
afp	0.025555	0.00552832138942318
agrn	0.190822	0.315458165880182
agt	0.0630529999999999	0.659753026935873
ahnak	0.229119	0.460596929091659
ahnak2	0.361272	0.0753318324110056
ahsg	0.019075	0.31052627388417
aldh3a1	0.032961	0.41689046625999
amn	0.186465	0.587773309503394
amy2b	0.00881900000000002	0.41502956878897
angptl3	0.091557	0.0695689440104996
angptl4	0.054858	0.112823396871034
anxa2	0.275065	0.488766869397457
aoc1	0.0220159999999999	1.07859379226169
aoc3	0.101746	0.502911724366124
apex1	0.142228	0.0329712896045723
apobr	0.0439430000000001	0.342138663509235
apoe	0.075894	0.187245574406356
apof	0.633376	2.67546046623509
apol1	0.511045	0.175842250746398
apom	0.133329	0.607336919897482
arg1	0.058686	0.105535484053291
arsa	0.070912	0.449576660999519
arsb	0.325022	0.232430753689226
art3	0.043633	0.00149365303771681
asah2	0.079907	0.112981708106231
asrgl1	0.0322370000000001	0.123849338088244
atraid	0.481758	0.117622502325413
b3gnt7	0.098348	0.319563798918671
b4galt1	0.061578	0.0715729597621215
bcam	0.00618700000000005	0.0392425033201985
bcat1	0.163881	0.127775288878882
bche	0.00165800000000005	0.361733821850759
bmper	0.025788	0.30877808976816
bpifa2	0.226484	0.657641315953892
bpifb1	0.135844	0.082893850508398
bpifb2	0.135418	0.174994071006431
brsk2	0.319932	0.539994033065799
bst1	0.122372	0.737196205097839
btc	0.389564	0.470307958652866
btn3a2	0.107476	0.327369317915537
c1qtnf9	0.222122	0.359924077628395
c1r	0.035194	0.255459751384882
c1s	0.00862300000000005	0.113692631950261
c7	0.025887	0.579441341911146
c8b	0.122666	0.502787450334976
ca13	0.023778	0.116051202567504
ca5a	0.147083	0.275431563013301
calcb	0.090002	0.098136985918194
capg	0.065979	0.00536501303007865
casp10	0.155453	0.146711093116132
ccl13	0.071882	0.272245674045855
ccl14	0.021088	0.164302587812995
ccl15	0.3896868	0.240146984652811
ccl17	0.559476	0.0558444324414263
ccl18	0.265642	0.321898128696555
ccl21	0.083812	0.012823803148904
ccl23	0.740639	0.119272560903322
ccl25	0.00874699999999995	0.335138639329408
ccl3	0.154302	0.505365237493106
ccl5	0.294894	0.0728260961031613
ccl8	0.105547	0.561651291460414
ccn2	0.276889	0.141422604545691
ccn3	0.329299	0.145467799782567
ccs	0.467366	0.476735196770383
cd109	0.126358	0.277551264727092
cd160	0.143887	0.197866571501175
cd164	0.120631	0.223295252717088
cd164l2	0.0206970000000001	0.932645641107085
cd177	0.00920299999999996	0.604034186889745
cd200	0.0521871	0.0643626937261022
cd200r1	0.0236230000000001	0.178176501357944
cd209	0.144492	0.0529966904905273
cd276	0.330642	0.0679507445036045
cd300c	0.047777	0.593611497276776
cd300e	0.068034	0.185649402635564
cd300lf	0.526071	0.161354530829194
cd33	0.054789	0.192538974025045
cd36	0.064379	0.293429294935059
cd38	0.0545329999999999	0.0642942940774481
cd4	0.153756	0.233053738532955
cd48	0.00955500000000009	0.188441435061194
cd58	0.420049	0.267211856079721
cd6	0.256003	0.102783787783269
cd70	0.216382	0.473768106258259
cd80	0.183964	0.296811988669883
cd83	0.131182	0.0654722940152308
cd84	0.3331882	0.0364483809912191
cd86	0.061841	1.57393550558651
cdh17	0.221042	0.0888751563918697
cdh23	0.40084	0.217570636189582
cdh6	0.414189	0.204655950604034
cdhr1	0.105011	0.0684645616542125
cdhr5	0.079861	0.341293093686905
cdkn1a	0.206731	0.0031735026591551
cdsn	0.135756	0.323508137463786
ceacam1	0.506453	1.29524985114582
ceacam21	0.615442	0.345708416583612
celsr2	0.035574	0.066603202635725
cep20	0.03712	0.0220939433980093
ces1	0.00226199999999999	0.34298262047045
cfb	0.087697	0.244773842427772
cfhr2	0.196996	0.618720071602246
cfhr4	0.195357	0.388343635470911
cgref1	0.353256	0.273879057797189
chchd6	0.014116	0.261691475907889
chgb	0.288539	0.169683633421533
chi3l1	0.121846	0.103037781862407
chit1	0.16966	0.687864005376709
chl1	0.061385	0.35723374720214
chrdl1	0.166997	0.112559587049771
cilp	0.050825	0.26596520973376
ckmt1a_ckmt1b	0.246749	0.996538453339408
clec10a	0.5755686	0.334235780601972
clec12a	0.195481	0.496127824165006
clec4c	0.0779920000000001	0.306787179441205
clec4d	0.175113	0.075495438363496
clec5a	0.075473	0.147113833848193
clec6a	0.227253	0.383049790955622
clec7a	0.071217	0.585043165550746
clgn	0.039771	0.554008763267776
clmp	0.424404	0.0948019703811822
clu	0.034706	3.68439166807857
clul1	0.170538	0.655167155567767
cntn2	0.1121552	0.644720492235173
cntn3	0.0301439	0.0257721395565133
cntn4	0.244274	0.133632895185882
cntn5	0.0423541	0.0844796385387543
cntnap2	0.2027891	0.553225731170491
col18a1	0.416906	0.0586689520169358
col24a1	0.1063	5.77051416166914
col28a1	0.520408	0.722871802992761
col2a1	0.438203	0.205877548479055
comt	0.231274	0.186309096069664
cpa2	0.21904	0.205899957666206
cpa4	0.078337	0.208064504147235
cpb2	0.147432	0.523226850726792
cpm	0.543533	0.91819540496963
cpox	0.361893	0.059309628888394
cpped1	0.713746	0.463480026430738
cpvl	0.174865	0.519850155095085
cpxm2	0.028984	0.190419886710254
creld1	0.54382	0.100896962186065
crh	0.027209	0.0701897711216074
crhbp	0.196549	0.403411473793137
crisp2	0.100357	0.551238593084702
crisp3	0.060161	0.350338064071857
crtac1	0.185313	0.409090814450572
crtam	0.136464	0.126129333668472
crym	0.099947	0.316861512564911
csf2rb	0.250511	0.359526909779572
csf3r	0.053989	0.584982373505276
cst1	0.181645	0.435559185206763
cst5	0.356591	0.372897032419809
cst6	0.091953	0.21159853976207
cst7	0.026372	0.419183947982167
cstb	0.303593	0.513187160180079
ctrc	0.062412	0.10854628019
ctsb	0.172624	0.129960045680796
ctsc	0.00995599999999996	0.105518267270926
ctsh	0.262128	0.596240522242418
cxcl1	0.569965	0.338666460087672
cxcl11	0.020467	0.594847986584132
cxcl17	0.248334	0.0892733292808079
cxcl5	0.320195	0.0921618411939394
cxcl6	0.253624	0.320626010843948
cyb5r2	0.334714	0.21696694115876
dbh	0.051164	0.550428565207059
dbi	0.081178	0.0758473486179064
ddc	0.1794737	0.859991951916651
ddr1	0.262953	0.303304698335811
dkkl1	0.0179600000000001	0.161518249088025
dll1	0.138806	0.0537150663641415
dnajb6	0.291009	0.079406836598688
dpep1	0.371235	0.546406449789849
dpp6	0.257831	0.0971605857802498
dsg3	0.012814	0.0824139676824166
dusp13	0.366401	0.298037672477927
ebi3_il27	0.1012445	0.179541824289596
echdc3	0.056495	0.318865027946423
echs1	0.464408	0.343457369409876
eci2	0.051624	0.494850273354902
egln1	0.262147	0.0311623544348317
enpp7	0.344315	0.401886580836993
entpd5	0.022973	0.0526757579714044
eps8l2	0.135819	0.220987681660662
erbb2	0.0782729999999999	0.151423782595085
ermap	0.073646	0.0102767208321027
extl1	0.454089	0.543895709767357
f12	0.248546	0.205001372483589
f3	0.100141	1.27171855908829
f9	0.193173	0.159198331693881
fabp2	0.0348890000000001	0.0225621069996434
fam171b	0.125109	0.130278739556823
fam3b	0.380904	0.369780755610079
fam3c	0.484197	0.0501875201159532
fam3d	0.3478273	0.106501528924922
fas	0.0671189999999999	0.127538251580046
fbln2	0.388758	1.67617825384601
fcamr	0.177238	0.282213134231981
fcar	0.157332	0.459744717941902
fcgr2a	0.102954	0.616985344897691
fcgr2b	0.018409	0.659590954700374
fcgr3b	0.139676	0.156584817027455
fcn2	0.0555950000000001	0.354839303844424
fcrl2	0.054252	0.481025674866277
fcrl3	0.148915	0.273670887913768
fcrl5	0.022859	0.0553777775104356
fcrl6	0.172135	0.25265016378769
fcrlb	0.055913	0.710541810981354
fgf5	0.231134	0.57668069421042
fgfbp1	0.055717	0.0336918157065274
fgfbp3	0.128971	0.269459246735822
fgfr4	0.183001	0.0953990542334848
fgl1	0.498369	0.288932020689483
fis1	0.070481	0.0836922669162868
flrt2	0.13203	0.41396789278388
fn1	0.152827	0.314078256272333
fndc1	0.211687	0.242143233673991
folr3	0.196454	0.0884662966281019
frzb	0.239006	0.885011029665304
fuca1	0.216305	0.15101768114552
fuom	0.30115	0.433408160367745
furin	0.03504	0.0177029578514399
fut3_fut5	0.278207	0.412403962315026
fut8	0.300064	0.10322966273992
fxyd5	0.058553	0.233348694596375
gal	0.355556	0.163290128621101
galnt10	0.211362	0.114086535554268
galnt5	0.487502	1.23495677748472
gas6	0.409619	0.0910419031726829
gask1a	0.275038	0.558667413064824
gbp4	0.334006	0.373699514268636
gc	0.219723	0.640287693143943
gfra2	0.029477	0.174921182987777
gfral	0.146588	0.122489955223363
ggact	0.027541	0.127134302722182
gipc3	0.00956299999999999	0.00457540936367912
glrx	0.085402	0.266785294256828
gm2a	0.249175	0.0813793047872233
gnly	0.33736	0.386374358499427
gnpda2	0.341885	0.152201906195541
gpc1	0.0163559999999999	0.104008017254876
gpc5	0.188488	0.158367400305611
gpr158	0.129899	2.14715063814634
gpr37	0.079185	0.123958410865449
gsta1	0.117233	0.139376834894571
gsta3	0.117233	0.0779391759389236
gstm4	0.234055	0.833184391643109
gstt2b	0.109142	0.228303109343253
gzmb	0.14645	0.0515684942979237
hbq1	0.114303	0.395188689500149
hbz	0.3221449	0.768976136458534
hddc2	0.454945	0.197046592560205
hdgf	0.257423	0.496118140132031
hgfac	0.048697	0.616639028834126
hpgds	0.195912	0.599114732810314
hrg	0.330811	0.28428828574605
hs6st2	0.249197	0.119939684642821
hsdl2	0.052434	0.322857880789442
hspb1	0.112163	0.351211972021641
icam1	0.22942	0.247565222952603
icam3	0.055438	0.0648676868280066
icam5	0.184034	0.378847237126611
icoslg	0.097623	0.232809866076354
idi2	0.035172	0.0108541849112855
ido1	0.349532	0.195748053043832
idua	0.036947	0.411199910446546
ifi30	0.129429	0.104559801007648
ifnar1	0.085078	0.301775541971303
ifngr2	0.102565	0.0194029005237674
igf2r	0.02564	0.00732488667160622
igfbp3	0.0373530000000001	0.162448951175734
igfbp7	0.023419	0.192585367005115
il10rb	0.223378	0.248013181828214
il12a_il12b	0.2390425	0.315570872349766
il12b	0.2390425	0.305314568660598
il13ra1	0.0841529999999999	0.238499594723173
il17d	0.23861	0.242323881600007
il17ra	0.041679	0.636703967580472
il17rb	0.113026	0.0853774051478424
il18	0.303807	0.098375466699734
il18r1	0.1342995	0.364649265704159
il19	0.056637	0.0480303508394813
il1r2	0.0776380000000001	0.0733974247951896
il1rap	0.1408514	0.783645604966025
il1rl1	0.258644	0.566031430379361
il1rn	0.0594039999999999	0.0838983037642121
il22ra1	0.062931	0.264636032695738
il31ra	0.037408	0.355942152599502
il34	0.111644	0.860531153484874
il6r	0.308817	0.429749325676064
il6st	0.0324949999999999	0.0162419899417569
il7r	0.188597	0.190708343561018
impa1	0.0458040000000001	0.00860272957849285
inhbc	0.170468	0.535344452402585
insl4	0.061654	0.387442546562136
ism1	0.023016	0.029324249937168
itga2	0.172865	0.208886380451434
itga6	0.038424	0.00363136568472003
itgb6	0.039268	0.0397508222781298
itgb7	0.496617	0.161554744617898
itgbl1	0.117359	0.223915079741319
itih3	0.21562	0.0689128399648675
itih4	0.111877	0.952736856230177
itpa	0.032737	0.250648194818312
khk	0.0531969999999999	0.115322561341926
kir2ds4	0.264142	0.437454574797013
kir3dl1	0.18737	0.60235217339073
kirrel2	0.405744	0.307002139929137
klb	0.207124	0.400227508579951
klk1	7.69999999999937e-05	0.107462733885768
klk10	0.3636618	0.592910836768335
klk12	0.253057	0.20258598606158
klk13	0.216632	0.408407330489458
klk14	0.426209	0.280916904509632
klk7	0.0591003	0.341245975816786
klkb1	0.167651	0.129080459278038
klrd1	0.346139	0.221538335416815
l1cam	0.243086	0.0136577163313623
lair2	0.10787	0.717424730000819
lamb1	0.103447	0.583973925772774
layn	0.374334	0.132685749050238
lbp	0.00581700000000007	0.300189537976359
lcn15	0.061199	0.355221675210205
lcp1	0.1243359	0.228201113807857
lefty2	0.218583	0.308957715066912
leg1	0.4184002	0.208933443382986
lepr	0.020786	0.0350706519498628
lgals1	0.108738	0.0611269128531078
lgals3	0.279056	0.402490991124771
lgals9	0.0734780000000001	0.0354360535313709
lilra2	0.441658	0.43860636823134
lilra3	0.133362	0.498620972100928
lilra5	0.248564	0.294880158397295
lilra6	0.169996	0.457246864465925
lilrb1	0.133362	0.468142090556185
lilrb2	0.12441	0.592270595949128
lilrb4	0.00870900000000008	0.0870103528959551
lilrb5	0.256995	0.420456839345951
lpl	0.038954	0.496489452179018
lpo	0.12916	0.147268366653173
lrg1	0.308006	0.124632174935777
lrig1	0.166389	0.309374217065938
lrp11	0.498799	0.0214204202525732
lrrc25	0.169	0.144506950542243
lrrc37a2	0.215164	0.72926409238761
lrrc38	0.213183	0.515082941854055
lrrn1	0.0794079999999999	0.404994431010732
lsp1	0.08668	0.2085370031425
ltb	0.144028	0.366836833180955
ly6d	0.104383	0.155801606808994
ly75	0.505732	0.672979480383632
ly9	0.052329	0.172994009529024
lyzl2	0.0256960000000001	0.525348973733174
man2b2	0.033122	0.387069486690028
mansc4	0.191261	0.668050470130025
mapkapk2	0.240998	0.869606374783417
matn2	0.254692	0.0449245313262139
matn3	0.130311	0.315824118025929
mbl2	0.211778	0.698526877667255
mdga1	0.287068	0.230574266887317
megf10	0.235466	0.123269633554946
meltf	0.26903	0.18359629108171
mep1b	0.336949	0.392148254881864
mfge8	0.178646	0.0745686801110397
mia	0.1740967	0.0891303711998596
micb_mica	0.225635	0.2398929129673
mln	0.129267	0.113324818118192
mmp1	0.168954	0.304966135508741
mmp12	0.115958	0.382348866197237
mmp3	0.180135	0.0547771374580838
mocs2	0.103907	0.136132917790293
mog	0.142299	0.292051213355423
mri1	0.117368	0.135206705109481
msln	0.0572360000000001	0.181200089085085
msmb	0.254046	0.225667729584303
mst1	0.060647	0.568236280331767
mthfsd	0.196172	0.224930982645428
muc13	0.024471	0.0800215433057001
muc2	0.221195	0.150801473742651
mydgf	0.14451	0.150100766898831
naaa	0.143244	0.477519755003486
nadk	0.45444	0.185993199709957
ncam2	0.15595	0.260922758632711
nfasc	0.143595	0.247739165242396
nid2	0.196521	0.0853101681443269
nos1	0.00356400000000001	0.0278931347916914
nppb	0.025603	0.107822108377033
nppc	0.421945	0.0372666638084204
nptx2	0.358758	0.175753062987421
nptxr	0.012348	0.139125821097525
nt5e	0.29569	0.21806859632756
ntprobnp	0.025603	0.00876729227617955
nucb2	0.071235	0.0966893977969119
obp2b	0.452383	0.267753115904702
ogn	0.514654	0.132846372246923
olfm4	0.094275	0.378252414530266
orm1	0.00910699999999998	0.0742658300859358
oscar	0.0242279999999999	0.438088066708883
osmr	0.0833310000000001	0.54738748666528
oxt	0.134988	0.105763763538734
pacs2	0.0636239999999999	0.0504840500109544
padi2	0.117983	0.0279648876311414
paep	0.040126	0.217591018132415
pamr1	0.190774	0.13199871390619
paxx	0.024818	0.0676003051128309
pbld	0.243009	0.0978522575704845
pcbd1	0.015209	0.149060648056163
pcdh12	0.3971404	0.293129238497264
pcdh17	0.016436	0.244741872441988
pcdh9	0.046844	0.103657213993722
pcsk7	0.405177	0.370928489446343
pdcd1	0.194131	0.0447994096132722
pdcd1lg2	0.25545	0.368899000645657
pdcd6	0.00765700000000003	0.214884640216994
pdgfa	0.027884	0.333530016467289
pdgfrb	0.260879	0.243757671109689
pdzd2	0.0889358	0.795474317710932
pecr	0.137633	0.208809129274666
penk	0.115206	0.374875370524847
pglyrp2	0.059132	0.340241536032035
pglyrp4	0.158358	1.00822314990723
pi3	0.075975	0.174487324127823
pigr	0.743755	0.656644153528894
pik3ip1	0.503133	0.198906588055793
pilra	0.214831	0.426934942152103
pilrb	0.214831	0.387540200192492
pinlyp	0.049244	0.205813869519908
pla2g2a	0.102199	0.167325481822002
plb1	0.146337	0.412799224361893
pltp	0.111692	0.142140813102551
plxdc1	0.00501300000000005	0.132159890935275
plxnb2	0.127038	0.266770657463351
pm20d1	0.148797	0.601457107498922
pnliprp1	0.229057	0.0681834567777732
pnliprp2	0.111185	0.306575883499925
pon1	0.373956	0.605352165087837
pon2	0.089739	0.122081202520221
ppl	0.032404	0.16047191061161
ppp1r14a	0.074084	0.0078985066285604
procr	0.03682	0.77867959203849
prok1	0.259192	0.550327805130395
prr4	0.396467	0.34800280466388
prrt3	0.478318	0.0336705490533474
prss53	0.272538	0.612284876800876
prtg	0.254178	0.0189507128723854
psap	0.142844	0.128581292300855
psapl1	0.0736359999999999	0.243197560008577
psca	0.219848	0.45939203270504
ptgds	0.233466	0.141534585496845
ptgr1	0.103521	0.196135246416043
ptprb	0.153237	0.0109630767135453
ptprh	0.223201	0.0460613528617783
ptprn2	0.230729	0.0671102977855698
pts	0.02441	0.215712597329351
pvalb	0.331431	0.239399025729694
pvr	0.220287	0.383020718162262
pxdnl	0.130886	0.0984913253693586
pydc1	0.065868	0.079631728406426
qpct	0.0506019999999999	0.130688078379183
qsox1	0.08031	0.726707624775929
rab2b	0.267151	0.20218870153081
rarres2	0.00573100000000004	0.144186115389684
rbp7	0.658887	0.0727961620709434
reg1b	0.112709	0.120972684658638
reg3g	0.163655	0.573090933418339
relt	0.424924	0.121955515630257
retn	0.12258	0.691983138990983
rnase4	0.05207	0.124329505550297
rnase6	0.113768	0.134608070764577
rnaseh2a	0.124886	0.0726165100641415
rnf149	0.176038	0.0371206942421471
rtn4r	0.325159	0.14876054766649
s100a4	0.37696	0.202132732953049
saa4	0.2824194	1.68036805717771
sat2	0.00786999999999993	0.660301232312004
scara5	0.03982	0.0315000410264339
scg3	0.100364	0.431819455301369
scn4b	0.035928	0.566649375390463
sdc4	0.325775	0.0656188868210488
sdk2	0.0925419999999999	0.381021643312996
sell	0.328404	0.0933701303782898
selplg	0.262283	1.40781022441265
serpina11	0.341409	0.574541722603254
serpina12	0.00678599999999996	0.461870692990925
serpina4	0.0391959999999999	0.0327786101180177
serpina7	0.012008	0.0884757587744632
serpina9	0.0203019999999999	0.474837487108442
serpinb8	0.202279	0.118834200681542
serpinf2	0.011906	0.248470394676731
serpini1	0.248253	0.318284787095149
serpini2	0.296506	0.0274679304382927
sestd1	0.471849	0.0554980224883573
sez6l	0.238394	0.404042341841973
sftpa2	0.0122300000000001	0.18830486447638
sftpd	0.029573	0.0793746349202202
sgsh	0.133558	0.366615912774542
sh2d1a	0.065766	0.247408102165894
sh3bp1	0.382434	0.974976156472639
shisa5	0.504252	0.120285509631572
shmt1	0.140999	0.229274543569806
siglec5	0.00539500000000004	0.584675009091516
siglec8	0.046389	0.216874434156709
siglec9	0.313106	0.263757605116009
sirpa	0.0969249999999999	0.0895425312057873
sirpb1	0.083303	0.504742817416246
slamf8	0.114208	0.731127349319069
slc9a3r2	0.350263	0.0380240824911911
slitrk1	0.050067	0.0363018634083875
slitrk6	0.00297599999999998	0.0431165235927061
slurp1	0.082748	0.214409940975855
smoc1	0.329662	0.154524431483554
smpdl3a	0.097839	0.224168923354407
sncg	0.070581	0.403411271657172
snx15	0.113914	0.104093394930958
sod2	0.00775499999999996	0.0354253629020158
sorcs2	0.112193	0.245646325852441
sparcl1	0.50592	0.548104447209815
spink1	0.3248523	0.207168489761956
spink2	0.265635	0.884183653670414
spink4	0.454784	0.171065152436137
spink5	0.237607	0.0717872446258375
spink6	0.221078	0.0710202328259454
spint3	0.027517	0.00260934634713376
ssc4d	0.09633	0.0199174324790065
ssc5d	0.310989	0.278129129507503
stab2	0.029176	0.3025619039769
stx7	0.241832	0.642399721758743
susd5	0.026634	0.283486259456989
tacstd2	0.395088	0.102733760668123
tafa5	0.073318	0.0484851585189929
tbc1d17	0.266671	0.0703523664395151
tcn1	0.039311	0.207644901516116
tcn2	0.112125	0.434388453887676
tctn3	0.248754	0.408226585069461
tdgf1	0.204464	0.775679082902131
tdrkh	0.270936	0.247074512598473
tfpi	0.081117	0.0143177132154494
tfrc	0.389063	0.389960181571003
tgfbi	0.434613	0.461621582895779
tgfbr3	0.102244	0.0539435157829286
tgoln2	0.146506	0.200472724448517
thbs2	0.00812900000000005	0.215123873244889
timp3	0.2384675	0.49139046736592
tlr1	0.7077948	0.419989215249341
tlr3	0.263319	0.767305225668169
tmem132a	0.133045	0.263192106241662
tmprss5	0.3193421	0.536376183478636
tnc	0.00739999999999996	0.306852943180651
tnfrsf10a	0.365902	0.0552912405013022
tnfrsf10b	0.181706	0.353041619040341
tnfrsf14	0.228859	0.0150572547886364
tnfrsf6b	0.158649	0.0709132438620717
tnfsf13	0.489615	0.135684816164665
tnn	0.044653	0.436790080214205
tor1aip1	0.124508	0.0927956154649319
tp53i3	0.018332	0.164650138585185
tpmt	0.010104	0.0568325093078367
tpp1	0.00238300000000002	0.518375278188647
tpsab1	0.092887	0.412391569846787
tpsd1	0.106823	0.403314571744504
treh	0.0430350000000001	0.117756241017367
treml2	0.110576	0.127565594496144
trim40	0.123734	0.00825458947296724
trim58	0.440143	0.185179341551379
tspan8	0.358886	0.354760379986237
ttf2	0.11641	0.596746747808823
txndc15	0.096641	0.406121431928273
tyro3	0.216183	0.441248444603698
ulbp2	0.435313	0.198399368532099
umod	0.150046	0.637161645471333
urod	0.0825900000000001	0.0988050331962186
vcan	0.020244	0.0513679356189766
vegfa	0.067628	0.281387251377171
vit	0.165746	0.0892077389926128
vmo1	0.169933	0.458315067887494
vnn1	0.231306	0.691646051174781
vsig10	0.433354	0.285133857331176
vsir	0.099676	0.126585499288182
vstm1	0.037133	0.488860779760079
vwc2	0.172225	0.211780869283176
wars	0.237714	0.0827918696522471
wasf1	0.300586	0.0282328341490895
wfdc1	0.071165	0.132651458625556
wfdc12	0.052581	0.11831424618465
wfikkn1	0.0840519999999999	0.235101750142861
wfikkn2	0.482801	0.454679068414768
wif1	0.132182	0.0734573145449664
xcl1	0.088206	0.239950029750209
xpnpep2	0.047975	0.0583941182410986
zfyve19	0.035755	0.240876180250541
zp3	0.0895739999999999	0.295329648578793
