# Supplementary material for: Machine learning-guided deconvolution of plasma protein levels
Source: Mol Syst Biol. 2025 Oct 9;21(12):1822–44. doi: 10.1038/s44320-025-00158-6 (PMC12672695; doi:10.1038/s44320-025-00158-6)
Supplement: Supplementary file 19 — Source data Fig. 3 [file 44320_2025_158_MOESM19_ESM.zip › Figure_3/SourceData.Figure.3B.txt]

var	p.50.EUR.num.CSA	p.50.CSA
a1bg	0.783486778982578	0.787048878582541
aamdc	0.581641408393528	0.498503154630317
aarsd1	0.946635023239418	0.93350922932222
abca2	0.964271538170761	0.921094705327287
abhd14b	0.885028719948819	0.866212974954152
abl1	0.81590121257783	0.626950864975363
abo	0.377245870922267	0.441501069073178
abraxas2	0.890101485438294	0.86115894314669
acaa1	0.894900179970484	0.870421239183496
acadm		1
acadsb	0.840999950458714	0.705603304089939
acan	0.803068836931585	0.781394738139672
ace	0.717082852430489	0.685070499986717
ace2	0.759075832174966	0.4742656084222
ache	0.790826612735837	0.641064063390184
acot13	0.839530918767153	0.782219561852868
acox1	0.928614719168878	0.87829681775226
acp1	0.87310053233142	0.90814017577197
acp5	0.844281020587237	0.89769867399581
acp6	0.472609340640823	0.170469990968586
acrbp	0.90752810352614	0.870042154608901
acrv1	0.891515181847389	0.512815544756062
acsl1		1
acta2	0.837855813916741	0.726962171177505
actn2	0.875304827159055	0.8508477221186
actn4		1
acvrl1	0.702955796202981	0.70669766111717
acy1	0.633971037246117	0.674952271743779
acy3	0.838261044824374	0.87857608194296
acyp1	0.858401193607043	0.718646486464442
ada	0.726959138431598	0.744200662844679
ada2	0.770586538180924	0.804415519024697
adam12	0.907473387846622	0.885827343838942
adam15	0.578795752836014	0.492451481005448
adam22	0.641844569243946	0.671358303573637
adam23	0.79657070489971	0.705940009484132
adam8	0.707140695031254	0.805401634244127
adam9	0.875441540425643	0.646997925971273
adamts1	0.98341915911389	0.944298880844886
adamts13	0.874503321141234	0.988554133581179
adamts15	0.766537743403489	0.654709092698248
adamts16	0.883879091824929	0.899209582162559
adamts4	0.932487249167524	0.974107107714421
adamts8	0.839523696298808	0.860522239926264
adamtsl2	0.88711443633991	0.908790586547501
adamtsl4	0.975011350214993	0.998783208403249
adamtsl5	0.892462787523328	0.939339862958713
adcyap1r1		1
add1	0.851971517078026	0.604925209363516
adgrb3	0.481489743409733	0.60091399857881
adgrd1	0.766882055979916	0.784113958975801
adgre1	0.777553764021663	0.745718194979948
adgre2	0.792265575947679	0.844416720830396
adgre5	0.789057587667659	0.872269806007528
adgrf5	0.885991661808589	0.820003394157457
adgrg1	0.851945203183906	0.797538229668133
adgrg2	0.944365909128386	0.898470768467834
adgrv1		1
adh1b	0.833980510858564	0.84185872381593
adh4	0.76640799496847	0.704934755690324
adipoq	0.802516918525575	0.70796352355649
adm	0.63540268518222	0.369831423967682
adra2a	0.998460738251295	0.976849536259405
afap1	0.45223616178164	0.628393879804013
afm	0.888275633065028	0.765875927458157
afp	0.807942089675413	0.815645761329819
agbl2		1
ager	0.842589117475154	0.815505134654188
agr2	0.961457093011415	0.914538470153789
agr3	0.947657428640344	0.89765242894946
agrn	0.710786268813418	0.679266922397582
agrp	0.744988484635218	0.637553986752425
agt	0.859842198747766	0.861813202341689
agxt	0.756087112098199	0.761489431155738
ahcy	0.80160922613097	0.834153259418004
ahnak	0.886655778261066	0.742001288439373
ahnak2	0.964749030326651	0.845040384613953
ahsa1	0.957263329970308	0.920962159393118
ahsg	0.74110895059344	0.792571399724466
ahsp	0.888606758986454	0.8695435366727
aida		1
aif1	0.953077777933327	0.844453666839051
aif1l	0.927932567522918	0.926429950242008
aifm1	0.851488559045555	0.582246659132859
ak1	0.946224248352823	0.921303160996724
ak2	0.869891429255866	0.775899608384902
akap12	0.994579707193816	0.989966123584281
akr1b1	0.910212891701322	0.866409197374256
akr1b10	0.99688182258988	0.951659809570775
akr1c4	0.99227074719104	0.959161119383644
akr7l	0.940805539231423	0.880780414286347
akt1s1	0.854598515781551	0.762360464578379
akt2	0.843788659336988	0.797939471473353
akt3	0.881696236697188	0.847209169492662
alcam	0.85932159426531	0.675898347525027
aldh1a1	0.896495887190091	0.867856462589225
aldh2	0.980775342078916	0.945556931948464
aldh3a1	0.792844600363568	0.826751082522293
aldh5a1	0.948571288999869	0.847796984811604
alms1		1
alpi	0.552402260613589	0.749963140953105
alpp	0.624167152080174	0.789187740773077
ambn	0.994493610644462	0.994566304009782
ambp	0.842844008979824	0.680964528891612
amdhd2	1	0.990524611896301
amfr	0.983509363552672	0.957857599691377
amigo1		1
amigo2	0.894859897184629	0.896163165129322
amn	0.715607588267256	0.900608546396568
amot	0.819061841050005	0.704329425863275
amotl2	0.948478095041531	0.860669188740161
ampd3	0.894095682978778	0.952816982869639
amy1a_amy1b_amy1c	0.898836420658474	0.78014774032388
amy2a	0.881990146377216	0.881183501391607
amy2b	0.862714771949077	0.848026025197402
ang	0.82266802651984	0.668818746525107
angpt1	0.802780770969842	0.753373323040686
angpt2	0.92661484456471	0.949334525421384
angptl1	0.837423285652129	0.928322502458678
angptl2	0.870647984320355	0.82668474603263
angptl3	0.740495032146687	0.577206393112701
angptl4	0.82079378369231	0.782333107353536
angptl7	0.814202048981659	0.887825039755155
ank2	0.995722914195865	0.999542611852234
ankmy2	0.869687771438847	0.843279247897798
ankra2		1
ankrd54	0.953689130414154	0.899749846167176
anp32c		1
anpep	0.755633597674232	0.681357679939705
anxa1	0.949475333802543	0.885368396210034
anxa10	0.960518223396563	0.955372879283646
anxa11	0.893476103322472	0.868988352485703
anxa2	0.796831014688948	0.839464801883512
anxa3	0.848127530854972	0.836510155905059
anxa4	0.860793712407726	0.819214716798311
anxa5	0.978788871161562	0.995108886890653
aoc1		1
aoc3	0.671595479925408	0.733796273857755
ap1g2	0.825585945651556	0.78559599425929
ap2b1	0.913913643241217	0.835484715882058
ap3b1	0.862527484470875	0.752386017053262
ap3s2	0.866737677566604	0.852988721979481
apbb1ip	0.850037676343406	0.806476527096604
apcs	0.682424951676033	0.330299617157926
apex1	0.708491287966334	0.504943012832053
aplp1	0.926225788649602	0.709480695311227
apoa1	0.6844530932391	0.579891454805345
apoa2	0.829336800139885	0.830768774547574
apoa4	0.90996640250709	0.880152134510333
apob		1
apobr	0.298206710101475	0.464014909465307
apoc1	0.560517503496265	0.280603017252125
apod	0.768031859059659	0.514560356977298
apoe	0.529610592872062	0.468859263029662
apof	0.811587417311218	0.836013741803895
apoh		1
apol1	0.786576540399631	0.805867182001982
apom	0.610765074398899	0.527166302085947
app	0.810369146698455	0.730942101504418
appl2	0.841861448284875	0.620997932959438
aprt	0.918135288354332	0.935098102007329
araf	0.926143330851535	0.83729448613
areg	0.929156811444133	0.880162686136365
arf6	0.84469098828839	0.781046900301529
arfip1	0.889964975649506	0.818808635837543
arg1	0.898308889016561	0.883477214181343
arg2	0.988312714179635	0.943146009920205
arhgap1	0.912024316169403	0.941677960838989
arhgap25	0.951388593589513	0.938413454799189
arhgap30		1
arhgap45	0.811905746545838	0.630331994784911
arhgap5	0.968615639863045	0.963863111919616
arhgef1	0.870168222953232	0.852848150465574
arhgef10	0.861862695840242	0.789484293773825
arhgef12	0.867800642813441	0.73721314345978
arhgef5	0.903704439668573	0.946272251470925
arid3a	0.998735200311751	0.979289553056794
arid4b		1
arl13b	0.926988126687553	0.918465386222364
arl2bp	0.851352165734997	0.77557243939112
armcx2		1
arnt		1
arntl		1
arsa	0.631301863583277	0.741806842031475
arsb	0.791160837875175	0.638700769118625
art3	0.751936194883771	0.707033487923731
art5	0.985010402253417	0.984931074830814
artn		1
asah1	0.808630970682707	0.537044588442755
asah2	0.695800803803402	0.746486091585649
asgr1	0.797705022275152	0.741787800582885
asgr2	0.761077585591901	0.740604848826587
aspn		1
aspscr1	0.879130313575574	0.839800242399995
asrgl1	0.765795714838208	0.741431662590187
ass1	0.802361838602736	0.8280540634515
atf2		1
atf4		1
atg16l1	0.841048079572751	0.751430637147727
atg4a	0.898665436301029	0.855316685455177
atox1	0.875858653137149	0.79729483276756
atp1b1		1
atp1b2		1
atp1b3		1
atp1b4		1
atp2b4	0.998074436492866	0.98449715790433
atp5f1d		1
atp5if1	0.850248235896535	0.736608107398313
atp5po		1
atp6ap2	0.966246534587633	0.944983133551698
atp6v1d	0.995845618612417	0.963865072364658
atp6v1f	0.944526915895535	0.889057123182945
atp6v1g1	0.878077293078578	0.80376351522251
atp6v1g2		1
atraid	0.804417160194441	0.596273988842413
atrn	0.692944354194184	0.86198371188033
atxn10	0.889899346569921	0.82564210055818
atxn2	0.979141756268831	0.98992891066915
atxn2l	0.932686730231613	0.847036576286783
atxn3	0.83337466644476	0.844274810529357
axin1	0.854955679885933	0.736548535481344
axl	0.846680485013638	0.789072020097323
azi2	0.899567126381077	0.75025528806121
azu1	0.921888093687924	0.828741537965827
b2m	0.758972548587256	0.554997471325436
b3gat3		1
b3gnt7	0.605272678415114	0.582312828169323
b4galt1	0.803594154213065	0.730369290896934
b4gat1	0.822445380108516	0.811183993430613
babam1	0.995323669261873	0.999359598304065
bach1	0.892482687349853	0.757086191085467
bag3	0.933050701342471	0.976169634286518
bag4	0.903004983279811	0.746739239761973
bag6	0.949830078437317	0.890635429211536
baiap2	0.854365864086465	0.682484829141796
bambi	0.923106139433682	0.901990207742978
bank1	0.890264353713587	0.79753916257422
bap18	0.946942159834295	0.888255915714236
batf		1
bax	0.913904431703362	0.891295172973227
bcam	0.763173606124249	0.655371415175545
bcan	0.816864911997092	0.812469463533811
bcat1	0.933193776993698	0.950412513617567
bcat2		1
bche	0.672191135671131	0.630150848495654
bcl2	0.936209820393238	0.53034980292787
bcl2l1	0.848258523749372	0.772783510956383
bcl2l11	0.816871127010892	0.69682074312614
bcl2l15	0.892284529814495	0.922855930227395
bcl7a		1
bcl7b		1
bcr	0.878788768014272	0.898490842356824
bdnf	0.807485865819053	0.83862501602383
becn1	0.872986367495548	0.64739983338995
bex3		1
bglap	0.867490863328265	0.825651136573331
bgn	0.796556108317322	0.848986141309919
bhlhe40		1
bhmt2		1
bid	0.908759290914104	0.933394690685207
bin2	0.864540551196595	0.713281881227779
birc2	0.890646532488074	0.882756025256525
blmh	0.688853796656568	0.591551657223582
blnk	0.957095587661328	0.951745412430979
bloc1s2		1
bloc1s3	0.850579035793222	0.765613408778743
blvrb	0.911388293543381	0.807301636119108
bmp10	0.767319789551542	0.917921538581144
bmp4	0.950339765755816	0.954682047591977
bmp6	0.892729085550301	0.946238252715444
bmper	0.911119167174905	0.915481454762023
bnip2	0.931590847196396	0.862588033646721
bnip3l	0.941044570741234	0.813763672598635
boc	0.97887574537802	0.938569387049775
bola1	0.884726125635468	0.82268947202085
bola2_bola2b	0.914145724376184	0.869168707839023
bpifa2	0.768646182609565	0.8437784777911
bpifb1	0.712361630623961	0.680421357606199
bpifb2	0.81597427360376	0.706880378539465
brap		1
brd1		1
brd2		1
brd3		1
brdt	0.912841478333772	0.782428020942993
brk1	0.882665997065957	0.752107425026488
brme1		1
brsk2	0.80409488894804	0.80736932569347
bsg	0.882561914730177	0.755474781399921
bsnd		1
bst1	0.384074669830229	0.712517258740238
bst2	0.711151114841346	0.540063773302048
btc	0.781365512414138	0.736059791862188
btd	0.682047510766474	0.729514388645607
btla		1
btn1a1		1
btn2a1	0.7180406369523	0.626478036844677
btn3a2	0.533281331827373	0.546706648077782
btnl10		1
c19orf12	0.910236367418363	0.749486608850725
c1galt1c1		1
c1qa	0.785654541071403	0.719898823147775
c1qbp	0.967231199646838	0.926663913852473
c1ql2	0.859479650027522	0.792742354744142
c1qtnf1	0.925427145009432	0.885811787222013
c1qtnf5	0.837907904338081	0.889603787580798
c1qtnf6		1
c1qtnf9	0.461602747009054	0.487183493660082
c1r	0.887002940358341	0.777690842275255
c1rl	0.776368338163761	0.747154624036287
c1s	0.798792579210443	0.739210563355982
c2	0.845528720154328	0.826152520058929
c2cd2l	0.994895365265001	0.995587555924772
c2orf69	0.92987547653764	0.872484159056037
c3	0.940452192907849	0.893345298600499
c4bpb	0.792394162097907	0.592031529115077
c5	0.976166485599052	0.975121463177157
c7	0.824463346835563	0.905527732552204
c7orf50	0.901469461484056	0.895112154859599
c8b	0.81334119996517	0.816702214654542
c9	0.723990599097675	0.557386847655931
c9orf40	0.935495156912754	0.801200512109217
ca1	0.88288734133272	0.838053006864332
ca11		1
ca12	0.881597160245805	0.801059494402374
ca13	0.797047976506065	0.810144302365764
ca14	0.811836441902827	0.437472583934234
ca2	0.890426995099844	0.878812315344531
ca3	0.868684966209465	0.805706814700068
ca4	0.799518989659803	0.757655932225812
ca5a	0.469706064197112	0.427673213446183
ca6	0.514750642736692	0.572179386974883
ca7	0.998122004687899	0.991938302998207
ca8		1
ca9	0.932017898642866	0.894150640419313
cabp2	0.962926544007257	0.894046565573741
cacna1c		1
cacna1h	0.997053701711438	0.990793287561793
cacnb1		1
cacnb3	0.851665241580265	0.733390692472598
cacybp	0.817842414546217	0.644882654821688
cadps		1
calb1	0.923157363486992	0.908962619977618
calb2	0.962634107700126	0.894126012665764
calca	0.829840280903621	0.754700242467284
calcb	0.911453902256592	0.818841503327287
calcoco1	0.875239738778138	0.775115658309755
calcoco2	0.857637282476589	0.550834991926276
caly		1
camkk1	0.885340412556671	0.878649440569495
camlg	0.974162832113449	0.948230201833635
camsap1	0.867963052456745	0.701703042471872
cant1	0.856208226539004	0.746874989943077
capg	0.445546096447825	0.247657634391317
capn3	0.980692527198499	0.989921772778282
caps	0.925390573307068	0.859948141391827
carhsp1	0.943627029706252	0.853644625595382
casc3	0.895353609690102	0.82584042745368
casp1	0.936800383155206	0.964476744844234
casp10	0.933370658728967	0.820651556717284
casp2	0.871105467804795	0.739811494578149
casp3	0.832143679507284	0.628152805652189
casp4		1
casp7	0.847876691627348	0.783034344094668
casp8	0.863022242847606	0.872241266385688
casp9	0.958886733234158	0.978656114994907
casq2		1
cat	0.87975057954539	0.920265525050433
cblif	0.782237932127331	0.82316336210646
cbln1		1
cbln4	0.957656201988774	0.937868313638745
cbs	0.885046815959784	0.813755844615544
cbx2		1
cc2d1a	0.820935614614385	0.485754235693951
ccar2	0.997940139444268	0.999387139240605
ccdc134	0.922959463960401	0.898650526020642
ccdc28a		1
ccdc50	0.960373631248515	0.970654083385006
ccdc80	0.844194445245362	0.820147124484135
ccer2	0.852516773936363	0.831489788331687
ccl11	0.837685787242526	0.831835901743776
ccl13	0.819270366907736	0.623132144208828
ccl14	0.744151769361922	0.474026475266949
ccl15	0.300435839494041	0.095251129507781
ccl16	0.263570044382157	0.0654131932542109
ccl17	0.740297782867906	0.73676732796692
ccl18	0.779095003460945	0.754043394905741
ccl19	0.921730210410098	0.943574342053309
ccl2	0.83268650039063	0.832186010393658
ccl20	0.937687333560625	0.912272391917847
ccl21	0.895565006238718	0.914218469422722
ccl22	0.888637260266881	0.78968786371357
ccl23	0.740127202139457	0.711075466130899
ccl24	0.563861276943557	0.799301227991204
ccl25	0.465026461586146	0.613240707845611
ccl26	0.912084789248483	0.89667176882432
ccl27	0.78412274985766	0.734200110926493
ccl28	0.820004870640483	0.754173159755906
ccl3	0.744717870221029	0.669662541993904
ccl4	0.790369823342538	0.888242022629367
ccl5	0.79538048564914	0.716255202689681
ccl7	0.87770979495105	0.766236628679238
ccl8	0.484580434465238	0.284726723288164
ccn1	0.805155613355419	0.673805479135206
ccn2	0.765425869725669	0.694964884183325
ccn3	0.697999466267538	0.678231250382711
ccn4	0.775452680749847	0.718349323580862
ccn5	0.86209466383001	0.84626014579126
ccnd2		1
ccne1	0.993559076727394	0.970650799189699
ccs	0.797179978079948	0.819459081129069
cct5	0.890031202284726	0.870986524496642
cd101	0.659918931152597	0.881020654487664
cd109	0.498063591375438	0.630723826544224
cd14	0.817128480272204	0.762347867716606
cd160	0.668888799843438	0.567424380204401
cd163	0.779025996194927	0.798190580940654
cd164	0.905022628290584	0.874134015217671
cd164l2	0.895620630340434	0.917374404723902
cd177		1
cd1c	0.865679837447423	0.880371527560641
cd2	0.981774245407272	0.991286161462251
cd200	0.911568276144079	0.820859872478713
cd200r1	0.568772154883004	0.341276020214209
cd207	0.760617949750502	0.827924849033855
cd209	0.504192142297239	0.48752600093122
cd22	0.78745617802479	0.760277847995886
cd226	0.766464872622999	0.659289054760416
cd244	0.831564309351537	0.769682554294585
cd248	0.803964670479011	0.694023936871878
cd27	0.590508507692851	0.56175442059058
cd274	0.821944048440431	0.561346600782362
cd276	0.497271089415184	0.362624944104758
cd28	0.83940421181986	0.855365717364175
cd2ap	0.831643560580931	0.733340272217208
cd300a	0.63349583541116	0.593017394687563
cd300c	0.57724088241383	0.45736480188184
cd300e	0.515563074192982	0.238126576653391
cd300lf	0.0273313832544905	-0.278186772187761
cd300lg	0.604008457947334	0.543354276760463
cd302	0.779646994299946	0.629644520564117
cd33	0.258126012678353	0.473660506952058
cd34	0.876554806646449	0.808245625329485
cd36	0.764456989693092	0.690979028749926
cd38	0.632797152381244	0.58342118230807
cd3d		1
cd3e	0.999204743550732	0.948103068916405
cd3g		1
cd4	0.709987489317076	0.586363258848218
cd40	0.746426568209811	0.673201940899125
cd40lg	0.826878350629859	0.830248438943032
cd46	0.844593800613846	0.834749796632959
cd48	0.547045260551307	0.779543162171143
cd5	0.742511274206312	0.635470806517753
cd55	0.756659859789605	0.771199045468647
cd58	0.781572293832591	0.771700538730847
cd59	0.649201446248017	0.437048658328969
cd5l	0.819659842671895	0.662763202995883
cd6	0.442492535979078	0.560312335046758
cd63	0.823884835272744	0.656466218223131
cd69	0.824985269176085	0.799572176444859
cd7	0.778963496553736	0.972580361349938
cd70	0.477694719341331	0.387434608280707
cd72	0.811846619354268	0.76377391932737
cd74	0.723643460647993	0.587897054732011
cd79b	0.709176712581871	0.574123902461466
cd80	0.723355536571146	0.616773450650255
cd82	0.996495431868592	0.96759349689725
cd83	0.712485016270514	0.75034386281667
cd84	0.79297867484386	0.837107276382355
cd86	0.892016901940817	0.935268959259823
cd8a	0.859031180480791	0.870789842619822
cd93	0.870792049501149	0.925576750356709
cd99	0.844506824297862	0.786551482956171
cd99l2	0.748172074050973	0.794110260711757
cda	0.764596369782558	0.829048558311869
cdan1		1
cdc123		1
cdc25a		1
cdc26	0.877022183782966	0.769772883506712
cdc27	0.900500779056501	0.823606755595683
cdc37	0.830197044950916	0.794201010380151
cdc42bpb	0.850104316156111	0.707832088424225
cdcp1	0.794862851130927	0.848673309005207
cdh1	0.734496321380714	0.666475886039014
cdh15	0.846424541866943	0.718032774307769
cdh17	0.802372753090626	0.787685186224339
cdh2	0.800344360665272	0.733354206597421
cdh22		1
cdh23		1
cdh3	0.832158814662648	0.78751329096587
cdh4		1
cdh5	0.713298586347553	0.567269207636416
cdh6	0.795488693668576	0.781125881344492
cdhr1	0.917540775430039	0.911416817054174
cdhr2	0.691519430096194	0.591835859421779
cdhr5	0.708129001517154	0.643855999775061
cdk1		1
cdk5rap3	0.93858963839635	0.841349658022872
cdkl5		1
cdkn1a	0.803267207388229	0.685090139540777
cdkn2d	0.865532194777505	0.723654715480249
cdnf	0.730116460062448	0.785472341947319
cdon	0.958371748496314	0.92431049036964
cdsn	0.606937647220645	0.806668537050646
ceacam1	0.756713759457976	0.575419117465072
ceacam16	0.917791096842004	0.950531542202817
ceacam18		1
ceacam19	0.935225063492604	0.794025405433075
ceacam20	0.956396174379557	0.985132662014542
ceacam21	0.349616896785916	0.494333527480056
ceacam3	0.970124507243084	0.94576273740153
ceacam5	0.693041278384562	0.740677133751428
ceacam6	0.841034785328121	0.850543116343425
ceacam8	0.763088732662752	0.639449320360632
cebpa	0.992149681567735	0.999756955335297
cebpb	0.921693882205662	0.927480863557011
cela2a	0.910990248850547	0.895134481894059
cela3a	0.902637253555804	0.888881018962503
celsr2	0.738127790267939	0.705747905924427
cemip2		1
cend1		1
cenpf	0.932779695653097	0.915166312538682
cenpj		1
cep112	0.979653892567627	0.998315547219065
cep152		1
cep164		1
cep170	0.91465750679472	0.957632129260142
cep20	0.865512403668809	0.77974152520211
cep290		1
cep350		1
cep43	0.8793648484042	0.778408764812741
cep85	0.889809412243004	0.782043945970717
cert	0.895237754617821	0.881800101639619
ces1	0.545225255682253	0.506300703378348
ces2	0.952395743629913	0.911670564171965
ces3	0.960798547990214	0.942739942407247
cetn2	0.888214213696653	0.848079073375856
cetn3	0.816481094467461	0.745298756536908
cfb	0.655828026984829	0.579487234100342
cfc1	0.955264699577409	0.916225586331283
cfd	0.818441205501327	0.699346319591827
cfh	0.760662416655059	0.62317377480554
cfhr2	0.54274842364908	0.608348477787324
cfhr4	0.719700870861174	0.657587940521349
cfhr5	0.783214874171691	0.854888501847929
cfi	0.811193221507372	0.673513445506271
cfp	0.820811716339097	0.792886187049291
cga	0.778553757858937	0.749315674253926
cgb3_cgb5_cgb8	0.968899803243974	0.959051242350669
cgn		1
cgref1	0.616225685460088	0.743068566899624
chac2	0.913258077521328	0.811237469764058
chad	0.684786724174593	0.53357097939946
chchd10	0.850168268313781	0.618087831646771
chchd6	0.898450370361397	0.831184735277424
chek2		1
chga	0.777201386936009	0.717546936959198
chgb	0.548473732476813	0.670524587364325
chi3l1	0.646545271291084	0.738249868772028
chit1	0.449506060493182	0.595379921241207
chl1	0.936810427126638	0.926006544189233
chm	0.911163551940164	0.850637737041083
chmp1a	0.88892376176644	0.732471846470933
chmp6	0.760735855955753	0.576897724256666
chp1	0.997971120911582	0.957413457275686
chrdl1	0.632614826791834	0.576851048093122
chrdl2	0.953980038079496	0.998892247577804
chrm1		1
ciapin1	0.839922994422285	0.713648972799853
cilp	0.899003209565363	0.823422321516861
cinp		1
cirbp	0.822195347455267	0.710958302250946
cit	0.972385211094383	0.876388301743665
ckap4	0.63681004702612	0.610919669063352
ckb	0.727819868541045	0.600124353128797
ckmt1a_ckmt1b	0.973483720914232	0.987781113285719
clasp1	0.99541485851727	0.993490153890181
clc	0.597138899776792	0.457472178293901
clec10a	0.684422786340079	0.613417273959658
clec11a	0.938427611392144	0.975423752018079
clec12a	0.893026224573229	0.900593775002867
clec14a	0.790960667530571	0.776087788333228
clec1a	0.724050688133717	0.657096826433317
clec1b	0.812529460255635	0.570334073722968
clec2l		1
clec3b	0.946801946583127	0.933689577728612
clec4a	0.727613095732235	0.882793219749854
clec4c	0.385393289145945	0.576398418703183
clec4d	0.472082399992531	0.730408927699479
clec4g	0.88953169724749	0.888299425168535
clec4m	0.493016743137049	0.452538873674407
clec5a	0.771280957583459	0.66662198874636
clec6a	0.699529538197237	0.618477196145601
clec7a	0.242001317346411	0.396336158568985
clgn	0.714103559470979	0.633143669754004
clic5	0.98618854958335	0.990170449781066
clint1		1
clip2	0.867850732260994	0.736219685158869
clmp	0.427683428410963	0.213335751582712
clns1a	0.972669315573898	0.918813291297586
clpp	0.921353235399169	0.865216753510479
clps	0.853329744844678	0.884175184791105
clspn		1
clstn1		1
clstn2	0.871070257425306	0.889180257709937
clstn3	0.804601151016936	0.780384476276342
clta	0.949641382868151	0.86199969025278
clu		1
clul1	0.73342744771988	0.813167649560228
cmc1	0.816163828291945	0.732894728750718
cmip	0.872825994322616	0.814732332955294
cndp1	0.780173714573806	0.827738958597086
cngb3		1
cnp	0.853969786691074	0.684596469227272
cnpy2	0.98442552109789	0.961820184314492
cnpy4	0.834459271210852	0.67961458626194
cnst	0.858242843560115	0.769331294283624
cntf	1	0.999509592920641
cntn1	0.860427901011543	0.81370245177241
cntn2	0.522181471304109	0.4633536981818
cntn3	0.814436795036346	0.639489067465166
cntn4	0.924968939898597	0.96592661133915
cntn5	0.860494598082733	0.957350920558744
cntnap2	0.805006684459793	0.86156108721982
cntnap4		1
coch	0.769937585014256	0.76355064576071
col15a1	0.672014892620649	0.650522857370344
col18a1	0.815844304176152	0.770615625141681
col1a1	0.802039477588549	0.827724231771863
col24a1		1
col28a1	0.662549449695706	0.69472353244675
col2a1	0.531525341103899	0.618986968207428
col3a1		1
col4a1	0.872245298126239	0.84152490009228
col4a4		1
col5a1	0.905409890445719	0.896227664093651
col6a3	0.720949579371544	0.500619474935908
col9a1	0.968570796259265	0.949476408797951
col9a2		1
colec12	0.649540591851004	0.545630468733475
commd1	0.857806940092008	0.765885501268809
commd9	0.957402657563243	0.960644152113262
comp	0.904062785950159	0.901289226936246
comt	0.732466556457692	0.701621510099879
copb2		1
cope		1
coq7	0.855364820553225	0.840466802503281
coro1a	0.869996244163269	0.718042270082968
coro6		1
cox5b	0.894748570614804	0.762858784145485
cox6b1	0.921583285027238	0.74968107480886
cpa1	0.899832740976499	0.862648382326612
cpa2	0.810057654076997	0.780012625547944
cpa4	0.793501210542337	0.678550526764538
cpb1	0.910822786855128	0.88747486289682
cpb2	0.737038119188905	0.719318977022048
cpe	0.964613833139683	0.982405112708574
cplx2		1
cpm	0.81894500622788	0.849948649153626
cpox	0.97901105515405	0.925744357407462
cpped1	0.697672162719709	0.609622119676152
cpq	0.856904126276239	0.918981911012569
cptp		1
cpvl	0.567422952121613	0.801415633681946
cpxm1	0.757411364776636	0.714886567860903
cpxm2	0.760654802217434	0.469668394904891
cr1	0.748514267045963	0.686179781894777
cr2	0.842151976731015	0.872268958290482
cracr2a	0.879052718946368	0.70139585046551
cradd	0.858484905553008	0.673292895076016
creb3		1
crebzf	0.998738882433696	0.986849018358382
creg1	0.758746596883282	0.588394505150176
creld1	0.520566714982133	0.585451404756482
creld2	0.785234592618377	0.724666735061008
crh	0.831006324711524	0.771491655534494
crhbp	0.620842772657628	0.511883937939992
crhr1		1
crim1	0.904760641363545	0.837350375350358
crip2	0.895446430147257	0.738205097723856
crisp2	0.729880829357139	0.451354002213746
crisp3	0.661552587436848	0.709759044004801
crkl	0.864852371987452	0.77957522071741
crlf1	0.911069148901466	0.786417969193903
crnn	0.761215819438182	0.651016421367795
crtac1	0.441504280434078	0.551328340792758
crtam	0.802100885571996	0.742304273491247
crtap		1
crx		1
crybb1	0.803027950734049	0.66590984336203
crybb2	0.867415779170405	0.842080648693614
crygd	0.620174863062917	0.54739543310235
crym	0.877641805552271	0.91533097015681
cryzl1	0.854612338537819	0.817669689308671
csde1	0.947911017153098	0.912222313545061
csf1	0.730343778115038	0.635932616970734
csf1r	0.732529771586616	0.812182230444352
csf2	0.978446431536565	0.979898143699412
csf2ra		1
csf2rb	0.340504846606527	0.384814878606541
csf3	0.941886561406889	0.888992741748708
csf3r	0.88756290414421	0.886716763427206
csh1		1
csnk1d	0.968839784310852	0.981294539842305
csnk2a1	0.916145388557995	0.912235723171086
cspg4	0.853404352657788	0.86235789010804
cspg5	0.993630230455968	0.999563152471433
csrp3	0.969624798420787	0.998680315124683
cst1	0.660824234897871	0.701345599980951
cst3	0.504710802902727	0.276029666682744
cst5	0.571501468107612	0.544884799422834
cst6	0.906023652381419	0.90796081386998
cst7	0.543317553760921	0.502103378033594
cstb	0.51188181040006	0.260937674137646
ctag1a_ctag1b		1
ctbs	0.731772060435518	0.684778571302155
ctf1	0.898659155248709	0.836094228463583
cthrc1	0.883107972046282	0.796978203653351
ctla4		1
ctnna1		1
ctrb1	0.795536666245035	0.864213074757864
ctrc	0.743382439098164	0.614425516385066
ctrl	0.774160487520511	0.844705252699002
ctsb	0.697829067158953	0.619509396969898
ctsc	0.743041940143353	0.768716647877115
ctsd	0.811244281318009	0.651531695220787
ctse	0.736141528940802	0.779003184702809
ctsf	0.878818625913463	0.863431508543429
ctsh	0.609427392121847	0.642515279131902
ctsl	0.903194663537129	0.963567864602798
ctso	0.863827781391353	0.900694253256743
ctsv	0.819740207665186	0.883449065859458
ctsz	0.640915474784431	0.615214429818914
cuzd1	0.929420674052911	0.873884982517416
cwc15	0.941554253842562	0.843162935968981
cx3cl1	0.809365721865188	0.585222915203869
cxadr	0.78849804245328	0.764936806237633
cxcl1	0.705421129169205	0.729837704526808
cxcl10	0.783458135206379	0.824614572575845
cxcl11	0.841125501500849	0.750858632132383
cxcl12	0.957019205029266	0.968686742516249
cxcl13	0.86963402979449	0.837353618165456
cxcl14	0.869676707385498	0.881128469703436
cxcl16	0.852034229424928	0.907482200756746
cxcl17	0.625511575026165	0.69742804177502
cxcl3	0.843515462481823	0.763443349348512
cxcl5	0.724183425646598	0.696416425973552
cxcl6	0.680139687580346	0.560467876032538
cxcl8	0.82815905062221	0.744601426167188
cxcl9	0.876844340868756	0.882629962578731
cyb5a		1
cyb5r2	0.869041888125164	0.798889171959096
cyp24a1		1
cyth3		1
cytl1	0.693830538827617	0.630412842157495
daam1	0.793027994422432	0.695585750435468
dab2	0.873621811535465	0.811216313043506
dag1	0.806232436573335	0.700585922727678
dand5		1
dapk2	0.870786147770253	0.856496208584461
dapp1	0.877303341853619	0.921547558419666
dars1	0.879286370134182	0.749890474743185
dbh	0.512487252609067	0.530650458680433
dbi	0.800069600658619	0.606222838400345
dbn1	0.905094133614639	0.88476124178221
dbnl	0.822065648699992	0.639510379810599
dcbld2	0.82857568911451	0.838406685377775
dcc	0.955104888143613	0.927390649465681
dcdc2c		1
dclre1c		1
dcn	0.88054120365925	0.868056175400383
dctd	0.846331704965074	0.84574036689093
dctn1	0.886827270261394	0.784223519961932
dctn2		1
dctn6	0.917661761794544	0.730722036765733
dctpp1	0.881904724900343	0.802289541427633
dcun1d1	0.997961495758555	0.989067164156252
dcun1d2	0.998012099409582	0.989301361362114
dcxr	0.784115403704411	0.742797354306472
dda1		1
ddah1	0.87440039418349	0.786655778798
ddc	0.803775041486501	0.857708640077326
ddhd2	0.87344961470091	0.808625097686501
ddi2	0.947055935548302	0.769590436067321
ddr1	0.802913248772043	0.687392987681954
ddt	0.92180552640265	0.832814435565234
ddx1	0.99430171962135	0.995102234514785
ddx25		1
ddx39a	1	0.985408352620108
ddx4		1
ddx53		1
ddx58	0.920838504287732	0.892953079078959
decr1	0.887222731080521	0.879295574383067
defa1_defa1b	0.825337783797097	0.657074256207162
defb103a_defb103b	0.994201679363279	0.998781668323112
defb104a_defb104b	0.982515671435009	0.795800717500687
defb116	0.998964137914346	0.99989382404009
defb118		1
defb4a_defb4b	0.908720685030808	0.906966437412692
dennd2b		1
denr	0.904710768783456	0.891018130576155
dffa	0.881635189235426	0.811016066327947
dgcr6	0.992529847229715	0.963805443834787
dgka	0.869834325875016	0.665086521474186
dgkz	0.986789592583072	0.976511487481936
dhodh		1
dhps	0.975055652416026	0.903230638735032
dhrs4l2	0.885495419918266	0.832246473766806
diablo	0.845465938923634	0.868674780198898
dipk1c	0.999035934138676	0.997042274311381
dipk2b	0.814582641179397	0.710735295693214
dkk1	0.774187483823003	0.659140233379783
dkk3	0.76075685262052	0.776907244414812
dkk4	0.848932326670957	0.792826624438085
dkkl1	0.233239421318988	0.104816849204353
dlg4	0.890987545174541	0.838644640164579
dlgap5		1
dlk1	0.800471899692315	0.730033821035507
dll1	0.765806350186397	0.645024940680245
dll4	0.994165945197451	0.998573445975966
dmd	0.949480090605714	0.971621764049986
dmp1	0.879677888538913	0.835284399804094
dnaja1		1
dnaja2	0.867477399995185	0.831796317333561
dnaja4	0.948881286206727	0.79737787651881
dnajb1	0.785261765844449	0.601901718318201
dnajb14	0.867353898279723	0.758278133399745
dnajb2	0.949935321955291	0.945221760421984
dnajb6	0.811470281019125	0.835339398671683
dnajb8	0.977224393664533	0.975743967422917
dnajc21	0.928759735845157	0.844728602815065
dnajc6	0.839546497058812	0.558770733930842
dnajc9	0.899073980964023	0.78136244968823
dner	0.870301629432404	0.834343579810896
dnlz		1
dnm1	0.794297184151941	0.784929469049379
dnm3	0.845893194816716	0.791688489068903
dnmbp	0.898319479084706	0.619358914119451
dnpep	0.983790880442021	0.885496252046928
dnph1	0.841149367268274	0.891931225482877
doc2b		1
dock9		1
dok1	0.863717391409774	0.813159888152704
dok2	0.827153815486396	0.7414757428839
dpep1	0.655547881768136	0.832543448320353
dpep2	0.910153998722218	0.916652847996105
dpp10	0.924609096490987	0.915356903237441
dpp4	0.855437948068524	0.941002107436424
dpp6	0.83372332702433	0.850672951767225
dpp7	0.777641718687527	0.713438100093025
dpt	0.665439367870287	0.426098713470618
dpy30	0.849188564965244	0.845345141782392
draxin	0.822292236921585	0.877991221103875
drg2	0.852595932232544	0.749218379078513
dsc2	0.697205235455366	0.606587526682708
dscam	0.851284571267805	0.744379855029595
dsg2	0.82125764204199	0.704562168854193
dsg3	0.893412639945671	0.778225289708206
dsg4	0.851065148449122	0.88510088414877
dtd1	0.851397953501413	0.831559982024086
dtnb	0.823370897488294	0.760731588263005
dtx2		1
dtx3	0.844416695089824	0.844677060621412
dtymk	0.823119767655963	0.741510762580287
duox2	0.999340397959356	0.988026426271068
dusp13	0.922897479323161	0.885654785414313
dusp29	0.98139351176588	0.971170299063101
dusp3	0.962915689168886	0.939354705299938
dut	0.818402428411354	0.672795524459322
dxo	0.80789470408273	0.713634642060273
dync1h1	0.958431693355953	0.932546888962154
dynlt1	0.641094163053604	0.501088401966038
dynlt3	0.887558970334642	0.854431744779937
ebag9	0.831080067527501	0.518904629186157
ebi3_il27	0.696369695820785	0.556550230069367
ece1	0.930462489379205	0.932348478121878
echdc3	0.572606024861287	0.524176187363011
echs1	0.830777241061225	0.702690716371653
eci2	0.891139465721831	0.668384546579249
ecm1	0.753759342571324	0.84300524763371
ecscr		1
eda2r	0.430903076417885	0.309223135829333
edar	0.727472619122511	0.735430470960018
eddm3b	0.890584410772466	0.376181710665004
edem2		1
edf1	0.933353277177259	0.922546258958476
edil3	0.901992285689593	0.982912250146597
edn1	0.859838601349795	0.664767803754223
ednrb		1
eef1d	0.810815425657796	0.609951330438746
efcab14	0.791826060179225	0.706261312970426
efcab2	0.835585571254878	0.687396534530825
efemp1	0.734433376183111	0.692484296716531
efhd1	0.849419755747525	0.850959192819217
efna1	0.67315032825243	0.615631875237036
efna4	0.765361470361326	0.587948816267986
efnb2	0.984557523270109	0.928395129095283
egf	0.838614686098513	0.696125012536209
egfl7	0.848056375523187	0.741254831343649
egflam	0.87422094218192	0.924905291161437
egfr	0.897217157004818	0.868993078102066
egln1	0.904578973915513	0.901951870143593
ehbp1	0.819280486160634	0.805265349688381
ehd3	0.863425435198193	0.842981166486166
eif1ax	0.9889834800824	0.971930061312662
eif2ak2	0.816846359418576	0.589818109485233
eif2ak3	0.929426989036764	0.865546035589664
eif2s2	0.960024133052073	0.905672906965262
eif4b	0.837025173791702	0.771200087035082
eif4e	0.842483546297909	0.801310991275741
eif4ebp1	0.910885601089924	0.797255578828666
eif4g1	0.830078758213593	0.674578432657002
eif4g3		1
eif5		1
eif5a		1
elac1	0.852126757989777	0.778081696869136
elavl4		1
eln	0.486528782257584	0.420084104818705
eloa	0.871648557204464	0.733103856595538
elob	0.947789284326301	0.88877991890558
enah	0.984630464324957	0.987608985645905
endou	0.828714993506711	0.631204689656256
eng	0.813832680210612	0.753423983326537
eno1	0.855971548491043	0.781416090160081
eno2	0.866873469930115	0.754032373959543
eno3	0.881801048509617	0.782339139344472
enoph1		1
enox2	0.984143586684977	0.978831955135148
enpep		1
enpp2	0.864359877965608	0.447074553174475
enpp5	0.523241171535821	0.610671835974626
enpp6	0.800923494964226	0.744841141286065
enpp7	0.365433126962197	0.346847318857209
ensa	0.925777850318856	0.899540910674673
entpd2	0.78605664335167	0.796855342350111
entpd5	0.834418273044871	0.54178458327913
entpd6	0.905627191623525	0.972445286910298
entr1	0.942563563679924	0.883165316501094
ep300	0.990352147845794	0.964856862167367
epb41l5		1
epcam	0.867151290084309	0.823115960058103
epgn		1
epha1	0.769176561970548	0.582801854988168
epha10	0.99859165217222	0.980937167768171
epha2	0.780887290459627	0.692399992452772
epha4	0.818669857182946	0.74284325711381
ephb4	0.722120877074802	0.657749357977815
ephb6	0.808558401901733	0.664289389117954
ephx2	0.991863869562112	0.94012805692372
epn1		1
epo	0.905161643781154	0.87246307192595
eppk1	0.873293752694215	0.903430454715758
eps8l2	0.822191911405768	0.771204177448415
erbb2	0.887485580405488	0.831073617850711
erbb3	0.802181115338573	0.709925378620136
erbb4	0.866960464261219	0.822829242142676
erbin	0.819325524064523	0.680532235844163
erc2		1
ercc1		1
ereg	0.830918784487703	0.591792916902407
eri1	0.982776494807028	0.962321970954951
ermap	0.71759445099277	0.794020688608007
ern1	0.929089286326404	0.843510220035452
erp29	0.817940674242205	0.770796396595065
erp44	0.774554648382451	0.582605825965167
ervv_1		1
esam	0.771273907582954	0.655527488951531
esm1	0.898843841787055	0.894776780365678
espl1		1
esr1		1
esyt2	0.859967199513022	0.715854185545764
evi2b	0.995410340122827	0.998380987232664
evi5	0.866110438982714	0.816032342153741
evpl	0.998531117061083	0.978202671878824
exosc10		1
extl1	0.929203075498873	0.933613932310315
ezr	0.895778755410911	0.734251354488322
f10	0.735448706085403	0.763382612818215
f11	0.702891079525846	0.819863835298821
f11r	0.783373027916641	0.442304997756997
f12	0.370166685046896	0.39114357394111
f13b	0.811446981013543	0.730005382902597
f2	0.989884897302097	0.964557885944277
f2r	0.833153802700236	0.797436607748862
f3	0.771335294580534	0.723443023220136
f7	0.498182070048032	0.564229449279635
f9	0.752196569796933	0.689638561049913
fabp1	0.809527464505088	0.737150193644948
fabp2	0.896909381175181	0.850900363893125
fabp3	0.797029820323647	0.799524384677334
fabp4	0.762568015235342	0.456550704357613
fabp5		1
fabp6	0.908833523018158	0.945871774583198
fabp9	0.80066694018154	0.778319979295798
fadd	0.832291698666806	0.736500255199109
fam13a	0.855675053641978	0.672511641154111
fam171a2	0.996560626587121	0.991964382232868
fam171b	0.934427198754508	0.9563751398582
fam172a	0.87391937896433	0.809014267230038
fam20a	0.8459540449016	0.791180176805445
fam3b	0.672042153263041	0.579904973147067
fam3c	0.843705645734464	0.7239798296111
fam3d	0.486165516870281	0.554365994762655
fap	0.902073933272956	0.915230022917013
farsa	0.940107941058481	0.875590079350888
fas	0.763520222672045	0.603370986203607
faslg	0.759087655962513	0.760778930293202
fbln2	0.799711151428957	0.729191369761695
fbn2	0.952469737261175	0.949190883941634
fbp1	0.857910062584483	0.903312093802907
fcamr	0.681843474810121	0.428089100817588
fcar	0.540928312570733	0.529951773693583
fcer1a		1
fcer2	0.787923566062658	0.619961506532865
fcgr2a	0.329310646298315	0.465140870523922
fcgr2b	0.847734038497324	0.872186428258734
fcgr3b	0.418139068106073	0.606712968803408
fcn1	0.792913483718155	0.754720478453519
fcn2	0.592945384551082	0.571443216831962
fcrl1	0.82857728650024	0.892792840849279
fcrl2	0.625516274972856	0.838160438101448
fcrl3	0.485609233131788	0.504915576559293
fcrl5	0.456057063874831	0.411470126086138
fcrl6	0.606182752200238	0.70531776798715
fcrlb	0.7498314741069	0.908210403088501
fdx1	0.981189179057203	0.939647900645765
fdx2	0.974399092478635	0.965694429641419
fen1	0.901601295444274	0.787993556384682
fes	0.977952669677077	0.971634003653871
fetub	0.847993964504212	0.930438674166588
fga	0.851477698101065	0.608522905984681
fgd3	0.887426896373097	0.787792246827446
fgf12	0.995175944856766	0.999483607974123
fgf16		1
fgf19	0.930183629268002	0.903296011765353
fgf2	0.642740107076471	0.674084331301254
fgf20		1
fgf21	0.838287197166584	0.713040140482594
fgf23	0.867583595846565	0.788921619998476
fgf3		1
fgf5	0.646443793151248	0.710129190239451
fgf6		1
fgf7		1
fgf9	0.998418912722329	0.996945719679626
fgfbp1	0.759830457203566	0.607027342960541
fgfbp2	0.379575615428216	0.485499064576918
fgfbp3	0.689691185245122	0.686957711844107
fgfr2	0.844065267700487	0.777746928527028
fgfr4	0.278246406787219	0.45526029821489
fgl1	0.495537514728555	0.303786919383564
fgr	0.900624048604383	0.63552125352701
fh		1
fhip2a		1
fhit	0.847513728196377	0.73801110439592
fis1	0.825160670463419	0.740936381951806
fkbp14	0.8429614440122	0.759882442227424
fkbp1b	0.870553492655535	0.874474945754041
fkbp4	0.885907881131646	0.7734547973836
fkbp5	0.846463104314699	0.54891118862572
fkbp7	0.947328485433835	0.897679453916791
fkbpl	0.872800805419163	0.741510311007627
fli1	0.795201272830119	0.740586420079789
flrt2	0.691878965120144	0.570583598603402
flt1	0.888768248355774	0.884837340349654
flt3	0.980466895629905	0.955115239044093
flt3lg	0.832658962929608	0.752749953162809
flt4	0.511893154811273	0.619181828834194
fmnl1	0.93214926060686	0.924636875114729
fmr1		1
fn1	0.864328188666838	0.871178430451279
fndc1	0.793955517724542	0.814461386207312
fnta	0.929412079221943	0.881049620565251
folh1	0.952831875113877	0.927293663552364
folr1	0.854777057557558	0.786245763782696
folr2	0.741425391621103	0.677686251192934
folr3	0.360291298071522	0.277870611906954
fos		1
fosb		1
foxj3	0.913247700953146	0.855116038894438
foxo1	0.898050291705203	0.927100214190674
foxo3	0.939701015040067	0.882692935000762
frmd4b	0.89170429808182	0.833462218692805
frmd7		1
frzb	0.845016157082603	0.770781284934295
fshb	0.855881795077792	0.692605419260591
fst	0.93810473799188	0.85413956871213
fstl1	0.915226697053365	0.911677773104757
fstl3	0.755413057124267	0.528178040980381
ftcd	0.776492321203351	0.793374381116132
fuca1	-0.0356050730350144	0.420333082631518
fuom	0.710544809044397	0.535406443561236
furin	0.800935692590887	0.644840349180244
fus	0.910785423475112	0.834394092777841
fut1	0.963415553496791	0.997234115334443
fut3_fut5	0.685623780430977	0.533562439827254
fut8	0.501103271967653	0.497396143664592
fxn	0.867503537268657	0.807675614333102
fxyd5	0.823332245765658	0.713924323585486
fyb1	0.812515864932804	0.533261726489613
fzd10	1	0.995713039382618
fzd8		1
gabarap	0.953082558575684	0.971744118190278
gabarapl1		1
gabra4		1
gad1		1
gad2		1
gadd45b		1
gadd45gip1	0.869550019225369	0.734753347698083
gage2a		1
gal	0.850011567059557	0.839521332687703
galnt10	0.802380673492455	0.876212732565831
galnt2	0.810860798599782	0.792535417396296
galnt3	0.820920973811239	0.923427537712176
galnt5	0.919072418803389	0.881430135485118
galnt7	0.930861098367215	0.848620919776311
gamt		1
gapdh	0.950662163500632	0.922941846192616
gart		1
gas2	0.982754125439678	0.910192057130756
gas6	0.780327275225317	0.754881051004338
gask1a	0.725138749427442	0.732488456339525
gast	0.830952226536491	0.853338287305382
gata3		1
gatd3	0.895579662582774	0.80517559553196
gba		1
gbp1	0.832728265884708	0.799510802097808
gbp2		1
gbp4	0.61913234684588	0.597694075708923
gbp6		1
gc	0.357906443120725	0.474157735706867
gcc1	0.831305953073632	0.703292139245362
gcg	0.783532451594956	0.707418796726278
gchfr	0.907030441438592	0.823261132354428
gclm	0.957564382461242	0.93303384420384
gcnt1	0.797416224077365	0.778766018682857
gdf15	0.499227371925237	0.306443422459475
gdf2	0.894353394344576	0.859249766676457
gdnf	0.946745386307405	0.940886584928644
get3	0.95508738483568	0.874736350453985
gfap	0.850516442982492	0.840067729032138
gfer	0.893708704132916	0.829589916632257
gfod2	0.998414430799359	0.96385154373912
gfra1	0.737632074975755	0.536358051825507
gfra2	0.89166096046941	0.832385972428555
gfra3	0.881780375878267	0.921378850508213
gfral	0.888934163330942	0.846899644829357
gga1	0.992941563042437	0.976538100335989
ggact	0.707626573039786	0.676306892769282
ggct	0.898594259878556	0.807746437884096
ggh	0.763859633954517	0.712492656494534
ggt1	0.360562320534595	0.175207848085019
ggt5	0.926344422258153	0.900487613142135
gh1	0.911097985282788	0.933189171153347
gh2		1
ghr	0.586983969775369	0.486630919592985
ghrhr		1
ghrl	0.935992797827995	0.90686924212706
gid8		1
gigyf2	0.904205046138401	0.765972861554778
gimap7	0.756480565135906	0.792787119066039
gimap8	0.958983559886203	0.940313022723304
gip	0.836779458206892	0.790840290426922
gipc2	0.887115451317996	0.845461747170248
gipc3		1
gipr		1
git1	0.844962542946882	0.698385236579633
gja8		1
gkn1	0.978812679324384	0.953988933290778
gla	0.759229301855526	0.775338929581422
glb1	0.85745219274159	0.670407280550733
gli2		1
glo1	0.875138403416421	0.868177879657153
glod4	0.860946137422041	0.76981104497593
glp1r		1
glrx	0.805169557349527	0.7354754720848
glrx5	0.87140460910397	0.85727122497629
glt8d2		1
glyr1		1
gm2a	0.382661739990548	0.46376380861965
gmfg	0.845802957040599	0.77038481084963
gmpr	0.881921078122	0.893417443299131
gmpr2	0.851285111363791	0.51711105765274
gnas	0.98398347384296	0.984537553381171
gne	0.889991061692767	0.864207687364772
gngt1		1
gnly	0.725834881309964	0.803419320519399
gnpda1	0.98767969235775	0.999516295118897
gnpda2	0.872682544766689	0.842180372261714
golga3	0.924626457373436	0.714263156973125
golm2	0.872393424039719	0.903110278479575
gopc	0.880028267296899	0.898205474084309
gorasp2		1
got1	0.752767376988538	0.568739723965764
gp1ba	0.681201416161013	0.642149916163428
gp1bb	0.810515299641362	0.784579227307926
gp2	0.731234068050207	0.662389910573569
gp5	0.833989110020018	0.945035323184475
gp6	0.750531351088911	0.622828575540034
gpa33	0.860809677614828	0.825233512369368
gpc1	0.793579060202548	0.869242466046906
gpc5	0.533803186615152	0.516347261708757
gpd1	0.896735913839067	0.89922266784817
gpha2	0.974641528690191	0.94966509203784
gpi	0.850565599054614	0.72662265007094
gpihbp1	0.946897853482098	0.959421039844743
gpkow	0.961119566394229	0.812604813299297
gpnmb	0.929536286328919	0.989219360908852
gpr101		1
gpr158	0.895911331437224	0.909098073278598
gpr15l	0.939053879009873	0.884313410911378
gpr37	0.427585561722999	0.365555855232784
gprc5c	0.820605299200003	0.780417109696549
grap2	0.840485895362323	0.751802431138879
grhpr	0.792450485971379	0.737753215531404
grik2	0.967667060901801	0.979149957470148
grin2b		1
grk5	0.926041206032138	0.929983032085201
grn	0.657195077920208	0.599470864982607
grp	0.801293934908913	0.686900436911192
grpel1	0.858075603554023	0.69830837931952
grsf1	0.935182755653321	0.819355919907856
gsap		1
gsn	0.93317972301503	0.859449719962259
gsr	0.937023214833388	0.942758619456469
gsta1	0.706757423536876	0.662212331224312
gsta3	0.778678657533392	0.691265967739279
gstm4	0.922582558980291	0.881103998630842
gstp1	0.965106532322087	0.953931406193217
gstt2b	0.389904050513063	0.384811954081733
gtf2ird1		1
gtpbp2	0.842203890730565	0.75349765618289
guca2a	0.808134428035267	0.583221949454461
gucy2c	0.995380127951935	0.900911020826827
guk1		1
gusb	0.808472121686496	0.638972232079795
gys1	0.863299822169191	0.81496754781527
gzma	0.838865521820021	0.800226653230752
gzmb	0.840115418755605	0.75074092036794
gzmh	0.926876790015126	0.802117411671881
h2ap	0.994721916678564	0.989886840893459
hadh		1
hagh	0.912612881955352	0.837161754396332
hao1	0.795448126686398	0.792516048416748
hars1	0.842808751804991	0.70324577308063
havcr1	0.654586556838565	0.535879722525099
havcr2	0.741820896734008	0.630927641103709
hbegf	0.728602142876859	0.658874567956151
hbq1	0.850059790179659	0.86460271253546
hbz	0.436329580575825	0.40235210900102
hcg22	0.93126662842056	0.932927912855334
hcls1	0.852608298344067	0.841689822248267
hdac8		1
hdac9		1
hddc2	0.740182563653311	0.687721181875311
hdgf	0.261386489332627	0.245916953953375
hdgfl2	0.87304700317762	0.809540134432226
hebp1		1
heg1	0.761761045879176	0.729802845117729
hepacam2	0.649571062541178	0.768783203590332
heph	0.899601155717277	0.902401251157922
hexim1	0.847995756042827	0.676238815650154
hgf	0.805208091360965	0.724586736430552
hgfac	0.835898988024003	0.910263731541971
hgs	0.883460507085268	0.821701899585457
hhex	0.81324501686624	0.536797584833821
hif1a		1
hip1		1
hip1r	0.906435829011947	0.834853472204748
hjv	0.908278539111466	0.900075100918949
hk2		1
hla_a	0.977344504023063	0.988669508942179
hla_dra		1
hla_e	0.871673320082993	0.702217885469198
hmbs	0.891144623175966	0.904950031801851
hmcn2	0.704162342008642	0.781179052609558
hmgcl	0.906601515876225	0.890286492581983
hmgcs1		1
hmmr		1
hmox1	0.826351624660209	0.821070111395215
hmox2	0.885877556301918	0.793964808098369
hnf1a	0.99825884704392	0.998244606951246
hnmt	0.344896530000382	0.222298158790731
hnrnpk	0.887166787925231	0.733272644668373
hnrnpul1	0.876619553579262	0.81047973638149
hpcal1	0.838158228816878	0.731370069173186
hpgds	0.869405609232179	0.915119919515708
hpse	0.820664643089205	0.662736365066796
hras	0.995192675942315	0.988304450958654
hrc	0.912879676889146	0.873060774996544
hrg	0.856041786847517	0.930933890149297
hs1bp3	0.854703472444289	0.783909443931389
hs3st3b1	0.857549515144314	0.911137465977212
hs6st1	0.883800264164254	0.880629655202429
hs6st2	0.866212556880311	0.789465298487837
hsbp1	0.678596314989737	0.584167251046653
hsd11b1	0.793730712517287	0.700929499771208
hsd17b14	0.713828098088488	0.725048761116368
hsd17b3	0.986596646857031	0.991650491350587
hsdl2	0.729606951332514	0.752553195264236
hsp90b1		1
hspa1a	0.857878619019403	0.686714909872632
hspa2	0.990653663622959	0.985506703794635
hspb1	0.706979698912061	0.60193261714756
hspb6	0.755208945536327	0.701344663786215
hspg2	0.729321782803019	0.690958452756369
htr1a		1
htr1b	0.998672645107016	0.999257185245052
htra2	0.87047022123267	0.837004084930732
hyal1	0.831197861841689	0.842605329937819
hyou1	0.844246020719203	0.744046318711115
ica1	0.828723743454327	0.601790001270909
icam1	0.806702379331224	0.593677165227669
icam2	0.481458549732428	0.564338364014215
icam3	0.707543132890471	0.580402023023
icam4	0.632118514186954	0.717637151354832
icam5	0.528643400214886	0.606863068953543
icoslg	0.866073887358193	0.905497337002267
id4		1
idi2	0.912609411252603	0.974381297293118
ido1	0.805559238628172	0.759169668160273
ids		1
idua	0.715909230021791	0.83421531375403
ifi30	0.653286247569675	0.614802824600514
ifit1		1
ifit3	0.958233905380062	0.931090540649091
ifnar1	0.879827069507343	0.891423027149537
ifng	0.987712238278378	0.990750390806991
ifngr1	0.827160625720419	0.606585245290567
ifngr2	0.210159613053969	0.166797016107169
ifnl1		1
ifnl2		1
ifnlr1	0.876041921211628	0.915470930863456
ifnw1		1
ift20	0.960266784533442	0.931865738264657
igbp1	0.86849087520867	0.811298065336541
igdcc3		1
igdcc4	0.858091170832425	0.780212104042813
igf1r	0.857766001515885	0.839078495004091
igf2bp3	0.996493393232451	0.9649956268158
igf2r	0.827892493258998	0.74587317770608
igfbp1	0.847863617789436	0.752697285913604
igfbp2	0.744047559236657	0.492482705068394
igfbp3	0.504592440404904	0.383094716542746
igfbp4	0.722279283895866	0.583060891412177
igfbp6	0.757811099257033	0.654833825836903
igfbp7	0.79069241350844	0.668574935839054
igfbpl1	0.817955693232505	0.75481271630713
igfl4		1
ighmbp2	0.974000307932294	0.986402681532141
iglc2	0.847203330295147	0.776515142485165
iglon5	0.99862976741857	0.999603199154192
igsf21	0.984793519394848	0.965236424374288
igsf3	0.848325760568767	0.789976532428927
igsf8	0.801225778692719	0.714963842251764
igsf9	0.709105175897493	0.643668994446019
ikbkg	0.867351537481699	0.725075502329201
ikzf2		1
il10	0.966621653563335	0.95808102725496
il10ra	0.989167892367532	0.993657948546398
il10rb	0.60311249553967	0.587681441080366
il11		1
il12a_il12b	0.456233964789669	0.600687647962461
il12b	0.437863575496955	0.64198035888427
il12rb1	0.813326603677394	0.747088056944902
il12rb2		1
il13		1
il13ra1	0.546667291001611	0.479427763921404
il13ra2		1
il15	0.818981452959939	0.828417449478215
il15ra	0.908880950734833	0.86089187628907
il16	0.602848111177344	0.666175503108088
il17a		1
il17c	0.973457735828055	0.938394550025496
il17d	0.796256840054591	0.753039995335507
il17f	0.988714885409197	0.978271979214003
il17ra	0.601444473810334	0.577460914818932
il17rb	0.486557006202367	0.42569069650353
il18	0.849403228686102	0.878885441004916
il18bp	0.761142549371436	0.733105472585074
il18r1	0.368075211996757	0.179910818180721
il18rap		1
il19	0.777547092484404	0.799623612570268
il1a		1
il1b	0.907133279222596	0.694704775911102
il1r1	0.851331445590059	0.844792366406892
il1r2	0.727595149264576	0.697023620900539
il1rap	0.324319074617852	0.68421904583595
il1rl1	0.590194842475566	0.406400740237776
il1rl2	0.775765904934821	0.754334465597081
il1rn	0.82552789162677	0.697545382960219
il2		1
il20		1
il20ra	0.998389813785487	0.989845561708678
il20rb		1
il21r		1
il22	0.985133907322903	0.951999285916643
il22ra1	0.966062450519484	0.957084827348586
il24		1
il25		1
il2ra	0.604090878428296	0.743384888059657
il2rb		1
il2rg		1
il3	0.999774244585948	0.956038881689065
il31		1
il31ra	0.809543612716418	0.835774753656629
il32	0.742951522212205	0.666529401833318
il33		1
il34	0.727400302417207	0.826099447069204
il36a		1
il36g		1
il3ra	0.855287150320247	0.728270501604039
il4		1
il4r	0.83685324366353	0.872511449902192
il5		1
il5ra	0.841633713060454	0.845743788670092
il6	0.733043884636281	0.571214033478591
il6r	0.326440386763719	0.404946994533163
il6st	0.843380108171011	0.895010587522805
il7	0.88841821222744	0.903544508078482
il7r	0.218971480299496	0.459301748908264
il9		1
ilkap	0.924361878203159	0.828946392619239
immt	0.892198263936573	0.757414778165892
impa1	0.884377418371388	0.80102798714379
impact	0.883044210650217	0.731385545248074
impg1		1
ing1	0.975084778120551	0.924019121635439
inhbb	0.767288017402933	0.582680202073279
inhbc	0.634406241970384	0.753783461740448
inpp1	0.901696786207676	0.780635636254272
inpp5d	0.893594021259187	0.745903440545613
inpp5j		1
inppl1	0.860586517597131	0.685463548066746
insl3	0.899449391274883	0.504627162008978
insl4	0.971187887533593	0.982159032441296
insl5	0.960551308959325	0.938430994517877
insr		1
ipcef1	0.875865010365401	0.799933443194899
iqgap2	0.916792471776935	0.879194455374056
irag2	0.978351899806439	0.921512360532083
irak1	0.834588499480405	0.540740813756485
irak4	0.849384249085538	0.896974311577696
islr2	0.810993196742669	0.739346465518911
ism1	0.895458972669145	0.927752000569583
ism2		1
ist1	0.83822280186802	0.765766356429895
itga11	0.937112079091419	0.872219567668794
itga2	0.706965534520128	0.692143472901381
itga5	0.840350856680039	0.758676325605399
itga6	0.795193645072821	0.845361250949479
itgal	0.96735684621566	0.94919992223668
itgam	0.892935149621578	0.881701575276174
itgav	0.897738497816939	0.80062129059885
itgax		1
itgb1	0.936091545417826	0.86698348202151
itgb1bp1	0.990003897933724	0.955277609997228
itgb1bp2	0.854594416445682	0.764152931015587
itgb2	0.873572677224494	0.784143092259598
itgb5	0.848723439834754	0.739702391582016
itgb6	0.863303582584104	0.711938333025203
itgb7	0.778999990060577	0.773838427865705
itgbl1	0.870773113370261	0.9262822509829
itih1		1
itih3	0.850672829764586	0.869610000015497
itih4	0.910061023764903	0.861373685142781
itih5		1
itm2a	0.943702225321869	0.975785639020137
itpa	0.682252565040898	0.326078271032355
itpr1	0.884026603897929	0.815894492815719
itprip		1
ivd		1
izumo1		1
jam2	0.778853398104096	0.835148006974656
jam3	0.81827029406209	0.796366225143472
jchain	0.956824371980375	0.994654228004879
jmjd1c	1	0.986966212324345
jpt2	0.837574823436721	0.75273054029353
jun	0.978265459537656	0.961402296507273
kazald1	0.590765728480397	0.683157886829129
kazn	0.832179588799221	0.647076987268859
kcnc4		1
kcnh2		1
kcnip4		1
kctd5	0.943536914956683	0.821668349246153
kdm3a	0.985897157993847	0.984847913357175
kdr	0.649722599880525	0.748576410904515
kel	0.732317214209533	0.821876157559107
khdc3l	1	0.965825968293237
khk	0.691133370091394	0.609324235461409
kiaa0319	0.865792662492888	0.624957042588919
kiaa1549		1
kiaa1549l	0.998259436058509	0.926302770020543
kiaa2013		1
kif1c	0.950375803292765	0.925958832111523
kif20b		1
kif22	0.97272662828545	0.979542768434584
kifbp	0.854642848125312	0.719658959130616
kir2dl2	0.561635565334825	0.479882762725575
kir2dl3	0.834064598105513	0.867553384960608
kir2ds4	0.383682882550507	0.477654304325733
kir3dl1	0.542154186486058	0.46881103241104
kir3dl2		1
kirrel1		1
kirrel2	0.861663494413288	0.752644614258678
kit	0.84285506342237	0.884116934300607
kitlg	0.799699486178917	0.803001961983347
klb	0.56768820227302	0.530242426678595
klf4	0.964195562229488	0.915578330163631
klhl41	0.953331049709615	0.944014465612522
klk1	0.506436695965411	0.75150226433697
klk10	0.756652704103003	0.793070526848267
klk11	0.676830787491603	0.840232178571927
klk12	0.269240021553738	0.343031461161984
klk13	0.800960312355606	0.754527973291456
klk14	0.8452705253904	0.740486723710738
klk15	0.683680795699652	0.959219623033086
klk3	0.856772455544767	0.88488876251224
klk4	0.832313534129576	0.771650953315536
klk6	0.852022036874274	0.821892249084525
klk7	0.813699294504182	0.791764366086038
klk8	0.764247099066044	0.816409671111176
klkb1	0.760566599491465	0.672738024429024
klrb1	0.845339128114592	0.811648633466963
klrc1		1
klrd1	0.684667902675822	0.827225201151589
klrf1	0.875043377226616	0.635416213572719
klrk1	0.795523916207338	0.724547239003151
krt14		1
krt17		1
krt18	0.775040083470724	0.780310619841321
krt19	0.937183033299696	0.903290722956714
krt5	0.934610945030149	0.988507985688679
krt6c		1
krt8	0.980684039207525	0.966816718416109
kyat1	0.862232812254597	0.755399748128655
kynu	0.792272029940911	0.673089244700302
l1cam	0.775549587422289	0.730069106315345
l3hypdh	0.830491928834466	0.610456403400074
lacrt	0.928905147255771	0.935771721936456
lactb2	0.808144212120076	0.686908593365656
lag3	0.902631801305704	0.891865358439143
lair1	0.429788569206415	0.244820359725938
lair2	0.673187558607442	0.904652232279914
lama1		1
lama4	0.821181911821046	0.785166276046861
lamb1	0.7074269549336	0.704274720463468
lamp1	0.967139692821072	0.945796693511701
lamp2	0.790910807457746	0.61409332897296
lamp3	0.751666065286403	0.751741347538974
lamtor5	0.976028149990573	0.990467235489734
lap3	0.932955886990811	0.95558284383317
larp1	0.937352618370196	0.874874789189076
lat	0.856426676391018	0.851234822930839
lat2	0.821542559166798	0.739427227988175
lats1	0.810202040837139	0.689354420354622
layn	0.627053836515607	0.674210843929328
lbp	0.555317767799684	0.675268985728609
lbr	0.841760013770327	0.732759287031724
lcat	0.823112282413112	0.800351199843764
lcn15	0.770738806012851	0.737313696137185
lcn2	0.767343186528081	0.5076740253973
lcp1	0.531761935438326	0.649751589641851
ldlr	0.54508184443906	0.415532519352471
ldlrap1	0.833071294695348	0.757647674140706
lect2	0.179274762135618	0.14057090403644
lefty2	0.597498674437022	0.569504763247804
leg1	0.719097799772029	0.632132533445396
lelp1		1
leo1	0.992749501225833	0.996349960968053
lep	0.53491353521834	0.471300581803136
lepr	0.884026675847417	0.869270446063218
letm1	0.917064630039603	0.850971503032502
lgals1	0.826411181847207	0.840238579101908
lgals3	0.71877239767912	0.780634516452664
lgals3bp	0.841240292414185	0.898021321124855
lgals4	0.719468303919467	0.707014746988996
lgals7_lgals7b	0.847209462625404	0.737290401481418
lgals8	0.72610179266431	0.632845460499203
lgals9	0.502942352597156	0.405936850476787
lgmn	0.832565107050288	0.756840098631325
lhb	0.96395031415897	0.870332936545681
lhpp	0.88485881936031	0.854693138659327
lif		1
lifr	0.899232155069265	0.917207050108226
lilra2	0.627639540322489	0.283837851245502
lilra3	0.393396205954441	0.574984412626732
lilra4		1
lilra5	0.76977194395909	0.689304349475789
lilra6	0.668049661954481	0.697754050588931
lilrb1	0.715232533374419	0.699036890801513
lilrb2	0.367565557339454	0.48423155372826
lilrb4	0.587067302702302	0.67824288446833
lilrb5	0.273734854131786	0.406957597164714
lipf	0.869151989156735	0.8563703837528
lmnb1	0.977513748623725	0.999373918406368
lmnb2	0.872671071897461	0.704093404876276
lmod1	0.818446814962656	0.773907698386114
lmod2		1
lonp1	0.865531244408509	0.811927891788332
lpa	0.734775159293079	0.625477568399846
lpcat2	0.962014845162185	0.957099965363368
lpl	0.730697875642483	0.600407757771097
lpo	0.856104981534324	0.759528277233237
lpp	0.895923842700817	0.843466671090479
lrch4	0.837097811549648	0.622230820912459
lrfn2		1
lrg1	0.557941764154242	0.351058119195193
lrig1	0.407112486494204	0.267683142731183
lrig3	0.981471673304099	0.94598018027901
lrp1	0.655821605250958	0.846998656724802
lrp11	0.655889936932383	0.47846668808679
lrp2		1
lrp2bp	0.996737537512163	0.966951472286518
lrpap1	0.548241739361621	0.781320525026949
lrrc25	0.627471889750152	0.63918355229618
lrrc37a2	0.520645202573594	0.848406814628337
lrrc38	0.936973844959426	0.999630527936056
lrrc59	0.864739147171853	0.607291724405154
lrrfip1	0.904740188655218	0.887124183067475
lrrn1	0.556450906819043	0.574818698116694
lrtm1	0.998691886227848	0.994088680804037
lrtm2	0.898955402597016	0.852459290314121
lsm1	0.981726614693451	0.986307597800671
lsm8		1
lsp1	0.810671275849443	0.901618793115734
lta	0.607422267339037	0.666569964707725
lta4h	0.964745413019097	0.986471763796206
ltb		1
ltbp2	0.727606449478269	0.632083382606337
ltbp3	0.776269546437703	0.751766958508314
ltbr	0.65085946624847	0.628373105331993
lto1		1
luzp2	0.964067290658074	0.918606175046506
lxn		1
ly6d	0.696657170517812	0.555050779145955
ly75	0.488144256114538	0.619652522156853
ly9	0.684367774802652	0.642638362022849
ly96	0.830338931835745	0.705099789634319
lyar	0.979518318326762	0.967189466966569
lyn	0.873667736037158	0.794894008907854
lypd1		1
lypd3	0.755678884972044	0.786968616460189
lypd8	0.843807597995233	0.798953926299152
lypla2	0.996538938868349	0.999027986850657
lysmd3	0.968524971003431	0.939724987826221
lyve1	0.88690253937378	0.731676156139124
lyzl2	0.956050959440706	0.714362500848848
lztfl1	0.834679752854667	0.760187065159565
m6pr	0.983482521566521	0.958127210853633
mad1l1	0.828062890301775	0.747251649776634
maea		1
mag		1
magea3		1
maged1	0.937876307962238	0.880365795684813
mamdc2	0.869998914479945	0.855368384612701
mamdc4	0.698344370270619	0.770593346912585
man1a2	0.813279690245559	0.868017065218504
man2b2	0.393419346904882	0.392824149720928
maneal		1
manf	0.838621453917561	0.732446351836768
mansc1	0.834825135574374	0.78721689109143
mansc4	0.592833571881147	0.659603356026977
map1lc3a		1
map1lc3b2		1
map2	0.929506982881284	0.915523763223898
map2k1	0.863689638157603	0.698566576399085
map2k6	0.851103404789781	0.762360920015258
map3k5	0.898921553622085	0.803972769201144
map4k5	0.836528500702829	0.643164718938919
mapk13		1
mapk9	0.946134904536988	0.934417888687447
mapkapk2	0.86184992203261	0.810400401837006
mapre3		1
mapt	0.998114297561284	0.998057731916996
marco	0.831044831043008	0.732411220083483
mars1	0.836399211221522	0.647451982204248
masp1	0.803720390114287	0.811703605922171
matn2	0.788301394658445	0.71946550442128
matn3	0.744844014472738	0.674748050655714
mavs	0.830555767150138	0.808325681414604
max	0.875940311207975	0.772539184741971
mb	0.798127038640787	0.646509213763839
mbl2	0.490904652793889	0.597195980533567
mcam	0.845098383343134	0.804939589442529
mcee	0.964811663735204	0.961433564991602
mcemp1	0.816856442917002	0.870037526137093
mcfd2	0.886649656301236	0.892604066073653
mcts1	0.99253711525518	0.964092917277927
mdga1	0.298062770602012	0.241086963140525
mdh1	0.906429943820077	0.814551484836548
mdk	0.81040074793189	0.740140108755575
mdm1	0.983607699795405	0.957915270236869
mecr	0.849632816436164	0.810424489085803
med18	0.833127814657944	0.821899693496742
med21		1
megf10	0.779777700287263	0.768346933778991
megf11	0.990497477986967	0.990647767678579
megf9	0.82845933882148	0.769604081341864
meltf	0.843652378830561	0.924154557284599
ment	0.625958832172558	0.636190808226312
mep1a	0.779308632086921	0.726516052501573
mep1b	0.210960480695716	0.291282835873662
mepe	0.865629834929072	0.781832511612441
mertk	0.899861047479064	0.859951767664122
mesd	0.858805077513198	0.803787198952225
met	0.864018140351484	0.945029577128027
metap1	0.998102144128625	0.981843824527196
metap1d	0.875451798978218	0.845939859344169
metap2	0.858237330232739	0.821798566472944
mfap3		1
mfap3l		1
mfap4	0.924067148935735	0.929566344942478
mfap5	0.814137721103325	0.775877099953278
mfge8	0.53531755045602	0.405672028561009
mgll	0.853014727412881	0.745642588625143
mgmt	0.78315239426602	0.882753021627327
mia	0.509961678273204	0.466540758437662
micall2		1
micb_mica	0.477988430400358	0.382612513882263
mif	0.861535462881919	0.767312853235338
milr1	0.876582896271576	0.97448152026772
mindy1	0.850264840954204	0.837818626599724
mink1	0.848984348964025	0.798715688138081
mitd1	0.835425050485118	0.470679133359537
mki67	0.99222576105458	0.995058705717374
mllt1		1
mln	0.680104667396335	0.783067061876865
mme	0.224797207200932	0.26121730443035
mmp1	0.722179054905303	0.68462259804447
mmp10	0.884201830327719	0.901079665406954
mmp12	0.671930770352993	0.716180600027132
mmp13	0.964335633006355	0.966258371148647
mmp15		1
mmp3	0.649153116191269	0.685087229950177
mmp7	0.854173210853826	0.800361268038752
mmp8	0.698209066577663	0.598305691580812
mmp9	0.725748623063733	0.616454475851742
mmut	0.977254688666236	0.995122521083031
mn1		1
mnat1	0.99607934598105	0.997883261202907
mnda	0.883322527285568	0.664503333876842
mocs2	0.764436317607833	0.747292693527593
mog	0.827832197222818	0.764654725574205
morc3		1
morf4l1		1
morf4l2		1
morn4		1
mphosph8	0.895298845204741	0.765291829708017
mpi	0.85571989749072	0.695907002327238
mpig6b	0.850856726939849	0.779177318786111
mpo	0.895054317620186	0.873666260295546
mprip	0.972764794653424	0.95339346766412
mrc1	0.828109361134839	0.745853759467973
mri1	0.840284291553739	0.797828568273007
mrpl24		1
mrpl28	0.999985156783966	0.999349164020666
mrpl46	0.97903003818671	0.943672838095926
mrpl52		1
mrpl58	0.928174106609328	0.737200227950024
mrps16		1
msln	0.611724609447699	0.598026672705575
mslnl		1
msmb	0.223616063277415	0.129766610012044
msr1	0.742833727991637	0.758440825646338
msra	0.831886859756455	0.749419241550967
mst1	0.505530296964666	0.578767776968876
mstn	0.931265790588917	0.804231786934462
mtdh	0.861962298983251	0.847679844492148
mthfd2		1
mthfsd	0.715037186713304	0.47576122748456
mtif3	0.849598005608538	0.785741459154364
mtpn		1
mtr	0.997234589252632	0.966385493687281
mtss1	0.83604977267119	0.6723115545597
mtss2	0.874515554722376	0.833214992521039
mtus1	0.933728343247763	0.863997087166569
muc13	0.845083094650046	0.683189615205588
muc16		1
muc2	0.597787698591924	0.773134347811095
mucl3		1
mvk	0.841372794146912	0.618032637719972
mxra8	0.755182465318904	0.594312008221864
mybpc1	0.761934384754237	0.751671918183837
mybpc2	0.968143111956732	0.886167151633709
mycbp2	0.941295412362728	0.919685826595357
mydgf	0.821696433442893	0.75601902215724
myh4		1
myh7b		1
myh9	0.817343758574868	0.632008514755311
myl1	0.992541116590415	0.979839938998342
myl3	0.764086682265349	0.753826729093555
myl4	0.956329020301913	0.886474341123718
myl6b		1
mylpf	0.965345179517529	0.859151935801047
myo6	0.994492407699481	0.99490057988498
myo9b	0.933806979934899	0.772582367976623
myoc	0.844571141247424	0.815263058530194
myom1		1
myom2	0.950745131600697	0.915271106098206
myom3	0.824355650794227	0.683508853437936
mzb1	0.665257401583511	0.588397585034333
mzt1	0.907765272761198	0.700200113011894
naa10	0.936465494592582	0.870164092864254
naa80	0.805956554960591	0.788449358911094
naaa	0.668569217938379	0.698340490719905
nacc1	0.976404542296684	0.922250169996731
nadk	0.841945287137829	0.720066452449682
naga	0.971238217391113	0.992692386513995
nagk	0.861554212444671	0.706936368050489
nagpa	0.862239228218776	0.77329951115122
nampt	0.976346483452968	0.91973129077103
nap1l4	0.888314810631304	0.792378824032577
naprt	0.928190020173829	0.902253480731531
nars1	0.89032447746072	0.858034768166299
nbl1	0.789806567234759	0.718375290820042
nbn	0.930968500102116	0.882874873635023
ncam1	0.853375143911693	0.773443109278545
ncam2	0.745953612229685	0.808215841473151
ncan	0.799681241387934	0.769247626291557
ncf2	0.760417810671075	0.691130738114012
nck2	0.847865374839869	0.738662850235763
ncln		1
ncr1	0.747056176747767	0.761594966179659
ncr3lg1	0.673022180275112	0.745253787637696
ncs1	0.787529462798917	0.64990101072099
ndrg1		1
ndst1		1
ndufa5	0.949505393591845	0.89551293182749
ndufb7	0.829656573538972	0.740640620192603
ndufs6	0.954609003460295	0.91998866534947
neb		1
necap2	0.897249494092819	0.76608898793001
nectin1		1
nectin2	0.783350286533588	0.670254947934213
nectin4	0.765458203732607	0.742450677091781
nedd4l	0.953630074015194	0.926359500445618
nedd9	0.990806374214644	0.890007455510874
nefl	0.731513103813883	0.600823118198473
nek7	0.939514242215475	0.832734658907805
nell1	0.745442231304958	0.859187334012404
nell2	0.913863738432536	0.925825960303071
nenf		1
neo1	0.976537607371792	0.938525236103513
nexn	0.882278685027743	0.899873101213065
nfasc	0.725858630169483	0.468396894195276
nfat5	0.954849924902344	0.945852426183616
nfatc1	0.870077256473065	0.771056651304403
nfatc3	0.981194784010858	0.877737439109459
nfe2	0.869824526899056	0.840512833753951
nfic	0.983954565434301	0.951499283471178
nfkb1	0.842586372253141	0.695189090173304
nfkb2		1
nfkbie	0.865929396656963	0.874137628675837
nfu1	0.846022276668909	0.753771119495995
nfx1	0.883614018503711	0.810956717288212
nfya	0.961412397504964	0.854974081261483
ngf		1
ngfr	0.995808493894494	0.995832545980782
ngrn	0.977840381267351	0.941888943969575
nhlrc3	0.912093557269457	0.940103911868282
nid1	0.874423767605791	0.86069327733351
nid2	0.634214388185102	0.758819732311851
ninj1	0.96742522525722	0.988180491822582
nit1	0.841594977379783	0.818283122322087
nit2	0.865693896703587	0.805194030464866
nlgn1		1
nlgn2		1
nme1		1
nme3	0.81258875712286	0.737362505210521
nmi	0.789030573514883	0.709976910536178
nmnat1	0.872031102143214	0.87045549819848
nmrk2		1
nmt1	0.920656830028222	0.858017458224642
nomo1	0.772974664648315	0.753434644938793
nop56		1
nos1	0.891602815490754	0.803810970843938
nos2	0.986971143058209	0.93157078388644
nos3	0.929186562278431	0.847053932798728
notch1	0.906041201887984	0.902439521251793
notch2	0.707092008156353	0.580284239146575
notch3	0.841508055688855	0.764855967522787
npc2	0.5768827240338	0.697985891428164
npdc1	0.746564584047777	0.692844049495453
nphs1	0.870708367435952	0.791398099227551
nphs2	1	0.999435905660996
npl	0.745073735379907	0.775006456145545
nppb	0.980952922002828	0.992245884108377
nppc	0.803478522833997	0.798230813471977
npr1		1
nptn		1
nptx1	0.759523083947538	0.774026309549265
nptx2	0.878950071066974	0.73893458380857
nptxr	0.727840187685847	0.592954767834855
npy	0.665452537462477	0.543455820464317
nrcam	0.858405772614011	0.841601063624497
nrgn	0.85008862579623	0.825298550458307
nrn1	1	0.989870379824469
nrp1	0.781692271902005	0.759605878749445
nrp2	0.887613775475567	0.863930689355188
nrtn		1
nrxn3	0.99837201321647	0.968533729311951
nsfl1c	0.853205067509565	0.789909865802371
nt5c	0.64383676599424	0.72126023242887
nt5c1a	0.825796259325207	0.659187509781301
nt5c3a	0.883991003420318	0.929838379841149
nt5e	0.398832272378047	0.280259012066059
ntf3		1
ntf4		1
ntprobnp	0.783182263069433	0.722854194503602
ntrk2	0.953988275074257	0.911047294824233
ntrk3	0.832592147610656	0.64054176738761
nub1	0.858691136896653	0.714148097669102
nubp1		1
nucb2	0.735011274443851	0.560893929349807
nudc	0.860174069065576	0.800949267896703
nudt10		1
nudt15		1
nudt16	0.833087194297687	0.772769548992468
nudt2	0.915556490691589	0.861278518734814
nudt5	0.846376059131951	0.702689064800956
numb	0.824532191342378	0.600703200730001
nup50		1
nxpe4		1
nxph1	0.970637553926908	0.904269646265964
nxph3	0.811712532284389	0.796091536568129
obp2b	0.592380116273069	0.651328966836442
ocln	0.863820772806721	0.744919440407285
odam	0.948838380283276	0.939559038843786
ofd1		1
oga	0.859618466269754	0.739477276129282
ogfr	0.888101293033053	0.879467082011052
ogn	0.363478829498761	0.462055646598486
ogt		1
olfm4	0.590448362635082	0.702480062241617
olr1	0.803333239754047	0.629708389992381
omd	0.841896242006044	0.784688785586651
omg	0.909331474899733	0.899660413647756
omp	0.984331953334558	0.993005381556303
ophn1	0.877258899453655	0.848163024236118
oplah	0.896093922940992	0.883657626190844
optc	0.89689327418193	0.847798253938408
orm1	0.778329298195168	0.746595019068554
osbpl2		1
oscar	0.719776268965053	0.607380828511157
osm	0.712626444231999	0.731922265743783
osmr	0.75213597263586	0.81722148241897
ostn		1
otoa		1
otud6b	0.841265513509166	0.733081050710157
otud7b	0.830047299464315	0.754709858500895
oxct1	0.895282799496111	0.899553108219977
oxt	0.636467207176375	0.773503348236383
p4hb	0.821775258554329	0.697213282883131
pacs2	0.858463959730859	0.695604600490454
padi2	0.992840166346251	0.993377655978486
padi4	0.912103157317072	0.872156536514614
paep	0.670421400219332	0.689488752702252
pafah1b3		1
pafah2	0.927377036795077	0.827964271836216
pag1	0.811115530964816	0.75552161762845
pagr1	0.954869966352582	0.902648661233715
paip2b		1
pak4	0.891036930623193	0.868712899288369
palld		1
palm	0.848315333279648	0.704539200709222
palm2	0.736466634530716	0.524526302953245
palm3		1
pam	0.745533318672339	0.773887389677192
pamr1	0.855673902882326	0.837234886615396
pappa	0.882592635220716	0.820660598566468
pard3	0.969728681126473	0.936523389732863
park7	0.847041883755854	0.767965018371493
parp1	0.88058492439373	0.856037842499517
paxx	0.847803864904286	0.736297786234153
pbk	0.994062761531533	0.9697680156191
pbld	0.743476414739531	0.70307857786707
pbxip1	0.861350668275857	0.802864381852784
pcare		1
pcbd1	0.765323422553707	0.55929214910557
pcbp2	0.84872469533458	0.75279400890621
pcdh1	0.93659086981606	0.920712537354223
pcdh12	0.846921713320647	0.82187014800386
pcdh17	0.717680604281049	0.705439031920052
pcdh7	0.968929208562434	0.898756532738268
pcdh9	0.906076970140058	0.955365969345361
pcdhb15	0.901870574593022	0.890418546790871
pcna		1
pcsk7	0.943364252503702	0.879955954533577
pcsk9	0.71777687296554	0.68613655308423
pcyt2	0.848471067677792	0.766461682142078
pdap1	0.84374806513837	0.766647611224732
pdcd1	0.793842853104693	0.670729448653887
pdcd1lg2	0.503337505905183	0.556441917570634
pdcd5	0.790781843434407	0.812970081283252
pdcd6	0.393773743910333	0.546530857325501
pdcl2		1
pde1c		1
pde4d		1
pde5a	0.860361173965489	0.832605801053442
[truncated: 920 more rows]
