# Supplementary material for: Machine learning-guided deconvolution of plasma protein levels
Source: Mol Syst Biol. 2025 Oct 9;21(12):1822–44. doi: 10.1038/s44320-025-00158-6 (PMC12672695; doi:10.1038/s44320-025-00158-6)
Supplement: Supplementary file 19 — Source data Fig. 3 [file 44320_2025_158_MOESM19_ESM.zip › Figure_3/SourceData.Figure.3E.txt]

var	short_name_new	EUR.specific	AFR.specific	CSA.specific	p.50	p.50.AFR	p.50.CSA
lair1	cis_score_lair1	0.153453054015718	0.442034344589784	0.123260958243849	0.275226113359779	0	0.256034971988427
lpa	cis_score_lpa	0.168431377774227	0.0410216357563459	0.05776623922836	0.0682257736771002	0	0.0012096938732133
col24a1	cis_score_col24a1	0.0108207614646866	0.288258395801396	0.0133398842660932	0.0111651848807699	0.298428721197316	0
ca6	cis_score_ca6	0.236566371800148	0.143663329956958	0.114262347593492	0.330496393292904	0	0.107439828359416
arsa	cis_score_arsa	0.199197647319226	0.658541043293245	0.164390979591023	0.24432658401417	0.0595071531259441	0.0462329609589706
adgrd1	cis_score_adgrd1	0.0735375573554015	0.122715641416855	0.0933213380408505	0.112112316450037	0.0568446003592844	0.0803213560422709
pm20d1	cis_score_pm20d1	0.313289309263257	0.229098347936502	0.344419633176158	0.321347858706	0.0871593489024445	0.43558317910866
samd9l	cis_score_samd9l	0.0418324941397612	0.00552829188125115	0.0278689240877945	0.0481668868767093	0	0.0145190919098491
bpifa2	cis_score_bpifa2	0.00968638848926329	0.250876736661048	0.0210572966803293	0.00906455321260968	0.19318108258168	0
sod3	cis_score_sod3	0.127479123409722	0.00708639894910701	0.307331028086125	0.185970206459839	0	0.361175492393475
alpp	cis_score_alpp	0.0943254095263759	0.0541298539947381	0.0867554469274642	0.136861777200066	0	0.0236211090250831
tnfrsf13c	cis_score_tnfrsf13c	0.106442420274339	0.0108280069131722	0.0872348449326348	0.122128163657471	0	0.072649695735969
ltbp3	cis_score_ltbp3	0.0835831386768344	0.0696842289133068	0.159423721649792	0.115878460858291	0	0.186570846535719
cd70	cis_score_cd70	0.284537132321722	0.134836344292276	0.253127547410127	0.342857405733815	0.0857960930214429	0.379185116768863
cd177	cis_score_cd177	0.121980983467918	0.0743257154237906	0.107521665852601	0.121034963745922	0.0419072024391482	0
klk4	cis_score_klk4	0.0792075074290345	0.0976197681393192	0.071641030225495	0.0988356750609514	0	0.0331851152432138
dscam	cis_score_dscam	0.063349468804982	0.0123806693415207	0.110762267722752	0.0720533583894877	0	0.0969023007404254
mgmt	cis_score_mgmt	0.0825807831927476	0.0442056621011095	0.0502494428558911	0.091630064539789	0	0.0340036820268255
nfasc	cis_score_nfasc	0.0642621427816205	0.0597193422620236	0.0496205322042517	0.101528869778875	0.0128531452915229	0.107847407857228
qpct	cis_score_qpct	0.0390958655232866	0.125731415765859	0.251302087980457	0.0540800082433688	0.0960125003383434	0.247785167826416
klk1	cis_score_klk1	0.056703192392799	0.0201200084906893	0.0268793932134835	0.439255520774711	0.382585493398336	0.225291487858335
psg1	cis_score_psg1	0.3066921453041	0.117765685895295	0.128815158018731	0.372218610525766	0.0220143451272435	0.0475250947934044
serpina12	cis_score_serpina12	0.221013657156048	0.423492551487951	0.428183473657211	0.249373162147417	0.0766011549427839	0.0666286382087694
per3	cis_score_per3	0.0711359580190716	0.0519305249604478	0.0452765211454775	0.0756447447579954	0	0.0245863454461649
osmr	cis_score_osmr	0.146685968893984	0.0836042464236227	0.0890830033097354	0.174455611762987	0.0134417035298912	0.106457325874711
trim5	cis_score_trim5	0.0446462465505207	0.014213643403108	0.0497481613039041	0.0520720976979556	0	0.0708953313958209
anxa2	cis_score_anxa2	0.107455023063055	0.0550618728398972	0.111398523722395	0.135247907587437	0.0201029185862334	0.0505903192871463
ltbr	cis_score_ltbr	0.046037578921605	0.115411833040665	0.0314595939397108	0.071162014703667	0	0.0344812061748703
tnr	cis_score_tnr	0.0698175206893511	0.0254642990711129	0.0583760137569289	0.0977281580519174	0	0.0374267844377812
creg1	cis_score_creg1	0.0173324430595803	0.0104407357420184	0.0410110284284254	0.0255041880675414	0	0.0127919105245032
hmcn2	cis_score_hmcn2	0.201396904948534	0.0403704972999898	0.130303087611666	0.23295460528162	0	0.146091287587229
arhgef5	cis_score_arhgef5	0.0923610499725604	0.0804349748768257	0.0341407814733192	0.0962955603314273	0	0.0537277485290748
f10	cis_score_f10	0.0154880540621229	0.022672804667202	0.0361492712287069	0.0214675760549941	0	0.0282705516528423
ca12	cis_score_ca12	0.0352661316146358	0.0169831959609333	0.0747166593358131	0.0415543568100771	0	0.127720354252046
