# Supplementary material for: Machine learning-guided deconvolution of plasma protein levels
Source: Mol Syst Biol. 2025 Oct 9;21(12):1822–44. doi: 10.1038/s44320-025-00158-6 (PMC12672695; doi:10.1038/s44320-025-00158-6)
Supplement: Supplementary file 19 — Source data Fig. 3 [file 44320_2025_158_MOESM19_ESM.zip › Figure_3/SourceData.Figure.3D.txt]

var	allele.difference.CSA.EUR	V3
a1bg	0.00658700000000001	0.293554387690145
abo	0.105098	0.102523188882812
acadsb	0.023922	0.0560510257243616
ace	0.111165	0.0367245701121576
ace2	0.06941	0.0610062593746226
ache	0.048557	0.107188058237354
acp1	0.038694	0.267231236324427
acp5	0.024677	0.161582079157667
acp6	0.117538	0.335717702151361
acvrl1	0.0220100000000001	0.13862937020539
acy3	0.148676	0.102826003207935
ada	0.00492199999999998	0.263135363857091
adam15	0.051659	0.00828515094948765
adam22	0.144555	0.0664575809572182
adam23	0.00853599999999999	0.248713226176473
adam8	0.00748500000000001	0.281372598543382
adam9	0.0170819999999999	0.689185793445535
adamtsl5	0.017984	0.257309311345694
adgrb3	0.032636	0.251266617611403
adgrd1	0.0713016	0.108370186933733
adgre1	0.022931	0.0256253328447062
adgre5	0.0173819999999999	0.0155740631517281
adipoq	0.021273	0.0705115162479392
afap1	0.183174	0.285116928135626
agrn	0.00259500000000001	0.151170791311777
agt	0.011301	0.00948212852181401
ahsg	0.148182	0.278013033003037
aif1l	0.048346	0.0496984236945328
akr1b1	0.00666199999999995	0.0802604893621405
aldh3a1	0.080851	0.424753135882712
alpp	0.0895870000000001	0.279000556509643
amigo2	0.058706	0.01735021575343
amn	0.069457	0.521863315897086
amy1a_amy1b_amy1c	0.034978	0.107384254745948
amy2a	0.0279050000000001	0.154176780657481
amy2b	0.027968	0.0237590139298858
ang	0.002687	0.065769381016527
angptl1	0.054227	0.187251015321201
angptl3	0.071826	0.0615270064145386
angptl4	0.00385000000000002	0.141281125498999
anxa2	0.096262	0.359354104448604
aoc3	0.027555	0.211170343890272
ap1g2	0.041146	0.0809556494374343
apbb1ip	0.199191	0.0797547056182456
apcs	0.048227	0.249995987142886
apex1	0.235592	0.164529267615072
apobr	0.180509	0.22215647721609
apoc1	0.00273699999999999	0.0310541525025291
apod	0.00582299999999991	0.0989548307698487
apoe	0.05613	0.207196537340878
apom	0.02681	0.121519264667089
arg1	0.055886	0.133431098225
arhgef10	0.0878869999999999	0.218720869611762
arhgef5	0.182125	0.318513766029911
arsa	0.038063	0.481866377309181
arsb	0.181478	0.0273307948123136
art3	0.144491	0.0738321147278488
art5	0.023281	0.00502922906127711
asah1	0.021308	0.706621030363685
asah2	0.158216	0.104045605909785
asgr2	0.044795	0.00115952026555252
asrgl1	0.0687960000000001	0.0274362589337674
atraid	0.09831	0.0866862624846977
atrn	0.041933	0.517047926246935
axl	0.0754229999999999	0.0408046308779495
b3gnt7	0.0228879999999999	0.0138483620504115
b4galt1	0.13321	0.105220022548977
bche	0.0210530000000001	0.160349103364648
bpifb1	0.082827	0.162227956140119
bpifb2	0.11378	0.240585076398601
brsk2	0.090079	0.083824057503703
bst1	0.0716650000000001	0.466956760210286
btc	0.125023	0.191388458418374
btd	0.00179400000000007	0.226006804421181
btn3a2	0.041078	0.0217848302082173
c19orf12	0.00928899999999999	0.541567041027394
c1qa	0.0412199999999999	0.124341081051038
c1qtnf9	0.092436	0.193192303620499
c1r	0.040927	0.466353399542867
c1rl	0.00578400000000001	0.479951663168279
c1s	0.0346	0.114853442326952
c2orf69	0.067541	0.150023938801032
c7orf50	0.018394	0.197295314917139
c8b	0.173182	0.083619103052307
ca12	0.085355	0.518574815177166
ca13	0.035534	0.128594292941837
ca3	0.107558	0.149521683215844
ca4	0.031427	0.193030491039713
ca5a	0.071732	0.0440364258353587
ca6	0.145195	0.415944632592905
cant1	0.130996	0.00778039980851376
capg	0.133717	0.150515807399358
casp8	0.0906340000000001	0.152380987425778
cblif	0.106201	0.0672788788412242
ccdc50	0.004884	0.214865369206864
ccl13	0.065812	0.223965845940012
ccl14	0.053381	0.40204580019251
ccl15	0.1390168	0.159665032286678
ccl16	0.101128	0.22662237344477
ccl17	0.011177	0.0549172216256062
ccl18	0.080394	0.107272522861733
ccl23	0.147057	0.00639478198699583
ccl24	0.0492214	0.522780315986117
ccl25	0.0456070000000001	0.21921355935496
ccl27	0.0852540000000001	0.0837105503294765
ccl3	0.018688	0.0453553408074623
ccl5	0.109017	0.156948871492931
ccl8	0.207939	0.314200469500687
ccn2	0.043261	0.140197341747383
ccn3	0.0575789999999999	0.048698603560138
ccs	0.0632	0.0126644484012263
cd101	0.068515	0.622752316984335
cd109	0.071446	0.153919745669474
cd14	0.0125090000000001	0.119230749472215
cd160	0.117579	0.0458856068121702
cd164	0.054046	0.200853706990417
cd164l2	0.038613	0.86844129821278
cd200r1	0.052271	0.439631004718038
cd207	0.116401	0.0967003470845913
cd209	0.094385	0.0359536473202326
cd226	0.018499	0.0547043749375199
cd274	0.00629000000000002	0.523400696619916
cd276	0.026154	0.133526549854384
cd300c	0.108725	0.251541997976424
cd300e	0.028519	0.0400597457903947
cd300lf	0.028931	0.0165009876986998
cd300lg	0.00839100000000004	0.164155741114449
cd302	0.00321100000000002	0.00795867004736351
cd33	0.166321	0.287571645289919
cd36	0.259769	0.0215946850069553
cd38	0.060163	0.0921971310444885
cd4	0.205653	0.0763728413061275
cd40	0.00153900000000001	0.107407313280301
cd48	0.0851920000000001	0.326513793336243
cd55	0.032485	0.158166813557373
cd58	0.226653	0.0497097928531721
cd59	0.100177	0.0401150425455199
cd5l	0.037148	0.018799838889346
cd6	0.116988	0.128106990152895
cd70	0.10192	0.0669525518257559
cd80	0.167421	0.0110136661408688
cd83	0.090824	0.00754957976314392
cda	0.122487	0.0947920912607231
cdcp1	0.00540700000000005	0.0627289758506083
cdh15	0.016612	0.262481873721543
cdh6	0.06825	0.0895072294745737
cdhr5	0.100289	0.0491042163166141
cdkn1a	0.045609	0.0970472138539841
cdsn	0.158576	0.345570976087494
ceacam1	0.08123	0.0308170580544453
ceacam21	0.048977	0.30989240573283
celsr2	0.040586	0.0143996739816003
ces1	0.00223899999999999	0.0951651777881821
cfb	0.04897	0.152980990563311
cfhr2	0.069411	0.169533310860294
cfhr4	0.0587179999999999	0.160349284225263
cfi	0.163364	0.0159212400366748
cgref1	0.04105	0.324384502989494
chchd6	0.182081	0.0217047931102421
chgb	0.061229	0.240726309313197
chi3l1	0.016151	0.251696861689059
chit1	0.209531	0.159024605722978
chl1	0.00698100000000002	0.0718604426237277
chrdl1	0.163243	0.089450776820561
cilp	0.210663	0.204347499406761
ckmt1a_ckmt1b	0.029451	0.00644339434339094
clec10a	0.012778	0.28406694162336
clec12a	0.026663	0.0569250066910041
clec1b	0.176068	0.314543011743838
clec4c	0.064068	0.164724896963454
clec4d	0.101839	0.346258534333243
clec5a	0.123866	0.14404606660853
clec6a	0.063037	0.0486320478009406
clec7a	0.01934	0.171082744007599
clgn	0.035239	0.279811515464526
clmp	0.065298	0.0831666981475437
clps	0.009604	0.149958091937926
clstn2	0.00470899999999996	0.328689360417055
clul1	0.086227	0.527662217719212
cndp1	0.020504	0.0311179987598384
cnpy4	0.107168	0.169084217516803
cntn1	0.0657409999999999	0.026286249394015
cntn2	0.000411000000000023	0.0244996095823237
cntn3	0.0324179	0.276140424853285
cntn4	0.133253	0.117963813447095
cntnap2	0.08548	0.304441838604354
coch	0.00451999999999997	0.0234541022124294
col28a1	0.00106399999999995	0.148104955379949
col2a1	0.119531	0.240674416618595
col4a1	0.00356800000000002	0.0536924035933283
comt	0.057088	0.0110103094867209
coq7	0.00129799999999997	0.0426404289817043
cpa1	0.045196	0.177300093886509
cpa2	0.221315	0.213646792782176
cpa4	0.0151249999999999	0.223362362461704
cpb2	0.028045	0.066912743583763
cpm	0.037996	0.0590637815301211
cpped1	0.00935799999999998	0.110738372308143
cpvl	0.115396	0.266389713689469
cpxm2	0.141968	0.217850167199956
cr1	0.0929669	0.217438558941817
creg1	0.017635	0.0429234076989542
creld1	0.0097839999999999	0.270523632766222
crhbp	0.254969	0.101458696123643
crisp2	0.157263	0.194577297316962
crisp3	0.011294	0.120246255262986
crnn	0.0179130000000001	0.0986700230517486
crtac1	0.145703	0.382944009311285
crtam	0.056596	0.0772676815726407
crygd	0.069559	0.17152651818257
crym	0.0616100000000001	0.197648315978963
csf1	0.205378	0.0892140676220106
csf2rb	0.028462	0.0604284348247799
cst1	0.153061	0.0681191435933821
cst5	0.011423	0.228878104083293
cst7	0.063495	0.185443256144133
cstb	0.223429	0.145292645994169
ctbs	0.00348900000000008	0.172120134900716
cthrc1	0.060729	0.0105473798015729
ctrb1	0.144803	0.477674495257404
ctrc	0.02299	0.026844121744327
ctrl	0.074288	0.00228469671687133
ctsb	0.110089	0.0916138695881103
ctsc	0.0486260000000001	0.234556061268444
ctsh	0.022155	0.0754064712525648
ctsz	0.00359999999999994	0.101425280974284
cx3cl1	0.135615	0.184128822332592
cxcl1	0.103342	0.29007722980539
cxcl11	0.00958800000000004	0.0804863015815315
cxcl5	0.0215441	0.057460040609354
cxcl6	0.163872	0.116029666100959
cyb5r2	0.095448	0.253552253754239
cytl1	0.00780899999999996	0.0490121918530032
dapk2	0.281675	0.0448854589593061
dbh	0.00997500000000001	0.0349517829292253
dbi	0.07936	0.121558647079475
ddc	0.0017321	0.131594693562185
ddr1	0.201165	0.0534342044500584
ddt	0.076741	0.0409596991401448
ddx58	0.083187	0.0118799685276333
defa1_defa1b	0.0475	0.0145274380499688
dkk3	0.099639	0.0454004544082738
dkkl1	0.20368	0.122252696125191
dlk1	0.277874	0.0592800286398082
dnph1	0.0189280000000001	0.168719094505234
dpep1	0.193975	0.409983987196948
dpp6	0.015545	0.0647645769959742
dpp7	0.051458	0.0393114548465843
dpt	0.153933	0.118368853050244
draxin	0.07118	0.0197441103253193
dsc2	0.036112	0.0155300093064362
dscam	0.027535	0.132399927437978
dsg3	0.155775	0.249608126673068
dusp13	0.071222	0.0691713625188434
ebi3_il27	0.00466350000000004	0.0731123884013864
echdc3	0.032597	0.036289297207278
echs1	0.007156	0.142375447564347
eci2	0.073785	0.820352818884279
ecm1	0.07187	0.384701950787023
edar	0.00774399999999997	0.0253097936738922
edn1	0.187164	0.0269985325128534
efcab2	0.0658699999999999	0.126002881968285
egflam	0.020058	0.265746352067255
endou	0.00599800000000006	0.400742409013846
eno2	0.055833	0.0964557825743967
enpp5	0.0197569999999999	0.291610384680318
enpp6	0.023667	0.234939997016002
enpp7	0.136098	0.0779733035181853
entpd2	0.014203	0.362365987667632
entpd5	0.215252	1.34902989225569
epha1	0.00273100000000004	0.0820486576469564
ephb6	0.014396	0.0873780076368335
eppk1	0.082283	0.558948766258764
eps8l2	0.03476	0.119533600847363
erbb2	0.0543589999999999	0.0852324874879289
erbb4	0.0945499999999999	0.0153479211451521
extl1	0.041552	0.0379798826303434
ezr	0.121383	0.0711046973510008
f10	0.066935	0.0212966362352376
f11	0.097308	0.0652852815823198
f12	0.205582	0.0569646716584228
f13b	0.128328	0.196645636393866
f9	0.11737	0.0406022036085266
fam171b	0.0741590000000001	0.223666939107355
fam20a	0.093727	0.101093287157355
fam3b	0.055041	0.154315416931086
fam3d	0.0299193	0.0526208927624941
fap	0.013534	0.00882088532484401
fas	0.0554250000000001	0.0726317361728786
fbln2	8.69999999999482e-05	0.117914006801104
fbn2	0.00550700000000004	0.0610292544925565
fcamr	0.063346	0.0806399840390426
fcar	0.133372	0.0675995936601363
fcer2	0.015033	0.360706442564137
fcgr2a	0.025562	0.0930928065934475
fcgr2b	0.099566	0.0849556100377255
fcgr3b	0.106199	0.230711859301328
fcn2	0.0819590000000001	0.0533976702607334
fcrl2	0.025666	0.240283771564861
fcrl3	0.163581	0.0243393565033526
fcrl5	0.0309980000000001	0.108375073967037
fcrl6	0.075854	0.333400557892684
fcrlb	0.034295	0.46476940866921
fes	0.089729	0.366169726629213
fgf23	0.00407499999999994	0.116074586676229
fgf5	0.015983	0.288381838871399
fgfbp2	0.010399	0.0277690764809912
fgfbp3	0.117166	0.178138426127043
fgfr2	0.06302	0.0470524680955651
fgfr4	0.052886	0.125317465017067
fgl1	0.270717	0.00495188333757022
fkbp1b	0.006328	0.0659704576092152
fkbp5	0.099485	0.0296707452050792
flrt2	0.050963	0.108779300640259
flt4	0.0586260000000001	0.138773086054228
fn1	0.130805	0.350424980220199
fndc1	0.190771	0.196323489778277
folr3	0.022047	0.0715906476738662
frzb	0.022676	0.0137157450888328
fshb	0.025108	0.00142043288561755
fuca1	0.181683	0.122928583440977
fuom	0.011445	0.113247367295367
fut3_fut5	0.100602	0.313051140373288
fut8	0.051266	0.0681098864616499
fxyd5	0.02112	0.150411439064189
galnt10	0.032833	0.156289195607968
galnt3	0.00441800000000003	0.172306039663309
galnt5	0.006718	0.374265397676435
gas6	0.133417	0.0600381431606644
gask1a	0.218095	0.0224351189058369
gbp4	0.023022	0.0208707657273286
gc	0.010112	0.163020108467735
gdf15	0.0426569999999999	0.084133264394017
gfra1	0.080399	0.0367439377406569
gfra2	0.110814	0.441854876361875
gfral	0.042773	0.0567146802643897
ggact	0.205738	0.0533222350129661
ggh	0.0261819999999999	0.0183397975080581
ggt5	0.062311	0.0266904800048072
gimap7	0.01285	0.119908099082146
gipc2	0.127599	0.122138388859172
gla	0.0108269999999999	0.371694603795862
glb1	0.04065	0.0544963554328485
glo1	0.222476	0.0189846569746302
glrx	0.041111	0.145601098901187
gm2a	0.2679516	0.221363468583547
gnly	0.001502	0.131884950902752
gp1ba	0.131713	0.0251290039370286
gp2	0.066551	0.0547747859645495
gp6	0.044683	0.0632318651845263
gpc5	0.072131	0.24625546225205
gpha2	0.00563000000000002	0.354259870156483
gpihbp1	0.0759530000000001	0.170567663475004
gpr15l	0.127402	0.235546351525621
gpr37	0.01137	0.119705120513926
gprc5c	0.0140414	0.0910811140938224
grhpr	0.0216700000000001	0.108991107925504
grp	0.063477	0.122241695694204
gsta1	0.077955	0.0659435493234947
gsta3	0.077955	0.244739055591983
gstm4	0.111274	0.518250003224109
gstp1	0.133474	0.405733909850213
gstt2b	0.10136	0.0285429574064566
gzmb	0.0894330000000001	0.261278764574619
havcr1	0.015516	0.110593858022989
hbq1	0.07126	0.23343376564503
hbz	0.053555	0.0878152105271192
hddc2	0.083611	0.166354461985107
hdgf	0.070747	0.0725560898476983
hgfac	0.063623	0.225635876945755
hmcn2	0.057959	0.25411717156834
hnmt	0.00861900000000004	0.0736462610524097
hpcal1	0.08735	0.0622548351486897
hpgds	0.167158	0.293172143000946
hrg	0.11086	0.364594926977203
hs1bp3	0.00399299999999991	0.0384380524124839
hs6st2	0.060633	0.262155273002976
hsbp1	0.05475	0.0111115063843057
hsd17b14	0.024679	0.153127485035459
hsdl2	0.00183899999999992	0.424382565984505
hspb1	0.052442	0.041153013549904
hspg2	0.113696	0.0330975446510559
hyal1	0.0184260000000001	0.101895920109797
hyou1	0.0289900000000001	0.0945313142205108
icam1	0.0618259999999999	0.315847725024987
icam3	0.0246230000000001	0.251656145200125
icam5	0.011444	0.0433329292784484
icoslg	0.032637	0.213772432578794
ido1	0.109823	0.130882769102034
idua	0.080289	0.263652266928836
ifi30	0.074306	0.0918948198282139
ifnar1	0.121395	0.251552138108678
ifngr1	0.277505	0.0967092047288822
ifngr2	0.150328	0.125762279286477
igf2r	0.038129	0.364622330095447
igfbp3	0.034317	0.0484422945424159
igfbp7	0.048851	0.0817054364727453
il10rb	0.0522680000000001	0.153457399719687
il12a_il12b	0.138188	0.134907557890072
il12b	0.138188	0.240199083588309
il13ra1	0.142641	0.0379178023943015
il15ra	0.05794	0.0369723154009991
il16	0.034019	0.187363773007949
il17d	0.079733	0.102180054589751
il17ra	0.07146	0.0565914239818092
il17rb	0.105892	0.0619798285530271
il18r1	0.228511	0.131529212297312
il19	0.081261	0.114374215656178
il1r1	0.016862	0.137699739582361
il1r2	0.0234690000000001	0.138400933127088
il1rap	0.0907865	0.515249110691203
il1rl1	0.00768799999999992	0.0807855134646077
il1rl2	0.030651	0.164617820771915
il1rn	0.00814500000000007	0.153079870911411
il22ra1	0.055889	0.0939478292590722
il2ra	0.064404	0.373767848991796
il31ra	0.056755	0.071713568599693
il32	0.021925	0.0479803051943432
il34	0.044156	0.321082435683499
il6r	0.098758	0.0789957263471748
il7r	0.065132	0.178874620976775
inhbb	0.119141	0.0453915209358498
inhbc	0.1589	0.370564010853742
insl4	0.0119509999999999	0.0524031864106094
itga2	0.077188	0.0994209979435928
itga6	0.00485900000000006	0.0732267532203625
itgam	0.204352	0.0420931546834085
itgb6	0.189598	0.196841937991919
itgb7	0.140145	0.21534363503692
itpa	0.047335	0.658260030014191
kdr	0.025245	0.360551761549974
khk	0.048747	0.0557033504417855
kiaa0319	0.054972	0.169358132076657
kir2ds4	0.0823659999999999	0.147798762221251
kir3dl1	0.099543	0.0594931475341477
kirrel2	0.01698	0.4502341387341
klb	0.113629	0.113419124005614
klk1	0.192295	0.405737582897371
klk10	0.163859	0.106104105978586
klk12	0.038943	0.113202553578338
klk13	0.081708	0.166081390028349
klk14	0.116944	0.114065760736297
klk15	0.061501	0.814204660863838
klk4	0.123209	0.267278463680121
klk7	0.0300826	0.0170182496163122
klk8	0.00619099999999995	0.142660189397952
klkb1	0.121391	0.164884212698566
klrb1	0.00470999999999999	0.149286349831314
klrd1	0.052213	0.289208294257744
klrf1	0.0296759999999999	1.58620840666217
klrk1	0.147556	0.0975704180642219
kynu	0.063385	0.0414867969556165
l1cam	0.375543	0.158204217830644
lair1	0.034633	0.0321236946068049
lair2	0.052611	0.585574303332534
lamb1	0.0583189999999999	0.0149981225621949
lamp2	0.00478599999999996	0.166291968490454
layn	0.096664	0.227781285188454
lbp	0.032726	0.320310349871088
lcat	0.0698629999999999	0.0346599410202334
lcn15	0.131252	0.0104388204941481
lcp1	0.0664913	0.491689712035001
lefty2	0.093905	0.259118996579792
leg1	0.268293	0.0999502195753725
lepr	0.023004	0.155131440422906
lgals3	0.015791	0.25779722711068
lgals7_lgals7b	0.034704	0.203217958340628
lgals9	0.0320659999999999	0.0920817195937433
lgmn	0.014036	0.339117134372867
lhpp	0.090241	0.186785170578478
lilra2	0.0861630000000001	0.585049560684903
lilra3	0.062261	0.301418346714051
lilra5	0.0396030000000001	0.0898915715228979
lilra6	0.087989	0.0827853654074477
lilrb1	0.062261	0.231321327646065
lilrb2	0.030826	0.155048518967649
lilrb4	0.000792999999999933	0.0631574635854523
lilrb5	0.00616499999999998	0.160419274865783
lipf	0.016083	0.0956737399564649
lmod1	0.067012	0.00295084147255754
lpa	0.0101330000000001	0.232352472983275
lpl	0.006826	0.0721884299922299
lrg1	0.100347	0.0720967859391956
lrig1	0.088897	0.00949986466752754
lrp11	0.126173	0.134125691080024
lrpap1	0.031027	0.102527527882979
lrrc25	0.00604799999999994	0.101765255545183
lrrc37a2	0.146008	0.601999325032614
lrrc38	0.101733	0.747094666568379
lrrn1	0.0284519999999999	0.204728809396312
lta	0.011224	0.0947558799577975
ltbp3	0.084569	0.261853951167324
ltbr	0.098366	0.0926552358418623
ly6d	0.0588599999999999	0.106296214308652
ly75	0.329265	0.207010912121677
ly9	0.049197	0.0736717406089358
lypd3	0.026941	0.0809104963190915
lyve1	0.017158	0.156555336804978
lyzl2	0.00754700000000008	0.143822517991249
m6pr	0.119769	0.555238610724263
mamdc2	0.024083	0.0553589401741519
man2b2	0.016268	0.198540590623889
mansc4	0.074939	0.171302538166686
map4k5	0.029546	0.0828090178841349
matn2	0.257516	0.219853733854126
matn3	0.163967	0.0419265098535578
mbl2	0.0153	0.156288414635774
mcee	0.019322	0.315964701126083
mdga1	0.149885	0.0616410047450085
megf10	0.07331	0.131830837061037
megf11	0.0488430000000001	0.00550291807838862
meltf	0.162213	0.125676879700605
mep1b	0.02191	0.0281743413736073
mfge8	0.0517650000000001	0.0577463742844421
mgmt	0.125416	0.235551402767648
mia	0.0183144	0.131724694861142
micb_mica	0.0517409999999999	0.155395159572436
mln	0.115652	0.203535444715977
mmp1	0.228557	0.105717050846535
mmp12	0.041052	0.203816545845597
mmp3	0.183467	0.243772641260454
mocs2	0.0091	0.123117719420306
mri1	0.0922830000000001	0.116580237408324
msln	0.120698	0.0594370267655646
msmb	0.180622	0.0537996292128459
mst1	0.055033	0.129427488852025
mthfsd	0.176593	0.414772818210865
mtus1	0.00583599999999995	0.0682927841182182
muc13	0.013672	0.212420741163846
muc2	0.166869	0.0711719259994628
myoc	0.129574	0.0135741701294818
naaa	0.0338419999999999	0.147068707929471
nagpa	0.147924	0.144133945261089
naprt	0.108233	0.13203721969695
ncam2	0.127781	0.405509051817258
ncr1	0.120673	0.0327654967066626
ncr3lg1	0.00940200000000002	0.0710105816296284
nectin4	0.078005	0.12167238064174
nell1	0.015893	0.154857896314653
nfasc	0.0291630000000001	0.0176525126592761
nid2	0.041719	0.365190518435789
nmi	0.153524	0.252707279682743
npc2	0.00588699999999998	0.279608269510099
nphs1	0.048774	0.21949515631964
nptx1	0.0150710000000001	0.18003971085357
nptx2	0.069513	0.206651695975452
nptxr	0.0254070000000001	0.276880666571929
nrcam	0.027896	0.298163139918613
nrp1	0.094923	0.126988676498147
nrp2	0.152717	0.0369723473257103
nt5c	0.024437	0.383762685592892
nt5e	0.168527	0.0725562362636385
ntprobnp	0.086267	0.117576305131305
nucb2	0.073483	0.00789838386818762
obp2b	0.249835	0.0427154472297211
odam	0.0173669999999999	0.2270270940577
ogn	0.054426	0.17420377956696
olfm4	0.0263869999999999	0.327018642587373
orm1	0.033459	0.116578290992711
oscar	0.070255	0.0607577215482512
osm	0.187655	0.0848559159797678
osmr	0.145701	0.231168917135072
oxt	0.08938	0.27956713586784
padi4	0.068635	0.103432712472196
paep	0.026724	0.131080341571025
palm2	0.1117	0.0393827589939534
pam	0.0331210000000001	0.231866367114629
pbld	0.104213	0.15345938625092
pcbd1	0.0924039999999999	0.0881186276033502
pcdh12	0.22156	0.0545097633204246
pcdh17	0.132017	0.128622616702423
pcsk7	0.304691	0.918809637190341
pdcd1lg2	0.073031	0.0444042556420468
pdcd6	0.042436	0.184459680603867
pdgfrb	0.071061	0.0876711169290927
pdia5	0.076397	0.485195145903392
pdzd2	0.0206868	0.364771875430404
pear1	0.176329	0.147947590958251
pecr	0.120554	0.766856679726982
penk	0.117247	0.0835741896163684
pepd	0.0527249999999999	0.35240374021339
per3	0.062931	0.292607315922573
pfkfb2	0.0719840000000001	0.0142351429894282
pglyrp1	0.163258	0.0458938719102327
pglyrp2	0.000379999999999936	0.0664487773822186
pglyrp4	0.00853499999999996	0.0403083010765326
phactr2	0.115769	0.0947077128992785
pi3	0.0154299999999999	0.309908068385064
pigr	0.015169	0.0144885885070384
pik3ip1	0.18259	0.119009243372622
pilra	0.037241	0.0892496912738652
pilrb	0.037241	0.0183522687473377
pinlyp	0.046427	0.0563589943410867
pla2g15	0.035826	0.00616161506433775
pla2g2a	0.0985579999999999	0.377734033855982
pltp	0.047056	0.0900536581897166
plxdc1	0.00404900000000008	0.161755113838484
plxnb2	0.018365	0.0956653936055617
plxnb3	0.338855	0.0414306930341359
pm20d1	0.194628	0.293386065102983
pnliprp2	0.104698	0.0197337585775834
podxl	0.049462	0.480659701514787
pon1	0.07877	0.269553182675876
pon2	0.124196	0.374985556797597
postn	0.187345	0.18449313123898
ppcdc	0.34236	0.681534951993721
ppp1r14a	0.128491	0.133845222827819
prelp	0.025302	0.364201282917221
prkg1	0.147496	0.128245439089052
proc	0.00310299999999997	0.139563210381023
procr	0.091156	1.45784695575731
prok1	0.00821099999999997	0.0640011091177024
prr4	0.094426	0.085313187100522
prss53	0.32132	0.262532624658824
prtg	0.21916	0.262555409489598
prtn3	0.012168	0.26697407091049
psapl1	0.120052	0.29220553691638
psca	0.034282	0.0573977221130177
psmd9	0.026071	0.285701474909787
pstpip2	0.0643319999999999	0.0255336165078165
ptgds	0.083135	0.0102042905129957
ptgr1	0.0156620000000001	0.101065428252407
ptprb	0.015293	0.187763513185809
ptprh	0.131253	0.182465356607161
pts	0.025091	0.0724324670993272
pvalb	0.029239	0.250677183858124
pvr	0.145479	0.276352074476575
pxn	0.126238	0.510961687437525
pydc1	0.226181	0.0683386666501527
pyy	0.033954	0.124104576127639
pzp	0.053061	0.120401546035976
qpct	0.055172	0.603707383303251
qsox1	0.053953	0.22090103697978
rarres1	0.073306	0.0672522201280376
rbks	0.00420399999999999	0.0551011922523509
rbp5	0.126194	0.141971237884835
rbpms2	0.2657995	0.0384828226227451
reg1b	0.059071	0.0621810417140914
reg3g	0.117141	1.78074242638146
relt	0.0566760000000001	0.2071059111038
ret	0.00142900000000001	0.194332057589368
rgma	0.116606	0.0922303045169124
rgmb	0.04992	0.086973992752508
rida	0.050055	0.0116870118899689
rnase1	0.00300600000000001	0.105659165116257
rnase10	0.158401	0.103586173755793
rnase3	0.000881999999999938	0.0904127972809141
rnase4	0.010142	0.0999295510205493
rnase6	0.219217	0.181371283742153
rnaset2	0.190888	0.0143064783963581
ror1	0.091727	0.0157401259966911
rspo1	0.059719	0.102515703661478
rtn4r	0.082181	0.150889104425822
s100a12	0.063215	0.0350520748741176
saa4	0.0162275	0.228795768619774
samd9l	0.00797599999999998	0.166876242946889
sat2	0.0365259999999999	0.567568558500448
scara5	0.153546	0.23551091485643
scarb2	0.011561	0.00540411792910642
scarf2	0.019552	0.0850022848946277
scg3	0.062001	0.337584971099048
scgb3a2	0.0964080000000001	0.0359287992048276
scn4b	0.070619	0.217164091796976
scpep1	0.079268	0.0348828781378547
sdc4	0.051904	0.0449571234375237
sdccag8	0.098572	0.134084736463784
sdk2	0.028567	0.459826213565526
sel1l	0.00969400000000009	0.31027128170599
sell	0.022523	0.114480589732436
selplg	0.0626939999999999	0.516867103756922
septin8	0.015306	0.013704902331827
serpina11	0.00547600000000004	0.00772494086253657
serpina12	0.034204	0.488530180770953
serpina4	0.0828289999999999	0.278217595319778
serpina6	0.0823580000000001	0.0786430949986115
serpina7	0.167853	0.376976675166115
serpina9	0.052987	0.282938501558236
serpinb6	0.103941	0.00750988996162161
serpinb8	0.104071	0.112895228958597
serpine2	0.097132	0.154514054684767
serpini1	0.032476	0.162987981213141
setmar	0.042334	0.00941342449625672
sez6l	0.0279050000000001	0.101558343949016
sez6l2	0.0555939999999999	0.157202625215736
sfrp1	0.022329	0.0502005473149492
sftpa1	0.095851	0.76244489313448
sftpa2	0.125271	0.162119738289815
sftpd	0.262752	0.0886014724362022
sgsh	0.059742	0.0885791090137338
sh2d1a	0.126651	0.174102769065854
sh3bp1	0.0403169999999999	0.0366716450536673
sh3glb2	0.124199	0.00659130137356425
shmt1	0.109319	0.145544293506126
siglec1	0.00200699999999998	0.0617400419897051
siglec5	0.00474599999999992	0.501943692220587
siglec8	0.016768	0.00996814100465453
siglec9	0.08713	0.0139726133514911
sirpa	0.0641430000000001	0.0222666830759323
sirpb1	0.075821	0.215834480129399
slamf7	0.094638	0.264935284272706
slamf8	0.094164	0.494406522352031
slitrk1	0.172084	0.065790466196934
slitrk6	0.013249	0.244994768273713
slurp1	0.102298	0.110349625751686
smoc1	0.023329	0.0909277089859304
smoc2	0.104279	0.0378862732047334
smpd1	0.109627	0.0479481028618456
smpdl3a	0.096869	0.227683700661587
sncg	0.04782	0.0333379444550174
snx15	0.132505	0.38303324926139
snx2	0.052568	0.0866251501798001
sod3	0.032893	0.41261460754276
sorcs2	0.000381999999999993	0.0508836540748304
sort1	0.013052	0.0542959981366484
sparcl1	0.207142	0.0181176877653877
spink1	0.222971	0.250037265228588
spink2	0.013084	0.245718064984536
spink4	0.042195	0.0123484040172844
spink5	0.116863	0.275734602607191
spink6	0.014173	0.359016284345294
spink8	0.00211099999999997	0.268036141002568
spint2	0.128491	0.029096857289945
spon1	0.069398	0.0897756289285328
sprr3	0.026677	0.00675292127363975
sptlc1	0.00439699999999998	0.329059159872982
srpx	0.068952	0.347468960298497
ssc4d	0.027726	0.110570190470177
ssc5d	0.02296	0.199740321121061
st6gal1	0.080416	0.0637969166767284
stab2	0.053118	0.337179373919191
stx7	0.09652	0.425858461195949
sult2a1	0.020923	0.0105486548896664
sumf2	0.00358800000000004	0.0762119714253199
susd2	0.023544	0.332282952961058
susd4	0.10816	0.0893850201069077
susd5	0.1109567	0.12467360987632
tacstd2	0.014719	0.0930660468862508
tbc1d17	0.208419	0.498232475607305
tcl1a	0.024931	0.163003747808196
tcn1	0.055653	0.120008619044958
tcn2	0.112966	0.437147117170493
tctn3	0.110065	0.062397937949013
tdgf1	0.054739	0.0210736181994236
tdp1	0.0460020000000001	0.0448664915700278
tdrkh	0.117615	0.0341562210549862
tek	0.0195571	0.21829023792028
tf	0.093598	0.00608518097404137
tfpi	0.000796999999999937	0.113509610956363
tfrc	0.134423	0.0108475051783657
tgfb1	0.067013	0.0964436578939868
tgfbi	0.00271399999999999	0.0543959691089289
tgoln2	0.134406	0.222726260802998
thbs2	0.022552	0.0864181240921403
thop1	0.170528	0.372535341332699
thtpa	0.041146	0.114332842428994
thy1	0.00625799999999999	0.0758065121201587
timd4	0.032946	0.00699605918253733
timm10	0.00753100000000001	0.253709913386103
timp2	0.130945	0.611284063632962
timp3	0.151367	0.202090614196696
timp4	0.070686	0.174635342717705
tlr1	0.662294	0.163696626779011
tlr3	0.044547	0.142890170834764
tmem132a	0.051648	0.204762158325578
tmprss5	0.058719	0.0417720581789565
tnc	0.040975	0.0359359122486056
tnfrsf10a	0.117397	0.122931400785801
tnfrsf10b	0.028627	0.053216736432534
tnfrsf11a	0.138984	0.297668134199322
tnfrsf13c	0.014298	0.186527571354559
tnfrsf21	0.00202399999999991	0.114234366129662
tnfrsf6b	0.033538	0.0937732723628941
tnfsf12	0.17867	0.230720156107214
tnfsf13	0.134742	0.0622961025632869
tnfsf13b	0.00816399999999995	0.212178941303977
tnfsf14	0.0214201	0.0215207690309677
tnfsf8	0.00918399999999997	0.0151443129276023
tnn	0.081648	0.0981009991152294
tnr	0.013324	0.184386831175862
tor1aip1	0.066968	0.163049137791195
tp53i3	0.0645519999999999	0.0865954174517971
tpmt	0.0349510000000001	0.26400407234694
tpsab1	0.0459870000000001	0.692859618106068
tpsd1	0.00628300000000004	0.0645967146552378
treh	0.125738	0.337165534788007
treml2	0.00248099999999996	0.0696196278558374
trim40	0.151011	0.21565988980092
trim5	0.010369	0.0988747327692979
trim58	0.003999	0.15405020201312
tspan8	0.118932	0.0794042804904057
ttf2	0.096684	0.49480572115223
ttr	0.00580899999999995	0.010664951504371
txndc15	0.0646880000000001	0.175082108069321
tyro3	0.0659320000000001	0.115680576610116
ulbp2	0.027241	0.118653679160231
umod	0.028341	0.247997667043299
urod	0.00331999999999999	0.117022659565904
vasn	0.043284	0.414772121934172
vcan	0.090766	0.209333311609527
vegfa	0.090127	0.236188327843756
vegfd	0.0765979999999999	0.338099999194442
vit	0.0991290000000001	0.105848802794839
vmo1	0.216533	0.187274700355216
vnn1	0.0586530000000001	0.244382366707813
vnn2	0.00520100000000001	0.0276712070109789
vsig10	0.007961	0.0509285119601356
vsig10l	0.162279	0.103811386204791
vsig2	0.029375	0.018745814985866
vsir	0.0368849999999999	0.0868687605103819
vsnl1	0.113106	0.0777300030629519
vstm1	0.179357	0.31592479709591
vstm2l	0.0950030000000001	0.621972789614654
vwc2	0.029712	0.0433083760550865
wasf1	0.041626	0.146637699329459
wfdc1	0.080786	0.175897734239215
wfdc12	0.1663	0.0450628421948944
wfikkn1	0.00255400000000006	0.0318404092457957
wfikkn2	0.16638	0.0075947754928218
xcl1	0.10505	0.247627521319789
xpnpep2	0.00711400000000007	0.141199933518436
yod1	0.129455	0.185124095256434
zbp1	0.0122960000000001	0.21127570164493
zfyve19	0.121151	0.0141981226979138
zp3	0.100564	0.0262590545408235
