# Supplementary material for: Machine learning-guided deconvolution of plasma protein levels
Source: Mol Syst Biol. 2025 Oct 9;21(12):1822–44. doi: 10.1038/s44320-025-00158-6 (PMC12672695; doi:10.1038/s44320-025-00158-6)
Supplement: Supplementary file 20 — Source data Fig. 4 [file 44320_2025_158_MOESM20_ESM.zip › Figure_4/SourceData.Figure.4D.txt]

id	phecode	beta.min	beta.trans	se.min	se.trans	pval.min	pval.trans
a1bg	38	0.188834865897584	-0.00191372063119525	0.0300280159085308	0.00993917113568715	3.2029462500391e-10	0.847316667942667
a1bg	165	0.383940239610529	-0.0571573912176503	0.0677008585709732	0.0220593289962936	1.41860294114438e-08	0.00956764442274988
a1bg	250.2	0.274269308737985	-0.0317958394787108	0.0211997698838347	0.00706609062095577	2.76941843109455e-38	6.80244496190841e-06
a1bg	261.2	0.315825792242481	0.00640832840402992	0.0487642361905847	0.0165637886459807	9.38208611784828e-11	0.698839244120608
a1bg	272.11	0.18048822418941	0.0378877351981351	0.0152890716332059	0.00492099794178689	3.67581242807386e-32	1.36923370093302e-14
a1bg	274.1	0.207482841503748	0.0785671455880402	0.038825444611995	0.0124175685072983	9.09218914191632e-08	2.49818265875722e-10
a1bg	276.5	0.174997293405382	0.00674617461263821	0.0317208553800239	0.0108607956187268	3.45247836711923e-08	0.534501453942696
a1bg	278.1	0.23952548929567	-0.00710783492337404	0.0193770508723174	0.00627316229124589	4.23269393199882e-35	0.257191356403566
a1bg	280.1	0.200470738020776	-0.00954291393881759	0.0251303613353147	0.00835548890829827	1.49650634541898e-15	0.253406981067256
a1bg	285	0.149066818045724	-0.00535977345104729	0.0220932517671187	0.00749008923991655	1.50761658900767e-11	0.474249457376911
a1bg	306	0.11177383978156	0.00285714288919404	0.0134473080904073	0.00430921171841599	9.41133426762097e-17	0.507310412683096
a1bg	318	0.18767084416652	-0.00223274510884619	0.0254406704518896	0.00818922376925161	1.62134199760597e-13	0.785126661942958
a1bg	401.1	0.150631183162552	0.00154120459018025	0.0116874589469868	0.00373369242637522	5.24029495888622e-38	0.679765641202563
a1bg	411.3	0.180238268102681	0.0252716195847518	0.0291054849404156	0.00937323144823443	5.9184398304087e-10	0.00701464841249163
a1bg	411.4	0.138836091217593	0.0159097376645576	0.0220464098181866	0.00702389674447369	3.02588313262765e-10	0.0235073372117205
a1bg	411.8	0.150083287526454	0.0170623049762361	0.0234409891738438	0.00755533735780547	1.52752576077845e-10	0.0239262480133482
a1bg	418	0.119232788379706	-0.00684322033261036	0.0200832104428284	0.00665268722058905	2.9039326088901e-09	0.303648863575903
a1bg	428.1	0.204726055984193	0.0145300385036268	0.0374877796695968	0.0132411279037394	4.73083726600382e-08	0.272492157384935
a1bg	459.9	0.122879594276323	0.000239371307843013	0.0188634895849699	0.00616516995954804	7.31025844463097e-11	0.969028802631388
a1bg	480	0.206947135036742	-0.00112551869687555	0.0280859725054019	0.00953609876900528	1.72759238761897e-13	0.906046134255483
a1bg	480.11	0.18080167599507	0.0116189752387642	0.0258049187404604	0.00888996735579978	2.44386518632927e-12	0.191220814302415
a1bg	496	0.223850952595822	-0.00903746084149521	0.0265251946240148	0.0086767003076201	3.19565388205477e-17	0.29760733606211
a1bg	496.21	0.294906839317216	0.00908252910529515	0.0383537309897502	0.0132894791778211	1.4813840856773e-14	0.494330398529116
a1bg	507	0.161847874732992	-0.0233705125978578	0.0256760029879327	0.00852909305996673	2.91057482931755e-10	0.00614217052570073
a1bg	509.1	0.213717839081716	-0.00635086451883835	0.0346961722607404	0.0127032108375139	7.28851784361391e-10	0.617116145647809
a1bg	519.8	0.103963445576173	-0.00586146229221445	0.0171609204366601	0.00580688179718074	1.3769519619433e-09	0.312783184689029
a1bg	550.2	0.104754424161786	-0.00864116382656731	0.0188627668937937	0.00614473393656715	2.80001568747155e-08	0.159643538198198
a1bg	550.4	0.289987673119086	-0.000413000434775346	0.0512642289999516	0.0161898060689873	1.54288195632483e-08	0.979648247027104
a1bg	562.1	0.0889625508881918	-0.00175220610473973	0.0153777278691816	0.00496400512836387	7.24451733420941e-09	0.724101686325783
a1bg	571.5	0.268212960445803	0.0449535052902453	0.0411870450205659	0.012856653026688	7.41216788785859e-11	0.000471374537824971
a1bg	585.1	0.209767945507565	-5.6978736969224e-05	0.022514663874565	0.00755850265771779	1.19735224443941e-20	0.993985313493647
a1bg	716.9	0.0786994324807719	-0.00697904955055342	0.0142920547162592	0.00464669168350783	3.66004056780114e-08	0.133112747155822
a1bg	785	0.0996831846701498	-0.000683665125103399	0.0170003964591537	0.00565063607860541	4.52992440129831e-09	0.903699703538298
aamdc	272.11	0.0920295262314536	0.0164796088505452	0.014458773298071	0.00499206376744004	1.95339532411625e-10	0.000962854323610766
aamdc	278.1	0.105915718770161	-0.0100558406772742	0.0184236164028855	0.00636602293610036	8.98204321540869e-09	0.114195949031835
aarsd1	244.4	0.0273306957220621	0.0575940840301192	0.0243792513348453	0.00847924864499586	0.262260713547926	1.10316132047452e-11
abca2	8	0.164608661946806		0.0239770465489847		6.63701946144824e-12
abca2	41.4	0.204474781805788		0.037217317221159		3.92760588054165e-08
abca2	250.2	0.196691284544516		0.0202873019312788		3.15738049045687e-22
abca2	251.1	0.448936154370881		0.0566419076584217		2.26562308923514e-15
abca2	269	0.461302725372965		0.0738945963118358		4.30046734099702e-10
abca2	274.1	0.316653272875955		0.036812968676346		7.85594990448194e-18
abca2	276.13	0.458555470193748		0.0503322050433703		8.19443745512732e-20
abca2	276.41	0.364646102197388		0.0476736753438359		2.02873585719349e-14
abca2	278.1	0.122763524660948		0.0187316398450068		5.60890039972413e-11
abca2	285	0.139665092704494		0.0212803258306622		5.26973843445995e-11
abca2	411.8	0.122709201111177		0.0223401308538462		3.95677903180834e-08
abca2	428.1	0.290077701309992		0.0359005746940613		6.47511265820129e-16
abca2	459.9	0.109183198035782		0.0180828079599176		1.56078649370382e-09
abca2	571.5	0.276093406164149		0.0396685789724686		3.40266861810795e-12
abca2	571.51	0.558810828395267		0.0732557913291894		2.38028828591048e-14
abca2	585.1	0.247746938245783		0.0215733594204068		1.58891386401951e-30
abca2	585.2	0.382498414719928		0.0700121588011228		4.6732661935262e-08
abca2	585.3	0.39430724608425		0.0237019166000758		3.8173772048851e-62
abl1	8	0.149854291966657	-0.00348283360159635	0.0230345267381206	0.0086348661402512	7.7364335766108e-11	0.686694141930507
abl1	250.2	0.197627786128126	0.00340532581927558	0.0196178471065271	0.00747373187818799	7.20791953068111e-24	0.648649391417598
abl1	272.11	0.146787534739286	0.0120456895515759	0.0141770126484567	0.00520005681691383	4.01729858040204e-25	0.0205335232901034
abl1	274.1	0.206974027303847	-0.00281517824075031	0.0353320179754676	0.0131296662178122	4.68549208963047e-09	0.830224582130831
abl1	278.1	0.171912323250944	-0.00279583224633197	0.0180755429507232	0.00663020761186178	1.8925725625776e-21	0.673257910863195
abl1	280.1	0.173370529245116	-0.00499923581632588	0.0233880143197268	0.00882859971107023	1.23666022162136e-13	0.571220670501309
abl1	285	0.127858104219458	0.00836565299956839	0.0205690717195361	0.00791882901548415	5.09868909410569e-10	0.290773855305535
abl1	306	0.0990933274084037	-0.00162802353877483	0.0125252834540183	0.00455437213127346	2.54379786487599e-15	0.720744560959114
abl1	327.3	0.201802852044669	-0.0268903760018178	0.036323912671002	0.0139210169666853	2.76584651927519e-08	0.0534041078534654
abl1	401.1	0.0835617997872744	0.00856323515530433	0.0108852299992553	0.00395235753058606	1.6333805992788e-14	0.0302642604428499
abl1	509.1	0.184048982259212	0.0176201462704307	0.0322908872123816	0.0134378816861201	1.20005094776774e-08	0.189780254019942
abl1	571.5	0.210232540055227	-0.0140860762970021	0.0382242994691342	0.0135833939721636	3.79853635514416e-08	0.299732537768825
abl1	585.1	0.14209495473251	0.00142500082351402	0.020803877211069	0.00798826378884483	8.47874485762777e-12	0.858419214267094
abl1	585.3	0.186837540389517	-0.00420006576068887	0.0225342144821444	0.00863740340740838	1.1203375200925e-16	0.62677939017081
abl1	716.9	0.0883791813395795	0.00337819969135148	0.0134047995756565	0.00490630199261801	4.30736823838734e-11	0.491110927455663
abl1	740.9	0.145548053052414	0.0142906153976616	0.0239064040078056	0.0089578237801993	1.14154841433339e-09	0.110640197276243
abraxas2	401.1	0.0438327986110643	0.0217029144307831	0.0111057577689513	0.00374543874457051	7.91849842495575e-05	6.85283349698335e-09
acaa1	8	0.153639558132348	0.00828987815293828	0.0233719017717799	0.00825719012175916	4.90844819437103e-11	0.315398503752369
acaa1	41.4	0.199744800407108	0.00437374839398078	0.0361251930424276	0.0135914286397514	3.21624232429977e-08	0.747602728326199
acaa1	208	0.10494955204255	0.00424329360659496	0.0170864458665185	0.00584937791336662	8.13507770049123e-10	0.468190435385012
acaa1	250.2	0.420845750684908	-0.0209825291613027	0.0200505569895643	0.00714394760908933	8.22678116994676e-98	0.0033129117744527
acaa1	250.23	0.410212994988785	-0.0281985506332591	0.0506664228859437	0.019152196140414	5.66336318058751e-16	0.140928999859382
acaa1	250.7	0.3852172336148	-0.0208227276645511	0.0516404851067221	0.0194628168676516	8.67871877245569e-14	0.284676815663207
acaa1	251.1	0.324155159332433	-0.000584705069061885	0.054770647533745	0.0205968212748011	3.25068396853942e-09	0.977352597891793
acaa1	261.4	0.19186504474874	-0.0065602334964701	0.032744569359367	0.0125943890175229	4.64413117589308e-09	0.602446599187057
acaa1	272.1	0.2406746555638	0.0246034288997921	0.0307075983601223	0.0106188117233434	4.59146013573322e-15	0.0205055676522213
acaa1	272.11	0.198557871156931	0.0162383997006932	0.0143775446158971	0.0049597386173552	2.20980774920457e-43	0.0010602031030919
acaa1	274.1	0.291809203322373	0.0282387550920227	0.0361655402046716	0.0125083946568367	7.10456345237837e-16	0.0239715898914321
acaa1	276.5	0.208068670263518	0.00287305960656746	0.0297596083059444	0.0109630192714601	2.71678140768254e-12	0.793268801049953
acaa1	278.1	0.252989959070314	-0.0124149931205527	0.0183451681883171	0.00634220071961984	2.9053639992824e-43	0.0502862077535346
acaa1	280.1	0.182648149619516	-0.00514429169158199	0.023596450489964	0.00844572243578964	9.90323929414251e-15	0.542457988401609
acaa1	285	0.154311094287328	-0.00388788328678962	0.0208274882500203	0.00757077462890062	1.27244534420947e-13	0.607574775524039
acaa1	306	0.116755137565087	0.000416835498496791	0.0126848971733794	0.00435356850201683	3.44021887360926e-20	0.923722537905115
acaa1	317	0.397309285217573	-0.0141500708290217	0.0381185736892443	0.0127707816429267	1.94745306900312e-25	0.267860301948066
acaa1	317.1	0.180045435038767	-0.0113616230796811	0.0263885430769167	0.00908190957048006	8.92432661847049e-12	0.210928282647791
acaa1	318	0.161837559997086	0.00743292424042435	0.0240257322659728	0.00827182083843483	1.6279568443433e-11	0.368874388326833
acaa1	327.3	0.265787632115771	-0.00720610311511718	0.0373342802495424	0.0133116245685425	1.08609640779495e-12	0.588273861922643
acaa1	401.1	0.160478824953402	-0.00394479790677212	0.011119125160622	0.00377380323292205	3.22288783829887e-47	0.295879270565477
acaa1	411.2	0.152895989851646	-0.000107342840761079	0.0258786400812677	0.00904363198192871	3.45881496458463e-09	0.990529780012915
acaa1	411.3	0.15200670844604	-0.00736852928092786	0.0273322371701379	0.00946274029233188	2.67551421459281e-08	0.436163092746928
acaa1	411.4	0.143221156457783	0.00121850356569144	0.0206531435964691	0.00708841104223216	4.0739073213418e-12	0.863515513557761
acaa1	411.8	0.201532238673101	0.0082916271950936	0.02191375021215	0.0076158187543235	3.69416554045678e-20	0.27626967591456
acaa1	428.1	0.265152068375318	-0.0194086852598856	0.0351078277833513	0.013365820742554	4.26963052487604e-14	0.146470121181607
acaa1	428.2	0.166977734470718	-0.00410017117830569	0.0269214989162216	0.00991191110084837	5.56107569378588e-10	0.67912238383578
acaa1	459.9	0.142478730253503	0.00319503719546941	0.0177610337487304	0.00622185624580028	1.04050616122398e-15	0.607588795883156
acaa1	512.7	0.15987825463583	-0.00627716113968333	0.0245061174947847	0.00900392121771083	6.84502970309058e-11	0.485703542559482
acaa1	530.2	0.290155558332861	-0.0047317887151379	0.0499754001437292	0.0171590985760626	6.39953043868972e-09	0.782732601078464
acaa1	562.1	0.0871791419975255	0.000638176166702298	0.0146427036900293	0.00501630576646164	2.62051176858053e-09	0.898766000636585
acaa1	571.5	0.655698036880604	0.0565780856850827	0.0388974945374115	0.0129686455154665	9.30808265859952e-64	1.28477203413338e-05
acaa1	571.51	1.10275448646532	0.0564324155498164	0.0734559759564759	0.0257107976195587	6.08536311764876e-51	0.0281713694340457
acaa1	572	0.413742395136691	-0.000411666469151973	0.0555608049535184	0.0189654418440841	9.57332907555844e-14	0.982682368720563
acaa1	573.7	0.334135109953869	0.0528489650270068	0.0337845485740063	0.0118035572614753	4.59222762655392e-23	7.55660612288897e-06
acaa1	574.1	0.229370939859016	-0.0152710937303118	0.0306738414711398	0.0106464593692895	7.56129401379388e-14	0.151463173012204
acaa1	585.1	0.238888305433348	-0.00229585484631784	0.02118327561148	0.00762620172905124	1.70048663794981e-29	0.763377685761891
acaa1	585.3	0.190532356220083	-0.0160779640672585	0.0228469616239289	0.00826623089858132	7.46020092531376e-17	0.0517728676005836
acaa1	591	0.1031714856809	-0.0078678599203565	0.0185262064631464	0.00666576129268721	2.56281532788623e-08	0.23786529924586
acaa1	716.9	0.112104569032684	-0.00463273483175073	0.0135756645419034	0.00469463806325036	1.48432595784898e-16	0.323733802399556
acaa1	740.9	0.167433529452904	0.00368206924283332	0.0241292566011818	0.00856495009777624	3.94813569235554e-12	0.667268623647841
acaa1	782.3	0.198346282954455	0.00349307207743167	0.0331030199656997	0.0125713094121287	2.07546174973761e-09	0.781119339337101
acaa1	789	0.137233644087552	-0.0111159356255955	0.0225859811979	0.00799825886138074	1.2317585376992e-09	0.164591309596509
acan	165.1	-0.270546438271696	-0.00691943243530651	0.043345116644378	0.0144316358880557	4.32890099050071e-10	0.631609432140266
acan	250.2	-0.395992090160601	0.00401576042244132	0.021173056513897	0.00706338896924681	4.71118133636121e-78	0.569673998195851
acan	250.23	-0.43892126707619	0.00302534372927345	0.0529313838095395	0.0189380819350094	1.11108409130775e-16	0.873078630460224
acan	250.7	-0.488220219724899	0.0108335121130942	0.0543253477128754	0.0192515879671901	2.54142111393631e-19	0.573616417273443
acan	272.11	-0.144538471209376	0.0163652479583308	0.014943089052608	0.00491476265107432	3.94246171315078e-22	0.000869038582964801
acan	278.1	-0.343156312252362	0.0104612260717017	0.0192134658926243	0.00627183564332661	2.40782029866102e-71	0.0953219237014362
acan	302	-0.418618561572279	0.0303181980039265	0.0567016105836062	0.0196324336080892	1.5495552751066e-13	0.122517759701719
acan	306	-0.172979984683686	0.00908953175307593	0.0132057055480445	0.00430868195263871	3.34141379693888e-39	0.0348940987578498
acan	318	-0.318826651924223	0.000498582800091515	0.0252853090310803	0.00818424914916924	1.87972256640942e-36	0.951423082677234
acan	327.3	-0.327513886580351	0.00267316843931805	0.0389000686642	0.0131660057101931	3.78529537087338e-17	0.839107173039244
acan	401.1	-0.0691776005965044	0.00540604880293701	0.0116728671810659	0.00373282217694974	3.09725226756154e-09	0.147547963101676
acan	411.4	-0.136721343460056	0.00277099159940449	0.0215132247123273	0.00702514713059713	2.08124284137018e-10	0.693256998017168
acan	411.8	-0.221601421116277	0.0104392806900258	0.0227151449189271	0.00755588806519388	1.74447718094755e-22	0.167091881098974
acan	414	-0.200717100724248	0.0147022676001028	0.034475048628671	0.0117971838731914	5.81135650836284e-09	0.212671781766701
acan	416	-0.203920929178395	0.0142470472743244	0.0331411076464539	0.0114279559686723	7.59773693180988e-10	0.212513470750028
acan	428.1	-0.242793021861126	0.0210688843046473	0.0361182592492184	0.0132334656961938	1.79039825463882e-11	0.111364213690074
acan	428.2	-0.192188738189326	-0.0003819236047209	0.0277456710182612	0.00981387490177123	4.30463820347387e-12	0.968956803659377
acan	443.9	-0.247612132078653	0.0213586228867527	0.0452233940583966	0.0156410354664384	4.36744695467763e-08	0.172080110638672
acan	480	-0.152226370819288	0.0077220781032957	0.0271751476294837	0.00952905334063255	2.12289152317069e-08	0.417726400098065
acan	480.11	-0.165492132042998	0.011659369658484	0.0251072366070584	0.00888173366310085	4.35664035836713e-11	0.189271993107304
acan	496	-0.310254331189203	0.0065849345591836	0.0259837698285027	0.00867277471146209	7.29486193189733e-33	0.447694031529811
acan	496.1	-0.309884254840997	-0.00385287415284772	0.0468445470572184	0.0165180509358218	3.71145756400121e-11	0.815565459423425
acan	496.21	-0.330900589182698	-0.00357821568620026	0.0372697675099424	0.01327736619888	6.77523364806965e-19	0.787546941760516
acan	509.1	-0.249077824568504	-0.0027811937816671	0.0339658441438328	0.0126918631762422	2.24746064634742e-13	0.826547198307776
acan	509.2	-0.294958885479427	-0.0154744150511896	0.0529900923924592	0.0212941930882301	2.60201336745747e-08	0.467411913414781
acan	562.1	-0.109532040610763	-0.00323005218451351	0.0151560622708608	0.00496041978970276	4.93977120100823e-13	0.514939924804871
acan	565.1	-0.181290622108634	-0.00363317582635223	0.0318125788031343	0.0103328449129631	1.20718233913901e-08	0.725127554239367
acan	571.5	-0.235353838049879	0.00974997580991283	0.0404515890572538	0.0128510958666936	5.94987543861847e-09	0.44803904986191
acan	605	-0.314634531777644	0.0189510433598451	0.0487472477254795	0.0181847911185294	1.08644134927242e-10	0.297348174181518
ace	250.1	0.382239861908567	0.0142753992096103	0.0691278602910481	0.0287983685881504	3.21214759173849e-08	0.620104913401099
ace	250.2	0.155572233487031	-0.0312516423943758	0.0195008911148233	0.00813509916010167	1.4908679441004e-15	0.000122244380220118
ace	250.23	0.299595023675825	-0.0399821211961427	0.0494324349023088	0.0218099652096373	1.35532704161497e-09	0.0667722001866038
ace	250.7	0.305647945039845	-0.0376332948320445	0.0501366245106244	0.0221740483894733	1.08551055338394e-09	0.0896631176482923
ace	272.11	0.070515367166058	-0.0461759216805039	0.0140170189724974	0.00565968004814735	4.88701432729668e-07	3.38505959414883e-16
ace	401.1	0.10358374556238	-0.00271320944935915	0.01091620818043	0.00429183591649439	2.33292702927159e-21	0.527269779175717
ace	415	-0.00503262703255687	-0.148521869392868	0.0350443944031626	0.0143653186969223	0.885810662105345	4.69805992323801e-25
ace	428.1	0.192158106968493	-0.0626312588730175	0.0334590111200123	0.0152379628433452	9.29643688464911e-09	3.952958998216e-05
ace	451.2	-0.00107744817788477	-0.147325279881366	0.0405280805291901	0.0163833475589195	0.97879055708575	2.41934536555312e-19
ace	459.9	0.0636442661210107	-0.0683097163223912	0.0172669019003507	0.00710172272484354	0.00022788585781595	6.66340878956463e-22
ace	585.1	0.133764980505379	0.000469494947768035	0.0203209397830312	0.0086877444643872	4.62236213343376e-11	0.95690244831145
ace	585.3	0.205533252369306	-0.00139744617768426	0.0223246093342382	0.00940478713657903	3.36687979317331e-20	0.881878099219494
ace2	8	0.236586720144939	-0.00485504104001917	0.0253575278108045	0.00816624103558734	1.05832087549888e-20	0.552160486928114
ace2	38	0.291068626744682	0.0186833519667182	0.0310501691627322	0.00992609624910191	6.97421156919439e-21	0.0598026635555479
ace2	38.1	0.372446459624957	0.00602132894109238	0.063319544837288	0.0204357332823638	4.05303645887854e-09	0.768263500653236
ace2	41	0.243548307505912	-0.0178735743077685	0.0386210778082082	0.0125118182504835	2.86157599654182e-10	0.153137835509316
ace2	41.1	0.430879562639721	-0.033487742955473	0.050911968516871	0.0161842915082417	2.60078077043957e-17	0.0385319192011575
ace2	41.4	0.360558414277086	0.0152638009773168	0.0384872202236656	0.0134348385554883	7.37357294151296e-21	0.255899736435393
ace2	112	0.210109888378687	0.00268685936913436	0.0343771551659229	0.0114230916158238	9.84491129772477e-10	0.814043435442107
ace2	197	0.189623632093169	-0.00599635119853897	0.0248287069481866	0.00801241738865194	2.21869424171935e-14	0.454229607353181
ace2	208	0.136545436725241	0.00864134187127304	0.0190507546258227	0.00578619544759757	7.64044701096887e-13	0.135321771340197
ace2	250.1	0.661667385641383	0.0066676546988266	0.0745331219614975	0.0250219679355215	6.83831742152312e-19	0.789875694388376
ace2	250.2	0.66916392381239	0.000884030249397732	0.0212613996597185	0.00706334963116291	2.02264225997358e-217	0.900398967162036
ace2	250.23	0.527354110377393	0.0146357513425804	0.0545812423250133	0.0189284632281554	4.38014297498791e-22	0.439395786542103
ace2	250.41	0.29599117081915	-0.0294117260514846	0.0404442691391409	0.0133811214522683	2.50767855617937e-13	0.027948993572421
ace2	250.42	0.498579234921353	-0.0292654785036215	0.057923155087846	0.018642078173456	7.46073505908994e-18	0.116447364840868
ace2	250.7	0.55460292477064	0.00078480644602901	0.0556859597625292	0.0192443831438315	2.29270172600044e-23	0.967470434485864
ace2	251.1	0.645249339281298	0.0126637852530388	0.0583017405778905	0.020374165070289	1.80540824945957e-28	0.534230609708664
ace2	261.2	0.284288225679887	0.0115645570794638	0.0497150629699596	0.0165516848409687	1.07562195987527e-08	0.484743503787071
ace2	261.4	0.264673176143124	-0.0125963234235675	0.0351946641904562	0.012439556498744	5.46656261472005e-14	0.311250164589247
ace2	269	0.567929739333416	0.0255363808824588	0.077036022198225	0.028043610123194	1.67756906361908e-13	0.362508623232208
ace2	272.1	0.309311915343798	-0.00134752695493505	0.0335346520645293	0.0105112997420649	2.87153462275775e-20	0.897992331670617
ace2	272.11	0.281212315983986	0.0076086809688783	0.0158425115626874	0.00491234578433618	1.70861970823796e-70	0.121408277480498
ace2	274.1	0.452580882410837	0.0158094855632633	0.0399611725910863	0.0123976110511962	9.8099969462399e-30	0.202236978517527
ace2	276.12	0.283531450190252	0.00609759723456985	0.0356408831651224	0.0116401606085442	1.78797935225542e-15	0.600388903198676
ace2	276.13	0.453015219894543	-0.0161758012304516	0.0520617819804729	0.0180427637254962	3.27546636103742e-18	0.369972065007254
ace2	276.14	0.348823003350407	0.00970438245258414	0.03921769644267	0.0129824926043007	5.86667125620817e-19	0.454763232904306
ace2	276.41	0.502477556875749	-0.0148790924010432	0.0503393679161121	0.0175714248510193	1.83112321386877e-23	0.3971189868974
ace2	276.5	0.327443366934373	-0.00238558628525088	0.0323452101487676	0.0108434381924213	4.35053712960995e-24	0.825869008425437
ace2	278.1	0.416132506716462	-0.00768924607864214	0.0196258605773004	0.00627040203829295	8.90780707096027e-100	0.220094676819531
ace2	280.1	0.212373913256958	0.000453159463538359	0.0257323068058617	0.00834846086082138	1.54206719273893e-16	0.95671160582215
ace2	285	0.201635954994274	-0.00639707218882894	0.0228108542748576	0.00748530940981582	9.61702217885611e-19	0.392763248915193
ace2	290	0.295137141435805	0.0203493653602792	0.0480169420193097	0.0160840107218118	7.92008519953056e-10	0.205802427831955
ace2	290.2	0.281703908750955	0.0005466444291017	0.0409501674169032	0.0132198384205543	6.01945909295487e-12	0.967016625021727
ace2	292.4	0.250520490429794	-0.00458216598443466	0.0393110089371552	0.0130604708535245	1.85629652597129e-10	0.725706640834427
ace2	300.1	0.172027595442468	0.00152666778060911	0.0242164720628486	0.00777226769366126	1.21422503996286e-12	0.8442775202601
ace2	302	0.491539890553314	-0.00943525455067548	0.0625592811113388	0.0196218314947781	3.92860127570454e-15	0.630619601873683
ace2	306	0.190276131271909	0.00420273290540719	0.0141236695979096	0.00430841175939697	2.28139195559534e-41	0.329326429318187
ace2	317	0.467174440849172	-0.017745078227241	0.0413192119559254	0.0126367113346133	1.21895176754792e-29	0.160244975008176
ace2	317.1	0.220480630455041	-0.00245382266814719	0.0289027503054104	0.0089839587667773	2.37755907680433e-14	0.784750376557343
ace2	318	0.322348820158115	0.00929606020615574	0.0263010412071986	0.00818411991657473	1.55774529358472e-34	0.256012820944395
ace2	327.3	0.393038556287052	-0.00689081654442477	0.0407448255306554	0.0131745166642112	5.09400561969423e-22	0.600945501375977
ace2	342	0.362202101967183	0.000793926548195274	0.0569990710121482	0.0190812031782575	2.09069729892074e-10	0.966811369223892
ace2	345	0.363056625426002	-0.0460681525246761	0.0664671856109592	0.021985919733826	4.70287202188549e-08	0.0361400701212691
ace2	350.1	0.276491430935659	0.0170065101497194	0.0415999020533583	0.0139308024134278	3.00258046957112e-11	0.222167556265533
ace2	350.2	0.304258681576487	-0.000554120955905239	0.03217263885088	0.0108565378703511	3.1671309693667e-21	0.95929340718161
ace2	351	0.234951568644412	-0.0210673330810819	0.0297422751883152	0.00961548430625654	2.79838255900544e-15	0.0284532452346154
ace2	357	0.369378687253802	-0.00506256903380738	0.0523263715467653	0.0168650529259358	1.67547624555632e-12	0.764039070685616
ace2	394.2	0.266301960705576	-0.00301583864740712	0.0357094707881734	0.0118744670693716	8.82061283898679e-14	0.79951351404502
ace2	394.7	0.330866768518857	0.0169357537978234	0.0443930249579048	0.0154896338650581	9.11547733989959e-14	0.274235550112478
ace2	395.6	0.37885252343051	-0.0263552214282833	0.0623672508051125	0.0206427954376036	1.24341605404739e-09	0.201698523608535
ace2	396	0.377149696322384	0.00131390891408893	0.0656211249457775	0.0209212171878611	9.06356129930658e-09	0.949923616305903
ace2	401.1	0.305391374540231	0.00223589361393127	0.0122513884097097	0.0037322958651119	3.78511997443227e-137	0.549128505511886
ace2	411.2	0.264370235170984	0.000563628529471085	0.0287091988199294	0.0089510090123384	3.30544641570697e-20	0.949791862023495
ace2	411.3	0.264890487902433	-0.00311466845925718	0.030242689303973	0.00936300946351066	1.9729239719441e-18	0.739393387343602
ace2	411.4	0.2269890986227	-0.0125155883577972	0.0231953701389141	0.00701261123553064	1.29354368337741e-22	0.0743058002421964
ace2	411.8	0.354798733612843	0.000854036627877923	0.0242449155171963	0.00754290767181049	1.70604188483701e-48	0.909853131711931
ace2	414	0.329106519860174	0.0157722974530491	0.0370255875145458	0.0117904763856933	6.18704019257837e-19	0.180989350092963
ace2	415.21	0.523247699698735	-0.0430860585298291	0.0647449157441651	0.0489039453955472	6.3880476812216e-16	0.378299197462751
ace2	416	0.378178867330603	0.0163075966730098	0.0351136099036619	0.0114207840834047	4.76221508665383e-27	0.153324195676086
ace2	418	0.155568322612827	-0.00428446020248903	0.0208338854615793	0.00665250854549716	8.19929321163769e-14	0.519551582079728
ace2	426.32	0.30375567062002	0.00170964539139541	0.0472354906341864	0.0156142684646384	1.27045924752973e-10	0.912811864980972
ace2	426.91	0.359766118648021	-0.0122672622224828	0.0443692834011945	0.0141436009780513	5.12695281887145e-16	0.385757630303085
ace2	427.2	0.176092747061947	-0.00561386611869925	0.0303189945744215	0.00937259956418391	6.3223185777324e-09	0.549195724997212
ace2	427.42	0.380403975252317	0.0279875035902759	0.0638368211040943	0.0214434422800529	2.5377738389048e-09	0.191832331229016
ace2	428.1	0.489561804309159	0.00680503877147857	0.0381338522596197	0.0132118575992412	1.00455803448124e-37	0.606503720609828
ace2	428.2	0.382723208297877	-0.00851950885854151	0.0294914579503233	0.00980189336996687	1.64310552710815e-38	0.38475431004159
ace2	433.2	0.27866539703781	0.00268121754912933	0.0412132033984063	0.0132276775252515	1.36517201841761e-11	0.839371454638902
ace2	433.8	0.399753999201155	0.0079719740589447	0.0635545679486936	0.0210217961446205	3.1760221519111e-10	0.70452137410223
ace2	443.9	0.376674505630523	-0.0418250762424893	0.0478739882778645	0.0156275655820981	3.60237349321617e-15	0.007442544757303
ace2	458.1	0.271567256855439	-0.016281396154174	0.0417127413623593	0.0134518821364096	7.49434690290565e-11	0.226147168022176
ace2	459.9	0.228279293686158	0.0042191897374176	0.0196065886116429	0.00615688609250836	2.49129211829233e-31	0.49316736915097
ace2	477	0.296468468358213	0.00658534345834494	0.0496289666880491	0.0159738946585608	2.31934715442303e-09	0.68015135743069
ace2	480	0.277021456259409	-0.000899969958210234	0.0290882274993928	0.00952154271324946	1.67457936825581e-21	0.924696618021314
ace2	480.11	0.265679976701617	0.00419387885511406	0.0267519828160984	0.00887386316185098	3.04489649280443e-23	0.636491254858361
ace2	480.5	0.38773322536651	0.00236348412858378	0.069950546900905	0.0242056819036092	2.9739737157187e-08	0.922216804390397
ace2	495	0.182318107613275	-0.000699996544146493	0.0315397377848889	0.0100797086349831	7.44417012341431e-09	0.944634527842156
ace2	496	0.271105238342449	0.00856273965067344	0.0274067616616501	0.00866638498999449	4.5133023786813e-23	0.323132797282632
ace2	496.21	0.358573976071983	-0.00206632354772177	0.0392128632619207	0.0132675365662381	6.00202499814673e-20	0.876235744180184
ace2	507	0.221856681137333	-0.00549340570596811	0.0267092767516425	0.00851608516368591	9.86883534552728e-17	0.518886796678573
ace2	508	0.23784065213343	-0.00700062869850885	0.0375951399784881	0.0121333399053219	2.51000478074033e-10	0.563956627505623
ace2	509.1	0.342634082695546	0.0197951725109214	0.0358683580255411	0.0126818326394964	1.26549349255108e-21	0.118545487580358
ace2	512.7	0.241289243738301	0.012020177375245	0.0266305491089	0.00890133408293626	1.297130275945e-19	0.17689434408733
ace2	519.8	0.17663651825819	-0.0101900650776878	0.0178772129737253	0.00580432748517927	5.05597005937144e-23	0.0791570930149916
ace2	530.11	0.113781761681056	-0.00646156911776419	0.0191843832535996	0.00608312625683441	3.01173174969669e-09	0.288139497350496
ace2	530.2	0.403303915637612	0.0218769544655938	0.0538138083236754	0.0169654938846969	6.65861858258471e-14	0.197225338192746
ace2	535	0.187199345036681	-0.0050557429290053	0.0232103848894932	0.00741664418712087	7.30400705657923e-16	0.495444308149318
ace2	535.8	0.189827338075116	0.0153086412165091	0.029692493442981	0.00943253168057902	1.62546623121265e-10	0.104597511706745
ace2	537	0.307764751758204	0.00428855658047294	0.0465676879709598	0.0147834690340621	3.86986346078208e-11	0.771746348422522
ace2	550.2	0.108733994923067	0.00657276176909622	0.0198251164312709	0.00614339999704402	4.14268723179546e-08	0.284668858060519
ace2	558	0.207382110624643	-0.004043520598913	0.0313620070170975	0.0101836893280487	3.77814792134705e-11	0.691324308212003
ace2	562.1	0.126553518905037	0.00252732797089772	0.0161932673929293	0.00496086386888223	5.48786363355447e-15	0.610434594657579
ace2	564.9	0.152247165697823	0.0094235911376037	0.0207228917710184	0.00646864565164461	2.02991834588296e-13	0.145168686806365
ace2	571.5	0.810392192394541	0.0411126267684672	0.0401262318770489	0.0128506943698775	1.06005215765411e-90	0.00137784038173091
ace2	571.51	1.3450548121333	0.039421959289018	0.0749659859561151	0.02549936952906	5.52234793719019e-72	0.122105192947061
ace2	572	0.560991673073856	0.0408303589568088	0.0586232152418731	0.0187522828149456	1.07480391681191e-21	0.0294541611998087
ace2	573	0.279326184489424	0.00991355002317913	0.0484054724380763	0.0161342768942331	7.90133562240602e-09	0.538924408418328
ace2	573.7	0.357182154943669	0.0503739017894554	0.036329558580227	0.0116923722446633	8.22002352598135e-23	1.64536123105767e-05
ace2	574.1	0.289850689710002	0.0224695266907442	0.0330884089190703	0.010512889887608	1.95447955045774e-18	0.0325710696309423
ace2	574.2	0.340032856979519	0.0484198008073591	0.0608858010703335	0.0190223007053592	2.34017180974278e-08	0.0109145447679474
ace2	575.8	0.389033483961813	0.0382203383368808	0.0700440830662081	0.0235652787328221	2.79008263702972e-08	0.104826463126547
ace2	578.9	0.171037882781416	-0.00713082090913379	0.0287174572581651	0.00921380384765076	2.58667638594941e-09	0.438973362385357
ace2	585.1	0.42082087080993	0.0023689002387835	0.0230276747341116	0.00754498808202052	1.31923885298254e-74	0.753543790713506
ace2	585.2	0.471313919780747	-0.0006400012320242	0.0713931666292689	0.0249924927155448	4.0655963980056e-11	0.979570213214885
ace2	585.3	0.331362452452116	-0.00249263917997677	0.0247089507243444	0.00816128522639089	5.23959629880634e-41	0.76004447673098
ace2	586.2	0.334966285972258	0.0396645339214592	0.0516077812526422	0.0162381180140945	8.54861673217793e-11	0.0145786381050608
ace2	591	0.190497682559982	0.00555873840156953	0.0202763448512879	0.00658357527734861	5.71796998115371e-21	0.398482626159631
ace2	594.1	0.312919016493607	-0.0184355534900677	0.0547168074850536	0.0171028965575004	1.0722663515291e-08	0.281069479214176
ace2	605	0.392785884122705	-0.00812497565544091	0.0496413760709937	0.0181491015822079	2.52332293243695e-15	0.654384720103901
ace2	681	0.268906701053724	0.00569741835799427	0.0474838740216868	0.0156931832958299	1.48648335302192e-08	0.716567145602582
ace2	681.3	0.280204204464349	0.00732649817565351	0.0344107388276536	0.0110057498951789	3.85828408694442e-16	0.505604588851981
ace2	687.4	0.265931689364068	-0.0168623062236489	0.0401168006101004	0.013137043543177	3.38115950351843e-11	0.1992926855992
ace2	695.8	0.362207044639451	-0.0211566312616082	0.0663298243073895	0.0234249944421841	4.74270017486808e-08	0.366438417557924
ace2	707	0.455094386199658	-0.00121348212203554	0.0533250809519278	0.0180951253806233	1.40957415359658e-17	0.946532925056705
ace2	707.1	0.387041649831329	-0.00949053035684259	0.0454244800929311	0.0154648983522785	1.58794496305359e-17	0.539425459299049
ace2	714.1	0.24817828352745	-0.00419062570594934	0.0432808061573349	0.0147649531368229	9.80072621397485e-09	0.77654642145797
ace2	716.2	0.193996684809104	-0.000328217733834432	0.0210985820919676	0.00653760650714151	3.75785225465909e-20	0.959959368557884
ace2	716.9	0.203234089351833	7.90054405360128e-05	0.0149111644326934	0.00463913873586083	2.66823447253444e-42	0.986412526579605
ace2	720	0.374327978355501	-0.013929381842536	0.0653500134128408	0.0209832944798988	1.01593147303789e-08	0.50679785742859
ace2	720.1	0.298422536325864	-0.00923565462427299	0.0465703142738542	0.0149025516130051	1.474416885349e-10	0.535431305508749
ace2	721	0.295466830865221	-0.0114975490368346	0.0403342877344793	0.0129298372499271	2.3809738703047e-13	0.373881566635055
ace2	722.6	0.242362263660624	0.00603813897385795	0.0441454632639821	0.0140743812254771	4.0174458584546e-08	0.667911361761524
ace2	729.1	0.319529563403122	-0.0058931014136641	0.0528312808838667	0.0193395236849895	1.46552041905988e-09	0.76058092203546
ace2	740.1	0.147015203523977	0.00548347985367349	0.025340380692837	0.00779776642977773	6.56781330564893e-09	0.481923887538913
ace2	740.9	0.251029906631922	0.00165630276764385	0.026054276135285	0.00846418788568588	5.69567533855982e-22	0.844857820521673
ace2	743.11	0.162537691384432	0.0019615531210169	0.0229355666718994	0.00759855643344354	1.37338544152584e-12	0.796292588969133
ace2	760	0.137697024739194	0.00162145472414477	0.0224823290386962	0.00731579656357103	9.08672132801733e-10	0.824596102197192
ace2	782.3	0.335053557141351	0.015536377106364	0.0356689118248939	0.0124305087121411	5.80754533422129e-21	0.211351237682078
ace2	785	0.112658873447097	-0.00655086847619202	0.0178378376253494	0.00564785784366515	2.68898194310842e-10	0.246095422917969
ace2	788	0.169224382036962	-0.0108411369876754	0.0272531637268769	0.0087954308793929	5.32048293580447e-10	0.217729752611601
ace2	790.6	0.188468027609661	0.00218825124488227	0.0301347468023137	0.00941244996991028	3.99618675333805e-10	0.816161516751359
ache	165.1	-0.269508385916465	0.00143946527646644	0.0432296837295496	0.0144423347300536	4.53697520397574e-10	0.920606440818457
ache	272.11	-0.0697936629173748	-0.0299256691880046	0.0151540047471259	0.00491700601251416	4.11228898610177e-06	1.15653238843943e-09
ache	278.1	-0.15675689689945	-0.00607425394454383	0.0193754502221929	0.00626967550183502	5.94249113611375e-16	0.332629679232373
ache	306	-0.0882043229299765	-0.0100636624702199	0.013305499851113	0.00431092933625872	3.37596383672351e-11	0.0195720077024396
ache	318	-0.295087042422572	-0.00661802644542674	0.0253676877542202	0.00818495356575989	2.82060476093522e-31	0.418768253299307
ache	415	-0.0611156909635856	-0.0887578318373701	0.0376489349696467	0.0124837327107671	0.10452429738015	1.16144546387682e-12
ache	451.2	-0.00398377923506199	-0.0981603839394815	0.0432150661976019	0.0142338332211844	0.926551085755226	5.33849765048686e-12
ache	459.9	-0.0323827610545671	-0.0429573380870631	0.0187288286622267	0.00616419743694534	0.0838032058466452	3.19552935531948e-12
ache	496	-0.294897453130879	-0.00459988994059074	0.0260942885570253	0.00867819695933093	1.29398693069619e-29	0.596076334352809
ache	496.21	-0.270756556201325	0.009483311869281	0.0372466198763245	0.0132902236151303	3.61376468910706e-13	0.475502096125764
ache	562.1	-0.113941914870354	0.00942863222112723	0.0153596618850729	0.00496025768282299	1.18671919007736e-13	0.0573236067523199
ache	571.51	0.546980092777046	-0.059624119626812	0.0748653048487557	0.0255140010745795	2.74824831885955e-13	0.0194434660238489
ache	716.9	-0.101258277857959	0.00018104200530936	0.0142826841885486	0.00464522182535483	1.34516512485822e-12	0.968911267194484
acot13	280.1	0.157440729727579	-0.00765361781594092	0.0236090737733274	0.00836596534192826	2.58161151507737e-11	0.360269476664402
acox1	250.2	0.107168243351302		0.0193941501444236		3.27982928417082e-08
acox1	278.1	0.0983282643295944		0.0179249217501946		4.12157651583968e-08
acp1	306	-0.071985202609053		0.0127866595007624		1.80511416986473e-08
acp1	401.1	-0.0645048581341855		0.011167702395874		7.64888658702967e-09
acp1	496	-0.15974388026275		0.0251082768945732		1.98884182037045e-10
acp5	165.1	0.23327661579299	-0.010341077434468	0.0426842391879373	0.0144361611398274	4.62463849744609e-08	0.473786660650997
acp5	250.1	0.42958611777416	0.0226242427283015	0.0713015050339374	0.0250375852550543	1.69189563405769e-09	0.36620159459184
acp5	250.2	0.37742145636552	0.0105596473781927	0.0201847142043328	0.00706675062945655	5.10316897372096e-78	0.135104548521961
acp5	250.23	0.492371517401829	-0.0019546222744442	0.0509571206993919	0.0189469781839271	4.35252185819712e-22	0.917833807476554
acp5	250.7	0.526130192394204	-0.000334777701407147	0.0519241582544021	0.0192604109123878	3.95707512168786e-24	0.986132148949287
acp5	251.1	0.397758935219337	0.0403718837686408	0.0554112615700394	0.020393424436769	7.05809739708893e-13	0.0477426439944752
acp5	261.4	0.209316497465323	-0.00306316734293643	0.033889112782519	0.0124459029704134	6.55334060188245e-10	0.805590479361747
acp5	272.1	0.224741842667768	-0.00536607610417766	0.0311506748663756	0.0105204099431332	5.40648853298902e-13	0.610007042893302
acp5	272.11	0.159439358234433	-0.011676923744291	0.0146144992700371	0.0049158111963031	1.03632320341771e-27	0.0175308516465641
acp5	276.13	0.309649840383715	-0.0121765250322912	0.0482654645206297	0.0180632286004846	1.40308872938231e-10	0.500244127453403
acp5	276.41	0.295935739286388	-0.0261583203941384	0.0473753023371126	0.0175903248043647	4.19416878558623e-10	0.136992179063906
acp5	276.5	0.19100227572036	0.00845038783551013	0.0304208808723816	0.0108544116312244	3.41510128930691e-10	0.436261907692652
acp5	280.1	-0.134614525969886	-0.0227540591231206	0.0242484156725822	0.00835446705907098	2.83265717082817e-08	0.00645785795163846
acp5	306	0.0984781357386189	-1.90519856179788e-05	0.0128744421581439	0.00430894802257208	2.02361444609118e-14	0.996472170105584
acp5	317	0.354808160549012	0.0123959089362436	0.037905670524813	0.0126352010004511	7.95163121291169e-21	0.326562426749821
acp5	317.1	0.153517621776326	0.00223032612878654	0.0263405614809396	0.00898411997519739	5.60339973514788e-09	0.803939402651309
acp5	318	0.227179458164852	-0.00169930318935283	0.0241633054259975	0.00818387470665692	5.36186486810019e-21	0.835509740763923
acp5	350.2	0.170855212368546	0.0055091670770149	0.0303120852032993	0.0108634336253388	1.73503021087319e-08	0.612063995275539
acp5	366	0.102064403213933	-0.0164993423096734	0.0166487223134681	0.00550666292225244	8.76227985293984e-10	0.00273321677509578
acp5	401.1	0.152051419200085	-0.00596091379555382	0.0113352728376061	0.00374090956453403	5.00599214829181e-41	0.111061586710183
acp5	411.2	0.191543941598109	-0.0154855155769821	0.0261273888591811	0.00895782634429159	2.28177302190192e-13	0.0838603790827544
acp5	411.4	0.147254866936228	-0.00698213417963988	0.0207497547158272	0.00702069574866498	1.27767314447639e-12	0.319975883459605
acp5	411.8	0.134910450806124	-0.00737985682707051	0.0220325326342587	0.00754657678950042	9.16923187656334e-10	0.328119892840078
acp5	427.7	0.228031497357244	-0.0122252803497543	0.0413515856345715	0.0143853974877929	3.49860521678405e-08	0.395414273629724
acp5	443.9	0.292717275564505	-0.00358783075599942	0.0442226336451738	0.0156468990840354	3.61213210426935e-11	0.81863591262184
acp5	496	0.189519651504944	-0.010240633598722	0.0254132092041116	0.0086722513548312	8.81626144069413e-14	0.237662061187513
acp5	496.1	0.28503212710603	-0.00492163044986397	0.0462472554153837	0.0165222786344398	7.1279220310088e-10	0.765795950011055
acp5	496.21	0.20446430383019	-0.00634363184175568	0.0366973278695342	0.0132826218197621	2.52352300489773e-08	0.632942881158505
acp5	509.1	0.236496353667873	-0.0257090508976263	0.0332390915881262	0.0126983870360463	1.11907538443768e-12	0.0429092918512189
acp5	519.8	0.108571512418416	-0.0017731036997359	0.0166282505856395	0.00580357710616932	6.60598531742078e-11	0.759970819268104
acp5	571.5	0.42984230578112	0.0487870107916171	0.0392335336448023	0.0128544224072148	6.21927360906295e-28	0.000147436298600193
acp5	571.51	0.672974685888568	0.0783210861078595	0.0724076285571621	0.0255102024784876	1.48246035489883e-20	0.00213924948832449
acp5	585.1	0.201415235814113	-0.0114867032639539	0.0214270280413468	0.00755630587189333	5.45347087383548e-21	0.128473782909292
acp5	585.3	0.196050373826426	-0.00514323477546157	0.0234154347089819	0.00817207509825098	5.63135789217212e-17	0.529108786138991
acp5	605	0.27625610862301	-0.00198730825878766	0.0487552071411786	0.01818892893593	1.46010388074796e-08	0.912996887545167
acp6	274.1	0.199284595273886	-0.00273755633375098	0.0345001281286977	0.0142144875206635	7.63413845735229e-09	0.847280728326395
acp6	276.13	0.252987337792386	-0.0105294851511686	0.045822998769383	0.0206862546825284	3.37136010582685e-08	0.610746073512609
acp6	285	0.11718764160533	-0.00157573642093044	0.0202005442428359	0.00858662463546987	6.58372604536636e-09	0.854397422315923
acp6	318	0.188055488167213	-0.00356837889837034	0.0236105375957561	0.0093690877591661	1.6536213071582e-15	0.703301738379054
acp6	585.1	0.18113409139103	0.00510936278284877	0.0202505426445813	0.00867175501582726	3.7311776039643e-19	0.555729845423253
acp6	585.3	0.253595530258407	0.00369355645368503	0.0219819590357223	0.00938545156820539	8.63382929552137e-31	0.693920226775114
acta2	8	0.224339764701795		0.0262952864195479		1.44389626180762e-17
acta2	38	0.329687148674538		0.0318872229272579		4.68619620249738e-25
acta2	41	0.267599899817004		0.0395440248696292		1.31354170935907e-11
acta2	41.1	0.384068713250353		0.0514530573645666		8.36490202360301e-14
acta2	41.2	0.438223478326177		0.0610370877685464		6.99022408275593e-13
acta2	41.4	0.397820604756459		0.0404107597338891		7.24539057569828e-23
acta2	197	0.14611210984062		0.0258246004671506		1.53267382824123e-08
acta2	251.1	0.687054591823757		0.0593503061568495		5.43663993168356e-31
acta2	252.1	0.641378711457172		0.074910565163699		1.10997490868795e-17
acta2	274.1	0.408645608634994		0.0396026643965417		5.80398485436435e-25
acta2	275.5	0.392476634661306		0.0531717385646274		1.56749562128844e-13
acta2	276.12	0.268014237467134		0.0376359896280047		1.06974321244175e-12
acta2	276.13	0.634307230795507		0.0524468044403416		1.13207130481152e-33
acta2	276.14	0.264239385116224		0.0416504259553451		2.23557970689484e-10
acta2	276.41	0.522750829057055		0.0512160409385247		1.84900487660824e-24
acta2	276.5	0.299677721310235		0.0339284961656554		1.022463388246e-18
acta2	278.1	0.209840922034245		0.020339942024123		5.92285745164573e-25
acta2	280.1	0.23462034629985		0.0264169168923838		6.59984475628333e-19
acta2	285	0.27413610120206		0.0234948460947		1.85902349358216e-31
acta2	290	0.307583168638945		0.0512857927510034		2.00459519591766e-09
acta2	290.2	0.296929193448356		0.0435055241452245		8.78691454464181e-12
acta2	292.4	0.236932087633015		0.0411335407316034		8.40788945668175e-09
acta2	342	0.344475088073191		0.0588717248053215		4.87797126040791e-09
acta2	345.3	0.318115513601651		0.0571773941171125		2.64176193769777e-08
acta2	350.2	0.334344168149083		0.0336198461662751		2.65586436296219e-23
acta2	394	0.322507479007003		0.0546730954240176		3.66080731412156e-09
acta2	394.2	0.29644439006057		0.0372681885551716		1.80067588669591e-15
acta2	394.3	0.336134504400283		0.0590918076680364		1.28277539523045e-08
acta2	394.7	0.32059915989329		0.0464713207307511		5.24213087910708e-12
acta2	401.1	0.182495253020574		0.0125388352489085		5.47624497929444e-48
acta2	411.2	0.173730530101036		0.0295591954941553		4.16818687633288e-09
acta2	411.8	0.172561805731468		0.0251011332134725		6.21370255309142e-12
acta2	414	0.253257068677244		0.0382357487537551		3.5063133402618e-11
acta2	415.21	0.709075534348029		0.0665728312907384		1.72270783938003e-26
acta2	416	0.363655417278204		0.0363073164508927		1.29595879510138e-23
acta2	425.1	0.473022943246815		0.0731249704660266		9.88545704305196e-11
acta2	426.31	0.310989136689454		0.0498700975148622		4.48946614549148e-10
acta2	426.32	0.325163322986571		0.0490788256065438		3.46477698161371e-11
acta2	426.91	0.326301772997238		0.0459287049705717		1.20734394669601e-12
acta2	427.2	0.285878744208843		0.0310861249349564		3.7033058549113e-20
acta2	427.42	0.403625926969572		0.0648090125222626		4.72641228930401e-10
acta2	427.7	0.268348619569444		0.0453663835281743		3.31588542256732e-09
acta2	428.1	0.627223904553644		0.0395558322972624		1.26415394320562e-56
acta2	428.2	0.381452123314979		0.0306758425552388		1.68877074838065e-35
acta2	433	0.363601250306008		0.050717194612524		7.54422949665865e-13
acta2	433.2	0.311231312077715		0.0425784676454458		2.67950732284984e-13
acta2	433.3	0.27754662276779		0.0480384195304469		7.57750922232865e-09
acta2	433.8	0.510030262083596		0.0647273837327581		3.28253388636196e-15
acta2	443.9	0.425789814833188		0.0491837267778678		4.83799614909646e-18
acta2	451.2	0.272728424036132		0.0462573953150139		3.72671596610146e-09
acta2	454.11	0.590386311503485		0.0619335811593048		1.53434088910561e-21
acta2	458.1	0.310475257771571		0.0437579059666514		1.29075719468348e-12
acta2	458.9	0.317907418934633		0.0322283593311824		5.94988690216115e-23
acta2	459.9	0.22189637018866		0.0202044082008742		4.63534624684866e-28
acta2	480	0.29031687385453		0.0301319183665046		5.69685202499981e-22
acta2	480.1	0.44315224962487		0.0676652492299765		5.78518470838672e-11
acta2	480.11	0.280377389883066		0.0276771694633461		4.05499584597832e-24
acta2	480.5	0.420480180825095		0.0716811148193363		4.46480298817843e-09
acta2	496	0.178159783949689		0.0286171330498231		4.79613866417049e-10
acta2	496.21	0.284509116001112		0.0411040093539838		4.46294281915449e-12
acta2	501	0.32170919003797		0.0566221012970062		1.3337074523532e-08
acta2	507	0.25277440440493		0.0275219291214782		4.13548747164007e-20
acta2	508	0.224525198941592		0.0389528672721969		8.2132514263749e-09
acta2	509.1	0.375771981320498		0.0369955473929627		3.07719935145861e-24
acta2	509.2	0.327158737232593		0.0573395087181702		1.15905049298083e-08
acta2	512.7	0.195404664621252		0.0276970998097124		1.72527891559672e-12
acta2	519.8	0.102121049571444		0.0184676980952368		3.20757168466483e-08
acta2	571.51	0.504319376591529		0.0785980134589513		1.39498601544225e-10
acta2	573.7	0.216141017680773		0.0377773831638082		1.05625181272307e-08
acta2	585.1	0.521032225211811		0.0235187173613382		9.55857778550292e-109
acta2	585.2	0.788992180665161		0.0705938136187617		5.31412374096177e-29
acta2	585.3	0.731149859511867		0.0252201357825303		8.61415138097836e-185
acta2	586	0.484631162563393		0.074547824487873		7.9818039138588e-11
acta2	591	0.174596265854466		0.0212168377032131		1.88566890750556e-16
acta2	599.2	0.192234778851201		0.0287533214134004		2.29894495882657e-11
acta2	681	0.281886990155364		0.0483054745591084		5.36268773162062e-09
acta2	681.3	0.372071837934928		0.034658407688541		6.94183827128543e-27
acta2	707	0.584775671201966		0.0541930062928232		3.81244723325216e-27
acta2	707.1	0.458143140138281		0.0473337712075806		3.70353341416943e-22
acta2	716.2	0.151742221741689		0.0219560188168705		4.80604203320084e-12
acta2	716.9	0.118859617486297		0.0154962417449422		1.71698645231454e-14
acta2	782.3	0.357140894633798		0.0370765051976341		5.82713430707294e-22
acta2	788	0.177484874832739		0.0281534794098549		2.89705499661765e-10
acta2	790.6	0.238577690257349		0.030472518637425		4.90696169401705e-15
actn2	250.2	0.11444681930724	0.00178966110014144	0.0206889876177965	0.00714814824422143	3.17006828548478e-08	0.802303474926532
actn2	251.1	0.327419986953012	0.045871466326742	0.0580258292038788	0.0205977597423332	1.67443451243988e-08	0.0259464451737912
actn2	278.1	0.135737740881255	-0.00363581075589173	0.0191111025690499	0.00634644296922023	1.22467378974737e-12	0.566719491337397
actn2	280.1	0.136649994173087	0.00632800579146465	0.0248699816978374	0.00845062986385666	3.91651163063585e-08	0.453965337075767
actn2	401.1	0.0653323381053633	0.0031126556991815	0.0115254010725684	0.00377874860721995	1.44009161469504e-08	0.410094928232736
actn2	416	0.184619419624225	0.00774122145403341	0.0336051199057698	0.0115639636700475	3.93401708383302e-08	0.503223577195306
actn2	428.1	0.210251338015331	0.0140692771197467	0.0370703103498949	0.0133783621525994	1.41395009353162e-08	0.292962815452321
actn2	459.9	0.128310117110532	0.0014821165085198	0.0185973874084633	0.00623581230271538	5.22364240983564e-12	0.81213070989313
actn2	585.1	0.184156203283678	-0.00291837022080459	0.0221688426273577	0.00764135060757571	9.81658387081859e-17	0.702522103087003
actn2	585.3	0.279928129320897	-0.00231980469867831	0.0244474933355683	0.00826730489385878	2.34665482038811e-30	0.779017313876354
actn2	707	0.371895857968756	0.0191617917735654	0.0519639473285719	0.0183106454709359	8.25787998430506e-13	0.295337772950506
actn2	716.2	0.128002862043524	-0.00470504712875834	0.0202725710003122	0.00662289980802501	2.71753663238493e-10	0.477443102173185
actn2	716.9	0.10331324427967	-0.00411822386730519	0.0142656727445078	0.00469885337939144	4.41831994465488e-13	0.380795413175245
actn2	720.1	0.255010884920062	-0.0233219438345614	0.0448594692635519	0.0151038248142616	1.3107223043225e-08	0.122562057137565
actn4	585.1	0.155738129482221		0.0206358102638542		4.45453353904402e-14
actn4	585.3	0.171212760172826		0.0223166266861686		1.6935860917007e-14
acvrl1	8	0.318045848832666	-0.00479804461342263	0.0246104927223134	0.00817296387062092	3.33081476778132e-38	0.557161402191976
acvrl1	38	0.42590103269995	0.00194113942656868	0.0295416783085022	0.0099421551878143	4.04814842188183e-47	0.845202463985021
acvrl1	38.1	0.404205054354122	0.00541670975462737	0.0607527590549512	0.0204767560974241	2.86634144278123e-11	0.79137179710704
acvrl1	41	0.365735286127895	-0.00382040303407136	0.0369237909137086	0.0125333599897546	3.95419310314046e-23	0.760504205816722
acvrl1	41.1	0.468159096193415	-0.0037413089776649	0.0493854805783685	0.0162017010074168	2.55037145550368e-21	0.817376368754005
acvrl1	41.2	0.438921206371724	-0.00898051343877156	0.058263847180742	0.0198028944566325	4.94596742524821e-14	0.650192349571726
acvrl1	41.4	0.405434149442668	0.005622832127578	0.0379796321745446	0.0134571016451379	1.33197997946289e-26	0.676068625123951
acvrl1	112	0.228880747718147	0.0132623527909377	0.0331674230361806	0.0114365466992021	5.17215270464335e-12	0.246192709330238
acvrl1	165	0.469018253896312	0.0159643252310743	0.0672499737589379	0.0220748177663522	3.07502790651483e-12	0.46956211061714
acvrl1	165.1	0.497037391140406	0.0365122958841843	0.0435284305802655	0.0144496767788263	3.37302948142604e-30	0.0115087695983919
acvrl1	197	0.195849952969138	-0.00442676797065562	0.0239258634379426	0.00802410883854837	2.70724187049773e-16	0.581165257377648
acvrl1	244.4	0.217540457875841	0.0171775954974053	0.0257321879626033	0.00837058559298689	2.81438624132988e-17	0.0401562677030125
acvrl1	250.2	0.269483843958516	-0.0105535674232812	0.0208346753151051	0.0070677421086139	2.87894012147338e-38	0.135384290198428
acvrl1	250.23	0.414571804824272	0.02838408489955	0.0528923596879241	0.0189618470314304	4.57676383227813e-15	0.134417961616365
acvrl1	250.7	0.370490395893862	0.0185497896772139	0.0540440054633158	0.0192728606770321	7.11397611062281e-12	0.33580732743942
acvrl1	251.1	0.756589951312249	0.0288125706534834	0.0575297829426866	0.0204079351458156	1.67330594829071e-39	0.157999509405262
acvrl1	252.1	0.588935608952967	-0.0160208034502317	0.0753774514397946	0.0251632256814686	5.57745403920896e-15	0.524336386602119
acvrl1	261.2	0.308311269734106	-0.0148645137795751	0.0482064238931744	0.0165709341211405	1.59868967175351e-10	0.369706491515463
acvrl1	261.4	0.200775326926619	-0.0104274154609877	0.034534928230521	0.0124509088662921	6.11109601764188e-09	0.402321537072066
acvrl1	269	0.758593264250287	0.0255360052956632	0.0746063549368339	0.0280870637485239	2.75664907907629e-24	0.363258714578244
acvrl1	272.11	0.13496492037237	-0.0147501576848236	0.0150740959211693	0.004919282596005	3.44592437826706e-19	0.00271368483627271
acvrl1	274.1	0.581919633025301	0.0209996354408937	0.0376814121404631	0.0124155321362548	8.39028699928628e-54	0.0907603648856497
acvrl1	275.5	0.495844111708683	0.00904416106607793	0.050539435394474	0.0166566542863489	1.0092912892561e-22	0.587146428283953
acvrl1	276.12	0.277388747127424	0.0137707917862579	0.0344539325304245	0.0116629966325243	8.21176152458414e-16	0.237711983744514
acvrl1	276.13	0.901888636532917	0.0261248603516056	0.0501044123286908	0.0180791527084547	1.94173150709635e-72	0.14845035543106
acvrl1	276.14	0.297191948615904	-0.0299793145504872	0.0385513456315244	0.0130035747219094	1.26817074744286e-14	0.0211404236418375
acvrl1	276.41	0.672365915340433	-0.0263028815908253	0.0490762737999497	0.0176048716519786	1.00928753964532e-42	0.135157754651111
acvrl1	276.5	0.436972369668935	0.00167129691729892	0.031308751419662	0.0108660676565292	2.85683253881133e-44	0.877760488456774
acvrl1	277	0.329335492906617	-0.00958895902194353	0.0546831883726701	0.0186432529447225	1.71627119067684e-09	0.60701473889813
acvrl1	278.1	0.349482922546035	-0.00734427168338584	0.0192740209997721	0.00627227218653551	1.77091602917784e-73	0.241634605351381
acvrl1	280.1	0.27744670333137	0.00574125306813874	0.0247261211739911	0.00836030113030917	3.22364315524441e-29	0.492254134340956
acvrl1	285	0.342692127745411	-0.00788108962667945	0.0218261962946624	0.00749629205803736	1.48982068164254e-55	0.293106263294412
acvrl1	287.3	0.463106519319235	0.0270312412547031	0.0568171527882384	0.019018032776846	3.61457754779863e-16	0.155215640029021
acvrl1	288.11	0.287487551826251		0.0451264968623526		1.88162541345098e-10
acvrl1	289.4	0.286039742669847	0.012344233628016	0.046944457769528	0.0156591166043253	1.10708467756596e-09	0.430515570905471
acvrl1	290	0.354030971472282	0.000194245438830868	0.0457589047230744	0.0161444060947271	1.01889348382103e-14	0.990400284998876
acvrl1	290.2	0.314273852572806	0.000758333359706604	0.0390652125503396	0.0132621910372546	8.6349728702529e-16	0.95440173312463
acvrl1	292.4	0.354631361455389	-0.00369216401818284	0.0373082982744973	0.0130926167854858	1.99226097128413e-21	0.777940811309717
acvrl1	300.1	0.17331285655703	-0.0133322308330205	0.0235745305859667	0.00777483724346251	1.95702899497774e-13	0.0863833186304625
acvrl1	306	0.242752887384954	-0.00207663103418868	0.0133783052309103	0.00431244496627021	1.39959638487644e-73	0.630130074691783
acvrl1	317	0.234825475711293	-0.00415838592746578	0.0397457174754786	0.0126354178286022	3.45875063693899e-09	0.742075921765247
acvrl1	318	0.760762251919207	-0.0148789433059244	0.025049257831832	0.00818282683611943	1.34129721449672e-202	0.069016252968814
acvrl1	327.3	0.32704905296775	-0.00617713281701242	0.0389568020934349	0.0131717229845045	4.65212845006894e-17	0.63909162845468
acvrl1	342	0.42814333604854	0.0140691367868873	0.0543812110111368	0.0191153725264832	3.46233509334085e-15	0.461723610710633
acvrl1	345	0.355742526183175	0.0171774961074912	0.0644232784103158	0.0220083667282996	3.35245936297199e-08	0.435097539819739
acvrl1	345.3	0.320032660003148	0.00154684338850982	0.0543446158390446	0.018078226387397	3.88659833032533e-09	0.931813104115752
acvrl1	350.2	0.379211878349733	-0.0141153422643743	0.0311827839673015	0.0108795284743105	5.01796547980493e-34	0.194485942451373
acvrl1	357	0.310607928943796	0.00816266983822235	0.0500271317680815	0.0168830113139223	5.33942966246205e-10	0.628751949663418
acvrl1	394	0.394739543545405	0.00597396627220162	0.0498795260240213	0.017067987382167	2.49530589642526e-15	0.726331192478163
acvrl1	394.2	0.327565602343869	-0.0064938392200504	0.0341863963682468	0.0118999821048559	9.54116509678011e-22	0.585271075086323
acvrl1	394.3	0.394069782625767	0.00973302026869602	0.0537026849360545	0.0180921042202784	2.16824834160983e-13	0.590597341872684
acvrl1	394.7	0.371309004721133	0.014056111918511	0.0425925620276036	0.0155226549694039	2.83920213625022e-18	0.365188693773428
acvrl1	401.1	0.171518605256269	-0.00651786706449205	0.0116217603546793	0.00373913353536413	2.7164310729182e-49	0.0813075828274279
acvrl1	411.2	0.335150883409011	0.000172536512367344	0.0269206035304547	0.00896691118799999	1.40538771842325e-35	0.984648479022932
acvrl1	411.3	0.188827348499059	0.0127106325797515	0.028593924807728	0.0093766544411608	4.00864767883176e-11	0.175238700629189
acvrl1	411.4	0.259179656155686	-0.00731780267461776	0.0216012754225377	0.00702809907241383	3.62451453408163e-33	0.297773101768509
acvrl1	411.8	0.297811408825784	-0.0144224772583522	0.0228016729850715	0.00755976454645624	5.50398930130587e-39	0.056417781314728
acvrl1	411.9	0.362307959187762	-0.0182365700806742	0.0561654806647521	0.0187153188634627	1.11317784174901e-10	0.329848332785375
acvrl1	414	0.347153933467938	-0.0070885572587598	0.0350286111699744	0.0118203915874486	3.74457364056489e-23	0.548713608054834
acvrl1	415	0.33435862816806	0.00836570467691534	0.0375527995593368	0.0124885790857711	5.40183388079577e-19	0.502941675985352
acvrl1	415.21	0.731159765649194	0.0241135560777609	0.0628197627766645	0.049032101638086	2.61031807936668e-31	0.622866958512588
acvrl1	416	0.458370080902021	-0.0207072052164941	0.0337760854508079	0.0114448876861963	5.96291422211372e-42	0.0704048170210832
acvrl1	418	0.182917265214767	0.0108396595589052	0.0198497178396732	0.00665799094429823	3.10969258093118e-20	0.103510545647947
acvrl1	426.31	0.282768484429673	-0.03443334813059	0.0457185126691937	0.0154524464773639	6.21069169711347e-10	0.0258576630876218
acvrl1	426.32	0.294954859943593	-0.0214189252012347	0.0449248900532798	0.0156568860320265	5.18547240311361e-11	0.171305976386943
acvrl1	426.91	0.288515981697159	-0.0102239331767564	0.0416186520022923	0.0141861084199398	4.13841682087917e-12	0.471093902526779
acvrl1	427.2	0.270786000196784	-0.0166359924100595	0.0281634680610053	0.00939935978573075	6.92464733144119e-22	0.0767426393235194
acvrl1	427.3	0.202237025250252	-0.0205042071384646	0.0360885740570953	0.0119645020004434	2.09572766481598e-08	0.0865740073257029
acvrl1	427.42	0.61964244444399	-0.0291905627738565	0.059676610005617	0.0214867822118524	2.952654228606e-25	0.174293732138456
acvrl1	427.7	0.303476088963261	-0.0345210758629775	0.0427275316051305	0.0143928270227888	1.22441273654876e-12	0.0164627504916946
acvrl1	428.1	0.743130578644115	-0.00567749123661503	0.0366391237830524	0.0132542647081634	1.83810205263065e-91	0.668394841349728
acvrl1	428.2	0.51313815279881	0.0102569695206001	0.0280173886474236	0.00982971595564223	6.28401083826304e-75	0.296732749090766
acvrl1	433	0.296722485141196	0.00278065989872122	0.0468390062562055	0.0161364670571217	2.37427377986741e-10	0.863184797687424
acvrl1	433.1	0.443468986396102	-0.00871588403128931	0.0685479494428659	0.023015666584452	9.83464561895224e-11	0.704915458236781
acvrl1	433.2	0.290395425849474	0.0138170286772392	0.039091443741598	0.013260772265673	1.09737667053255e-13	0.297436014231663
acvrl1	433.21	0.242216097949282	0.0276185720821341	0.0431440852624969	0.0143043723720858	1.97564390773375e-08	0.0535104723221666
acvrl1	433.3	0.25101153897767	0.00842138316243625	0.0435056462118251	0.0148472578149341	7.94451487720994e-09	0.570577460225165
acvrl1	433.8	0.489278280857461	0.0272545587555139	0.0611336558825559	0.0210656773535066	1.2101100762763e-15	0.195738032513378
acvrl1	442.11	0.43310168247882	-0.0171816952175795	0.0645670482629085	0.0217599481851733	1.97604871815028e-11	0.429760330868204
acvrl1	443.9	0.685307290766523	-0.000461756755117048	0.0455989766757771	0.0156597167179307	4.74066488334909e-51	0.976476253737762
acvrl1	450	0.413966214656594	-0.0583245188660153	0.069985273662728	0.0226096926731443	3.31779917613438e-09	0.00989077769321258
acvrl1	451.2	0.335324335294592	0.0176653458357707	0.043272763285088	0.0142342074364905	9.25568070387994e-15	0.214587727687851
acvrl1	454.11	0.43799638177435	0.00678718003794408	0.0587090962781752	0.0197268341046591	8.62263087318273e-14	0.730802479239105
acvrl1	458.1	0.310584755449789	-0.00428025527999502	0.0398044151991084	0.0134887376402211	6.05621625863004e-15	0.751000293987774
acvrl1	458.9	0.406171354988895	-0.000500315050979824	0.0299673761203833	0.010142991114598	7.52484053892273e-42	0.960659352707823
acvrl1	459.9	0.28345558865846	0.0100397309139276	0.0185732706974428	0.00616524277135154	1.38081793914225e-52	0.10343151960458
acvrl1	480	0.484314443934197	-0.00879517262295004	0.0274704023384843	0.00954227854909048	1.4392074087467e-69	0.356682101481568
acvrl1	480.1	0.54969487300836	-0.017535255375856	0.0639749186549236	0.0228017387679471	8.52085905847767e-18	0.44187461068371
acvrl1	480.11	0.421270330675527	0.000168928167263475	0.0254938819332851	0.00889394551701093	2.44987356744545e-61	0.984846199855766
acvrl1	480.2	0.43393016448248	-0.0321860463884995	0.0600953477653351	0.02086718165525	5.1722622867707e-13	0.122970539733113
acvrl1	480.5	0.491302097732961	0.000276773036085997	0.0669966170833106	0.0242727938226306	2.24658463552438e-13	0.990902236115856
acvrl1	481	0.317052526066312	-0.0462287159482038	0.0519129587887317	0.0178181047390166	1.01275509720184e-09	0.00947341318153808
acvrl1	495	0.171052042733188	-0.00911332736514958	0.0302622655029566	0.0100876525898473	1.58295493273576e-08	0.366306171006869
acvrl1	496	0.526000247496457	0.00953562109121473	0.0260863971828518	0.00867931559587544	2.03728979919004e-90	0.271916183966993
acvrl1	496.1	0.633383527174055	-0.0186108692805836	0.0475289144148504	0.0165414414955301	1.62820444067224e-40	0.260544267531642
acvrl1	496.21	0.791921830634999	-0.0108656642565232	0.0375276711846957	0.0132971132428258	7.56893440055541e-99	0.413845798844692
acvrl1	501	0.376762676734473	-0.0124375822230395	0.0518163311390361	0.0186793758495538	3.56523376586035e-13	0.505509726307758
acvrl1	502	0.462778057474934	0.0177744018895681	0.0495275124762878	0.0200999012989439	9.28861674639785e-21	0.376532699561224
acvrl1	507	0.344657714531495	0.00193751069009672	0.0253855472314336	0.00853751203556609	5.48813169048078e-42	0.820469695771671
acvrl1	508	0.325254489164353	-0.0141977534352306	0.0360780040970081	0.0121586500597565	1.96309576711448e-19	0.242924552438465
acvrl1	509.1	0.634012688264724	-0.000880299225071242	0.0342182944297002	0.012706866928663	1.21695250176566e-76	0.944768781991349
acvrl1	509.2	0.63996280554435	0.0374960288182136	0.0525560010697356	0.0213153998555126	4.13283878074591e-34	0.0785596570569127
acvrl1	510	0.450036010281017	-0.00397255510417734	0.0537970706754599	0.018738453870666	5.98924808047233e-17	0.832106914267159
acvrl1	512.1	0.42567420127638	-0.0122990736183772	0.0696366581949779	0.0242184031646334	9.79047569221942e-10	0.611565562430981
acvrl1	512.7	0.34967239293894	0.00534832998913342	0.0257331305370726	0.00890886614618352	4.69145843215073e-42	0.548281065476726
acvrl1	512.8	0.167564008544815	-0.0116917140188856	0.0233064333145431	0.00809389243351033	6.49798687690115e-13	0.148595379251163
acvrl1	512.9	0.428163179287223	0.0101154481280122	0.0732068917706281	0.028118522774786	4.95509785663181e-09	0.719039162559052
acvrl1	514	0.403037571892273	0.0248574637812317	0.0436454334795463	0.0148717928096189	2.59838734072239e-20	0.0946327513956583
acvrl1	516.1	0.461178570332148	2.35543629042623e-06	0.0614728679295712	0.0211314123688535	6.27802953094554e-14	0.999911062913667
acvrl1	519.8	0.211891119931737	-0.00808666319386087	0.0170823095118845	0.00580837331338662	2.48206185035592e-35	0.163849028525149
acvrl1	531.3	0.37726119912865	0.019821781846014	0.0642698728731375	0.0210781233554241	4.35915996991094e-09	0.347014498637663
acvrl1	532	0.158437385292197	-0.0157969139904129	0.0282680076574148	0.00982498408650155	2.08459126300623e-08	0.107872197001016
acvrl1	535	0.135725632182481	-0.00610042036860156	0.0222416608865146	0.00742493700631046	1.04542748639304e-09	0.411297525494545
acvrl1	535.6	0.228806383227895	-0.00337177611951725	0.0374439671739798	0.0121854880090455	9.92360421667227e-10	0.782007220883964
acvrl1	537	0.265355140475307	-0.0253734364133599	0.0448114982196948	0.0147998178267764	3.18851489466708e-09	0.0864474920181297
acvrl1	550.2	0.103976787816143	-0.0125385954425082	0.0188263934001848	0.00614880991538901	3.33399149141177e-08	0.0414310076942329
acvrl1	558	0.243610721266233	0.000450817149297915	0.0300728974107733	0.0101902305369297	5.46557824150123e-16	0.964712992233955
acvrl1	563	0.161092118454917	0.00510192609356796	0.0195346345147555	0.00668420532085283	1.63118253677198e-16	0.445295904670097
acvrl1	564.9	0.152585027553743	0.00222674859427095	0.0196421327636317	0.006477045487556	7.95769312864712e-15	0.731003625976878
acvrl1	571.5	0.254267342746391	-0.0292671306629604	0.0407869272303063	0.012852847484338	4.54556441160632e-10	0.0227806650684833
acvrl1	571.51	0.740585410732579	-0.0296137358915766	0.0758197008921571	0.0255246972175729	1.54902631919691e-22	0.245967671176733
acvrl1	573.7	0.312021072216373	0.0169974264758737	0.0351902790448531	0.0117052833117156	7.53566023545624e-19	0.146469418062328
acvrl1	574.1	0.275107201568145	0.00773044927252649	0.032153454896732	0.0105235060164309	1.16780696584362e-17	0.462589983288219
acvrl1	574.3	0.305716317172533	0.0292743963513065	0.0550407848631655	0.0183653094072079	2.78631203325103e-08	0.110934898805946
acvrl1	578.1	0.497535558910519	-0.0276240878264837	0.0613377302028529	0.0218479352504163	5.00351719770752e-16	0.206093742506383
acvrl1	578.2	0.437876695007824	-0.0149713363141076	0.0537507193541673	0.018239905640412	3.74812751456369e-16	0.411759518818096
acvrl1	578.9	0.149341953348835	-0.00749233464586563	0.0272377577989456	0.00922101659379056	4.18405115276405e-08	0.416488697163195
acvrl1	585.1	0.669610122373882	0.00353748348228358	0.0223662690251583	0.00756275132839836	6.23120469572856e-197	0.639962761163467
acvrl1	585.2	0.85546780206256	0.0465009881154556	0.0697008038159075	0.0250415018011099	1.25811574387438e-34	0.0633172944280942
acvrl1	585.3	0.998108930175408	0.026193301623439	0.0248824146484432	0.00818433548639195	0	0.00137228002923243
acvrl1	586	0.593689237892216	0.00657271756321083	0.0712549029665344	0.0236711244811456	7.95503060942822e-17	0.781267104962609
acvrl1	586.2	0.357760695537219	0.00414050314613629	0.0494908841189764	0.0162670577408288	4.8720848091781e-13	0.799083806492872
acvrl1	590	0.37634720368712	-0.0265577915807709	0.0635859952463258	0.0210677464302361	3.24472239940572e-09	0.20745658441168
acvrl1	591	0.216970060838528	-0.00268173097943262	0.0193958710444327	0.00659451521479285	4.75318891552937e-29	0.684257118861947
acvrl1	599.2	0.183464215918455	-0.00694947419922312	0.026379594274995	0.00864908983168306	3.53118224393614e-12	0.421690438075881
acvrl1	599.4	0.195680238132861	0.000154664431218084	0.0324421848644357	0.0110706856242201	1.6228364732483e-09	0.988853414163451
acvrl1	681	0.290498348706796	0.0050643146578023	0.0460407838553057	0.015705667254097	2.79780373626759e-10	0.747110737511428
acvrl1	681.3	0.378732039139386	0.00477415546354162	0.0329889393125476	0.0110198485506199	1.65175605610581e-30	0.664845941072271
acvrl1	687.1	0.199398070783433	0.0172665941309447	0.0345280532558559	0.0117138218999861	7.69721051124374e-09	0.140471922632438
acvrl1	707	0.671222187821765	0.0082178353661612	0.0514644360951599	0.0181302767437135	7.01681589530672e-39	0.650357317666037
acvrl1	707.1	0.50016492380997	0.0121808764566759	0.043645870530178	0.0155076334961705	2.10445341976171e-30	0.432174440841615
acvrl1	714.1	0.309312643407388	-0.00294375100601496	0.0421424881279904	0.0147777948155249	2.14095036566454e-13	0.84210554362585
acvrl1	716.2	0.131017740288397	-0.00561422558763802	0.0201776500311655	0.00654842795315722	8.4025841341499e-11	0.391257314847991
acvrl1	716.9	0.135374477156261	-0.00428657272945971	0.0142494741198351	0.00464691760636005	2.09258535940127e-21	0.356291253337256
acvrl1	729.1	0.317923644166094	-0.0115229312705241	0.0533513802943914	0.0193390144391503	2.53705520366273e-09	0.551283055040767
acvrl1	740.9	0.199104645265041	0.00507260624592869	0.025332065973057	0.00847642428301085	3.84786916182462e-15	0.549548358015655
acvrl1	741.4	0.342339545531028	0.0202716814945384	0.0607683192365441	0.0211768955525585	1.76567967029977e-08	0.338438744998636
acvrl1	760	0.120488865519588	-0.00588593756736021	0.0215289436436731	0.00732166200269484	2.18597456618631e-08	0.421450511015277
acvrl1	782.3	0.502750403162583	-0.00624684353267906	0.0344437386990016	0.0124520466723783	2.96599749763402e-48	0.615898242367812
acvrl1	783	0.230348643419224	-0.0258638572167888	0.0388007453853179	0.0130756659446352	2.90804298253826e-09	0.047927067621269
acvrl1	788	0.196031851550171	0.00381280090395746	0.0258602301081657	0.00880789883699502	3.44392309233225e-14	0.665098844407503
acvrl1	789	0.223975819580316	0.00460653862370788	0.0236540530970267	0.00790995450557357	2.83040044781539e-21	0.560315916238582
acvrl1	790.6	0.227756139271213	0.00387790384699811	0.0282780238747459	0.00942304472770845	8.00169834310481e-16	0.680680972226283
acvrl1	798	0.160952835748196	0.00774424103328043	0.0270551672373536	0.00959686711608889	2.6968540207719e-09	0.419692341812802
acy1	38	0.168471845534345	0.00592495516047061	0.0296272971711966	0.0100232937044786	1.29766245798236e-08	0.554440970241619
acy1	41.1	0.303506733506221	0.0199413090374663	0.0490806368311051	0.0163427869200444	6.25613575704489e-10	0.222392767200192
acy1	80	0.252112230830862	-0.015850050352272	0.0455608878354603	0.0150322967177153	3.13861407809648e-08	0.291699922948883
acy1	208	0.143300542696288	0.0108655675846636	0.0178981188559251	0.00584133728134516	1.18059132205895e-15	0.062869051881001
acy1	250.1	0.662621479108709	-0.0067577779611195	0.073577812699645	0.0252821344604655	2.14247303134918e-19	0.789242345864227
acy1	250.2	0.768752844173797	-0.0048588904854782	0.0207236331071282	0.007137132916261	3.32434423292486e-301	0.496004221783296
acy1	250.23	0.633433530400018	-0.00518036065060961	0.0525438069079691	0.0191279694701351	1.81777736452834e-33	0.78652449224061
acy1	250.41	0.367222527992858	-0.00478879298882081	0.038647379101647	0.0135093619731189	2.0614644910592e-21	0.722979502936964
acy1	250.42	0.470488264097028	-0.00787899458841281	0.0558364703941821	0.018826415655067	3.57126441533511e-17	0.675576164794156
acy1	250.7	0.650515865204412	-0.0145081655252402	0.0536867721008258	0.0194527737749873	8.59760247388272e-34	0.455779331136414
acy1	251.1	0.441628925398302	-0.0180655079883343	0.0567279571851547	0.0205947440430455	6.96959203767178e-15	0.380383329098263
acy1	261.2	0.284821297466642	-0.00237970753679769	0.0479422067016934	0.0167096603586715	2.83409499088924e-09	0.88675215545478
acy1	261.4	0.21155468860102	0.00140999500219014	0.0341830871155943	0.0125531284476047	6.05969602888427e-10	0.910567940251436
acy1	269	0.548012267891103	0.00391402108183177	0.0748916896106407	0.0283359326473893	2.5282597271672e-13	0.890138270383969
acy1	272.1	0.265688154477795	0.0290169733833938	0.032058863334829	0.0106058368015111	1.15643759724244e-16	0.00622016491622309
acy1	272.11	0.268830579281683	0.0277062951891014	0.0150724673827601	0.00495308066013203	3.72206174283599e-71	2.22216801995503e-08
acy1	274.1	0.530820542638344	0.0288694387702549	0.0375720407935426	0.0125222933534217	2.55026969156419e-45	0.0211417523056239
acy1	276.13	0.322327672680325	0.0255111157097201	0.0498555494479816	0.0182167586628839	1.01143792255104e-10	0.161387542590475
acy1	276.14	0.223649252144463	-0.0102264431344667	0.0384693593338007	0.0131084128914608	6.11074756963994e-09	0.435306413372891
acy1	276.41	0.310040022683435	0.0425694177691597	0.0486896287670605	0.0177355714821067	1.91907555729609e-10	0.0163848564223815
acy1	278.1	0.47818889114464	-0.0201813915095717	0.0188787082358681	0.00633290551823806	1.51062677464011e-141	0.00143880700888047
acy1	302	0.537010331812373	0.00230241115270405	0.0575496443409797	0.0198720396764626	1.04625910626724e-20	0.907762036386454
acy1	306	0.155155089549541	-0.00142849798711875	0.0133337702115169	0.00435018194192086	2.69609735771501e-31	0.742626927944563
acy1	317	0.599375005494843	-0.00597658310690008	0.0391746846150761	0.0127703258282444	7.63867661957127e-53	0.639780635126887
acy1	317.1	0.243382916688527	-0.017042878438815	0.0271499989887077	0.0090770831598794	3.12030399790909e-19	0.0604397201883867
acy1	318	0.181145384139797	0.00660859315572785	0.0250032732961774	0.00826643274903084	4.32864460373586e-13	0.424029984135786
acy1	327.3	0.358463334479777	-0.00594901322752058	0.0385885207717933	0.0133163460083123	1.55193386272706e-20	0.655059065770011
acy1	351	0.167563146107999	0.00269392498038075	0.0287167963397556	0.00970070705616611	5.37833836709726e-09	0.781239603385464
acy1	401.1	0.283955559395035	0.00714034856599337	0.0117751021893928	0.00376828635578313	1.74377891763787e-128	0.0581118842553174
acy1	411.2	0.161346265769208	0.00466148770739672	0.027312028763762	0.00904300663590206	3.47303152430851e-09	0.606217746430624
acy1	411.3	0.174301094811551	0.0025342917296013	0.0287649438519139	0.00945831886478363	1.36547761263144e-09	0.788743080435043
acy1	411.4	0.178693110652728	0.014331034389922	0.0218505947411735	0.00708860975594241	2.88709196944887e-16	0.0432074698686602
acy1	411.8	0.2324914423572	0.00869880884626287	0.023106748131448	0.00761813600398414	8.16392396240016e-24	0.25351417839059
acy1	418	0.116245707132905	-0.00739633915906816	0.0197299508839329	0.00671548253285009	3.81919664211033e-09	0.270728649696432
acy1	428.1	0.228447389283506	0.0003655043098365	0.0370975820908126	0.0133504566130021	7.36633543312639e-10	0.978158513448402
acy1	428.2	0.162904798649685	-0.0258268368860385	0.0283626055943003	0.00991117805902636	9.26587713777648e-09	0.0091652160467775
acy1	433.8	0.341416424762695	-0.00236751609894681	0.0609863922752501	0.0212374558353863	2.16539582167742e-08	0.911237049047149
acy1	459.9	0.134508724691882	-0.00540070332490467	0.0186755083263705	0.00621606503052773	5.91561705518133e-13	0.384940161650976
acy1	496	0.151795012554838	-0.00513363465913997	0.0263302785490529	0.0087534583271814	8.16402503980987e-09	0.557560179974003
acy1	512.7	0.15634175694324	-0.0162700959005105	0.0255812691050771	0.00898766639483472	9.86547414024196e-10	0.0702540466927631
acy1	519.8	0.108150067225205	-0.00752336619136475	0.017038014376519	0.00585985979173165	2.18735924903671e-10	0.19918338469074
acy1	535	0.127144687913264	-0.00788470734990491	0.0221303819353318	0.00748858057992847	9.17825512044365e-09	0.292387997812725
acy1	537	0.292370933175851	0.049356522580971	0.0443918024846867	0.0149114214630865	4.51387177276734e-11	0.000933022852645286
acy1	550.1	-0.177734311701533	0.0106151620580792	0.028635876007937	0.00915036635717327	5.41085064451916e-10	0.246016011316603
acy1	562.1	0.140633549385701	-0.000200367584489785	0.015396315814243	0.00500834614242259	6.58715170625133e-20	0.96808775563296
acy1	564.9	0.113824390764924	0.00332263660294414	0.0196192939108355	0.00653509069922116	6.56632358376803e-09	0.611151771238869
acy1	571.5	0.953388568048487	0.218943918834497	0.0391908879040498	0.0129241231281205	1.02082551941245e-130	2.25359167574936e-64
acy1	571.51	1.21041478424271	0.261101889281259	0.0727026423670937	0.0256403590808035	3.08515834381499e-62	2.35588011795695e-24
acy1	572	0.370096093117593	0.0667709390490172	0.0573507083974709	0.0189027974127239	1.09506352439453e-10	0.000411913272730749
acy1	573.7	0.30478768948527	0.0410059665995087	0.0350393869726631	0.0117942362065984	3.36504351566741e-18	0.000507473708241414
acy1	574.1	0.254170995728762	-0.0420937031105314	0.03192835788842	0.0106209068024416	1.71115600954276e-15	7.39247846527895e-05
acy1	578.1	0.359075873727181	0.0243489658443471	0.0613184993352233	0.02202662931755	4.74392974215237e-09	0.268971953779823
acy1	585.1	0.269446329666738	0.009654121333087	0.0222625946590715	0.00762206463324477	1.01701317325639e-33	0.205297682753029
acy1	585.3	0.142788525127022	-0.0203310441635909	0.0241140238396889	0.00824785324720184	3.19232968533055e-09	0.0137009268656864
acy1	605	0.429227224272868	-0.00909393101755331	0.0491064335020028	0.0183343921496684	2.31561024101363e-18	0.619891620604718
acy1	681.3	0.186220966123558	0.00581927415190227	0.0329041185308521	0.0111145529074303	1.51811764981982e-08	0.600575919038095
acy1	687.4	0.263845767704168	-0.0105499596765129	0.0381502097197071	0.0132635517557823	4.64667425585223e-12	0.426375133645242
acy1	696.4	0.318591704422279	-0.0112668171671322	0.0574899721958426	0.0192889388103892	2.99563305899805e-08	0.559147872666514
acy1	716.2	0.173184412566623	-0.00590666578868989	0.020154783353591	0.00660230486177962	8.49342413900655e-18	0.370981200720396
acy1	716.9	0.159512493165844	0.00171268972696643	0.0142359980187438	0.00468015848392458	3.85924180966124e-29	0.714404660880953
acy1	740.9	0.165419043332038	0.00305409035766763	0.025192183471	0.00853850321582605	5.15862203518847e-11	0.720579424804302
acy1	782.3	0.191521831742408	-0.0191806738148846	0.0344956430334651	0.0125593102268327	2.82324904507785e-08	0.126709401311478
acy3	250.1	0.537802403690636	0.0268553951256848	0.0716712369111675	0.0250347203668169	6.20217616404028e-14	0.283394076869241
acy3	250.2	0.401627118170829	-0.00129144041383755	0.0204174300718394	0.00706575040305923	3.83703600086858e-86	0.854974800259834
acy3	250.23	0.530701416793111	0.0291027464574209	0.0519266680133011	0.0189407491485149	1.60992846508384e-24	0.124412105213448
acy3	250.41	0.236688464207338	-0.0175640541960651	0.0385277346882562	0.0133868893927422	8.08107921947745e-10	0.189508658951412
acy3	250.7	0.538290526189284	0.0409465461527003	0.0526309120959901	0.0192537392303397	1.49093981101317e-24	0.0334466630797623
acy3	269	0.455972201257317	0.050356051952481	0.0737638317669492	0.0280581589288573	6.34894968301459e-10	0.0727010894341843
acy3	272.1	0.179203921606389	0.00933168308825203	0.0315987499534452	0.0105215839718378	1.4177216290068e-08	0.37512812249826
acy3	272.11	0.160252607742181	0.00667241186798416	0.0147942479088028	0.00491293612284519	2.42557979469952e-27	0.174422054359436
acy3	274.1	0.31035786406726	-0.0107917530939976	0.036901358336671	0.0123979045821899	4.08361873086929e-17	0.384054662324037
acy3	276.13	0.315366230095515	0.0340288738598783	0.050361201256641	0.0180557711081828	3.79858587104713e-10	0.0594766218689593
acy3	278.1	0.196471916245541	0.00287184487469635	0.0187542177474545	0.00627260423466254	1.11183153056898e-25	0.647067882445195
acy3	280.1	0.144134197623617	0.0212350012163976	0.0243853458110653	0.0083557588099205	3.40679507883439e-09	0.0110421780219896
acy3	287.3	0.32091502159793	0.101204513370256	0.0554036294559524	0.0189987188164847	6.94246617178605e-09	9.98962382448432e-08
acy3	306	0.0769120751967621	0.00619385033836687	0.0130158310346379	0.00430878153512088	3.43945274592098e-09	0.150577496281299
acy3	317	0.246124363528959	0.0273991549302936	0.0388156532740568	0.0126380165440892	2.28496024471275e-10	0.0301590774842988
acy3	327.3	0.222389789876809	0.0186462189148192	0.0378764720934858	0.0131739547560919	4.32001418166684e-09	0.156955623772099
acy3	401.1	0.136338008367606	0.0039025423131023	0.0113870680384793	0.00373301997532242	4.9182830565558e-33	0.295832786643062
acy3	411.4	0.119831335474643	0.0117444500418894	0.0212229504390905	0.00701761506504877	1.63929124961646e-08	0.0942156991746767
acy3	411.8	0.199707299968671	0.00772294900955995	0.0226426742012872	0.00754545320489346	1.14508780823039e-18	0.306060373563763
acy3	443.9	0.264193209958388	0.0100929454336685	0.0447376484155038	0.0156407201468287	3.51815930572925e-09	0.518733259865404
acy3	459.9	0.129702621534257	0.000657061082123293	0.0182843746736879	0.00616110427623544	1.30637424627203e-12	0.915069314587134
acy3	537	0.316006330944265	0.024687563684786	0.0437608578886243	0.0147930434649663	5.15271269352714e-13	0.095144523216903
acy3	571.5	0.516404795643582	0.0926333674319199	0.0394755772027642	0.0128528861168398	4.19364031456925e-39	5.71125669774882e-13
acy3	571.51	0.868566016614321	0.142597088255732	0.0727679980301427	0.0255082154852312	7.67387558613886e-33	2.26753843721601e-08
acy3	572	0.342816603308241	0.0780074845118734	0.056849027179632	0.0187607332944242	1.636571104422e-09	3.21019402689995e-05
acy3	573.7	0.193354671626429	0.0178669670469783	0.034640516014018	0.0116983749601504	2.3811160933719e-08	0.126685601512123
acy3	578.1	0.327299445827576	0.00902320881299256	0.0593378865292529	0.021832466466018	3.47079442535633e-08	0.679391848800777
acy3	578.2	0.289084321225731	0.0338135298911348	0.0529518859901934	0.0182286694536083	4.77807568654953e-08	0.0636013339972681
acy3	585.1	0.22156733630358	0.0139562185618644	0.0217259345453975	0.00755100493845874	2.01798296376682e-24	0.0645647742603853
acy3	585.3	0.186432707706273	0.00929163072842103	0.0238070425105837	0.00817229076054129	4.84043845043845e-15	0.255551783585958
acy3	716.9	0.0912021934510465	0.0063400684732001	0.0139876130945234	0.0046418039797429	7.02084002733221e-11	0.171981956813773
acyp1	250.2	0.11628052079179	0.00378528184344973	0.0199752325528742	0.00708622130220579	5.84144035334009e-09	0.593220505014487
acyp1	272.11	0.0855504123229826	0.0124992444969272	0.0144714491155255	0.00492757877321051	3.3865923569764e-09	0.0111938130847082
ada	244.4	0.0739614238090599	0.0698203967741084	0.0243382044460926	0.00843835254012332	0.00237441897605293	1.29349209035935e-16
ada	250.2	0.188945466922448	0.0223301311655268	0.0195504405505188	0.00712724148818411	4.26648512273134e-22	0.00172989448275026
ada	272.11	0.100060735300171	0.00256798952132618	0.014144079640572	0.00496089857537297	1.50107600904422e-12	0.604705250334809
ada	274.1	0.2289184825078	0.0232325128777823	0.0350791262106111	0.0125328427724784	6.765084098197e-11	0.0637777261518636
ada	278.1	0.121851861914934	-0.00153142022836098	0.0180111026096171	0.00632721894595491	1.32964422204563e-11	0.808751599317494
ada	401.1	0.0417772472458362	0.0217453859814963	0.0108883092546107	0.00376984849904685	0.000124602140159122	8.01042967034759e-09
ada	571.51	0.401265783826481	0.0393962498018738	0.0704775336270989	0.0257534458666751	1.24441079365778e-08	0.12607942994515
ada	572	0.300420631257962	0.0114561028413839	0.0543396272564843	0.0189295680875554	3.22844890703576e-08	0.545048634549462
ada	585.1	0.132474629903976	0.0139110224015793	0.0206663253102134	0.00762426789804505	1.45358781043827e-10	0.0680657078447151
ada	585.3	0.161716830303907	0.0162198987029519	0.0223607286719404	0.00824721159091829	4.75299185325e-13	0.0492163009719065
ada2	8	0.227225189267036	0.00524051873788594	0.0238985469686658	0.00816773466644132	1.94534944068875e-21	0.521124967518388
ada2	38	0.321501854498543	0.00658854276391705	0.0282695601701723	0.00992319728747921	5.71761088697724e-30	0.506719995972134
ada2	41	0.340380323811567	-0.0179776594227058	0.0353471089029206	0.0125146236637941	5.99326633927882e-22	0.150850970587328
ada2	41.1	0.397505735056878	0.038342951497934	0.0472194502201971	0.0161779272275236	3.82108305088891e-17	0.0177843267225592
ada2	41.2	0.335434046111627	0.0099160504239176	0.055401766101513	0.0197727797721714	1.40790477320556e-09	0.616019229156424
ada2	41.4	0.380897216268891	0.00241865454749791	0.036930216891006	0.0134413554411257	6.09299678103865e-25	0.857198676422257
ada2	112	0.235219516425688	0.00550237529760038	0.0325140376887905	0.0114290562277865	4.67595737536302e-13	0.630205649617261
ada2	197	0.151893458638598	0.0264700523555218	0.0233291653846431	0.0080190397679133	7.47104834071603e-11	0.000963750553747039
ada2	244.4	0.207780356510234	0.094011624544624	0.0254585207065235	0.00837213301072209	3.30820543256619e-16	2.93410393880538e-29
ada2	250.1	0.682101071279545	0.127475867668624	0.071189985546541	0.0250123147142156	9.57207659001397e-22	3.45946326272079e-07
ada2	250.2	0.439617499190831	0.0201026955002523	0.0202161153423104	0.00705754612522717	7.55465708914218e-105	0.00439400291892589
ada2	250.23	0.770520272740109	0.0293940531462221	0.05119487468126	0.0189223921289755	3.41441952311414e-51	0.120327486667551
ada2	250.7	0.764680567690583	0.0524496281651728	0.0519287248455825	0.0192351283233359	4.41667082643626e-49	0.0063959040711137
ada2	251.1	0.808087372133249	0.0759769942376482	0.0551313090716764	0.0203680158641916	1.20626678088694e-48	0.000191319577971526
ada2	261.2	0.307180696640323	-0.0107313805338286	0.0464422892514045	0.0165543739034421	3.73451864488067e-11	0.516822968578742
ada2	261.4	0.293250789724803	0.00117669589680625	0.0339579193230855	0.0124510204336111	5.83627043034281e-18	0.924707231798555
ada2	269	0.487159108008671	0.0296412693962747	0.0715042965378617	0.0280268576640917	9.55810208459506e-12	0.29023678913226
ada2	276.12	0.276961876886878	0.0374365127064322	0.0331791018982177	0.0116443856832554	6.97350591273004e-17	0.0013045183041016
ada2	276.13	0.464616582481069	0.0509807496486147	0.047648893143118	0.0180394670611737	1.82953835882027e-22	0.00471233485242818
ada2	276.41	0.38188588408146	0.0367749637653877	0.0468752534505048	0.0175684155213349	3.73511689122596e-16	0.0363274631801247
ada2	276.5	0.301127785437177	0.0253718828908341	0.0300867013953087	0.0108441996682951	1.39620580366854e-23	0.0193006221947773
ada2	277	0.323556563083305	0.0366540936540949	0.0529287944540942	0.0186200368894193	9.77424582170437e-10	0.049007134506277
ada2	278.1	0.212900185182391	0.00877534355884465	0.018709696973638	0.00627148760159643	5.31234532616948e-30	0.161739722915469
ada2	280.1	0.309560793867936	0.018754767755801	0.0239797391386962	0.00835392762791965	3.99095091104652e-38	0.0247665939074535
ada2	285	0.235501451067058	0.0199577096243635	0.0211339087545041	0.00748501592690119	7.72059557596506e-29	0.0076678676387904
ada2	287.3	0.518915398083094	0.0537878431711196	0.0545637554925949	0.0189821401973454	1.90190048404823e-21	0.00460265199096927
ada2	288.11	0.272827592401336		0.0441287443917452		6.30795430658886e-10
ada2	290	0.25786174529195	0.0189227219587833	0.0438758087545021	0.0160992390329493	4.17560281336121e-09	0.239842761463374
ada2	290.2	0.297974819150633	0.0438464042683524	0.03731001805278	0.0132261230059704	1.38873251305926e-15	0.000915983565852579
ada2	292.4	0.226442926674055	0.00509861510068964	0.0356118192653824	0.0130688143714342	2.0354081701996e-10	0.696435975909663
ada2	302	0.376120787838562	0.0141702410121359	0.0522402301148359	0.0195950998224373	6.02875769428088e-13	0.469586336070591
ada2	306	0.0896797522005556	0.0053428631207559	0.0127545259852332	0.00430598497372924	2.04749883454719e-12	0.214679901659931
ada2	327.3	0.244382008268412	-8.37486606529235e-05	0.0373096951878474	0.0131631299737451	5.75009019354581e-11	0.994923600037532
ada2	342	0.300984652754415	0.00525833261190898	0.0526622893860115	0.0190782434354279	1.09463331852162e-08	0.782840463815853
ada2	350.2	0.27989927812651	0.0340904744950037	0.0298226335532782	0.0108562402855689	6.26395324959857e-21	0.0016884799227952
ada2	357	0.339679868070905	0.00360131663921724	0.0480073038842897	0.0168602828097945	1.48817174622863e-12	0.830860838949284
ada2	366	0.105407337453439	-0.0035152279049276	0.016282413264041	0.00551103682144234	9.563640322612e-11	0.523569784384645
ada2	394.2	0.274664404355029	-0.000199870660846323	0.0329426170861296	0.0118747590295027	7.5773843685811e-17	0.986570996133887
ada2	394.7	0.342268818459399	-0.0111169799178556	0.041083644479125	0.0154935288960616	8.01462397110214e-17	0.473050789705956
ada2	401.1	0.130251119773019	0.0144917920977207	0.0111765037553635	0.00373313436846399	2.18902161741328e-31	0.000103627765279737
ada2	411.2	0.218902375264055	0.0406772762160164	0.0256319831684426	0.00894274744618198	1.33984626428322e-17	5.39955115927371e-06
ada2	411.3	0.165864405754761	0.0233932971420619	0.0272448955200145	0.00935624776796208	1.14395876111113e-09	0.012409301175628
ada2	411.4	0.209492655904121	0.0326255530461194	0.0203827534151986	0.00701014911984461	8.86037835747787e-25	3.25484911542464e-06
ada2	411.8	0.281531420808867	0.0218198532599499	0.0215876315969561	0.00753754755084837	7.12042960714921e-39	0.00379374426915828
ada2	411.9	0.327857245176475	0.0258899069191029	0.0540614749108756	0.0186717312767678	1.3234298925467e-09	0.165568926462167
ada2	414	0.273047421091433	0.000825862219152551	0.0333300644772197	0.0117863745277869	2.56438512530559e-16	0.944138555263613
ada2	415.21	0.558702792758583	0.0148747768487622	0.060446412200558	0.0489340451320813	2.39806887438988e-20	0.761146151672534
ada2	416	0.315268108461843	0.00650578016494669	0.0321351500948574	0.0114189824426731	1.01270147405886e-22	0.568858267172352
ada2	418	0.133804799916369	0.00811118349883594	0.0192840647558724	0.00665236285008979	3.95948217583973e-12	0.22273277397076
ada2	426.91	0.273084390774393	-0.0177128339746179	0.0394341002091174	0.0141429571637519	4.35722025080742e-12	0.210419139681976
ada2	427.2	0.214094724612359	0.0112965371516931	0.0266891119273287	0.00937100421367374	1.04206504996749e-15	0.228018919278049
ada2	427.42	0.348422410950609	0.0426965030164323	0.0572343260147412	0.021429792089672	1.14581683303529e-09	0.0463282859688531
ada2	428.1	0.52072893301383	0.00775798703040911	0.0351796581633535	0.0132198836324818	1.4221301646031e-49	0.557309618903759
ada2	428.2	0.342766848302307	0.00733650004555262	0.026770668078312	0.00980116949425005	1.5607786607316e-37	0.454138651584258
ada2	433.2	0.258220945907192	0.0157644905043739	0.0375736146834103	0.0132295510750945	6.31302060764491e-12	0.233413456421192
ada2	433.21	0.245360555914246	0.0198021149153163	0.0411881431056657	0.0142695010457037	2.56803919099035e-09	0.165221407117786
ada2	433.3	0.290411704440457	0.0211607087240171	0.0415944930221419	0.0148120105512207	2.91059230445096e-12	0.153113983277105
ada2	433.8	0.42008109596778	-0.00192871682010278	0.0586674192362231	0.0210219276906024	8.04529232959371e-13	0.926898373152806
ada2	443.9	0.409143246284306	0.0328756783802029	0.043596006279311	0.0156219141254624	6.29886890874751e-21	0.0353384241071307
ada2	454.11	0.308115585255923	-0.000557818497353819	0.0561677044211001	0.0196926459966334	4.11984292869862e-08	0.977401957335195
ada2	458.1	0.317484118034853	0.0331514342643684	0.0382607653113875	0.0134569846185249	1.05965167170237e-16	0.013758354162632
ada2	458.9	0.212954049298467	-0.00112692769735929	0.0287965631887236	0.0101264827836572	1.41280297501157e-13	0.911390188413994
ada2	459.9	0.195972065459801	0.0172786112300877	0.0178667196850363	0.00615502670354749	5.41316137227508e-28	0.00499686520359239
ada2	480	0.324026459483299	0.00330406805640905	0.0263576451329934	0.00952256419043597	9.82196898115398e-35	0.728611966619149
ada2	480.11	0.244805229823452	0.00686626705136926	0.0243677387987645	0.00887704427060301	9.53968860973678e-24	0.43923497187733
ada2	481	0.307301162268801	-0.00166876525479891	0.0506768794056898	0.0178197401066582	1.32833145202114e-09	0.92538957067047
ada2	496	0.171974357338641	0.00869228522149347	0.0250246012039795	0.00866671141164866	6.32140444923225e-12	0.315884595992429
ada2	496.1	0.301395501815032	-0.000312545680223909	0.0454664450135994	0.0165055887960788	3.38047249106563e-11	0.984892361375336
ada2	496.21	0.278212358103442	-0.0106937195709059	0.0360158090271343	0.013268746785288	1.12091712119826e-14	0.420281540118536
ada2	496.3	0.273717242621811	0.0217375679124425	0.045453731117635	0.0158973193659601	1.72395004945499e-09	0.17150836884632
ada2	501	0.282364261593877	-0.0208198580554718	0.049193679871217	0.0186267262645013	9.4761377012134e-09	0.263677571120614
ada2	502	0.602477122557594	0.0031448950474823	0.0477657858608613	0.0200437398803383	1.78700141829061e-36	0.87532239137887
ada2	507	0.245054167726534	0.00952401296813386	0.02417608813393	0.00851420585184869	3.8157705499418e-24	0.263309705492468
ada2	508	0.243856707524926	0.00339467342343023	0.0348446949634214	0.0121383234141179	2.58923560833573e-12	0.779733951237906
ada2	509.1	0.329115421155818	-0.00108853979130548	0.0328208102431879	0.0126830812336046	1.15232626811113e-23	0.931604633592501
ada2	512.7	0.194086477730405	0.00954217214969299	0.0247967982981497	0.00890049672884138	4.99338788912264e-15	0.283677661666858
ada2	512.8	0.139798241545434	0.015075488059844	0.0226697793752347	0.00809021114545898	6.97198946886597e-10	0.0624027325054442
ada2	516.1	0.334194594803115	-0.000921687263830075	0.0586427244999406	0.0210995214501173	1.2063633645535e-08	0.965157208627755
ada2	519.8	0.152298775320787	0.0234205361820227	0.0164885245123123	0.00580197577040799	2.5432883085906e-20	5.42202349253973e-05
ada2	530.2	0.384953668723799	0.0555858428805922	0.0509184934683823	0.0169669523733051	4.02469854539761e-14	0.0010524227690245
ada2	532	0.174521663546025	0.00172452994247064	0.0273536498023989	0.00981616428419108	1.76860783172321e-10	0.860543251526023
ada2	535	0.181679082966004	0.0221572864365289	0.0216484194068349	0.00741836305210078	4.76900052165357e-17	0.00281899211352591
ada2	535.8	0.165087650917905	0.0271424812125874	0.0278986813386244	0.00943725816158891	3.27071022405201e-09	0.0040262443111127
ada2	537	0.335009465712536	0.0454040186037708	0.0434598010402907	0.0147864644465851	1.27314543506703e-14	0.00213595227979428
ada2	558	0.161564160890079	0.00716440472005438	0.0294151580547456	0.0101856451154683	3.96176332694803e-08	0.481817397545704
ada2	563	0.150870213092111	0.00814289021468761	0.0189241404187906	0.00667739523608067	1.55662356757551e-15	0.22266545532469
ada2	564.9	0.153362269177985	0.00474918651675531	0.018910706015088	0.00646690512237087	5.06981714583271e-16	0.462715219250314
ada2	571.5	0.364167205335607	0.0507281149351544	0.0395385846630103	0.0128506736999255	3.24833397794197e-20	7.89694523261679e-05
ada2	571.51	1.26801198859047	0.129264480056589	0.0720844775180901	0.0254790835942853	2.90584721383836e-69	3.90858792281512e-07
ada2	572	0.381853902461265	0.0678212752922072	0.0558462235235512	0.0187548153615167	8.05332434416821e-12	0.000298952534232474
ada2	573	0.288816966438249	0.0482336382590339	0.0451901309495693	0.0161335640310848	1.64641317622259e-10	0.00279301324544008
ada2	573.7	0.247085936006492	0.0340078918905348	0.0340447705364975	0.0116930342206093	3.93795546521778e-13	0.00363296142503659
ada2	574.1	0.256226228966353	0.0482821252926553	0.031404899798416	0.0105205369926866	3.38375411175918e-16	4.44689343903114e-06
ada2	585.1	0.400989944489381	0.0216811864844504	0.0211603254909762	0.00754265500500455	4.40879440909475e-80	0.00404697558452163
ada2	585.2	0.502976557438478	-0.000189189561503687	0.0666155127399359	0.0249930950747139	4.33783936959773e-14	0.993960332317184
ada2	585.3	0.41698296835408	0.0346518498397944	0.0230948847770137	0.00816428311557104	7.17898668638314e-73	2.1925491984597e-05
ada2	590	0.349985256156519	0.017700715811571	0.0628805222206071	0.0210655760357412	2.60837100244017e-08	0.400758501926402
ada2	591	0.216683643558767	0.00175640991015896	0.0189114666139096	0.00658648027751049	2.14925175054404e-30	0.789724047490433
ada2	599.4	0.204488281130382	-0.00963515920457947	0.0318277234959998	0.0110671485515205	1.32001472718698e-10	0.383967677144072
ada2	605	0.361030529400462	0.0271595080523449	0.0504287767342243	0.0181603050040802	8.11394696308296e-13	0.134772915296087
ada2	681	0.286602098420292	0.028011562431051	0.044728624880416	0.0156967702608324	1.47850631001974e-10	0.074335464383023
ada2	681.3	0.290886536412137	0.0136174928133788	0.0315259105193878	0.0110051412904796	2.78568198000462e-20	0.215947689655875
ada2	686	0.192262371232387	0.0309247603463276	0.0339383465645843	0.0117072727074737	1.46983160179434e-08	0.00825398177862359
ada2	687.4	0.239904650536504	0.0106640074403229	0.0373823843663074	0.0131392373031986	1.38452539964026e-10	0.417012347460442
ada2	707	0.560115514004302	0.0763682321139659	0.0497173394164612	0.0180912845526852	1.9314807680811e-29	2.42927638074407e-05
ada2	707.1	0.479553084595208	0.0303603978044681	0.0421709053408694	0.0154655574429214	5.78780570008612e-30	0.0496348410985615
ada2	714.1	0.30313130422618	0.0194096890369219	0.0416067757209435	0.0147725186109178	3.20185934373854e-13	0.188878108192553
ada2	716.9	0.0796476614319922	0.00588202864797493	0.0138218355379616	0.0046433012103862	8.29007095974878e-09	0.205234925054519
ada2	743.11	0.155566355923606	0.0294208550223307	0.0221785991265664	0.00760732269094576	2.31176977230218e-12	0.000109984413536164
ada2	782.3	0.362057115394896	0.00982435531224995	0.0332807665885447	0.0124314077761946	1.45354493350384e-27	0.429361334679546
ada2	783	0.225787544901811	0.0143149040385383	0.0373801558169736	0.0130649322330377	1.53823110084363e-09	0.273221549263046
ada2	788	0.196304312907938	0.0332539118525312	0.0249403042950045	0.00879546999787905	3.51910369725337e-15	0.00015632530068785
ada2	789	0.184314947776567	0.0164196553008784	0.0231946142040193	0.00790824087540553	1.9192523686409e-15	0.0378688458271272
ada2	798	0.245400447437145	0.0234629221852844	0.0263576932348987	0.00959176052344362	1.27361818439415e-20	0.0144389361377049
adam12	8	0.210970654487655		0.0241676189049708		2.55854745353597e-18
adam12	38	0.375487333120015		0.0290896678781676		4.06082392436172e-38
adam12	38.1	0.351658032586017		0.059531769370145		3.48256322800388e-09
adam12	41	0.286307813625207		0.0362062291179388		2.62198429005349e-15
adam12	41.1	0.513946483715015		0.0477557241208547		5.20358771167419e-27
adam12	41.4	0.428921539453909		0.0375054389156687		2.7554269020176e-30
adam12	112	0.242946824504683		0.0328736849399667		1.46483466563562e-13
adam12	197	0.168788263032072		0.0233715765605707		5.12488383475129e-13
adam12	198.1	0.194305546222764		0.0343185955103395		1.49780065041918e-08
adam12	244.4	0.165794555991905		0.0254463135598912		7.24649972934829e-11
adam12	250.1	0.454519543240002		0.0715995505242022		2.18021310124103e-10
adam12	250.2	0.392348790308249		0.0204241169669083		3.04833562201341e-82
adam12	250.23	0.488342440696404		0.0518504096356377		4.58473137734574e-21
adam12	250.7	0.487138807977032		0.0525637596220003		1.90418397753623e-20
adam12	251.1	0.675810405117876		0.0571544851672747		2.92413032260744e-32
adam12	252.1	0.498327900964499		0.0736451678644206		1.31837639770062e-11
adam12	261.2	0.349374616169757		0.0475007716573057		1.90733408883602e-13
adam12	269	0.435835015345062		0.0734875807228805		3.01590402033545e-09
adam12	272.1	0.188665623061845		0.0314717498808991		2.03784754950339e-09
adam12	272.11	0.154135805159993		0.0147604590765236		1.58611209360508e-25
adam12	274.1	0.467310098167389		0.0368370991217305		7.08366034816637e-37
adam12	275.5	0.377695512887315		0.0492671589941584		1.77065489538422e-14
adam12	276.12	0.23880929216295		0.0340163848337134		2.21203044770793e-12
adam12	276.13	0.63601710610284		0.0502856998419586		1.1465529195303e-36
adam12	276.14	0.278998310925845		0.0379204979331219		1.87451276317517e-13
adam12	276.41	0.550133176391612		0.0480379216509469		2.29621997067226e-30
adam12	276.5	0.321086356032316		0.0309498890474215		3.24261735506713e-25
adam12	277	0.309192152361186		0.0539624583702634		1.00570443974119e-08
adam12	278.1	0.494769386069088		0.0188156743748055		2.15350307517215e-152
adam12	280.1	0.272594511350226		0.0244601128433018		7.62134669142843e-29
adam12	285	0.278913219329455		0.0215399030495488		2.3904213481141e-38
adam12	287.3	0.353964967073783		0.0549828053239657		1.21266041075444e-10
adam12	289.4	0.274496852919453		0.0463404290109481		3.15188797417358e-09
adam12	290	0.291886430233276		0.0456106203902711		1.5585826796616e-10
adam12	290.2	0.317068825670666		0.0387973824579594		3.02243373129108e-16
adam12	292.4	0.263266422457558		0.0371343933024955		1.34541338032114e-12
adam12	306	0.162347457642814		0.0130106785770767		9.84080273915021e-36
adam12	317	0.27058158374797		0.0384355178332998		1.92400057168729e-12
adam12	317.1	0.158692187779773		0.0267567257205139		3.0122907298555e-09
adam12	327.3	0.393238063409597		0.0377409873242344		2.02246298892183e-25
adam12	342	0.341307642523813		0.0537095066466963		2.0883780863306e-10
adam12	350.2	0.347426544861039		0.0311588741856195		7.14748316289167e-29
adam12	357	0.291993939146872		0.049898715675856		4.86478445519755e-09
adam12	394.2	0.274227488319758		0.0336772254443686		3.8618531083414e-16
adam12	394.7	0.327745988116414		0.0426501867481138		1.5357801181355e-14
adam12	401.1	0.193893773485386		0.0113481853314603		1.89057587090736e-65
adam12	411.2	0.203165176937079		0.0264630914080367		1.62472543201888e-14
adam12	411.4	0.181525204129019		0.0210440889742098		6.35642438284039e-18
adam12	411.8	0.245393487985631		0.0224690311950488		9.10715038042355e-28
adam12	414	0.26835131743167		0.0342073115517027		4.33462272822813e-15
adam12	415	0.297388146157436		0.0369159272689076		7.89463249951816e-16
adam12	415.21	0.611977231550396		0.061485732132112		2.4430403021914e-23
adam12	416	0.357247459411597		0.0329407282627913		2.10268269087185e-27
adam12	418	0.116649452665078		0.0195500545029922		2.42089134247741e-09
adam12	426.32	0.32247950982206		0.0446705744333343		5.23485634734466e-13
adam12	426.91	0.256188026533049		0.0410514943284917		4.35755042920483e-10
adam12	427.2	0.262672438721507		0.0278101660945967		3.54743540655805e-21
adam12	427.42	0.38030300390988		0.059066316704867		1.20599103430951e-10
adam12	427.7	0.24175511034505		0.0416278823852658		6.3401789302188e-09
adam12	428.1	0.580860007325158		0.0364254249713677		3.01056855087733e-57
adam12	428.2	0.386383969655346		0.027785713420884		5.83690973727688e-44
adam12	433.2	0.240365790484162		0.0386322352204525		4.91179298496455e-10
adam12	433.8	0.456976596254869		0.0599655120973482		2.52387886909804e-14
adam12	443.9	0.370357788515831		0.0447880294996349		1.34946381726598e-16
adam12	450	0.386764491303743		0.0699376926111574		3.19994620476696e-08
adam12	454.11	0.42017153837959		0.0582586162472889		5.5063733390895e-13
adam12	458.1	0.281425599992182		0.0392556224782014		7.55188543573417e-13
adam12	458.9	0.324729977429629		0.0294332129977201		2.65546657387521e-28
adam12	459.9	0.224023123483915		0.0182921122482		1.74370062909765e-34
adam12	480	0.312499486817267		0.0272000042824771		1.49923219312627e-30
adam12	480.1	0.416202983419287		0.0628092804865365		3.43840050794487e-11
adam12	480.11	0.266861466294941		0.0250304416924324		1.54130792500393e-26
adam12	480.2	0.367564164334228		0.0587284225493016		3.88174981851146e-10
adam12	480.5	0.37185648370273		0.0661009963730629		1.84885038667947e-08
adam12	495	0.19383830098146		0.0297060567896827		6.79056812472828e-11
adam12	496	0.236529577335487		0.0255922038430969		2.41364614504862e-20
adam12	496.21	0.337117602352568		0.0368589277235879		5.89939993301283e-20
adam12	502	0.313249063663945		0.0490950376341212		1.76553555329819e-10
adam12	507	0.238094380285975		0.0247953416028777		7.81166832991147e-22
adam12	509.1	0.349564508802629		0.033719262812907		3.50687280754539e-25
adam12	509.2	0.344938816280574		0.0521241580829796		3.64983116012942e-11
adam12	512.7	0.230043765618968		0.0251927657395072		6.76552085110693e-20
adam12	519.8	0.138710465729867		0.016652370141484		8.09974064376483e-17
adam12	537	0.257931957450719		0.0441873320675887		5.30733764607283e-09
adam12	558	0.172066539803684		0.0295926819798596		6.08167317613476e-09
adam12	562.1	0.096696279919778		0.014950952018097		9.95935624790005e-11
adam12	563	0.118868392157855		0.0191848100486531		5.7929372040903e-10
adam12	564.9	0.128466309670402		0.0192393190287311		2.43418524267932e-11
adam12	568.1	0.252991732687407		0.0421231546003922		1.90154349446853e-09
adam12	571.5	0.380130505958372		0.0399057592613507		1.63924827226281e-21
adam12	571.51	0.628511257316459		0.0740392039180749		2.08605534986361e-17
adam12	572	0.398513307386901		0.0565984993779655		1.90785792394171e-12
adam12	573.7	0.229922077487193		0.0346736988552319		3.33369394576711e-11
adam12	574.1	0.24636587843509		0.0315036562415145		5.27263668191108e-15
adam12	574.12	0.289503875821116		0.0429179723198137		1.52483962640569e-11
adam12	578.1	0.331616544500225		0.0594879789525968		2.48222491823436e-08
adam12	585.1	0.510431071502488		0.0218665115291243		1.62142027389386e-120
adam12	585.2	0.645757999113953		0.0702816071150957		3.99652641083642e-20
adam12	585.3	0.62554367854538		0.0241814044785592		1.49561693469042e-147
adam12	586	0.391482750845077		0.0709669040639613		3.45988680081834e-08
adam12	586.2	0.266623740941706		0.0483364184221004		3.46799934415772e-08
adam12	591	0.210628531404408		0.0190885617800414		2.61135244352173e-28
adam12	599.2	0.143250887380987		0.0258247870361191		2.90561683561363e-08
adam12	599.4	0.223738222272857		0.0321513690796509		3.42935279808513e-12
adam12	605	0.280330989863738		0.0513294472934796		4.72376356380037e-08
adam12	681	0.382364325942714		0.0458711463580241		7.70948347949963e-17
adam12	681.3	0.452078212700622		0.0323151364919904		1.80237151409844e-44
adam12	686	0.215144798442577		0.0340802282723643		2.73868732120882e-10
adam12	707	0.645622726722728		0.0510177061446113		1.05141932102568e-36
adam12	707.1	0.451191393048731		0.0433946248211861		2.54783031657597e-25
adam12	714.1	0.23066486423005		0.0418582897184513		3.57584760848364e-08
adam12	716.2	0.222380416704974		0.019885440961803		4.93487484375419e-29
adam12	716.9	0.185175314737942		0.0139482767833455		3.19597713232383e-40
adam12	721	0.273645486842606		0.0391879007734432		2.89132761135924e-12
adam12	740.1	0.148041350372636		0.023939285914829		6.24840274109529e-10
adam12	740.9	0.219807921451604		0.0247018557371148		5.66383262277336e-19
adam12	771.1	0.320962764990558		0.0567538536793559		1.55531264706703e-08
adam12	782.3	0.382939479971737		0.0341931869211407		4.11005643790919e-29
adam12	783	0.239196076927336		0.0376724101084012		2.16198238148092e-10
adam12	788	0.186838367630688		0.0255006361908228		2.35692063587699e-13
adam12	790.6	0.187706905812773		0.0277062009045934		1.24487200760146e-11
adam12	798	0.158774031949953		0.0268274221403364		3.25190472839302e-09
adam15	276.12	0.19449268748874	0.00339506779650536	0.0323568135101942	0.0116680214483313	1.84527246980868e-09	0.771072717169324
adam15	287.3	0.318397931989957	-0.0197908859053909	0.0538035863579464	0.0190369594473793	3.26310704958405e-09	0.298524242101279
adam15	571.51	0.734280363908017	0.0776511377447494	0.0715746632745788	0.0255538357124657	1.07881524073503e-24	0.00237579818332095
adam15	585.1	0.135509979958852	-0.0035064758359551	0.0206824168433764	0.00757051609117217	5.67938890157668e-11	0.643238740724851
adam22	269	0.460195516149792	0.012665615821301	0.0703495833023899	0.0279792386810769	6.08833164422004e-11	0.650779850969348
adam22	276.13	0.327704502252129	0.00407971512661346	0.0467037008017304	0.018030236279517	2.27216804940037e-12	0.820990844815318
adam22	278.1	0.116989331067228	0.0153911615749333	0.0183134624539307	0.00627323962346273	1.67893458718865e-10	0.0141488077447746
adam22	317	-0.457347990437309	0.00781251213355308	0.0373558981781513	0.01258130102587	1.8315243808733e-34	0.534624506386099
adam22	317.1	-0.230671197493042	0.00571674674288247	0.0257969804553847	0.00896161410675833	3.82914624788968e-19	0.523529108732181
adam22	318	-0.232637665983345	-0.00214875134516144	0.0238961716312103	0.00817675092361623	2.13076614854839e-22	0.79271404895613
adam22	496	-0.223956582721706	0.00565810763453439	0.0243459121388514	0.00866810595538464	3.61498398100029e-20	0.513917353026598
adam22	496.1	-0.253207636755852	-0.0193328339403548	0.0439809895843242	0.0165011778026859	8.55173021459773e-09	0.241356372955034
adam22	585.1	0.200777355445237	0.0145356585485835	0.0205321734607913	0.00753374968856444	1.39024908536671e-22	0.0536805338203986
adam22	585.3	0.562666299597721	0.0460680968425621	0.0227497230049126	0.00816749318497977	4.73800382258158e-135	1.69635275782387e-08
adam22	586	0.395453233234393	-0.0438007883464761	0.067083129249319	0.0235858668407321	3.74742734358295e-09	0.063300094320605
adam23	317	-0.26098508797652	0.0100471688168684	0.0368328621366078	0.0126373768912186	1.38384537619685e-12	0.426592596176727
adam23	317.1	-0.144048687880133	-0.00459449888142908	0.0254754235479467	0.00898522964293221	1.56375429877991e-08	0.609113658498226
adam23	496	-0.1427852013717	-0.001014178824081	0.0240632656996698	0.00868384799704342	2.96107687536333e-09	0.907027178661242
adam23	585.1	0.190224266590221	0.0155826789604566	0.0203565818133777	0.00756379172813255	9.22309382050648e-21	0.0393825172626839
adam23	585.3	0.421927137232386	0.0206053408042268	0.0221818035909618	0.00818447960265045	1.13592100660382e-80	0.0118153531420949
adam8	8	0.166354327344433	0.00282844384932389	0.0231239250028544	0.00817155953754452	6.29040287960937e-13	0.729243000239623
adam8	38	0.322325798562516	0.00248718853545863	0.02743607058926	0.00994124290703467	7.20970089326172e-32	0.80244127603286
adam8	38.1	0.335261321855957	-0.0168086508008452	0.0568051675507848	0.0204661496808618	3.59227622335655e-09	0.411480915136626
adam8	41	0.32467734223055	-0.000911567083597307	0.0343481370590433	0.0125320695422073	3.30687856287724e-21	0.942014011518388
adam8	41.1	0.380484762584785	0.0244067225344454	0.0458704337659954	0.0161991614545088	1.08794208474228e-16	0.131896342294347
adam8	41.4	0.297359919905632	0.00548799134017971	0.0355467477112861	0.0134550683568376	5.99519854239175e-17	0.683365156628136
adam8	80	0.240676536153781	0.0155726498233214	0.0430876414510067	0.0148901199811356	2.32701767411266e-08	0.295635941268787
adam8	112	0.214249894745466	0.0177472410852973	0.0314099944121125	0.0114356329660283	9.03624064796535e-12	0.120680245698017
adam8	165.1	0.224887651060667	-0.0200846438055183	0.0407309908800443	0.0144460121348002	3.36518030794936e-08	0.164430378044636
adam8	197	0.158423708060021	0.0194221622892913	0.0226071795797942	0.00802307391713755	2.42315376191259e-12	0.0154868996678526
adam8	202.2	0.408005935482173	-0.0276410301366296	0.067032216298156	0.0230508899114556	1.15251512262658e-09	0.230477121994797
adam8	244.4	0.138961049010018	0.102910850332719	0.0243715076865052	0.00837332367420486	1.1856067554716e-08	1.02097602563903e-34
adam8	250.2	0.297174331679071	0.00675164578609508	0.0194587782962871	0.00706514987410452	1.17524977285796e-52	0.339260872363358
adam8	251.1	0.352079050109033	0.0290689860122742	0.0534334104727134	0.0204003157257672	4.42446858961924e-11	0.154177945044976
adam8	252.1	0.432431563119872	0.0139215704591146	0.0715598894778731	0.0251697042142908	1.51338225434666e-09	0.580189303883967
adam8	269	0.452957595161584	0.0254814773645369	0.0697877662775697	0.0280752768342337	8.55511674059968e-11	0.364082890461046
adam8	272.11	0.0781666811157436	-0.0130288448793449	0.0139939602422276	0.00491851191327656	2.32701653794221e-08	0.00807445715604698
adam8	274.1	0.276463349744063	0.0202814452784169	0.0346523699883082	0.0124173358253259	1.48489207145032e-15	0.102402350306766
adam8	275.5	0.351405138358509	-0.0104961484742304	0.0470836048172526	0.0166526538574097	8.42993555780398e-14	0.528499079248026
adam8	276.13	0.382255090341363	0.0419936133805796	0.0462249992245699	0.018067186357102	1.34584003612107e-16	0.0201092662840869
adam8	276.41	0.37560981837942	0.0227531310992206	0.0457536098706101	0.0175949159951156	2.22291112885927e-16	0.195953967394027
adam8	276.5	0.242006592739662	0.0157725300882237	0.0290869352524572	0.0108593618935116	8.78793722588448e-17	0.146380362913329
adam8	278.1	0.268297326242279	-0.00707343722826306	0.018124314726863	0.0062738953950138	1.39736969753173e-49	0.259556723812822
adam8	280.1	0.216549755508252	0.00382138031885523	0.0232134999548096	0.00835946018133641	1.07265436259134e-20	0.647575864211639
adam8	285	0.179147945166121	-0.00501758441708335	0.0204283740312793	0.00749050046192862	1.79358534449519e-18	0.502947229923833
adam8	287.3	0.365083689543339	0.0314150079958344	0.052779909696014	0.0190107225280447	4.60996491470247e-12	0.0984349256840476
adam8	288.11	0.260749854899793		0.042634994761113		9.60348455073269e-10
adam8	289.4	0.376840800499452	0.0254214560237697	0.0442623621009333	0.0156549000468911	1.68327451252313e-17	0.104404463460842
adam8	290.2	0.250826188080018	0.0423329756816321	0.0362388566258122	0.013250340344865	4.46978269852081e-12	0.00139898930115087
adam8	306	0.121129947421894	0.00542460946276088	0.0123903529415739	0.00431144792966284	1.42529535946766e-22	0.208323990526225
adam8	318	0.292805839450621	0.00656661872617569	0.0236479839284348	0.00818773363096349	3.27692246324135e-35	0.422548976889904
adam8	327.3	0.271506911997991	-0.00182392068821179	0.0363018268497245	0.0131764463061181	7.48032275293937e-14	0.889906272887062
adam8	350.2	0.206289899655032	0.0149189690398401	0.0287570357068861	0.0108718452431172	7.30800309411059e-13	0.169983352111689
adam8	401.1	0.120761562813568	0.0146293840780886	0.0108252279754965	0.0037353367666037	6.72621672434027e-29	8.98500355668251e-05
adam8	411.2	0.178925280457613	0.0327603418896117	0.0250977039088553	0.008961636788779	1.00991079587549e-12	0.000256560801445965
adam8	411.4	0.168769944979361	0.0209387964795277	0.0199811025233208	0.00702233886847189	3.00222271077005e-17	0.00286614259303955
adam8	411.8	0.198832723338054	0.0188634800226159	0.0210610694637217	0.00755231751773936	3.70048141846274e-21	0.0124999289729723
adam8	414	0.187684016092262	0.0143340277028455	0.0322689456879705	0.0118066484873677	6.01851072022679e-09	0.22472325945994
adam8	416	0.25059455557573	0.0193918611513903	0.0311386069059562	0.0114416914167999	8.43558321659234e-16	0.0901053646664928
adam8	418	0.141925768141775	0.0158998721899798	0.0187304153839478	0.00665530355479014	3.52850546457217e-14	0.016891870407897
adam8	428.1	0.361979319180158	-0.0054935538060039	0.0337545503350101	0.0132465638892508	7.86446899196692e-27	0.678350270439463
adam8	428.2	0.253051430551426	0.0152252295841692	0.0259924351446216	0.00982319813911694	2.12601467153189e-22	0.121159293378472
adam8	433.2	0.213941355333582	0.0303623397074467	0.0362957466156278	0.0132532485276535	3.76063658386346e-09	0.0219671349539876
adam8	443.9	0.305398826369358	0.0488394414863545	0.0423211204825097	0.0156508880382374	5.34496758204243e-13	0.00180511190034584
adam8	454.11	0.398159085998588	0.0230599826942802	0.0547514252905193	0.0197224146549044	3.53881766206874e-13	0.24231212491103
adam8	458.9	0.166140420395763	0.00211604532695012	0.0279692431319777	0.0101413358864012	2.84828432990423e-09	0.834717195377524
adam8	459.9	0.163233553673829	0.0115094532350169	0.0173469098574627	0.00616338578583819	4.96373180602313e-21	0.0618469584151274
adam8	480	0.29321043132033	0.0179178262414319	0.0255276955917023	0.00953698320767431	1.55177827757425e-30	0.0602754996619836
adam8	480.11	0.271497447244837	0.00777514560565943	0.0236848625905946	0.00888888019896469	2.02591544770834e-30	0.381734582681079
adam8	480.2	0.30626036970179	-0.000888784613993657	0.0560337393091145	0.0208542001186592	4.61233887529557e-08	0.96600527011535
adam8	480.5	0.3455635703348	0.0355386606362229	0.0616456128846253	0.0242540638054242	2.07477948329442e-08	0.142848296182274
adam8	496	0.283488808275177	0.0125049471108791	0.0243322567291127	0.00867940525036567	2.27473591338122e-31	0.149652263041554
adam8	496.1	0.325209300605702	0.0530761439486532	0.0442506016192149	0.0165293594789102	1.99302985687549e-13	0.00132263613237415
adam8	496.21	0.374112875496386	0.0197289348752004	0.0349389251662875	0.0132890419841777	9.37366563594648e-27	0.137649353828733
adam8	496.3	0.328913346263462	0.0409000983213091	0.0441525784966787	0.0159154478152663	9.37153465192979e-14	0.010174653010346
adam8	502	0.349259698665774	0.0152815527816183	0.0462012450839475	0.0200844995440762	4.04528358888264e-14	0.446738894201419
adam8	507	0.178682155327907	0.00328506833583062	0.02350179425187	0.00852817161887502	2.89532597936858e-14	0.700087798870475
adam8	508	0.244665275487822	-0.0163154403419591	0.0336088303745315	0.0121535846650105	3.34336658974884e-13	0.179453848551417
adam8	509.1	0.295481848356629	-0.00647246946399796	0.0318704231075384	0.0127022178611848	1.83804512690271e-20	0.610363762169627
adam8	510	0.285569762836302	-0.00550036338833502	0.0500673885449267	0.0187317107697114	1.17228854954292e-08	0.769033666304423
adam8	512.7	0.215596712212328	0.0165402862722298	0.0240856890711172	0.00890848470160309	3.51520618029381e-19	0.0633554018893137
adam8	514	0.243010201390927	-0.00127754515094021	0.0410023682450339	0.0148687836493606	3.0901565008557e-09	0.93152898289505
adam8	519.8	0.158788361485496	0.01993118218539	0.016006217931765	0.00580604324056036	3.39334419008415e-23	0.000597307853662913
adam8	535.8	0.153302889028427	0.0100097310984727	0.0268577016697227	0.00944169958473898	1.14333225006238e-08	0.289070906298492
adam8	537	0.272842374750797	0.00792713807882249	0.0420079510190707	0.0147993199196798	8.3023789188787e-11	0.592205960327215
adam8	558	0.163545234191093	-0.00910550557101443	0.0284023189840197	0.0101900970914824	8.50333050218335e-09	0.371555128234529
adam8	564.9	0.134881955108893	-0.00823140725405507	0.018352335414801	0.00647534288981557	1.98830801930763e-13	0.203660177517055
adam8	571.5	0.339457087320213	0.00979849246221931	0.0382996269478093	0.0128570853927168	7.77529500919632e-19	0.445995324463807
adam8	571.51	0.686326437117289	0.0378622846411683	0.0698678938613523	0.0255135955503574	8.94560217421805e-23	0.137807788817731
adam8	574.1	0.264776724541411	0.0221539878588059	0.0303134533978428	0.0105239688291027	2.44460316025883e-18	0.0352827607387729
adam8	585.1	0.356124593070037	0.00313628728587928	0.0205236258871917	0.00755595582199777	1.90715468622019e-67	0.678087104419682
adam8	585.2	0.405051850338115	-0.00445686329400048	0.0648486002904787	0.0250362813691355	4.20785948533946e-10	0.858710265024999
adam8	585.3	0.42253372215198	0.0227060700691228	0.0222905939382748	0.00818012944023961	3.9627666302461e-80	0.00550729701853194
adam8	586	0.382157625745583	-0.0185227998137433	0.0664386096786348	0.0236621173138186	8.81722594408896e-09	0.433742224940075
adam8	591	0.159285301913314	0.0128372888794865	0.0181793214561235	0.00659395571541836	1.91995435034208e-18	0.0515555178140541
adam8	599.4	0.17137131010486	0.0162442255811501	0.0305598143651915	0.0110654740690227	2.04992754913286e-08	0.142101531313911
adam8	681	0.246698298411194	0.0252200399608262	0.0431677787063818	0.0157037932996069	1.0978710061089e-08	0.108277436933185
adam8	681.3	0.314068376424413	0.0164569885430658	0.030697457399025	0.011016321427685	1.43894146144371e-24	0.135208735958389
adam8	698	0.209889440286593	0.0115222245020288	0.0382690202317054	0.0141866192796283	4.14456739532336e-08	0.416682851690714
adam8	707	0.414200172115238	0.0756436445152702	0.0477671713600231	0.0181212678192924	4.27473877146247e-18	2.98901042524826e-05
adam8	707.1	0.354031689788273	0.00282519100153906	0.0403518276051322	0.0154950132219816	1.73009031967177e-18	0.855324504138698
adam8	714.1	0.267635720617784	0.00787175831387419	0.039987592417649	0.0147828404729319	2.18687324201907e-11	0.594384624240082
adam8	716.9	0.092508680513678	-0.00513272515591113	0.0133796382681526	0.00464776126429374	4.70713024355574e-12	0.269444139787426
adam8	782.3	0.305754796827905	0.00916985407435707	0.0322200741717192	0.0124456471197886	2.3197905128591e-21	0.461248807798159
adam8	789	0.144742956802052	0.0120705098111309	0.0223500922825884	0.00790798423748406	9.40811722057161e-11	0.126917747378226
adam8	798	0.152623477543711	0.00605573721199501	0.0254417073335222	0.00959820543698688	1.98600023166192e-09	0.528090283568578
adam9	8	0.228836961863835	0.000301925593680474	0.0238330336373714	0.00819087841898139	7.86582531867604e-22	0.970595677975492
adam9	38	0.299754455581594	0.0273868406522389	0.0286014195974107	0.00995716351290423	1.06287806172093e-25	0.00595105495885698
adam9	38.1	0.356400967071893	0.0433498698105045	0.0591085293306175	0.0204960613599363	1.64362913359797e-09	0.0344270364316966
adam9	41	0.291914460890252	0.00681682246468932	0.035697938608724	0.012553012700754	2.90159507997163e-16	0.58710037270037
adam9	41.1	0.358200365939203	0.0324019980190133	0.0477016151972308	0.0162247280065672	5.94955238409096e-14	0.0458170407049673
adam9	41.2	0.319318315140687	0.0167575492513304	0.0566016142264247	0.0198304251993456	1.68569703415534e-08	0.398087190237495
adam9	41.4	0.354544569536599	0.0177616139135331	0.0370667956674264	0.013479377465923	1.12181901562909e-21	0.187608113777625
adam9	197	0.167299840474338	0.0256356867875221	0.0230920809223468	0.00803977631297603	4.32755148429193e-13	0.00142960105386401
adam9	242	0.197371377328978	0.133060509553071	0.0651782061320911	0.0224930956029941	0.00246031029446593	3.30636383518312e-09
adam9	244.4	0.140545981287817	0.0466038834811486	0.0251005779636914	0.00839729169326639	2.15203487790049e-08	2.85880886023053e-08
adam9	250.1	0.608364802895417	0.0526121108073357	0.0717758031121812	0.0250826670034522	2.33261438140382e-17	0.0359450476266534
adam9	250.2	0.217187904516552	-0.0028194110833547	0.0201241296438601	0.00708003969905743	3.73845549323422e-27	0.690468266733542
adam9	250.23	0.546914887387735	0.0128858555333759	0.0519807422679578	0.0189867667198707	6.87768349880913e-26	0.497343421749058
adam9	250.7	0.543864010634467	0.024559304376332	0.0527486364578509	0.0193028017821402	6.31818375298428e-25	0.203260114836033
adam9	251.1	0.761341778042708	0.0726004667072181	0.0568911426267469	0.0204294669037084	7.6600619788361e-41	0.000379833150995524
adam9	252.1	0.491454642289951	0.0545263130120126	0.0731641722046495	0.0252206921030463	1.85314522876385e-11	0.0306206925079105
adam9	261.2	0.318496621118178	0.0122900999201042	0.0466397772761823	0.0166028352640968	8.5590622429036e-12	0.459153753953211
adam9	261.4	0.227565641389836	0.0166986311450593	0.0336829615423761	0.0124823751553825	1.41750230276704e-11	0.180969226325769
adam9	262	0.410632261421184	0.000709373977496678	0.0731524819963218	0.0265242623233551	1.98418769144058e-08	0.978663644924703
adam9	269	0.702716825593997	-0.00285586305519291	0.0733979283473818	0.0281257896355468	1.02779163064915e-21	0.919122642295937
adam9	272.11	0.0895326688140558	-0.0249761693779834	0.0144728503121371	0.0049262801359163	6.16123090373177e-10	3.97845790877187e-07
adam9	274.1	0.431253052001787	0.0153826168790926	0.0365344148121328	0.0124280169670303	3.72090140963499e-32	0.215813581861508
adam9	275.5	0.334715869232313	0.0482879357732844	0.0485049590268672	0.0166835428489907	5.17641993783656e-12	0.00379949940378182
adam9	276.12	0.252155710371258	0.00902748847216851	0.0331040239149903	0.0116806306967971	2.59496019577606e-14	0.439605430606134
adam9	276.13	0.683264970363774	0.01170883271412	0.0497995286980126	0.0181007527575925	7.67366329569276e-43	0.517716127059148
adam9	276.41	0.5296761220697	-0.00862382071812788	0.047527385876984	0.0176281642868285	7.60419382732807e-29	0.624695180259515
adam9	276.5	0.30346814081747	0.0130178748272473	0.0303802980051787	0.0108799103319438	1.70328044273403e-23	0.23149927199303
adam9	278.1	0.242293761171559	-0.00332003039560762	0.0187041272129527	0.00628937787104962	2.22946169600516e-38	0.597583332675337
adam9	280.1	0.232342148260687	0.00516852688271755	0.024101217746818	0.00837560584070271	5.40477785150955e-22	0.537173452669592
adam9	285	0.271239397889675	0.0103799934312093	0.0212239963421738	0.00750483717762139	2.1249073132408e-37	0.166632035257278
adam9	287.3	0.421692392352672	0.0322054037086062	0.0547833422096874	0.0190461137100026	1.38801342406969e-14	0.0908525932645608
adam9	290.2	0.251026199191768	0.0188188904749512	0.0376952240362141	0.0132739855969009	2.75015980295786e-11	0.156270424760171
adam9	292.4	0.26741293201338	0.0148311344112051	0.036405811567046	0.0131092072875345	2.05242269691369e-13	0.257906756366534
adam9	306	0.117202594420779	-0.0100633378264246	0.0128000288806826	0.00431974015945914	5.36415608957e-20	0.01982643081857
adam9	318	0.157315089408479	-0.0174848163757991	0.0243349527001997	0.00820785874631245	1.01584938609862e-10	0.0331507249381895
adam9	327.3	0.233376881463192	-0.012344681812473	0.0377805558502991	0.0132019161705019	6.52611721765918e-10	0.349753550767016
adam9	350.2	0.277538030725837	-0.000526057132426653	0.0303331802297565	0.0108912153475633	5.71174613852629e-20	0.961476318092572
adam9	357	0.359243850667181	-0.00626685167826959	0.0492762179765366	0.0169158528469152	3.09012322576292e-13	0.711030754368889
adam9	394.2	0.223545550684351	0.00901422835196701	0.0330834527089841	0.0119144293371341	1.40858780839501e-11	0.449301054170905
adam9	394.7	0.292953339443637	-0.00406899308999418	0.0417036769325035	0.0155408321190723	2.14618062435297e-12	0.793455633716909
adam9	401.1	0.0999464367440046	0.000190187112240523	0.0111012196140799	0.00373846811566225	2.19243932507999e-19	0.959426715449325
adam9	411.2	0.158238338690211	0.00642992089444749	0.026004787544871	0.00897382911172961	1.1651349884059e-09	0.473670813702634
adam9	411.4	0.11590274165941	-0.00679551445334605	0.0206834321270568	0.00703341510960989	2.09882721058135e-08	0.333956292442667
adam9	411.8	0.204152167202452	-0.0135242576476325	0.0220881481496094	0.00756850154608106	2.40553581921442e-20	0.0739514689362233
adam9	414	0.21130698696263	-0.024243889003321	0.0335709165284185	0.0118301534729	3.08697220763537e-10	0.0404298521863651
adam9	415.21	0.373035359575079	-0.0185010271853716	0.0603000577162766	0.0490928100430214	6.15855365137237e-10	0.70627899928182
adam9	416	0.322414641250151	-0.034101908184601	0.0326304875409295	0.011458846004637	5.04391802072398e-23	0.00292003078670887
adam9	418	0.111178511483552	-0.00242048451676551	0.0192737130183691	0.00667232937339974	8.00270534807316e-09	0.716780780629343
adam9	427.42	0.355393751503903	0.0247187552626607	0.0586134833443778	0.0215084679786272	1.33319539450012e-09	0.250450063970059
adam9	428.1	0.409377566815429	-0.0388585855966977	0.0356595047583195	0.0132668212142331	1.65932905652929e-30	0.00340048958369354
adam9	428.2	0.304511637724958	-0.00323343360154846	0.0271650337012774	0.00983655383603407	3.65466401486998e-29	0.742370284960443
adam9	443.9	0.337998913438811	0.0258952668211848	0.0440275136822808	0.0156780496298607	1.6286635335824e-14	0.0985979050062242
adam9	451.2	0.260202721103451	-0.0559920345549983	0.041773255133245	0.0142645646751271	4.69628752634265e-10	8.6638396156716e-05
adam9	458.1	0.306214705530826	-0.0102373821129857	0.0386849527619082	0.013500143367178	2.46058749310078e-15	0.448261503218813
adam9	458.9	0.245698896665437	0.00255843082297333	0.0290113634748072	0.0101577721799522	2.47387182968162e-17	0.801142100859499
adam9	459.9	0.224931005219143	-0.0188290138398914	0.0180022283870358	0.00617781644671307	7.98769057599158e-36	0.00230490410348708
adam9	480	0.25794747646524	0.00309407134431041	0.0267095893547212	0.00955212126538271	4.56940946843436e-22	0.746002705627348
adam9	480.1	0.381126823010048	0.015402721408625	0.0613516720066854	0.0228324426525246	5.22588933806453e-10	0.499931168934843
adam9	480.11	0.230974066224875	0.0148766583603465	0.0245642310369432	0.0089058515501911	5.30988754288815e-21	0.0948330582869891
adam9	480.2	0.324686973675132	-0.0128212653443383	0.05789430773258	0.0208974945395526	2.04357730269217e-08	0.539525145381981
adam9	496	0.165532752444483	0.00635097161220977	0.0250424813445079	0.00869341974248248	3.84117845423415e-11	0.465054496351268
adam9	496.21	0.259998800325693	-0.00149888132610923	0.0362306499379791	0.0133090935843928	7.16697474640246e-13	0.910331160624824
adam9	507	0.208938468977223	-0.00257805944350491	0.0244185313150125	0.00854437051841017	1.16291906803843e-17	0.762860883475969
adam9	509.1	0.245195346140703	0.00118191769739052	0.0329594304716826	0.0127255346700823	1.01214290905369e-13	0.926000765307077
adam9	509.2	0.300436756523775	0.0263611051456157	0.0508654727629092	0.0213440777838083	3.4945889704215e-09	0.216810119887671
adam9	512.7	0.219170826164841	-0.00178839333295515	0.0248525723367768	0.00892602609032604	1.15652922779804e-18	0.84120125312765
adam9	519.8	0.152662179209801	-0.000680127087934468	0.0164568493512038	0.00581966148692295	1.75115544443277e-20	0.906965352563545
adam9	535	0.127484922762376	0.0129232850728264	0.0214771936344662	0.00743951393377385	2.92366564903512e-09	0.0823670206699938
adam9	535.8	0.157073209837645	0.00651092234806389	0.027632612227041	0.00946163682762293	1.31317494494083e-08	0.491365183595475
adam9	537	0.253109731888779	0.0358567739720468	0.0435791370419338	0.0148273087571789	6.32052929252718e-09	0.0155935236418817
adam9	558	0.204621533420767	0.0122943792152674	0.0291910020203895	0.0102126842505986	2.38749770481001e-12	0.228653643934587
adam9	563	0.139882347259406	0.00220807818201376	0.0188886222336599	0.00669497829681755	1.30518894658559e-13	0.741542696788211
adam9	571.5	0.280967746959126	-0.0158210450413301	0.039705471607699	0.0128889024063635	1.48056369507186e-12	0.219637130866322
adam9	571.51	0.847529832869689	-0.0172290430370497	0.073532802861817	0.0255637808082083	9.77153517734531e-31	0.500334821483511
adam9	572	0.317591000122301	-0.00838640896867463	0.0561658385482087	0.0188112657268871	1.56280088316919e-08	0.655728407204992
adam9	573.7	0.208921877331461	0.0119193689012188	0.0342004154544271	0.0117309851617189	1.00412829257133e-09	0.309601460149033
adam9	578.1	0.412584913808356	0.0197509448642207	0.0596165590570525	0.021882518823634	4.49598653914703e-12	0.366743482465163
adam9	578.2	0.356348788383538	0.0227639785372105	0.0525892160424671	0.0182645615336319	1.23479455784127e-11	0.212637088896704
adam9	585.1	0.476490045792638	0.0175372446508578	0.0215014021926484	0.00757103041514634	8.19295295312107e-109	0.0205385297748022
adam9	585.2	0.593404346129816	0.0355176896201155	0.0692019777103505	0.0250740951251187	9.91193061804543e-18	0.156626435207368
adam9	585.3	0.693729486709789	0.00820364491567093	0.0237872100448517	0.00819253991630266	5.55630626967325e-187	0.31665496914175
adam9	586	0.4968187420364	0.0202023879084591	0.0695661175383353	0.0237025370596942	9.21990465110907e-13	0.39403085452081
adam9	590	0.394514602114926	-0.00593562208153902	0.0620978480881746	0.0211255908358482	2.11001565610573e-10	0.778734686967235
adam9	591	0.191985927135002	0.00753726400476227	0.0187758926042814	0.0066042112489232	1.53023814266326e-24	0.253752805490245
adam9	599.4	0.172748423208699	-0.0015492861816946	0.0314275971045093	0.0110926659986216	3.86939734708419e-08	0.888922616629725
adam9	681	0.245537230008892	0.018361672511068	0.0447729722057078	0.0157405571448976	4.15696577198212e-08	0.243404323887304
adam9	681.3	0.334885262459861	0.0194303414493759	0.0319914046886691	0.0110377285733875	1.21206565840561e-25	0.0783473153599407
adam9	686	0.189973841562832	0.0214246841967869	0.0337013094793593	0.011739370656616	1.73051226104836e-08	0.0679967520954861
adam9	687.1	0.199886886080152	0.0246284424663895	0.0336485421934479	0.011739358859237	2.8427147916695e-09	0.035910657106635
adam9	707	0.526809671968053	0.0107841899914511	0.0503773384024142	0.0181546574028612	1.35702590229261e-25	0.55250019510072
adam9	707.1	0.341592777680353	0.00144357388003987	0.0421433818639249	0.0155212988460319	5.25331855898178e-16	0.92589879664518
adam9	716.2	0.158821526155274	0.00247410093836489	0.0195780172453339	0.00656199892057523	4.96960362198202e-16	0.706147858060794
adam9	716.9	0.131821930309883	0.00197871535248468	0.0137553826164561	0.00465650452432692	9.39945745117282e-22	0.670883495354265
adam9	740.9	0.150169105968285	0.00259566610429168	0.0242395928729311	0.00849394527037344	5.82113683352575e-10	0.7599167125774
adam9	782.3	0.283781357523812	-0.0152397482236153	0.0333122996618292	0.0124686418191709	1.61192441246496e-17	0.221614593942354
adam9	783	0.206765879683666	-0.00332737781719838	0.0371381035476612	0.0131042804193443	2.58440510940132e-08	0.799560963542118
adam9	788	0.16723853681328	0.0200226146606066	0.0250213045943702	0.00882394549448326	2.3275202162889e-11	0.0232608678143038
adam9	789	0.181807011787604	0.0186252109757264	0.0230195342760616	0.00792523194887685	2.8353958440634e-15	0.0187675830693519
adam9	790.6	0.1505474485509	-0.0224033641057539	0.0271159549886659	0.00944048836105931	2.82439473419522e-08	0.0176387732943115
adam9	798	0.163651906673543	0.0125138382132121	0.0263441605328364	0.00962150119927305	5.22893861135149e-10	0.193391358118272
adamts1	38	0.165178411082768		0.028676476689013		8.40808319317858e-09
adamts1	41.4	0.207506885407958		0.0368752033900522		1.83079444520773e-08
adamts1	250.2	0.1371927587398		0.0202306633928545		1.18994935822013e-11
adamts1	285	0.122803728825207		0.0212198911823692		7.15698586378482e-09
adamts1	401.1	0.065202138825584		0.0111966325048166		5.76725246719814e-09
adamts1	411.8	0.121932209688911		0.0222120941228623		4.03184184888041e-08
adamts1	415.21	0.351994519222498		0.0608387980226879		7.22146206348403e-09
adamts1	416	0.179837211964416		0.0324948374853767		3.12417095944174e-08
adamts1	428.1	0.239171756608691		0.0357091858006884		2.11630344651989e-11
adamts1	585.1	0.185674383107857		0.0214534761785804		4.94011390780536e-18
adamts1	585.3	0.284176815648438		0.02356444879126		1.72709174241167e-33
adamts1	681.3	0.183989801597087		0.0320476169065592		9.40422329137302e-09
adamts1	707	0.31059613392576		0.0502604189013474		6.42087707253637e-10
adamts13	250.2	0.208987344257976	0.02029632221709	0.01958152700405	0.00706904209951172	1.36629866193144e-26	0.00408973718635041
adamts13	285	-0.118627957734457	-0.000978859380489777	0.0204345826657617	0.0074927106872221	6.42682192867061e-09	0.896058867739063
adamts13	306	-0.0738652446252404	-0.00877941149900056	0.0124008444172472	0.00431275197874986	2.57746067191142e-09	0.0417818334886003
adamts13	317	-0.232476542043988	-0.0129118675386675	0.0371819276762876	0.0126468495783635	4.04174626263683e-10	0.307275638398979
adamts13	317.1	-0.165162345554414	-0.00387605891085646	0.0257154317247516	0.00898997934017511	1.33883576060242e-10	0.666356935767832
adamts13	318	-0.212199889217422	0.000781040944941994	0.0237210759874418	0.00818854350356479	3.69845335316752e-19	0.92401128782819
adamts13	458.9	-0.164289555098618	-0.00844801577774488	0.0279745803631326	0.0101429136477711	4.28454686127033e-09	0.404902074972565
adamts13	480	-0.172840075762628	-0.0131030632045785	0.0256702212211524	0.00954469109994116	1.66089865465045e-11	0.169810905896167
adamts13	480.11	-0.150983264416386	-0.0160602921846642	0.0237471091020724	0.00889528329438141	2.04445387038237e-10	0.0709989678702775
adamts13	496	-0.172287331847637	-0.0114548705938595	0.0244137740882387	0.00868124674255253	1.70169309383482e-12	0.187003337189295
adamts13	496.1	-0.324020273400234	-0.00975331008184547	0.0441401200400577	0.0165383316952677	2.12447436070957e-13	0.555365202898366
adamts13	496.21	-0.274786904882953	-0.0143431775610891	0.0350949710374864	0.0132931424382411	4.88613370088415e-15	0.280591856853255
adamts13	502	-0.269028917032013	-0.00851332194050578	0.0462728710135066	0.0200992293711543	6.10096673150181e-09	0.671883380809476
adamts13	509.1	-0.186273579238278	-0.0206173709156111	0.0319159462296808	0.0127078969239547	5.33472622751437e-09	0.104716399867297
adamts13	509.2	-0.296252471201855	-0.0194141264738058	0.0496463131013113	0.0213166728174366	2.41270407477765e-09	0.362427935853208
adamts13	550.2	-0.0966941722081017	0.0156562063684532	0.0176953083739619	0.00614755736743209	4.64485611405388e-08	0.010873562352106
adamts15	8	0.227194478010786	-0.00461375129602309	0.0231277243178238	0.00817304862256257	8.92195407037044e-23	0.57240846020149
adamts15	38	0.264985663588679	-0.00492509618350995	0.0278393790152745	0.00994520468507181	1.75907264228484e-21	0.620442569102859
adamts15	38.1	0.313999358181026	0.0261691488702352	0.0572456861418277	0.0204738115531015	4.13192913343699e-08	0.201187129946453
adamts15	41.1	0.303615227538852	0.00651090354416954	0.0466563813066585	0.0162042789470725	7.64245457405555e-11	0.687830120101624
adamts15	41.4	0.338263510133377	-0.00447297351009032	0.0356423687990158	0.0134637022354148	2.29952915281156e-21	0.739719646000166
adamts15	80	0.25985738518438	0.00978353475043665	0.0436682513033822	0.0148947609441016	2.6697110788433e-09	0.511281212109842
adamts15	112	0.188003315897481	-0.0230965205886055	0.0314562416761222	0.0114407360688043	2.27756431145389e-09	0.0435083508648758
adamts15	197	0.126496574741442	0.00459904427825451	0.0225295290556421	0.00802517124132056	1.96902151086573e-08	0.566592287888661
adamts15	208	0.112684621064144	0.00527254246134783	0.0169362198615341	0.00578900198162493	2.86263300914867e-11	0.362408094686758
adamts15	244.4	0.195277923070119	-0.0213541042627085	0.0242640226726486	0.00837581282102501	8.41276778934726e-16	0.0107878638579735
adamts15	250.2	0.498725886927898	0.00140723171193577	0.0198135512850597	0.00706762705266553	8.33551022411843e-140	0.842177087511989
adamts15	250.23	0.300778784115888	-0.0468609578856076	0.0505141186054016	0.018963263992598	2.61106154005119e-09	0.0134681537115934
adamts15	250.41	0.300914641747858	0.0273312885259799	0.0368016622500975	0.0134051856076035	2.91822435795398e-16	0.041464063121217
adamts15	250.42	0.333527297643073	-0.0341786021411887	0.0535953088191955	0.0186683046274013	4.87523257716774e-10	0.0671250414712232
adamts15	251.1	0.54881138113559	-0.0139951205311317	0.0533296657838157	0.0204103298605484	7.74320959437271e-25	0.492909805372575
adamts15	261.4	0.178767580253482	-0.00713493270029929	0.0327690155417363	0.0124590786395388	4.88669805204527e-08	0.566868581192957
adamts15	269	0.50261489206443	0.0181525597080931	0.0704863400838497	0.0280845113901377	9.98808952005599e-13	0.518049583494402
adamts15	272.1	0.244924420747991	-0.0234445053429924	0.0303076727588261	0.0105302994924294	6.40968648484514e-16	0.0259883756966875
adamts15	272.11	0.212140364951828	-0.0365092891405421	0.0142083810132606	0.00491841390445422	2.0822620117803e-50	1.1451388158783e-13
adamts15	274.1	0.567494484543547	-0.0062358829105913	0.0354385349244243	0.0124136007386073	1.02880470252559e-57	0.615426409889201
adamts15	275.5	0.324427439897708	0.0165779240299375	0.0471673004974594	0.0166601935617519	6.06016888587495e-12	0.319706154560895
adamts15	276.13	0.528324079287862	0.039171123489362	0.0467190790435873	0.0180794064049341	1.19068410636692e-29	0.0302641788589641
adamts15	276.41	0.421419740398266	-0.0346866066887596	0.0462051136502012	0.0176049045071456	7.46889552784137e-20	0.0488061888526119
adamts15	276.5	0.234330603086827	-0.0117844818090822	0.0293909669837882	0.01086996718251	1.55020806076894e-15	0.278306172455959
adamts15	278.1	0.60978609322319	0.00790769613843241	0.0184365110399894	0.00627488329848113	6.81986098638141e-240	0.207592153255579
adamts15	280.1	0.168800388040253	-0.00496945770087033	0.0234673216607861	0.00835916578282324	6.33840639940417e-13	0.552183050140593
adamts15	285	0.187452313958972	-0.00363986730072066	0.0205980445958106	0.00749389502278128	8.9924587601867e-20	0.627172078226584
adamts15	292.4	0.200556919002728	-0.00856191373665643	0.0350845628356979	0.0130946105100036	1.08813133392044e-08	0.513208319072813
adamts15	302	0.31232228711397	0.0108470154581825	0.0540505638860062	0.0196414931392977	7.54432968990996e-09	0.580777051607552
adamts15	306	0.179294413171804	-0.0085198638942326	0.0126156144779658	0.00431330045937031	7.70755634801073e-46	0.0482393330051339
adamts15	318	0.312252401687213	0.00813159449498191	0.0240590904494639	0.00818365559040161	1.61891127272591e-38	0.320398939407606
adamts15	327.3	0.47674551049599	-0.000554947557857732	0.0371494503799861	0.0131733067388283	1.06888021471333e-37	0.966397718722796
adamts15	350.2	0.223858183695777	0.00134099402583196	0.0291935192104784	0.0108810369834821	1.74592649452122e-14	0.90191595792267
adamts15	394	0.343237096207279	0.0206933209253829	0.0462949066086733	0.0170698874401242	1.22413014483222e-13	0.225408853622879
adamts15	401.1	0.214611623420466	-0.0116033117912612	0.011013887343264	0.00373617847989049	1.45613968407654e-84	0.00189852860790638
adamts15	411.2	0.236145005714441	-0.00938149224906488	0.0255765098355737	0.00896224275832855	2.63435809938545e-20	0.295201274183107
adamts15	411.3	0.225120911500134	-0.0117213402171461	0.0270260730018273	0.00937454283793663	8.10010975723936e-17	0.211176372396098
adamts15	411.4	0.206874555711245	-0.0128636967665703	0.0204854313867514	0.00702502117471098	5.60258798772067e-24	0.0670817844250296
adamts15	411.8	0.264477410551252	-0.0155140810158097	0.0215226118063845	0.00755337974769632	1.04618215037499e-34	0.0399828805347197
adamts15	411.9	0.327545364498713	-0.0156110887518842	0.0531090970684182	0.0187131055532832	6.94193495588553e-10	0.404149741811468
adamts15	414	0.300232412007171	-0.013265283460434	0.0329057522739206	0.0118158752343339	7.23948989749416e-20	0.261579298582656
adamts15	415	0.248640498080031	-0.0408261526175751	0.0354641728970149	0.0124887326511378	2.36564371634457e-12	0.0010791347150772
adamts15	415.21	0.412919725922908	-0.0378563008095976	0.0591424437685711	0.0490498904221677	2.91456468340446e-12	0.440237778265424
adamts15	416	0.338126629562931	-0.0250138366841321	0.0316925937572228	0.0114443832465277	1.42227745883448e-26	0.0288385318319665
adamts15	418	0.16386145051867	-0.00844998118464154	0.0188396198941158	0.00665689347647202	3.38664455468479e-18	0.204313398266726
adamts15	426.32	0.247663864962435	-0.0297448185344971	0.0425972001921022	0.0156587942560342	6.09653856812577e-09	0.0574908914145604
adamts15	426.91	0.240254396444669	-0.0196492192512089	0.0392337471929996	0.0141815124821106	9.14460087951225e-10	0.165883824152594
adamts15	427.2	0.186142820276543	-0.0115579950066993	0.0266626984864651	0.00940131505196214	2.92264052209787e-12	0.21892114153456
adamts15	427.42	0.36705357538151	-0.0194467022200235	0.0566978796166035	0.0214844437964158	9.55366646675449e-11	0.365384498443282
adamts15	428.1	0.469116424674839	-0.0207098739987424	0.0342226003826157	0.0132537164398571	9.11858334974914e-43	0.118153515212852
adamts15	428.2	0.319840993872367	-0.0255853520595753	0.0265127178560406	0.00983033214972622	1.64271437050201e-33	0.00924943156329809
adamts15	433.2	0.222415970275042	-0.0161401448855472	0.0368312287516641	0.0132612868715353	1.5527640102354e-09	0.223570971995618
adamts15	443.9	0.37657645481734	0.00314010450491569	0.0429586688802709	0.0156611176602566	1.85096817601601e-18	0.841087040670833
adamts15	451.2	0.231384562379888	-0.0278156150048914	0.0409253987175215	0.0142357957139449	1.56926692704057e-08	0.0507106037808347
adamts15	458.1	0.252274240244826	0.00882574644178391	0.0373429306020962	0.0134865503262752	1.42236469880681e-11	0.512847070598746
adamts15	458.9	0.234264108434327	-0.0165146415326219	0.0282270943470466	0.010144094772381	1.0475833073008e-16	0.103523731041555
adamts15	459.9	0.202322285128196	-0.0215636433031172	0.0175639428656286	0.00616587549785086	1.05606663656695e-30	0.000470071014448678
adamts15	465	0.13433904520575	-0.0112570835154724	0.0210373190120136	0.00751698053847391	1.70560227109254e-10	0.134249191955499
adamts15	480	0.263173593164148	-0.0266543133693079	0.0259341310328896	0.00954084944950345	3.39021952656181e-24	0.00521080816670338
adamts15	480.11	0.274508677539901	-0.0114407232131444	0.0240556692072763	0.00889407928956593	3.66810562197478e-30	0.198327830492708
adamts15	480.2	0.387121609729776	-0.033774668963359	0.0566116927355548	0.0208623038701	8.01990113858909e-12	0.105461712932915
adamts15	495	0.16525289186735	0.00616179038175596	0.028668978736722	0.0100911964481651	8.20602505015937e-09	0.541457478097418
adamts15	496	0.230354261683365	0.00646562751964138	0.0246818981311284	0.00868129125516012	1.02990377308976e-20	0.456406439430018
adamts15	496.21	0.365226753201229	0.00817360194603474	0.0353259342135044	0.0132960826397328	4.70531796315149e-25	0.538728023627672
adamts15	502	0.308479791110051	-0.0258070341496077	0.0467059837818953	0.0201051801859344	3.98278232559758e-11	0.199281516839886
adamts15	507	0.18888657178574	-0.0165604062578508	0.0239107257984302	0.00853412890020156	2.79668270843996e-15	0.0523199624729884
adamts15	509.1	0.353902881912565	-0.0339302649113771	0.032271330908967	0.012711934789344	5.53872928597692e-28	0.00760398448484239
adamts15	509.2	0.309564775088583	-0.0160767044647996	0.0497581641181666	0.0213205844962536	4.92780286739021e-10	0.450821516084178
adamts15	510	0.312995013892726	-0.0308668388645186	0.0501022212705067	0.0187427687434273	4.18067138006466e-10	0.0995854790426681
adamts15	512.7	0.243443676481337	0.00155277983872749	0.0242569363640379	0.00890962548138851	1.05834014151307e-23	0.861644507031379
adamts15	512.8	0.143446367360715	-0.0125018005893901	0.0221425637269719	0.00809594798698208	9.27563192324182e-11	0.122538760871315
adamts15	519.8	0.190304455003333	-0.00400897450768181	0.0161010232675519	0.00580789227323228	3.09885124844843e-32	0.490028663697154
adamts15	530.11	0.133306163604308	0.00569636252056997	0.017322251521509	0.00608762426670394	1.40765315382302e-14	0.349413077745561
adamts15	535	0.123613115114569	0.0137227066812157	0.020954269389815	0.00742364909104427	3.65301101943728e-09	0.0645282661835013
adamts15	535.6	0.240222481972903	-0.0146159822053399	0.0356385643716024	0.0121846555191673	1.5781998306267e-11	0.230318024217258
adamts15	550.2	0.116490993967797	0.000356857504497436	0.0177578795627142	0.00615036079771675	5.3821922018766e-11	0.953730940061772
adamts15	558	0.17028990199439	0.00517913323947604	0.0285642225600696	0.0101912140941107	2.49703303289895e-09	0.611315964472768
adamts15	562.1	0.120243012357857	-0.00107426121148406	0.014477380790172	0.00496600162914716	9.93348658238108e-17	0.828735850064441
adamts15	564.9	0.118204944969694	0.00384570343720473	0.0185577009803591	0.00647562123845287	1.89534283241097e-10	0.552596353920776
adamts15	568.1	0.253075819946453	0.0226325692052981	0.0406005076057849	0.0136981009160029	4.56661783608378e-10	0.0984853533302902
adamts15	571.5	0.529814595190532	0.0162666590658802	0.0389236504986916	0.0128555403118769	3.41508481903647e-42	0.205748646019206
adamts15	571.51	0.61953582170529	-0.00425426013160173	0.0708720593752419	0.0255169250666404	2.2981395095483e-18	0.867587950898178
adamts15	573.7	0.227659592709657	-0.00812387216843852	0.0332568022315103	0.0117083745173987	7.62067696099531e-12	0.487775398193469
adamts15	574.1	0.336687314822139	-0.0192822133052451	0.0304101025218061	0.010530266748362	1.72370926267648e-28	0.0670821910120668
adamts15	574.12	0.253559286652954	-0.0372519700502001	0.041264115553839	0.0142105097292724	8.00698401241813e-10	0.0087559689904395
adamts15	578.1	0.361114528934402	0.0183703337743716	0.0581192837044107	0.0218506180426282	5.18719852333856e-10	0.400502706222943
adamts15	585.1	0.436847725707629	-0.0182868777656982	0.0208201073707294	0.00756187744576656	9.57568361009019e-98	0.0155932742448928
adamts15	585.2	0.548717951559917	-0.0211639689365485	0.0653852593327514	0.0250487008954147	4.77639053371943e-17	0.398159506617216
adamts15	585.3	0.665170642259682	0.012551113242124	0.0224588924764894	0.00818593228557102	8.96095769018307e-193	0.125213289166295
adamts15	586	0.390999973197269	0.0743959424982592	0.0673730141311198	0.0236670084231613	6.49408090696955e-09	0.00166971713176156
adamts15	590	0.337740422328926	-0.0177995868006953	0.060760043281945	0.0210753570116082	2.71956216190648e-08	0.398351692874975
adamts15	591	0.168666745396467	0.00217975445584758	0.0182125343570344	0.00659754712612417	2.02478019482931e-20	0.741106343111435
adamts15	605	0.314069684813024	0.0137847040369259	0.0486517053510023	0.0181856263942641	1.07882666142458e-10	0.448451008078248
adamts15	681.3	0.263085122707122	-0.00422828712661709	0.0310786292246842	0.0110234574418749	2.55832799463976e-17	0.701295863723586
adamts15	686.1	0.274920129999681	-0.0441097837357139	0.0415394151933776	0.0154255284143669	3.63363809809076e-11	0.00424267338213664
adamts15	695.8	0.368049086223632	0.022525553929734	0.0627111343454838	0.0234523533711156	4.38539438226055e-09	0.336812886276737
adamts15	707	0.357401797356251	-0.0110385739694598	0.0486116592567708	0.018134736385537	1.94996105893253e-13	0.542724771819474
adamts15	707.1	0.242307073260903	-0.0211476832673037	0.0410792511249718	0.0155096076784299	3.66760884462031e-09	0.172718218500697
adamts15	716.2	0.250198453063558	0.00921574500246086	0.0190473243357622	0.00655218818586395	2.05793399618908e-39	0.15957152369329
adamts15	716.9	0.198934205857928	0.00609448250173269	0.0133998562861827	0.00465020199344233	7.38503350287542e-50	0.189998189823521
adamts15	740.9	0.225465483879307	0.0193767193203874	0.0238504073253025	0.00848181475869668	3.28256978155704e-21	0.0223420691261324
adamts15	760	0.134030893968303	0.00088528467674228	0.020370745722843	0.00732103500916485	4.71787922050988e-11	0.903751682561918
adamts15	771.1	0.309769401968081	0.0013033247730206	0.0539329722836239	0.0199036904453703	9.26847647972785e-09	0.947790584894181
adamts15	782.3	0.301612239954954	0.0024065008600919	0.0323915922400132	0.012452880178654	1.26115485858048e-20	0.846764329051405
adamts15	789	0.146337536397595	-0.00799909737144045	0.0223337628731267	0.0079110491168084	5.66572008880733e-11	0.311954317670471
adamts15	790.6	0.166228371568622	-0.0127487106221017	0.026746489223477	0.00942320555016534	5.13375926724156e-10	0.176085686286806
adamts16	41.4	0.242978774689863	-0.0179600335368253	0.0394835655307285	0.0153213493655364	7.55899666410791e-10	0.241107656536896
adamts16	250.2	0.160795356201195	-0.00166976036452683	0.0214336742292667	0.00805582348390091	6.28528911217856e-14	0.8357961101203
adamts16	278.1	0.179306976722124	-0.00366987541155574	0.019738207025228	0.00715049908192482	1.04407821186122e-19	0.607788020334428
adamts16	318	0.155943596977309	0.000898348305093085	0.025537089170452	0.00933657883145895	1.01805628135431e-09	0.923347319260145
adamts16	327.3	0.229298366301627	0.0167955553318439	0.0385696916786295	0.015039023022067	2.76389071483991e-09	0.264080576259516
adamts16	411.8	0.131764419505218	-0.0110845050908987	0.0235027994655849	0.0086086505339546	2.0666329762881e-08	0.197884969769607
adamts16	428.2	0.164486277655754	-0.0140983523849977	0.029095224108525	0.0111871786377058	1.57325491294438e-08	0.207588523087865
adamts16	502	0.351016074444407	-0.00333841282844908	0.0513678485232767	0.022891753835088	8.29363620165131e-12	0.884051855354881
adamts16	509.1	0.194475339446401	-0.00712788270905703	0.0354172472975662	0.0144759908682775	3.99713270244089e-08	0.622441247177256
adamts16	585.1	0.195423326206917	-0.00829102110220036	0.0227089260596121	0.00861145974490346	7.59363002719933e-18	0.335653282996918
adamts16	585.3	0.307113735967036	-0.020840117688278	0.0247509491402938	0.00931196079408942	2.360144854225e-35	0.0252214092638083
adamts16	591	0.124399314635963	-0.00974228761160228	0.0205097252843389	0.00750869505597842	1.3164054739085e-09	0.194470389280123
adamts4	8	0.147228824674874	-0.0110134933156369	0.0243384958457421	0.0087302406360208	1.45552173378744e-09	0.207116603753109
adamts4	38	0.218566993902216	0.0103637782316631	0.0293021585508834	0.0106275682345914	8.71321015264262e-14	0.329471623154289
adamts4	244.4	0.143974490825967	-0.0181780794928663	0.0257401850747224	0.00893349221102888	2.22698414452456e-08	0.0418686400597424
adamts4	250.2	0.160203020470916	-0.0108416901588297	0.0205685185806748	0.00754919220005732	6.76761043886063e-15	0.150962761515555
adamts4	251.1	0.373071093851488	-0.0140282795103295	0.0574410144519993	0.0217953450862003	8.31130960620609e-11	0.519811179243147
adamts4	272.11	0.0945846711245877	-0.00443079785012105	0.0149448239836163	0.00525436389678923	2.46874954570135e-10	0.399082734519517
adamts4	276.13	0.392771873343684	0.00316214965856557	0.0505212795775524	0.0193185724451868	7.58148865051305e-15	0.869979569598224
adamts4	276.41	0.341279952960064	0.0158815198773053	0.0482914804685813	0.0188172243951823	1.58223090476988e-12	0.398675864949421
adamts4	276.5	0.182490247213588	-0.0158051387536854	0.0311969841399372	0.0116012866405278	4.92721545446691e-09	0.173084031993253
adamts4	278.1	0.140563564686995	-0.0189766176988471	0.0189440403574717	0.00669862685155438	1.17177051731062e-13	0.00461261402899146
adamts4	280.1	0.162113652615504	0.00849987522536708	0.0245952351062988	0.00893260842528441	4.361018130134e-11	0.341322314125146
adamts4	285	0.145408577597202	-0.0135390554561284	0.021677519810685	0.00800442440602575	1.97573589110398e-11	0.0907515621330221
adamts4	306	0.0732627918181294	0.000934523348215813	0.0131107686741786	0.00460752521137535	2.297181566488e-08	0.839271469574784
adamts4	318	0.153610138389179	-0.0170542885795292	0.0245458827870949	0.008744109849605	3.89741795134263e-10	0.0511315029403426
adamts4	401.1	0.0810545350004062	0.00080152240371244	0.0114593941467375	0.00399244045011245	1.51405952778061e-12	0.840886229909497
adamts4	411.8	0.137288714576066	-0.00229798717854151	0.0227156741078136	0.00807196400276474	1.50537454005201e-09	0.775883575078386
adamts4	416	0.220347151647866	0.00827602669831846	0.0331995397785258	0.0122301745639928	3.20013563332296e-11	0.498603188055605
adamts4	428.1	0.295124624911536	-0.00188787373233061	0.0366779461433005	0.0141534990075549	8.52802039359387e-16	0.893888389870332
adamts4	428.2	0.2474871748499	0.0123454350234986	0.0280392470790481	0.0105000223132081	1.0804502602182e-18	0.239693505639255
adamts4	443.9	0.254247551695026	0.00940128987067594	0.0452554040474542	0.0167335185607327	1.93114026513709e-08	0.57423603875922
adamts4	459.9	0.141854711382492	0.0223645872631867	0.0184414158862449	0.00659053245490798	1.44647635131505e-14	0.000690202634966934
adamts4	480	0.199335350703522	0.0014479692618979	0.0274465462624227	0.0101960629520114	3.79508488461811e-13	0.887070064639161
adamts4	480.11	0.14674341275956	0.0156001876679746	0.0252526272425627	0.00950667453748794	6.20949482113448e-09	0.100803207106286
adamts4	496	0.202191559548832	-0.0123007183209085	0.025906430652738	0.00926861061703866	5.96498188496299e-15	0.184463288182493
adamts4	496.21	0.263726955642069	-0.00243138525824617	0.037242693705226	0.014202245993742	1.4280092717561e-12	0.864068680813425
adamts4	507	0.15279431728676	0.00918707897303687	0.0250141820476583	0.00911639021201781	1.00693173698063e-09	0.313572559803189
adamts4	509.1	0.235133188482939	0.00047747949680653	0.0340345341840896	0.0135770484553684	4.89236403273841e-12	0.971945669692749
adamts4	512.7	0.14678702755387	-0.00408769575564439	0.0254557309235807	0.00951501129235791	8.09996921975947e-09	0.667483050608027
adamts4	585.1	0.27823900880418	-0.000688106182241486	0.0219523972267343	0.0080801339456958	8.17199235829697e-37	0.932133996031538
adamts4	585.2	0.402770125595534	-0.0286348361317442	0.0709515591984433	0.0267275162114777	1.37324663876149e-08	0.284006845030813
adamts4	585.3	0.312903379774674	-6.29860775845479e-06	0.024196130680457	0.00874100545635424	2.97148156915984e-38	0.999425059110739
adamts4	707	0.314660561537436	0.00645322289686702	0.0513094290498477	0.0193700557614946	8.64505484014106e-10	0.739017597307804
adamts4	716.9	0.0899405585608217	-0.00679479123288027	0.0141214912544574	0.00495806972533	1.90196043525963e-10	0.170546185174251
adamts8	8	-0.129499807416383	0.00670892572450824	0.0230308282300408	0.00817187579900175	1.87789285679856e-08	0.411659115068932
adamts8	38	-0.155778691878637	0.00762756356239153	0.0274437749527076	0.00993031246679885	1.37651260653434e-08	0.442422359609017
adamts8	41	-0.20694758813212	0.0137158529339644	0.0344859826143665	0.0125232365563803	1.96203861148306e-09	0.273414886867716
adamts8	41.4	-0.216866921993367	0.00408857116477088	0.0353235312696394	0.0134435001062546	8.28096312306959e-10	0.761028881607932
adamts8	197	-0.151558594736616	0.0200091567111215	0.0225009646983485	0.00802058150547045	1.63200105995358e-11	0.0126054270762243
adamts8	250.2	-0.179446066547545	0.00538551086885153	0.0195479868252167	0.00706588549636582	4.32004234022577e-20	0.445949687546657
adamts8	261.2	-0.288383299464686	0.00603771009499293	0.0449098545523386	0.0165581010523339	1.35043308509289e-10	0.715381769436921
adamts8	272.11	-0.123278014785819	-0.0111681393272128	0.0140309205561752	0.00491229473775603	1.54749146223036e-18	0.0229956097931886
adamts8	275.5	-0.270098119112844	0.0168856143328158	0.0468347855123125	0.0166399098388508	8.06755247297918e-09	0.310217396425978
adamts8	276.41	-0.304752466358556	0.0104242663068037	0.045711470976052	0.017581174607453	2.61315122450972e-11	0.553233312279947
adamts8	276.5	-0.17310027576691	-0.00707949814325549	0.0290114447886994	0.0108500373852124	2.42218154336915e-09	0.514087662783942
adamts8	278.1	-0.26752290123966	-0.0125133219559174	0.0180663486977128	0.00627390811524557	1.30437640944208e-49	0.0460972273269777
adamts8	280.1	-0.157711038425731	0.000959962020243141	0.0231665945866706	0.00835387109113763	9.91769704850178e-12	0.908514685100304
adamts8	285	-0.154272358176245	0.00596925128133324	0.0203922511392021	0.0074862538563059	3.87136847343993e-14	0.425241059730004
adamts8	306	-0.111284417156065	0.0052478890514108	0.012427964272123	0.00430748390949858	3.4172430208453e-19	0.22310281117769
adamts8	317	-0.237310718269926	0.0408494923004414	0.0370355052116556	0.01263337352347	1.4777539854115e-10	0.00122300991992789
adamts8	327.3	-0.263419629098819	-0.00438031943035614	0.0363597992999891	0.0131746515133101	4.33064161070537e-13	0.739526191991598
adamts8	350.2	-0.209906118669364	0.0123622821558471	0.0288719229305532	0.0108621033906673	3.5882087121446e-13	0.255074027697582
adamts8	401.1	-0.122186744917973	0.010945290314645	0.010838199723581	0.00372833722490094	1.76948730917849e-29	0.0033279291593408
adamts8	411.2	-0.166491840855531	-0.0195548615563897	0.0252078067457291	0.00895264632950704	3.98126966350544e-11	0.0289435232627056
adamts8	411.8	-0.141693199585271	-0.0113442505498689	0.0212822346260158	0.00754905338916635	2.77926634954387e-11	0.13290657992636
adamts8	418	-0.121608760021472	0.00187410463862396	0.0186690087520277	0.00665582360893435	7.32058670894695e-11	0.778270436731498
adamts8	427.7	-0.225256627910919	-0.00532795771842384	0.039706357129163	0.0143863894785585	1.40267390964034e-08	0.711123879018126
adamts8	459.9	-0.121168500421534	-0.00199466399075796	0.0173526956885244	0.00616236239097821	2.89580248326676e-12	0.746176562640541
adamts8	480	-0.20559914187105	-0.00300956837164673	0.0256906612212301	0.00952798251987091	1.21547641655608e-15	0.752104009040678
adamts8	480.11	-0.138921058640636	0.00162361990370508	0.023724467577681	0.00888386500996603	4.75282933850184e-09	0.854985917124093
adamts8	480.2	-0.308233018215143	-0.0262915638390597	0.055789515657918	0.020845673118466	3.29622068092395e-08	0.207219504368994
adamts8	480.5	-0.373067328667006	0.0109575238409707	0.0616846181543122	0.0242233891930724	1.46673280277822e-09	0.651014668385061
adamts8	496	-0.262775809018107	-0.00825249827524683	0.0244649276888836	0.00867088201674824	6.53901323098203e-27	0.341224585684282
adamts8	496.21	-0.303133864684182	0.00365298139175761	0.0350370488152109	0.013273047146371	5.06892978492549e-18	0.783148764420686
adamts8	507	-0.131620531770402	0.00771304048390933	0.0235511351724784	0.00852005011012233	2.28758861697078e-08	0.365316477314812
adamts8	509.1	-0.21470785806706	-0.00862743429482025	0.0319255886343071	0.0126908763078352	1.75280161933499e-11	0.496622295382192
adamts8	519.8	-0.119583092970218	0.00800252122525109	0.0160173375461657	0.00580884076146688	8.2761488862985e-14	0.168312877866645
adamts8	530.11	-0.114487955641914	-0.00780065220258477	0.0171895976463127	0.00609067252272017	2.73260718468558e-11	0.200280143249283
adamts8	550.2	-0.122875528601307	-0.00453695638424553	0.0175766135757617	0.00614964842616512	2.73219161859891e-12	0.460661118541174
adamts8	562.1	-0.12777527170033	0.01212775741938	0.014360990259355	0.00496312590190319	5.71774390941381e-19	0.0145426517829047
adamts8	563	-0.122376544237056	0.00416013014937445	0.0183286130714724	0.00667801975418538	2.44210366424764e-11	0.533311697095216
adamts8	574.1	-0.168129752242192	0.0274798475967868	0.0300925947872798	0.0105201769843209	2.30918581000241e-08	0.00899855936763395
adamts8	585.1	-0.1746643852209	0.0145672482348916	0.0205544182156569	0.00754811815744588	1.93456610485536e-17	0.053617012929192
adamts8	585.3	-0.144613453008167	0.0246504236013689	0.0222426340589983	0.00816913742918467	7.94525224810675e-11	0.00254863749272304
adamts8	591	-0.126038998663489	4.37133705193015e-05	0.0181300780539667	0.00658806300494183	3.60327110501165e-12	0.994705884341653
adamts8	599.4	-0.167509066001134	0.00616053180791636	0.0304377984445873	0.0110620204105516	3.72696623653341e-08	0.577590032423338
adamts8	681.3	-0.207216624928978	-0.00342457137536293	0.0306754081428219	0.0110111274231552	1.4269905593736e-11	0.755792975602328
adamts8	707	-0.301520123702543	0.0219703082551878	0.0477758537104141	0.0181059510078781	2.7698664366313e-10	0.224965375224326
adamts8	707.1	-0.238773642241789	0.00932543010852695	0.0406885540463228	0.0154773677366353	4.40220793784882e-09	0.546827774846019
adamts8	714.1	-0.29378291215379	-0.0130056567296292	0.0397324205214571	0.0147737539557692	1.42438780522138e-13	0.378685040844266
adamts8	716.2	-0.157375535977105	0.00234751869796302	0.0189758249990396	0.00654438502203877	1.09986782941782e-16	0.719814064856546
adamts8	716.9	-0.139399472197065	-0.00801079345514618	0.0134008831509907	0.00464589434476997	2.42121150532412e-25	0.0846584438857044
adamts8	740.9	-0.177220324428161	-0.013003655171237	0.0237342317767515	0.00846937324427768	8.21274264684862e-14	0.124691995302009
adamts8	743.11	-0.134208940145567	-0.000734079302438381	0.0211121602054454	0.00760313583837432	2.05799365304807e-10	0.923084126812944
adamts8	782.3	-0.210348780345077	0.00839660119855563	0.0321329575198675	0.0124373953959876	5.90193602516858e-11	0.499606330620337
adamts8	790.6	-0.158517090337332	0.00520690214813088	0.0262289432468879	0.00941281118071631	1.50718272926389e-09	0.580145742732162
adamtsl2	8	0.243201859368097	-0.000525179561629868	0.023806925523874	0.00818289136347475	1.68843737950011e-24	0.948826747148052
adamtsl2	38	0.360242128993266	0.00555970122941176	0.0280652563595514	0.00995021335780971	1.03229719098995e-37	0.576331011684764
adamtsl2	38.1	0.441803891119013	0.0127262971297591	0.0570153158386693	0.0204893881106175	9.27187312010656e-15	0.534522970475353
adamtsl2	41	0.289443733578642	-0.0202661874836612	0.0350653449569385	0.0125469910962874	1.52654479696149e-16	0.106262430722891
adamtsl2	41.1	0.456138263736361	0.014886168115817	0.0465198398267337	0.0162173382101959	1.06891013182084e-22	0.358662395802571
adamtsl2	41.2	0.339235670438505	0.0236756330646507	0.0554944612508672	0.0198147741334731	9.77971451623684e-10	0.232146623336038
adamtsl2	41.4	0.387285005751795	0.00237974161897288	0.0370313854992721	0.0134677665584598	1.34255283940488e-25	0.859744783480397
adamtsl2	80	0.280764770374064	0.00305689399919371	0.0441677984378036	0.0149072784645728	2.06033022829334e-10	0.837524855798309
adamtsl2	112	0.21931827436801	-0.000840166937250605	0.032378343574872	0.0114441773539163	1.25607922382182e-11	0.941476392118608
adamtsl2	197	0.162594956496286	-0.00083943228944392	0.0231732967699701	0.00802936370490993	2.27528636886566e-12	0.916736615859205
adamtsl2	208	0.129132807834954	-0.0071193151423265	0.0170028097114794	0.00579610141518751	3.08286571281356e-14	0.219336716363623
adamtsl2	244.4	0.161202492813263	0.00218557270448789	0.0258114041617372	0.0083787483104774	4.22722228966945e-10	0.79421037428266
adamtsl2	250.1	0.827275357573053	0.00637087920354898	0.0702893228151591	0.0250713633258496	5.60068836933598e-32	0.799410729952272
adamtsl2	250.2	0.809827161919145	0.016801024445266	0.0198762412780242	0.00707621138764186	0	0.0175824217491831
adamtsl2	250.23	0.750528533850353	-0.000920256907565901	0.0502948587015865	0.0189779299401986	2.35044367292306e-50	0.961325016465524
adamtsl2	250.41	0.329174720106077	0.00981513249422357	0.0377560829909653	0.0134108809398829	2.82022962466428e-18	0.46424286347464
adamtsl2	250.42	0.381654616756912	0.0165929288420052	0.0543316946739913	0.018673670993825	2.14788093956399e-12	0.374232348377665
adamtsl2	250.7	0.742911112756137	-0.00568774886528362	0.050928311705527	0.0192890967898397	3.37881799231793e-48	0.768094263547699
adamtsl2	251.1	0.814315290114271	0.0167139878696624	0.0552527466667715	0.0204239535114021	3.67477523677049e-49	0.413156091252529
adamtsl2	261.2	0.352397987678827	-0.0363031340460686	0.0461141151662462	0.0165909577196238	2.1409236996568e-14	0.0286603021833223
adamtsl2	261.4	0.338101226363366	-0.00624179460110834	0.034151730719939	0.0124634070778213	4.16385695160542e-23	0.616505089858904
adamtsl2	269	0.680498292097576	-0.043463533882909	0.0701036894628809	0.0281106758609807	2.81430448388979e-22	0.122066521326949
adamtsl2	272.1	0.307460142932588	0.000695689196298968	0.0304793233548914	0.010537358667017	6.27478633658408e-24	0.9473609371226
adamtsl2	272.11	0.247920673366687	0.00756042283387747	0.014269673816539	0.00492187104943031	1.29951668128936e-67	0.124517009379227
adamtsl2	274.1	0.512356955388128	-0.0400410321145706	0.0347426244293519	0.0124301711852097	3.20624673512405e-49	0.00127620464720268
adamtsl2	275.5	0.287800802265457	-0.0151293598793765	0.0480264398465747	0.0166731223859728	2.06576946685258e-09	0.364189963142409
adamtsl2	276.13	0.621561232426274	0.021621899132349	0.0479043948300167	0.018088617982614	1.69517376791527e-38	0.231957445126737
adamtsl2	276.14	0.340543191653568	0.00205582971177986	0.0372675909416222	0.0130156109958366	6.37451728192125e-20	0.87449535336894
adamtsl2	276.41	0.582114091202315	0.021504467029489	0.0462156855623707	0.0176183692420811	2.23267894034647e-36	0.222248567999235
adamtsl2	276.5	0.348836909145511	-0.000470880124369742	0.0299403719981212	0.0108741469880856	2.26636545316439e-31	0.965460224323265
adamtsl2	278.1	0.560329420937167	-0.00685512337278461	0.0187361724422813	0.00627785646971674	1.63001513000409e-196	0.274853818473457
adamtsl2	280.1	0.352440359579321	0.00818776876169408	0.0240601880155293	0.00836776446277725	1.38170229868081e-48	0.327832335358699
adamtsl2	285	0.292474093124658	0.00362187531627385	0.0210531012563472	0.00749896638054617	7.06226747994485e-44	0.629107614063117
adamtsl2	287.3	0.293260919245425	-0.0055136839175831	0.0534097928489017	0.0190355300869866	4.0018389691778e-08	0.772082298017234
adamtsl2	290.2	0.258430883962773	-0.0117878742983292	0.0371593618338044	0.0132712362729548	3.53402769745889e-12	0.374418499222553
adamtsl2	292.4	0.300911912641711	0.02819852092765	0.0359504980750631	0.0130977975310254	5.75333738721434e-17	0.0313249023555305
adamtsl2	300.1	0.132521299130437	-0.00411982379536069	0.0231412495598173	0.00778339631538133	1.02447216843913e-08	0.596590928370969
adamtsl2	302	0.507904496711871	-0.0208351355667259	0.0503793178132067	0.0196724210949466	6.66272034211e-24	0.289552518131133
adamtsl2	306	0.21928478824272	-0.000573412517009819	0.0125812278246575	0.00431570003038039	4.92559138264965e-68	0.894298858659448
adamtsl2	317	0.493444200811629	-0.000497935511934958	0.0373787825582468	0.0126522728564102	8.63663524196649e-40	0.968607022055928
adamtsl2	317.1	0.165518716906321	-0.0062569060610462	0.0259849092038605	0.00899857722398451	1.89272845453221e-10	0.486853714693953
adamtsl2	318	0.365932500047793	-0.00336655956462533	0.0238664192874931	0.0081940566903521	4.63600113895998e-53	0.68117971974636
adamtsl2	327.3	0.511621821364622	-0.0126686393307924	0.0365124282872499	0.013191695572243	1.31154326934279e-44	0.336879303711824
adamtsl2	342	0.330511931411841	-0.000987444295920171	0.0518797591471572	0.0191311629937395	1.88130737682306e-10	0.958835911911002
adamtsl2	350.1	0.256651110286263	-0.0157467693089559	0.0385001231318339	0.0139610081277382	2.62437676970621e-11	0.259357669062935
adamtsl2	350.2	0.315478513197885	-0.0118249239054239	0.0299502357222725	0.0108874363170176	6.05900377788558e-26	0.277431529417653
adamtsl2	351	0.159598701454479	-0.00540445949938193	0.0283897525770732	0.0096263115004054	1.89086287309877e-08	0.574507309622425
adamtsl2	357	0.457665809631231	-0.0142868711980055	0.0481500854039424	0.0169009234237214	2.00078038431624e-21	0.397926166439359
adamtsl2	386.9	0.138297433703236	-0.00652526694686226	0.024822232927239	0.00872898737329908	2.52534165606749e-08	0.454737685989019
adamtsl2	394	0.29526026851157	0.0158511931249797	0.047248129913349	0.017076487135686	4.12713822978329e-10	0.353279606140856
adamtsl2	394.2	0.278438441514088	0.0100691470948947	0.0326695831762014	0.0119062651120787	1.5565440394956e-17	0.397719247246992
adamtsl2	394.7	0.375359398557016	0.00862974887502544	0.0410346129625157	0.0155365657380439	5.83283935079663e-20	0.578588510218689
adamtsl2	401.1	0.287522536691351	0.0037951368832482	0.0110856771270345	0.00373924253888385	2.58906620644909e-148	0.310130596941177
adamtsl2	411.1	0.318020451322842	0.0176706542227345	0.0507163038909073	0.0183105347846005	3.59714311912946e-10	0.334517782151678
adamtsl2	411.2	0.271238784712298	-0.00255330090518161	0.0252939455764961	0.00896999535785144	7.89861290176424e-27	0.775913007381697
adamtsl2	411.3	0.235197255731865	0.0101945853385516	0.0268627961969376	0.00938414465365625	2.03197703331056e-18	0.277318528105321
adamtsl2	411.4	0.242652163389002	-0.00231870881704067	0.0200136468614423	0.00702885695738994	7.84945626466101e-34	0.741487466432891
adamtsl2	411.8	0.358025286542137	0.00106329539621251	0.0213882905281154	0.0075640549933773	6.77659367150571e-63	0.888207958845
adamtsl2	411.9	0.358951608434688	-0.00621714664812274	0.0533126241650338	0.0187264469446413	1.66249156034816e-11	0.739890619394896
adamtsl2	414	0.382809987287747	0.0366914864944101	0.0326020072744418	0.0118185102396742	7.77070358841363e-32	0.00190550699118975
adamtsl2	415	0.214428771568925	-0.000197007467524407	0.0358986001089915	0.0124988160554224	2.32674071885857e-09	0.987424192221631
adamtsl2	415.21	0.643854088964481	0.0382388866758986	0.0592778416403105	0.0490452621171876	1.75583273328919e-27	0.43558793659877
adamtsl2	416	0.352474478774117	0.0339577050935355	0.0318366525983854	0.0114501030997699	1.72792764940161e-28	0.00301983396906443
adamtsl2	418	0.171095613686651	0.00172725879428309	0.0191743575106104	0.006661927608109	4.53221937517226e-19	0.795424513173384
adamtsl2	426.32	0.348776695472294	0.00537673566932302	0.0427714646628543	0.0156625275377642	3.50845413796849e-16	0.731382868177423
adamtsl2	426.91	0.351826955074428	-0.00849782368296324	0.0390824294130949	0.0141861304568717	2.21285025679102e-19	0.549157299977547
adamtsl2	427.2	0.227068892659778	0.0134328279861712	0.0264831630626314	0.00939841038154429	9.98775965449171e-18	0.152927807361869
adamtsl2	427.42	0.381868125393189	0.029248010663406	0.0566151220959943	0.021496056259663	1.53043279660117e-11	0.173633122496165
adamtsl2	428.1	0.625828066807488	0.0196525282751987	0.034825137017201	0.0132577486410915	3.31206848907786e-72	0.138249104800065
adamtsl2	428.2	0.408544618703909	0.00197770496563569	0.0265002022337446	0.00982959671379761	1.2647779556778e-53	0.840542978447742
adamtsl2	433.2	0.220834014993112	-0.0202102859794929	0.0369893708167362	0.0132700654230802	2.36960045711799e-09	0.127759151493759
adamtsl2	433.8	0.450499249494617	-0.0126614248710804	0.0571744316777528	0.0210847731626138	3.29001389545533e-15	0.548172473569076
adamtsl2	443.9	0.509508517160015	0.012388951038476	0.042766476958669	0.0156686766888547	1.00376826931158e-32	0.429129194431836
adamtsl2	450	0.437358365602974	-0.0275730103798516	0.0685006056229496	0.0226377381886118	1.71692051368364e-10	0.22321985557708
adamtsl2	454.11	0.317500369123481	0.0174994969053763	0.0562839047184639	0.0197392809703051	1.6901542331199e-08	0.375331118403992
adamtsl2	458.1	0.306280338000645	0.00631927062611981	0.0380793510821052	0.0134953067914617	8.75128999031643e-16	0.639600880658128
adamtsl2	458.9	0.237067191487403	-0.00042513986310814	0.0286065995961288	0.0101518025503185	1.15993985609244e-16	0.966595744336656
adamtsl2	459.9	0.242630041337549	0.00754068496464647	0.0177375762269455	0.00617025894528448	1.35782020261942e-42	0.221669107935842
adamtsl2	477	0.25000718902031	-0.0239261474975064	0.0444588246008234	0.0160146292762097	1.87297746044833e-08	0.135170864117842
adamtsl2	480	0.302174182846796	-0.0166330044580559	0.0260754387897372	0.00955192174562596	4.71533504276841e-31	0.0816265471197493
adamtsl2	480.11	0.311751533931136	-0.0109394781308239	0.0241210967289629	0.00890247583261276	3.2769721892479e-38	0.219141922248611
adamtsl2	480.2	0.393765978582608	-0.00297340031860446	0.0567904872513171	0.0208901192684856	4.10087112195683e-12	0.886815205622932
adamtsl2	495	0.204103023630257	0.00164443671219672	0.0295153307657369	0.010093818828241	4.67359183057964e-12	0.870585187324358
adamtsl2	496	0.378593728508456	0.0100578675872118	0.0246946929815972	0.00868950369478928	4.7480353762184e-53	0.24707908541035
adamtsl2	496.1	0.295251792343383	0.00854289816186601	0.0446296813393427	0.0165544804015376	3.70066091158337e-11	0.605821236832504
adamtsl2	496.21	0.476285303499083	0.00596777177080855	0.035536073936443	0.0133046578291222	5.81711165484962e-41	0.653758071999632
adamtsl2	502	0.268022383464612	0.00186534648677356	0.0466754312219071	0.0201110505564825	9.34221577528309e-09	0.92610033511767
adamtsl2	507	0.241819056726748	-0.00420081168478773	0.023880670054212	0.00853899793756648	4.23011397194813e-24	0.622750414414359
adamtsl2	508	0.247953641349845	-0.00308954271570743	0.0343705795668055	0.0121657922542769	5.42820614994363e-13	0.799531660504533
adamtsl2	509.1	0.406601643385418	-0.0297456166900648	0.0322662121146979	0.0127207531912133	2.07250516091654e-36	0.0193689221249987
adamtsl2	509.2	0.391294952970133	-0.0277395578826996	0.049468597673099	0.0213330616844185	2.57458058287025e-15	0.193495313068213
adamtsl2	512.7	0.269198734991601	-0.00568132437211064	0.0246017034382858	0.00891739396050227	7.23567479474883e-28	0.524055860820113
adamtsl2	519.8	0.168923162384822	-0.00775902239224498	0.0163323084045217	0.00581280549114564	4.50766482326885e-25	0.181936765980046
adamtsl2	530.2	0.375438720632592	0.0523384125225762	0.0498914046774833	0.0169939691292851	5.26726254877733e-14	0.00207123828867253
adamtsl2	531.2	0.302217175016666	0.00350014564776466	0.0438486443870516	0.0153535068143152	5.49048113917129e-12	0.819669223779491
adamtsl2	531.3	0.421856854464376	0.0090336874546619	0.0612329881564582	0.0210935259871981	5.60390903130686e-12	0.66845583197399
adamtsl2	535	0.201447008103874	0.00394163103144582	0.0214173022773003	0.00742874766664042	5.16325299201079e-21	0.595701825234429
adamtsl2	535.6	0.217697853473851	-0.0118110026984604	0.0355476810202809	0.0122009792976831	9.11927742679388e-10	0.333025756249461
adamtsl2	535.8	0.195236649174964	0.00234091658594042	0.027658883890094	0.0094491560621831	1.68028762881316e-12	0.804337000545826
adamtsl2	537	0.389378928898128	0.0244569654128179	0.043136699362906	0.0148171261873561	1.77043383445795e-19	0.098822803470397
adamtsl2	550.1	-0.166325018196654	-0.0320533379605456	0.0255773059120304	0.0090702172500844	7.88198650392489e-11	0.000409459366273453
adamtsl2	558	0.206858801010691	-0.0057045682667666	0.0290316800822766	0.0101987829586551	1.03870573468716e-12	0.575930972048022
adamtsl2	562.1	0.111122737386633	0.00229812955333322	0.0146420353148219	0.00497050583085665	3.21648683200671e-14	0.643828014723059
adamtsl2	564.9	0.13935745421202	-0.00237044706283642	0.0186962852263194	0.00647933061314392	9.07231677715282e-14	0.714478855360436
adamtsl2	571.5	0.808143981431589	0.0806080898411352	0.0393842591674556	0.012865936965146	1.44287431333113e-93	3.72268907786915e-10
adamtsl2	571.51	1.50048597196549	0.164970020204778	0.0725755194222915	0.0255344761188945	5.83812698134569e-95	1.04235117410224e-10
adamtsl2	572	0.489588417348957	0.0137543604834179	0.0555429275593158	0.0187927343742743	1.20118373325239e-18	0.464230964061694
adamtsl2	573.7	0.234162304333857	0.0360702448309437	0.0336596045114281	0.0117139758801892	3.48149639367116e-12	0.00207523374757985
adamtsl2	574.1	0.214127221047714	0.0119782462052927	0.0312100463350161	0.0105324124418691	6.84554716372439e-12	0.255423467537328
adamtsl2	578.1	0.385514907133723	-0.0268677025056253	0.0578394359661953	0.0218719171192996	2.64196341672608e-11	0.219292739064684
adamtsl2	578.2	0.383519218851173	0.0198259515314459	0.0513558131513022	0.0182583746122442	8.14950735613598e-14	0.27754304761442
adamtsl2	578.9	0.155713094175607	-0.000861582709544922	0.0262569215211972	0.00922718524643943	3.02264409861165e-09	0.925606142687465
adamtsl2	585.1	0.492221238860038	-0.00395345864328979	0.0209665861136667	0.00756583485249027	7.09703837433575e-122	0.601293732093274
adamtsl2	585.2	0.510253830989451	-0.0271034640993584	0.0669700857982531	0.0250667983494833	2.55389939709749e-14	0.27958612821216
adamtsl2	585.3	0.458515558200001	0.00514530560096711	0.0232303301728975	0.00818800180842431	1.02133534298855e-86	0.52974471543896
adamtsl2	591	0.215363756711641	-0.0134137850136462	0.0188142577000549	0.00660012922777377	2.43880553388439e-30	0.0421180463151557
adamtsl2	594.1	0.280678721658174	-0.00713594094742494	0.0490804276822246	0.0171299201108763	1.07310210603013e-08	0.676987399067354
adamtsl2	599.4	0.224841511274673	0.0178100501201262	0.0318361514627968	0.0110732497619652	1.63581707025678e-12	0.10775085907097
adamtsl2	605	0.491177297583999	-0.0138392264233491	0.0501886536679025	0.0181901716147324	1.28520025388161e-22	0.446771809981192
adamtsl2	681	0.342917254559135	0.00190600051920248	0.0445328603113315	0.0157184636292254	1.35726390255066e-14	0.903486128498439
adamtsl2	681.3	0.406270259210879	0.00543009908951309	0.0313039552381217	0.01102894882268	1.62572458945245e-38	0.622472186868565
adamtsl2	686	0.209827437488632	0.00395353280824504	0.0334304546137054	0.0117250335388335	3.46200213674745e-10	0.735975684271512
adamtsl2	687.4	0.284740725137392	0.00244204870232265	0.0371050525722261	0.0131558880564292	1.66834974951285e-14	0.852739623163198
adamtsl2	695.8	0.374994462092441	-0.0126612115054095	0.0645547192552173	0.0234641482443558	6.28697808148235e-09	0.589474177393677
adamtsl2	707	0.68396655196715	-0.00818036990436814	0.0493800786260862	0.0181462110895531	1.25344321615638e-43	0.652131399650007
adamtsl2	707.1	0.395438107688661	-0.0171450703598397	0.0411860209224841	0.0155200307294147	7.89653535169496e-22	0.269287022458913
adamtsl2	716.2	0.211266105033501	-0.0149552534032664	0.0195221560731824	0.0065559378104921	2.71206657000994e-27	0.0225379854989464
adamtsl2	716.9	0.188790965499601	-0.00615871932379339	0.0137868285590976	0.00465124163882024	1.10915604811573e-42	0.185469102390368
adamtsl2	720	0.347629407078569	0.0116752373577819	0.0604306117138484	0.0210409937982121	8.79133536921296e-09	0.578976394170293
adamtsl2	721	0.21609661262637	-0.0218624712871856	0.0386263968155724	0.012959992942606	2.21217680935168e-08	0.0916187359198994
adamtsl2	740.9	0.245520663685086	-0.00723014527403416	0.0244406255904302	0.00848452352015248	9.60646676945226e-24	0.394127013701496
adamtsl2	760	0.118002383521597	-0.0159306027409027	0.0208277931101548	0.00732896810383728	1.46492942660013e-08	0.0297315203614225
adamtsl2	771.1	0.31159238973746	-0.0205097278898184	0.0555251312167153	0.0199149549906793	2.00306618975402e-08	0.303073081686815
adamtsl2	782.3	0.464369809639349	0.0180399052109603	0.0330029314230392	0.0124596820201381	5.76093358574168e-45	0.147655534877901
adamtsl2	783	0.216658464903915	0.00738718197115965	0.0369071222366288	0.013090776053909	4.34823500684681e-09	0.572547016349388
adamtsl2	788	0.183376580544346	0.0034342836769038	0.0247692902788434	0.00881483690018887	1.32756600062377e-13	0.696830403917695
adamtsl2	789	0.142654345578509	-0.0155026522317923	0.0232486143695448	0.00791642756722849	8.46057437780846e-10	0.0501961225547654
adamtsl2	790.6	0.171647912887914	0.0101099712757989	0.0263157258213489	0.00943003081320471	6.9082159274325e-11	0.283673440512516
adamtsl2	798	0.188983046787082	-0.0123201324177387	0.0262449772410458	0.00960560294351765	5.98901714977623e-13	0.199632758063671
adamtsl4	272.11	0.0359792325570035	0.0305683653696914	0.0148939926414394	0.00491494275993047	0.0157055319591609	4.98819959516491e-10
adamtsl4	317	0.233982813574686	0.0109113596020047	0.0389720576422258	0.0126462488116498	1.92679774954888e-09	0.388239780509267
adamtsl4	416	0.183352361208347	0.0242408770176586	0.0331370574306698	0.0114420565517127	3.14527455372998e-08	0.0341262372926118
adamtsl4	571.51	0.476584589174937	0.0217923553103823	0.0724763761552155	0.0255293469321122	4.84172484595774e-11	0.393315699591506
adamtsl4	585.1	0.148621591469608	0.0184471336519251	0.0218865651725045	0.00755882857223478	1.11714766961909e-11	0.0146679531441471
adamtsl4	585.3	0.157555745470772	-0.00836252483709333	0.0240845848487838	0.00817723525790956	6.07961202765006e-11	0.306469010222038
adamtsl5	272.11	-0.0949674760679248	-0.000796853970220751	0.0142921904363838	0.00541760400924957	3.03812441670458e-11	0.883064101183075
adamtsl5	401.1	-0.0674416484576405	0.00513723090085229	0.0109548536464836	0.00411449155846958	7.44519698712744e-10	0.211822375065267
adamtsl5	562.1	-0.090939966647359	-0.00342316289990616	0.0145090116794737	0.00547335240114354	3.66122584710845e-10	0.531693180375698
adamtsl5	585.3	0.194148982930647	-0.0156643916464407	0.0229837418663333	0.00900323113198968	2.98292464203406e-17	0.0818830199962062
adgrb3	251.1	0.319523910591113	0.0356602786838944	0.0540836395003343	0.0205080115650409	3.4637274198118e-09	0.0820618135867515
adgrb3	272.11	-0.0523951794215431	-0.0284845306484365	0.0141986086448312	0.00494558948137057	0.000224110457127291	8.43222366576851e-09
adgrb3	276.13	0.337724471180546	-0.0223524219634792	0.0468451644469273	0.0181651866180408	5.62082667918939e-13	0.218506634192482
adgrb3	278.1	-0.107542124956673	0.00372483847374406	0.0182697999934564	0.00631001695963198	3.94858563088807e-09	0.554985772247014
adgrb3	571.51	0.476597417775169	-0.00420452271350346	0.0715166074616204	0.0256606387626704	2.66201018587417e-11	0.869848399289442
adgrb3	585.1	0.178671135292506	-0.000150546458747851	0.0207083822846238	0.00759356749655561	6.24548245278521e-18	0.984182556244765
adgrb3	585.3	0.33438398440795	0.00481111294707396	0.0224929577053039	0.00822024874947583	5.46570893222198e-50	0.558362260943216
adgrd1	38	0.201750000201265	0.00815601523682139	0.0313287473459022	0.00993498437391372	1.19652848198246e-10	0.411681066609727
adgrd1	41.1	0.355795745409647	0.0215224299045228	0.0517197687787117	0.0161921414983046	6.01478652369132e-12	0.183785347470015
adgrd1	250.1	0.462931258959242	-0.0262755598598428	0.0768857956940577	0.0250319412883914	1.73316527527716e-09	0.293864679087619
adgrd1	250.2	0.387734241796276	-2.25552897424765e-06	0.021979281972183	0.00706578548114076	1.19548847540033e-69	0.999745300544542
adgrd1	250.23	0.393044135591312	-0.0269394341898333	0.0563697272276165	0.0189432700760716	3.1111375790662e-12	0.154994007914057
adgrd1	250.42	0.349857381299274	-0.0370116196272003	0.0598208126330932	0.0186484279079745	4.96257020365576e-09	0.0471773528513489
adgrd1	250.7	0.413132501184272	-0.0175725180616841	0.0570956627804433	0.0192576847678145	4.62810563139789e-13	0.361508828863736
adgrd1	251.1	0.464801269961141	0.0108104508370703	0.0613277376626389	0.0203902712454426	3.4830088712786e-14	0.595989284208017
adgrd1	272.1	0.188698114303361	0.0395665694769343	0.0341413248263062	0.010517777889881	3.25806677070343e-08	0.000168644089544265
adgrd1	272.11	0.144198688262753	0.0340131113526011	0.0160811499848404	0.00491440990736882	3.0486931809636e-19	4.48157100343788e-12
adgrd1	274.1	0.473466542140725	0.0779917626458603	0.0396747874068225	0.0124013474029827	7.89943913579335e-33	3.19569112433845e-10
adgrd1	276.13	0.344841667297424	0.0382025365665151	0.0539480256985413	0.0180611871992497	1.63613061918834e-10	0.0344152002771629
adgrd1	276.41	0.297118687092775	0.0178545154382333	0.0517963195685388	0.0175861174190621	9.67731591174877e-09	0.309980988559276
adgrd1	278.1	0.262022588877757	-0.00533202958220098	0.0202203778207959	0.00627214533943593	2.10751224213456e-38	0.395262504761202
adgrd1	306	0.170891256985546	-0.00099566767694049	0.0140607681618927	0.00430964598282528	5.47841096139714e-34	0.817289663292766
adgrd1	317	0.681875365869835	-0.00385862204718912	0.0409546767830642	0.0126310455491669	3.05081858115343e-62	0.759995158913002
adgrd1	317.1	0.304226898618814	-0.0177318248248571	0.0287356265418679	0.00898194484191562	3.42030734984677e-26	0.0483631907872439
adgrd1	318	0.200214773752118	0.00697949713310304	0.0262116415657338	0.00818245620194633	2.1995260882104e-14	0.393668657459571
adgrd1	401.1	0.148522082561973	0.000141840739018741	0.0123834656306485	0.00373319221582338	3.83946360316224e-33	0.969692074195701
adgrd1	411.8	0.133990028329228	0.00879011616626089	0.0243635427917248	0.00754974443674225	3.80628226829241e-08	0.244305208300197
adgrd1	428.1	0.319029826827839	0.0150051649447127	0.0391650963366591	0.0132362536262578	3.76879069696851e-16	0.25694500427771
adgrd1	428.2	0.209907580541242	-0.00103368304285903	0.0298653195824855	0.00981796807166062	2.08806607919302e-12	0.916149804543164
adgrd1	443.9	0.343438860807873	0.0272379047022293	0.0482854466200453	0.0156414986715333	1.13812144801667e-12	0.0816157401294512
adgrd1	459.9	0.129071431422007	0.00311809174823247	0.0198269855429657	0.0061592121173565	7.52074595150254e-11	0.612682228244077
adgrd1	480	0.159945504837022	-0.00973028614396978	0.0293281033813216	0.00953082116339201	4.93435014455119e-08	0.307288355506306
adgrd1	496	0.185051004400367	-0.0175668675387598	0.0277033957370176	0.00867049016653512	2.39394615601548e-11	0.0427594136921882
adgrd1	496.21	0.255033277587225	-0.00611399034123505	0.0397093958484377	0.0132783580849812	1.34061288497113e-10	0.64519485452515
adgrd1	507	0.170406849753875	-0.0242192058255606	0.0268026028944754	0.00852895863733894	2.04601036699042e-10	0.00451639121159116
adgrd1	509.1	0.203933101831603	-0.0147651628001981	0.036138614055955	0.0126960645218025	1.67034371283282e-08	0.244841014714396
adgrd1	512.7	0.172690886500852	-0.00239417504208466	0.0271423848244761	0.00890213311540862	1.98616905287096e-10	0.787972798130564
adgrd1	571.5	0.472558497567882	0.0613172086559074	0.042124487794289	0.0128542927348153	3.32174994889779e-29	1.84067160649518e-06
adgrd1	571.51	0.738915643613486	0.0394899285515737	0.077601347892331	0.0255035281383919	1.6997018595208e-21	0.12152351561113
adgrd1	572	0.427914200034783	-0.00946300397925663	0.0606307639614354	0.0187634761368039	1.69271841919277e-12	0.61402874815322
adgrd1	585.1	0.274102059312307	0.0153039120305811	0.0235706309023706	0.00755201287020307	2.93633638604452e-31	0.0427168539755123
adgrd1	585.3	0.180892652637818	-0.00345855175656211	0.0258825316978889	0.00817348139578536	2.76879973114497e-12	0.672190902690645
adgrd1	681.3	0.257941402002925	0.00912635700529709	0.0346275365810118	0.0110121544626152	9.40322178356426e-14	0.407244139265399
adgrd1	707	0.337704661370241	0.00274321483841662	0.0545698799633834	0.0181092180176608	6.07467559479762e-10	0.879595758279832
adgrd1	716.9	0.113024093833368	0.00556931319660658	0.0151571544425707	0.00464305960950227	8.86391456976541e-14	0.230336665200105
adgrd1	782.3	0.224003315353033	0.00717039732601851	0.0363116719473998	0.0124373305444312	6.87637975835224e-10	0.564262260233181
adgre1	38	0.242606896335462	0.0102840973026416	0.0281489623699011	0.00993847075381711	6.77304006063233e-18	0.300773238011332
adgre1	41.1	0.281521005117345	0.0205335683519442	0.0470257166742468	0.0161938014121684	2.14361101827448e-09	0.204801740052403
adgre1	41.4	0.23025018017025	0.0205999647720772	0.036519231841873	0.0134477565567519	2.88376186996953e-10	0.125559107605324
adgre1	202.2	0.415616042352669	-0.0493983878341712	0.0677645001992332	0.0230467501808653	8.61063019812649e-10	0.0320810505532779
adgre1	250.2	0.251855207339099	0.0188322379898189	0.0198913238391979	0.0070660270610696	9.65601847669393e-37	0.00769469953031223
adgre1	250.23	0.305290380890732	0.010853590360424	0.0509749947490948	0.0189497327928809	2.11106205002315e-09	0.566809299868264
adgre1	250.7	0.333941700923993	0.0216303043426284	0.0517817363361355	0.01926337064982	1.12572156001596e-10	0.261491754690782
adgre1	251.1	0.370807340247343	0.0502719708916661	0.0553149096517967	0.0203951764627094	2.03388915668678e-11	0.0137053362412981
adgre1	261.4	0.205132952474032	0.00115066886530029	0.0333736001590382	0.0124483444735707	7.91796345556234e-10	0.926352040355947
adgre1	274.1	0.195437715637063	-0.0138884191395182	0.0357465067738033	0.0124099621785214	4.56881832699258e-08	0.263082683745652
adgre1	276.13	0.291447401835544	0.0241848170694127	0.0482198156648239	0.0180683433208927	1.50207395369681e-09	0.180727378772305
adgre1	278.1	0.235505331354959	-0.00572832606505312	0.0185327914331141	0.00627249119271018	5.37289483425706e-37	0.361113295428792
adgre1	280.1	0.180707394232094	-0.0202231283052652	0.0238522675494974	0.00835409246052517	3.5607091381901e-14	0.0154887342510041
adgre1	285	0.131993066888007	-0.0169672672056186	0.0209496202323721	0.00748907292863703	2.96688417580441e-10	0.0234756921514932
adgre1	287.3	0.407924050020117	-0.0128380678939414	0.0539334860699251	0.0190087803523507	3.92470570507949e-14	0.499437114882078
adgre1	318	-0.138417687767903	0.000563471503429586	0.0240721589936649	0.00818405001806201	8.91826513727752e-09	0.945109051336226
adgre1	327.3	0.235795907902629	0.0129872629353465	0.0373602577766111	0.013171938284076	2.76504423063098e-10	0.324143105135193
adgre1	357	0.269401742842099	-0.0123493170283939	0.0485220341369481	0.0168786211086375	2.82172936597518e-08	0.464379548941819
adgre1	401.1	0.080102435252224	0.0069797457041225	0.011050444871367	0.00373482589008536	4.20488526085056e-13	0.0616468036665586
adgre1	428.1	0.238310079833456	0.00319279725666084	0.0348257566032268	0.0132470785385238	7.7591668827833e-12	0.809540412059205
adgre1	428.2	0.16195695474976	0.0147944158400922	0.0266758567643406	0.00982071136808014	1.26884075447257e-09	0.131951557610768
adgre1	537	0.275771436547132	-0.00321561611070821	0.0430851588995283	0.0147928558068735	1.5475417039958e-10	0.827915107438595
adgre1	571.5	0.312030326278209	0.0191703912248083	0.0392746695895608	0.0128509813776077	1.94467144424855e-15	0.135765925486252
adgre1	571.51	1.01113018840965	0.0112845601319043	0.0720101951502467	0.025508913093674	8.68710525831317e-45	0.658216315187245
adgre1	572	0.326605002601221	0.0135626731260855	0.0553731480887651	0.0187663849433059	3.67363719000857e-09	0.469857446313352
adgre1	574.1	0.188795687203201	0.0425679259480523	0.0308436983099916	0.0105202173003503	9.29632292114882e-10	5.20341600159893e-05
adgre1	585.1	0.253618663698925	-0.00445458119916641	0.0209723466340996	0.00755592131527593	1.15003974368233e-33	0.555493465293934
adgre1	585.3	0.269686478963166	0.00912295026913596	0.0229654509583107	0.00818027112826513	7.65901269246038e-32	0.264748390733778
adgre1	591	0.113940163233136	-3.7771654899713e-05	0.0185508154089295	0.0065866163936926	8.14596800577269e-10	0.995424470881838
adgre1	681.3	0.219153015082886	0.00588708922436427	0.0315453711045529	0.0110138961338026	3.72522528486221e-12	0.592985492118183
adgre1	707	0.328266483770913	0.0432112838080233	0.049222903285824	0.0181182382375295	2.57589979830671e-11	0.0170809519665937
adgre1	716.9	0.0797590326094971	-0.00251467528312284	0.0136169628058429	0.00464519343539092	4.70370422306012e-09	0.588266390547809
adgre1	782.3	0.239599970956702	0.0137439599739092	0.0328535883020178	0.0124426344787463	3.0321364218196e-13	0.269339015772471
adgre2	165.1	-0.297841617553769	-0.00494565107249361	0.0422882816127992	0.014425460932683	1.87976594403262e-12	0.731717473550592
adgre2	250.1	0.560554096443099	0.039471201472131	0.0707657195262294	0.0250203757074557	2.35104146551146e-15	0.114666198864571
adgre2	250.2	0.235142196818635	0.0201365031762326	0.0201629972123818	0.00706056833256924	1.99151483284902e-31	0.00434497022414946
adgre2	250.23	0.541795186723999	0.0231321920079379	0.0510191921855577	0.0189307880647765	2.42011785302695e-26	0.221732218582965
adgre2	250.7	0.551034905712473	0.0404626888173216	0.051832930905064	0.0192457842144758	2.13850965464363e-26	0.0355166500425994
adgre2	251.1	0.517384323315956	0.0395896916408427	0.0554934836943917	0.0203747231020817	1.12740016479103e-20	0.0520066432573802
adgre2	269	0.405015144366703	0.0405523782285426	0.0723263031114372	0.0280403849453556	2.14559677268873e-08	0.14811737861324
adgre2	276.13	0.335340865054063	0.0147591675011867	0.0479127785710244	0.0180453487025602	2.57821673149612e-12	0.413418189155789
adgre2	278.1	0.121251963447437	0.00360836542392077	0.0186355391557282	0.00627329943558803	7.69266286901779e-11	0.565159967776552
adgre2	287.3	0.464448018353307	0.0068876917685532	0.0545320454041713	0.0189893251555326	1.63776107261168e-17	0.716818631572503
adgre2	317	-0.208239494401013	0.0194896037278066	0.0381022922582111	0.0126290109738062	4.62190453257305e-08	0.122772385766544
adgre2	318	-0.357233555917095	-0.003614373381214	0.0243883605028582	0.00818584283013038	1.39339497513533e-48	0.658822433915865
adgre2	428.1	0.206579789113912	0.000244494272296871	0.0352086153435579	0.0132250338429076	4.42927544198516e-09	0.985250163007122
adgre2	496	-0.258333620920282	-0.00351602538521658	0.0252206144660836	0.00866434253953137	1.27288026133331e-24	0.684886574841375
adgre2	496.21	-0.262577801425263	-0.0127994381292937	0.0361908487085148	0.0132679182761618	4.00581410508113e-13	0.33469972604719
adgre2	571.5	0.264228868773654	0.0162440025477513	0.0393488669380483	0.0128537121109339	1.88025997289231e-11	0.206316312663192
adgre2	571.51	0.992018459467434	0.0259266846069715	0.0722150376914022	0.0254914425118471	6.09437564871016e-43	0.309118205310929
adgre2	585.1	0.223878707944871	0.00232576912014501	0.021279251800481	0.00754462442483331	6.91462296340705e-26	0.757878127241597
adgre2	585.3	0.31095574619187	0.00637744457236815	0.0231377021034729	0.00816883474584887	3.55531528571596e-41	0.434976419445714
adgre5	165.1	-0.320192150270612	-0.0079709015605357	0.0417095436401089	0.0144367573850274	1.63223947220041e-14	0.58086238776273
adgre5	250.1	0.633477642021807	0.0311885408955094	0.0709956570474488	0.025025185290737	4.54784537998607e-19	0.212659374410304
adgre5	250.2	0.266065956541255	0.0215971944547418	0.0201442775232459	0.00706029197746939	7.88752007808398e-40	0.00222102213888905
adgre5	250.23	0.582499863448597	0.0227291379433121	0.0507608707229423	0.0189375486975948	1.75422058447308e-30	0.230055688557998
adgre5	250.7	0.58375206387687	0.0361968454322255	0.0517070089323575	0.0192505053075926	1.47687322309847e-29	0.0600663520959162
adgre5	251.1	0.454207045516691	0.0229214305114137	0.0551333149645086	0.0203833989537447	1.74615012175781e-16	0.26079476384583
adgre5	269	0.443152914889026	0.0433346425140917	0.0720355841630958	0.0280479606787008	7.65788873590997e-10	0.122341578378818
adgre5	276.13	0.385585124731858	0.0265581708682907	0.0478511678764951	0.018055679013296	7.75473317724028e-16	0.141317075001943
adgre5	278.1	0.170702489238308	0.00493263783682776	0.0186311061061382	0.00627420539314366	5.08355000999944e-20	0.431763624703427
adgre5	287.3	0.488332428684244	0.0114427730253157	0.0549917137155882	0.0189967498179948	6.67946941418358e-19	0.546938355250415
adgre5	318	-0.364644140140933	-0.00282267854226967	0.0244017299326285	0.00818489641128332	1.72043190958989e-50	0.730196393131065
adgre5	428.1	0.227437808674616	0.00624974362111788	0.035038514082179	0.0132339909014094	8.52230341804091e-11	0.636748817451586
adgre5	496	-0.231707314915795	0.00309838556672191	0.0251225411319108	0.00867059251193473	2.88674686544394e-20	0.720834177158767
adgre5	496.21	-0.26814656122003	-0.00605943685603979	0.0361050393317314	0.0132778800771452	1.11217852470718e-13	0.648134183814941
adgre5	571.5	0.261983151373926	0.0215126984395954	0.0393627860020747	0.0128545892796411	2.82137240187687e-11	0.0942205937504013
adgre5	571.51	1.05573151286871	0.0347079263766042	0.0719392075435512	0.0254959657756785	9.27650180459742e-49	0.173415580498799
adgre5	572	0.349492545046825	0.00386899750267692	0.0563435601363417	0.0187639549595919	5.5437844448018e-10	0.836640099873932
adgre5	585.1	0.25153519763546	0.00165094454071835	0.0212902503422684	0.00754971485492873	3.28215712715893e-32	0.826902126370815
adgre5	585.3	0.339918734314355	0.00711963287253749	0.0231364981723759	0.00817537748688783	7.26656132589422e-49	0.38382902095236
adgre5	681.3	0.175068813801588	0.0115611275472487	0.0316785225887125	0.0110107003040026	3.26831597603727e-08	0.293722612915109
adgre5	707	0.290403612436154	0.0338772601018546	0.0496397248033513	0.018107285176284	4.90905306216864e-09	0.0613563379303767
adgrf5	38	0.16947323176496	0.0117580255863345	0.0286547387111723	0.0099332788397688	3.33253860257548e-09	0.236531702492092
adgrf5	250.2	0.1932592763446	-0.00716911546728908	0.0203057025647773	0.00706212862061412	1.77416046486768e-21	0.310034627595776
adgrf5	272.11	0.112103219165526	0.00800788769100492	0.0146476995207589	0.0049157444390598	1.95888235187938e-14	0.103306990062273
adgrf5	278.1	0.12811784551908	0.00657715513629371	0.0185769016353066	0.00627809830742381	5.32540968532722e-12	0.294806833643237
adgrf5	280.1	0.15083868279568	-0.0056067744444295	0.0239943886450198	0.00836589882472332	3.24880927827565e-10	0.502734185551575
adgrf5	401.1	0.0738318025893964	0.00934961841143753	0.0112182074190999	0.00373468266467164	4.65957236906252e-11	0.0122986535542612
adgrf5	411.4	0.122709325076574	0.011834444511747	0.02120083677937	0.00700629502115969	7.12517747383607e-09	0.0911972161551299
adgrf5	428.1	0.195676962756034	-0.00445850448322619	0.0357545070573197	0.0132158475821287	4.43001185376918e-08	0.735845184012009
adgrf5	459.9	0.134407260968702	0.0179741117682713	0.0180155075189516	0.00616515028682601	8.61015808566948e-14	0.00355189977233335
adgrf5	496	0.155015432128843	-0.0166071999131469	0.0252319181863574	0.00868021631508326	8.06593678304828e-10	0.0557193567563612
adgrf5	509.1	0.1834835601151	0.00603695716312468	0.0331024723780972	0.0126941843787378	2.97509663877095e-08	0.634381656248009
adgrf5	585.1	0.182695637156413	0.00901753620931419	0.0215017775436845	0.00754623624592301	1.9494081748515e-17	0.232098219066317
adgrf5	585.3	0.149894399286069	0.00955817096726132	0.0233385083628097	0.0081773119163263	1.33947496972093e-10	0.24245816121666
adgrg1	8	0.221787419531066	0.0189464116953147	0.024449476494951	0.00816681511031329	1.17654669411865e-19	0.0203448477825816
adgrg1	38	0.325316090782889	0.00653240437924606	0.0288291161753099	0.00993155973850851	1.56904354603102e-29	0.510703902535518
adgrg1	38.1	0.359692710067827	-0.0012489467660317	0.0590170919645649	0.0204493409078508	1.09628479454381e-09	0.951299351729914
adgrg1	41	0.296130521254334	0.014319781455071	0.0362649556335453	0.0125183148519047	3.19447165810007e-16	0.252662424143266
adgrg1	41.1	0.398413158745664	0.0156207891913968	0.0484966080355266	0.016192720639509	2.11671787658411e-16	0.334705256647868
adgrg1	41.2	0.341492358115784	0.00484092764227173	0.0570681208443023	0.0197865199183004	2.17800126206518e-09	0.806721358478863
adgrg1	41.4	0.3416875264827	-0.00335341713196513	0.0381189364694718	0.0134392952273421	3.13901435505953e-19	0.802956029341662
adgrg1	112	0.270946748453772	-0.00449483062020692	0.0339103039560079	0.0114242426593652	1.34828412384699e-15	0.693989580403537
adgrg1	197	0.144852220385346	0.00194397140381058	0.0239341393001835	0.0080152966267157	1.42954241859318e-09	0.808367434521912
adgrg1	244.4	0.161489150267162	0.0173100930269909	0.0268279282539351	0.00836317494249516	1.75019670207916e-09	0.0384711498519194
adgrg1	250.1	0.939717688593598	0.0403849617073095	0.074877681811595	0.0250362139503036	3.97323569090912e-36	0.106731070131263
adgrg1	250.2	0.689462522942844	-0.00239071864699128	0.0210562442192462	0.00706671531105262	3.71422942846357e-235	0.735131914179402
adgrg1	250.23	0.995806652986609	-0.0333707555822786	0.0539616261849317	0.018937366696584	4.84444076507103e-76	0.078041505773535
adgrg1	250.41	0.22743925674449	-0.0226191509329742	0.0385291433602087	0.0133872457571276	3.56853464946987e-09	0.0911036407538518
adgrg1	250.42	0.387260343793856	0.00104440477617574	0.0564412232560613	0.0186478240186806	6.82351774168778e-12	0.955336397485938
adgrg1	250.7	1.01833805732584	-0.0188545820957293	0.0549009575056629	0.0192571899931486	8.364269038742e-77	0.327533974276005
adgrg1	251.1	0.836803014056043	0.00485389490295801	0.0577065159288887	0.0203863364513548	1.19372764739266e-47	0.811807027445328
adgrg1	261.2	0.283248702299359	-0.0219736363355792	0.0476360503257559	0.0165565428544151	2.74607006516916e-09	0.184446673953534
adgrg1	261.4	0.289323772787469	-0.00456413203453076	0.0356348907282405	0.0124402739173645	4.69595718076199e-16	0.713705871738511
adgrg1	269	0.736884963627076	-0.00351342771924984	0.0746539732822575	0.0280629118694451	5.57889919347494e-23	0.900366595215166
adgrg1	272.1	0.179182732629134	-0.0122917720830918	0.031138862995387	0.0105178091077575	8.69953636498448e-09	0.242539521434433
adgrg1	272.11	0.124315928632669	-0.0236625077874031	0.0144780794744657	0.00491405442950134	8.96642439334229e-18	1.46999656366545e-06
adgrg1	274.1	0.318614112163014	-0.00358566553988849	0.0356162505187312	0.0124173972397613	3.69428766664516e-19	0.772763940077438
adgrg1	276.12	0.222801565361721	-0.0142041813367336	0.0336046687135011	0.0116439921926743	3.35510165814376e-11	0.222513359641601
adgrg1	276.13	0.488399011342087	0.0230294666629938	0.0489881274046048	0.0180566962093663	2.06764382680723e-23	0.202168554521451
adgrg1	276.41	0.438047748832187	0.0178259469416643	0.0481062781842489	0.0175843895043472	8.56067236394028e-20	0.310708245449955
adgrg1	276.5	0.294314427887593	-0.00503825633902915	0.0307237121802277	0.0108480495375128	9.7619572003106e-22	0.642333315852443
adgrg1	277	0.312618727690314	0.037566290168183	0.054153504723608	0.0186266184008367	7.79532055273358e-09	0.043715681760149
adgrg1	278.1	0.447275356828901	-0.00927644543797386	0.0196553874435955	0.00627019358739968	1.25539800926095e-114	0.139019764280893
adgrg1	280.1	0.283842919926307	-0.011939291633925	0.0248281206151661	0.00834934392735	2.88314860704601e-30	0.152726306814054
adgrg1	285	0.205267748988913	-0.0176599086868514	0.0215368333163179	0.0074812043355614	1.55762073950577e-21	0.0182468600338298
adgrg1	287.3	0.394490467155091	0.025695734643011	0.0561055884933178	0.0190022096098676	2.04742415725583e-12	0.176295409089222
adgrg1	290.2	0.288181820357551	0.0331372548507534	0.0379229191223669	0.0132300283560535	2.98090036833479e-14	0.0122555220441404
adgrg1	292.4	0.213257182626327	0.0211093494056257	0.0361464526987352	0.0130729572956651	3.63921655422561e-09	0.10636829834914
adgrg1	302	0.609939831510233	-0.0091699789238737	0.0532559959609401	0.0196568817337571	2.27199418821563e-30	0.640856060474734
adgrg1	306	0.161156335633241	-0.00380141921004557	0.0128622407262337	0.00430771239702082	5.15422689839466e-36	0.377523668422768
adgrg1	327.3	0.408348779856397	-0.00342824036494587	0.037984074519011	0.0131812203085524	5.89246391096762e-27	0.79479805125953
adgrg1	350.2	0.26593507462457	-0.000763907255885504	0.0303755949123816	0.0108587336812824	2.04297726022788e-18	0.943915428270331
adgrg1	357	0.348950293181805	-0.0295332882466447	0.0496730621784228	0.0168700203714251	2.14157894078938e-12	0.0800083923486139
adgrg1	394.2	0.227893913438414	-0.0240487791616696	0.0334866258719127	0.0118775634754417	1.00684652943199e-11	0.0428957877780332
adgrg1	394.7	0.263280260472748	-0.0453430139200342	0.0418593458112348	0.0154976859156955	3.18200836944762e-10	0.00343579968389976
adgrg1	401.1	0.216952787866983	0.004882504463743	0.0112895077188059	0.00373442139506457	2.65700693446708e-82	0.191065814387327
adgrg1	411.2	0.188266628342276	-0.000954757891658853	0.0256858828788466	0.00895889373823991	2.30882176330795e-13	0.91512935920209
adgrg1	411.3	0.155657784831773	-0.00159609825370897	0.0272848196753382	0.00937131799522484	1.16395956676945e-08	0.864760549927784
adgrg1	411.4	0.208039054077242	-0.00332846749047747	0.0203391966324646	0.00701972775292053	1.47822115951194e-24	0.635386487597326
adgrg1	411.8	0.254259968622033	0.00855727348302808	0.0216643253346936	0.00754875778248701	8.29976031387063e-32	0.256962280713476
adgrg1	411.9	0.325511031718202	-0.026389656317226	0.0546168281374229	0.0186950514850061	2.52386744474101e-09	0.158072159055413
adgrg1	414	0.31757758332755	-0.00897473173275031	0.033656182005041	0.0118024176481151	3.87518292321406e-21	0.447006746378531
adgrg1	415.21	0.530724140895898	-0.0474600728403956	0.0631453428972013	0.0489333473354987	4.28581935273771e-17	0.332100218844037
adgrg1	416	0.311508576565403	-0.0140453471105829	0.0326149551813915	0.0114280285025011	1.28331038811371e-21	0.219061961100106
adgrg1	426.32	0.281385404501262	-0.0182307074384011	0.0440895279254287	0.0156245278839233	1.74633697581407e-10	0.243290932356805
adgrg1	426.91	0.351084044599034	-0.0376537320710865	0.0402074573510994	0.0141554113358258	2.50619824643715e-18	0.0078135113307492
adgrg1	427.2	0.157477206233257	-0.0148941048546283	0.0268257144711797	0.0093823179015729	4.34790697778413e-09	0.112407281836206
adgrg1	428.1	0.508045950710057	-0.0311508049282577	0.0361705505090858	0.013226877272213	8.16880300306173e-45	0.0185170198407209
adgrg1	428.2	0.360142158358688	-0.0115386611614258	0.0273201889104014	0.00981123157315872	1.10997128134139e-39	0.239568287722403
adgrg1	433.2	0.210047648246441	0.000369207429355661	0.0378559166336475	0.013238780726288	2.879527101608e-08	0.97775121952962
adgrg1	433.3	0.254228182722647	0.0315805397366857	0.0424037821375268	0.0148194473478821	2.02969053016927e-09	0.0330874887175705
adgrg1	433.8	0.384527327101233	-0.053327558836023	0.0598566675914436	0.0210363373453311	1.32621266847949e-10	0.0112440556227989
adgrg1	443.9	0.324417679298965	-0.0200636233180003	0.0439837626070725	0.0156344501423853	1.63298569550669e-13	0.199388483406563
adgrg1	458.1	0.282086079115069	0.00552635722835332	0.0388649437549843	0.0134605590463728	3.92533136231271e-13	0.681395738316846
adgrg1	458.9	0.203105280262546	0.00602599938046879	0.0291458727686198	0.0101313838559405	3.20161046723401e-12	0.55198691609885
adgrg1	459.9	0.195796539875233	-0.0210601038112814	0.0181196771704318	0.00615956026405514	3.23335490571907e-27	0.000628304570779168
adgrg1	480	0.235314347251948	-0.000571448205832458	0.0265926955906967	0.00952846936421685	8.84384526722553e-19	0.952177363475896
adgrg1	480.11	0.237509426748382	0.00122142755941874	0.024771827696288	0.00888149524259553	8.99093850324721e-22	0.890615839908181
adgrg1	480.2	0.437774242444745	-0.0383257879760477	0.0589736241599281	0.0208487535865527	1.14305850246961e-13	0.066021571777852
adgrg1	496	0.213497503072776	0.0104919375512007	0.025447321232348	0.00867018904054453	4.87040313581908e-17	0.226234248595187
adgrg1	496.21	0.270898340658953	0.00251312056917256	0.0365948951201943	0.0132786897219147	1.33516892109759e-13	0.849889294779349
adgrg1	502	0.402932994932832	-0.0244160926817048	0.0487229427677611	0.0200557172411531	1.34091488696325e-16	0.223447085433099
adgrg1	507	0.213186537486362	-0.0262185498717258	0.0244203929628186	0.00852252699669167	2.54994912009384e-18	0.00209529117079571
adgrg1	508	0.234997058158786	-0.026094379387083	0.0352102096014875	0.0121402343771727	2.48725147340149e-11	0.0316016641383295
adgrg1	509.1	0.3240161302318	-0.0177817997484192	0.0333833191778762	0.0126915424248844	2.84472496103524e-22	0.161191718559837
adgrg1	510	0.303679953068804	0.00805648335978179	0.0530406179217926	0.0187125264448374	1.03176572575974e-08	0.666803178327331
adgrg1	512.7	0.177790717399855	0.00959640896572298	0.0253614515435444	0.00890147949455589	2.37852322283637e-12	0.281002971309378
adgrg1	519.8	0.148969380892988	0.00349545012776841	0.0168481924042559	0.00580434314287935	9.41370138973687e-19	0.547032451548264
adgrg1	530.2	0.341496139663919	0.0205836786897496	0.0525870751027623	0.0169716016458911	8.36324276727209e-11	0.225194573679006
adgrg1	531.3	0.345809264113256	0.0360290533764428	0.0626313314943924	0.021059352372359	3.36412204050514e-08	0.0871117846506502
adgrg1	535	0.152266390782823	0.0177577021387483	0.0221578430594115	0.00741912634294805	6.33541842021109e-12	0.0166883388460991
adgrg1	535.6	0.200371680027108	0.0147306215202383	0.036504359984437	0.012182955238664	4.04262758866869e-08	0.22661779707531
adgrg1	537	0.307007310718304	0.0464384019877576	0.0446682600553533	0.0147913206824031	6.28422838570258e-12	0.00169195388278444
adgrg1	563	0.113714529737862	0.0124192675098425	0.0192257812524148	0.0066731021122822	3.32501887387517e-09	0.0627309624706995
adgrg1	564.9	0.109365373677544	0.0113724216326224	0.0190980265456782	0.00647223074799744	1.02507168970568e-08	0.0788990546357883
adgrg1	571.5	0.71664618804528	0.0649015586720761	0.0417962989280074	0.0128555087896041	6.71410553798228e-66	4.45197755770086e-07
adgrg1	571.51	1.40077199267464	0.0980661050277421	0.0774637176505306	0.0255169604430399	4.34272478955288e-73	0.000121453565269887
adgrg1	572	0.423492430405883	-0.00567392452760261	0.0579631733289763	0.0187586084989433	2.74736291947697e-13	0.762293465806054
adgrg1	574.1	0.279270848138118	0.0230194551916103	0.0325685622313921	0.0105189785597702	9.92077534383305e-18	0.0286423982188114
adgrg1	585.1	0.417525172599784	-0.00240918268629411	0.0216114347940018	0.00755011772272091	3.67191641765317e-83	0.749656697485425
adgrg1	585.2	0.483807660036352	-0.00518482553433306	0.0689386645997083	0.0250090605421315	2.25157389720823e-12	0.835761607451376
adgrg1	585.3	0.417399863459314	0.00200954615902318	0.0237879656685645	0.00817218771432853	6.30581801826993e-69	0.805759151245631
adgrg1	591	0.23163440483219	0.00970241643643199	0.0194869239879275	0.0065832909172972	1.38851797417201e-32	0.140536991375467
adgrg1	593	0.148044150615968	0.00620194074620371	0.0262872588310461	0.00894142191209871	1.78355489633057e-08	0.487921131578179
adgrg1	594.1	0.280544670585332	0.0242643543700403	0.0507666137808771	0.0171120001727993	3.273068295767e-08	0.156198645182848
adgrg1	599.4	0.230197325347783	0.00641055230921686	0.0329273712516536	0.0110554406357662	2.7281130009745e-12	0.5620124175518
adgrg1	605	0.618254980285652	-0.00955671528965794	0.0528208374191138	0.0181649262268621	1.20506277236925e-31	0.598813083271471
adgrg1	681	0.267036157448852	-0.00471719892246348	0.0459620157395775	0.0156999605707745	6.24984545685368e-09	0.763826848613591
adgrg1	681.3	0.315853976503904	-0.0260683901053935	0.0322640375618441	0.0110109692314592	1.24713836835157e-22	0.0179090696861678
adgrg1	687.4	0.309191236838229	-0.00601698999533857	0.0385405418698265	0.0131418337380358	1.03620099051219e-15	0.647060133394858
adgrg1	707	0.567168327220725	-0.00901760147361373	0.0515927775750761	0.018107706137314	4.12176233361081e-28	0.618485450582425
adgrg1	707.1	0.410936461620119	-0.00510043102460146	0.0430343393973775	0.0154760193354944	1.30908529592566e-21	0.741724926353024
adgrg1	716.2	0.131697465984487	-0.0211869214599408	0.020063098567501	0.00654238672601954	5.23256467957692e-11	0.00120198526225272
adgrg1	716.9	0.137275188462054	-0.00719712592599181	0.014191816840219	0.00464097126292443	3.93305056129624e-22	0.120954388718263
adgrg1	740.9	0.203828492997628	2.62046104973159e-05	0.0254453504902516	0.00846619675178727	1.14297322040177e-15	0.997530388040088
adgrg1	782.3	0.331181626462274	-0.0452439044237216	0.0341128729848459	0.0124327521056926	2.77644517829229e-22	0.000273603124908872
adgrg1	783	0.235250983237219	0.0170852325217969	0.0383756416231166	0.0130693670840682	8.77596853893364e-10	0.191119963737975
adgrg1	788	0.205313130194935	0.000694479721984401	0.0253173582493535	0.00879862524679035	5.07952252403975e-16	0.937087918614658
adgrg1	789	0.136439719333039	0.00571862654692573	0.0240125616427876	0.00790323464459668	1.33117505038363e-08	0.469323310998846
adgrg1	798	0.210145237684252	0.0133712783415778	0.0272197447845634	0.00959114266122033	1.1603474759144e-14	0.163279024306597
adgrg2	8	-0.208520577112447	0.001108853535605	0.0248107845452263	0.00816419515656486	4.29933554313344e-17	0.89196430131474
adgrg2	38	-0.272950576912927	0.0120761250342414	0.0297539140419042	0.00992190324690868	4.57470001557222e-20	0.223559399832477
adgrg2	41	-0.32620637739758	-0.0105904458001787	0.0369670083042406	0.0125149193066805	1.10189033631088e-18	0.397426872092984
adgrg2	41.4	-0.325155033666269	-0.0188898967265083	0.0379494934603171	0.0134307887289339	1.05206931492152e-17	0.159586920128235
adgrg2	165.1	-0.240437501985884	-0.0167561239587343	0.044061748000329	0.0144164414034033	4.84707926667021e-08	0.245116609004687
adgrg2	208	-0.108067278566321	-0.0106080045627517	0.0181943533990165	0.00578369359340892	2.85709047659405e-09	0.0666357606255401
adgrg2	250.1	-0.524497924089423	-0.0554857776276288	0.0752190757421412	0.0250151002110622	3.10390247101978e-12	0.0265486038623791
adgrg2	250.2	-0.431590932114768	0.025012953047501	0.0211715431186054	0.00706036419222336	2.25245781161511e-92	0.000396010262956083
adgrg2	250.23	-0.71404004833561	-0.00480775174733215	0.053325304831221	0.0189195709544924	6.89328664833604e-41	0.799406512219745
adgrg2	250.7	-0.732590200245924	0.000696355435791418	0.0544985085293346	0.0192373524496979	3.41235188398763e-41	0.971124408104359
adgrg2	251.1	-0.568833149045563	-0.000680724745759693	0.0569526642557286	0.0203678188942096	1.72324102094716e-23	0.973338398684721
adgrg2	261.2	-0.437800019115799	-0.0245388169890025	0.0482583398653101	0.016546863217205	1.16844104111772e-19	0.138077319650174
adgrg2	269	-0.532012344286941	-0.00613720672458042	0.0757780649147621	0.0280399592203126	2.20816050428608e-12	0.826748514616103
adgrg2	272.11	-0.21473816736072	-0.00260832678844925	0.0151811422259376	0.00490723115594711	2.00345759859872e-45	0.595053504450624
adgrg2	274.1	-0.306739813111333	0.0059578576048446	0.0382249974201405	0.0123926577747696	1.01868166628226e-15	0.630689178424428
adgrg2	275.5	-0.28814156805203	-0.0156787827027072	0.0504074088479535	0.0166294550036116	1.08897729072742e-08	0.345766829254299
adgrg2	276.13	-0.458804917893094	0.01030900356902	0.0498977304655153	0.0180373273157801	3.75324240577387e-20	0.567635550616214
adgrg2	276.14	-0.220388310075396	0.0213090773569749	0.0387465567306015	0.012977306276596	1.28576702251072e-08	0.100584567376006
adgrg2	276.41	-0.443648464249026	0.00530134227803053	0.0489482308820696	0.0175675040604373	1.26184364008471e-19	0.762827550367139
adgrg2	276.5	-0.283796072716391	0.0032566080115482	0.0312410086034361	0.0108403137440666	1.04571621405043e-19	0.763859556984817
adgrg2	278.1	-0.431947579155117	-0.00418661876486847	0.0194022620103535	0.00626978353282566	8.48904454118756e-110	0.504296160018276
adgrg2	280.1	-0.304229225447239	-0.0155320162737136	0.0249897533397164	0.00834641357225551	4.2677128456019e-34	0.0627553340180879
adgrg2	285	-0.250471088433531	-0.011216141878742	0.0219737669776161	0.00747718868306389	4.24695153540916e-30	0.133601971059729
adgrg2	290	-0.257463789600972	0.00774407667452842	0.0458848909610947	0.0160756027273082	2.01067890123546e-08	0.629998797098903
adgrg2	290.2	-0.216088603751927	0.0143930683142302	0.0392462101914506	0.0132157286363956	3.67133201969431e-08	0.27611585371148
adgrg2	302	-0.457897899680381	0.00826100820362589	0.0584481095777186	0.0196150489019641	4.71598315368463e-15	0.673640699983638
adgrg2	306	-0.158498935302174	-0.00670714483704664	0.0135075430769444	0.00430627712608017	8.52225436959011e-32	0.119345308233063
adgrg2	327.3	-0.389720629071921	0.0269776967880555	0.0396597460209947	0.0131679614030134	8.64858801682578e-23	0.0404877867503005
adgrg2	342	-0.368589842999837	0.00574892748886452	0.0551091165338296	0.0190732660067308	2.25678904012332e-11	0.763099695871604
adgrg2	350.2	-0.266967979297854	0.00119132059124218	0.0312508182664634	0.0108488618333782	1.31062875638377e-17	0.912559543072694
adgrg2	366	-0.106337638575724	0.00306199943780182	0.0169572028173771	0.00549914344057112	3.58869850808323e-10	0.57765459433371
adgrg2	394.7	-0.278974847755106	-0.0206353771591628	0.042859827239109	0.0154836880270784	7.56499941805329e-11	0.18262463073747
adgrg2	401.1	-0.232550380516073	-0.0118572743742168	0.0117705147071332	0.00373045468696675	6.9796081610584e-87	0.00148035912044435
adgrg2	411.2	-0.255118381622679	0.00387605680279238	0.0273978837246965	0.00894684034910911	1.25910230011316e-20	0.664846293207581
adgrg2	411.3	-0.190977013593935	-0.019784526617527	0.0288126138516008	0.00935990001853707	3.39705325441316e-11	0.0345362790104679
adgrg2	411.4	-0.193029759906797	-0.00941653321982326	0.0219341608729151	0.00701503644264036	1.36308827627857e-18	0.179487202317974
adgrg2	411.8	-0.323795368246493	-0.0116295766242725	0.0230503553385426	0.00754188781168884	8.00219183309852e-45	0.123074056973226
adgrg2	414	-0.334360149345388	0.0081925589408605	0.0352495336097599	0.0117877381572881	2.41178003632848e-21	0.487050999413468
adgrg2	415	-0.20991172688922	0.0428869667948095	0.0380360783042087	0.0124639855270424	3.41413382622815e-08	0.000579844830227205
adgrg2	415.21	-0.357411477223091	-0.0442883613967022	0.0629733763348151	0.0489128974077555	1.38206167698117e-08	0.36522510533964
adgrg2	416	-0.306120195642024	0.00306954636833695	0.0338628688883123	0.01141621354514	1.56677705228351e-19	0.788025070234873
adgrg2	418	-0.13476251610008	0.00970658833977826	0.0201663812339711	0.00664927078269521	2.3484641672878e-11	0.144345757589548
adgrg2	426.91	-0.318494950624819	0.00558244314328591	0.0420447296568542	0.0141428220661357	3.58724969650111e-14	0.693050145445647
adgrg2	427.2	-0.175509541905654	0.00389778448148111	0.0285806280931453	0.00937389685744591	8.20775965119192e-10	0.677547133644778
adgrg2	427.7	-0.234880982248366	-0.0106590113401046	0.0430347694046106	0.0143729017458477	4.81703412902122e-08	0.458326881282488
adgrg2	428.1	-0.396868478725099	0.0036758611453621	0.0367317682261679	0.0132126857811476	3.27728990767079e-27	0.780853492338758
adgrg2	428.2	-0.321882591088515	0.0147797474898234	0.0282721319853237	0.00979843598163625	4.95802849905342e-30	0.131457752369736
adgrg2	433.2	-0.24446293234143	0.000757824673316446	0.0394470348186915	0.0132293231921079	5.74600882204281e-10	0.954319198983924
adgrg2	433.21	-0.238472395967103	0.00476404701944167	0.0435218018592215	0.0142666189271971	4.26824055219716e-08	0.738432647714121
adgrg2	433.3	-0.253439112940151	0.0193061611415612	0.0436454562249867	0.0148006238327857	6.36896430108544e-09	0.192091999124738
adgrg2	433.8	-0.377226397823738	-0.0172651812956283	0.0613742385668147	0.0210188628378846	7.92956199220854e-10	0.411410678775121
adgrg2	443.9	-0.340354229359577	-0.000893017743763325	0.0460331431611628	0.0156188155330711	1.42822235071175e-13	0.954405182419653
adgrg2	451.2	-0.108014943465651	0.0832676932149679	0.0437884817434558	0.0142112918466221	0.0136348068936064	4.64926532647444e-09
adgrg2	458.1	-0.220027503401874	0.0103648453420861	0.0402193813302451	0.0134485453526737	4.48303419503251e-08	0.440882504307959
adgrg2	458.9	-0.228164630805389	0.00927464644940781	0.0302090880017116	0.010123889320139	4.25843949229648e-14	0.35960660265956
adgrg2	459.9	-0.216736266732245	0.0224542126233366	0.0187796499310015	0.00615200341583842	8.19501385003095e-31	0.000262339871232509
adgrg2	480	-0.313897628034473	-0.00107683728138319	0.0278055194579823	0.0095169200400503	1.48650959337492e-29	0.90991182024823
adgrg2	480.11	-0.248280637618794	-0.000181764297875255	0.0256621123747325	0.00887490545017312	3.85135604988558e-22	0.983659906055402
adgrg2	480.2	-0.404374396834805	-0.0234567064212423	0.0600984136170068	0.0208291222622613	1.71377477887938e-11	0.260102228537511
adgrg2	496	-0.213935082966543	0.00471619698039831	0.0264038216673644	0.00866223555597852	5.38727082918164e-16	0.586128444833078
adgrg2	496.21	-0.322474187731279	-0.00423916467538661	0.0377525821927727	0.0132652971690664	1.321718160587e-17	0.749295824714416
adgrg2	507	-0.217889301595523	0.00500579137306632	0.0255888314103391	0.00851262484435906	1.66567713565395e-17	0.556503279352024
adgrg2	508	-0.225845780243148	-0.00959510451689634	0.0363023849068327	0.0121330551675628	4.93246953841266e-10	0.429047025173696
adgrg2	509.1	-0.349183608329986	-0.00904342267177829	0.0345018062420277	0.0126812107990966	4.47049711463078e-24	0.475761861904887
adgrg2	509.2	-0.337986383561428	-0.0279028467523487	0.0536964837094804	0.0212753013887601	3.08619421702669e-10	0.189684307779631
adgrg2	512.7	-0.201632395787522	0.0115138468016256	0.0258719388983715	0.00889732574098218	6.51892531422194e-15	0.195637963477492
adgrg2	519.8	-0.149740652166188	0.00616893050152704	0.0172776704049081	0.00580256455530515	4.44764868999997e-18	0.287719090627166
adgrg2	535	-0.146342266453232	0.00794505025480466	0.0224795787192862	0.00741661056885139	7.51461540933014e-11	0.284056660380052
adgrg2	535.8	-0.165858160319296	0.00926893529573471	0.0289957117358297	0.00943019059850032	1.06465922917509e-08	0.325656607917488
adgrg2	550.2	-0.110075622915396	-0.000423059288506658	0.0190855440064275	0.00614145553569774	8.04623903339485e-09	0.945080494308935
adgrg2	562.1	-0.122354719160302	-0.00297720632187189	0.0155569802995666	0.00495637923821649	3.69273920337285e-15	0.548052007966679
adgrg2	563	-0.127784211252108	0.010267010609626	0.0197201130992659	0.0066734300268632	9.17880446637567e-11	0.12392865961172
adgrg2	564.9	-0.130098495656502	-4.81845758631985e-05	0.0198614822033527	0.00646684772402158	5.74249268654476e-11	0.994055005613576
adgrg2	568.1	-0.259665768479615	0.00102973845657921	0.0433085158432723	0.013683309258366	2.02584849147545e-09	0.940011765490051
adgrg2	571.5	-0.333025474596716	0.0312416504703277	0.0411153034773371	0.0128497684699247	5.50524805530528e-16	0.0150447246753372
adgrg2	574.1	-0.332259677379841	0.0162727307303524	0.0323783647166075	0.0105168674790414	1.0475691871224e-24	0.12179134160774
adgrg2	574.12	-0.36699871195733	-0.0135018755417561	0.0440761120051528	0.014199336278665	8.32840477682959e-17	0.34166491440486
adgrg2	574.3	-0.306701367770598	0.0273853641666616	0.0553288818222662	0.0183487904603409	2.96922467349882e-08	0.135571052476608
adgrg2	585.1	-0.302231266290629	-0.00792788968022906	0.0223097126995487	0.00753968952756467	8.24549170415095e-42	0.293034723809967
adgrg2	585.2	-0.406996781565666	0.015708102389896	0.0693906267340365	0.0249900543856216	4.4832375534198e-09	0.529627883013576
adgrg2	585.3	-0.280550695893469	0.00137708939010415	0.0239204449622709	0.00815873073154357	9.10689284555223e-32	0.865964019618781
adgrg2	591	-0.203770733184401	0.000746697151988922	0.0195860624826884	0.00658033722072393	2.38078359687206e-25	0.909654778990987
adgrg2	594.1	-0.321491580378927	-0.00557511337939401	0.0528723618999259	0.0170958924304322	1.19791621985491e-09	0.744342374946093
adgrg2	599.4	-0.2966553263055	0.0205678525604283	0.0325786497419572	0.0110530778342504	8.56170545911333e-20	0.062768778816328
adgrg2	605	-0.299596407097608	0.00383266483641769	0.0490005145684672	0.0181572446655316	9.70740729995634e-10	0.832823400973107
adgrg2	681.3	-0.271192950893772	0.00208662186414008	0.0333284520724615	0.0110058578593258	4.05259336097818e-16	0.849628909215892
adgrg2	686	-0.205988248658676	0.0181847502389474	0.035392455915324	0.0117055861936332	5.8806305736816e-09	0.120301239498414
adgrg2	707	-0.422598259357458	0.032051817164758	0.0518633960654452	0.0180901908676247	3.69090582316219e-16	0.0764312784706616
adgrg2	707.1	-0.356134617704698	0.0259905279663933	0.0437579031600573	0.0154624873843461	3.99380927704424e-16	0.0927869520361771
adgrg2	714.1	-0.281865896796758	0.016464232650857	0.042425513045337	0.0147616357398609	3.05732872154113e-11	0.264705045192732
adgrg2	716.9	-0.099172574275461	0.0057900107667265	0.0143802248328379	0.00464267730706215	5.33162220059087e-12	0.21235073334876
adgrg2	782.3	-0.311762686447212	0.0269640792507905	0.034627684426028	0.0124247460222908	2.19075732510686e-19	0.0299923353813284
adgrg2	790.6	-0.185724235176435	0.00467658850154195	0.0287145006870629	0.0094019839456725	9.93349354829819e-11	0.618903879527854
adh1b	244.4	0.138978444294183	-0.00431220789703261	0.025466214113868	0.00836640116965455	4.83250312153809e-08	0.606259776210676
adh1b	250.2	0.54541647332739	0.0215591479340728	0.0205802344460684	0.00707027007969412	9.2019707688279e-155	0.00229399778508269
adh1b	250.41	0.354405009421903	-0.00787016996555734	0.0387979007240784	0.0133953916430546	6.56223497621294e-20	0.556849035532552
adh1b	250.42	0.402977064382037	-0.00620498433099612	0.0559903746054748	0.0186619010591416	6.14363135949496e-13	0.739515695083687
adh1b	269	0.450264671525468	0.0552356292345757	0.0743116932627624	0.0280873013330092	1.36854468611574e-09	0.049232866302296
adh1b	272.1	0.198887106896339	0.00362518297100268	0.0320501535449995	0.0105243832610561	5.45245796184467e-10	0.730503665599431
adh1b	272.11	0.194168460073347	-0.00117782105166962	0.0150437470913354	0.00491547915370126	4.11424031946154e-38	0.810628969522521
adh1b	274.1	0.335403156538654	-0.0194148886213127	0.0375544285797671	0.0124179197102674	4.21712443811995e-19	0.117945045160824
adh1b	278.1	0.403729233750629	-0.00710336361995952	0.0187309198830858	0.00627157203294046	4.83977710517005e-103	0.25737013456101
adh1b	317	0.261487343047958	0.0148915556358378	0.0389876059633993	0.0126508002785453	1.98754598536316e-11	0.239146174589925
adh1b	327.3	0.301234247416968	0.00912686706863815	0.0383101620490199	0.0131859132825106	3.74928195129215e-15	0.488831839435404
adh1b	401.1	0.20847803973636	0.00341253071261501	0.0115960622434763	0.00373464965118506	2.87945982724174e-72	0.360848985445482
adh1b	411.8	0.140327971597945	0.00504633425131709	0.0229612898795483	0.00755311201301255	9.8697695955507e-10	0.504061301502946
adh1b	519.8	0.0927842615710535	-0.00090939467361512	0.0168520595240481	0.00580575082148312	3.67471757063427e-08	0.875531038124764
adh1b	571.5	0.76279775764788	0.17331228566926	0.0392053087500717	0.0128653719151687	2.56772411808004e-84	2.31009680847234e-41
adh1b	571.51	0.800320851426746	0.196980811465721	0.0732920675404645	0.0255456852637831	9.28930195040391e-28	1.24911036834754e-14
adh1b	573.7	0.268913485780847	0.0664146794394886	0.0348919987257711	0.0117078309316986	1.28785178227453e-14	1.40587618645226e-08
adh1b	574.1	0.268332166752426	0.0144966388147673	0.0315038327958777	0.0105246064550361	1.63111610456313e-17	0.168387265751191
adh1b	574.12	0.250957123181208	0.0145579753878316	0.0427191523788149	0.0142057554697014	4.2391403066627e-09	0.305460317785846
adh1b	585.1	0.186527795124264	0.00123606696191124	0.0221630667941316	0.00755621404446549	3.89044031431755e-17	0.870059553490854
adh1b	585.3	0.15389779837556	-0.00814933848228399	0.0242471149652394	0.0081773108695142	2.19474148702265e-10	0.318968773153235
adh1b	716.2	0.154229329136901	-0.00604639606037086	0.0200597819640841	0.00654483407648718	1.48887678464714e-14	0.355568309243331
adh1b	716.9	0.124739713173162	0.00222592898256249	0.0141412538544916	0.00464226328807227	1.13462589027719e-18	0.631588524198665
adh4	38	0.172383228587828	-0.00507461153985359	0.0296547946466573	0.00994147356999491	6.13642076742346e-09	0.609737196568489
adh4	208	0.105016860277077	0.0109667631353039	0.0178478420351513	0.00578912538479321	4.00446440522918e-09	0.058175510467079
adh4	244.4	0.139723940636074	-0.00564923528272124	0.0251285702862938	0.00836143055647721	2.69216065515196e-08	0.499275440860804
adh4	250.1	0.416633218751683	-0.014337640045274	0.0726827232847298	0.0250516611933185	9.91257213412092e-09	0.567103220458659
adh4	250.2	0.678886375234869	0.0177000728956662	0.0205405170351695	0.00706888414445623	1.50075311907983e-239	0.0122818313660225
adh4	250.23	0.409741518670282	0.0287523244449903	0.0522742639606735	0.0189624462563776	4.56676073029892e-15	0.129449280606129
adh4	250.41	0.392868619952099	-0.0100093191533602	0.0383241056515736	0.0133939774553898	1.16866014003441e-24	0.454882501458174
adh4	250.42	0.439958709488399	0.0100824663324981	0.0558661589034238	0.0186606199834508	3.4012347160412e-15	0.588985230814344
adh4	250.7	0.411918513631428	0.044414464190052	0.0533902440581558	0.0192764815379912	1.20755370698195e-14	0.0212184193109187
adh4	261.4	0.20055424931595	-0.0190727186209126	0.0336171954294087	0.0124481423333025	2.43403513919146e-09	0.125479530657671
adh4	269	0.466584430732945	0.0357280892387494	0.0743357068431527	0.0280876315705157	3.45789598235925e-10	0.203365252699726
adh4	272.1	0.259863623901503	0.00448627526225296	0.0319723079434259	0.0105234939410149	4.37253269996246e-16	0.669881656382658
adh4	272.11	0.259172785180113	-0.00181592606621189	0.0150404537448784	0.00491663359081208	1.53535818029291e-66	0.71187179552428
adh4	274.1	0.413502731015957	-0.0246350404172458	0.0377703910759852	0.0124140192522086	6.8080203081013e-28	0.0472053386918897
adh4	278.1	0.470458617141293	-0.0058958124299399	0.0185737947230855	0.00627158328797189	1.52504862717729e-141	0.347174693865299
adh4	302	0.411328221966609	0.00738332012752912	0.0583036468685404	0.0196810180786537	1.72686044744613e-12	0.707549434888883
adh4	306	0.120330156540794	-0.00279787558383265	0.0133164019104522	0.00431246603470709	1.62158675045782e-19	0.51647550930227
adh4	317	0.289668000729649	0.00763389001637898	0.0392050417119595	0.0126471537039628	1.48450285702485e-13	0.546106035145334
adh4	318	0.143140282772199	0.0108957939312213	0.024853590122641	0.00818791622021491	8.44433172643645e-09	0.183282363358673
adh4	327.3	0.388175431400021	0.0168261202428299	0.0383195603347469	0.0131843787125063	4.06835587564511e-24	0.201879035350691
adh4	401.1	0.257531046151294	0.00413941639983088	0.0116486933452051	0.00373469744910159	2.63872141892245e-108	0.267703235979041
adh4	411.2	0.152976755357794	0.00585853246027761	0.0273669829430268	0.00896238229090987	2.27293310488256e-08	0.513317818244648
adh4	411.3	0.178155189843594	-0.00438058732066543	0.0287638261771263	0.00937658246692395	5.87592207391274e-10	0.640368391174238
adh4	411.4	0.145782329625728	0.00990371619077083	0.0219011306166884	0.00702475858025599	2.80646942813719e-11	0.158589852313515
adh4	411.8	0.205321765338146	0.0088749351397842	0.0231517303423043	0.0075535545551749	7.41192292229078e-19	0.240020747155062
adh4	418	0.119288289995507	-0.00176073214577458	0.0196148606264132	0.00665617682653777	1.19043863431587e-09	0.79137459658753
adh4	459.9	0.10937153375031	-0.000503378615255595	0.0186761320692976	0.00616339762653555	4.73521537123312e-09	0.934907337723642
adh4	480.2	0.332476721824524	-0.0139072830694062	0.0587021881197413	0.0208662022212771	1.48067719407048e-08	0.505092810337327
adh4	519.8	0.105158703433511	-0.00321453193219597	0.0169514091525434	0.00580573328817053	5.52078550125029e-10	0.579796270504268
adh4	530.11	0.10729185574722	-0.00251041256560578	0.0180476398585064	0.0060888287180336	2.76584364600674e-09	0.680120934608353
adh4	550.1	-0.183890395204426	-0.00245989572456506	0.0289894658494033	0.00906777305828944	2.24818491843109e-10	0.786176514581231
adh4	562.1	0.107765604382107	0.00735391655146903	0.0153261112649172	0.00496451030861912	2.04319798756231e-12	0.138527322848772
adh4	571.5	0.824499206033003	0.188460593204322	0.0387771073234453	0.0128633332068909	2.52462268522061e-100	1.32762897766778e-48
adh4	571.51	0.733079770284001	0.173862131425651	0.0744231254250459	0.025538017345874	6.84342391359618e-23	9.89834653823706e-12
adh4	573.7	0.278851375279215	0.0597445843008316	0.0347270774002788	0.011704257414525	9.76342320839836e-16	3.3163995921876e-07
adh4	574.1	0.30939467422911	0.00249024289408765	0.0314437608311611	0.0105194479721127	7.59969459460352e-23	0.812868179112911
adh4	574.12	0.289274570256154	-0.00316729790709418	0.0427097338106782	0.0141999479723587	1.26107441040555e-11	0.823496618966044
adh4	585.1	0.2267830592535	0.00684928731910532	0.0221713996710276	0.00755773535341824	1.47591411895268e-24	0.364797266270573
adh4	585.3	0.197060048714222	-0.00205518211265626	0.0238759596565083	0.00817862321553731	1.53831815533054e-16	0.801592185509112
adh4	605	0.329730827108597	0.00846062798754126	0.0492437085054813	0.0181830810513803	2.14351863079031e-11	0.641715044911525
adh4	716.2	0.19619147069507	0.0043353025657382	0.0200087470496171	0.00654264471461617	1.06844780391163e-22	0.507572457243825
adh4	716.9	0.161809779806638	0.0077491712363551	0.0141144200625557	0.00464214410160897	1.9971873925671e-30	0.0950562296953952
adh4	740.9	0.180005147850833	-0.00188322818362276	0.0249741253920542	0.00846896310075648	5.69191424034803e-13	0.824027255371978
adipoq	250.1	-0.528982844903799	-0.026584054882286	0.0784635705408988	0.0250609965886692	1.5647551663958e-11	0.28879259743735
adipoq	250.2	-0.771002301272553	-0.0448490793624235	0.0221399359020211	0.0070672828308486	1.052105486561e-265	2.20964408943651e-10
adipoq	250.23	-0.560733212571088	-0.008162827450537	0.056816937560463	0.0189643779491073	5.66591144164148e-23	0.666883250340997
adipoq	250.41	-0.360412045411943	-0.0229477804440223	0.0417152127389212	0.0133974174517423	5.63002830167827e-18	0.0867399470532924
adipoq	250.42	-0.420216375015829	-0.0591478909057186	0.0605809254134394	0.0186625823541113	4.02084151199237e-12	0.00152790562860305
adipoq	250.7	-0.607594501956143	-0.0215837811603552	0.0576129940848609	0.0192806165051506	5.29289896165491e-26	0.262946109067185
adipoq	272.1	-0.207944384166028	-0.00627674177083109	0.0344052658176466	0.0105292909346616	1.50367761347602e-09	0.551093740830685
adipoq	272.11	-0.233473961914547	-0.0101567882499905	0.0161767000500345	0.00491560888936949	3.2207089415561e-47	0.0388065812977492
adipoq	274.1	-0.308278829817053	-0.00764780131958833	0.0406502716717326	0.0124287002646741	3.35877686501501e-14	0.538334196328783
adipoq	276.12	0.281718879849582	0.0159540241116827	0.0367713799738157	0.0116581265884917	1.83970453088484e-14	0.171158898771476
adipoq	278.1	-0.405969997795805	0.0210345573001504	0.0206101116723453	0.00627406114738802	2.26029391969222e-86	0.000800498664712836
adipoq	302	-0.451417122488116	-0.0263457127638213	0.0613793121962889	0.0197101200662085	1.91573679124545e-13	0.181333914718112
adipoq	317	0.260382554539384	0.0186282548021254	0.043438998327871	0.0126555591595167	2.04474789759982e-09	0.141036418067003
adipoq	327.3	-0.301612011526948	-0.00352261308410723	0.0422571323853508	0.01319271352896	9.50153421266747e-13	0.789459906628185
adipoq	401.1	-0.177507687132078	0.00226010009801772	0.0126712322749716	0.00373365041222465	1.37876292971668e-44	0.544958062667035
adipoq	411.2	-0.184336276173083	-0.000629417809596052	0.0290830342090154	0.00897358172695519	2.32351449953474e-10	0.944081272894578
adipoq	411.3	-0.230922049938983	0.0105656073714829	0.0307268549689084	0.00938302546531711	5.67732782814015e-14	0.260151052651758
adipoq	411.4	-0.144465546720511	0.00223664907114281	0.0232217578634195	0.00703172433196517	4.93590736277935e-10	0.750424448734023
adipoq	411.8	-0.214217878341982	0.000694472586783723	0.0246381086687222	0.00756197075766603	3.48131049317706e-18	0.926827139026785
adipoq	418	-0.131200359161415	0.00111076855457707	0.0216193281855575	0.00665724641018524	1.28981618294254e-09	0.867487249445864
adipoq	530.11	-0.113926206572989	-7.97164508541343e-05	0.0198035493394846	0.00608554853289057	8.77681836307037e-09	0.989548566398014
adipoq	562.1	-0.100061096029966	0.00053658042651976	0.0164458757981138	0.00496633211736738	1.17025597931108e-09	0.91396110270187
adipoq	571.5	-0.522842172933912	-0.0359588248490797	0.0433946315111711	0.0128592094975158	1.97403568318352e-33	0.0051683714827581
adipoq	574.1	-0.317062627521519	0.0256656016704708	0.0343805371782549	0.0105179553939855	2.91189350642213e-20	0.0146803422106132
adipoq	574.12	-0.304805672825041	0.0252818799670366	0.0466990985788937	0.0141960083989324	6.70937528473823e-11	0.07492638761118
adipoq	605	-0.342352196073446	0.00275293586744405	0.0497713448265001	0.0181797586134052	6.04860446963325e-12	0.879637609562405
adipoq	733	0.237247457669793	0.0109530936382109	0.0394275001526356	0.0120246148559493	1.77340196304874e-09	0.362353676435086
adipoq	743.11	0.215293009981115	-0.00692105457788943	0.0239803411507421	0.00760245850026061	2.75993669121198e-19	0.362627106072873
adm	8	0.387273316397311	-0.00680145175626683	0.024900699802218	0.00840304689224067	1.52517846261944e-54	0.418283350298361
adm	8.6	0.38889499895411	-0.0109162534217028	0.0569995613911632	0.0202572043948523	8.93004650949239e-12	0.589967916920795
adm	38	0.555678162497195	0.00819358160606815	0.0301037778830441	0.0102264418040508	4.43472430756498e-76	0.423007017035225
adm	38.1	0.542977224798915	0.0285526593456024	0.0622250709388933	0.0210758438248997	2.6379163055433e-18	0.17549480333314
adm	41	0.472858772059897	-0.00839488552582392	0.0375320578329251	0.012885954613401	2.14389844246429e-36	0.514739497223324
adm	41.1	0.615591555416289	0.00147848183238719	0.0497331778756243	0.0166716153929968	3.44296675093266e-35	0.929334178720746
adm	41.2	0.521211303869445	1.35292308869302e-05	0.0592145102222689	0.0203726172383912	1.34294336430247e-18	0.999470133683637
adm	41.4	0.567251250580233	0.0193439143695283	0.0383881914250724	0.0138376508314014	2.07028828900631e-49	0.162137406333086
adm	80	0.392377428460837	-0.0162576007992961	0.0463859184263704	0.015316679123177	2.69732661972632e-17	0.288493993083206
adm	81	0.535768382096569	-0.0210205332511159	0.074067975161213	0.0252946794091047	4.70810901261157e-13	0.405959008595023
adm	112	0.310051142321349	0.0213991590508049	0.0333924638086142	0.011768469510884	1.61610988098638e-20	0.0690111417594368
adm	165	0.430294260757709	0.0191388140823337	0.068894792533478	0.0227108793077261	4.21982502085069e-10	0.399387476035214
adm	165.1	0.352193278532864	0.0631741769098219	0.0443806729308623	0.0148851438319209	2.0925165108806e-15	2.19463400729567e-05
adm	195.1	0.137279534978439	0.00158371267385106	0.0191625091534401	0.00622253610607124	7.83767180233986e-13	0.799099716255222
adm	197	0.237401633599897	0.00967691267778618	0.0240403739081769	0.00825411843649212	5.33677946565239e-23	0.241046990294532
adm	198.1	0.228940145215059	0.0105384790891367	0.0352726410853651	0.0114329794410104	8.55025807136935e-11	0.3566530478417
adm	198.2	0.321399328700581	0.0313861475233269	0.0440710891189488	0.014368824522875	3.03696763936036e-13	0.0289385543796529
adm	198.3	0.295527354145054	0.0203137893988578	0.0533104464894734	0.0176185316897153	2.96456266002863e-08	0.248919182330619
adm	198.4	0.231804356047091	0.0290081903165813	0.0417887827960581	0.0136660890139768	2.9053411481485e-08	0.0337840111557828
adm	198.6	0.333786438705106	0.0498349500397564	0.0464287913685178	0.0149956762640607	6.51661719142172e-13	0.000889630348926726
adm	208	0.155711006906687	0.00211192387079779	0.0182170493445716	0.00596012570612835	1.25736793327449e-17	0.723082468777299
adm	242	0.428125407254358	0.0480690615305797	0.0662942851229851	0.0230992572352133	1.06128373976882e-10	0.0374358587406536
adm	244.1	0.411217700372684	0.0175632139397283	0.071125910176943	0.0246882196214548	7.40173661276032e-09	0.476836035127246
adm	244.4	0.212001828262151	0.0198164718701074	0.0256506891212712	0.00861187033472197	1.39745761411295e-16	0.0213879674184362
adm	250.1	0.594911082032906	-0.000193480954130083	0.0745742481334133	0.0257735819140323	1.49407730040893e-15	0.994010377886783
adm	250.2	0.517955374578756	-0.0168000215167255	0.0212422627205814	0.00726929551281412	2.57506881911547e-131	0.0208276916481407
adm	250.23	0.559146687481494	-0.0104536794257638	0.0543501614979695	0.0194957435688111	7.99356179672236e-25	0.591818145640942
adm	250.41	0.337386023953989	-0.0173086696761555	0.03945201535314	0.0137732891408497	1.21176199988823e-17	0.208868147588882
adm	250.42	0.357634551520331	0.013751945081347	0.057422261023492	0.0192056408998714	4.71970019588315e-10	0.473968644536776
adm	250.7	0.51892289971747	-0.00510500858151267	0.0553549184408225	0.0198243745695576	6.95256372101251e-21	0.796783777296711
adm	251.1	0.849107919579293	0.0573048752901785	0.0583908213665767	0.0210306250693537	6.5833881018297e-48	0.0064334628998228
adm	252.1	0.799955201312106	0.0447730626635963	0.0754131885082803	0.0258875264286633	2.74626683202579e-26	0.0837156007752314
adm	260.6	0.408604779903903	0.0155171960359495	0.0602889445918097	0.0215623553205121	1.22322867908709e-11	0.471744887699613
adm	261.2	0.501306485494269	0.045268881370134	0.0485736334404871	0.017067575211163	5.68978435510133e-25	0.00799378215358849
adm	261.4	0.285953483045076	0.00492143275902525	0.0345629094046497	0.0128053956148771	1.30169612467848e-16	0.700737633562391
adm	269	0.84009781280074	-0.00731915009064185	0.0767539167175753	0.028893166740963	6.99537846321473e-28	0.800022731587111
adm	272.1	0.199851522949528	0.0132399038097154	0.0325580512546206	0.0108347298207468	8.34021915487432e-10	0.221712374885394
adm	272.11	0.263713276282156	-0.0116992982035082	0.0152945539971554	0.00505797915043614	1.27849339417937e-66	0.020720547523308
adm	274.1	0.794647742193586	0.00877402811387383	0.0385887210706284	0.0127837825330395	3.18777907225179e-94	0.492498394806809
adm	275.5	0.587580081790832	-0.00845063328823522	0.0512534028527262	0.0171200587918361	1.99558521722932e-30	0.621581593013908
adm	276.12	0.302797519637842	-0.0119908307048079	0.0349940943499498	0.0119783635715829	5.02432393009958e-18	0.316807081605421
adm	276.13	0.999923535658785	0.0206293291951869	0.051438733686072	0.0186041613701812	3.60317464181675e-84	0.267492464674827
adm	276.14	0.43950946541147	-0.0117643302294154	0.0390895863685982	0.0133592928488208	2.48886729696825e-29	0.378528808279965
adm	276.41	0.854901567654168	0.00161387692878819	0.0499506323772912	0.0181083094587784	1.1485403743491e-65	0.928983717049964
adm	276.5	0.507768503294336	0.0181157081195119	0.0318106169942956	0.0111754715717538	2.3419730153342e-57	0.10501248224382
adm	277	0.373883210359629	0.0502054607468425	0.0554637666466571	0.0192020822771135	1.57261960877091e-11	0.0089336140302253
adm	278.1	0.757858018348175	-0.000951711308708804	0.0194250251518578	0.00645451265888781	0	0.882777647430899
adm	280.1	0.383460870756178	0.00242509689225912	0.0250758538266922	0.00859796651623388	8.64054308145573e-53	0.777901565363978
[truncated: 67,052 more rows]
