# Supplementary material for: Machine learning-guided deconvolution of plasma protein levels
Source: Mol Syst Biol. 2025 Oct 9;21(12):1822–44. doi: 10.1038/s44320-025-00158-6 (PMC12672695; doi:10.1038/s44320-025-00158-6)
Supplement: Supplementary file 20 — Source data Fig. 4 [file 44320_2025_158_MOESM20_ESM.zip › Figure_4/SourceData.Figure.4A.txt]

phecode	id	category.min	beta.min	pval.min	beta.adj	pval.adj
8	abca2	infectious diseases	0.164608661946806	6.63701946144824e-12
8	abl1	infectious diseases	0.149854291966657	7.7364335766108e-11
8	acaa1	infectious diseases	0.153639558132348	4.90844819437103e-11
8	ace2	infectious diseases	0.236586720144939	1.05832087549888e-20
8	acta2	infectious diseases	0.224339764701795	1.44389626180762e-17
8	acvrl1	infectious diseases	0.318045848832666	3.33081476778132e-38
8	ada2	infectious diseases	0.227225189267036	1.94534944068875e-21
8	adam12	infectious diseases	0.210970654487655	2.55854745353597e-18
8	adam8	infectious diseases	0.166354327344433	6.29040287960937e-13
8	adam9	infectious diseases	0.228836961863835	7.86582531867604e-22
8	adamts15	infectious diseases	0.227194478010786	8.92195407037044e-23
8	adamts4	infectious diseases	0.147228824674874	1.45552173378744e-09
8	adamts8	infectious diseases	-0.129499807416383	1.87789285679856e-08
8	adamtsl2	infectious diseases	0.243201859368097	1.68843737950011e-24
8	adgrg1	infectious diseases	0.221787419531066	1.17654669411865e-19
8	adgrg2	infectious diseases	-0.208520577112447	4.29933554313344e-17
8	adm	infectious diseases	0.387273316397311	1.52517846261944e-54
8	agr2	infectious diseases	0.165129248087115	2.14175361846906e-12
8	agr3	infectious diseases	0.156711823751225	1.57594669101441e-11
8	agrn	infectious diseases	0.310059807350769	1.16871282735772e-38
8	ahnak	infectious diseases	0.16261216869667	3.27264505806562e-11
8	aifm1	infectious diseases	0.133971487516562	5.86760518524734e-09
8	alpp	infectious diseases	0.196048361617484	1.06252448525942e-16
8	ambp	infectious diseases	0.287225287174065	2.16723764694265e-32
8	ang	infectious diseases	0.166735338952578	3.40613233694133e-12
8	angpt2	infectious diseases	0.260840336232373	5.15286400399363e-28
8	angptl4	infectious diseases	0.225454022997624	1.07073491162196e-21
8	anxa10	infectious diseases	0.158183356081224	2.31370537800418e-11
8	anxa2	infectious diseases	0.132800726704089	3.45670451453565e-08
8	apbb1ip	infectious diseases	0.138208126674375	2.75919858046222e-09
8	aplp1	infectious diseases	-0.128913949604214	2.70138314837039e-08
8	apoa1	infectious diseases	-0.151393430783023	9.23007503080009e-10
8	apod	infectious diseases	-0.164253262028535	1.02916268277885e-11
8	apof	infectious diseases	-0.186896649593244	4.49083398218498e-15
8	apom	infectious diseases	-0.150742628585806	7.39414527836859e-11
8	areg	infectious diseases	0.300981157654333	3.12104877217055e-37
8	arsa	infectious diseases	0.147715793318708	2.08397121163706e-10
8	asah1	infectious diseases	0.168586842467433	9.10445364065323e-13
8	asgr1	infectious diseases	0.33504269600615	1.21280975288925e-45
8	asgr2	infectious diseases	0.216815530437007	2.56578138114305e-20
8	atox1	infectious diseases	0.131560405892556	1.06224289086077e-08
8	atraid	infectious diseases	0.237518828757472	4.33523913728767e-23
8	b2m	infectious diseases	0.311517416057764	1.0285493998525e-36
8	b3gnt7	infectious diseases	0.156647428701587	1.93028938135743e-10
8	b4galt1	infectious diseases	0.25128691558971	8.62346744779701e-27
8	bag4	infectious diseases	0.13923185698491	4.27619164195965e-09
8	baiap2	infectious diseases	0.180056812630485	1.95993112780567e-14
8	bambi	infectious diseases	0.180941906836468	3.11366664152512e-14
8	bcan	infectious diseases	-0.178718788964917	5.5263477237786e-14
8	bcl2	infectious diseases	0.167079171403449	1.92945261642405e-12
8	bcl2l15	infectious diseases	0.131534432904402	3.22292835678075e-08
8	bmper	infectious diseases	0.187771838828396	3.3313088840821e-15
8	bnip3l	infectious diseases	0.191103663585603	8.82805589977391e-16
8	bola1	infectious diseases	0.15160668273514	1.85345058703256e-10
8	bpifb2	infectious diseases	0.144539949532576	8.5913771102895e-10
8	bsg	infectious diseases	0.21905233045048	2.15489543212868e-20
8	bst2	infectious diseases	0.222349386107564	2.01647492937632e-21
8	btn2a1	infectious diseases	0.239346504425854	6.55412214244992e-24
8	btn3a2	infectious diseases	0.193038461254937	1.08047728979981e-16
8	c1rl	infectious diseases	0.168809028936102	1.26871960312687e-12
8	c3	infectious diseases	0.147149897291586	8.31920935185952e-10
8	c7	infectious diseases	0.153930960962962	2.76346994035219e-10
8	ca12	infectious diseases	0.132159030027401	1.19058471618666e-08
8	ca14	infectious diseases	-0.162208552828853	1.36981180533728e-11
8	ca4	infectious diseases	0.132029236659226	8.97339469669269e-09
8	ca5a	infectious diseases	0.168288248850988	2.12713010467768e-12
8	ca6	infectious diseases	-0.188202863523082	1.5688656127211e-14
8	calb2	infectious diseases	0.15271637156537	1.51375266631799e-10
8	calca	infectious diseases	0.22316399841342	4.0645892512412e-15
8	calcb	infectious diseases	0.175086667367256	1.69010483334885e-13
8	cant1	infectious diseases	0.159589656245675	5.45691304776393e-12
8	capg	infectious diseases	0.17918011653824	3.28557668225127e-14
8	ccdc80	infectious diseases	0.207363565291351	3.29392289109512e-16
8	ccl11	infectious diseases	0.164615137981372	6.27759341157279e-12
8	ccl14	infectious diseases	0.175022513668853	8.86910041350769e-14
8	ccl15	infectious diseases	0.253496147212596	3.88726027695757e-27
8	ccl16	infectious diseases	0.234498195291244	2.18256006191338e-22
8	ccl18	infectious diseases	0.172021737264203	7.70557319464326e-13
8	ccl19	infectious diseases	0.158206260974262	5.65041294353983e-12
8	ccl20	infectious diseases	0.236397068371367	1.04847556772789e-24
8	ccl21	infectious diseases	0.179427385734759	7.85380523578313e-15
8	ccl22	infectious diseases	0.169727117776613	4.39686658424291e-13
8	ccl23	infectious diseases	0.160204220747194	9.70880009260623e-12
8	ccl25	infectious diseases	0.140428940525742	2.923641817609e-09
8	ccl3	infectious diseases	0.295717477658542	6.41735650328704e-35
8	ccl7	infectious diseases	0.204378322530528	5.98298054126216e-18
8	ccn3	infectious diseases	0.180191798969605	5.79493078321045e-13
8	ccn4	infectious diseases	0.165124260875395	1.59634374212517e-12
8	cd14	infectious diseases	0.168192035081413	2.63295309811513e-12
8	cd160	infectious diseases	0.134347775735662	4.54749143505287e-09
8	cd163	infectious diseases	0.152754040936123	6.79428458791278e-11
8	cd27	infectious diseases	0.290483192056166	1.58546498711299e-34
8	cd274	infectious diseases	0.216943345653985	2.91442750947532e-20
8	cd276	infectious diseases	0.132744046421264	2.56316793115874e-08
8	cd28	infectious diseases	0.142258498439717	1.48272789040538e-09
8	cd300a	infectious diseases	0.228898732777041	9.46284296704987e-22
8	cd300c	infectious diseases	0.237757430044248	1.50093282631166e-24
8	cd300e	infectious diseases	0.300685240227648	9.25029207252434e-36
8	cd300lf	infectious diseases	0.179772772961875	8.64363992559406e-15
8	cd302	infectious diseases	0.316332915924152	2.61266473588272e-38
8	cd38	infectious diseases	0.209553690157392	6.00737668750186e-14
8	cd4	infectious diseases	0.244235564840834	2.42880121417302e-25
8	cd40	infectious diseases	0.152013359909853	6.63961914368734e-11
8	cd46	infectious diseases	0.185707283927867	2.96923345403876e-15
8	cd48	infectious diseases	0.158534260623458	7.87510448017969e-12
8	cd5	infectious diseases	0.215935857895401	1.49427910848697e-20
8	cd59	infectious diseases	0.27777461929573	5.01966922240174e-28
8	cd7	infectious diseases	0.173081746659248	3.37744285382506e-13
8	cd70	infectious diseases	0.145409440717731	1.28993118839349e-09
8	cd72	infectious diseases	0.18021722000907	5.63546452600425e-14
8	cd74	infectious diseases	0.306651920711993	6.22953830835707e-37
8	cd79b	infectious diseases	0.244776391701005	1.01339779857123e-25
8	cd80	infectious diseases	0.2364569452711	3.29837001270188e-22
8	cd83	infectious diseases	0.290590933890225	2.49249748586444e-34
8	cd99l2	infectious diseases	0.19477606091806	6.42020321762209e-17
8	cdcp1	infectious diseases	0.220696714088671	4.29100421604322e-17
8	cdh1	infectious diseases	0.177475642452983	9.48676591598071e-14
8	cdh2	infectious diseases	0.192729167656306	9.88828969331654e-15
8	cdnf	infectious diseases	0.135714861656094	8.03149918275507e-09
8	ceacam5	infectious diseases	0.165592770169003	3.02966776594993e-12
8	ceacam6	infectious diseases	0.140239203971325	4.17232565467786e-09
8	ceacam8	infectious diseases	0.164671445074719	3.4734734273144e-12
8	cfb	infectious diseases	0.175967331152657	2.3800816559042e-13
8	cfc1	infectious diseases	0.15592515907454	3.45120826860386e-11
8	cfd	infectious diseases	0.210215256018843	2.52720850620007e-18
8	cfh	infectious diseases	0.200730898382412	1.98625988415027e-16
8	cfhr2	infectious diseases	0.129726991372905	2.76469017218872e-08
8	cfi	infectious diseases	0.200956916682558	4.79468280709209e-17
8	cgref1	infectious diseases	0.187740942129172	6.08162971472846e-16
8	chchd10	infectious diseases	0.32566919975596	1.53129037467648e-37
8	chchd6	infectious diseases	0.187964805825881	3.86659277354754e-15
8	chga	infectious diseases	0.262486186465484	1.22331013311514e-27
8	chi3l1	infectious diseases	0.254865153725911	6.00848172455544e-25
8	chrdl1	infectious diseases	0.223282698217629	1.70790291518202e-17
8	cilp	infectious diseases	0.181656358434218	1.01347009262474e-13
8	ckap4	infectious diseases	0.307166722555561	5.650353183387e-38
8	clec14a	infectious diseases	0.201756901145413	3.58465910426564e-17
8	clec1a	infectious diseases	0.15714590422412	2.7577787865993e-11
8	clec4a	infectious diseases	-0.136405889453385	3.90478994051849e-09
8	clec4d	infectious diseases	0.215681229395747	1.94761608382204e-20
8	clec5a	infectious diseases	0.155311688518957	1.38139471216042e-10
8	clec6a	infectious diseases	0.227064545710689	4.16468833447732e-22
8	clec7a	infectious diseases	0.232908452377678	1.53083145071165e-23
8	clgn	infectious diseases	0.132381250098558	2.17955367813024e-08
8	clmp	infectious diseases	0.281051999600021	2.54293655003337e-29
8	clstn3	infectious diseases	0.134564855820637	1.10225781196947e-08
8	cntn1	infectious diseases	-0.154347519251583	2.38303746892602e-10
8	cntn5	infectious diseases	-0.184317561052314	3.90332129796537e-14
8	col15a1	infectious diseases	0.157330769823747	4.90091614017344e-11
8	col18a1	infectious diseases	0.318946758508732	6.77839082246427e-39
8	col6a3	infectious diseases	0.324335023127751	1.29356987089168e-41
8	colec12	infectious diseases	0.301535199559741	4.83670778403469e-33
8	cpm	infectious diseases	0.221543613607686	1.35069552958359e-20
8	cpxm2	infectious diseases	0.193541131263317	1.57845212018185e-15
8	creld1	infectious diseases	0.24917933466762	4.23501158231229e-25
8	creld2	infectious diseases	0.152428354444874	3.78912319520879e-11
8	crhbp	infectious diseases	0.198120839819573	4.62058441161509e-17
8	crim1	infectious diseases	0.170602076686429	1.36454411402839e-12
8	crip2	infectious diseases	0.19551737154718	9.67297371172308e-16
8	csf1	infectious diseases	0.294047459953172	1.27379432551856e-35
8	cst3	infectious diseases	0.344674425944143	4.56784209813446e-44
8	cst7	infectious diseases	0.144478709322016	2.82220466724182e-10
8	cstb	infectious diseases	0.266715296482413	2.07341780819876e-29
8	cthrc1	infectious diseases	0.215070440759828	1.58651274893782e-16
8	ctsd	infectious diseases	0.213905005065798	5.64355784382247e-18
8	ctsl	infectious diseases	0.211423121655464	7.00150304859506e-19
8	ctso	infectious diseases	0.20467688753516	1.02622843738049e-18
8	ctsv	infectious diseases	-0.136420839651451	2.27950708507544e-08
8	ctsz	infectious diseases	0.243516304604655	3.9118401763902e-25
8	cwc15	infectious diseases	0.133171605126848	1.66107759680112e-08
8	cxadr	infectious diseases	0.187236200872236	5.0199417995503e-16
8	cxcl10	infectious diseases	0.19826508502683	2.53309341831119e-16
8	cxcl11	infectious diseases	0.149621089265139	1.41068919163964e-10
8	cxcl13	infectious diseases	0.190484957099079	2.6416484475297e-16
8	cxcl16	infectious diseases	0.222637748596124	2.89962390137873e-21
8	cxcl17	infectious diseases	0.206979584550417	2.09076189663765e-15
8	cxcl9	infectious diseases	0.275093203329882	3.93444773387098e-28	0.133600148185524	1.17634942075369e-08
8	dcbld2	infectious diseases	0.181130789596672	4.85266841390441e-14
8	ddah1	infectious diseases	0.204038249775866	2.26813848139331e-18
8	defa1_defa1b	infectious diseases	0.163084082853639	2.7160432332314e-12
8	defb4a_defb4b	infectious diseases	0.151063569352687	3.39083841984148e-10
8	dll1	infectious diseases	0.26494271781105	1.09999475874041e-28
8	dmd	infectious diseases	0.171496391873198	8.92666749831398e-13
8	dmp1	infectious diseases	-0.153808207762647	1.33967956095155e-10
8	dner	infectious diseases	-0.196186418291701	3.96336195932712e-17
8	dnmbp	infectious diseases	0.146771036405507	2.2429459484082e-10
8	dpt	infectious diseases	0.155345505808915	3.42818117521509e-10
8	dpy30	infectious diseases	0.236649453401679	3.05643565528738e-24
8	dsc2	infectious diseases	0.248355048125385	8.39148856841586e-25
8	dtnb	infectious diseases	0.268343421793357	4.30726907816043e-27
8	dtx3	infectious diseases	0.153607077944781	8.50627080948015e-10
8	eda2r	infectious diseases	0.406654896368618	6.47067036683181e-43
8	edn1	infectious diseases	0.236539482708055	1.01829989759972e-21
8	eef1d	infectious diseases	0.131379517580205	1.56403521464319e-08
8	efcab14	infectious diseases	0.253576881620547	1.68902260425046e-25
8	efemp1	infectious diseases	0.212402888168673	8.8491856719565e-17
8	efna1	infectious diseases	0.319744841302387	2.13988228417363e-41
8	efna4	infectious diseases	0.334028925127769	1.7421618574486e-43
8	egfl7	infectious diseases	0.158085347577221	3.78112097272717e-11
8	egfr	infectious diseases	-0.198433293551194	3.06583089191304e-17
8	egln1	infectious diseases	0.163595903806426	1.93431268160987e-12
8	eif4g1	infectious diseases	0.128516239767122	1.74221690231763e-08
8	eln	infectious diseases	0.244510146708255	2.56953829130677e-15
8	eloa	infectious diseases	0.130988107280477	1.43164865024894e-08
8	enah	infectious diseases	0.162285283661354	3.9087334747481e-12
8	enpp5	infectious diseases	-0.136955169218496	2.35968543019817e-08
8	enpp6	infectious diseases	-0.175637406476627	4.25306483612219e-13
8	entr1	infectious diseases	0.132381904822571	3.53334502387083e-08
8	epha1	infectious diseases	0.218561650598151	6.38108617257622e-19
8	epha2	infectious diseases	0.29537248607765	2.69685698021224e-32
8	ephb4	infectious diseases	0.230804593216306	3.81613270091336e-23
8	ephb6	infectious diseases	0.140177748079815	1.64913163448853e-09
8	epo	infectious diseases	0.152083651334961	6.13552452466255e-11
8	eps8l2	infectious diseases	0.160647376980732	1.15318088582415e-11
8	ermap	infectious diseases	0.149348894345359	7.65451606193442e-10
8	esam	infectious diseases	0.180633094514847	1.15727790318783e-14
8	ezr	infectious diseases	0.151518525175173	7.3613923565857e-11
8	f11r	infectious diseases	0.134281023532251	5.2074265512628e-09
8	f9	infectious diseases	0.163581676812072	2.62032799307429e-12
8	fabp1	infectious diseases	0.292409673705963	1.66194904842803e-34
8	fabp3	infectious diseases	0.2935771327919	7.04734353133203e-30
8	fabp4	infectious diseases	0.349834167006961	5.21559651512777e-45
8	fabp5	infectious diseases	0.173826317154719	4.61978098488951e-14
8	fam20a	infectious diseases	0.218438465868514	8.93519429908936e-20
8	fam3b	infectious diseases	0.157088758935682	1.30315557933966e-11
8	fam3c	infectious diseases	0.258476456290522	1.44813965424447e-26
8	fam3d	infectious diseases	0.175199393658054	8.62335725081213e-14
8	fap	infectious diseases	-0.13704939869605	3.74632564771608e-09
8	fas	infectious diseases	0.240413717483412	1.7891072920561e-22
8	fbln2	infectious diseases	0.173350346076133	1.00863996103387e-12
8	fcamr	infectious diseases	0.22344248154765	2.0390808032518e-20
8	fcn1	infectious diseases	0.170507060457885	4.55612754363275e-13
8	fdx1	infectious diseases	0.147876473418713	4.47150231891484e-10
8	fetub	infectious diseases	0.139193380263087	5.45618925640145e-09
8	fgf21	infectious diseases	0.256547760907576	5.7522552807071e-28
8	fgf23	infectious diseases	0.25658214990315	5.50936499632571e-27
8	fgfbp1	infectious diseases	-0.189700391620502	4.76095234559775e-16
8	fgfr2	infectious diseases	0.216711459708369	5.02938536643523e-19
8	fgl1	infectious diseases	0.153469955472699	9.12577218337509e-10
8	fkbp4	infectious diseases	0.145330176747773	2.83483498355145e-10
8	flrt2	infectious diseases	0.131076650474445	1.84678521345384e-08
8	flt3lg	infectious diseases	0.149023036321491	6.31626954662055e-10
8	folr1	infectious diseases	0.157907844757492	1.18304042817877e-10
8	folr2	infectious diseases	0.170835922842116	6.93884675551872e-13
8	fstl1	infectious diseases	0.250940044457003	2.12439942010449e-25
8	fstl3	infectious diseases	0.327476463137085	6.63131096157775e-40
8	furin	infectious diseases	0.203065417785565	6.35462837197228e-18
8	fut3_fut5	infectious diseases	0.133034395157766	2.76657383561675e-08
8	gal	infectious diseases	-0.135402537089319	1.21273344734804e-08
8	galnt10	infectious diseases	0.180061575674292	2.10500208876576e-14
8	gast	infectious diseases	0.278620978087377	3.4153978094487e-31
8	gbp1	infectious diseases	0.137609863232352	5.19769256051019e-09
8	gcg	infectious diseases	0.135509225078296	5.91760688993391e-09
8	gchfr	infectious diseases	0.224689735918675	1.84534450118187e-19
8	gcnt1	infectious diseases	0.186296147874058	2.58059754213436e-15
8	gdf15	infectious diseases	0.540408242162202	3.0125248962142e-92
8	gfer	infectious diseases	0.158670553011831	1.32140904030884e-11
8	gfra1	infectious diseases	0.293764332236803	2.15604918517038e-33
8	ggh	infectious diseases	0.128450325763576	3.11823555581995e-08
8	ggt1	infectious diseases	0.157633123495457	1.94633409955769e-10
8	ggt5	infectious diseases	0.131418217205924	2.13468324893875e-08
8	gigyf2	infectious diseases	0.128899770085662	3.47135464261619e-08
8	gipc2	infectious diseases	0.225182758615319	4.58280819380281e-20
8	gla	infectious diseases	0.186910595941911	1.21662704227274e-14
8	gm2a	infectious diseases	0.291584989226252	5.18074648174702e-32
8	golm2	infectious diseases	0.200913175710624	3.32630257586649e-18
8	gpd1	infectious diseases	0.196936111172392	8.15386535097863e-17
8	gpkow	infectious diseases	0.179148641253393	1.42155722845842e-14
8	gpr15l	infectious diseases	0.155700239578055	2.0539057297023e-10
8	gpr37	infectious diseases	0.260312787014623	7.67321577081257e-28
8	gprc5c	infectious diseases	0.149030313456129	1.57369819198567e-10
8	grn	infectious diseases	0.181839747514929	8.51987035354567e-15
8	grpel1	infectious diseases	0.192010641297876	2.01558056759205e-16
8	gusb	infectious diseases	0.169077915835708	1.66302450973738e-12
8	havcr1	infectious diseases	0.29133412678776	7.40275685249169e-30
8	havcr2	infectious diseases	0.320496572374703	1.03293231816439e-40
8	heg1	infectious diseases	0.146554657366597	1.74800050513904e-09
8	hgf	infectious diseases	0.296190885914952	2.51637071910768e-35
8	hhex	infectious diseases	0.152990439224873	7.37529852090841e-11
8	hip1r	infectious diseases	0.241357295176797	1.32470990758589e-23
8	hjv	infectious diseases	0.220994896224995	2.15319083368704e-21
8	hla_a	infectious diseases	0.139351256657019	2.16885917390245e-09
8	hla_e	infectious diseases	0.247550285051346	2.01510947023001e-25
8	hnmt	infectious diseases	0.222923220456073	1.44512011286452e-20
8	hnrnpul1	infectious diseases	0.138023135044159	5.01560912739088e-09
8	hpgds	infectious diseases	-0.158663019167848	8.04035956468014e-12
8	hspa2	infectious diseases	0.146885540412595	8.04252876354197e-10
8	hspb6	infectious diseases	0.204007316320011	1.06505732208071e-14
8	hspg2	infectious diseases	0.25048815634593	5.69913253317562e-25
8	hyal1	infectious diseases	0.138966261507492	2.77589391558271e-09
8	hyou1	infectious diseases	0.176748946433826	1.41131084185762e-14
8	icam1	infectious diseases	0.189240010525679	1.70117841414714e-15
8	idua	infectious diseases	0.150132742800744	5.3009980649653e-11
8	ifi30	infectious diseases	0.310647981210545	1.06665703248852e-35
8	ifngr1	infectious diseases	0.132140439891721	1.58650026779136e-08
8	ifnlr1	infectious diseases	0.153287595142881	3.70272516436546e-11
8	igdcc4	infectious diseases	-0.157806763169625	1.54185562892051e-10
8	igf2r	infectious diseases	0.150597288637701	1.75311966873555e-10
8	igfbp4	infectious diseases	0.368613358109571	5.46824303897853e-48
8	igfbp6	infectious diseases	0.19302165634899	3.39177103521697e-13
8	igfbp7	infectious diseases	0.253375767403852	5.79170538124999e-25
8	igfbpl1	infectious diseases	0.218791929495862	7.11756352182821e-19
8	iglc2	infectious diseases	0.176456392785966	7.91215571578741e-14
8	igsf3	infectious diseases	0.200129000022082	2.59392102164364e-17
8	igsf8	infectious diseases	0.211499441700665	2.44377037511483e-19
8	igsf9	infectious diseases	0.160537086962104	2.14158640243152e-11
8	il10	infectious diseases	0.140054637756747	1.10570786926364e-09
8	il10rb	infectious diseases	0.263665198174194	7.61279343531928e-29
8	il12a_il12b	infectious diseases	0.209867982943754	3.36201613039408e-19
8	il12b	infectious diseases	0.202298896751117	4.78848276020342e-18
8	il12rb1	infectious diseases	0.181623911820199	5.77616869303854e-15
8	il15	infectious diseases	0.219060445755257	1.77244594345193e-21
8	il15ra	infectious diseases	0.163978472503406	3.4158745990612e-12
8	il16	infectious diseases	0.163600083207456	2.26859336554472e-12
8	il17c	infectious diseases	0.138696631546819	2.18051893007077e-09
8	il18	infectious diseases	0.20063429372747	1.21978925260576e-17
8	il18bp	infectious diseases	0.264167488416242	6.83786604387761e-28
8	il18r1	infectious diseases	0.230154508980823	2.30548320669847e-23
8	il19	infectious diseases	0.173302897790251	2.29857782520977e-13
8	il1r1	infectious diseases	0.163722890212976	2.09786772402037e-12
8	il1rl1	infectious diseases	0.146472428975483	5.63889519329564e-09
8	il1rn	infectious diseases	0.265220815879231	1.27918493643329e-29
8	il22	infectious diseases	0.192866706105775	1.23143722819493e-15
8	il2ra	infectious diseases	0.294743093814033	6.53881240427379e-36
8	il4r	infectious diseases	0.207312469756755	1.70202342409688e-18
8	il6	infectious diseases	0.277482680960727	9.43403908182214e-32
8	immt	infectious diseases	0.211028083252113	1.79274806526617e-18
8	inhbb	infectious diseases	0.239957881644611	1.08386914412967e-22
8	inhbc	infectious diseases	0.207810315750841	2.77774077734391e-19
8	insl5	infectious diseases	0.180776116095104	1.29059657591536e-13
8	itga11	infectious diseases	-0.213256260691143	2.20809800828467e-20
8	itga5	infectious diseases	0.180551037929308	2.38079429067269e-14
8	itgav	infectious diseases	-0.230998087798002	2.65618266075596e-22
8	itgbl1	infectious diseases	0.192996815478375	8.02108597690736e-15
8	jam2	infectious diseases	0.166086284376968	4.91497945069617e-12
8	jam3	infectious diseases	0.145173644802247	9.53862347606608e-10
8	khk	infectious diseases	0.143654869807379	2.45532224352445e-09
8	kif1c	infectious diseases	0.195229832364255	5.75674309976489e-16
8	klk11	infectious diseases	0.192275080991575	2.02980999370979e-16
8	klrb1	infectious diseases	0.169992281660431	1.89463641274669e-13
8	krt18	infectious diseases	0.225097974299945	1.32447610245983e-20
8	krt19	infectious diseases	0.206505908284694	5.25408623067744e-18
8	lair1	infectious diseases	0.311684137610686	8.80809051025829e-38
8	lair2	infectious diseases	0.133927533230066	6.2660973080579e-09
8	lamp3	infectious diseases	0.236723232922807	2.85136816171889e-22
8	layn	infectious diseases	0.260146925808686	1.413083553563e-25
8	lbp	infectious diseases	0.157643713267077	7.51287287679455e-12
8	lbr	infectious diseases	0.158415979076254	5.99805989467156e-12
8	lcn15	infectious diseases	0.132382083437785	2.30353226498008e-08
8	lcn2	infectious diseases	0.170429551736515	9.71295525523599e-13
8	lect2	infectious diseases	0.18508743345798	3.83808634276937e-12
8	lep	infectious diseases	0.267813610600055	8.25451976982212e-23
8	letm1	infectious diseases	0.180638057027962	1.28827485372984e-14
8	lgals1	infectious diseases	0.231861233067017	1.89734674651621e-22
8	lgals3	infectious diseases	0.19013492614886	4.76840875296884e-15
8	lgals3bp	infectious diseases	0.159267714462064	1.03370801471512e-11
8	lgals4	infectious diseases	0.309934486525112	4.8524256552934e-38
8	lgals7_lgals7b	infectious diseases	0.135588650582884	1.86413568900267e-08
8	lgals9	infectious diseases	0.343639681187866	1.0791970296058e-44
8	lilra5	infectious diseases	0.2176105535053	1.52295053531305e-20
8	lilrb4	infectious diseases	0.26380764070774	5.45514725934164e-28
8	lmnb2	infectious diseases	0.301010416831516	1.98270919346142e-34
8	lmod1	infectious diseases	0.183511769945009	1.99258144789099e-12
8	lpcat2	infectious diseases	0.130906874717165	1.44092615999847e-08
8	lrch4	infectious diseases	0.15575118246965	5.52099623033846e-11
8	lrg1	infectious diseases	0.157137749946887	1.22468483341613e-10
8	lrig1	infectious diseases	0.169144310141085	3.98184675814188e-13
8	lrig3	infectious diseases	0.136492210282796	1.42096657571076e-08
8	lrp11	infectious diseases	0.192855164428256	2.1915863707547e-16
8	lrrc25	infectious diseases	0.142241713020912	1.25026327810218e-09
8	lrrn1	infectious diseases	-0.164525624419255	2.32769844342288e-12
8	ltbp3	infectious diseases	0.183934607848808	1.6612990150341e-14
8	ltbr	infectious diseases	0.212694051343557	3.82601887683673e-19
8	ly6d	infectious diseases	0.172133973057431	3.15844995265956e-13
8	mad1l1	infectious diseases	0.245540340470355	6.43896473852725e-25
8	mamdc2	infectious diseases	0.181867986156062	4.87703121374724e-14
8	matn2	infectious diseases	0.156298390262982	4.95647996930702e-11
8	mdk	infectious diseases	0.198292981377002	2.24707067000719e-17
8	mertk	infectious diseases	0.145686504505972	1.36910208904879e-09
8	mfap5	infectious diseases	0.17902391805506	2.66258087138141e-14
8	mfge8	infectious diseases	0.15865508799695	1.13400259146417e-11
8	micb_mica	infectious diseases	0.130913866198707	1.09755525264379e-08
8	mln	infectious diseases	0.139742801154539	9.70198174306041e-09
8	mme	infectious diseases	0.158756870118449	1.42197244627691e-11
8	mmp10	infectious diseases	0.128871776890602	2.55895597400441e-08
8	mmp12	infectious diseases	0.289716194225276	2.06011943824793e-30
8	mmp3	infectious diseases	0.176984667253126	1.33519686774041e-09
8	mmp7	infectious diseases	0.261591358810586	9.21656375299241e-27
8	mmp8	infectious diseases	0.133326720190883	8.43858694088475e-09
8	mmp9	infectious diseases	0.133661193298807	1.1765906090312e-08
8	mpo	infectious diseases	0.156280445777528	1.04232770515906e-11
8	mrc1	infectious diseases	0.205329459705922	3.33232165014921e-17
8	msln	infectious diseases	0.149215493888365	3.48700874522804e-10
8	msmb	infectious diseases	0.176313851710469	9.81170387259576e-13
8	msr1	infectious diseases	0.223357080222159	1.2053690376629e-19
8	muc13	infectious diseases	0.158311251258805	1.58385648881321e-11
8	mvk	infectious diseases	0.161041458018668	7.91653825778907e-12
8	mxra8	infectious diseases	-0.172449063499441	5.56684427850797e-12
8	mybpc1	infectious diseases	0.14524375793373	1.06442228875959e-08
8	mzb1	infectious diseases	0.199708231217106	4.36215321848821e-18
8	nbl1	infectious diseases	0.239430848040226	9.58240207011323e-24
8	ncam1	infectious diseases	-0.131029161425044	3.7009614683056e-08
8	ncan	infectious diseases	-0.133485953259592	3.60093690922884e-08
8	ncr1	infectious diseases	0.140873698548508	1.20754482287881e-09
8	ncr3lg1	infectious diseases	0.177300001381656	1.07758805160363e-12
8	ncs1	infectious diseases	0.140196550019036	2.36818028417789e-08
8	nectin2	infectious diseases	0.297006660517747	4.85749116479356e-36
8	nectin4	infectious diseases	0.199152778689436	1.5268036547362e-17
8	nefl	infectious diseases	0.19560256318277	1.18575121256848e-12
8	nell1	infectious diseases	-0.213946277532639	8.81195579560497e-21
8	nfasc	infectious diseases	0.185218111364315	3.22330824123342e-14
8	nhlrc3	infectious diseases	0.20251243723745	1.8315303522294e-16
8	nomo1	infectious diseases	0.18122565603668	7.5043182057141e-15
8	nos1	infectious diseases	0.1559665675732	4.87161510603207e-10
8	nos3	infectious diseases	0.224722892983958	1.62364180297547e-21
8	npc2	infectious diseases	0.383640896594621	3.73190430391986e-52
8	npdc1	infectious diseases	0.27559358227234	1.10300229489487e-29
8	npl	infectious diseases	0.182929748447473	1.23447608656916e-12
8	nppb	infectious diseases	0.140106156635653	4.50030120483144e-09
8	nppc	infectious diseases	0.156049977522034	3.25145444890311e-09
8	nt5c1a	infectious diseases	0.30828902722301	4.35267180555151e-35
8	ntprobnp	infectious diseases	0.157636811977707	3.02853760616624e-10
8	ntrk3	infectious diseases	-0.211083071847249	1.16666458438922e-19
8	nucb2	infectious diseases	0.190997848569941	1.92525731849782e-16
8	nudt5	infectious diseases	0.130964208744789	1.35627507290107e-08
8	ocln	infectious diseases	0.360749251119364	8.6547537446038e-49
8	ogfr	infectious diseases	0.147089557264659	3.3557373823579e-10
8	ogn	infectious diseases	0.240472251621438	4.3196683387775e-22
8	omg	infectious diseases	-0.164401723932811	9.14736228129731e-13
8	orm1	infectious diseases	0.150250821231899	1.65338102550996e-10
8	oscar	infectious diseases	0.190937828721811	1.72415636520735e-16
8	osm	infectious diseases	0.153293601700178	4.76523706580834e-11
8	p4hb	infectious diseases	0.170065084001572	2.03058622709227e-13
8	pag1	infectious diseases	0.14879799786128	1.32799998094298e-10
8	palm	infectious diseases	0.212723345601653	3.44865671441216e-18
8	palm2	infectious diseases	0.328063409761447	1.83265716317909e-40
8	pam	infectious diseases	0.132096930958334	1.29933230637995e-08
8	parp1	infectious diseases	0.135251342780715	5.28152987620839e-09
8	paxx	infectious diseases	0.145174411969525	1.03282645725414e-09
8	pcbd1	infectious diseases	0.135082656088643	3.30821567140845e-08
8	pcsk9	infectious diseases	0.139250489367202	2.38021357422927e-09
8	pdcd1	infectious diseases	0.196856740690736	2.47159774675919e-17
8	pdcd1lg2	infectious diseases	0.131074533365821	1.42108518800985e-08
8	pdcd5	infectious diseases	0.133339010029032	6.32019309155311e-09
8	pdia3	infectious diseases	0.161992190906694	7.57539370097435e-12
8	pdzk1	infectious diseases	0.196818445449099	1.83637996788718e-16
8	penk	infectious diseases	0.151447940089273	4.65518037366534e-10
8	pga4	infectious diseases	0.14723015520172	5.75561721576992e-10
8	pgf	infectious diseases	0.288948333041044	6.64573323808188e-29
8	pglyrp1	infectious diseases	0.173050703274471	7.01783249693335e-14
8	phldb1	infectious diseases	0.222724653423079	7.42279441132403e-21
8	phospho1	infectious diseases	0.161775885209292	2.65967301361705e-11
8	pi3	infectious diseases	0.204620824072816	2.51037820459492e-17
8	pigr	infectious diseases	0.303260811678314	3.17391036820251e-37
8	pik3ip1	infectious diseases	0.258130886528882	2.34840809976485e-25
8	pilra	infectious diseases	0.238406576422455	9.36338836982079e-24
8	pilrb	infectious diseases	0.207650831835483	8.31131617395907e-19
8	pkd2	infectious diseases	0.184501461003126	1.15226441671734e-14
8	pla2g15	infectious diseases	0.218927418664791	5.57576984414296e-21
8	plaur	infectious diseases	0.352941425470513	5.71448593100496e-47
8	plin3	infectious diseases	0.13963664545537	1.47496672703973e-09
8	pltp	infectious diseases	-0.130070988000056	3.24666272898334e-08
8	plxnb2	infectious diseases	0.211903613035846	4.13278632431221e-19
8	pof1b	infectious diseases	0.190764769668846	1.88754168354506e-15
8	polr2f	infectious diseases	0.241930142825372	1.14376475375321e-24
8	pon1	infectious diseases	-0.150270830959011	1.63089577615175e-10
8	pon3	infectious diseases	-0.221097372734594	4.8920961851909e-21
8	ppl	infectious diseases	0.137269557165731	8.85969953786774e-09
8	ppp1r14d	infectious diseases	0.144788253150502	7.98248077727086e-10
8	prap1	infectious diseases	0.337709366336746	2.62649484043461e-44
8	prcp	infectious diseases	0.159336866182531	1.84239032298767e-11
8	prg2	infectious diseases	0.148647180399467	3.27203165903833e-10
8	prnd	infectious diseases	0.137921576761451	3.74408023149147e-09
8	prss8	infectious diseases	0.322698050959621	9.4856100290355e-38
8	psap	infectious diseases	0.305271465536668	4.98707019735403e-36
8	psme2	infectious diseases	0.131890736552808	1.47282658103503e-08
8	ptgds	infectious diseases	0.245305218745977	2.19857021567587e-23
8	ptk7	infectious diseases	0.138174911358956	2.59327036405428e-09
8	ptn	infectious diseases	0.137048276708874	3.52351551411121e-08
8	pts	infectious diseases	0.130127607655961	3.58790141738858e-08
8	pvr	infectious diseases	0.130218453925243	1.74300168839926e-08
8	pyy	infectious diseases	0.150858487183983	2.87158481733707e-10
8	qpct	infectious diseases	0.176421373919363	2.14860375272514e-14
8	qsox1	infectious diseases	0.179210249546958	5.16073476636954e-14
8	rab6a	infectious diseases	-0.150161034500742	1.15885185056516e-10
8	rarres2	infectious diseases	0.269560909210591	1.59480190121258e-30
8	rbfox3	infectious diseases	0.340756644891848	4.49281806709166e-40
8	rbp2	infectious diseases	0.180925349025621	9.83479822018971e-15
8	rbp5	infectious diseases	0.249021505378371	8.94263477071677e-26
8	rbp7	infectious diseases	0.186687471050885	5.71410036197695e-15
8	reg1a	infectious diseases	0.217186097691296	7.27149773444537e-20
8	reg1b	infectious diseases	0.204664906413219	2.55761256825035e-18
8	reg3a	infectious diseases	0.236104239444449	4.97199325754818e-23
8	reg4	infectious diseases	0.288911191013737	6.46892354574576e-33	0.130875067343355	1.19570270805138e-08
8	relt	infectious diseases	0.298509584515952	6.83106597251322e-32
8	ren	infectious diseases	0.251834153408178	7.675009390088e-26
8	retn	infectious diseases	0.157847462416669	9.82949785115458e-12
8	rida	infectious diseases	0.192530342624195	1.6626409169762e-15
8	rnase1	infectious diseases	0.306165680839788	2.21988934145963e-35
8	rnase10	infectious diseases	0.132788229502985	2.63591550223861e-08
8	rnase4	infectious diseases	0.288578183354937	3.61073275193489e-31
8	rnase6	infectious diseases	0.360313413621258	4.46744449602387e-48
8	rnaset2	infectious diseases	0.282177752306867	2.89399006976031e-33
8	rnf149	infectious diseases	0.275729925520977	2.24842563227473e-29
8	rpl14	infectious diseases	0.137617107620219	6.09560619000038e-09
8	rrm2	infectious diseases	0.189152249970415	3.99361280045298e-16
8	rspo3	infectious diseases	0.168958315019021	1.33970289460973e-11
8	rtn4r	infectious diseases	0.174368264279865	8.5612220274163e-14
8	scamp3	infectious diseases	0.127731006639732	2.43661477737074e-08
8	scara5	infectious diseases	0.194274664601497	2.84182075032855e-15
8	scarb2	infectious diseases	0.322592840286397	1.59367462169737e-36
8	scarf1	infectious diseases	0.135424832591463	3.69996276492593e-09
8	scg2	infectious diseases	0.160337702450174	5.63011731093759e-12
8	scn4b	infectious diseases	0.136823262565394	1.87674480369958e-08
8	scpep1	infectious diseases	0.192243377810527	1.28413355502316e-15
8	scrg1	infectious diseases	0.184509953866402	2.83579572517576e-12
8	sdc1	infectious diseases	0.176045398195143	1.39630500545154e-13
8	sel1l	infectious diseases	0.292698517897551	8.9936009390344e-34
8	sele	infectious diseases	0.135146373021629	6.30065312658747e-09
8	sema3f	infectious diseases	0.250471890536898	2.40331572435639e-26
8	septin8	infectious diseases	0.286916674596158	1.79358211468798e-31
8	serpinb8	infectious diseases	0.157415981743289	9.41784822316501e-12
8	serpind1	infectious diseases	0.183590319718302	1.10562541856338e-14
8	serpinf1	infectious diseases	0.250124566053408	4.48168239025809e-25
8	serpinh1	infectious diseases	0.135819553809974	6.83827791357595e-09
8	sfrp1	infectious diseases	0.149525532332348	8.69066185853768e-10
8	shisa5	infectious diseases	0.361046285999905	9.49043086177279e-47
8	siae	infectious diseases	0.151994914584323	6.10576580304223e-11
8	siglec1	infectious diseases	0.22020711464732	7.83962226292177e-21
8	siglec10	infectious diseases	0.204210728337948	2.17020827198402e-18
8	siglec5	infectious diseases	0.161065025555294	2.69610362027006e-12
8	siglec6	infectious diseases	0.141991956896236	7.08742376102857e-10
8	siglec7	infectious diseases	0.170080183931391	8.42753431047479e-13
8	siglec8	infectious diseases	0.186711574547612	1.46846073453383e-14
8	sil1	infectious diseases	0.156762198347657	3.65597683150531e-11
8	sirpb1	infectious diseases	0.204393477974971	3.13786822211805e-18
8	sit1	infectious diseases	0.12771509312627	3.18772239083845e-08
8	slamf1	infectious diseases	0.157336502596134	1.46733002684633e-11
8	slamf6	infectious diseases	0.163605866057206	2.60408189448736e-12
8	slamf8	infectious diseases	0.225349757798396	1.47087229252992e-21
8	slc39a5	infectious diseases	0.168276478473124	1.81270682160564e-12
8	smoc1	infectious diseases	0.250266198030617	8.75101705192885e-25
8	smoc2	infectious diseases	0.16300335073378	4.85481698725932e-11
8	smpd1	infectious diseases	0.169404777953078	6.62079648526932e-13
8	smtn	infectious diseases	0.131900270094282	2.1062327856424e-08
8	sncg	infectious diseases	0.220998714535085	8.66676029608505e-20
8	snrpb2	infectious diseases	0.191718894337042	6.20371324907898e-16
8	sorbs1	infectious diseases	0.184594047814069	1.07132492496872e-14
8	sorcs2	infectious diseases	0.234211414664016	2.94777350834979e-21
8	spink1	infectious diseases	0.269903572478283	1.16260276061633e-29
8	spink4	infectious diseases	0.246804547196807	1.09049581103131e-25
8	spint1	infectious diseases	0.158250257310461	1.25068940893318e-11
8	spint2	infectious diseases	0.131548199538569	1.68332972351928e-08
8	spon1	infectious diseases	0.209837784207531	2.46124869409338e-17
8	spon2	infectious diseases	0.275010112739013	7.74234645731972e-31
8	ssna1	infectious diseases	0.132344719046574	1.26942366225284e-08
8	st6gal1	infectious diseases	0.195631794920509	6.32826913458058e-17
8	stc1	infectious diseases	0.187951974093497	2.38402769921476e-15
8	stx4	infectious diseases	0.149190933396678	9.73483343870946e-11
8	sult2a1	infectious diseases	0.169774276930177	5.43192212434178e-13
8	sumf2	infectious diseases	0.136235570585484	3.10320730644122e-09
8	suox	infectious diseases	0.133168405890557	2.29406661977827e-08
8	tafa5	infectious diseases	0.22079064788998	8.53399738495748e-21
8	taldo1	infectious diseases	0.151676443564898	1.49412554869855e-10
8	tcof1	infectious diseases	0.177316116079705	7.24021363322183e-14
8	tff1	infectious diseases	0.265108456263317	6.30716197105565e-28
8	tff2	infectious diseases	0.232217410223323	1.26662291011772e-21
8	tff3	infectious diseases	0.306290531789879	1.32868434119901e-36
8	tfpi2	infectious diseases	0.207921550174946	1.67305218113837e-17
8	tfrc	infectious diseases	0.130882258809684	1.54894048049281e-08
8	tgfa	infectious diseases	0.258026849709161	3.09399225030875e-28
8	tgfb1	infectious diseases	0.161315301101976	4.12313632786285e-12
8	tgfbr2	infectious diseases	0.302852643890619	1.98624127738476e-35
8	tgoln2	infectious diseases	0.179484533151115	4.09949619981772e-14
8	thbd	infectious diseases	0.156511272363817	6.0139767336285e-11
8	thbs2	infectious diseases	0.195798614334734	4.35867918728243e-17
8	thy1	infectious diseases	0.191957608779388	3.39977493246546e-16
8	tigit	infectious diseases	0.166176300112605	1.37369105513706e-12
8	timp1	infectious diseases	0.276076014242793	2.05545903509464e-30
8	timp4	infectious diseases	0.143823275523295	4.32989768641952e-09
8	tmsb10	infectious diseases	0.160745099960839	5.41356918655436e-12
8	tnf	infectious diseases	0.258916466122857	1.76100753968293e-27
8	tnfaip2	infectious diseases	0.13533671947945	1.06585960474346e-08
8	tnfrsf10a	infectious diseases	0.346987978206976	2.01145018426345e-46
8	tnfrsf10b	infectious diseases	0.43079117080482	2.06670244326509e-64
8	tnfrsf11a	infectious diseases	0.303086870424615	2.5174751758967e-37
8	tnfrsf11b	infectious diseases	0.192328327305674	5.29653681544125e-14
8	tnfrsf12a	infectious diseases	0.331371736216722	9.58757488307967e-41
8	tnfrsf13b	infectious diseases	0.176881267079578	3.34695630784159e-14
8	tnfrsf14	infectious diseases	0.30175544914465	4.08587600175299e-37
8	tnfrsf19	infectious diseases	0.200487076507326	1.88296461573843e-16
8	tnfrsf1a	infectious diseases	0.361821158271903	8.45684845631333e-50
8	tnfrsf1b	infectious diseases	0.348677333313808	8.25454228063501e-48
8	tnfrsf21	infectious diseases	0.155429298107242	4.24775350550468e-11
8	tnfrsf4	infectious diseases	0.31011693432837	7.36771601727025e-39
8	tnfrsf6b	infectious diseases	0.299073674449086	2.83879632730628e-36
8	tnfrsf8	infectious diseases	0.195929438930292	5.1117320232269e-17
8	tnfrsf9	infectious diseases	0.288839287359079	1.41830020981241e-32
8	tnfsf13	infectious diseases	0.19817708447897	5.25412209824616e-16
8	tnfsf13b	infectious diseases	0.222865327214411	1.74567275411042e-20
8	tomm20	infectious diseases	0.136335344831339	5.23651719050585e-09
8	top2b	infectious diseases	0.134106919770912	1.47970520885457e-08
8	tp53i3	infectious diseases	0.142473397333749	2.81262201856177e-09
8	tpp1	infectious diseases	0.191473996897716	4.14436442637881e-16
8	tpr	infectious diseases	0.156800287548057	5.19646232267614e-11
8	trem2	infectious diseases	0.238548752127492	5.49186167561715e-22
8	triap1	infectious diseases	0.134519928289104	5.03791553432796e-09
8	txndc5	infectious diseases	0.153016403085705	3.16201907294533e-11
8	ube2l6	infectious diseases	0.143138420158311	1.05094930467165e-09
8	ulbp2	infectious diseases	0.244830890390636	6.59112047227187e-25
8	umod	infectious diseases	-0.224434844760393	9.71623589002353e-22
8	usp28	infectious diseases	0.145468429515709	6.86593842418077e-10
8	vcam1	infectious diseases	0.163114315758696	4.95543503171981e-12
8	vegfa	infectious diseases	0.18782912469685	4.60822701639729e-16
8	vit	infectious diseases	0.162405905404936	3.41741236255594e-10
8	vmo1	infectious diseases	0.152745217426801	3.9815006924353e-11
8	vnn2	infectious diseases	0.151881808161461	4.58275470441538e-11
8	vsig2	infectious diseases	0.295907144427371	1.2489805007569e-33
8	vsig4	infectious diseases	0.348021383556101	5.22808597605318e-46
8	vwa1	infectious diseases	0.185765078218548	1.82091318339446e-15
8	vwc2	infectious diseases	0.212575062322977	1.35898050020941e-18
8	wars	infectious diseases	0.147071392023727	2.57176480933947e-10
8	wfdc1	infectious diseases	0.143337824819322	1.64339213903339e-09
8	wfdc2	infectious diseases	0.39839176237279	2.636972266413e-51
8	xcl1	infectious diseases	0.169600615636152	1.74433240089353e-13
8	xg	infectious diseases	0.181061748014969	2.04838499893618e-09
8	yap1	infectious diseases	0.306413955491093	7.02522470337584e-32
8	zbtb17	infectious diseases	0.209053493335665	7.41296601260865e-19
8.5	gast	infectious diseases	0.427830629199834	1.36570353312328e-11
8.5	gdf15	infectious diseases	0.433349394349597	4.57773235447502e-10
8.5	tff1	infectious diseases	0.520457146873684	1.70947584377516e-16	0.390765677316818	1.98606406929811e-10
8.5	tff2	infectious diseases	0.379614363887325	1.76980234899133e-09
8.5	vsig2	infectious diseases	0.415987290985254	1.28304917604826e-10
8.6	adm	infectious diseases	0.38889499895411	8.93004650949239e-12
8.6	agrn	infectious diseases	0.314231632452752	1.12790000105906e-08
8.6	asgr1	infectious diseases	0.371300178953066	9.40106888289596e-12
8.6	b2m	infectious diseases	0.418000873401525	1.76777577289682e-13
8.6	b4galt1	infectious diseases	0.329993092525882	1.30875874114819e-09
8.6	ccl3	infectious diseases	0.346190433864561	3.19042117714834e-10
8.6	cd27	infectious diseases	0.305909132017907	2.26777283056293e-08
8.6	cd300a	infectious diseases	0.345813171278485	5.3058242592605e-10
8.6	cd300c	infectious diseases	0.338002339963404	3.03551057021403e-10
8.6	cd300e	infectious diseases	0.336901806215487	1.09864180330547e-09
8.6	cd302	infectious diseases	0.349696401854658	6.41055017034403e-10
8.6	cd4	infectious diseases	0.320861937949885	2.89047325971717e-09
8.6	cd5	infectious diseases	0.302822932035037	1.42985156208547e-08
8.6	cd72	infectious diseases	0.314972053972651	1.63976954886163e-08
8.6	cd74	infectious diseases	0.376696530670673	1.10756954262119e-11
8.6	cd80	infectious diseases	0.347181155308058	7.32093141459954e-10
8.6	cd83	infectious diseases	0.361035531370591	3.54004394423607e-11
8.6	cdcp1	infectious diseases	0.339396894298044	1.25995564616006e-08
8.6	chchd10	infectious diseases	0.463579293590126	2.01451044968843e-15
8.6	ckap4	infectious diseases	0.305218015712203	2.59009665000367e-08
8.6	clec4d	infectious diseases	0.300207015894925	2.10353827800599e-08
8.6	col18a1	infectious diseases	0.3764069828587	2.24269220334483e-11
8.6	colec12	infectious diseases	0.337233745298019	7.13616553913947e-09
8.6	crhbp	infectious diseases	0.341740534870285	4.41335214418113e-10
8.6	csf1	infectious diseases	0.364829463412354	2.09918612139512e-11
8.6	cst3	infectious diseases	0.329686276959566	7.59518652797994e-09
8.6	ctsl	infectious diseases	0.314026867985492	1.21480569492533e-08
8.6	ctsz	infectious diseases	0.29900157143323	3.61236109026518e-08
8.6	dll1	infectious diseases	0.396715060334892	6.22493286117876e-13
8.6	eda2r	infectious diseases	0.403834459809507	1.9074015443622e-09
8.6	efna1	infectious diseases	0.33528652329553	9.08375848505359e-10
8.6	efna4	infectious diseases	0.357743834384264	1.39733770771185e-10
8.6	epha1	infectious diseases	0.313831154420831	3.38111763198097e-08
8.6	epha2	infectious diseases	0.323224567187396	2.47468461012466e-08
8.6	fabp1	infectious diseases	0.345275880152966	4.7821908857327e-10
8.6	fabp4	infectious diseases	0.31414902152682	3.67917980068351e-08
8.6	fstl3	infectious diseases	0.397149695981852	4.15669218934953e-12
8.6	gdf15	infectious diseases	0.545103967777114	1.09291321282272e-19
8.6	gfra1	infectious diseases	0.403464131118888	5.19979320007854e-13
8.6	havcr2	infectious diseases	0.397379286024454	6.3516946202609e-13
8.6	hip1r	infectious diseases	0.360830847712576	9.41253604263373e-11
8.6	hla_e	infectious diseases	0.355547386372611	8.33800688561415e-11
8.6	ifi30	infectious diseases	0.388365378240919	2.09106094644521e-11
8.6	igfbp4	infectious diseases	0.411214204914266	1.61036892163572e-12
8.6	igfbp7	infectious diseases	0.326385600098422	7.0697219212466e-09
8.6	il10rb	infectious diseases	0.323556557264472	3.51343221940837e-09
8.6	il18bp	infectious diseases	0.372758547574493	1.88259347201648e-11
8.6	il18r1	infectious diseases	0.301955581850643	1.51024390409041e-08
8.6	il1rn	infectious diseases	0.299884034603847	3.28604837325468e-08
8.6	il2ra	infectious diseases	0.362086189210154	2.25766083305016e-11
8.6	il6	infectious diseases	0.305890253599324	2.69378811455208e-08
8.6	inhbb	infectious diseases	0.327747420171708	8.56542505738855e-09
8.6	lair1	infectious diseases	0.443596116564926	2.74590591490743e-15
8.6	layn	infectious diseases	0.324044856876818	1.51833340406326e-08
8.6	lgals4	infectious diseases	0.31339098106764	1.97626806731461e-08
8.6	lgals9	infectious diseases	0.382403346868545	1.45539145581135e-11
8.6	lilrb4	infectious diseases	0.341244799159724	9.56528495838449e-10
8.6	lmnb2	infectious diseases	0.384955142564724	1.24121333183123e-11
8.6	ltbr	infectious diseases	0.304562410561001	3.76036218826091e-08
8.6	mrc1	infectious diseases	0.321879220421002	1.05581797692176e-08
8.6	nectin2	infectious diseases	0.320324995762126	4.53972475178816e-09
8.6	npc2	infectious diseases	0.420072322979404	5.92446581837163e-13
8.6	nt5c1a	infectious diseases	0.323625918353696	1.8062001076387e-08
8.6	ocln	infectious diseases	0.422203060503967	1.08826381824237e-13
8.6	palm2	infectious diseases	0.386028910982834	8.89368895891384e-12
8.6	pdcd1	infectious diseases	0.324636912765188	1.36067361956385e-09
8.6	pdzk1	infectious diseases	0.305130016714213	3.30443173888883e-08
8.6	pgf	infectious diseases	0.398039040573328	1.66944473965735e-11
8.6	pigr	infectious diseases	0.329758174489654	1.849576136948e-09
8.6	pik3ip1	infectious diseases	0.356683467881815	4.12915674873697e-10
8.6	pilra	infectious diseases	0.366367465262889	2.48165725446611e-11
8.6	pilrb	infectious diseases	0.333878693690051	8.49251425889561e-10
8.6	prap1	infectious diseases	0.390469012612942	3.4967084563594e-12
8.6	ptgds	infectious diseases	0.329026081163042	7.16821138038009e-09
8.6	rbfox3	infectious diseases	0.360257221750817	1.359966744925e-09
8.6	rbp5	infectious diseases	0.308121669703091	2.23072508097293e-08
8.6	relt	infectious diseases	0.420191708555532	5.37360333001413e-13
8.6	rnase1	infectious diseases	0.314175858992306	3.50931055207551e-08
8.6	rnase4	infectious diseases	0.369933033737498	1.12666483505115e-10
8.6	rnase6	infectious diseases	0.412674637420796	5.99733722322996e-13
8.6	rnaset2	infectious diseases	0.327178615892669	1.69877219507814e-09
8.6	rnf149	infectious diseases	0.36181137069669	2.58699724556855e-10
8.6	shisa5	infectious diseases	0.399769552924284	6.10829473602307e-12
8.6	siglec10	infectious diseases	0.411612966389156	2.26013829865372e-14
8.6	siglec8	infectious diseases	0.353130716822319	4.22766970475646e-10
8.6	sirpb1	infectious diseases	0.318845606446994	5.99691546217256e-09
8.6	smoc1	infectious diseases	0.354596920481427	2.3231351002021e-10
8.6	spon2	infectious diseases	0.33932082203039	6.74886509250231e-10
8.6	tgfa	infectious diseases	0.327313028702599	1.22956004277372e-09
8.6	tnf	infectious diseases	0.308327886901287	1.95694526494462e-08
8.6	tnfrsf10a	infectious diseases	0.308627549130879	3.16883107228776e-08
8.6	tnfrsf10b	infectious diseases	0.474940919222239	2.80435244381705e-16
8.6	tnfrsf11a	infectious diseases	0.313378500877941	9.19316314476067e-09
8.6	tnfrsf14	infectious diseases	0.32165595128642	4.87817553861516e-09
8.6	tnfrsf1a	infectious diseases	0.406642664260293	3.94250514587303e-13
8.6	tnfrsf1b	infectious diseases	0.426154838238263	1.202340530209e-14
8.6	tnfrsf4	infectious diseases	0.354406005123044	9.31490752372152e-11
8.6	tnfrsf9	infectious diseases	0.380425297025858	1.06670387871371e-11
8.6	umod	infectious diseases	-0.307415752398954	1.37271374584797e-08
8.6	vsig4	infectious diseases	0.397098423392666	1.70250879860606e-12
8.6	wfdc2	infectious diseases	0.370566446872607	6.83903710547888e-10
8.6	yap1	infectious diseases	0.342559429323462	1.13283665745957e-08
38	a1bg	infectious diseases	0.188834865897584	3.2029462500391e-10
38	ace2	infectious diseases	0.291068626744682	6.97421156919439e-21
38	acta2	infectious diseases	0.329687148674538	4.68619620249738e-25
38	acvrl1	infectious diseases	0.42590103269995	4.04814842188183e-47
38	acy1	infectious diseases	0.168471845534345	1.29766245798236e-08
38	ada2	infectious diseases	0.321501854498543	5.71761088697724e-30
38	adam12	infectious diseases	0.375487333120015	4.06082392436172e-38
38	adam8	infectious diseases	0.322325798562516	7.20970089326172e-32
38	adam9	infectious diseases	0.299754455581594	1.06287806172093e-25
38	adamts1	infectious diseases	0.165178411082768	8.40808319317858e-09
38	adamts15	infectious diseases	0.264985663588679	1.75907264228484e-21
38	adamts4	infectious diseases	0.218566993902216	8.71321015264262e-14
38	adamts8	infectious diseases	-0.155778691878637	1.37651260653434e-08
38	adamtsl2	infectious diseases	0.360242128993266	1.03229719098995e-37
38	adgrd1	infectious diseases	0.201750000201265	1.19652848198246e-10
38	adgre1	infectious diseases	0.242606896335462	6.77304006063233e-18
38	adgrf5	infectious diseases	0.16947323176496	3.33253860257548e-09
38	adgrg1	infectious diseases	0.325316090782889	1.56904354603102e-29
38	adgrg2	infectious diseases	-0.272950576912927	4.57470001557222e-20
38	adh4	infectious diseases	0.172383228587828	6.13642076742346e-09
38	adm	infectious diseases	0.555678162497195	4.43472430756498e-76
38	agr2	infectious diseases	0.209405049068882	1.32851287273458e-13
38	agrn	infectious diseases	0.368302569600646	1.56603493774037e-38
38	ahnak	infectious diseases	0.208213026528431	1.73311964974689e-12
38	alcam	infectious diseases	0.1840522453653	4.61764876761546e-10
38	aldh3a1	infectious diseases	0.194359623054761	1.06299833272537e-11
38	alpp	infectious diseases	0.234921202888433	1.69336811497505e-16
38	ambp	infectious diseases	0.316166679369294	7.25943512577678e-28
38	ang	infectious diseases	0.212426465763446	2.13106464539118e-13
38	angpt2	infectious diseases	0.424507689330841	7.36156528090017e-51
38	angptl1	infectious diseases	0.157731903366236	3.57610318893344e-08
38	angptl2	infectious diseases	0.226635807798356	4.34657564686319e-16
38	angptl4	infectious diseases	0.386937228059941	7.14481874491443e-43
38	anxa10	infectious diseases	0.203552752088533	7.09525524074844e-13
38	anxa2	infectious diseases	0.179940886861622	6.5377257584643e-10
38	anxa5	infectious diseases	0.180015563815078	1.17904779893694e-10
38	apbb1ip	infectious diseases	0.182819940219147	7.06068652759088e-11
38	apcs	infectious diseases	0.215407025664084	1.56938947152219e-12
38	apoc1	infectious diseases	-0.166340263911064	1.20646921297965e-08
38	apod	infectious diseases	-0.171439778422896	2.9349462286529e-09
38	apof	infectious diseases	-0.18446969740274	1.05750923449227e-10
38	apom	infectious diseases	-0.21209302027539	1.23634083621999e-14
38	areg	infectious diseases	0.450991104056779	3.20795744256327e-53
38	arsa	infectious diseases	0.213849092389217	1.7665248898703e-14
38	asah1	infectious diseases	0.188840858695966	2.97519119516943e-11
38	asgr1	infectious diseases	0.40518485795091	2.80880142211885e-46
38	asgr2	infectious diseases	0.340088220893853	2.82239131868499e-34	0.152421474542207	3.44351515186337e-08
38	atraid	infectious diseases	0.301877902355272	1.41258027494801e-25
38	b2m	infectious diseases	0.448582482928609	1.70028538785644e-51
38	b3gnt7	infectious diseases	0.202287156572909	5.70590071779567e-12
38	b4galt1	infectious diseases	0.337209438974336	2.29449008598858e-33
38	baiap2	infectious diseases	0.255274824625965	1.60026575814905e-19
38	bambi	infectious diseases	0.184153110680344	1.05535511611037e-10
38	bap18	infectious diseases	0.207833679854554	2.4299339042558e-13
38	bcam	infectious diseases	0.155885953253752	2.4796738973129e-08
38	bcan	infectious diseases	-0.271073139703453	1.88277035607078e-21
38	bcl2	infectious diseases	0.244644187712196	7.44842023727165e-18
38	bmper	infectious diseases	0.318194772662301	5.08581140983512e-29
38	bnip3l	infectious diseases	0.182015282669668	2.60275450412239e-10
38	bpifb2	infectious diseases	0.19309554929175	8.27995995664197e-12
38	bsg	infectious diseases	0.320626338283108	5.61609452264334e-30
38	bst2	infectious diseases	0.319286632002638	1.9941403546143e-29
38	btn2a1	infectious diseases	0.302406516417922	7.24827914104288e-27
38	btn3a2	infectious diseases	0.291983933398165	8.36955433088993e-26
38	c19orf12	infectious diseases	0.172783821443595	1.09624905722494e-09
38	c1qa	infectious diseases	0.207948721525177	1.38395094498321e-13
38	c1qtnf1	infectious diseases	0.202879312293285	3.15809753783465e-13
38	c1qtnf5	infectious diseases	0.171167937308876	1.46155787969873e-09
38	c1rl	infectious diseases	0.248084004417318	3.89875223235599e-18
38	c1s	infectious diseases	0.204990067714933	2.97959836423537e-13
38	c2	infectious diseases	0.197142427885422	2.13211295546514e-12
38	c3	infectious diseases	0.16692833734495	6.98887241287523e-09
38	c7	infectious diseases	0.26572273854122	7.23387938740456e-20
38	c9	infectious diseases	0.181145551306546	7.5873161662844e-11
38	ca12	infectious diseases	0.169055497966157	1.1043779916638e-09
38	ca14	infectious diseases	-0.194701092427903	7.2084272781998e-12
38	ca5a	infectious diseases	0.240266598599831	1.70551913265241e-16
38	ca6	infectious diseases	-0.272440405842201	9.21968453755525e-21
38	calb2	infectious diseases	0.224804610382617	5.18520916868491e-15
38	calca	infectious diseases	0.353690560477336	1.7326101185829e-25
38	calcb	infectious diseases	0.219363406570201	9.69577585656967e-15
38	cant1	infectious diseases	0.207210209302655	6.8272493332439e-14
38	capg	infectious diseases	0.275938373692562	1.78322505613151e-22
38	cbs	infectious diseases	0.17411063113214	1.68291392578679e-09
38	ccdc80	infectious diseases	0.289759342362485	1.11774378096525e-21
38	ccl14	infectious diseases	0.214145629859347	1.59366504954226e-14
38	ccl15	infectious diseases	0.289896229308666	2.46687949743803e-24
38	ccl16	infectious diseases	0.318773021577686	3.64576229662664e-28
38	ccl18	infectious diseases	0.211285322988864	3.89134268749014e-13
38	ccl19	infectious diseases	0.238870868536191	5.70072268404403e-18
38	ccl20	infectious diseases	0.320129771935607	2.1219122814775e-31
38	ccl21	infectious diseases	0.324241791193153	1.31169455976834e-31
38	ccl22	infectious diseases	0.254510296537345	6.86008025571685e-20
38	ccl23	infectious diseases	0.194160108011801	4.24563351745022e-12
38	ccl3	infectious diseases	0.42018155076062	1.78406880516504e-47
38	ccl4	infectious diseases	0.191868326961036	5.89313324269345e-12
38	ccl7	infectious diseases	0.287904448915294	6.01894145534072e-24
38	ccn3	infectious diseases	0.262839918926566	2.16157030640419e-18
38	ccn4	infectious diseases	0.218697925749145	6.4219824588646e-15
38	ccn5	infectious diseases	0.247859006106335	8.42684636961781e-16
38	cd101	infectious diseases	0.15389976918414	3.52431542156267e-08
38	cd14	infectious diseases	0.328095561967216	1.0197524629494e-30
38	cd160	infectious diseases	0.19860063287001	2.45722432861842e-13
38	cd163	infectious diseases	0.307543896820216	3.95037995276024e-28
38	cd22	infectious diseases	0.170462014427201	6.75645506310978e-10
38	cd27	infectious diseases	0.412896076937495	2.75567545630483e-48
38	cd274	infectious diseases	0.335646238956802	4.23532474325768e-32
38	cd276	infectious diseases	0.218256543720473	1.64376444683329e-14
38	cd28	infectious diseases	0.211890207917434	4.13298160104706e-14
38	cd300a	infectious diseases	0.318380208302968	6.35067300033177e-29
38	cd300c	infectious diseases	0.339485381228383	9.81497973899973e-35
38	cd300e	infectious diseases	0.472105706209733	2.6665579929704e-61
38	cd300lf	infectious diseases	0.323059296876832	6.2693183929156e-32
38	cd302	infectious diseases	0.46274040984518	1.0616288886821e-55	0.15832793099664	1.1607037236561e-08
38	cd38	infectious diseases	0.286141222588991	7.35456410434267e-18
38	cd4	infectious diseases	0.307722362126214	6.10368637314294e-28
38	cd40	infectious diseases	0.187250648629816	1.93388775754767e-11
38	cd46	infectious diseases	0.206931072726122	1.76332782799383e-13
38	cd48	infectious diseases	0.256047159317357	1.09282060255944e-20
38	cd5	infectious diseases	0.310627285765279	6.12411760686429e-30
38	cd59	infectious diseases	0.32738248282878	9.78191924636457e-27
38	cd5l	infectious diseases	0.175164741946853	2.72719840304849e-10
38	cd7	infectious diseases	0.244140158503409	4.6069307301143e-18
38	cd70	infectious diseases	0.189264047550745	2.64848927422186e-11
38	cd72	infectious diseases	0.349240857472483	5.15513065090865e-34	0.164557606530185	4.34418698902729e-09
38	cd74	infectious diseases	0.45502652497449	1.99979852636377e-55
38	cd79b	infectious diseases	0.37647514643248	9.47655197512801e-42	0.155594319426578	9.55365362416114e-09
38	cd80	infectious diseases	0.422376442818969	2.82870811240333e-47	0.160481337822013	1.04914950552203e-08
38	cd83	infectious diseases	0.398598478137962	4.16154914413003e-45
38	cd93	infectious diseases	0.164034647474383	5.78795016040462e-09
38	cd99	infectious diseases	0.209773477584104	4.67278274240201e-11
38	cd99l2	infectious diseases	0.276306816001201	2.81979272139358e-23
38	cdcp1	infectious diseases	0.361501474306721	1.66368258432938e-31
38	cdh1	infectious diseases	0.218063131033952	2.98062441733357e-14
38	cdh2	infectious diseases	0.291973123881411	1.17705217361014e-22
38	cdh3	infectious diseases	0.185292853203568	1.30771525187172e-11
38	cdhr2	infectious diseases	0.252495259426042	7.03812893177359e-15
38	ceacam19	infectious diseases	0.174835166175086	7.80327986407881e-10
38	ceacam21	infectious diseases	0.198921794351267	5.60262466537275e-13
38	ceacam5	infectious diseases	0.214700323054082	8.84222398653434e-14
38	ceacam6	infectious diseases	0.264235493487236	4.32755926634697e-20
38	ceacam8	infectious diseases	0.275430830151145	5.04875532862207e-22
38	cebpa	infectious diseases	0.162934050078634	8.18145961410153e-09
38	cfb	infectious diseases	0.264367045666733	7.16079456003607e-20
38	cfd	infectious diseases	0.2739905624445	2.09734072513059e-21
38	cfh	infectious diseases	0.250419036602276	1.80335486111904e-17
38	cfhr5	infectious diseases	0.20286631486277	5.47096172524896e-13
38	cfi	infectious diseases	0.269103438003911	2.3625935262634e-20
38	cgref1	infectious diseases	0.221136416129407	1.16517107742269e-15
38	chchd10	infectious diseases	0.505684691228549	3.8776018283544e-61	0.156542492592976	3.12646964022118e-08
38	chchd6	infectious diseases	0.316362230632767	6.6360478926213e-28
38	chga	infectious diseases	0.256867109650358	5.89028434615491e-19
38	chi3l1	infectious diseases	0.356463667300403	2.67257525091699e-33
38	chrdl1	infectious diseases	0.34132883943225	2.83133130683577e-28
38	cilp	infectious diseases	0.272511051912957	1.05558218895876e-20
38	cit	infectious diseases	0.158554315904232	2.41872336386381e-08
38	ckap4	infectious diseases	0.424791846232705	1.27422186448652e-50
38	clec11a	infectious diseases	0.170922056709015	4.97222741362332e-10
38	clec14a	infectious diseases	0.293804715580254	6.86034282322399e-25
38	clec1a	infectious diseases	0.235112724902565	8.79102390703255e-17
38	clec3b	infectious diseases	-0.207495292840681	5.22781246113751e-13
38	clec4a	infectious diseases	-0.186050561642844	1.83943466781836e-11
38	clec4d	infectious diseases	0.305799509523404	3.9903971941556e-28
38	clec5a	infectious diseases	0.267363409696885	5.88756111575475e-21
38	clec6a	infectious diseases	0.371757403564837	1.05454107043104e-39
38	clec7a	infectious diseases	0.295010174958533	1.28210374577626e-26
38	clgn	infectious diseases	0.24614146078835	2.59589338599583e-18
38	clmp	infectious diseases	0.336571226714047	2.33517440329574e-30
38	clstn3	infectious diseases	0.260201558169653	3.02255990729149e-20
38	cntn1	infectious diseases	-0.177755603795694	1.34674760765013e-09
38	cntn5	infectious diseases	-0.195285494095027	1.61079259601734e-11
38	coch	infectious diseases	0.228835021684583	1.48168664495098e-15
38	col15a1	infectious diseases	0.241186031078686	3.39859066727093e-17
38	col18a1	infectious diseases	0.399849347152503	2.15409890689906e-42
38	col3a1	infectious diseases	0.191238690505733	7.35933048436283e-12
38	col4a1	infectious diseases	0.20500749917905	3.36746040112053e-13	0.163674927048264	3.24993232970211e-09
38	col6a3	infectious diseases	0.429163447484298	6.22130306613663e-50
38	colec12	infectious diseases	0.409001962074571	1.57723484029701e-42
38	cpm	infectious diseases	0.261503355594517	4.43963300222686e-20
38	cpxm2	infectious diseases	0.295073618493672	2.26759149059828e-24
38	cr1	infectious diseases	0.169485072343444	1.55348841045835e-09
38	creg1	infectious diseases	0.215962546604016	6.02570029895158e-15
38	creld1	infectious diseases	0.364265166787386	5.92617239784568e-36
38	creld2	infectious diseases	0.200389583705838	3.8277998126715e-13
38	crh	infectious diseases	-0.165968304930178	2.64312343030233e-09
38	crhbp	infectious diseases	0.24580716508824	3.21413678545962e-18
38	crim1	infectious diseases	0.275652953518759	6.78828214726932e-22
38	crip2	infectious diseases	0.227918687123599	8.24561034347497e-15
38	crlf1	infectious diseases	0.251126368927724	1.94493263839661e-18
38	crtam	infectious diseases	0.182284204321126	6.77027490820843e-11
38	csf1	infectious diseases	0.470783762186463	7.03505177711771e-62
38	csf1r	infectious diseases	0.236927414705996	3.29943898642117e-17
38	csf3r	infectious diseases	0.159699593063433	1.86087848862348e-08
38	csrp3	infectious diseases	0.164650468372602	2.36748298604823e-08
38	cst3	infectious diseases	0.420922017731711	3.16647101436711e-45
38	cst7	infectious diseases	0.252026214489979	2.23672474342022e-20
38	cstb	infectious diseases	0.300931515011716	3.61183960023044e-26
38	ctbs	infectious diseases	0.178825341593238	3.93301364974306e-10
38	cthrc1	infectious diseases	0.267403064773459	1.64338007401568e-17
38	ctsd	infectious diseases	0.313530191966589	1.46275533489962e-25
38	ctsl	infectious diseases	0.328596060880586	1.0220023860806e-30
38	ctso	infectious diseases	0.31610479866988	2.00403242182844e-30
38	ctsv	infectious diseases	-0.211819891665353	4.19402876253358e-13
38	ctsz	infectious diseases	0.305911433586823	1.97595275364894e-27
38	cwc15	infectious diseases	0.198325890533653	4.07816450811785e-12
38	cxadr	infectious diseases	0.246288051280072	1.73396686803709e-18
38	cxcl10	infectious diseases	0.241994629936146	9.02234437328845e-17
38	cxcl11	infectious diseases	0.200658324754574	5.30801207778086e-13
38	cxcl13	infectious diseases	0.319290130517668	4.01022433363487e-30
38	cxcl16	infectious diseases	0.256902920373268	8.60634243239659e-20
38	cxcl17	infectious diseases	0.347270714916519	6.51828811855808e-29
38	cxcl8	infectious diseases	0.158704280581843	1.29992608688243e-08
38	cxcl9	infectious diseases	0.351864479734548	2.10021034809747e-31
38	cyb5r2	infectious diseases	0.197100442489316	5.18395482224297e-12
38	dcbld2	infectious diseases	0.160855043798571	1.65156957223041e-08
38	dctpp1	infectious diseases	0.160911421122256	2.08936548766333e-08
38	ddah1	infectious diseases	0.217326187116297	1.22207010057081e-14
38	ddr1	infectious diseases	0.221043380672809	3.62654880653462e-15
38	defa1_defa1b	infectious diseases	0.267075543648194	1.59960720243971e-21
38	defb4a_defb4b	infectious diseases	0.172704694611604	2.54313400800441e-09
38	dll1	infectious diseases	0.400155909214016	1.23401284608372e-44
38	dmd	infectious diseases	0.168760645243198	8.43084358024508e-09
38	dmp1	infectious diseases	-0.164082992470904	2.00384904905322e-08
38	dner	infectious diseases	-0.225647066578584	4.99888795671428e-16
38	dnm3	infectious diseases	0.158388344985119	2.69479300255306e-08
38	dpp4	infectious diseases	-0.18772871161758	7.00607321045063e-11
38	dpp7	infectious diseases	0.155604479103095	1.7922170320507e-08
38	dpt	infectious diseases	0.273502242603214	3.65528292593441e-20
38	dpy30	infectious diseases	0.293320894389677	1.07516008431636e-25
38	dsc2	infectious diseases	0.371711234425726	3.46490244680894e-38
38	dtnb	infectious diseases	0.331298819962031	5.02289716937088e-28
38	dtx3	infectious diseases	0.244864715430913	3.90864246651329e-16
38	ebi3_il27	infectious diseases	0.236179523554062	9.05789877071653e-17
38	echs1	infectious diseases	0.184821595966246	1.14091971539516e-10
38	eda2r	infectious diseases	0.591912791504579	2.25708640274587e-65	0.200082377383154	6.51724239760853e-13
38	edar	infectious diseases	-0.15378768715433	2.45099512713964e-08
38	edn1	infectious diseases	0.378181681992506	2.23129540877832e-37
38	efcab14	infectious diseases	0.289436340266943	3.30419580739963e-23
38	efemp1	infectious diseases	0.332526178014007	6.9560830889601e-28
38	efhd1	infectious diseases	0.234459526769494	5.62565634513208e-15
38	efna1	infectious diseases	0.385433235751562	2.8687653104042e-43
38	efna4	infectious diseases	0.452592955581408	1.32966065134824e-55
38	egfl7	infectious diseases	0.191980685110648	3.51573736975435e-11
38	egfr	infectious diseases	-0.275849309420404	1.95992123417508e-22
38	egln1	infectious diseases	0.246403768337328	1.2963468704727e-18
38	eln	infectious diseases	0.301042925054362	3.17894624069573e-16
38	eloa	infectious diseases	0.178763405212932	1.30348823457754e-10
38	enah	infectious diseases	0.175836242018875	3.40534657683767e-10
38	enpp5	infectious diseases	-0.226029976478789	2.10539315882839e-15
38	enpp6	infectious diseases	-0.2025699302628	5.82362755852769e-12
38	enpp7	infectious diseases	0.183051691954893	1.20036088034179e-10
38	epha1	infectious diseases	0.267897139024116	9.06278360875266e-20
38	epha2	infectious diseases	0.387726843088792	2.10551289056336e-38
38	ephb4	infectious diseases	0.307270868713052	2.92697930763892e-28
38	ephb6	infectious diseases	0.197278887913222	7.58710101431826e-13
38	epo	infectious diseases	0.199063679048187	1.0057739468379e-12
38	eps8l2	infectious diseases	0.194583667635783	6.20969124384598e-12
38	ermap	infectious diseases	0.171327298402108	5.19329734063278e-09
38	esam	infectious diseases	0.160759929580317	1.02447666791156e-08
38	ezr	infectious diseases	0.216496274959953	6.21357423564139e-15
38	f9	infectious diseases	0.231842788951038	1.90669877357147e-16
38	fabp1	infectious diseases	0.313714920947416	7.5342480397469e-28
38	fabp3	infectious diseases	0.420524923940452	1.21193772111988e-41
38	fabp4	infectious diseases	0.43566313946489	8.38019255705944e-50
38	fabp5	infectious diseases	0.196049939129884	1.42479347692286e-12
38	fam20a	infectious diseases	0.33157381151831	1.37467536587516e-30
38	fam3b	infectious diseases	0.169569684718064	1.08225846009453e-09
38	fam3c	infectious diseases	0.276616841135454	1.14369889091874e-21
38	fam3d	infectious diseases	0.198824648657782	1.12779348258328e-12
38	fas	infectious diseases	0.278188797628723	1.01872611051949e-20
38	fbln2	infectious diseases	0.293040620994961	7.95060354981698e-24
38	fcamr	infectious diseases	0.278103043440581	8.29766873764521e-22
38	fcar	infectious diseases	0.205001180003912	6.43357163041001e-14
38	fcer2	infectious diseases	0.206321648863641	4.11751801164534e-14
38	fcn1	infectious diseases	0.232934243209676	1.24648365915045e-16
38	fcrlb	infectious diseases	0.195955084499203	7.73053464297136e-12
38	fdx1	infectious diseases	0.20931327520531	2.52039328386669e-13
38	fdx2	infectious diseases	0.157277146823314	3.33893863367511e-08
38	fga	infectious diseases	0.267478944681586	1.26033829020107e-19
38	fgf21	infectious diseases	0.327213955058019	1.45132758064249e-31
38	fgf23	infectious diseases	0.310145531605723	1.93798316296792e-27
38	fgfbp1	infectious diseases	-0.248218592030296	4.60622553883223e-19
38	fgfr2	infectious diseases	0.286172533396379	6.74024432576183e-23
38	fgl1	infectious diseases	0.279484951319415	2.02537634947235e-21
38	flrt2	infectious diseases	0.186665674509533	1.77549234703644e-11
38	flt4	infectious diseases	0.17394945432775	3.04427247574327e-10
38	folr1	infectious diseases	0.232230864762925	9.21596530736812e-16
38	folr2	infectious diseases	0.285856654431667	5.90275660080459e-24
38	folr3	infectious diseases	0.163958440980308	2.63765800827626e-09
38	fstl1	infectious diseases	0.372620276210899	5.01991840147344e-38
38	fstl3	infectious diseases	0.472634885881754	4.49420294484411e-57
38	fuom	infectious diseases	0.180069701704076	1.23324253558361e-09
38	furin	infectious diseases	0.203514160904731	9.80033571180017e-13
38	fus	infectious diseases	0.16806345352057	2.14595396101268e-09
38	fut3_fut5	infectious diseases	0.284417148968725	2.62774945760911e-23
38	gal	infectious diseases	-0.196041994330277	3.44249684411272e-12
38	galnt10	infectious diseases	0.217086803377911	1.47753147648799e-14
38	gas6	infectious diseases	0.178543315233604	3.25576047355984e-10
38	gast	infectious diseases	0.310576488121098	3.99425736448081e-28
38	gbp1	infectious diseases	0.246193278546651	2.98638955194553e-18
38	gchfr	infectious diseases	0.315783364859747	4.4873048020104e-25
38	gcnt1	infectious diseases	0.271487024581907	1.04546695370708e-21
38	gdf15	infectious diseases	0.703967094507557	5.8234892629027e-108	0.161462352632744	1.7751829085255e-08
38	gdnf	infectious diseases	0.170566379073421	3.0944768464599e-09
38	gfra1	infectious diseases	0.435310325578501	4.37158521604956e-51
38	ggh	infectious diseases	0.251322153496813	3.18623535576792e-19
38	ggt1	infectious diseases	0.266290774832704	5.59301492585317e-19
38	ggt5	infectious diseases	0.205565360451444	1.96531729250974e-13
38	gipc2	infectious diseases	0.333527323195747	1.04618911156904e-29
38	gla	infectious diseases	0.241956952611785	1.78250425365114e-16
38	gm2a	infectious diseases	0.380741364371634	2.39364358728831e-37
38	golm2	infectious diseases	0.335826486727956	1.24807508719844e-34
38	gpd1	infectious diseases	0.196783354193726	3.74102056066992e-12
38	gpkow	infectious diseases	0.260909302273949	8.73087808721156e-21
38	gpr15l	infectious diseases	0.190054741716285	1.43998610579541e-10
38	gpr37	infectious diseases	0.310473872673673	1.99823188752028e-27
38	gprc5c	infectious diseases	0.246145111787781	1.07643513002646e-18
38	grn	infectious diseases	0.337229388849601	1.07043007125295e-33
38	grpel1	infectious diseases	0.277705998288051	1.37020215173982e-22
38	gsn	infectious diseases	-0.20060535716162	6.67551120692883e-13
38	gusb	infectious diseases	0.243247452013659	3.35499026487566e-17
38	havcr1	infectious diseases	0.433505767069915	5.29739718298376e-46	0.160470942095164	5.2366518089658e-09
38	havcr2	infectious diseases	0.48885170205689	1.39734544508743e-65
38	heg1	infectious diseases	0.218765629259081	6.98997644602843e-14
38	heph	infectious diseases	0.173544823623897	9.42499556393535e-10
38	hgf	infectious diseases	0.452393277878075	6.24825597483071e-56
38	hip1r	infectious diseases	0.302899092178671	1.44218336447869e-25
38	hjv	infectious diseases	0.211134790728056	6.52603865907031e-14
38	hla_a	infectious diseases	0.153525590368113	3.28370857876195e-08
38	hla_e	infectious diseases	0.355860494747017	6.30166531429004e-36
38	hmox2	infectious diseases	0.179869384473134	2.20264487284499e-10
38	hnmt	infectious diseases	0.255519227655095	6.17138605838083e-19
38	hnrnpul1	infectious diseases	0.173048028196145	1.20747795794242e-09
38	hpgds	infectious diseases	-0.232529327423065	5.24771140204271e-17
38	hsdl2	infectious diseases	0.161504591570556	1.46665368460147e-08
38	hspa2	infectious diseases	0.193313453954996	1.50544899620387e-11
38	hspb6	infectious diseases	0.362600548216513	7.33353411797715e-31
38	hspg2	infectious diseases	0.346439935691156	8.21488661462668e-33
38	hyou1	infectious diseases	0.212489631680379	6.11861230855766e-15
38	icam1	infectious diseases	0.359868257233578	8.98377832759473e-37
38	icam2	infectious diseases	0.167540275536684	6.72254654541843e-10
38	icam3	infectious diseases	0.172563393411854	2.33947378002799e-10
38	icam5	infectious diseases	0.175707728067981	2.25803578885521e-10
38	idua	infectious diseases	0.180100977926007	3.16314898308698e-11
38	ifi30	infectious diseases	0.490867220015736	3.24987660510147e-59
38	ifngr1	infectious diseases	0.198872944699854	6.52296448218198e-13
38	ifnl1	infectious diseases	0.188597686452492	9.85077563911572e-12
38	ifnlr1	infectious diseases	0.237991282608959	1.69799288533596e-17
38	igf2r	infectious diseases	0.219238335269237	5.93651009039263e-15
38	igfbp4	infectious diseases	0.545397271673995	2.41057426551584e-72	0.156522996834242	2.15938420022744e-08
38	igfbp6	infectious diseases	0.181023412644662	1.21268346943635e-08
38	igfbp7	infectious diseases	0.332270165078655	2.37104018422234e-29
38	igfbpl1	infectious diseases	0.338371679798952	2.02784927283816e-30
38	iglc2	infectious diseases	0.301332307344259	2.08615608741539e-26
38	igsf3	infectious diseases	0.311870321172253	3.14838742678104e-28
38	igsf8	infectious diseases	0.25391164261739	1.07372565379125e-19
38	igsf9	infectious diseases	0.198802558033247	5.12136466504796e-12
38	il10	infectious diseases	0.22853908442114	1.02739242691539e-16
38	il10rb	infectious diseases	0.370902893063428	2.06311684467115e-39
38	il12a_il12b	infectious diseases	0.252201484538157	1.89086462652832e-19
38	il12b	infectious diseases	0.242905088622081	1.83496861864301e-18
38	il12rb1	infectious diseases	0.302096449724939	1.80645483951082e-27
38	il15	infectious diseases	0.272908255334385	2.28449646612565e-23
38	il15ra	infectious diseases	0.307791810278177	6.66389830485061e-28
38	il16	infectious diseases	0.212232514729062	2.77975045659558e-14
38	il17c	infectious diseases	0.240502610693144	4.89445655942505e-18
38	il18	infectious diseases	0.29961953494349	4.59191323516442e-26
38	il18bp	infectious diseases	0.406292033552032	1.43929568435916e-44
38	il18r1	infectious diseases	0.357618761431075	5.7551621926702e-38
38	il19	infectious diseases	0.304177102405321	7.85093816316967e-27
38	il1b	infectious diseases	0.156032976294512	1.47569031771781e-08
38	il1r1	infectious diseases	0.243672497501013	1.19869122212262e-18
38	il1rl1	infectious diseases	0.244819041148529	4.32793114300671e-16
38	il1rn	infectious diseases	0.398962923440959	3.03923355623666e-45
38	il22	infectious diseases	0.298731930230867	9.11635356812581e-25
38	il2ra	infectious diseases	0.412667659998483	1.50154548375376e-47
38	il2rg	infectious diseases	0.162328376550546	5.70621298807114e-09
38	il36g	infectious diseases	0.161667361817065	1.43166214600823e-08
38	il4r	infectious diseases	0.308823269380361	8.46842437381437e-28
38	il6	infectious diseases	0.444601200917914	4.03294111970794e-55
38	il6st	infectious diseases	0.173842800147014	5.79358371593386e-10
38	immt	infectious diseases	0.357270467065106	9.25806505637556e-35
38	inhbb	infectious diseases	0.388269151279142	2.55128581652717e-39
38	inhbc	infectious diseases	0.249699170227039	4.05244254735687e-19
38	insl4	infectious diseases	0.20592875799789	3.89996120419358e-13
38	insl5	infectious diseases	0.165171636183754	2.60922829189363e-08
38	insr	infectious diseases	0.158252518745956	2.11762871091169e-08
38	itga11	infectious diseases	-0.294007519830228	1.48120379703207e-26
38	itga5	infectious diseases	0.293504243624454	2.96277956848243e-25
38	itgav	infectious diseases	-0.300071683677695	2.5623592314298e-26
38	itgbl1	infectious diseases	0.338851815356726	1.40294272139741e-30
38	itih3	infectious diseases	0.249056971700623	1.66189276055043e-17
38	itih4	infectious diseases	0.169771234523148	6.15838526123607e-09
38	jam2	infectious diseases	0.204470052127325	8.00090574632996e-13
38	jun	infectious diseases	0.156200469057237	2.34910081518037e-08
38	kctd5	infectious diseases	0.214315946753856	1.1069072310431e-13
38	kif1c	infectious diseases	0.224743463872949	1.70156959789368e-14
38	kit	infectious diseases	-0.16153776881765	1.2285896597473e-08
38	kitlg	infectious diseases	-0.153200437647848	2.57204657979701e-08
38	klf4	infectious diseases	0.176361842909871	7.88984171617151e-10
38	klk11	infectious diseases	0.224763298169496	5.70521454069512e-16
38	klk4	infectious diseases	0.264072362800964	3.12232700662087e-19
38	klrb1	infectious diseases	0.220929692326788	6.61531082299242e-16
38	klrk1	infectious diseases	0.198007005538281	7.27938588039493e-13
38	krt18	infectious diseases	0.310003851812967	3.60300847083496e-26
38	krt19	infectious diseases	0.307217811227483	1.07090452140825e-26
38	kynu	infectious diseases	0.168449225069846	3.20807989336895e-09
38	lag3	infectious diseases	0.233490014301817	6.69115903041319e-16
38	lair1	infectious diseases	0.440968665363726	6.34004694903738e-52
38	lair2	infectious diseases	0.182665490337725	3.08027917381276e-11
38	lamp3	infectious diseases	0.419358439074068	5.12482254907968e-46
38	layn	infectious diseases	0.310637136555153	7.72864642177299e-26
38	lbp	infectious diseases	0.257953778800785	8.69418778492196e-21
38	lbr	infectious diseases	0.194413530131683	1.7456342175144e-12
38	lcn15	infectious diseases	0.165414904196069	7.94516370441989e-09
38	lcn2	infectious diseases	0.258540285576437	2.13337946590672e-19
38	lect2	infectious diseases	0.231495293363492	3.32024563116516e-13
38	leo1	infectious diseases	0.203012943302535	2.7766890638002e-13
38	lep	infectious diseases	0.367197491904614	4.39562705925807e-29
38	letm1	infectious diseases	0.20157838540996	8.87402930477175e-13
38	lgals1	infectious diseases	0.29659606829956	1.70161447240011e-25
38	lgals3bp	infectious diseases	0.289669485302718	1.5381627672411e-25
38	lgals4	infectious diseases	0.354711768427287	9.60880245590308e-36
38	lgals7_lgals7b	infectious diseases	0.183327354415168	2.09694588136215e-10
38	lgals9	infectious diseases	0.500782534839227	4.65164200811412e-64
38	lgmn	infectious diseases	0.192192119333827	2.46365770288496e-12
38	lilra2	infectious diseases	0.207287062040704	1.97395540586558e-13
38	lilra5	infectious diseases	0.355014491936289	1.14246423346392e-36
38	lilrb1	infectious diseases	0.215902237845335	8.08823533000423e-15
38	lilrb2	infectious diseases	0.219572767385342	2.37421288211369e-15
38	lilrb4	infectious diseases	0.358194706868657	2.89629347313144e-35
38	lmnb1	infectious diseases	0.164082476864148	6.15493047833206e-09
38	lmnb2	infectious diseases	0.415838264549266	1.17257950397348e-44
38	lmod1	infectious diseases	0.279155628149704	1.52398256363592e-18
38	lpcat2	infectious diseases	0.228678978695538	1.51964520832645e-16
38	lrch4	infectious diseases	0.161957083747454	1.62261794893253e-08
38	lrg1	infectious diseases	0.311721732482744	1.676345786791e-27
38	lrig1	infectious diseases	0.269183113509961	1.84851893417193e-22
38	lrig3	infectious diseases	0.164082537756365	1.46032155660638e-08
38	lrp11	infectious diseases	0.260944979277641	9.95169472218136e-21
38	lrrc25	infectious diseases	0.28640705721909	7.85227320871849e-25
38	lrrn1	infectious diseases	-0.237069943058059	1.4859002061869e-17
38	lsp1	infectious diseases	0.186291512552497	2.95709530569664e-11
38	lta4h	infectious diseases	0.157105436703248	2.58579855832513e-08
38	ltbp2	infectious diseases	0.324792159993837	4.96399666954545e-23	0.161445999540305	7.65957393516539e-09
38	ltbp3	infectious diseases	0.300730757420822	4.55119925300905e-25
38	ltbr	infectious diseases	0.32744699904569	1.02663452061034e-30
38	ly6d	infectious diseases	0.208737654560533	1.13595779585466e-13
38	ly9	infectious diseases	0.236602306008182	8.50277700485723e-18
38	ly96	infectious diseases	0.188514293449542	2.25861448230381e-11
38	mad1l1	infectious diseases	0.36754979319308	3.63321113575142e-37
38	mamdc2	infectious diseases	0.240634432456555	6.28168310870193e-17
38	man1a2	infectious diseases	0.16729304959762	1.79204454718026e-08
38	mansc1	infectious diseases	0.220461856288002	9.71986386694834e-16
38	marco	infectious diseases	0.279629410089572	1.94571322709495e-23
38	matn2	infectious diseases	0.233777367907062	1.64147809959994e-16
38	mb	infectious diseases	0.186171165097137	6.13219648516532e-09
38	mdk	infectious diseases	0.246234392373472	1.16124251495099e-18
38	mertk	infectious diseases	0.199187264058417	5.96294954775305e-12
38	mfap5	infectious diseases	0.168854564349474	2.71221104207155e-09
38	micb_mica	infectious diseases	0.19340267318891	1.13044389184327e-12
38	milr1	infectious diseases	0.214761280856227	8.90913911118009e-15
38	mln	infectious diseases	0.171903935700502	3.39456525724623e-09
38	mme	infectious diseases	0.204586869449344	9.85225953939697e-13
38	mmp1	infectious diseases	0.165582404070391	3.93894574775007e-09
38	mmp10	infectious diseases	0.153339677516025	3.4352789646255e-08
38	mmp12	infectious diseases	0.415002078040461	2.48715015960016e-43
38	mmp7	infectious diseases	0.348489409924634	5.24186178007113e-33
38	mmp8	infectious diseases	0.244070878612327	1.56458970222987e-18
38	mmp9	infectious diseases	0.243780104409718	3.28707124808778e-18
38	mpo	infectious diseases	0.250958141249428	8.39227542277091e-20
38	mrc1	infectious diseases	0.353656365601301	8.6233651193484e-34
38	msln	infectious diseases	0.23809130905171	8.52798068899627e-17
38	msmb	infectious diseases	0.206370525505274	2.15288422588596e-12
38	msr1	infectious diseases	0.387529131185532	6.84061985726219e-40
38	mtus1	infectious diseases	0.190612444302549	3.16303580518558e-11
38	mvk	infectious diseases	0.191566798063064	1.03049438572222e-11
38	mybpc1	infectious diseases	0.217786302393488	9.57828986054748e-13
38	mybpc2	infectious diseases	0.167706085965848	2.5275134468419e-08
38	mzb1	infectious diseases	0.329132573770796	8.76687998616635e-33
38	nbl1	infectious diseases	0.316923949524462	9.1930433036806e-29
38	ncan	infectious diseases	-0.180244460150181	4.82470409391483e-10
38	ncr1	infectious diseases	0.209807870353109	2.13203771610374e-14
38	ncr3lg1	infectious diseases	0.313459073975768	1.42175140207379e-25
38	nectin2	infectious diseases	0.371095209302906	1.23074376822873e-39
38	nectin4	infectious diseases	0.261420993691013	3.61449978637624e-21
38	nefl	infectious diseases	0.332776148198842	1.99842512122705e-24
38	nell1	infectious diseases	-0.174551881877645	1.29955900934056e-10
38	nfasc	infectious diseases	0.275154689336699	1.90538662160676e-21
38	ngfr	infectious diseases	0.171607129100118	7.37306460229884e-10
38	ngrn	infectious diseases	0.184397541710015	6.19977236314933e-11
38	nhlrc3	infectious diseases	0.363893258968373	9.87900003131567e-35
38	nmi	infectious diseases	0.155334516044393	2.52612058303275e-08
38	nomo1	infectious diseases	0.229041953668424	2.75382436853649e-16
38	nos1	infectious diseases	0.209654840892886	2.52447157432651e-12
38	nos3	infectious diseases	0.323432587600182	1.07757740868414e-29
38	npc2	infectious diseases	0.530835791299833	7.52808119552787e-68
38	npdc1	infectious diseases	0.337178744215127	3.26165929064142e-31
38	npl	infectious diseases	0.238018802774905	1.49328205622909e-14
38	nppb	infectious diseases	0.188546134419851	2.53293137795285e-11
38	nppc	infectious diseases	0.186536318328117	2.32488804145507e-09
38	nrp1	infectious diseases	0.201647454374467	5.46375752327603e-13
38	nrp2	infectious diseases	0.232938629055404	3.95719299410417e-16
38	nt5c1a	infectious diseases	0.439083381431743	7.49422016797462e-48
38	ntprobnp	infectious diseases	0.272458250692058	1.12747193351742e-20
38	ntrk3	infectious diseases	-0.234333167495755	3.53988066920407e-17
38	nucb2	infectious diseases	0.194721633496995	2.64553786708837e-12
38	ocln	infectious diseases	0.467925381290754	1.64602584955032e-55
38	ogn	infectious diseases	0.355830416652478	4.73112259719922e-34
38	olr1	infectious diseases	0.164961843876448	4.42524431011407e-09
38	omg	infectious diseases	-0.191794315218516	1.97981613320921e-12
38	orm1	infectious diseases	0.291130802396869	3.60982587988211e-25
38	oscar	infectious diseases	0.364696374652641	3.91509446608032e-40
38	osm	infectious diseases	0.267093490719392	1.76784631034068e-21
38	osmr	infectious diseases	0.235067323670745	5.09693984071147e-16
38	oxt	infectious diseases	0.163976775119099	3.35432124581264e-09
38	pag1	infectious diseases	0.181608097344026	7.45215679792183e-11
38	palm	infectious diseases	0.201912548678947	4.98899161952913e-12
38	palm2	infectious diseases	0.468890658853413	6.46771972280637e-56
38	pamr1	infectious diseases	0.15748338436041	2.67559655182526e-08
38	parp1	infectious diseases	0.154842631302846	2.46675171716205e-08
38	pcbd1	infectious diseases	0.20626662628936	3.92347282740578e-12
38	pdcd1	infectious diseases	0.310971916270652	3.53638313519264e-29	0.167495666103377	7.28646238481185e-10
38	pdcd1lg2	infectious diseases	0.205480495773063	1.08759902991651e-13
38	pdgfra	infectious diseases	0.158977505674054	1.83295831187301e-08
38	pdia3	infectious diseases	0.191709441604069	1.27968333792012e-11
38	pdzk1	infectious diseases	0.227412979884987	3.15625013401078e-15
38	penk	infectious diseases	0.176069857276815	1.40020487935928e-09
38	pgf	infectious diseases	0.487277454781233	2.51800490085221e-55	0.153219040144236	3.30292201702511e-08
38	pglyrp1	infectious diseases	0.244260454188851	1.67005390997255e-18
38	phldb1	infectious diseases	0.231103970760806	8.91045045154567e-16
38	phospho1	infectious diseases	0.23574498408691	5.53452249406555e-16
38	pi3	infectious diseases	0.34674988226096	1.43132692968701e-32
38	pigr	infectious diseases	0.45779669567215	5.80297425169063e-58
38	pik3ip1	infectious diseases	0.366147402961718	2.46331201557925e-35
38	pilra	infectious diseases	0.378107063136443	7.63731583985951e-41
38	pilrb	infectious diseases	0.305880505163264	4.24247698802474e-28
38	pkd2	infectious diseases	0.209463105596302	4.61496155275832e-13
38	pla2g15	infectious diseases	0.360104503874824	1.14591773628252e-38
38	pla2g2a	infectious diseases	0.231809969781239	1.19716656809464e-15
38	plat	infectious diseases	0.237538394783655	5.90768168531158e-16
38	plaur	infectious diseases	0.560003247422365	3.26284680323368e-83
38	pltp	infectious diseases	-0.157929577465627	2.03960788884291e-08
38	plxnb2	infectious diseases	0.242202370143303	1.10330564582602e-17
38	pof1b	infectious diseases	0.206583462798236	8.20123213938514e-13
38	polr2f	infectious diseases	0.345420010367003	7.81755814907712e-34
38	pon2	infectious diseases	0.159970288686419	7.62374892069348e-09
38	pon3	infectious diseases	-0.299745292160044	4.29944107595065e-26
38	ppl	infectious diseases	0.206079926494589	7.28121694380616e-13
38	ppp1r14d	infectious diseases	0.179280501388614	2.09506898765144e-10
38	prap1	infectious diseases	0.419061105432742	1.06237361207444e-46
38	prcp	infectious diseases	0.240107959740197	3.85834029761544e-17
38	prg2	infectious diseases	0.249788089890679	1.96081463741658e-18
38	prnd	infectious diseases	0.179239069098475	2.43377511698652e-10
38	prss22	infectious diseases	0.198656647415862	3.18377965074991e-12
38	prss8	infectious diseases	0.444361403966352	4.88095771045651e-49
38	prtn3	infectious diseases	0.220329787851339	3.3066997557969e-15
38	psap	infectious diseases	0.444243290450662	1.98713560601483e-51
38	psip1	infectious diseases	0.157714379643165	1.19727458451921e-08
38	pspn	infectious diseases	0.261080103588671	6.55032492797271e-13
38	ptgds	infectious diseases	0.31727751354798	5.5040415433689e-27
38	ptk7	infectious diseases	0.193916704564013	2.87044922111563e-12
38	ptn	infectious diseases	0.239482111424447	1.0005370915664e-15
38	ptp4a3	infectious diseases	0.171343795576713	3.09599843181031e-09
38	ptprc	infectious diseases	0.184166595813349	5.27598238651569e-11
38	ptprk	infectious diseases	0.190957548043847	1.08778075103493e-11
38	ptx3	infectious diseases	0.166070474480192	2.20209885397878e-09
38	pvr	infectious diseases	0.162224365778216	3.9501139402458e-09
38	qpct	infectious diseases	0.254579710150834	3.09215035065667e-20
38	qsox1	infectious diseases	0.237166765956456	8.09274402838529e-17
38	rab6a	infectious diseases	-0.2425689882207	3.83084505539519e-18
38	raly	infectious diseases	0.163398827188673	5.02015891131431e-09
38	rarres2	infectious diseases	0.316469272853417	2.11172406328751e-29
38	rbfox3	infectious diseases	0.496424879980893	3.88154756746527e-57
38	rbp2	infectious diseases	0.167219351548601	2.56459969226799e-09
38	rbp5	infectious diseases	0.341479206665976	1.87521103903049e-32
38	rbp7	infectious diseases	0.240827470516077	3.37274703975473e-17
38	rcc1	infectious diseases	0.229617570671756	3.89997022560058e-16
38	reg1a	infectious diseases	0.294458005976368	4.4701281889341e-25
38	reg1b	infectious diseases	0.285115384362092	5.80694486591084e-24
38	reg3a	infectious diseases	0.30134240343199	3.62368660701237e-26
38	reg4	infectious diseases	0.289001404247334	5.55214887721738e-24
38	relt	infectious diseases	0.438861660887439	1.03568068262176e-47
38	ren	infectious diseases	0.355037031820871	2.11154909425514e-35
38	retn	infectious diseases	0.250780115606979	2.08189184382591e-19
38	rida	infectious diseases	0.215638718815272	1.88118102719641e-13
38	rnase1	infectious diseases	0.403954756815957	1.4909250170397e-42
38	rnase10	infectious diseases	0.230156765608551	8.77534756667029e-16
38	rnase4	infectious diseases	0.36490883974781	7.94219028164172e-35
38	rnase6	infectious diseases	0.47719041206716	2.36128102564496e-58
38	rnaset2	infectious diseases	0.346722638015753	1.45300895529156e-34
38	rnf149	infectious diseases	0.399411204931531	3.75223981228724e-42
38	robo1	infectious diseases	0.224331746578097	5.23634752827838e-16
38	rpl14	infectious diseases	0.195606660770352	6.70040724285675e-12
38	rrm2	infectious diseases	0.260927936514557	1.19678312340455e-20
38	rspo1	infectious diseases	0.161347773277365	2.02694889011044e-08
38	rspo3	infectious diseases	0.270079007773771	1.87806131813996e-19
38	rtn4r	infectious diseases	0.228262472371018	3.72880954293042e-16
38	s100a11	infectious diseases	0.17731410435558	3.26572150470597e-10
38	safb2	infectious diseases	0.162197674158557	5.66608513206447e-09
38	sart1	infectious diseases	0.232792817849142	4.80206354017162e-16
38	scara5	infectious diseases	0.214695759076549	1.77229790706339e-13
38	scarb2	infectious diseases	0.4852905667384	3.34662386531083e-56	0.16185578501148	9.48732234338476e-09
38	scarf2	infectious diseases	0.210727348194712	2.88583057995376e-11
38	scgb3a1	infectious diseases	0.201839104520236	2.62590404853462e-12
38	scly	infectious diseases	0.179966882895676	5.26192005243049e-10
38	scpep1	infectious diseases	0.1951883173602	1.82530139208202e-11
38	scrg1	infectious diseases	0.28201237153139	5.35825814995667e-19
38	sdc1	infectious diseases	0.307256487365404	5.32029366835759e-27
38	sdc4	infectious diseases	-0.163802905325546	2.3184417870145e-09
38	sel1l	infectious diseases	0.413610925338365	4.38281753581639e-45
38	sele	infectious diseases	0.227083280415883	3.61628274202581e-16
38	selenop	infectious diseases	-0.190023370933133	7.46249826857605e-12
38	sema3f	infectious diseases	0.35383126111373	6.20682597458301e-36
38	sema7a	infectious diseases	0.178903920068734	1.08228635827596e-10
38	septin8	infectious diseases	0.366533560065871	7.10114191976596e-35
38	serpina3	infectious diseases	0.245781057667092	2.13283437267782e-18
38	serpinb8	infectious diseases	0.259410651612593	5.1780161991335e-21
38	serpind1	infectious diseases	0.214609910127087	4.16045225891597e-14
38	serpinf1	infectious diseases	0.236125849444328	5.70253072926131e-16
38	sfrp1	infectious diseases	0.236623886182974	5.79646032754284e-16
38	shisa5	infectious diseases	0.545198370905915	6.38735895801346e-72	0.183423291059478	1.10425503991417e-10
38	siglec1	infectious diseases	0.396228054711843	1.04525245875313e-44
38	siglec10	infectious diseases	0.345884022551667	1.58878887572434e-35
38	siglec5	infectious diseases	0.281914040567606	6.4378757463511e-25
38	siglec6	infectious diseases	0.203008944652086	1.03758828766235e-13
38	siglec7	infectious diseases	0.314436635180442	1.7169247420549e-28
38	siglec8	infectious diseases	0.29850323625535	1.44940806720655e-24
38	siglec9	infectious diseases	0.163621783866187	3.19043672291864e-09
38	sil1	infectious diseases	0.19871114801802	3.64414290966742e-12
38	sirpb1	infectious diseases	0.306540725455442	4.97898943294049e-28
38	sit1	infectious diseases	0.19653481242829	1.11395579806825e-12
38	slamf1	infectious diseases	0.245924540895816	5.39504311106398e-19
38	slamf6	infectious diseases	0.181455244406363	8.04501608400835e-11
38	slamf7	infectious diseases	0.182388318016709	2.74653999844806e-11
38	slamf8	infectious diseases	0.328353483911696	3.7769151118501e-31
38	slc39a5	infectious diseases	0.197207603360765	5.67494682654505e-12
38	slurp1	infectious diseases	0.16432499513856	9.65721990830514e-09
38	smndc1	infectious diseases	0.18989386487138	2.15405197303946e-11
38	smoc1	infectious diseases	0.289855923157564	2.79035267780161e-23
38	smoc2	infectious diseases	0.241037061914874	4.13663570079735e-16
38	smpd1	infectious diseases	0.231672582175014	1.63368410211579e-16
38	sncg	infectious diseases	0.248473126990317	1.56799458257234e-17
38	snrpb2	infectious diseases	0.321947979673256	1.35749887181489e-29
38	sorbs1	infectious diseases	0.282032348125077	1.53136806350182e-22
38	sorcs2	infectious diseases	0.271042545174224	5.81585466543441e-20
38	sox9	infectious diseases	0.172793479339225	1.06252160620656e-09
38	spink1	infectious diseases	0.372538343967328	6.36985376304287e-39
38	spink4	infectious diseases	0.211569632109057	6.3517947843548e-14
38	spink6	infectious diseases	0.183996133411998	1.067978532216e-10
38	spint1	infectious diseases	0.291619238947213	7.66949049172516e-26
38	spint2	infectious diseases	0.168770481541711	1.5288529123973e-09
38	spon1	infectious diseases	0.304510277454	3.24393462634944e-25
38	spon2	infectious diseases	0.391556230065999	7.74445925877848e-43
38	spp1	infectious diseases	0.24506003331685	2.11675090186624e-17
38	srpx	infectious diseases	0.211318927731716	2.18097294924927e-12
38	ssc5d	infectious diseases	0.189578279815763	1.36489947796363e-11
38	st6gal1	infectious diseases	0.269432618684087	3.68391091867396e-22
38	stab2	infectious diseases	0.223709910621118	3.51655928940139e-15
38	stc1	infectious diseases	0.327344370746295	5.45876876739818e-31
38	stc2	infectious diseases	0.291549207146556	6.66213800044282e-24
38	sult2a1	infectious diseases	0.218365642089191	1.22090553492742e-14
38	swap70	infectious diseases	0.157150308589854	2.6011240340862e-08
38	tafa5	infectious diseases	0.269415136344147	1.04922050401218e-21
38	tcn1	infectious diseases	0.158860919775505	1.36575606539534e-08
38	tcn2	infectious diseases	0.186155643288725	2.0486751666634e-11
38	tcof1	infectious diseases	0.277841389478049	1.18450327191855e-22
38	tctn3	infectious diseases	0.198234452494993	3.53750769471922e-12
38	tff1	infectious diseases	0.312637521344453	1.84525067728477e-27
38	tff2	infectious diseases	0.341729663713637	2.66835089249274e-32
38	tff3	infectious diseases	0.420741946605677	6.59034696865269e-45
38	tfpi2	infectious diseases	0.324811650261327	5.75145248319352e-30
38	tfrc	infectious diseases	0.202667473764438	3.65395495340018e-13
38	tgfa	infectious diseases	0.363917069464394	2.45412547286836e-38
38	tgfb1	infectious diseases	0.207968137736064	6.85887532636237e-14
38	tgfbr2	infectious diseases	0.388228230459459	7.2633523694426e-41
38	tgoln2	infectious diseases	0.194787469881089	4.13808089236005e-12
38	thbd	infectious diseases	0.193695006634624	1.03153244050462e-11
38	thbs2	infectious diseases	0.292418430495676	7.23388657348011e-27
38	thbs4	infectious diseases	0.163172411537203	5.71591431580316e-09
38	thy1	infectious diseases	0.307882911931063	1.59425314382416e-28
38	tigit	infectious diseases	0.223101145146008	1.66253059929176e-15
38	timd4	infectious diseases	0.258406299528535	1.84299189061556e-20
38	timp1	infectious diseases	0.338238552692532	1.58293412617136e-31
38	timp2	infectious diseases	0.184362594343799	5.06095765257209e-11
38	timp4	infectious diseases	0.245453546702129	2.60398885370501e-17
38	tinagl1	infectious diseases	0.19787063244709	5.60819546666003e-12
38	tlr1	infectious diseases	0.189351500650048	1.9112065650668e-11
38	tmprss11d	infectious diseases	0.16978496393589	1.87546756425835e-09
38	tmsb10	infectious diseases	0.201045668409172	5.75692999671404e-13
38	tnc	infectious diseases	0.200117078481303	3.03641206099105e-13
38	tnf	infectious diseases	0.363487942367611	3.96195347028187e-36
38	tnfrsf10a	infectious diseases	0.476656958074608	4.74969261179977e-61
38	tnfrsf10b	infectious diseases	0.597532366319536	1.49052123708314e-85	0.168293960557315	1.92659148358997e-09
38	tnfrsf11a	infectious diseases	0.371674418941406	1.46591180690026e-39
38	tnfrsf11b	infectious diseases	0.297798878686702	1.23410234909062e-22
38	tnfrsf12a	infectious diseases	0.402537860548822	4.75268662778496e-42
38	tnfrsf13b	infectious diseases	0.30015461965273	2.86217881511018e-27
38	tnfrsf14	infectious diseases	0.361021771535031	3.95050464964955e-37
38	tnfrsf17	infectious diseases	0.172636067499857	1.04699390524713e-09
38	tnfrsf19	infectious diseases	0.274100316346634	4.01083946852877e-21
38	tnfrsf1a	infectious diseases	0.523729912863119	4.48017772671472e-72
38	tnfrsf1b	infectious diseases	0.55010959390759	1.9870417037391e-81	0.174155611824283	2.26900158137232e-10
38	tnfrsf21	infectious diseases	0.277055463315102	2.90164477467532e-23
38	tnfrsf4	infectious diseases	0.436696101377841	3.17935448182545e-53	0.158273754184863	7.07310960401497e-09
38	tnfrsf6b	infectious diseases	0.443706864280569	1.2764064927252e-54	0.161536975069324	3.72515718337949e-09
38	tnfrsf8	infectious diseases	0.286377607869517	1.26687304540011e-24
38	tnfrsf9	infectious diseases	0.404329165139438	7.0294174089154e-44
38	tnfsf12	infectious diseases	-0.19979936959778	5.44667497483074e-13
38	tnfsf13	infectious diseases	0.249465364689855	7.81811433601212e-18
38	tnfsf13b	infectious diseases	0.356476276566751	2.05837782859518e-36
38	tnfsf8	infectious diseases	0.221605649305784	2.65662128910385e-15
38	tnr	infectious diseases	-0.169019624817995	2.84235243633814e-09
38	tpp1	infectious diseases	0.291257063315879	3.83388016062974e-25
38	tpr	infectious diseases	0.266038633107216	3.76100770576053e-20
38	trem2	infectious diseases	0.329596602635704	2.75031630924422e-29
38	treml2	infectious diseases	0.161462983114406	3.20680900964378e-09
38	triap1	infectious diseases	0.156579217899352	1.44674777307147e-08
38	txndc15	infectious diseases	0.178757194744102	5.4101863274691e-11
38	ube2l6	infectious diseases	0.176105256895652	4.49033668748775e-10
38	ulbp2	infectious diseases	0.32308923145332	2.31089618557488e-30
38	umod	infectious diseases	-0.298816470429757	5.87562063176712e-26
38	usp28	infectious diseases	0.300407653788174	6.36483513397872e-26	0.160373008486694	1.53568589325792e-08
38	vcam1	infectious diseases	0.317292080114404	3.70081936151329e-29	0.151872089837113	3.71747477642605e-08
38	vegfa	infectious diseases	0.25008049431842	2.04149314219949e-19
38	vit	infectious diseases	0.177057196392939	9.174908164852e-09
38	vmo1	infectious diseases	0.189445066425075	7.02551479045828e-12
38	vnn2	infectious diseases	0.167512086378613	1.31520966326858e-09
38	vsig2	infectious diseases	0.301116810096212	1.2102346584092e-25
38	vsig4	infectious diseases	0.487431389115804	1.37919099474444e-61
38	vstm1	infectious diseases	0.170200152295512	5.32758112962598e-10
38	vwa1	infectious diseases	0.279088524992715	2.3070278977366e-23
38	vwc2	infectious diseases	0.241734496070731	3.27082942411308e-17
38	vwf	infectious diseases	0.173260744803369	3.08080958488367e-10
38	wars	infectious diseases	0.202680521212322	2.32003852419157e-13
38	wdr46	infectious diseases	0.15736191267259	1.5531587960441e-08
38	wfdc1	infectious diseases	0.194159176456033	1.31499639624421e-11
38	wfdc12	infectious diseases	0.197589879646778	4.66242246957992e-11
38	wfdc2	infectious diseases	0.583249913762139	1.52051058909846e-75	0.182129878501745	4.13038165643351e-10
38	wnt9a	infectious diseases	0.186702659878581	1.97629832211186e-09
38	xcl1	infectious diseases	0.25752723577514	6.36254995790593e-21
38	xg	infectious diseases	0.216386159326906	9.26445045275797e-10
38	yap1	infectious diseases	0.450754665455179	2.96555249684582e-47
38	zbtb17	infectious diseases	0.278689493291688	1.42883952475199e-22
38	zhx2	infectious diseases	0.211863458549387	5.684365537382e-14
38.1	ace2	infectious diseases	0.372446459624957	4.05303645887854e-09
38.1	acvrl1	infectious diseases	0.404205054354122	2.86634144278123e-11
38.1	adam12	infectious diseases	0.351658032586017	3.48256322800388e-09
38.1	adam8	infectious diseases	0.335261321855957	3.59227622335655e-09
38.1	adam9	infectious diseases	0.356400967071893	1.64362913359797e-09
38.1	adamtsl2	infectious diseases	0.441803891119013	9.27187312010656e-15
38.1	adgrg1	infectious diseases	0.359692710067827	1.09628479454381e-09
38.1	adm	infectious diseases	0.542977224798915	2.6379163055433e-18
38.1	agrn	infectious diseases	0.455476413653889	9.17649228430615e-15
38.1	ambp	infectious diseases	0.372807102539657	4.24430605587482e-10
38.1	angpt2	infectious diseases	0.378907190929831	7.32629147766943e-11
38.1	angptl2	infectious diseases	0.338866251102531	5.15252502648374e-09
38.1	angptl4	infectious diseases	0.323534256797833	3.30011360935123e-08
38.1	apom	infectious diseases	-0.314239999447934	3.73026932350244e-08
38.1	areg	infectious diseases	0.434220167067631	7.43224785191441e-13
38.1	asgr1	infectious diseases	0.498095256569537	1.23965377104156e-17
38.1	asgr2	infectious diseases	0.356322734738647	4.06080565805017e-10
38.1	atraid	infectious diseases	0.375406150785105	3.25997437326887e-10
38.1	b2m	infectious diseases	0.404028027003998	2.53853896634005e-11
38.1	b4galt1	infectious diseases	0.414024714978163	1.10242489015968e-12
38.1	baiap2	infectious diseases	0.365878818860388	2.84823648225664e-10
38.1	bmper	infectious diseases	0.327981101840065	1.53159724650498e-08
38.1	bsg	infectious diseases	0.373723715473597	1.78324258120261e-10
38.1	bst2	infectious diseases	0.335163715386814	1.2329547732533e-08
38.1	btn2a1	infectious diseases	0.399935179147421	7.58440859465253e-12
38.1	capg	infectious diseases	0.354453398358115	1.36811586103842e-09
38.1	ccl15	infectious diseases	0.392919276256951	2.05046013219174e-11
38.1	ccl18	infectious diseases	0.332557863824016	3.07742938879926e-08
38.1	ccl20	infectious diseases	0.372309434960642	5.81096712839127e-11
38.1	ccl21	infectious diseases	0.323705573216508	1.89854865041351e-08
38.1	ccl3	infectious diseases	0.435062055858982	3.4847452446419e-13
38.1	ccn3	infectious diseases	0.347020033442758	2.0083494031059e-08
38.1	cd27	infectious diseases	0.358428719469769	7.42931732489665e-10
38.1	cd300c	infectious diseases	0.315816301577502	3.39136759076414e-08
38.1	cd300e	infectious diseases	0.470804604510739	1.52014465103306e-15
38.1	cd300lf	infectious diseases	0.326142086326802	9.06480163076648e-09
38.1	cd302	infectious diseases	0.486874405499625	7.77136636826339e-16
38.1	cd4	infectious diseases	0.329058555722408	1.25710641829448e-08
38.1	cd59	infectious diseases	0.408767482536192	1.5407739615861e-10
38.1	cd72	infectious diseases	0.395307239470445	1.33648037106848e-11
38.1	cd74	infectious diseases	0.442934097772645	1.93214210387861e-13
38.1	cd79b	infectious diseases	0.391175768206887	1.09002982355656e-11
38.1	cd80	infectious diseases	0.348641654906533	4.29375058909102e-09
38.1	cd83	infectious diseases	0.384415614733373	3.3743947189547e-11
38.1	cdh2	infectious diseases	0.387481255865397	2.91538616593134e-10
38.1	cdhr2	infectious diseases	0.393321331035001	2.05751312699935e-09
38.1	cfd	infectious diseases	0.3538903670481	2.0726202852443e-09
38.1	cfh	infectious diseases	0.335901253652269	2.03874070507664e-08
38.1	chchd10	infectious diseases	0.492396129859098	5.48792541493236e-15
38.1	chrdl1	infectious diseases	0.393081748955425	7.27986438522156e-10
38.1	cilp	infectious diseases	0.357469235305816	2.06333123450501e-09
38.1	ckap4	infectious diseases	0.499404059782447	2.68352076120364e-17
38.1	clmp	infectious diseases	0.38737134108032	1.36165799846179e-10
38.1	clstn3	infectious diseases	0.345900740866787	2.26590333845203e-09
38.1	col18a1	infectious diseases	0.38868527509512	1.58461787970436e-10
38.1	col5a1	infectious diseases	0.328686579259077	1.37630746464523e-08
38.1	col6a3	infectious diseases	0.522877251644798	2.32607590064191e-18
38.1	colec12	infectious diseases	0.477877788678184	1.09770155009667e-14
38.1	cpxm2	infectious diseases	0.345905531957279	4.88600518248075e-09
38.1	creld1	infectious diseases	0.484335387875114	2.96428852323156e-16
38.1	crhbp	infectious diseases	0.326513195409629	2.56971477769828e-08
38.1	crim1	infectious diseases	0.360062353002258	1.35027421636897e-09
38.1	csf1	infectious diseases	0.512122919903253	3.23062145256534e-18
38.1	cst3	infectious diseases	0.443623813703979	7.38367370286011e-13
38.1	cstb	infectious diseases	0.362103561887787	9.004063189704e-10
38.1	cthrc1	infectious diseases	0.416517455659841	6.50257976598379e-11
38.1	ctsl	infectious diseases	0.339021195856675	9.60981351342779e-09
38.1	cxcl13	infectious diseases	0.390338982287188	1.78200366906494e-11
38.1	dpy30	infectious diseases	0.373513309282064	9.94958777849907e-11
38.1	dsc2	infectious diseases	0.455445119500215	2.30081490310913e-14
38.1	dtnb	infectious diseases	0.388635158585081	3.09170034970782e-10
38.1	eda2r	infectious diseases	0.634815665740696	3.2936350584415e-19
38.1	edn1	infectious diseases	0.42810260273013	1.17362312892425e-12
38.1	efemp1	infectious diseases	0.350650434167022	2.69658781731371e-08
38.1	efna1	infectious diseases	0.369295046385808	1.74394742682281e-10
38.1	efna4	infectious diseases	0.487135336757825	1.82979777690503e-16
38.1	egfr	infectious diseases	-0.363112603806107	5.47519488102637e-10
38.1	eln	infectious diseases	0.457247321093742	7.26295984750638e-10
38.1	epha1	infectious diseases	0.346205589129127	1.33913597540875e-08
38.1	epha2	infectious diseases	0.532029459304343	3.67418568549707e-18
38.1	ephb4	infectious diseases	0.362327279524145	3.3638825319287e-10
38.1	fabp1	infectious diseases	0.347437468532781	5.33311914861273e-09
38.1	fabp3	infectious diseases	0.459397152762923	3.62654638073483e-13
38.1	fabp4	infectious diseases	0.454963423518987	3.87141268127373e-14
38.1	fam20a	infectious diseases	0.354859259446094	1.54945771687084e-09
38.1	fam3c	infectious diseases	0.368906279300356	7.22443929351187e-10
38.1	fas	infectious diseases	0.359753380878981	5.01375153203111e-09
38.1	fbln2	infectious diseases	0.402736486754908	1.3837472087073e-11
38.1	fcamr	infectious diseases	0.327312640539918	2.85528416003719e-08
38.1	fgf21	infectious diseases	0.354938752279603	7.17693983798269e-10
38.1	fgf23	infectious diseases	0.368247842925703	3.90479465069214e-10
38.1	fgfr2	infectious diseases	0.420593306468672	2.22865226171989e-12
38.1	folr2	infectious diseases	0.393029323104911	2.0703209609068e-11
38.1	fstl1	infectious diseases	0.452928149483879	1.33068288321844e-14
38.1	fstl3	infectious diseases	0.523182668395716	2.91260796761273e-17
38.1	gdf15	infectious diseases	0.71916483260727	2.14684799204873e-28
38.1	gfra1	infectious diseases	0.413363742438313	4.25799147382254e-12
38.1	gm2a	infectious diseases	0.456638725782682	5.76359264748887e-14
38.1	golm2	infectious diseases	0.343762952961714	1.21815035794015e-09
38.1	gpr37	infectious diseases	0.359948323319049	8.69791006692274e-10
38.1	grn	infectious diseases	0.331530273239591	7.98404535050752e-09
38.1	havcr1	infectious diseases	0.442266557433631	1.55563539635143e-12
38.1	havcr2	infectious diseases	0.507291208230063	1.05300150861647e-17
38.1	hgf	infectious diseases	0.510360397778115	8.33183378378621e-18
38.1	hip1r	infectious diseases	0.431708352722139	3.62052788735471e-13
38.1	hspb6	infectious diseases	0.368842152943743	1.20671190288458e-08
38.1	hspg2	infectious diseases	0.414481747580148	8.59504172480078e-12
38.1	icam1	infectious diseases	0.332031488542742	1.72451024769203e-08
38.1	ifi30	infectious diseases	0.533860603769793	1.20798330426019e-17
38.1	igfbp4	infectious diseases	0.574971112026873	6.98637223714454e-20
38.1	igfbp7	infectious diseases	0.455133072531324	7.15540032965985e-14
38.1	igfbpl1	infectious diseases	0.352962570385461	6.63921916573332e-09
38.1	igsf3	infectious diseases	0.428174849037711	1.34033371223558e-13
38.1	il10rb	infectious diseases	0.434431254489709	1.1786605628891e-13
38.1	il18bp	infectious diseases	0.368893425787654	8.17850015606858e-10
38.1	il18r1	infectious diseases	0.377385957723036	5.29005414305478e-11
38.1	il1rn	infectious diseases	0.493222898954612	3.6694728813816e-17
38.1	il2ra	infectious diseases	0.379468953910059	1.20628850272575e-10
38.1	il6	infectious diseases	0.40807346036115	2.86574605289088e-12
38.1	immt	infectious diseases	0.36399392042047	1.14882327409822e-09
38.1	inhbb	infectious diseases	0.440292998894194	3.2017476811413e-13
38.1	inhbc	infectious diseases	0.365668128104053	3.08899960847065e-10
38.1	itga11	infectious diseases	-0.352063455687018	6.22603159138811e-10
38.1	itga5	infectious diseases	0.33248112669882	1.26377382792338e-08
38.1	itgav	infectious diseases	-0.325806543797511	2.5141712734046e-08
38.1	itgbl1	infectious diseases	0.427983746211806	9.07529528364699e-13
38.1	lair1	infectious diseases	0.496766598878166	1.53978737401041e-16
38.1	layn	infectious diseases	0.35886572333622	2.90985420670944e-09
38.1	lep	infectious diseases	0.439714757997053	9.3084109803584e-11
38.1	lgals1	infectious diseases	0.356221142708523	1.30701471757788e-09
38.1	lgals4	infectious diseases	0.418094270716714	1.137833501247e-12
38.1	lgals9	infectious diseases	0.538808192422632	2.65311345620216e-18
38.1	lilra5	infectious diseases	0.353665700724268	1.05866716579713e-09
38.1	lilrb4	infectious diseases	0.348630943273402	5.15435122161976e-09
38.1	lmnb2	infectious diseases	0.443665239169944	2.96097766251836e-13
38.1	lrp11	infectious diseases	0.345902436487294	2.30908692241857e-09
38.1	ltbr	infectious diseases	0.431099660517777	3.77725515968021e-13
38.1	mad1l1	infectious diseases	0.411887735574261	3.10644456865804e-12
38.1	mmp12	infectious diseases	0.359350294150968	6.17146772774982e-09
38.1	mmp7	infectious diseases	0.468970595915852	2.97058402352893e-15
38.1	mpo	infectious diseases	0.31804856610742	2.60782472762123e-08
38.1	mzb1	infectious diseases	0.367545718469581	1.42854201345609e-10
38.1	nbl1	infectious diseases	0.36783122604398	4.26326964529235e-10
38.1	nectin2	infectious diseases	0.452144666040562	9.03661789948889e-15
38.1	nfasc	infectious diseases	0.339900043666506	1.21109032051626e-08
38.1	nos3	infectious diseases	0.453650130024396	1.18526899451643e-14
38.1	npc2	infectious diseases	0.588336998976748	1.91032871766826e-21
38.1	nt5c1a	infectious diseases	0.445820629366062	5.2907071341324e-13
38.1	ocln	infectious diseases	0.449215041273854	1.78445875656571e-13
38.1	palm	infectious diseases	0.361663014051911	2.52609220309292e-09
38.1	palm2	infectious diseases	0.488383089607169	9.604798139046e-16
38.1	pdcd1	infectious diseases	0.322233310034231	1.75528362928754e-08
38.1	pgf	infectious diseases	0.505989414263942	3.95256765713035e-15
38.1	phospho1	infectious diseases	0.368412085166021	7.54375949574602e-10
38.1	pigr	infectious diseases	0.432996274170413	1.70797437319355e-13
38.1	pik3ip1	infectious diseases	0.463578448831773	3.44540707296851e-14
38.1	pla2g15	infectious diseases	0.347106955745177	1.1570597029461e-09
38.1	plaur	infectious diseases	0.527865813989068	1.20564763626576e-18
38.1	plxnb2	infectious diseases	0.331959607077251	1.25619543590248e-08
38.1	polr2f	infectious diseases	0.324189333349769	3.01105162359885e-08
38.1	pon3	infectious diseases	-0.345741199927094	4.47584031525315e-09
38.1	prap1	infectious diseases	0.462750810687249	8.47248583852248e-15
38.1	prss8	infectious diseases	0.434563990246936	4.39563548542375e-12
38.1	psap	infectious diseases	0.499641786139454	6.7971868618021e-17
38.1	ptn	infectious diseases	0.342818181308318	1.74476920837021e-08
38.1	rab6a	infectious diseases	-0.34673426660625	1.59721287633227e-09
38.1	rarres2	infectious diseases	0.338340977816978	5.76378492675015e-09
38.1	rbfox3	infectious diseases	0.538632978362773	2.35127216313951e-17
38.1	rbp5	infectious diseases	0.372678194687065	2.95445209664819e-10
38.1	reg1a	infectious diseases	0.325135922144911	3.2426035524961e-08
38.1	reg1b	infectious diseases	0.334202255123838	9.52277133323418e-09
38.1	reg3a	infectious diseases	0.339489325826369	6.55990938225777e-09
38.1	relt	infectious diseases	0.464606885935735	1.4289157924215e-13
38.1	rnase1	infectious diseases	0.464609045171485	1.66387738604673e-14
38.1	rnase4	infectious diseases	0.41787991292241	5.07056026067625e-12
38.1	rnase6	infectious diseases	0.512972484659885	1.97000875404143e-17
38.1	rnaset2	infectious diseases	0.401545699913151	6.21550953811685e-12
38.1	rnf149	infectious diseases	0.398733158587354	2.48856694080494e-11
38.1	rtn4r	infectious diseases	0.360865101521056	5.13563975714553e-10
38.1	scarb2	infectious diseases	0.497342418792259	2.97590814213527e-15
38.1	sdc1	infectious diseases	0.379331603194094	1.48789088216878e-10
38.1	sel1l	infectious diseases	0.39898419380126	2.52201413513659e-11
38.1	sema3f	infectious diseases	0.346536418026675	3.24647325564781e-09
38.1	septin8	infectious diseases	0.456608067719499	5.99968802261548e-14
38.1	shisa5	infectious diseases	0.533705145736116	7.14240212322081e-18
38.1	siglec1	infectious diseases	0.385405463056807	4.51908426563999e-11
38.1	sirpb1	infectious diseases	0.322084610969202	2.6498115015223e-08
38.1	slamf8	infectious diseases	0.345543617482159	2.92995337350716e-09
38.1	smoc1	infectious diseases	0.413406487642203	6.45477476559925e-12
38.1	snrpb2	infectious diseases	0.336224540244248	8.66679882249225e-09
38.1	spink1	infectious diseases	0.343730119547449	5.98856903004942e-09
38.1	spon2	infectious diseases	0.503419323078227	1.96107241670447e-17
38.1	srpx	infectious diseases	0.375465138254222	1.23068856815852e-09
38.1	stc1	infectious diseases	0.383963170434769	5.62935745762468e-11
38.1	tff3	infectious diseases	0.35077116062054	1.68952442189467e-08
38.1	tfpi2	infectious diseases	0.384299000024962	5.44816501884905e-11
38.1	tgfbr2	infectious diseases	0.431910636292924	5.14699527244465e-13
38.1	thbs2	infectious diseases	0.358914091102021	1.53884845706537e-10
38.1	thy1	infectious diseases	0.42800606467534	1.17706344923059e-13
38.1	timp1	infectious diseases	0.428747132312695	1.45494959492072e-12
38.1	tnf	infectious diseases	0.348782316680023	3.87629389898423e-09
38.1	tnfrsf10a	infectious diseases	0.43354212209782	2.50711792389508e-13
38.1	tnfrsf10b	infectious diseases	0.603078508084256	5.28218476411556e-22
38.1	tnfrsf11a	infectious diseases	0.4727729516192	6.76511365454027e-16
38.1	tnfrsf12a	infectious diseases	0.418757663300763	6.76450346218817e-12
38.1	tnfrsf14	infectious diseases	0.392552530137607	2.65953494781246e-11
38.1	tnfrsf19	infectious diseases	0.337243394977179	2.10893218335978e-08
38.1	tnfrsf1a	infectious diseases	0.529718931249578	2.16200394093831e-18
38.1	tnfrsf1b	infectious diseases	0.469963690817842	3.22048964446513e-15
38.1	tnfrsf4	infectious diseases	0.4336074786139	1.76850244814948e-13
38.1	tnfrsf6b	infectious diseases	0.348967633271279	2.64547753133445e-09
38.1	tnfrsf9	infectious diseases	0.382365167204054	1.48276703283933e-10
38.1	tnfsf13	infectious diseases	0.349699267095562	5.094280303285e-09
38.1	tnfsf13b	infectious diseases	0.400177576296682	6.87125246497189e-12
38.1	ulbp2	infectious diseases	0.41350910225524	9.0442524439991e-13
38.1	umod	infectious diseases	-0.334493556098205	1.24124420853874e-08
38.1	vcam1	infectious diseases	0.326370526436286	2.51005978876984e-08
38.1	vsig2	infectious diseases	0.372423535974054	2.94930760397657e-10
38.1	vsig4	infectious diseases	0.56125008015514	4.62322002742278e-20
38.1	wfdc2	infectious diseases	0.481344874358323	1.92173824038413e-13
38.1	xcl1	infectious diseases	0.314082523418233	3.06957069651801e-08
38.1	yap1	infectious diseases	0.51037133075207	1.16455484906997e-15
41	ace2	infectious diseases	0.243548307505912	2.86157599654182e-10
41	acta2	infectious diseases	0.267599899817004	1.31354170935907e-11
41	acvrl1	infectious diseases	0.365735286127895	3.95419310314046e-23
41	ada2	infectious diseases	0.340380323811567	5.99326633927882e-22
41	adam12	infectious diseases	0.286307813625207	2.62198429005349e-15
41	adam8	infectious diseases	0.32467734223055	3.30687856287724e-21
41	adam9	infectious diseases	0.291914460890252	2.90159507997163e-16
41	adamts8	infectious diseases	-0.20694758813212	1.96203861148306e-09
41	adamtsl2	infectious diseases	0.289443733578642	1.52654479696149e-16
41	adgrg1	infectious diseases	0.296130521254334	3.19447165810007e-16
41	adgrg2	infectious diseases	-0.32620637739758	1.10189033631088e-18
41	adm	infectious diseases	0.472858772059897	2.14389844246429e-36
41	agr2	infectious diseases	0.231093318932159	5.5392299744097e-11
41	agrn	infectious diseases	0.334891705816884	4.13203218664617e-21
41	alpp	infectious diseases	0.251924325872132	1.50955673137951e-12
41	ambp	infectious diseases	0.353057244021969	2.10482357113974e-22
41	ang	infectious diseases	0.289713532722302	6.41568437283253e-16
41	angpt2	infectious diseases	0.348673939662835	6.67988447551631e-23
41	angptl4	infectious diseases	0.28746716797725	3.37627315254557e-16
41	anxa10	infectious diseases	0.260776377362406	1.41381883749732e-13
41	apbb1ip	infectious diseases	0.201331441967662	1.01581632685686e-08
41	aplp1	infectious diseases	-0.194743611256485	1.89569275194693e-08
41	apoa1	infectious diseases	-0.211016701938129	1.1127462477066e-08
41	apom	infectious diseases	-0.191110164451541	2.6106930741375e-08
41	areg	infectious diseases	0.43258256752864	2.18637151142434e-32
41	asgr1	infectious diseases	0.392175540269338	2.14338072651177e-28
41	asgr2	infectious diseases	0.272938598577567	5.10934922199889e-15
41	atraid	infectious diseases	0.255180210230683	1.35188309234846e-12
41	b2m	infectious diseases	0.355139378313012	1.03586546963969e-21
41	b4galt1	infectious diseases	0.351966282244349	1.09175488386286e-23
41	baiap2	infectious diseases	0.244247750039907	5.26432008883348e-12
41	bambi	infectious diseases	0.214096125349683	2.18283916320591e-09
41	bcan	infectious diseases	-0.30485315833471	1.43271215033133e-17
41	bmper	infectious diseases	0.251087335891232	1.27791964239222e-12
41	bsg	infectious diseases	0.257251649918333	3.74064051465209e-13
41	bst2	infectious diseases	0.236056727387888	2.15341984106618e-11
41	btn2a1	infectious diseases	0.319447215019065	1.58204187261373e-19
41	btn3a2	infectious diseases	0.259011668815071	8.71116581388972e-14
41	c1qa	infectious diseases	0.281274529812746	1.2900308479241e-15
41	c1rl	infectious diseases	0.250047568672178	2.80889592121445e-12
41	c2	infectious diseases	0.209002324767996	2.31481324020966e-09
41	c3	infectious diseases	0.205830797880194	9.95492667233492e-09
41	c7	infectious diseases	0.307150007065693	3.09491398821619e-17
41	c9	infectious diseases	0.255144662411757	2.6706371844425e-13
41	ca12	infectious diseases	0.208904780366156	1.95465169115824e-09
41	ca14	infectious diseases	-0.261883155640221	1.87629828174844e-13
41	ca5a	infectious diseases	0.19902881981708	3.95784853415637e-08
41	ca6	infectious diseases	-0.269668051569271	1.53186734703449e-13
41	calb2	infectious diseases	0.229544875208416	1.29905491857701e-10
41	calca	infectious diseases	0.287192709573651	1.61852152910231e-11
41	capg	infectious diseases	0.267017519659508	4.85594793710667e-14
41	cbln4	infectious diseases	-0.219526082604016	1.40812289286471e-10
41	ccdc80	infectious diseases	0.256007643374467	1.16557772041647e-11
41	ccl14	infectious diseases	0.275974634201416	2.08905816361714e-15
41	ccl15	infectious diseases	0.305287710248928	7.23221165546068e-18
41	ccl16	infectious diseases	0.227316562616199	2.9127293561141e-10
41	ccl17	infectious diseases	0.199117437650044	9.11460646283252e-09
41	ccl18	infectious diseases	0.252415290729504	2.62175652345728e-12
41	ccl20	infectious diseases	0.3208527890306	1.2850549118605e-20
41	ccl21	infectious diseases	0.252853809825974	3.04021087322053e-13
41	ccl22	infectious diseases	0.202986073255161	6.68730718571791e-09
41	ccl23	infectious diseases	0.206875588246717	3.77089418977522e-09
41	ccl25	infectious diseases	0.199721423856343	1.69553008653573e-08
41	ccl3	infectious diseases	0.387282397946165	9.05074548887107e-27
41	ccl4	infectious diseases	0.201732450190681	7.08418431274508e-09
41	ccl7	infectious diseases	0.304667393004551	9.63922091808063e-18
41	ccn3	infectious diseases	0.216278175909065	7.94627963162384e-09
41	cd14	infectious diseases	0.340787977653244	1.11053430641946e-21
41	cd163	infectious diseases	0.272608690826554	5.73524963763812e-15
41	cd27	infectious diseases	0.404822403445853	3.02694746673369e-30
41	cd274	infectious diseases	0.314140099097259	1.13033213684411e-18
41	cd276	infectious diseases	0.230278233526903	1.18139733459275e-10
41	cd300a	infectious diseases	0.276415661932628	7.17086481402984e-15
41	cd300c	infectious diseases	0.315631709570586	6.18912786181414e-20
41	cd300e	infectious diseases	0.413416587023301	6.27071442456152e-31
41	cd300lf	infectious diseases	0.263676829778667	1.97756666462938e-14
41	cd302	infectious diseases	0.372978150841692	3.84224332098416e-24
41	cd34	infectious diseases	-0.203858980379383	2.78676358552213e-09
41	cd4	infectious diseases	0.27566161955968	4.040828094779e-15
41	cd46	infectious diseases	0.241539738887253	5.40973444533979e-12
41	cd48	infectious diseases	0.256941644313864	8.33195738482758e-14
41	cd5	infectious diseases	0.28328152248597	1.6953349412082e-16
41	cd59	infectious diseases	0.299230351864812	2.90210721938286e-15
41	cd7	infectious diseases	0.226263098808277	1.49589712148308e-10
41	cd72	infectious diseases	0.216765233201413	1.2509850748721e-09
41	cd74	infectious diseases	0.442269345913458	1.97372991827593e-34
41	cd79b	infectious diseases	0.339078905528598	2.1527700249944e-22
41	cd80	infectious diseases	0.320613675270759	1.58665194459851e-18
41	cd83	infectious diseases	0.340522116912872	5.10874100211119e-22
41	cd99l2	infectious diseases	0.24586735342384	1.5576615089647e-12
41	cdcp1	infectious diseases	0.37491517273563	3.45315687386605e-22
41	cdh1	infectious diseases	0.279505707993619	5.03461918055862e-15
41	cdh2	infectious diseases	0.267853087764046	4.81987635368745e-13
41	ceacam5	infectious diseases	0.296428203920788	2.84475227818182e-16
41	ceacam6	infectious diseases	0.298250255949021	7.93042346662463e-17
41	ceacam8	infectious diseases	0.272984879729261	1.50626073865046e-14
41	cfd	infectious diseases	0.20199240365781	2.16860776368705e-08
41	cfh	infectious diseases	0.25149488645808	5.68970609688647e-12
41	cfhr5	infectious diseases	0.213878470068235	1.08210408816332e-09
41	cgref1	infectious diseases	0.206973423445973	1.80342883876334e-09
41	chad	infectious diseases	-0.226676358656695	2.19417129452424e-10
41	chchd10	infectious diseases	0.46238583910099	4.85383834630884e-34
41	chga	infectious diseases	0.317408713930915	1.24909554430325e-18
41	chi3l1	infectious diseases	0.361483322318444	1.24629345985219e-22
41	chrdl1	infectious diseases	0.299440292660731	1.08231843861201e-14
41	cilp	infectious diseases	0.255386066504903	2.38443896663503e-12
41	ckap4	infectious diseases	0.408363341830595	1.61857877841777e-30
41	clec3b	infectious diseases	-0.339894658736845	2.461676683978e-21	-0.201260425198232	1.21227902620603e-08
41	clec4d	infectious diseases	0.342873303008719	5.51241696339413e-23
41	clec5a	infectious diseases	0.308504891679664	3.09171160720797e-18
41	clec6a	infectious diseases	0.311656404605478	1.18820183265256e-18
41	clec7a	infectious diseases	0.270910547000432	6.04974335643133e-15
41	clmp	infectious diseases	0.27203922014891	1.91970565930566e-13
41	clstn3	infectious diseases	0.236059018569564	1.96962270730852e-11
41	cntn1	infectious diseases	-0.239036390894101	5.95010726412185e-11
41	cntn5	infectious diseases	-0.263106870496705	3.61263570924534e-13
41	col18a1	infectious diseases	0.327084891906152	2.58415842772895e-19
41	col6a3	infectious diseases	0.369114892325667	8.95088937176902e-25
41	colec12	infectious diseases	0.415724389897809	1.52274174943775e-28
41	cpm	infectious diseases	0.228692627242273	1.22868483728984e-10
41	creld1	infectious diseases	0.307042489462691	1.82190981139962e-17
41	creld2	infectious diseases	0.206081473961439	2.49146517537615e-09
41	crhbp	infectious diseases	0.23081253244893	6.88501152617024e-11
41	crim1	infectious diseases	0.262540332241779	2.4275953634808e-13
41	csf1	infectious diseases	0.445406751544648	3.3606227458406e-36
41	cst3	infectious diseases	0.426081114988756	1.4284979963535e-30
41	cst7	infectious diseases	0.252300340231129	1.47820855498223e-13
41	cstb	infectious diseases	0.328513495941286	2.44610003384538e-20
41	cthrc1	infectious diseases	0.24402978598296	4.17206810169063e-10
41	ctsd	infectious diseases	0.265069840859203	8.2870167554448e-13
41	ctsl	infectious diseases	0.339106733240284	1.43475445413378e-21
41	ctso	infectious diseases	0.217365281262561	3.35221539768122e-10
41	ctsz	infectious diseases	0.324748223810231	2.41517729254357e-20
41	cwc15	infectious diseases	0.20211613923823	1.43133013865165e-08
41	cxcl10	infectious diseases	0.205231333343319	1.71829004438461e-08
41	cxcl13	infectious diseases	0.328481528098709	4.6950594061827e-21
41	cxcl16	infectious diseases	0.25634184968387	3.29072021079734e-13
41	cxcl17	infectious diseases	0.31743329757621	2.41112958732409e-16
41	cxcl9	infectious diseases	0.304016347479101	7.93973881957257e-16
41	dcbld2	infectious diseases	0.243130821542326	1.16626551756867e-11
41	defa1_defa1b	infectious diseases	0.300032689751742	8.77933296935879e-18
41	dll1	infectious diseases	0.382295841031945	9.01621879949914e-27
41	dmp1	infectious diseases	-0.210619291886744	6.27686169207879e-09
41	dner	infectious diseases	-0.229470073070627	4.53090079765376e-11
41	dpp4	infectious diseases	-0.26622414250031	6.65474345428336e-14
41	dpt	infectious diseases	0.211204289026204	1.23206879220921e-08
41	dpy30	infectious diseases	0.290017930419388	1.36026042556898e-16
41	dsc2	infectious diseases	0.396716502975062	3.81543289794731e-28
41	dtnb	infectious diseases	0.331878759689762	7.47927193358798e-19
41	ebi3_il27	infectious diseases	0.252481918727709	1.26076765360348e-12
41	eda2r	infectious diseases	0.574063471279918	3.94736660363789e-40
41	edn1	infectious diseases	0.303499875408458	1.53247708513471e-16
41	efcab14	infectious diseases	0.202014303647617	2.76658569181447e-08
41	efemp1	infectious diseases	0.339622176549349	2.46969178059547e-19
41	efna1	infectious diseases	0.393913923232024	2.75915639707144e-29
41	efna4	infectious diseases	0.453210103954168	3.50001489188042e-36
41	egfr	infectious diseases	-0.32748150311228	2.00419880469561e-20
41	egln1	infectious diseases	0.237170572709684	1.13698341007942e-11
41	eln	infectious diseases	0.302197648775607	5.34971105398703e-11
41	eloa	infectious diseases	0.224303893831479	1.30701941343144e-10
41	enpp5	infectious diseases	-0.212501192274528	3.1462272717727e-09
41	enpp6	infectious diseases	-0.293138575073925	8.38692088877582e-16
41	epha1	infectious diseases	0.27210670146204	1.43826614299729e-13
41	epha2	infectious diseases	0.40502387451142	4.88525408453218e-27
41	ephb4	infectious diseases	0.347859457167834	1.95469323708585e-23
41	ephb6	infectious diseases	0.237339468647133	6.29070160068391e-12
41	extl1	infectious diseases	-0.249783426689019	2.43110613090538e-12
41	f9	infectious diseases	0.229183403564311	6.35775966934836e-11
41	fabp1	infectious diseases	0.348084068388218	3.00320960657263e-22
41	fabp3	infectious diseases	0.42713771618241	2.44759201000991e-28
41	fabp4	infectious diseases	0.356202265085047	3.74488226933293e-22
41	fam20a	infectious diseases	0.235554739828025	6.8632403060773e-11
41	fam3c	infectious diseases	0.255571580859553	1.1999700697117e-12
41	fap	infectious diseases	-0.252118256930541	3.58690425279248e-13
41	fas	infectious diseases	0.21609654932971	5.90669980142947e-09
41	fcamr	infectious diseases	0.230186156339298	2.07467071853079e-10
41	fcar	infectious diseases	0.233985663418444	7.94436047020801e-12
41	fcn1	infectious diseases	0.245943157525899	2.69883117827707e-12
41	fdx1	infectious diseases	0.226095747716196	2.21506017341143e-10
41	fetub	infectious diseases	0.214388337501042	2.67451351087607e-09
41	fga	infectious diseases	0.285755138869952	7.98377917969833e-15
41	fgf21	infectious diseases	0.233141190967884	2.87390844469795e-11
41	fgf23	infectious diseases	0.327381879969414	5.39823329919844e-20
41	fgfbp1	infectious diseases	-0.285957914095612	2.63575181328362e-16
41	fgfr2	infectious diseases	0.251931951449836	4.50581274190547e-12
41	fgl1	infectious diseases	0.310911659738126	2.76018121257318e-17
41	folr1	infectious diseases	0.230913802140554	1.95401500200762e-10
41	folr2	infectious diseases	0.262244583869107	1.30867930776676e-13
41	folr3	infectious diseases	0.19265275925435	2.67795806901354e-08
41	fstl1	infectious diseases	0.295296926366114	1.9732027957752e-16
41	fstl3	infectious diseases	0.405253670330293	9.32721444731148e-28
41	furin	infectious diseases	0.21164557297599	2.91739834975719e-09
41	fut3_fut5	infectious diseases	0.246187852932018	5.09244561707476e-12
41	galnt2	infectious diseases	-0.22034832157235	1.61606789366442e-10
41	gast	infectious diseases	0.346566459138034	1.0220952208052e-22
41	gchfr	infectious diseases	0.279667020149021	1.38911959554813e-13
41	gcnt1	infectious diseases	0.199066681425538	2.25073063131661e-08
41	gdf15	infectious diseases	0.705495690186577	5.64717184366378e-73
41	gfra1	infectious diseases	0.346301880211443	1.44856072440756e-21
41	ggh	infectious diseases	0.201737147320297	7.41111244945714e-09
41	gipc2	infectious diseases	0.239185137224819	7.2599625299386e-11
41	gm2a	infectious diseases	0.341559776878581	3.11914442715238e-20
41	golm2	infectious diseases	0.249595550736071	3.13951889583245e-13
41	gpkow	infectious diseases	0.200371937102777	7.80526230413265e-09
41	gpr37	infectious diseases	0.306141947296242	7.95714388251852e-18
41	grn	infectious diseases	0.292550813338801	4.77195127791108e-17
41	grpel1	infectious diseases	0.210271137640883	3.24723415043163e-09
41	gsn	infectious diseases	-0.266669650427704	2.36830484337995e-14
41	havcr1	infectious diseases	0.446364691881901	8.57726617441321e-32
41	havcr2	infectious diseases	0.473127304265536	5.79437172980764e-40
41	hgf	infectious diseases	0.405379284322915	1.00686208586453e-29
41	hip1r	infectious diseases	0.301649643478886	6.46390682775848e-17
41	hjv	infectious diseases	0.266427493218187	2.89773603028501e-14
41	hla_e	infectious diseases	0.293637652500301	1.35668408185846e-16
41	hnmt	infectious diseases	0.216949869702594	1.6948611272232e-09
41	hnrnpul1	infectious diseases	0.212813523280432	1.97807495882032e-09
41	hpgds	infectious diseases	-0.270534211696331	8.31374015863806e-15
41	hspb6	infectious diseases	0.341299803328579	3.57745452805985e-18
41	hspg2	infectious diseases	0.261226865705282	4.06929943372303e-13
41	hyal1	infectious diseases	0.210560792476958	1.59554011640044e-09
41	icam1	infectious diseases	0.291347729740749	1.89165194788247e-16
41	ifi30	infectious diseases	0.427866388200445	5.20290550079037e-30
41	igdcc4	infectious diseases	-0.221783531670962	1.55173189628619e-09
41	igf2r	infectious diseases	0.202712014437254	7.86671390831545e-09
41	igfbp4	infectious diseases	0.461565863967219	4.10844415063661e-34
41	igfbp7	infectious diseases	0.290112366440082	3.20529179154989e-15
41	igfbpl1	infectious diseases	0.282206067503211	1.49236755338148e-14
41	iglc2	infectious diseases	0.258093885344748	3.39576536811302e-13
41	igsf3	infectious diseases	0.238051387910862	1.92476543215058e-11
41	igsf8	infectious diseases	0.253855958394296	3.18297204213848e-13
41	il10rb	infectious diseases	0.327209524078251	1.91452075194921e-20
41	il12rb1	infectious diseases	0.232735039104552	2.61086328961816e-11
41	il15	infectious diseases	0.288530744235454	3.70205754986843e-17
41	il15ra	infectious diseases	0.204518012689842	6.43833353481131e-09
41	il17c	infectious diseases	0.285727400308462	2.55224438144141e-16
41	il18	infectious diseases	0.290635209006783	2.54218405584538e-16
41	il18bp	infectious diseases	0.356584158209199	4.70670742617126e-23
41	il18r1	infectious diseases	0.33729038085454	2.71025583586675e-22
41	il19	infectious diseases	0.328055412446728	1.53445780815924e-20
41	il1r1	infectious diseases	0.258095538088498	8.83934281803589e-14
41	il1rn	infectious diseases	0.366764739476004	2.01046680780798e-25
41	il22	infectious diseases	0.24216218444198	2.75429104774297e-11
41	il2ra	infectious diseases	0.35184685318229	2.16842402916656e-23
41	il4r	infectious diseases	0.252317910113431	7.97810614785717e-13
41	il6	infectious diseases	0.43965697159673	5.28096597957547e-35
41	immt	infectious diseases	0.288158724136688	1.9567505131044e-15
41	inhbb	infectious diseases	0.365926537080989	2.28052375247564e-23
41	inhbc	infectious diseases	0.206901633432111	3.03691327408774e-09
41	insl5	infectious diseases	0.212514143981439	8.09310025878927e-09
41	itga11	infectious diseases	-0.363174750022944	5.87567007910232e-26
41	itga2	infectious diseases	-0.204486807824617	1.51568227710919e-08
41	itga5	infectious diseases	0.255954719101375	4.30773183409436e-13
41	itgav	infectious diseases	-0.360662669721085	2.73547873973371e-24
41	itih3	infectious diseases	0.239195458984715	5.74613985354056e-11
41	klk4	infectious diseases	0.28902045977241	3.57586176572276e-15
41	krt18	infectious diseases	0.240719270233209	5.56183689481306e-11
41	krt19	infectious diseases	0.327569339746446	5.92672289192668e-20
41	lair1	infectious diseases	0.433761329022102	8.60144905298858e-33
41	lamp3	infectious diseases	0.382430904066118	2.08607385480388e-25
41	layn	infectious diseases	0.326710970817673	1.16125291093304e-18
41	lbp	infectious diseases	0.280825910373302	3.2410689910664e-16
41	lbr	infectious diseases	0.231579223503383	1.78621161496877e-11
41	lcn2	infectious diseases	0.31501447792337	1.1770187756097e-18
41	lep	infectious diseases	0.289540246602815	1.29447463541448e-12
41	letm1	infectious diseases	0.201623798697638	1.00331960963694e-08
41	lgals1	infectious diseases	0.26353062357157	9.30882883618287e-14
41	lgals3bp	infectious diseases	0.205829045450169	3.37022822312968e-09
41	lgals4	infectious diseases	0.396657632550594	1.07590996062367e-28
41	lgals9	infectious diseases	0.452521905636603	9.31899834253712e-35
41	lgmn	infectious diseases	0.205608907277113	2.27335432705118e-09
41	lilra5	infectious diseases	0.393550129632342	1.66369191558028e-29
41	lilrb4	infectious diseases	0.352785347367098	1.88074724577433e-22
41	lmnb2	infectious diseases	0.383352537195813	1.95001645069706e-25
41	lpcat2	infectious diseases	0.219581778005482	2.77865419786164e-10
41	lrg1	infectious diseases	0.337602267708183	6.49477869739377e-21
41	lrig1	infectious diseases	0.265333107037966	2.25438836334794e-14
41	lrp11	infectious diseases	0.232959157678703	2.22927483828256e-11
41	lrrc25	infectious diseases	0.282694086835924	6.971006331776e-16
41	lrrn1	infectious diseases	-0.363521210194784	2.14051774469532e-25
41	lta4h	infectious diseases	0.194959328017949	3.32218591991444e-08
41	ltbp2	infectious diseases	0.331783980087402	3.978491496179e-16
41	ltbr	infectious diseases	0.331659477458647	1.0787870517656e-20
41	ly6d	infectious diseases	0.215081124437969	8.90504982873595e-10
41	ly9	infectious diseases	0.193060796174988	2.46668745111161e-08
41	ly96	infectious diseases	0.226398559132453	1.55644760747508e-10
41	mad1l1	infectious diseases	0.352186017729431	1.34063740565201e-22
41	mansc1	infectious diseases	0.245965550563897	9.85396304653131e-13
41	marco	infectious diseases	0.215427943555927	6.97866394723857e-10
41	mdk	infectious diseases	0.282028088826353	7.9415319978067e-16
41	mmp12	infectious diseases	0.378503519242239	1.16252131499205e-23
41	mmp3	infectious diseases	0.263269554011491	1.35457017705973e-09
41	mmp7	infectious diseases	0.400859706713381	2.19351117879945e-28
41	mmp8	infectious diseases	0.283921463691605	2.8743245262975e-16
41	mmp9	infectious diseases	0.285855149870962	3.49837580287706e-16
41	mpo	infectious diseases	0.277520825717981	8.04017038711204e-16
41	mrc1	infectious diseases	0.420321917627025	8.16732192187982e-31
41	msln	infectious diseases	0.305576679846274	1.54816662743935e-17
[truncated: 65,034 more rows]
