# Supplementary material for: Machine learning-guided deconvolution of plasma protein levels
Source: Mol Syst Biol. 2025 Oct 9;21(12):1822–44. doi: 10.1038/s44320-025-00158-6 (PMC12672695; doi:10.1038/s44320-025-00158-6)
Supplement: Supplementary file 20 — Source data Fig. 4 [file 44320_2025_158_MOESM20_ESM.zip › Figure_4/SourceData.Figure.4B.txt]

id	phecode	beta.adj	beta.min	se.adj	se.min	pval.adj	pval.min
a1bg	38	0.0626241100637331	0.188834865897584	0.0278771109138074	0.0300280159085308	0.0246761760231834	3.2029462500391e-10
a1bg	165	0.228574010149513	0.383940239610529	0.062471478345906	0.0677008585709732	0.000253345742793053	1.41860294114438e-08
a1bg	250.2	-0.030541490292642	0.274269308737985	0.0197658582461446	0.0211997698838347	0.122306627807343	2.76941843109455e-38
a1bg	261.2	0.174138421756487	0.315825792242481	0.0453115094254038	0.0487642361905847	0.000121470703935921	9.38208611784828e-11
a1bg	272.11	0.0480508744442944	0.18048822418941	0.0141954620345973	0.0152890716332059	0.000711922217387684	3.67581242807386e-32
a1bg	276.5	0.0684497224615513	0.174997293405382	0.0293908488838374	0.0317208553800239	0.0198618860074221	3.45247836711923e-08
a1bg	278.1	0.0171482953719708	0.23952548929567	0.0181734363505137	0.0193770508723174	0.345378569567095	4.23269393199882e-35
a1bg	280.1	0.0539250335618272	0.200470738020776	0.0234497920260271	0.0251303613353147	0.0214711537053884	1.49650634541898e-15
a1bg	285	0.0483547183090621	0.149066818045724	0.0205849936461474	0.0220932517671187	0.0188225113182072	1.50761658900767e-11
a1bg	306	0.0192910701068238	0.11177383978156	0.0125207029853852	0.0134473080904073	0.123381590542344	9.41133426762097e-17
a1bg	318	-0.00504627493830651	0.18767084416652	0.0239174217010076	0.0254406704518896	0.832897092989058	1.62134199760597e-13
a1bg	401.1	0.00225814696605976	0.150631183162552	0.0108844180320776	0.0116874589469868	0.835645921928298	5.24029495888622e-38
a1bg	411.3	0.0282501646749493	0.180238268102681	0.0270210162530751	0.0291054849404156	0.295797202907403	5.9184398304087e-10
a1bg	411.4	0.0150886468838596	0.138836091217593	0.0204496713997162	0.0220464098181866	0.460609860115438	3.02588313262765e-10
a1bg	411.8	0.010432496537998	0.150083287526454	0.0216903937721685	0.0234409891738438	0.630535597477357	1.52752576077845e-10
a1bg	418	0.0336874646530005	0.119232788379706	0.0188735403654195	0.0200832104428284	0.07427682991575	2.9039326088901e-09
a1bg	459.9	0.047850624688873	0.122879594276323	0.0175536544239776	0.0188634895849699	0.00641140498312992	7.31025844463097e-11
a1bg	480	0.0336116272578204	0.206947135036742	0.0259652531904478	0.0280859725054019	0.195497993984944	1.72759238761897e-13
a1bg	480.11	0.057870799226992	0.18080167599507	0.023927756437243	0.0258049187404604	0.0155819240885842	2.44386518632927e-12
a1bg	496	0.0257010198386323	0.223850952595822	0.024542374023726	0.0265251946240148	0.295002727825615	3.19565388205477e-17
a1bg	496.21	0.0194110071447198	0.294906839317216	0.035380285712306	0.0383537309897502	0.583253166037339	1.4813840856773e-14
a1bg	507	0.0622970187485174	0.161847874732992	0.0238143127927401	0.0256760029879327	0.00889799452176116	2.91057482931755e-10
a1bg	509.1	0.0375857677299464	0.213717839081716	0.0321404522551167	0.0346961722607404	0.242233452728411	7.28851784361391e-10
a1bg	519.8	0.00839959925322535	0.103963445576173	0.0160914261999413	0.0171609204366601	0.601675748869884	1.3769519619433e-09
a1bg	550.2	0.0277395028352014	0.104754424161786	0.0176867228601839	0.0188627668937937	0.11679247004731	2.80001568747155e-08
a1bg	550.4	0.182761536508786	0.289987673119086	0.0479960250054432	0.0512642289999516	0.000140181759528376	1.54288195632483e-08
a1bg	562.1	0.018809778900612	0.0889625508881918	0.0144008641951194	0.0153777278691816	0.191499424357966	7.24451733420941e-09
a1bg	571.5	-0.0167171263755258	0.268212960445803	0.0386985426559621	0.0411870450205659	0.665753509199644	7.41216788785859e-11
a1bg	585.1	0.0593023472989669	0.209767945507565	0.0208213897022649	0.022514663874565	0.00439748152660293	1.19735224443941e-20
a1bg	716.9	-0.00141773204078829	0.0786994324807719	0.0133761629556624	0.0142920547162592	0.915590729477597	3.66004056780114e-08
a1bg	785	0.044892222105631	0.0996831846701498	0.0160382448217284	0.0170003964591537	0.00512495095232015	4.52992440129831e-09
aamdc	272.11	0.00704677483501482	0.0920295262314536	0.014420407650235	0.014458773298071	0.625077593716618	1.95339532411625e-10
aamdc	278.1	-0.0197474332641551	0.105915718770161	0.0183888629193901	0.0184236164028855	0.282876440194652	8.98204321540869e-09
abca2	8	0.0748132375596658	0.164608661946806	0.0236744028523125	0.0239770465489847	0.0015772055186518	6.63701946144824e-12
abca2	41.4	0.0806559625726089	0.204474781805788	0.036768898482763	0.037217317221159	0.0282647520798364	3.92760588054165e-08
abca2	250.2	0.090443352070117	0.196691284544516	0.0200588488867085	0.0202873019312788	6.516448577695e-06	3.15738049045687e-22
abca2	251.1	0.196641123937163	0.448936154370881	0.055838286341848	0.0566419076584217	0.000428921447422322	2.26562308923514e-15
abca2	269	0.196434342266142	0.461302725372965	0.0729166336824451	0.0738945963118358	0.00706090801267237	4.30046734099702e-10
abca2	274.1	0.105043885084869	0.316653272875955	0.0362901947902701	0.036812968676346	0.00379699041390881	7.85594990448194e-18
abca2	276.13	0.218397690606775	0.458555470193748	0.0495844061777995	0.0503322050433703	1.05996843361268e-05	8.19443745512732e-20
abca2	276.41	0.190526639866366	0.364646102197388	0.0470896040091299	0.0476736753438359	5.20903040074639e-05	2.02873585719349e-14
abca2	278.1	0.00812132821105115	0.122763524660948	0.0184910323404244	0.0187316398450068	0.660514007393096	5.60890039972413e-11
abca2	285	0.0498295150424067	0.139665092704494	0.0210279564019117	0.0212803258306622	0.0178035157100928	5.26973843445995e-11
abca2	411.8	0.0306336185868693	0.122709201111177	0.0220984233302231	0.0223401308538462	0.165675009301893	3.95677903180834e-08
abca2	428.1	0.118535445478236	0.290077701309992	0.035452202386652	0.0359005746940613	0.000827202269985114	6.47511265820129e-16
abca2	459.9	0.0345903900989169	0.109183198035782	0.0178843309716517	0.0180828079599176	0.0530987336717429	1.56078649370382e-09
abca2	571.5	0.116039817908554	0.276093406164149	0.0391931091856036	0.0396685789724686	0.00306920940339813	3.40266861810795e-12
abca2	571.51	0.319899322046344	0.558810828395267	0.0724097539896653	0.0732557913291894	9.96627918770432e-06	2.38028828591048e-14
abca2	585.1	0.0734188706709312	0.247746938245783	0.0212641508186988	0.0215733594204068	0.000554992605761499	1.58891386401951e-30
abca2	585.3	0.130285194529709	0.39430724608425	0.0233077937033933	0.0237019166000758	2.27371217021808e-08	3.8173772048851e-62
abl1	8	0.0485101931742775	0.149854291966657	0.0229797213393077	0.0230345267381206	0.0347723065247009	7.7364335766108e-11
abl1	250.2	0.0215449071393772	0.197627786128126	0.019585654102356	0.0196178471065271	0.271316825176216	7.20791953068111e-24
abl1	272.11	0.0262409847052375	0.146787534739286	0.0141644287608942	0.0141770126484567	0.0639400771984178	4.01729858040204e-25
abl1	274.1	0.0437644678845855	0.206974027303847	0.035267346919258	0.0353320179754676	0.214629942743262	4.68549208963047e-09
abl1	278.1	-0.0278673628811672	0.171912323250944	0.0180376577737679	0.0180755429507232	0.122357238098097	1.8925725625776e-21
abl1	280.1	0.0591443796777446	0.173370529245116	0.0233325113184321	0.0233880143197268	0.011249598922019	1.23666022162136e-13
abl1	285	0.0420358462916462	0.127858104219458	0.0205147434740418	0.0205690717195361	0.0404566960948878	5.09868909410569e-10
abl1	306	0.0225693480654264	0.0990933274084037	0.0124901869689989	0.0125252834540183	0.0707675197169695	2.54379786487599e-15
abl1	327.3	0.0311135633643964	0.201802852044669	0.0362038110072749	0.036323912671002	0.390119745041851	2.76584651927519e-08
abl1	401.1	0.00360658923003896	0.0835617997872744	0.0108562265044593	0.0108852299992553	0.739727756660532	1.6333805992788e-14
abl1	509.1	0.0481297956481492	0.184048982259212	0.0322335989587022	0.0322908872123816	0.135396324469942	1.20005094776774e-08
abl1	571.5	0.0596560869400773	0.210232540055227	0.0381507203606992	0.0382242994691342	0.117889235526361	3.79853635514416e-08
abl1	585.1	0.0353406759492898	0.14209495473251	0.0207544436461237	0.020803877211069	0.0886054189053344	8.47874485762777e-12
abl1	585.3	0.0329870466910058	0.186837540389517	0.0224962022326383	0.0225342144821444	0.142556100829045	1.1203375200925e-16
abl1	716.9	0.0373618352921284	0.0883791813395795	0.0133829885345254	0.0134047995756565	0.00524253310808168	4.30736823838734e-11
abl1	740.9	0.0456386698825128	0.145548053052414	0.0238589163905287	0.0239064040078056	0.0557664977302969	1.14154841433339e-09
acaa1	8	0.0571479005754186	0.153639558132348	0.023120700497993	0.0233719017717799	0.0134464742689161	4.90844819437103e-11
acaa1	41.4	0.0548855077332524	0.199744800407108	0.0356271789133518	0.0361251930424276	0.123425953481054	3.21624232429977e-08
acaa1	208	0.0553293952220862	0.10494955204255	0.0168841365688706	0.0170864458665185	0.00104914615716219	8.13507770049123e-10
acaa1	250.2	0.0416813383748671	0.420845750684908	0.019704075791498	0.0200505569895643	0.0343987376771638	8.22678116994676e-98
acaa1	250.23	0.105417821729122	0.410212994988785	0.0498361856760468	0.0506664228859437	0.0344055176396521	5.66336318058751e-16
acaa1	250.7	0.0837066945896514	0.3852172336148	0.0508369008852039	0.0516404851067221	0.0996457379678453	8.67871877245569e-14
acaa1	251.1	0.0538857758839109	0.324155159332433	0.0537578081118176	0.054770647533745	0.316159880596574	3.25068396853942e-09
acaa1	261.4	0.0391934456438955	0.19186504474874	0.0325230324044308	0.032744569359367	0.22816542031347	4.64413117589308e-09
acaa1	272.1	0.0404937691441738	0.2406746555638	0.0302241524973361	0.0307075983601223	0.180316297470123	4.59146013573322e-15
acaa1	272.11	0.0368739187042935	0.198557871156931	0.0141531986391584	0.0143775446158971	0.00917826728641878	2.20980774920457e-43
acaa1	274.1	0.00827683234679722	0.291809203322373	0.0354181709795053	0.0361655402046716	0.815226529145632	7.10456345237837e-16
acaa1	276.5	0.106250924717843	0.208068670263518	0.029229903893248	0.0297596083059444	0.000277972370243744	2.71678140768254e-12
acaa1	278.1	-0.0202884185491318	0.252989959070314	0.0181753800490905	0.0183451681883171	0.264311592419633	2.9053639992824e-43
acaa1	280.1	0.0634641765194262	0.182648149619516	0.0233305578687805	0.023596450489964	0.00652391187210374	9.90323929414251e-15
acaa1	285	0.0523270730807335	0.154311094287328	0.0205397825913903	0.0208274882500203	0.0108467927058209	1.27244534420947e-13
acaa1	306	0.0386587344406569	0.116755137565087	0.0125223636795681	0.0126848971733794	0.0020206825366071	3.44021887360926e-20
acaa1	317	0.123761032839603	0.397309285217573	0.0376667760455146	0.0381185736892443	0.00101735940099299	1.94745306900312e-25
acaa1	317.1	0.0849970341687059	0.180045435038767	0.0261197169257941	0.0263885430769167	0.00113738995176188	8.92432661847049e-12
acaa1	318	0.0780188229958001	0.161837559997086	0.0238763080731833	0.0240257322659728	0.0010845393256164	1.6279568443433e-11
acaa1	327.3	0.022086333843122	0.265787632115771	0.036933876332272	0.0373342802495424	0.549842176947714	1.08609640779495e-12
acaa1	401.1	0.00224860306165845	0.160478824953402	0.0108903268928155	0.011119125160622	0.836418254710435	3.22288783829887e-47
acaa1	411.2	0.0354274703208471	0.152895989851646	0.0254448409522663	0.0258786400812677	0.163824216800493	3.45881496458463e-09
acaa1	411.3	0.0357923069077614	0.15200670844604	0.026873642254246	0.0273322371701379	0.18290157764069	2.67551421459281e-08
acaa1	411.4	0.0403249990190731	0.143221156457783	0.0202941763625423	0.0206531435964691	0.0469198272532682	4.0739073213418e-12
acaa1	411.8	0.0506885630106394	0.201532238673101	0.0214476122787316	0.02191375021215	0.0181097622986298	3.69416554045678e-20
acaa1	428.1	0.107047787002203	0.265152068375318	0.0342750815528037	0.0351078277833513	0.001788987574098	4.26963052487604e-14
acaa1	428.2	0.0415296484193916	0.166977734470718	0.0263804376884133	0.0269214989162216	0.115427523259579	5.56107569378588e-10
acaa1	459.9	0.0608923884531146	0.142478730253503	0.0174689005202505	0.0177610337487304	0.000490741723773778	1.04050616122398e-15
acaa1	512.7	0.0507826446200575	0.15987825463583	0.0242328304787018	0.0245061174947847	0.0361164982773061	6.84502970309058e-11
acaa1	530.2	0.164668751393838	0.290155558332861	0.049364295175197	0.0499754001437292	0.000850584471313756	6.39953043868972e-09
acaa1	562.1	0.0175453222451959	0.0871791419975255	0.0144516378697669	0.0146427036900293	0.224720406723367	2.62051176858053e-09
acaa1	571.5	0.160527802191231	0.655698036880604	0.0384889125835395	0.0388974945374115	3.03592899024136e-05	9.30808265859952e-64
acaa1	571.51	0.373427768478327	1.10275448646532	0.0724846313327029	0.0734559759564759	2.57970673166831e-07	6.08536311764876e-51
acaa1	572	0.210674390508863	0.413742395136691	0.0548123711275027	0.0555608049535184	0.000121264559644136	9.57332907555844e-14
acaa1	573.7	0.0951161672422296	0.334135109953869	0.033290490324462	0.0337845485740063	0.00427453952941736	4.59222762655392e-23
acaa1	574.1	0.0588801526840589	0.229370939859016	0.0303944098786498	0.0306738414711398	0.0527204907446132	7.56129401379388e-14
acaa1	585.1	0.0631366480684336	0.238888305433348	0.0207461527079699	0.02118327561148	0.00234003367705349	1.70048663794981e-29
acaa1	585.3	0.0524900690364275	0.190532356220083	0.0223791800843535	0.0228469616239289	0.0190022570045891	7.46020092531376e-17
acaa1	591	0.0347370276949582	0.1031714856809	0.0182980821228559	0.0185262064631464	0.0576437794367844	2.56281532788623e-08
acaa1	716.9	0.0121268009908567	0.112104569032684	0.0134095805779394	0.0135756645419034	0.365815898167951	1.48432595784898e-16
acaa1	740.9	0.0379834935817571	0.167433529452904	0.0238291320629761	0.0241292566011818	0.110937378324595	3.94813569235554e-12
acaa1	782.3	0.0444594841898127	0.198346282954455	0.032607647140338	0.0331030199656997	0.17273505559193	2.07546174973761e-09
acaa1	789	0.0767163829174404	0.137233644087552	0.0223668686511115	0.0225859811979	0.000603777854061573	1.2317585376992e-09
acan	165.1	-0.0656552595971642	-0.270546438271696	0.0408101452187602	0.043345116644378	0.107660627757896	4.32890099050071e-10
acan	250.2	-0.0779179895140889	-0.395992090160601	0.0195850523557714	0.021173056513897	6.93684075559326e-05	4.71118133636121e-78
acan	250.23	0.116957389711849	-0.43892126707619	0.049545238454996	0.0529313838095395	0.0182445050611476	1.11108409130775e-16
acan	250.7	0.0871416001844614	-0.488220219724899	0.0507643598154049	0.0543253477128754	0.0860540829197992	2.54142111393631e-19
acan	272.11	-0.0305871455706696	-0.144538471209376	0.0140352821525537	0.014943089052608	0.0293090973851334	3.94246171315078e-22
acan	278.1	-0.00602128276538836	-0.343156312252362	0.0180480885553066	0.0192134658926243	0.738663001577445	2.40782029866102e-71
acan	302	0.00701429212984132	-0.418618561572279	0.0523609543831798	0.0567016105836062	0.893433922532096	1.5495552751066e-13
acan	306	-0.0130492018440099	-0.172979984683686	0.0124093425450542	0.0132057055480445	0.293000225120463	3.34141379693888e-39
acan	318	-0.0174988419066712	-0.318826651924223	0.0236934220843435	0.0252853090310803	0.460178628060987	1.87972256640942e-36
acan	327.3	-0.0210798316990167	-0.327513886580351	0.0363836283775881	0.0389000686642	0.562334926682597	3.78529537087338e-17
acan	401.1	0.0301520703130857	-0.0691776005965044	0.0108977085351784	0.0116728671810659	0.00566048467818341	3.09725226756154e-09
acan	411.4	-0.03390230954795	-0.136721343460056	0.0201362187019207	0.0215132247123273	0.0922496664227803	2.08124284137018e-10
acan	411.8	-0.0612425438484956	-0.221601421116277	0.0212071579259228	0.0227151449189271	0.00387916615812977	1.74447718094755e-22
acan	414	-0.0634783067647428	-0.200717100724248	0.0323605042939851	0.034475048628671	0.0498092827640033	5.81135650836284e-09
acan	416	-0.04215066896692	-0.203920929178395	0.031179246747769	0.0331411076464539	0.176412999770292	7.59773693180988e-10
acan	428.1	0.0123635823100525	-0.242793021861126	0.0338700705898135	0.0361182592492184	0.715089222991652	1.79039825463882e-11
acan	428.2	0.00989041998655387	-0.192188738189326	0.0260513869532856	0.0277456710182612	0.704204928666731	4.30463820347387e-12
acan	480	0.00767990246605393	-0.152226370819288	0.0256117364952474	0.0271751476294837	0.764284924526101	2.12289152317069e-08
acan	480.11	-0.00811496543383681	-0.165492132042998	0.0236417722184261	0.0251072366070584	0.731412711338316	4.35664035836713e-11
acan	496	-0.0600128820004659	-0.310254331189203	0.0243595258475081	0.0259837698285027	0.0137537641311645	7.29486193189733e-33
acan	496.1	-0.0619919404915255	-0.309884254840997	0.0440347537777611	0.0468445470572184	0.159191550664507	3.71145756400121e-11
acan	496.21	-0.0503525125504244	-0.330900589182698	0.0349650845173665	0.0372697675099424	0.149844818244777	6.77523364806965e-19
acan	509.1	-0.0314580029689721	-0.249077824568504	0.0319296120812926	0.0339658441438328	0.324511242208817	2.24746064634742e-13
acan	509.2	-0.0846447519041858	-0.294958885479427	0.0498093589208207	0.0529900923924592	0.0892486529599993	2.60201336745747e-08
acan	562.1	-0.0520735507716352	-0.109532040610763	0.0143305735980973	0.0151560622708608	0.000279344459188997	4.93977120100823e-13
acan	565.1	-0.0942722146685792	-0.181290622108634	0.0299625654600735	0.0318125788031343	0.00165331531670182	1.20718233913901e-08
acan	571.5	-0.0405790025988347	-0.235353838049879	0.0381257214985577	0.0404515890572538	0.287171470881017	5.94987543861847e-09
acan	605	0.0312535412653099	-0.314634531777644	0.0487931080453106	0.0487472477254795	0.521826869508817	1.08644134927242e-10
ace	250.1	0.168280929550992	0.382239861908567	0.0690178164707807	0.0691278602910481	0.0147596053428663	3.21214759173849e-08
ace	250.2	0.00948862897098988	0.155572233487031	0.0195017171430277	0.0195008911148233	0.626574774470451	1.4908679441004e-15
ace	250.23	-0.00311292433054637	0.299595023675825	0.0494824032796487	0.0494324349023088	0.949838391594516	1.35532704161497e-09
ace	250.7	0.003963325410678	0.305647945039845	0.0501653645542588	0.0501366245106244	0.937028475085221	1.08551055338394e-09
ace	401.1	-0.0054125967406351	0.10358374556238	0.0108272604769383	0.01091620818043	0.617142290656255	2.33292702927159e-21
ace	428.1	0.0218927278354906	0.192158106968493	0.0338076083258805	0.0334590111200123	0.517264351581739	9.29643688464911e-09
ace	585.1	0.00132081473449097	0.133764980505379	0.0204519860908684	0.0203209397830312	0.948507417463726	4.62236213343376e-11
ace	585.3	0.0439256697367096	0.205533252369306	0.0224468725221186	0.0223246093342382	0.0503624490253874	3.36687979317331e-20
ace2	8	0.0682819402902591	0.236586720144939	0.023169960347273	0.0253575278108045	0.00320870196289169	1.05832087549888e-20
ace2	38	0.0419177367769114	0.291068626744682	0.0285365127372715	0.0310501691627322	0.141855606326938	6.97421156919439e-21
ace2	38.1	0.11939148352597	0.372446459624957	0.0588094759569291	0.063319544837288	0.0423422864121888	4.05303645887854e-09
ace2	41	0.0288490534662152	0.243548307505912	0.0353650220504623	0.0386210778082082	0.414642541445708	2.86157599654182e-10
ace2	41.1	0.0416578940835197	0.430879562639721	0.0474352910251407	0.050911968516871	0.379832658350263	2.60078077043957e-17
ace2	41.4	0.0948656278047233	0.360558414277086	0.035649205303653	0.0384872202236656	0.00778888871792143	7.37357294151296e-21
ace2	112	0.044782996016459	0.210109888378687	0.0313274849573222	0.0343771551659229	0.152857308631511	9.84491129772477e-10
ace2	197	0.0542523743442918	0.189623632093169	0.022592906353662	0.0248287069481866	0.0163368808624074	2.21869424171935e-14
ace2	208	0.0411616798647672	0.136545436725241	0.0172404473951793	0.0190507546258227	0.016963103735725	7.64044701096887e-13
ace2	250.1	0.210072550226312	0.661667385641383	0.071364490145487	0.0745331219614975	0.0032435971092783	6.83831742152312e-19
ace2	250.2	0.163651460490571	0.66916392381239	0.0202661737912805	0.0212613996597185	6.74191741157537e-16	2.02264225997358e-217
ace2	250.23	0.0240374692848571	0.527354110377393	0.0512491349325693	0.0545812423250133	0.639046971832414	4.38014297498791e-22
ace2	250.41	0.0660853516534906	0.29599117081915	0.0372683700091067	0.0404442691391409	0.0761907810707732	2.50767855617937e-13
ace2	250.42	0.14616024863702	0.498579234921353	0.0546194819716163	0.057923155087846	0.00745126899504802	7.46073505908994e-18
ace2	250.7	0.0355851851609512	0.55460292477064	0.0524146155199069	0.0556859597625292	0.497190312905937	2.29270172600044e-23
ace2	251.1	0.153242176027722	0.645249339281298	0.0556239541361691	0.0583017405778905	0.00586979974885645	1.80540824945957e-28
ace2	261.2	0.041905382616107	0.284288225679887	0.0457079910182262	0.0497150629699596	0.359244053399425	1.07562195987527e-08
ace2	261.4	0.0746276853460553	0.264673176143124	0.0321927262061155	0.0351946641904562	0.0204409727196348	5.46656261472005e-14
ace2	269	0.18493882746109	0.567929739333416	0.0731888283846866	0.077036022198225	0.011508331999364	1.67756906361908e-13
ace2	272.1	0.0113476657889452	0.309311915343798	0.0308758483440493	0.0335346520645293	0.713226973272576	2.87153462275775e-20
ace2	272.11	0.0265825614413859	0.281212315983986	0.0145476970835551	0.0158425115626874	0.0676592766054971	1.70861970823796e-70
ace2	274.1	-0.000332741908446941	0.452580882410837	0.0371642275911287	0.0399611725910863	0.992856407848803	9.8099969462399e-30
ace2	276.12	0.101897759243061	0.283531450190252	0.0327343556335953	0.0356408831651224	0.00185278269021687	1.78797935225542e-15
ace2	276.13	0.0461838123113562	0.453015219894543	0.04858079430984	0.0520617819804729	0.341777058410161	3.27546636103742e-18
ace2	276.14	0.126884648516279	0.348823003350407	0.0363174603220638	0.03921769644267	0.000476261189938007	5.86667125620817e-19
ace2	276.41	0.131860872730732	0.502477556875749	0.047377552404767	0.0503393679161121	0.00538267743836637	1.83112321386877e-23
ace2	276.5	0.103402987163312	0.327443366934373	0.0298660371838928	0.0323452101487676	0.000535725979413475	4.35053712960995e-24
ace2	278.1	0.061713486215258	0.416132506716462	0.0182051972717695	0.0196258605773004	0.000699224946478805	8.90780707096027e-100
ace2	280.1	0.0536013402938004	0.212373913256958	0.0234117742283273	0.0257323068058617	0.0220501116684943	1.54206719273893e-16
ace2	285	0.0320313936040126	0.201635954994274	0.020736275558407	0.0228108542748576	0.122418042583492	9.61702217885611e-19
ace2	290	0.10947073233352	0.295137141435805	0.0439768563049552	0.0480169420193097	0.0128001919533824	7.92008519953056e-10
ace2	290.2	0.0953727398733618	0.281703908750955	0.0375600134678315	0.0409501674169032	0.0111103297350964	6.01945909295487e-12
ace2	292.4	0.0168993818017334	0.250520490429794	0.0359621477437869	0.0393110089371552	0.638411194549869	1.85629652597129e-10
ace2	300.1	0.0754454902819504	0.172027595442468	0.0218822682891237	0.0242164720628486	0.000565190950428776	1.21422503996286e-12
ace2	302	0.0469548565198963	0.491539890553314	0.0580313462842193	0.0625592811113388	0.418440836614662	3.92860127570454e-15
ace2	306	0.028266230342354	0.190276131271909	0.0128436922313083	0.0141236695979096	0.0277511093795374	2.28139195559534e-41
ace2	317	-0.0343070850357628	0.467174440849172	0.0384544454395419	0.0413192119559254	0.372313213368495	1.21895176754792e-29
ace2	317.1	0.010977253496881	0.220480630455041	0.0263699852917957	0.0289027503054104	0.677206346046999	2.37755907680433e-14
ace2	318	0.0666857166158875	0.322348820158115	0.0242066722170475	0.0263010412071986	0.00587193034326948	1.55774529358472e-34
ace2	327.3	0.0287661173023022	0.393038556287052	0.0377502621412336	0.0407448255306554	0.446053402666404	5.09400561969423e-22
ace2	342	0.0477703661621438	0.362202101967183	0.0527468083658996	0.0569990710121482	0.365118935120584	2.09069729892074e-10
ace2	350.1	0.0724033692756076	0.276491430935659	0.0382800817121754	0.0415999020533583	0.0585694955977425	3.00258046957112e-11
ace2	350.2	0.0886606623577655	0.304258681576487	0.0296022000993787	0.03217263885088	0.00274381838017847	3.1671309693667e-21
ace2	351	0.0788637403107985	0.234951568644412	0.0270630729220365	0.0297422751883152	0.00356747732281344	2.79838255900544e-15
ace2	357	0.0934162010218933	0.369378687253802	0.0485800271917124	0.0523263715467653	0.0544883003131344	1.67547624555632e-12
ace2	394.2	0.119203392862701	0.266301960705576	0.0327910838987218	0.0357094707881734	0.000277724165657107	8.82061283898679e-14
ace2	394.7	0.116701887148012	0.330866768518857	0.041047838079841	0.0443930249579048	0.00446812212559432	9.11547733989959e-14
ace2	395.6	0.145919927769798	0.37885252343051	0.0579058714023982	0.0623672508051125	0.0117371349236866	1.24341605404739e-09
ace2	396	0.181310021015023	0.377149696322384	0.0609761015973992	0.0656211249457775	0.00294462438437986	9.06356129930658e-09
ace2	401.1	0.0491259893925639	0.305391374540231	0.0111291297158302	0.0122513884097097	1.01393252204906e-05	3.78511997443227e-137
ace2	411.2	0.048596328655973	0.264370235170984	0.0264691636075843	0.0287091988199294	0.0663635557671416	3.30544641570697e-20
ace2	411.3	0.0746329374172617	0.264890487902433	0.0278778942137623	0.030242689303973	0.00742543029177692	1.9729239719441e-18
ace2	411.4	0.0376864907830616	0.2269890986227	0.0212943996717635	0.0231953701389141	0.0767631071402554	1.29354368337741e-22
ace2	411.8	0.0653514619843322	0.354798733612843	0.0224444094997709	0.0242449155171963	0.00359463860981549	1.70604188483701e-48
ace2	414	0.074747410975865	0.329106519860174	0.0341924867835408	0.0370255875145458	0.0288099680097346	6.18704019257837e-19
ace2	415.21	0.18829192515234	0.523247699698735	0.0613170213575729	0.0647449157441651	0.00213490577066445	6.3880476812216e-16
ace2	416	0.123185093821328	0.378178867330603	0.0326454042985166	0.0351136099036619	0.000161019482800144	4.76221508665383e-27
ace2	418	0.014121211278293	0.155568322612827	0.0188368737673049	0.0208338854615793	0.453460767901505	8.19929321163769e-14
ace2	426.32	0.108621346060896	0.30375567062002	0.0435558222858193	0.0472354906341864	0.0126368723025912	1.27045924752973e-10
ace2	426.91	0.136563662735583	0.359766118648021	0.0410887969369976	0.0443692834011945	0.000888562889543286	5.12695281887145e-16
ace2	427.2	0.012713163198161	0.176092747061947	0.0276496661080642	0.0303189945744215	0.645663762670053	6.3223185777324e-09
ace2	427.42	0.118711238005	0.380403975252317	0.0593005016342503	0.0638368211040943	0.0452999071910496	2.5377738389048e-09
ace2	428.1	0.137816943834662	0.489561804309159	0.0357330313254572	0.0381338522596197	0.000114857569653228	1.00455803448124e-37
ace2	428.2	0.11310470086491	0.382723208297877	0.0274648504662087	0.0294914579503233	3.81906357062555e-05	1.64310552710815e-38
ace2	433.2	0.0390673044007181	0.27866539703781	0.0378472356965829	0.0412132033984063	0.301961262255529	1.36517201841761e-11
ace2	433.8	0.0712856572631168	0.399753999201155	0.0590681520483607	0.0635545679486936	0.227494755163975	3.1760221519111e-10
ace2	443.9	0.0771330367141508	0.376674505630523	0.0443869850450117	0.0478739882778645	0.0822566477806728	3.60237349321617e-15
ace2	458.1	0.0600015139587632	0.271567256855439	0.0382446233260935	0.0417127413623593	0.116674139894629	7.49434690290565e-11
ace2	459.9	0.0352942514261023	0.228279293686158	0.0178671712192191	0.0196065886116429	0.048226318050939	2.49129211829233e-31
ace2	477	0.0662893427308253	0.296468468358213	0.0457717182323261	0.0496289666880491	0.147544386099109	2.31934715442303e-09
ace2	480	0.0378761946334511	0.277021456259409	0.0267224554507504	0.0290882274993928	0.156368349715109	1.67457936825581e-21
ace2	480.11	0.0753341463670829	0.265679976701617	0.0246000978429083	0.0267519828160984	0.00219605413878052	3.04489649280443e-23
ace2	480.5	0.0732597441182313	0.38773322536651	0.0649255919549046	0.069950546900905	0.259165942202001	2.9739737157187e-08
ace2	495	0.0459308278068744	0.182318107613275	0.0284865348125157	0.0315397377848889	0.106881497360353	7.44417012341431e-09
ace2	496	0.0596922587995328	0.271105238342449	0.0251885376857572	0.0274067616616501	0.0177968265662991	4.5133023786813e-23
ace2	496.21	0.0756749843987518	0.358573976071983	0.0363512068026445	0.0392128632619207	0.0373631498474918	6.00202499814673e-20
ace2	507	0.0699872559459477	0.221856681137333	0.0244639906698399	0.0267092767516425	0.00422536959199011	9.86883534552728e-17
ace2	508	0.0464162854147477	0.23784065213343	0.0343934181208879	0.0375951399784881	0.177154324714305	2.51000478074033e-10
ace2	509.1	0.0945883478938399	0.342634082695546	0.0332356291991888	0.0358683580255411	0.00442732524249868	1.26549349255108e-21
ace2	512.7	0.0343607006092657	0.241289243738301	0.0243952952892953	0.0266305491089	0.158983950062183	1.297130275945e-19
ace2	519.8	0.0317282118590707	0.17663651825819	0.0162183963965906	0.0178772129737253	0.0504286410547624	5.05597005937144e-23
ace2	530.11	-0.00551807674180938	0.113781761681056	0.0172405543532997	0.0191843832535996	0.748919993072274	3.01173174969669e-09
ace2	530.2	0.218311693874425	0.403303915637612	0.0501974384342544	0.0538138083236754	1.36722028456093e-05	6.65861858258471e-14
ace2	535	0.0566553186167144	0.187199345036681	0.021050266483415	0.0232103848894932	0.00711464282588141	7.30400705657923e-16
ace2	535.8	0.0398986366910534	0.189827338075116	0.0269338417650928	0.029692493442981	0.138511450406761	1.62546623121265e-10
ace2	537	0.0838713354163324	0.307764751758204	0.0428666809058033	0.0465676879709598	0.0503989411097026	3.86986346078208e-11
ace2	558	0.0473043448275873	0.207382110624643	0.0284749141243736	0.0313620070170975	0.0966604714661466	3.77814792134705e-11
ace2	562.1	0.024374841310841	0.126553518905037	0.0145970086794986	0.0161932673929293	0.0949486874864001	5.48786363355447e-15
ace2	564.9	0.0299115990386846	0.152247165697823	0.0187405898155731	0.0207228917710184	0.110469522436123	2.02991834588296e-13
ace2	571.5	0.198744871554242	0.810392192394541	0.0388811169893926	0.0401262318770489	3.19434955645246e-07	1.06005215765411e-90
ace2	571.51	0.353249868158242	1.3450548121333	0.0747134483693541	0.0749659859561151	2.26672198973286e-06	5.52234793719019e-72
ace2	572	0.240210995418403	0.560991673073856	0.0556752324480428	0.0586232152418731	1.59961867765871e-05	1.07480391681191e-21
ace2	573	0.0977967149541469	0.279326184489424	0.0443864203894995	0.0484054724380763	0.0275734286372141	7.90133562240602e-09
ace2	573.7	-0.0236807383927747	0.357182154943669	0.0335191167617283	0.036329558580227	0.479886852387701	8.22002352598135e-23
ace2	574.1	0.0418325479099754	0.289850689710002	0.0303000422839954	0.0330884089190703	0.167398840639427	1.95447955045774e-18
ace2	574.2	0.141345524303632	0.340032856979519	0.0563467772229722	0.0608858010703335	0.0121247199515444	2.34017180974278e-08
ace2	575.8	0.172036408947702	0.389033483961813	0.0651810285004619	0.0700440830662081	0.00830619352440946	2.79008263702972e-08
ace2	578.9	0.0131419822524956	0.171037882781416	0.0260556185859492	0.0287174572581651	0.613993038938031	2.58667638594941e-09
ace2	585.1	0.0930449148041843	0.42082087080993	0.021405185054449	0.0230276747341116	1.38112885233419e-05	1.31923885298254e-74
ace2	585.2	0.141530114714101	0.471313919780747	0.0671785384495554	0.0713931666292689	0.0351370237767755	4.0655963980056e-11
ace2	585.3	0.0497434285608203	0.331362452452116	0.0227787503553591	0.0247089507243444	0.0289795504060491	5.23959629880634e-41
ace2	586.2	0.0906384071084199	0.334966285972258	0.0476790953255985	0.0516077812526422	0.0573007849324361	8.54861673217793e-11
ace2	591	0.0240202591685533	0.190497682559982	0.0183750664173725	0.0202763448512879	0.191137915373143	5.71796998115371e-21
ace2	594.1	0.149988257773912	0.312919016493607	0.0505696069176762	0.0547168074850536	0.00301723697837472	1.0722663515291e-08
ace2	605	0.0589239317698831	0.392785884122705	0.0488932858963111	0.0496413760709937	0.2281439142689	2.52332293243695e-15
ace2	681	0.0399261126893061	0.268906701053724	0.0436070890010285	0.0474838740216868	0.359883204682075	1.48648335302192e-08
ace2	681.3	0.0175643056820849	0.280204204464349	0.0316209428366346	0.0344107388276536	0.578577104845335	3.85828408694442e-16
ace2	687.4	0.0592408868069378	0.265931689364068	0.0367454613807078	0.0401168006101004	0.106919289809307	3.38115950351843e-11
ace2	707	0.0552003598236686	0.455094386199658	0.0498378430866395	0.0533250809519278	0.268034908426576	1.40957415359658e-17
ace2	707.1	0.140160103479929	0.387041649831329	0.0421850049150174	0.0454244800929311	0.000892114523905606	1.58794496305359e-17
ace2	714.1	0.0386743251773011	0.24817828352745	0.0395039524809151	0.0432808061573349	0.327580533615907	9.80072621397485e-09
ace2	716.2	0.0252818673491374	0.193996684809104	0.0191697347806163	0.0210985820919676	0.187221660783299	3.75785225465909e-20
ace2	716.9	0.0409212010977828	0.203234089351833	0.0134739780714805	0.0149111644326934	0.00238902529752998	2.66823447253444e-42
ace2	720	0.135198426625972	0.374327978355501	0.0606963120409482	0.0653500134128408	0.0259167449271615	1.01593147303789e-08
ace2	720.1	0.0902116766523951	0.298422536325864	0.0428414139352308	0.0465703142738542	0.0352293824408456	1.474416885349e-10
ace2	721	0.0818457035022294	0.295466830865221	0.0371140020010072	0.0403342877344793	0.0274364607335496	2.3809738703047e-13
ace2	722.6	0.0893149464413729	0.242362263660624	0.0403761009577074	0.0441454632639821	0.0269615124215527	4.0174458584546e-08
ace2	729.1	0.072890333555532	0.319529563403122	0.0483520293637413	0.0528312808838667	0.131684401636324	1.46552041905988e-09
ace2	740.1	0.0475965665031647	0.147015203523977	0.0229214963449744	0.025340380692837	0.0378474113126088	6.56781330564893e-09
ace2	740.9	0.0455350971180549	0.251029906631922	0.0237878770163761	0.026054276135285	0.0555927644652726	5.69567533855982e-22
ace2	743.11	0.0735861940710088	0.162537691384432	0.0207355124945859	0.0229355666718994	0.00038699037163493	1.37338544152584e-12
ace2	760	0.0449417026730331	0.137697024739194	0.0202631928467844	0.0224823290386962	0.0265617617159954	9.08672132801733e-10
ace2	782.3	0.0493183387166182	0.335053557141351	0.03292633688812	0.0356689118248939	0.134175186423917	5.80754533422129e-21
ace2	785	0.0210217989571572	0.112658873447097	0.0159746992581343	0.0178378376253494	0.188193063622729	2.68898194310842e-10
ace2	788	0.0449639850486272	0.169224382036962	0.0247647767187568	0.0272531637268769	0.0694252053337267	5.32048293580447e-10
ace2	790.6	0.025669112509869	0.188468027609661	0.0274919333919044	0.0301347468023137	0.350460648803135	3.99618675333805e-10
ache	165.1	-0.0844926163289118	-0.269508385916465	0.0414511027299411	0.0432296837295496	0.041513107964757	4.53697520397574e-10
ache	278.1	-0.0471259451873025	-0.15675689689945	0.0184806476857213	0.0193754502221929	0.0107718010528179	5.94249113611375e-16
ache	306	-0.0194711575519699	-0.0882043229299765	0.0127135117610781	0.013305499851113	0.125637819113889	3.37596383672351e-11
ache	318	-0.00985256868393256	-0.295087042422572	0.0241179681224136	0.0253676877542202	0.682895104927034	2.82060476093522e-31
ache	496	-0.103093182113389	-0.294897453130879	0.0249583293560285	0.0260942885570253	3.61798309864627e-05	1.29398693069619e-29
ache	496.21	-0.050626420303166	-0.270756556201325	0.0356788877595814	0.0372466198763245	0.155914717166986	3.61376468910706e-13
ache	562.1	-0.0673389975428588	-0.113941914870354	0.0146492781689634	0.0153596618850729	4.29142102610574e-06	1.18671919007736e-13
ache	571.51	0.283578541690577	0.546980092777046	0.0714476908408243	0.0748653048487557	7.21636213749956e-05	2.74824831885955e-13
ache	716.9	-0.058350249602011	-0.101258277857959	0.0136282353568087	0.0142826841885486	1.85578962142249e-05	1.34516512485822e-12
acot13	280.1	0.0619210405031912	0.157440729727579	0.0235368323679756	0.0236090737733274	0.00851805088711014	2.58161151507737e-11
acox1	250.2	0.0132955364435693	0.107168243351302	0.01938071738108	0.0193941501444236	0.492701254484725	3.27982928417082e-08
acp1	306	-0.0375049379363173	-0.071985202609053	0.0126761006154993	0.0127866595007624	0.00308927119530649	1.80511416986473e-08
acp1	401.1	-0.0614472123604315	-0.0645048581341855	0.0110576480349739	0.011167702395874	2.74470344098779e-08	7.64888658702967e-09
acp1	496	-0.104378351771732	-0.15974388026275	0.0249000550773366	0.0251082768945732	2.76637195237452e-05	1.98884182037045e-10
acp5	250.1	0.0263824456536062	0.42958611777416	0.0684529473938232	0.0713015050339374	0.699933726796666	1.69189563405769e-09
acp5	250.2	0.071012660768292	0.37742145636552	0.0193678204896512	0.0201847142043328	0.000245865778422039	5.10316897372096e-78
acp5	250.23	0.0676028711368111	0.492371517401829	0.0487507507743029	0.0509571206993919	0.165531977594696	4.35252185819712e-22
acp5	250.7	0.103420269353616	0.526130192394204	0.049785892422438	0.0519241582544021	0.0377738141940116	3.95707512168786e-24
acp5	251.1	0.0592272414894975	0.397758935219337	0.0527155913985878	0.0554112615700394	0.261214937962112	7.05809739708893e-13
acp5	261.4	0.0861301587424111	0.209316497465323	0.0325550357853132	0.033889112782519	0.0081527257051764	6.55334060188245e-10
acp5	272.1	0.0665162022190236	0.224741842667768	0.0297119824979462	0.0311506748663756	0.0251754710255389	5.40648853298902e-13
acp5	272.11	0.0243762375740035	0.159439358234433	0.0139214080423092	0.0146144992700371	0.0799477401343409	1.03632320341771e-27
acp5	276.13	0.0854979856225399	0.309649840383715	0.0458785361822629	0.0482654645206297	0.0623817402748671	1.40308872938231e-10
acp5	276.41	0.079742215367209	0.295935739286388	0.0452099213913487	0.0473753023371126	0.0777620961158565	4.19416878558623e-10
acp5	276.5	0.0673045645856522	0.19100227572036	0.0288492095014124	0.0304208808723816	0.0196493118300173	3.41510128930691e-10
acp5	280.1	-0.11934261938762	-0.134614525969886	0.0231171028073365	0.0242484156725822	2.4364092384675e-07	2.83265717082817e-08
acp5	306	0.0160885703369282	0.0984781357386189	0.0123041667020607	0.0128744421581439	0.191018892177981	2.02361444609118e-14
acp5	317	0.131705238508453	0.354808160549012	0.0367431111994055	0.037905670524813	0.000337740185559997	7.95163121291169e-21
acp5	317.1	0.0787997057489579	0.153517621776326	0.025417479965525	0.0263405614809396	0.00193378852251056	5.60339973514788e-09
acp5	318	0.00357804962684875	0.227179458164852	0.0234556652683305	0.0241633054259975	0.878756927059903	5.36186486810019e-21
acp5	350.2	0.06713287324023	0.170855212368546	0.0286950038402601	0.0303120852032993	0.0193079291209964	1.73503021087319e-08
acp5	366	0.0487097916976545	0.102064403213933	0.0156681040701003	0.0166487223134681	0.00187816786726057	8.76227985293984e-10
acp5	401.1	0.000400583203923989	0.152051419200085	0.0107818014083612	0.0113352728376061	0.970362500337689	5.00599214829181e-41
acp5	411.2	0.0466527089771524	0.191543941598109	0.0249192941378163	0.0261273888591811	0.0611855630810377	2.28177302190192e-13
acp5	411.4	0.0458822945568649	0.147254866936228	0.019820941381957	0.0207497547158272	0.0206217269498672	1.27767314447639e-12
acp5	411.8	0.0323977403583982	0.134910450806124	0.0209548705233721	0.0220325326342587	0.122087159658832	9.16923187656334e-10
acp5	427.7	0.0969940725193654	0.228031497357244	0.0396378673618215	0.0413515856345715	0.0144048710671961	3.49860521678405e-08
acp5	443.9	0.0667911264080435	0.292717275564505	0.041978976906291	0.0442226336451738	0.111595776367719	3.61213210426935e-11
acp5	496	-0.000161164209961339	0.189519651504944	0.0241593602209958	0.0254132092041116	0.994677446754138	8.81626144069413e-14
acp5	496.1	0.108423569364824	0.28503212710603	0.043951022666762	0.0462472554153837	0.0136281558588074	7.1279220310088e-10
acp5	496.21	-0.0450040039253106	0.20446430383019	0.0347753273247881	0.0366973278695342	0.195618439371094	2.52352300489773e-08
acp5	509.1	0.0766574714160975	0.236496353667873	0.031632289480641	0.0332390915881262	0.0153762788516351	1.11907538443768e-12
acp5	519.8	0.021600693594882	0.108571512418416	0.0159251747331597	0.0166282505856395	0.174976194842562	6.60598531742078e-11
acp5	571.5	0.0668674194802166	0.42984230578112	0.0379998535451623	0.0392335336448023	0.0784628055685537	6.21927360906295e-28
acp5	571.51	0.231658281977817	0.672974685888568	0.0693321571599966	0.0724076285571621	0.000833925050035149	1.48246035489883e-20
acp5	585.1	0.0243561765165703	0.201415235814113	0.020323079135663	0.0214270280413468	0.230742215526841	5.45347087383548e-21
acp5	585.3	0.0279666691999874	0.196050373826426	0.0220541518913005	0.0234154347089819	0.204765492826344	5.63135789217212e-17
acp5	605	0.0658447378417793	0.27625610862301	0.0484264022059309	0.0487552071411786	0.173929070147175	1.46010388074796e-08
acp6	274.1	0.0709908883844846	0.199284595273886	0.0341104365046645	0.0345001281286977	0.0374149385490403	7.63413845735229e-09
acp6	276.13	0.101774776728972	0.252987337792386	0.0453383721415037	0.045822998769383	0.0247821095632839	3.37136010582685e-08
acp6	285	0.0614393867955008	0.11718764160533	0.0200403509258739	0.0202005442428359	0.00217100105147016	6.58372604536636e-09
acp6	318	0.0971159520234282	0.188055488167213	0.0233830618105783	0.0236105375957561	3.27770934461273e-05	1.6536213071582e-15
acp6	585.1	0.0803059981523344	0.18113409139103	0.0200420705360567	0.0202505426445813	6.15283555843505e-05	3.7311776039643e-19
acp6	585.3	0.0847832799996136	0.253595530258407	0.0217270383416357	0.0219819590357223	9.53217820563751e-05	8.63382929552137e-31
acta2	8	0.0818925610132799	0.224339764701795	0.0234966787979891	0.0262952864195479	0.000491617900850313	1.44389626180762e-17
acta2	38	0.122464940835842	0.329687148674538	0.0286576066229347	0.0318872229272579	1.92528972254927e-05	4.68619620249738e-25
acta2	41	0.0780278400322879	0.267599899817004	0.0354696692770955	0.0395440248696292	0.0278177631206003	1.31354170935907e-11
acta2	41.1	0.162729292757317	0.384068713250353	0.0470485105786188	0.0514530573645666	0.000542677374490871	8.36490202360301e-14
acta2	41.2	0.227740671745748	0.438223478326177	0.0560121031967244	0.0610370877685464	4.78435626161678e-05	6.99022408275593e-13
acta2	41.4	0.136063258141186	0.397820604756459	0.0366797193441302	0.0404107597338891	0.000207672552211032	7.24539057569828e-23
acta2	197	0.051355449453969	0.14611210984062	0.022971392799922	0.0258246004671506	0.0253762615956423	1.53267382824123e-08
acta2	251.1	0.300056425906544	0.687054591823757	0.0559390246049076	0.0593503061568495	8.14029504798054e-08	5.43663993168356e-31
acta2	252.1	0.214326002613643	0.641378711457172	0.0712657878134642	0.074910565163699	0.00263477323647895	1.10997490868795e-17
acta2	274.1	0.0899672785314511	0.408645608634994	0.035924100986875	0.0396026643965417	0.0122669311592347	5.80398485436435e-25
acta2	275.5	0.170575445072917	0.392476634661306	0.0483177029652148	0.0531717385646274	0.000415106301092496	1.56749562128844e-13
acta2	276.12	0.0912105444032036	0.268014237467134	0.0334732148137356	0.0376359896280047	0.00643245655667928	1.06974321244175e-12
acta2	276.13	0.177167566312477	0.634307230795507	0.0485860569510339	0.0524468044403416	0.000265868198832892	1.13207130481152e-33
acta2	276.14	0.133223946576444	0.264239385116224	0.0372508791150453	0.0416504259553451	0.000348361973891857	2.23557970689484e-10
acta2	276.41	0.148100043368162	0.522750829057055	0.0471771912176918	0.0512160409385247	0.00169392566312939	1.84900487660824e-24
acta2	276.5	0.0741845959753621	0.299677721310235	0.0302696667699583	0.0339284961656554	0.0142543096139208	1.022463388246e-18
acta2	278.1	0.0600584661370933	0.209840922034245	0.018210940714584	0.020339942024123	0.00097399299929953	5.92285745164573e-25
acta2	280.1	0.0312791718999467	0.23462034629985	0.0236235516164963	0.0264169168923838	0.185480698781735	6.59984475628333e-19
acta2	285	0.0612262332694141	0.27413610120206	0.0210246220630367	0.0234948460947	0.00358984100718522	1.85902349358216e-31
acta2	290	0.14028584330393	0.307583168638945	0.045501729826036	0.0512857927510034	0.00204864472349741	2.00459519591766e-09
acta2	290.2	0.108400558879715	0.296929193448356	0.0385185956038511	0.0435055241452245	0.00488927644264688	8.78691454464181e-12
acta2	292.4	0.0626749097040163	0.236932087633015	0.0364437616314029	0.0411335407316034	0.0854741492702181	8.40788945668175e-09
acta2	342	0.135549608080746	0.344475088073191	0.0531412716165368	0.0588717248053215	0.0107494246896382	4.87797126040791e-09
acta2	345.3	0.141314641951006	0.318115513601651	0.0517128933800319	0.0571773941171125	0.00628218784572532	2.64176193769777e-08
acta2	350.2	0.144052574266857	0.334344168149083	0.0301040634402416	0.0336198461662751	1.70856429593576e-06	2.65586436296219e-23
acta2	394	0.0855799222762668	0.322507479007003	0.0485985948117337	0.0546730954240176	0.0782460763531306	3.66080731412156e-09
acta2	394.2	0.0788647197464815	0.29644439006057	0.0332856852809841	0.0372681885551716	0.0178204220044571	1.80067588669591e-15
acta2	394.3	0.110809778967163	0.336134504400283	0.0529128827477971	0.0590918076680364	0.0362428074054862	1.28277539523045e-08
acta2	394.7	0.0869838101945275	0.32059915989329	0.0415710395982091	0.0464713207307511	0.036401529870856	5.24213087910708e-12
acta2	401.1	0.0462856873961643	0.182495253020574	0.011087831539214	0.0125388352489085	2.98696277465377e-05	5.47624497929444e-48
acta2	411.2	0.0428993677242402	0.173730530101036	0.0261331661100606	0.0295591954941553	0.100679575822983	4.16818687633288e-09
acta2	411.8	0.0262463070057969	0.172561805731468	0.0221445226632344	0.0251011332134725	0.235927335303668	6.21370255309142e-12
acta2	414	0.0342561234233563	0.253257068677244	0.0338908638797258	0.0382357487537551	0.312122923633513	3.5063133402618e-11
acta2	415.21	0.301170664017353	0.709075534348029	0.0625292957895707	0.0665728312907384	1.46117935907115e-06	1.72270783938003e-26
acta2	416	0.100468525542798	0.363655417278204	0.0326334890883828	0.0363073164508927	0.00207910145292093	1.29595879510138e-23
acta2	425.1	0.208514480211489	0.473022943246815	0.0674296460287019	0.0731249704660266	0.00198594297452257	9.88545704305196e-11
acta2	426.31	0.137800477775038	0.310989136689454	0.0444918589387986	0.0498700975148622	0.00195353692265053	4.48946614549148e-10
acta2	426.32	0.134830775317267	0.325163322986571	0.0439706660839522	0.0490788256065438	0.00216667689157958	3.46477698161371e-11
acta2	426.91	0.0963947151985875	0.326301772997238	0.0409440322328545	0.0459287049705717	0.0185574074935715	1.20734394669601e-12
acta2	427.2	0.108847370191722	0.285878744208843	0.0277393831244205	0.0310861249349564	8.71164156497474e-05	3.7033058549113e-20
acta2	427.42	0.0741008470213763	0.403625926969572	0.058415937459161	0.0648090125222626	0.204618043396737	4.72641228930401e-10
acta2	427.7	0.114483317221733	0.268348619569444	0.0408302293776441	0.0453663835281743	0.00504907206752038	3.31588542256732e-09
acta2	428.1	0.212296733571454	0.627223904553644	0.0361912587831012	0.0395558322972624	4.46522318267965e-09	1.26415394320562e-56
acta2	428.2	0.123709797258176	0.381452123314979	0.0275476468016577	0.0306758425552388	7.09703681291794e-06	1.68877074838065e-35
acta2	433	0.17925508683327	0.363601250306008	0.0455796789247625	0.050717194612524	8.39672637595314e-05	7.54422949665865e-13
acta2	433.2	0.142970769345498	0.311231312077715	0.0381712675223729	0.0425784676454458	0.000180029457920821	2.67950732284984e-13
acta2	433.3	0.117179643013464	0.27754662276779	0.0426053383970955	0.0480384195304469	0.00595314247991341	7.57750922232865e-09
acta2	433.8	0.205285253827006	0.510030262083596	0.0594735080742493	0.0647273837327581	0.000557047778454824	3.28253388636196e-15
acta2	443.9	0.160319574998952	0.425789814833188	0.0444243720078374	0.0491837267778678	0.00030759259041832	4.83799614909646e-18
acta2	451.2	0.124048250157889	0.272728424036132	0.0416297175655471	0.0462573953150139	0.0028843623626763	3.72671596610146e-09
acta2	454.11	0.309533644234625	0.590386311503485	0.0579030039349221	0.0619335811593048	9.00549182160991e-08	1.53434088910561e-21
acta2	458.1	0.112652135445102	0.310475257771571	0.0390276020367626	0.0437579059666514	0.00389585667795102	1.29075719468348e-12
acta2	458.9	0.129876408473164	0.317907418934633	0.0289810860667314	0.0322283593311824	7.41481502277197e-06	5.94988690216115e-23
acta2	459.9	0.0609446872342366	0.22189637018866	0.0179753162862975	0.0202044082008742	0.000697740712673772	4.63534624684866e-28
acta2	480	0.0735377366633743	0.29031687385453	0.0268325099144436	0.0301319183665046	0.00613232221160381	5.69685202499981e-22
acta2	480.1	0.18599514848557	0.44315224962487	0.0618287187451764	0.0676652492299765	0.00262772198161207	5.78518470838672e-11
acta2	480.11	0.0900755241983282	0.280377389883066	0.0246991060823697	0.0276771694633461	0.000265408351618992	4.05499584597832e-24
acta2	480.5	0.197972032946865	0.420480180825095	0.0648972693763345	0.0716811148193363	0.00228426536919905	4.46480298817843e-09
acta2	496	0.0444068688401233	0.178159783949689	0.0253300836575357	0.0286171330498231	0.0795801064759069	4.79613866417049e-10
acta2	496.21	0.0695024181546783	0.284509116001112	0.0366225471424523	0.0411040093539838	0.0577218999976931	4.46294281915449e-12
acta2	501	0.11958720305664	0.32170919003797	0.0506290934397151	0.0566221012970062	0.0181753984420678	1.3337074523532e-08
acta2	507	0.0845845785634499	0.25277440440493	0.0244708427737148	0.0275219291214782	0.000547147069779509	4.13548747164007e-20
acta2	508	0.0912709339337792	0.224525198941592	0.034675559057568	0.0389528672721969	0.00848488341363804	8.2132514263749e-09
acta2	509.1	0.115699256122302	0.375771981320498	0.0333284083836576	0.0369955473929627	0.000517577469046292	3.07719935145861e-24
acta2	509.2	0.0711732234638955	0.327158737232593	0.0514657406053008	0.0573395087181702	0.166688077505865	1.15905049298083e-08
acta2	512.7	0.05102306997501	0.195404664621252	0.0246901561917279	0.0276970998097124	0.0387779985812093	1.72527891559672e-12
acta2	519.8	0.0079217176444312	0.102121049571444	0.0162971753808668	0.0184676980952368	0.626911027862429	3.20757168466483e-08
acta2	571.51	0.152498051252799	0.504319376591529	0.0726910159456381	0.0785980134589513	0.0359145040279796	1.39498601544225e-10
acta2	573.7	0.0726187986371534	0.216141017680773	0.0337333747447171	0.0377773831638082	0.0313400189616924	1.05625181272307e-08
acta2	585.1	0.175394691595204	0.521032225211811	0.0214594477335072	0.0235187173613382	3.00044867662867e-16	9.55857778550292e-109
acta2	585.2	0.335581614288988	0.788992180665161	0.0677578591179345	0.0705938136187617	7.3205954291451e-07	5.31412374096177e-29
acta2	585.3	0.208738167967539	0.731149859511867	0.0233940407208936	0.0252201357825303	4.55027886069834e-19	8.61415138097836e-185
acta2	586	0.177255893605122	0.484631162563393	0.0686446571976624	0.074547824487873	0.00981657953931748	7.9818039138588e-11
acta2	591	0.049315539072679	0.174596265854466	0.0188384403092694	0.0212168377032131	0.00884949408091891	1.88566890750556e-16
acta2	599.2	0.0939232933023881	0.192234778851201	0.0254507662337658	0.0287533214134004	0.000223909112062542	2.29894495882657e-11
acta2	681	0.113780707852749	0.281886990155364	0.0438224557463884	0.0483054745591084	0.00942057992935437	5.36268773162062e-09
acta2	681.3	0.144977948322684	0.372071837934928	0.0315677297806328	0.034658407688541	4.37758124712276e-06	6.94183827128543e-27
acta2	707	0.212542099965231	0.584775671201966	0.0501982687281949	0.0541930062928232	2.29517432386276e-05	3.81244723325216e-27
acta2	707.1	0.19150971749909	0.458143140138281	0.0428221808533742	0.0473337712075806	7.74159212470296e-06	3.70353341416943e-22
acta2	716.2	0.0819516455764055	0.151742221741689	0.0194938618279831	0.0219560188168705	2.62271617290597e-05	4.80604203320084e-12
acta2	716.9	0.0457342518191865	0.118859617486297	0.0137014544653672	0.0154962417449422	0.000844104217980815	1.71698645231454e-14
acta2	782.3	0.153610976262267	0.357140894633798	0.0335158498966147	0.0370765051976341	4.57839621085396e-06	5.82713430707294e-22
acta2	788	0.065842191274063	0.177484874832739	0.0249915087334564	0.0281534794098549	0.0084240831960947	2.89705499661765e-10
acta2	790.6	0.0753263504597573	0.238577690257349	0.0271230640470217	0.030472518637425	0.00548283285336566	4.90696169401705e-15
actn2	250.2	0.0505729149683392	0.11444681930724	0.020178127935553	0.0206889876177965	0.0121993969021302	3.17006828548478e-08
actn2	251.1	0.236472131141675	0.327419986953012	0.056490650767614	0.0580258292038788	2.83863181949344e-05	1.67443451243988e-08
actn2	278.1	0.0301309790461387	0.135737740881255	0.0185466967929215	0.0191111025690499	0.104247639690502	1.22467378974737e-12
actn2	280.1	0.098775186370284	0.136649994173087	0.0241159927036423	0.0248699816978374	4.20644989071779e-05	3.91651163063585e-08
actn2	401.1	0.0282901517538353	0.0653323381053633	0.0112072438640548	0.0115254010725684	0.0115937599532614	1.44009161469504e-08
actn2	416	0.084861502023935	0.184619419624225	0.0326835761837257	0.0336051199057698	0.00941906788444641	3.93401708383302e-08
actn2	428.1	0.10784213560188	0.210251338015331	0.0360201897076934	0.0370703103498949	0.00275403884705851	1.41395009353162e-08
actn2	459.9	0.0716319767749205	0.128310117110532	0.0180548160021011	0.0185973874084633	7.26390460577722e-05	5.22364240983564e-12
actn2	585.1	0.078917634981748	0.184156203283678	0.0215408654581081	0.0221688426273577	0.000248671596944194	9.81658387081859e-17
actn2	585.3	0.0980997557095111	0.279928129320897	0.0235946905065133	0.0244474933355683	3.21461181975277e-05	2.34665482038811e-30
actn2	707	0.286974850434337	0.371895857968756	0.0506200152797851	0.0519639473285719	1.43468136777899e-08	8.25787998430506e-13
actn2	716.2	0.0638277252497041	0.128002862043524	0.0196200198451758	0.0202725710003122	0.00114115673357715	2.71753663238493e-10
actn2	716.9	0.0540117401646087	0.10331324427967	0.0137816151965713	0.0142656727445078	8.88745619774195e-05	4.41831994465488e-13
actn2	720.1	0.162819760581081	0.255010884920062	0.0434788559914218	0.0448594692635519	0.000180535209123391	1.3107223043225e-08
actn4	585.1	0.0932715983774191	0.155738129482221	0.0205766187648555	0.0206358102638542	5.81814623164166e-06	4.45453353904402e-14
actn4	585.3	0.0886661984112934	0.171212760172826	0.0222522393930706	0.0223166266861686	6.75948433582766e-05	1.6935860917007e-14
acvrl1	8	0.0753040345779587	0.318045848832666	0.0231387180269066	0.0246104927223134	0.00113608117828938	3.33081476778132e-38
acvrl1	38	0.0975537136301098	0.42590103269995	0.0278345792526939	0.0295416783085022	0.00045700713039844	4.04814842188183e-47
acvrl1	38.1	0.108504375146564	0.404205054354122	0.0572350842712137	0.0607527590549512	0.0579908817973669	2.86634144278123e-11
acvrl1	41	0.0615949448236166	0.365735286127895	0.0348609704829012	0.0369237909137086	0.0772493203583288	3.95419310314046e-23
acvrl1	41.1	0.159484426532767	0.468159096193415	0.046608633388588	0.0493854805783685	0.000622129398762122	2.55037145550368e-21
acvrl1	41.2	0.126631434930573	0.438921206371724	0.0549844750590842	0.058263847180742	0.0212766033804767	4.94596742524821e-14
acvrl1	41.4	0.0732222635777543	0.405434149442668	0.0358404757572533	0.0379796321745446	0.0410519641434354	1.33197997946289e-26
acvrl1	112	0.010617272005461	0.228880747718147	0.0313946752021344	0.0331674230361806	0.735222248230269	5.17215270464335e-12
acvrl1	165	0.14875383305934	0.469018253896312	0.063829627401656	0.0672499737589379	0.019780661062939	3.07502790651483e-12
acvrl1	165.1	0.0770720919815415	0.497037391140406	0.0412404701885215	0.0435284305802655	0.0616442286615866	3.37302948142604e-30
acvrl1	197	0.0516800560341367	0.195849952969138	0.0226803918292659	0.0239258634379426	0.0226895023998761	2.70724187049773e-16
acvrl1	244.4	0.0583807804156644	0.217540457875841	0.0243624652211274	0.0257321879626033	0.0165596649458169	2.81438624132988e-17
acvrl1	250.2	-0.0369272728330123	0.269483843958516	0.0196766009856024	0.0208346753151051	0.060557858300437	2.87894012147338e-38
acvrl1	250.23	0.150864399309488	0.414571804824272	0.0497991134613804	0.0528923596879241	0.0024499171736968	4.57676383227813e-15
acvrl1	250.7	0.117260583198987	0.370490395893862	0.0509031265554782	0.0540440054633158	0.0212449523698378	7.11397611062281e-12
acvrl1	251.1	0.212233621251792	0.756589951312249	0.054510137378179	0.0575297829426866	9.88201540488528e-05	1.67330594829071e-39
acvrl1	252.1	0.0756901550602923	0.588935608952967	0.0714371049855662	0.0753774514397946	0.289355930431164	5.57745403920896e-15
acvrl1	261.2	0.0610694654131402	0.308311269734106	0.0455817477539675	0.0482064238931744	0.180317226384165	1.59868967175351e-10
acvrl1	261.4	-0.0283315827610441	0.200775326926619	0.0325702889254308	0.034534928230521	0.384377064368077	6.11109601764188e-09
acvrl1	269	0.246606605065065	0.758593264250287	0.0712729222065904	0.0746063549368339	0.000540110818280897	2.75664907907629e-24
acvrl1	272.11	-0.0341593861243877	0.13496492037237	0.0142066932135024	0.0150740959211693	0.0161965016187972	3.44592437826706e-19
acvrl1	274.1	0.164933665036632	0.581919633025301	0.0355712457090727	0.0376814121404631	3.53993021710203e-06	8.39028699928628e-54
acvrl1	275.5	0.146316527141716	0.495844111708683	0.0478039369600743	0.050539435394474	0.00220773684893955	1.0092912892561e-22
acvrl1	276.12	0.100882500704976	0.277388747127424	0.0325694526703482	0.0344539325304245	0.00195188275699662	8.21176152458414e-16
acvrl1	276.13	0.274821754584633	0.901888636532917	0.0474309027327891	0.0501044123286908	6.86681560440813e-09	1.94173150709635e-72
acvrl1	276.14	0.109380976287864	0.297191948615904	0.0364110600270345	0.0385513456315244	0.0026640356866317	1.26817074744286e-14
acvrl1	276.41	0.0954729863364082	0.672365915340433	0.0463413500233583	0.0490762737999497	0.0393783175633301	1.00928753964532e-42
acvrl1	276.5	0.0804796122209198	0.436972369668935	0.0295200501906713	0.031308751419662	0.00640546759213447	2.85683253881133e-44
acvrl1	277	0.0244765935817813	0.329335492906617	0.0515514027395383	0.0546831883726701	0.634929705004578	1.71627119067684e-09
acvrl1	278.1	0.0248707731717634	0.349482922546035	0.0181019666025073	0.0192740209997721	0.169464475056745	1.77091602917784e-73
acvrl1	280.1	0.0471940331689263	0.27744670333137	0.0232944599741487	0.0247261211739911	0.0427671722868589	3.22364315524441e-29
acvrl1	285	0.100773540554547	0.342692127745411	0.0205678799683443	0.0218261962946624	9.60520245665688e-07	1.48982068164254e-55
acvrl1	287.3	0.156292711417192	0.463106519319235	0.0537018113527928	0.0568171527882384	0.00360988834803639	3.61457754779863e-16
acvrl1	288.11	0.15813361104392	0.287487551826251	0.042716917969389	0.0451264968623526	0.000213993878093518	1.88162541345098e-10
acvrl1	289.4	0.0475014134164867	0.286039742669847	0.0442459509464428	0.046944457769528	0.283012532192514	1.10708467756596e-09
acvrl1	290	0.137076774850001	0.354030971472282	0.0433589551909667	0.0457589047230744	0.00156990665835832	1.01889348382103e-14
acvrl1	290.2	0.0455657505323845	0.314273852572806	0.0368385983128174	0.0390652125503396	0.216123320294537	8.6349728702529e-16
acvrl1	292.4	0.121356118556691	0.354631361455389	0.0352829371212839	0.0373082982744973	0.000582761939052706	1.99226097128413e-21
acvrl1	300.1	0.0633766155471592	0.17331285655703	0.0221929261770611	0.0235745305859667	0.0042940384056355	1.95702899497774e-13
acvrl1	306	0.0362854401054503	0.242752887384954	0.0125343090850495	0.0133783052309103	0.00379291991368091	1.39959638487644e-73
acvrl1	317	-0.00808458224947873	0.234825475711293	0.0371512846678665	0.0397457174754786	0.827731079643827	3.45875063693899e-09
acvrl1	318	0.0619622802529441	0.760762251919207	0.0236875830107959	0.025049257831832	0.0089015374250406	1.34129721449672e-202
acvrl1	327.3	-0.00739643578818515	0.32704905296775	0.0364084143987192	0.0389568020934349	0.839016366591101	4.65212845006894e-17
acvrl1	342	0.0888165657196196	0.42814333604854	0.051399558295474	0.0543812110111368	0.0839947507734083	3.46233509334085e-15
acvrl1	345	0.102314205542551	0.355742526183175	0.0608540832529188	0.0644232784103158	0.0927039070156537	3.35245936297199e-08
acvrl1	345.3	0.0714139464708554	0.320032660003148	0.0512676969422343	0.0543446158390446	0.163631324510143	3.88659833032533e-09
acvrl1	350.2	0.0876222998232359	0.379211878349733	0.0293950100678782	0.0311827839673015	0.00287443675697845	5.01796547980493e-34
acvrl1	357	0.110747640525447	0.310607928943796	0.047259493592469	0.0500271317680815	0.0191091623123412	5.33942966246205e-10
acvrl1	394	0.125365829212309	0.394739543545405	0.0472587715512007	0.0498795260240213	0.00798383643072798	2.49530589642526e-15
acvrl1	394.2	0.0709714666767995	0.327565602343869	0.0323515088218871	0.0341863963682468	0.0282526218597304	9.54116509678011e-22
acvrl1	394.3	0.141146703642015	0.394069782625767	0.0508428172142359	0.0537026849360545	0.00550087654610826	2.16824834160983e-13
acvrl1	394.7	0.0793279626844989	0.371309004721133	0.0402533518244957	0.0425925620276036	0.0487562608070072	2.83920213625022e-18
acvrl1	401.1	-0.00458162801929085	0.171518605256269	0.0109085349464181	0.0116217603546793	0.674482551175339	2.7164310729182e-49
acvrl1	411.2	0.0426376934483344	0.335150883409011	0.0254411825500058	0.0269206035304547	0.093751501348665	1.40538771842325e-35
acvrl1	411.3	-0.00145299682745592	0.188827348499059	0.0270263646940558	0.028593924807728	0.957124625868335	4.00864767883176e-11
acvrl1	411.4	0.0456498056431315	0.259179656155686	0.0203422010413031	0.0216012754225377	0.0248263718342148	3.62451453408163e-33
acvrl1	411.8	0.028662864145613	0.297811408825784	0.0215684527440935	0.0228016729850715	0.183872591295585	5.50398930130587e-39
acvrl1	411.9	0.0516183245069339	0.362307959187762	0.0530775374521322	0.0561654806647521	0.330797936442551	1.11317784174901e-10
acvrl1	414	0.0291446784614329	0.347153933467938	0.0330293654584449	0.0350286111699744	0.37756763270198	3.74457364056489e-23
acvrl1	415	0.09663798916691	0.33435862816806	0.035505538153296	0.0375527995593368	0.00649328715364894	5.40183388079577e-19
acvrl1	415.21	0.309186811537199	0.731159765649194	0.0604397634574299	0.0628197627766645	3.12713464534779e-07	2.61031807936668e-31
acvrl1	416	0.120692823571819	0.458370080902021	0.0318448110348255	0.0337760854508079	0.000150628436267558	5.96291422211372e-42
acvrl1	418	0.0527419757399175	0.182917265214767	0.0187079511039842	0.0198497178396732	0.00481393416242866	3.10969258093118e-20
acvrl1	426.31	0.0728582707749041	0.282768484429673	0.0431216230627885	0.0457185126691937	0.0911046105109533	6.21069169711347e-10
acvrl1	426.32	0.0608834611151312	0.294954859943593	0.0425179161808384	0.0449248900532798	0.152158595477185	5.18547240311361e-11
acvrl1	426.91	0.0632091294038263	0.288515981697159	0.0393884491634393	0.0416186520022923	0.108545951590093	4.13841682087917e-12
acvrl1	427.2	0.0723451081278705	0.270786000196784	0.0269124306555093	0.0281634680610053	0.00718454540120062	6.92464733144119e-22
acvrl1	427.3	0.0946999252842128	0.202237025250252	0.0340527197463843	0.0360885740570953	0.00541951115032563	2.09572766481598e-08
acvrl1	427.42	0.172913450078913	0.61964244444399	0.056585567272555	0.059676610005617	0.00224470535814697	2.952654228606e-25
acvrl1	427.7	0.0148826717221524	0.303476088963261	0.0403388695128916	0.0427275316051305	0.712171538387572	1.22441273654876e-12
acvrl1	428.1	0.226170624009818	0.743130578644115	0.0348614506075014	0.0366391237830524	8.71567544670308e-11	1.83810205263065e-91
acvrl1	428.2	0.153847673319097	0.51313815279881	0.0265837591170703	0.0280173886474236	7.15350298458546e-09	6.28401083826304e-75
acvrl1	433	0.049743662986686	0.296722485141196	0.0442860034420857	0.0468390062562055	0.261336992864722	2.37427377986741e-10
acvrl1	433.1	0.161096933578069	0.443468986396102	0.065025279465864	0.0685479494428659	0.0132324634347258	9.83464561895224e-11
acvrl1	433.2	0.0311841145445135	0.290395425849474	0.0369456004152801	0.039091443741598	0.398638735919308	1.09737667053255e-13
acvrl1	433.21	-0.0442684578796969	0.242216097949282	0.040867815129057	0.0431440852624969	0.278714876202459	1.97564390773375e-08
acvrl1	433.3	0.00284532772022037	0.25101153897767	0.0410913974730462	0.0435056462118251	0.944795497176749	7.94451487720994e-09
acvrl1	433.8	0.0410492026991759	0.489278280857461	0.0577017712273104	0.0611336558825559	0.476834652765135	1.2101100762763e-15
acvrl1	442.11	-0.000803076747652622	0.43310168247882	0.0610748768789379	0.0645670482629085	0.989508876531029	1.97604871815028e-11
acvrl1	443.9	0.173683969511375	0.685307290766523	0.0432697661800543	0.0455989766757771	5.97034458030415e-05	4.74066488334909e-51
acvrl1	450	0.144351750246421	0.413966214656594	0.0663270437794032	0.069985273662728	0.0295280985720941	3.31779917613438e-09
acvrl1	451.2	0.113794002779037	0.335324335294592	0.0409129823874822	0.043272763285088	0.00541305719334878	9.25568070387994e-15
acvrl1	454.11	0.126852277595923	0.43799638177435	0.0558568950061365	0.0587090962781752	0.0231456026329936	8.62263087318273e-14
acvrl1	458.1	-0.00258071036971626	0.310584755449789	0.0375560371213528	0.0398044151991084	0.9452154760729	6.05621625863004e-15
acvrl1	458.9	0.116001572310201	0.406171354988895	0.0282388672599899	0.0299673761203833	3.99326177417665e-05	7.52484053892273e-42
acvrl1	459.9	0.0568381680989492	0.28345558865846	0.0175132478991356	0.0185732706974428	0.00117269912753506	1.38081793914225e-52
acvrl1	480	0.113062320678343	0.484314443934197	0.0259783156451374	0.0274704023384843	1.34790172065547e-05	1.4392074087467e-69
acvrl1	480.1	0.193371277954061	0.54969487300836	0.0605207454948345	0.0639749186549236	0.00139770842029411	8.52085905847767e-18
acvrl1	480.11	0.0793547278623623	0.421270330675527	0.0240317195293527	0.0254938819332851	0.000959697338571731	2.44987356744545e-61
acvrl1	480.2	-0.00406835242123997	0.43393016448248	0.0562319561469222	0.0600953477653351	0.942323793661541	5.1722622867707e-13
acvrl1	480.5	0.10720757790226	0.491302097732961	0.0634381134997905	0.0669966170833106	0.0910365013415251	2.24658463552438e-13
acvrl1	481	0.0760556088474184	0.317052526066312	0.049127028143005	0.0519129587887317	0.121588145063542	1.01275509720184e-09
acvrl1	495	0.0636422123067345	0.171052042733188	0.0285697389039552	0.0302622655029566	0.0259065887789056	1.58295493273576e-08
acvrl1	496	0.0414068224152048	0.526000247496457	0.0246679317507129	0.0260863971828518	0.0932360970630343	2.03728979919004e-90
acvrl1	496.1	0.108102122666235	0.633383527174055	0.0449880345455047	0.0475289144148504	0.0162652645092064	1.62820444067224e-40
acvrl1	496.21	0.13213969066595	0.791921830634999	0.0355271920951103	0.0375276711846957	0.000199699874299614	7.56893440055541e-99
acvrl1	501	0.107813603929771	0.376762676734473	0.0488752814955473	0.0518163311390361	0.0273915460530603	3.56523376586035e-13
acvrl1	502	0.186981091202401	0.462778057474934	0.047131827218044	0.0495275124762878	7.27238650526052e-05	9.28861674639785e-21
acvrl1	507	0.0885021558228172	0.344657714531495	0.0239635616754466	0.0253855472314336	0.000221452271967606	5.48813169048078e-42
acvrl1	508	0.0682387127907315	0.325254489164353	0.0339866418210445	0.0360780040970081	0.0446635061956588	1.96309576711448e-19
acvrl1	509.1	0.146012253343997	0.634012688264724	0.0323237055118641	0.0342182944297002	6.26662763476787e-06	1.21695250176566e-76
acvrl1	509.2	0.174184632933419	0.63996280554435	0.05007177947253	0.0525560010697356	0.000503854791267001	4.13283878074591e-34
acvrl1	510	0.0994052646943526	0.450036010281017	0.0508675079175277	0.0537970706754599	0.0506776141311569	5.98924808047233e-17
acvrl1	512.1	0.120916414465916	0.42567420127638	0.0662124522977141	0.0696366581949779	0.0678218831709493	9.79047569221942e-10
acvrl1	512.7	0.109833675119161	0.34967239293894	0.0243882301607238	0.0257331305370726	6.68268465353558e-06	4.69145843215073e-42
acvrl1	512.8	0.0412629442592281	0.167564008544815	0.0220408864552379	0.0233064333145431	0.0611915103226581	6.49798687690115e-13
acvrl1	512.9	0.153673996585638	0.428163179287223	0.0694846987079622	0.0732068917706281	0.0269926862718409	4.95509785663181e-09
acvrl1	514	0.112076688220185	0.403037571892273	0.0413156082853889	0.0436454334795463	0.00667382865123695	2.59838734072239e-20
acvrl1	516.1	0.0885337577375131	0.461178570332148	0.058157306330262	0.0614728679295712	0.127930094050275	6.27802953094554e-14
acvrl1	519.8	0.0360116807100762	0.211891119931737	0.016110461103473	0.0170823095118845	0.0253977944384866	2.48206185035592e-35
acvrl1	531.3	0.140458388154639	0.37726119912865	0.0607080237194629	0.0642698728731375	0.0206857810490067	4.35915996991094e-09
acvrl1	532	0.0371488233551149	0.158437385292197	0.0266479455706135	0.0282680076574148	0.163299618845835	2.08459126300623e-08
acvrl1	535	-0.0103866691020504	0.135725632182481	0.0209844737646562	0.0222416608865146	0.620621831290184	1.04542748639304e-09
acvrl1	535.6	0.0147103414860319	0.228806383227895	0.0352540470668668	0.0374439671739798	0.676483309398335	9.92360421667227e-10
acvrl1	537	0.0874117980817748	0.265355140475307	0.0422882761625273	0.0448114982196948	0.0387298508743238	3.18851489466708e-09
acvrl1	550.2	-0.00970624580630398	0.103976787816143	0.0177555899136521	0.0188263934001848	0.584613306284137	3.33399149141177e-08
acvrl1	558	0.0569934983970091	0.243610721266233	0.0284399841546978	0.0300728974107733	0.0450709261672092	5.46557824150123e-16
acvrl1	563	0.037845333762316	0.161092118454917	0.0184421651476734	0.0195346345147555	0.0401590668819688	1.63118253677198e-16
acvrl1	564.9	0.00771021668697669	0.152585027553743	0.0184266102413067	0.0196421327636317	0.675633939884241	7.95769312864712e-15
acvrl1	571.5	-0.0599357477504345	0.254267342746391	0.0382807012351399	0.0407869272303063	0.117420984353663	4.54556441160632e-10
acvrl1	571.51	0.136285714459989	0.740585410732579	0.0716264836001764	0.0758197008921571	0.0570760489825905	1.54902631919691e-22
acvrl1	573.7	0.0742731347308871	0.312021072216373	0.0332405575062903	0.0351902790448531	0.0254559093128315	7.53566023545624e-19
acvrl1	574.1	-0.00502001853274836	0.275107201568145	0.0303825789900049	0.032153454896732	0.868765414029059	1.16780696584362e-17
acvrl1	574.3	0.0566108874722338	0.305716317172533	0.0519426374674879	0.0550407848631655	0.275769012347075	2.78631203325103e-08
acvrl1	578.1	0.0746446757657848	0.497535558910519	0.0579369719930459	0.0613377302028529	0.197614679387912	5.00351719770752e-16
acvrl1	578.2	0.142820249123517	0.437876695007824	0.0508710083837355	0.0537507193541673	0.00499280056431473	3.74812751456369e-16
acvrl1	585.1	0.151478177441586	0.669610122373882	0.0208565070899791	0.0223662690251583	3.78951662369621e-13	6.23120469572856e-197
acvrl1	585.2	0.164042407961203	0.85546780206256	0.0664486186821474	0.0697008038159075	0.0135600841745581	1.25811574387438e-34
acvrl1	585.3	0.216166381158468	0.998108930175408	0.0227026425873492	0.0248824146484432	1.70467890462309e-21	0
acvrl1	586	0.178850578573464	0.593689237892216	0.0673002611736209	0.0712549029665344	0.00787221236843854	7.95503060942822e-17
acvrl1	586.2	0.114165236682883	0.357760695537219	0.0466575013890391	0.0494908841189764	0.0144099409253892	4.8720848091781e-13
acvrl1	590	0.0894867868056165	0.37634720368712	0.0601615876603454	0.0635859952463258	0.136898486041599	3.24472239940572e-09
acvrl1	591	0.0270498323607668	0.216970060838528	0.018326297417083	0.0193958710444327	0.139940708065721	4.75318891552937e-29
acvrl1	599.2	0.0695871966609848	0.183464215918455	0.024839675886747	0.026379594274995	0.00508729739580342	3.53118224393614e-12
acvrl1	599.4	0.0136992476714945	0.195680238132861	0.0306989944005278	0.0324421848644357	0.655420870709848	1.6228364732483e-09
acvrl1	681	0.0700210692278462	0.290498348706796	0.0436593585040039	0.0460407838553057	0.108757184741024	2.79780373626759e-10
acvrl1	681.3	0.065483990027584	0.378732039139386	0.0311466568539958	0.0329889393125476	0.0355147144168636	1.65175605610581e-30
acvrl1	687.1	0.0692068972874586	0.199398070783433	0.0326346655738535	0.0345280532558559	0.0339507671587377	7.69721051124374e-09
acvrl1	707	0.185265306110148	0.671222187821765	0.048831204000032	0.0514644360951599	0.000148243121270882	7.01681589530672e-39
acvrl1	707.1	0.102776763624456	0.50016492380997	0.0412324501959032	0.043645870530178	0.012680504892016	2.10445341976171e-30
acvrl1	714.1	0.0429665423702233	0.309312643407388	0.0399151336937271	0.0421424881279904	0.281727207844217	2.14095036566454e-13
acvrl1	716.2	0.0109804867211557	0.131017740288397	0.0190668017544244	0.0201776500311655	0.564685768115632	8.4025841341499e-11
acvrl1	716.9	-0.00415012977581241	0.135374477156261	0.013440953363219	0.0142494741198351	0.757498381371442	2.09258535940127e-21
acvrl1	729.1	0.113125613924675	0.317923644166094	0.0504871534842035	0.0533513802943914	0.0250467349523389	2.53705520366273e-09
acvrl1	740.9	0.00930690719482566	0.199104645265041	0.0239373173188282	0.025332065973057	0.69742168334222	3.84786916182462e-15
acvrl1	741.4	0.118134668019519	0.342339545531028	0.0579582172085377	0.0607683192365441	0.0415226406538901	1.76567967029977e-08
acvrl1	760	0.00511893723359314	0.120488865519588	0.0202603385447593	0.0215289436436731	0.800532482586059	2.18597456618631e-08
acvrl1	782.3	0.182082578165499	0.502750403162583	0.0326128196495149	0.0344437386990016	2.36187768906461e-08	2.96599749763402e-48
acvrl1	783	0.0996502397405783	0.230348643419224	0.0366024805818966	0.0388007453853179	0.00647901065293872	2.90804298253826e-09
acvrl1	788	0.044235989025758	0.196031851550171	0.0244159365946684	0.0258602301081657	0.0700222008751645	3.44392309233225e-14
acvrl1	789	0.0601359822534137	0.223975819580316	0.0223748924179054	0.0236540530970267	0.00719557869253848	2.83040044781539e-21
acvrl1	790.6	0.041308495758045	0.227756139271213	0.0266344841280364	0.0282780238747459	0.120915982911651	8.00169834310481e-16
acvrl1	798	0.0222742821624751	0.160952835748196	0.0255690591118077	0.0270551672373536	0.383676605419906	2.6968540207719e-09
acy1	38	0.0134443988350393	0.168471845534345	0.0277597910738442	0.0296272971711966	0.628164488969438	1.29766245798236e-08
acy1	41.1	0.0215370201122003	0.303506733506221	0.0465757384345154	0.0490806368311051	0.643788362364235	6.25613575704489e-10
acy1	80	0.0426523216016528	0.252112230830862	0.0431966321477942	0.0455608878354603	0.323446958523874	3.13861407809648e-08
acy1	208	0.07002496968067	0.143300542696288	0.0168941961927727	0.0178981188559251	3.39943079198514e-05	1.18059132205895e-15
acy1	250.1	0.208905185933982	0.662621479108709	0.0710253594610969	0.073577812699645	0.00326863141061633	2.14247303134918e-19
acy1	250.2	0.156370489760425	0.768752844173797	0.0198049209263317	0.0207236331071282	2.89067455347479e-15	3.32434423292486e-301
acy1	250.23	0.0440488526038945	0.633433530400018	0.0504006455766623	0.0525438069079691	0.382132426236663	1.81777736452834e-33
acy1	250.41	0.0689606029649446	0.367222527992858	0.036629076086093	0.038647379101647	0.0597445841020852	2.0614644910592e-21
acy1	250.42	0.0844551080523493	0.470488264097028	0.0532064124551106	0.0558364703941821	0.112442291953156	3.57126441533511e-17
acy1	250.7	0.0445570886005261	0.650515865204412	0.0516123667884942	0.0536867721008258	0.387971134655561	8.59760247388272e-34
acy1	251.1	0.12636025919814	0.441628925398302	0.0536845200247365	0.0567279571851547	0.0185848076274282	6.96959203767178e-15
acy1	261.2	0.14415587186539	0.284821297466642	0.0451459705329416	0.0479422067016934	0.00140751242166749	2.83409499088924e-09
acy1	261.4	0.0961585717420539	0.21155468860102	0.0322015079113302	0.0341830871155943	0.00282512913423772	6.05969602888427e-10
acy1	269	0.181446894460129	0.548012267891103	0.0716240366050846	0.0748916896106407	0.011298644782867	2.5282597271672e-13
acy1	272.1	-0.0298911343478136	0.265688154477795	0.0301562135646722	0.032058863334829	0.321583147355127	1.15643759724244e-16
acy1	272.11	0.0255006835186387	0.268830579281683	0.0141809073638322	0.0150724673827601	0.0721388865651002	3.72206174283599e-71
acy1	274.1	0.0201196913065684	0.530820542638344	0.0358940495291489	0.0375720407935426	0.575117988064937	2.55026969156419e-45
acy1	276.13	0.0968784747720352	0.322327672680325	0.0468266127290887	0.0498555494479816	0.0385576851032665	1.01143792255104e-10
acy1	276.14	0.0915652480478948	0.223649252144463	0.0359517651056317	0.0384693593338007	0.0108687193473326	6.11074756963994e-09
acy1	276.41	0.094970874680887	0.310040022683435	0.0459188508191673	0.0486896287670605	0.0386181347332571	1.91907555729609e-10
acy1	278.1	0.0168147102125314	0.47818889114464	0.0180066547100444	0.0188787082358681	0.350404317648398	1.51062677464011e-141
acy1	302	0.110644836624935	0.537010331812373	0.0551815115784985	0.0575496443409797	0.0449516064215626	1.04625910626724e-20
acy1	306	0.0488360237112732	0.155155089549541	0.0125373276411347	0.0133337702115169	9.80975542556574e-05	2.69609735771501e-31
acy1	317	0.266179836359128	0.599375005494843	0.0379470055682721	0.0391746846150761	2.30748120808099e-12	7.63867661957127e-53
acy1	317.1	0.104130486622516	0.243382916688527	0.0258975036304688	0.0271499989887077	5.79836823662816e-05	3.12030399790909e-19
acy1	318	0.0660151266554149	0.181145384139797	0.0238713056858705	0.0250032732961774	0.00568426807767196	4.32864460373586e-13
acy1	327.3	-0.0283316094066674	0.358463334479777	0.0370332260037212	0.0385885207717933	0.444252386091211	1.55193386272706e-20
acy1	351	0.00130320585025721	0.167563146107999	0.0270569690573188	0.0287167963397556	0.961584539464294	5.37833836709726e-09
acy1	401.1	0.0124076582245196	0.283955559395035	0.0109251023649173	0.0117751021893928	0.256081394543745	1.74377891763787e-128
acy1	411.2	-0.0064117154341338	0.161346265769208	0.0257315435782834	0.027312028763762	0.803223671367341	3.47303152430851e-09
acy1	411.3	0.0052802347227646	0.174301094811551	0.0270503779871015	0.0287649438519139	0.845236351865669	1.36547761263144e-09
acy1	411.4	0.0223607863948745	0.178693110652728	0.0206522219864352	0.0218505947411735	0.278928153201557	2.88709196944887e-16
acy1	411.8	0.00719955323719664	0.2324914423572	0.0216759403929377	0.023106748131448	0.739779841085056	8.16392396240016e-24
acy1	418	0.0350143591612234	0.116245707132905	0.0186307257856637	0.0197299508839329	0.0601915578964601	3.81919664211033e-09
acy1	428.1	-0.022054973810205	0.228447389283506	0.0343570647581234	0.0370975820908126	0.520915927505118	7.36633543312639e-10
acy1	428.2	-0.0335694026529588	0.162904798649685	0.0264147491840006	0.0283626055943003	0.203779071654112	9.26587713777648e-09
acy1	433.8	0.2182822612428	0.341416424762695	0.0575484068262294	0.0609863922752501	0.000148826131407616	2.16539582167742e-08
acy1	459.9	0.0305765468564401	0.134508724691882	0.0174857396386144	0.0186755083263705	0.0803504671658767	5.91561705518133e-13
acy1	496	0.0765707640193544	0.151795012554838	0.024617832578282	0.0263302785490529	0.00186848085279565	8.16402503980987e-09
acy1	512.7	0.00759760272148812	0.15634175694324	0.0240135840048395	0.0255812691050771	0.751708248358528	9.86547414024196e-10
acy1	519.8	-0.00436137157341003	0.108150067225205	0.0159934731221288	0.017038014376519	0.785086168223184	2.18735924903671e-10
acy1	535	0.0611440442266438	0.127144687913264	0.0208020804991528	0.0221303819353318	0.00328929546696144	9.17825512044365e-09
acy1	537	0.14477284682784	0.292370933175851	0.0420529584129493	0.0443918024846867	0.000576083329051587	4.51387177276734e-11
acy1	550.1	-0.0379853391869549	-0.177734311701533	0.0273530657190474	0.028635876007937	0.164922472517844	5.41085064451916e-10
acy1	562.1	0.058220657332381	0.140633549385701	0.0144080961530463	0.015396315814243	5.32625141457543e-05	6.58715170625133e-20
acy1	564.9	0.0506531255391366	0.113824390764924	0.0184321139846787	0.0196192939108355	0.00599433796879907	6.56632358376803e-09
acy1	571.5	0.233026965040845	0.953388568048487	0.0383604766745572	0.0391908879040498	1.24248438679129e-09	1.02082551941245e-130
acy1	571.51	0.250226490442158	1.21041478424271	0.071733646137163	0.0727026423670937	0.000486152709777072	3.08515834381499e-62
acy1	572	0.134820295699681	0.370096093117593	0.0543316042264974	0.0573507083974709	0.0130854902272412	1.09506352439453e-10
acy1	573.7	-0.0103359586957416	0.30478768948527	0.0330361010570186	0.0350393869726631	0.754380494156475	3.36504351566741e-18
acy1	574.1	-0.00747665711147526	0.254170995728762	0.0300449473688486	0.03192835788842	0.803477534931045	1.71115600954276e-15
acy1	578.1	0.227630682499091	0.359075873727181	0.0582562607428858	0.0613184993352233	9.32935121990423e-05	4.74392974215237e-09
acy1	585.1	0.0550937963578958	0.269446329666738	0.020825305659656	0.0222625946590715	0.00815650746692267	1.01701317325639e-33
acy1	585.3	0.0251372278524274	0.142788525127022	0.0222482879277171	0.0241140238396889	0.258539440478619	3.19232968533055e-09
acy1	605	0.0790944640080833	0.429227224272868	0.048380076310855	0.0491064335020028	0.10207921224051	2.31561024101363e-18
acy1	681.3	-0.0485150788609218	0.186220966123558	0.0310216660788452	0.0329041185308521	0.11783881883889	1.51811764981982e-08
acy1	687.4	0.0584483268841054	0.263845767704168	0.0363267141262335	0.0381502097197071	0.107624504906213	4.64667425585223e-12
acy1	696.4	0.181041254508614	0.318591704422279	0.0548329757238991	0.0574899721958426	0.000961056774613269	2.99563305899805e-08
acy1	716.2	-0.0354782191275952	0.173184412566623	0.0188428802074976	0.020154783353591	0.0597214029377834	8.49342413900655e-18
acy1	716.9	0.00162030826994532	0.159512493165844	0.0132652200671737	0.0142359980187438	0.902782514274004	3.85924180966124e-29
acy1	740.9	-0.00585727046560748	0.165419043332038	0.0234789425227477	0.025192183471	0.802997946475545	5.15862203518847e-11
acy1	782.3	-0.0342521514110844	0.191521831742408	0.0322358307054963	0.0344956430334651	0.287986501263469	2.82324904507785e-08
acy3	250.1	0.204978067285419	0.537802403690636	0.0710687956499349	0.0716712369111675	0.00392384077934298	6.20217616404028e-14
acy3	250.2	0.0312875904901303	0.401627118170829	0.0201337433224947	0.0204174300718394	0.12018733861757	3.83703600086858e-86
acy3	250.23	0.141279006474427	0.530701416793111	0.0514147839669456	0.0519266680133011	0.00599913872967216	1.60992846508384e-24
acy3	250.41	0.0376384247663322	0.236688464207338	0.0379985355200864	0.0385277346882562	0.321918535314644	8.08107921947745e-10
acy3	250.7	0.151380337484976	0.538290526189284	0.0521816752107586	0.0526309120959901	0.00371944358637672	1.49093981101317e-24
acy3	269	0.169546965253605	0.455972201257317	0.0729175590905398	0.0737638317669492	0.0200619596701836	6.34894968301459e-10
acy3	272.1	-0.0109767390508702	0.179203921606389	0.0311116139077563	0.0315987499534452	0.724224848561592	1.4177216290068e-08
acy3	272.11	0.00493091095506064	0.160252607742181	0.014545226377396	0.0147942479088028	0.734605627540919	2.42557979469952e-27
acy3	274.1	0.109593579268047	0.31035786406726	0.0364222379197004	0.036901358336671	0.00262131255116993	4.08361873086929e-17
acy3	276.13	0.137784205527188	0.315366230095515	0.049611370304562	0.050361201256641	0.00548175020218755	3.79858587104713e-10
acy3	278.1	0.0190643477083684	0.196471916245541	0.0185594338338213	0.0187542177474545	0.304323830649844	1.11183153056898e-25
acy3	280.1	0.038598595127716	0.144134197623617	0.0240511584627794	0.0243853458110653	0.108525963881069	3.40679507883439e-09
acy3	287.3	0.174565290633107	0.32091502159793	0.0547086932764931	0.0554036294559524	0.00141872347883826	6.94246617178605e-09
acy3	306	0.0303323521602126	0.0769120751967621	0.0128201846889359	0.0130158310346379	0.0179822203621065	3.43945274592098e-09
acy3	317	0.0916587901336124	0.246124363528959	0.0384902620615103	0.0388156532740568	0.0172493086295574	2.28496024471275e-10
acy3	327.3	0.0644473805853291	0.222389789876809	0.0375480507783308	0.0378764720934858	0.086089313350135	4.32001418166684e-09
acy3	401.1	0.00294720054628254	0.136338008367606	0.0111608608176821	0.0113870680384793	0.791729291969974	4.9182830565558e-33
acy3	411.4	0.0157900604163347	0.119831335474643	0.0208904260809611	0.0212229504390905	0.449738220213069	1.63929124961646e-08
acy3	411.8	0.0204653241153742	0.199707299968671	0.022217801649782	0.0226426742012872	0.356986307205524	1.14508780823039e-18
acy3	443.9	0.123529541811558	0.264193209958388	0.0439653759092732	0.0447376484155038	0.00495876104732896	3.51815930572925e-09
acy3	459.9	0.0327457494119272	0.129702621534257	0.0179761065060608	0.0182843746736879	0.0685116988623386	1.30637424627203e-12
acy3	537	0.184052523679846	0.316006330944265	0.0432703685030759	0.0437608578886243	2.10411237794055e-05	5.15271269352714e-13
acy3	571.5	0.0973291455543273	0.516404795643582	0.0392706968005585	0.0394755772027642	0.0131966971032411	4.19364031456925e-39
acy3	571.51	0.283173944672034	0.868566016614321	0.0724557705501382	0.0727679980301427	9.29740920038273e-05	7.67387558613886e-33
acy3	572	0.192254123967475	0.342816603308241	0.0561523463008805	0.056849027179632	0.000617531801467363	1.636571104422e-09
acy3	573.7	0.0183432078951225	0.193354671626429	0.0341467837439737	0.034640516014018	0.591138458676099	2.3811160933719e-08
acy3	578.1	0.203088298154838	0.327299445827576	0.0586910646104538	0.0593378865292529	0.000539587296554154	3.47079442535633e-08
acy3	585.1	0.0672253469967986	0.22156733630358	0.0213491650372342	0.0217259345453975	0.00163913554128577	2.01798296376682e-24
acy3	585.3	0.0311975761874812	0.186432707706273	0.0233496037548139	0.0238070425105837	0.181514202082688	4.84043845043845e-15
acy3	716.9	0.0170810177878931	0.0912021934510465	0.0137475370650541	0.0139876130945234	0.214060106974408	7.02084002733221e-11
acyp1	250.2	-0.0206841814050653	0.11628052079179	0.0198873525925746	0.0199752325528742	0.298308721244615	5.84144035334009e-09
acyp1	272.11	0.0111756713322858	0.0855504123229826	0.0144096084321625	0.0144714491155255	0.438002455406263	3.3865923569764e-09
ada	250.2	-0.00137993767189559	0.188945466922448	0.0193458520733182	0.0195504405505188	0.94313519997257	4.26648512273134e-22
ada	272.11	0.0209348693945546	0.100060735300171	0.0139534577654171	0.014144079640572	0.133527492837117	1.50107600904422e-12
ada	274.1	0.109321171871933	0.2289184825078	0.0347033456065044	0.0350791262106111	0.00163179770302222	6.765084098197e-11
ada	278.1	-0.0169184557058298	0.121851861914934	0.0178726015789546	0.0180111026096171	0.343835483559231	1.32964422204563e-11
ada	571.51	0.169431353581244	0.401265783826481	0.0699881336711694	0.0704775336270989	0.0154839120905339	1.24441079365778e-08
ada	572	0.242424508658108	0.300420631257962	0.0538608324780283	0.0543396272564843	6.76528148938349e-06	3.22844890703576e-08
ada	585.1	0.046637131789081	0.132474629903976	0.0203817013659583	0.0206663253102134	0.0221266686149302	1.45358781043827e-10
ada	585.3	0.0620566002416969	0.161716830303907	0.0220393945931626	0.0223607286719404	0.00486691889769548	4.75299185325e-13
ada2	8	0.0752982314330741	0.227225189267036	0.0230928172714572	0.0238985469686658	0.00111146346971782	1.94534944068875e-21
ada2	38	0.114910295492634	0.321501854498543	0.0274286576233473	0.0282695601701723	2.79662573062262e-05	5.71761088697724e-30
ada2	41	0.122100028389877	0.340380323811567	0.0342929078234122	0.0353471089029206	0.000370143963790827	5.99326633927882e-22
ada2	41.1	0.138294090962371	0.397505735056878	0.0458189752782044	0.0472194502201971	0.0025422133410348	3.82108305088891e-17
ada2	41.2	0.0837967663927452	0.335434046111627	0.0537493911643959	0.055401766101513	0.118989926727884	1.40790477320556e-09
ada2	41.4	0.127426484758836	0.380897216268891	0.0356149509837161	0.036930216891006	0.000346375149332748	6.09299678103865e-25
ada2	112	0.0612104794670702	0.235219516425688	0.0314238595547614	0.0325140376887905	0.0514271452177966	4.67595737536302e-13
ada2	197	0.0429437402631405	0.151893458638598	0.022627422943857	0.0233291653846431	0.0577141811778936	7.47104834071603e-11
ada2	244.4	0.0605860086700976	0.207780356510234	0.0245231754396109	0.0254585207065235	0.0134901188974828	3.30820543256619e-16
ada2	250.1	0.104657696101265	0.682101071279545	0.0691010553071744	0.071189985546541	0.129883861883836	9.57207659001397e-22
ada2	250.2	0.176956942833398	0.439617499190831	0.0195938897059221	0.0202161153423104	1.69751440468797e-19	7.55465708914218e-105
ada2	250.23	0.154945121011284	0.770520272740109	0.0495626854690329	0.05119487468126	0.00177053695804761	3.41441952311414e-51
ada2	250.7	0.149701639814831	0.764680567690583	0.0504128772155123	0.0519287248455825	0.00298273240059662	4.41667082643626e-49
ada2	251.1	0.199105697759963	0.808087372133249	0.0530717092283598	0.0551313090716764	0.000175684900348292	1.20626678088694e-48
ada2	261.2	0.0982615564970822	0.307180696640323	0.0449680258332347	0.0464422892514045	0.0288783801932243	3.73451864488067e-11
ada2	261.4	0.0822740008500542	0.293250789724803	0.0327091630625509	0.0339579193230855	0.0118924502532984	5.83627043034281e-18
ada2	269	0.116722191381478	0.487159108008671	0.0697213152849262	0.0715042965378617	0.0941060511037996	9.55810208459506e-12
ada2	276.12	0.0866558532522732	0.276961876886878	0.0321233206036662	0.0331791018982177	0.00698414117688895	6.97350591273004e-17
ada2	276.13	0.0652052260167349	0.464616582481069	0.0460991435333336	0.047648893143118	0.157227956771412	1.82953835882027e-22
ada2	276.41	0.0761093294153108	0.38188588408146	0.0454775265681637	0.0468752534505048	0.0942172781051235	3.73511689122596e-16
ada2	276.5	0.0678756295729781	0.301127785437177	0.0291087539204905	0.0300867013953087	0.0197115094374187	1.39620580366854e-23
ada2	277	0.0959561378652947	0.323556563083305	0.0511908238125708	0.0529287944540942	0.0608643971653726	9.77424582170437e-10
ada2	278.1	-0.0252143832831107	0.212900185182391	0.0180594273926133	0.018709696973638	0.162657431411132	5.31234532616948e-30
ada2	280.1	0.057045145511351	0.309560793867936	0.0231893862144571	0.0239797391386962	0.0138949446280394	3.99095091104652e-38
ada2	285	0.0344508860449517	0.235501451067058	0.0204461408604711	0.0211339087545041	0.0919966992669648	7.72059557596506e-29
ada2	287.3	0.210673780623967	0.518915398083094	0.0528399166020673	0.0545637554925949	6.69085136161343e-05	1.90190048404823e-21
ada2	288.11	0.179361383941055	0.272827592401336	0.042727907819272	0.0441287443917452	2.69571385351173e-05	6.30795430658886e-10
ada2	290	0.0503010568584846	0.25786174529195	0.0424176011320239	0.0438758087545021	0.235680195697343	4.17560281336121e-09
ada2	290.2	0.0877693983917896	0.297974819150633	0.0359930046229393	0.03731001805278	0.0147478410272665	1.38873251305926e-15
ada2	292.4	0.036794015720488	0.226442926674055	0.0345720583611277	0.0356118192653824	0.287206257898508	2.0354081701996e-10
ada2	302	0.0924448283582698	0.376120787838562	0.0515121852015672	0.0522402301148359	0.0727141698476647	6.02875769428088e-13
ada2	306	0.0444834106674859	0.0896797522005556	0.0124008306443355	0.0127545259852332	0.000334335691758699	2.04749883454719e-12
ada2	327.3	-0.0342580016777592	0.244382008268412	0.0362547908197236	0.0373096951878474	0.344697963415276	5.75009019354581e-11
ada2	342	0.0723712802046646	0.300984652754415	0.0510948778524122	0.0526622893860115	0.156655587878062	1.09463331852162e-08
ada2	350.2	0.0581888548917614	0.27989927812651	0.0288520661528181	0.0298226335532782	0.0437163604654934	6.26395324959857e-21
ada2	357	0.106378469540927	0.339679868070905	0.0465785228096149	0.0480073038842897	0.0223802088741271	1.48817174622863e-12
ada2	366	0.0320428210507125	0.105407337453439	0.0157918234526266	0.016282413264041	0.0424504784868522	9.563640322612e-11
ada2	394.2	0.110593880070408	0.274664404355029	0.0319444509202662	0.0329426170861296	0.000536040531462311	7.5773843685811e-17
ada2	394.7	0.14657083628094	0.342268818459399	0.0397591904674746	0.041083644479125	0.000227391323267905	8.01462397110214e-17
ada2	401.1	0.0142836146181803	0.130251119773019	0.0108504023655081	0.0111765037553635	0.188035341230286	2.18902161741328e-31
ada2	411.2	0.0710116582582072	0.218902375264055	0.0249995170011204	0.0256319831684426	0.00450398778815073	1.33984626428322e-17
ada2	411.3	0.0460907137414379	0.165864405754761	0.0265917181909543	0.0272448955200145	0.0830471134226235	1.14395876111113e-09
ada2	411.4	0.0911947947883182	0.209492655904121	0.0199423234721973	0.0203827534151986	4.80957127046306e-06	8.86037835747787e-25
ada2	411.8	0.0957750925661227	0.281531420808867	0.0210559108332118	0.0215876315969561	5.40018287061045e-06	7.12042960714921e-39
ada2	411.9	0.0993735121985621	0.327857245176475	0.0525711104733488	0.0540614749108756	0.0587220643464562	1.3234298925467e-09
ada2	414	0.0643577426631466	0.273047421091433	0.0324096228292807	0.0333300644772197	0.0470599448166703	2.56438512530559e-16
ada2	415.21	0.198328205743357	0.558702792758583	0.058643528146966	0.060446412200558	0.000719789366924906	2.39806887438988e-20
ada2	416	0.0892042803532706	0.315268108461843	0.0312019676447476	0.0321351500948574	0.00425070897797132	1.01270147405886e-22
ada2	418	0.0322593116721663	0.133804799916369	0.0186971488981068	0.0192840647558724	0.0844626262868674	3.95948217583973e-12
ada2	426.91	0.0691231543026338	0.273084390774393	0.0383439473945216	0.0394341002091174	0.0714332098803481	4.35722025080742e-12
ada2	427.2	0.102230239220843	0.214094724612359	0.0260913827477922	0.0266891119273287	8.92270913730587e-05	1.04206504996749e-15
ada2	427.42	0.145863850674843	0.348422410950609	0.0557221445734568	0.0572343260147412	0.00885246280574348	1.14581683303529e-09
ada2	428.1	0.176448644410263	0.52072893301383	0.0338849709705608	0.0351796581633535	1.91625388932899e-07	1.4221301646031e-49
ada2	428.2	0.125359067154563	0.342766848302307	0.0259921470678516	0.026770668078312	1.41443848106655e-06	1.5607786607316e-37
ada2	433.2	0.0925554215793092	0.258220945907192	0.0365259554407301	0.0375736146834103	0.0112780622161845	6.31302060764491e-12
ada2	433.21	0.0718732433686807	0.245360555914246	0.0400528614932806	0.0411881431056657	0.0727398351999006	2.56803919099035e-09
ada2	433.3	0.126611658653721	0.290411704440457	0.040277683389761	0.0415944930221419	0.00166957964073573	2.91059230445096e-12
ada2	433.8	0.117821648613894	0.42008109596778	0.0568798781333122	0.0586674192362231	0.0383203326055722	8.04529232959371e-13
ada2	443.9	0.152471878607243	0.409143246284306	0.0423150688407986	0.043596006279311	0.000314259948783297	6.29886890874751e-21
ada2	458.1	0.118958638897533	0.317484118034853	0.0370368844073684	0.0382607653113875	0.00131861877487993	1.05965167170237e-16
ada2	458.9	0.0461347187858405	0.212954049298467	0.027932767901825	0.0287965631887236	0.0986091144173201	1.41280297501157e-13
ada2	459.9	0.0533779311208024	0.195972065459801	0.0173517296816788	0.0178667196850363	0.00209635269319513	5.41316137227508e-28
ada2	480	0.0924349851741878	0.324026459483299	0.0256009100576589	0.0263576451329934	0.000305473876817603	9.82196898115398e-35
ada2	480.11	0.0570926850032073	0.244805229823452	0.0236414774390215	0.0243677387987645	0.0157379198276159	9.53968860973678e-24
ada2	481	0.131849931105265	0.307301162268801	0.04903507080608	0.0506768794056898	0.00716899527520252	1.32833145202114e-09
ada2	496	0.023360865836193	0.171974357338641	0.0243477782732509	0.0250246012039795	0.337324031549481	6.32140444923225e-12
ada2	496.1	0.190022149019508	0.301395501815032	0.0441914013460582	0.0454664450135994	1.7081340103245e-05	3.38047249106563e-11
ada2	496.21	0.0712476320466888	0.278212358103442	0.0349868652633563	0.0360158090271343	0.0417091167918648	1.12091712119826e-14
ada2	496.3	0.0932879633144843	0.273717242621811	0.0439339284117878	0.045453731117635	0.0337229014926441	1.72395004945499e-09
ada2	501	0.0768403880602533	0.282364261593877	0.047794561851928	0.049193679871217	0.107895988701628	9.4761377012134e-09
ada2	502	0.362386287877241	0.602477122557594	0.0462937760347971	0.0477657858608613	4.95810383161521e-15	1.78700141829061e-36
ada2	507	0.111643780367751	0.245054167726534	0.0234948165651556	0.02417608813393	2.01566588932006e-06	3.8157705499418e-24
ada2	508	0.115471520955399	0.243856707524926	0.0337934083538494	0.0348446949634214	0.000633191019680157	2.58923560833573e-12
ada2	509.1	0.0951959778711491	0.329115421155818	0.0318700546367572	0.0328208102431879	0.00281726117527182	1.15232626811113e-23
ada2	512.7	0.033649082421943	0.194086477730405	0.0240695726497874	0.0247967982981497	0.162115314670892	4.99338788912264e-15
ada2	512.8	0.0336949659677369	0.139798241545434	0.021996928357415	0.0226697793752347	0.125570998103594	6.97198946886597e-10
ada2	516.1	0.13178070859679	0.334194594803115	0.057107503477914	0.0586427244999406	0.0210219467042013	1.2063633645535e-08
ada2	519.8	0.0567651441991824	0.152298775320787	0.0160259066883318	0.0164885245123123	0.00039697560568696	2.5432883085906e-20
ada2	530.2	0.170147206780478	0.384953668723799	0.0493081965671699	0.0509184934683823	0.000559159380279148	4.02469854539761e-14
ada2	532	0.0582465619394743	0.174521663546025	0.0265298500943491	0.0273536498023989	0.0281270053049749	1.76860783172321e-10
ada2	535	0.0830713040691311	0.181679082966004	0.020954407785642	0.0216484194068349	7.35859375337807e-05	4.76900052165357e-17
ada2	535.8	0.0423504450171699	0.165087650917905	0.0270019161167867	0.0278986813386244	0.116782285108796	3.27071022405201e-09
ada2	537	0.111202842828543	0.335009465712536	0.0420173812643849	0.0434598010402907	0.00813075127638201	1.27314543506703e-14
ada2	558	0.0389821942367697	0.161564160890079	0.0285248206365291	0.0294151580547456	0.171748800299647	3.96176332694803e-08
ada2	563	0.0498871581218144	0.150870213092111	0.0183564012648539	0.0189241404187906	0.00657377758862066	1.55662356757551e-15
ada2	564.9	0.0572974063693676	0.153362269177985	0.0183555883946839	0.018910706015088	0.00179917693376401	5.06981714583271e-16
ada2	571.5	0.0821794691411561	0.364167205335607	0.0381882264031479	0.0395385846630103	0.0314006421863719	3.24833397794197e-20
ada2	571.51	0.539993539412527	1.26801198859047	0.0698385799362904	0.0720844775180901	1.05850419828709e-14	2.90584721383836e-69
ada2	572	0.180809790667034	0.381853902461265	0.0541234139827274	0.0558462235235512	0.000835691269614051	8.05332434416821e-12
ada2	573	0.124728308254377	0.288816966438249	0.0436803958292077	0.0451901309495693	0.00429724130211929	1.64641317622259e-10
ada2	573.7	0.0548788264878312	0.247085936006492	0.032986472021896	0.0340447705364975	0.0961770454568316	3.93795546521778e-13
ada2	574.1	0.0731589736003931	0.256226228966353	0.0303494954006288	0.031404899798416	0.0159284915015021	3.38375411175918e-16
ada2	585.1	0.0954570392968673	0.400989944489381	0.0204527809706523	0.0211603254909762	3.05345167469111e-06	4.40879440909475e-80
ada2	585.2	0.10211970961924	0.502976557438478	0.0646788809767342	0.0666155127399359	0.114365293828044	4.33783936959773e-14
ada2	585.3	0.0583953533941454	0.41698296835408	0.0221684426318712	0.0230948847770137	0.00843442906432743	7.17898668638314e-73
ada2	590	0.182333482984513	0.349985256156519	0.060622776758554	0.0628805222206071	0.002632563212803	2.60837100244017e-08
ada2	591	0.0615646011685244	0.216683643558767	0.0182833656721229	0.0189114666139096	0.000759227604220981	2.14925175054404e-30
ada2	599.4	0.0302300182164982	0.204488281130382	0.0307580391240705	0.0318277234959998	0.32568959979124	1.32001472718698e-10
ada2	605	0.102935153938152	0.361030529400462	0.0488371066847776	0.0504287767342243	0.0350548486578528	8.11394696308296e-13
ada2	681	0.0661889333550298	0.286602098420292	0.0434237333104525	0.044728624880416	0.127444501807414	1.47850631001974e-10
ada2	681.3	0.0774486319606771	0.290886536412137	0.0306210899223178	0.0315259105193878	0.0114304019164248	2.78568198000462e-20
ada2	686	0.0471807177415929	0.192262371232387	0.0329047326394993	0.0339383465645843	0.151612758187259	1.46983160179434e-08
ada2	687.4	0.0705914603822178	0.239904650536504	0.0362303427975427	0.0373823843663074	0.0513662602531131	1.38452539964026e-10
ada2	707	0.153166776129639	0.560115514004302	0.0480750653797587	0.0497173394164612	0.0014425856103006	1.9314807680811e-29
ada2	707.1	0.167755945564969	0.479553084595208	0.0406844743775998	0.0421709053408694	3.73416878413703e-05	5.78780570008612e-30
ada2	714.1	0.0788143798955997	0.30313130422618	0.0400749587191037	0.0416067757209435	0.049220804662919	3.20185934373854e-13
ada2	716.9	-0.0151894035855658	0.0796476614319922	0.013400063556857	0.0138218355379616	0.256990824993416	8.29007095974878e-09
ada2	743.11	0.0461233003324119	0.155566355923606	0.0213617160048864	0.0221785991265664	0.0308379826407505	2.31176977230218e-12
ada2	782.3	0.124959696584218	0.362057115394896	0.0322147199728972	0.0332807665885447	0.000104902844838643	1.45354493350384e-27
ada2	783	0.128296308415366	0.225787544901811	0.0362498745383524	0.0373801558169736	0.0004013100995643	1.53823110084363e-09
ada2	788	0.0717514621093679	0.196304312907938	0.0242234151273608	0.0249403042950045	0.00305577858194913	3.51910369725337e-15
ada2	789	0.0550009970950024	0.184314947776567	0.0224088412800879	0.0231946142040193	0.0141106999655945	1.9192523686409e-15
ada2	798	0.114628615888173	0.245400447437145	0.0255148447011078	0.0263576932348987	7.03507723352682e-06	1.27361818439415e-20
adam12	8	0.0135725008610735	0.210970654487655	0.0237823048141623	0.0241676189049708	0.568204743409003	2.55854745353597e-18
adam12	38	0.127343205493588	0.375487333120015	0.0286829385945249	0.0290896678781676	9.00907412709378e-06	4.06082392436172e-38
adam12	38.1	0.0566248082319727	0.351658032586017	0.0586654659063039	0.059531769370145	0.334436959906457	3.48256322800388e-09
adam12	41	0.0328495049921083	0.286307813625207	0.0357305952088629	0.0362062291179388	0.357904011798975	2.62198429005349e-15
adam12	41.1	0.178260286329926	0.513946483715015	0.0471856969662426	0.0477557241208547	0.000158190781346255	5.20358771167419e-27
adam12	41.4	0.138766430940897	0.428921539453909	0.0369877442114474	0.0375054389156687	0.000175648823151031	2.7554269020176e-30
adam12	112	0.0610363642276828	0.242946824504683	0.0324427331453949	0.0328736849399667	0.0599233673321734	1.46483466563562e-13
adam12	197	0.034344495419729	0.168788263032072	0.0231197620533273	0.0233715765605707	0.137410405688452	5.12488383475129e-13
adam12	198.1	0.108241992845382	0.194305546222764	0.0338676907417348	0.0343185955103395	0.00139334945075118	1.49780065041918e-08
adam12	244.4	0.0148659079640343	0.165794555991905	0.025124456905318	0.0254463135598912	0.554057712736083	7.24649972934829e-11
adam12	250.1	0.0601410801694072	0.454519543240002	0.07076554138827	0.0715995505242022	0.395400748839826	2.18021310124103e-10
adam12	250.2	0.0535778289037876	0.392348790308249	0.0201548524326815	0.0204241169669083	0.00785338135127019	3.04833562201341e-82
adam12	250.23	0.0491980722713216	0.488342440696404	0.0511176082735379	0.0518504096356377	0.335824293560103	4.58473137734574e-21
adam12	250.7	0.0618494560415336	0.487138807977032	0.0518799738666395	0.0525637596220003	0.233196803547717	1.90418397753623e-20
adam12	251.1	0.126608625424368	0.675810405117876	0.056266755347984	0.0571544851672747	0.0244394409479539	2.92413032260744e-32
adam12	252.1	0.0240518616638788	0.498327900964499	0.072398633148375	0.0736451678644206	0.739727442052999	1.31837639770062e-11
adam12	261.2	0.0850252066691798	0.349374616169757	0.0468564123693129	0.0475007716573057	0.0695868440797372	1.90733408883602e-13
adam12	269	-0.00333773435046481	0.435835015345062	0.072733013213403	0.0734875807228805	0.963397745190005	3.01590402033545e-09
adam12	272.1	0.0499369949777844	0.188665623061845	0.0311125822615565	0.0314717498808991	0.1084846064114	2.03784754950339e-09
adam12	272.11	0.00827093087148285	0.154135805159993	0.0145886567409237	0.0147604590765236	0.570753185378904	1.58611209360508e-25
adam12	274.1	0.025859582905043	0.467310098167389	0.0363144510460755	0.0368370991217305	0.476401791756655	7.08366034816637e-37
adam12	275.5	0.11410447051851	0.377695512887315	0.0485859186357189	0.0492671589941584	0.0188487402053913	1.77065489538422e-14
adam12	276.12	0.120797904010156	0.23880929216295	0.0336688656194302	0.0340163848337134	0.00033345152586701	2.21203044770793e-12
adam12	276.13	0.16794186611328	0.63601710610284	0.0494797275831111	0.0502856998419586	0.000688407106789142	1.1465529195303e-36
adam12	276.14	0.0995107036049141	0.278998310925845	0.0374360933878588	0.0379204979331219	0.00785712131936015	1.87451276317517e-13
adam12	276.41	0.127380736449709	0.550133176391612	0.0473269538448824	0.0480379216509469	0.00711304161279874	2.29621997067226e-30
adam12	276.5	0.0841548944565746	0.321086356032316	0.0305414776199619	0.0309498890474215	0.00586150995246112	3.24261735506713e-25
adam12	277	0.128233746629064	0.309192152361186	0.053231176363159	0.0539624583702634	0.0159964274408144	1.00570443974119e-08
adam12	278.1	0.0401846080799685	0.494769386069088	0.0184822011019251	0.0188156743748055	0.0296876553247659	2.15350307517215e-152
adam12	280.1	0.0318999262025054	0.272594511350226	0.0240872824136409	0.0244601128433018	0.185387745211081	7.62134669142843e-29
adam12	285	0.0453411854753986	0.278913219329455	0.0212363568888249	0.0215399030495488	0.0327549966848183	2.3904213481141e-38
adam12	287.3	0.13629678105813	0.353964967073783	0.0542536292172764	0.0549828053239657	0.0119975969985593	1.21266041075444e-10
adam12	289.4	0.110338016405004	0.274496852919453	0.0456432358252194	0.0463404290109481	0.0156317738509639	3.15188797417358e-09
adam12	290	0.117985783574092	0.291886430233276	0.0451791517067689	0.0456106203902711	0.00901434851529894	1.5585826796616e-10
adam12	290.2	0.114667440338734	0.317068825670666	0.0383137813268581	0.0387973824579594	0.00276384610508254	3.02243373129108e-16
adam12	292.4	0.0766671507645504	0.263266422457558	0.0367366639753637	0.0371343933024955	0.0368937129619295	1.34541338032114e-12
adam12	306	0.0271667412720859	0.162347457642814	0.0127946435117383	0.0130106785770767	0.0337295408077259	9.84080273915021e-36
adam12	317	0.109624815961426	0.27058158374797	0.037763498278486	0.0384355178332998	0.0036968851150587	1.92400057168729e-12
adam12	317.1	0.0744851978212911	0.158692187779773	0.0263120748267178	0.0267567257205139	0.00464263583947353	3.0122907298555e-09
adam12	327.3	-0.0272859128152186	0.393238063409597	0.0371905644436458	0.0377409873242344	0.46314478242905	2.02246298892183e-25
adam12	342	0.0730808065909949	0.341307642523813	0.0529915494228602	0.0537095066466963	0.167862988514214	2.0883780863306e-10
adam12	350.2	0.0900976595409854	0.347426544861039	0.0307052231749447	0.0311588741856195	0.00334324664453659	7.14748316289167e-29
adam12	357	0.0556125672905193	0.291993939146872	0.0492242416724913	0.049898715675856	0.25856890738838	4.86478445519755e-09
adam12	394.2	0.0905222667534181	0.274227488319758	0.0332979849799373	0.0336772254443686	0.00655685682276025	3.8618531083414e-16
adam12	394.7	0.104654682249923	0.327745988116414	0.0421138320809308	0.0426501867481138	0.0129535798677544	1.5357801181355e-14
adam12	401.1	0.0284607136967465	0.193893773485386	0.0111744061657059	0.0113481853314603	0.0108667332515227	1.89057587090736e-65
adam12	411.2	0.0161196562903692	0.203165176937079	0.0261202868716307	0.0264630914080367	0.53714788012967	1.62472543201888e-14
adam12	411.4	0.0279661514411393	0.181525204129019	0.02077637102575	0.0210440889742098	0.178284572633543	6.35642438284039e-18
adam12	411.8	0.0138315709430974	0.245393487985631	0.0222037290633164	0.0224690311950488	0.533324544183703	9.10715038042355e-28
adam12	414	-0.00576398677277423	0.26835131743167	0.0337322122270186	0.0342073115517027	0.864322170995156	4.33462272822813e-15
adam12	415	0.102415541767369	0.297388146157436	0.0364375241536132	0.0369159272689076	0.00494313561929737	7.89463249951816e-16
adam12	415.21	0.197904026751562	0.611977231550396	0.060955119420949	0.061485732132112	0.00116744383005263	2.4430403021914e-23
adam12	416	0.0324881231863933	0.357247459411597	0.0324503909110682	0.0329407282627913	0.316748123395686	2.10268269087185e-27
adam12	418	-0.0092898420468608	0.116649452665078	0.0192634924909473	0.0195500545029922	0.629627521194628	2.42089134247741e-09
adam12	426.32	0.11728244214626	0.32247950982206	0.0441482772223646	0.0446705744333343	0.0078942959659038	5.23485634734466e-13
adam12	426.91	0.0233969004327638	0.256188026533049	0.0405326893790126	0.0410514943284917	0.563780491824724	4.35755042920483e-10
adam12	427.2	0.074075752073376	0.262672438721507	0.0275911681185177	0.0278101660945967	0.00725812159502974	3.54743540655805e-21
adam12	427.42	0.056815580397815	0.38030300390988	0.0582860514428726	0.059066316704867	0.329673629028723	1.20599103430951e-10
adam12	427.7	0.0354166745572662	0.24175511034505	0.0410377787781196	0.0416278823852658	0.388123111805561	6.3401789302188e-09
adam12	428.1	0.107138973148958	0.580860007325158	0.0357800858606673	0.0364254249713677	0.00275008255143543	3.01056855087733e-57
adam12	428.2	0.0677916451610553	0.386383969655346	0.0274049840077103	0.027785713420884	0.0133722804423958	5.83690973727688e-44
adam12	433.2	0.0543426842588504	0.240365790484162	0.0381588721337511	0.0386322352204525	0.15441271414496	4.91179298496455e-10
adam12	433.8	0.126500188880938	0.456976596254869	0.0591401795700133	0.0599655120973482	0.0324365656586524	2.52387886909804e-14
adam12	443.9	0.0653044077750319	0.370357788515831	0.044227758862703	0.0447880294996349	0.139796846245175	1.34946381726598e-16
adam12	450	0.0252917871294018	0.386764491303743	0.0688877963362797	0.0699376926111574	0.713511109844759	3.19994620476696e-08
adam12	454.11	0.0632959379258694	0.42017153837959	0.0576265247196209	0.0582586162472889	0.272037715536333	5.5063733390895e-13
adam12	458.1	0.0588219765891875	0.281425599992182	0.0387888121652535	0.0392556224782014	0.129401158945399	7.55188543573417e-13
adam12	458.9	0.109197912957174	0.324729977429629	0.029012269059519	0.0294332129977201	0.000167315330357092	2.65546657387521e-28
adam12	459.9	0.0326954455334308	0.224023123483915	0.0180496495773437	0.0182921122482	0.0700762968869687	1.74370062909765e-34
adam12	480	0.0447748592566803	0.312499486817267	0.0268138765113358	0.0272000042824771	0.0949512033138626	1.49923219312627e-30
adam12	480.1	0.117999956031939	0.416202983419287	0.0619541795487339	0.0628092804865365	0.0568278333463791	3.43840050794487e-11
adam12	480.11	0.0419046176403717	0.266861466294941	0.0247030129780251	0.0250304416924324	0.0898222096582635	1.54130792500393e-26
adam12	480.2	0.0263339919973204	0.367564164334228	0.0576449681978336	0.0587284225493016	0.647792727453259	3.88174981851146e-10
adam12	480.5	0.109239364058251	0.37185648370273	0.0653361351171049	0.0661009963730629	0.094532331946004	1.84885038667947e-08
adam12	495	0.0490987774919028	0.19383830098146	0.0293060412734496	0.0297060567896827	0.0938595505091499	6.79056812472828e-11
adam12	496	0.00721597717844646	0.236529577335487	0.0252961771865008	0.0255922038430969	0.775445268302379	2.41364614504862e-20
adam12	496.21	0.025478954652116	0.337117602352568	0.0363713729812753	0.0368589277235879	0.483601238596756	5.89939993301283e-20
adam12	502	0.077088153097282	0.313249063663945	0.0486336699949837	0.0490950376341212	0.112948647360635	1.76553555329819e-10
adam12	507	0.0494995665051031	0.238094380285975	0.0244823707207251	0.0247953416028777	0.043192334826131	7.81166832991147e-22
adam12	509.1	0.0420073126569016	0.349564508802629	0.0332489890412779	0.033719262812907	0.206439631500505	3.50687280754539e-25
adam12	509.2	0.0684133953458955	0.344938816280574	0.0515635499718257	0.0521241580829796	0.184582055310471	3.64983116012942e-11
adam12	512.7	0.011850585713378	0.230043765618968	0.0248781573316599	0.0251927657395072	0.633828615178634	6.76552085110693e-20
adam12	519.8	-0.0254953219384486	0.138710465729867	0.016440753396749	0.016652370141484	0.120964179275471	8.09974064376483e-17
adam12	537	0.0712870691311038	0.257931957450719	0.0435506523082289	0.0441873320675887	0.101656134056749	5.30733764607283e-09
adam12	558	0.017360447588814	0.172066539803684	0.0291968360105704	0.0295926819798596	0.552110676339827	6.08167317613476e-09
adam12	562.1	0.000461671617488593	0.096696279919778	0.0147641811682725	0.014950952018097	0.975054448994753	9.95935624790005e-11
adam12	563	0.0158343120555659	0.118868392157855	0.0189551748208078	0.0191848100486531	0.403517502522068	5.7929372040903e-10
adam12	564.9	0.0136717885191131	0.128466309670402	0.0189357810706685	0.0192393190287311	0.470289458368097	2.43418524267932e-11
adam12	568.1	0.10993436895605	0.252991732687407	0.0414546871839215	0.0421231546003922	0.00800363322782653	1.90154349446853e-09
adam12	571.5	0.0191099270535087	0.380130505958372	0.0392330054244417	0.0399057592613507	0.626195953593179	1.63924827226281e-21
adam12	571.51	0.0279839067898839	0.628511257316459	0.073138375401986	0.0740392039180749	0.702004564483113	2.08605534986361e-17
adam12	572	0.228779685705245	0.398513307386901	0.0559608606439539	0.0565984993779655	4.34716701204083e-05	1.90785792394171e-12
adam12	573.7	0.030901955425449	0.229922077487193	0.0341824810505505	0.0346736988552319	0.365980004623955	3.33369394576711e-11
adam12	574.1	-0.0104765131227283	0.24636587843509	0.0310379126001841	0.0315036562415145	0.735710444133746	5.27263668191108e-15
adam12	574.12	0.113396798157669	0.289503875821116	0.0422391877516935	0.0429179723198137	0.00726090719116527	1.52483962640569e-11
adam12	578.1	0.0466107868082493	0.331616544500225	0.0586702760028195	0.0594879789525968	0.426931660682977	2.48222491823436e-08
adam12	585.1	0.13259907134401	0.510431071502488	0.0214834153494148	0.0218665115291243	6.73633878185333e-10	1.62142027389386e-120
adam12	585.2	0.154137075377018	0.645757999113953	0.069536848278634	0.0702816071150957	0.0266487680070151	3.99652641083642e-20
adam12	585.3	0.158753229226776	0.62554367854538	0.0236490510094172	0.0241814044785592	1.90820720500448e-11	1.49561693469042e-147
adam12	586	0.0842321547003731	0.391482750845077	0.0699769521068209	0.0709669040639613	0.228700593570438	3.45988680081834e-08
adam12	586.2	0.0367912048752365	0.266623740941706	0.0476487170897419	0.0483364184221004	0.440034937998705	3.46799934415772e-08
adam12	591	0.0467929945478049	0.210628531404408	0.0188636369410701	0.0190885617800414	0.0131164261352103	2.61135244352173e-28
adam12	599.2	0.0272307189087276	0.143250887380987	0.0254721412841819	0.0258247870361191	0.28505198199863	2.90561683561363e-08
adam12	599.4	0.0545511281352318	0.223738222272857	0.0317756018925754	0.0321513690796509	0.0860227686312206	3.42935279808513e-12
adam12	681	0.0885312341858018	0.382364325942714	0.0452991260020234	0.0458711463580241	0.0506575246952982	7.70948347949963e-17
adam12	681.3	0.127553944715724	0.452078212700622	0.0319059627119055	0.0323151364919904	6.39315059831255e-05	1.80237151409844e-44
adam12	686	0.0439556440523936	0.215144798442577	0.0335986041258084	0.0340802282723643	0.1907858012347	2.73868732120882e-10
adam12	707	0.159142910592025	0.645622726722728	0.0502230741465451	0.0510177061446113	0.00153111286146988	1.05141932102568e-36
adam12	707.1	0.13590160729709	0.451191393048731	0.042768409145331	0.0433946248211861	0.00148490963296514	2.54783031657597e-25
adam12	714.1	-0.00500740830645709	0.23066486423005	0.0413326481220796	0.0418582897184513	0.903573031625839	3.57584760848364e-08
adam12	716.2	0.0155491523305788	0.222380416704974	0.0196462616324211	0.019885440961803	0.428677922157025	4.93487484375419e-29
adam12	716.9	0.0037351755669974	0.185175314737942	0.0137709982979297	0.0139482767833455	0.786210360040739	3.19597713232383e-40
adam12	721	0.106583458591432	0.273645486842606	0.0387431746123445	0.0391879007734432	0.00594090312325463	2.89132761135924e-12
adam12	740.1	0.0432592714455245	0.148041350372636	0.0237150717676342	0.023939285914829	0.0681330738256915	6.24840274109529e-10
adam12	740.9	-0.00179203978279666	0.219807921451604	0.0243910680449096	0.0247018557371148	0.941431202157796	5.66383262277336e-19
adam12	771.1	0.0697783017771774	0.320962764990558	0.0560849212582178	0.0567538536793559	0.21344274132179	1.55531264706703e-08
adam12	782.3	0.0560401634411362	0.382939479971737	0.0337176435817811	0.0341931869211407	0.0965042128135549	4.11005643790919e-29
adam12	783	0.0877878442975127	0.239196076927336	0.0370776402873686	0.0376724101084012	0.0179001971004241	2.16198238148092e-10
adam12	788	0.064825448473888	0.186838367630688	0.0252084810615726	0.0255006361908228	0.010123767881124	2.35692063587699e-13
adam12	790.6	0.0141737719794947	0.187706905812773	0.0273495193266772	0.0277062009045934	0.604286822782055	1.24487200760146e-11
adam12	798	0.0402424954036095	0.158774031949953	0.0264657739101267	0.0268274221403364	0.128373154477238	3.25190472839302e-09
adam15	276.12	0.112669236481207	0.19449268748874	0.0319289324144174	0.0323568135101942	0.000417526563225	1.84527246980868e-09
adam15	287.3	0.174510236609895	0.318397931989957	0.0531340481684958	0.0538035863579464	0.00102221816098815	3.26310704958405e-09
adam15	571.51	0.400384615696345	0.734280363908017	0.0705357161574519	0.0715746632745788	1.37608183772936e-08	1.07881524073503e-24
adam15	585.1	0.0604101075841357	0.135509979958852	0.0204080085052779	0.0206824168433764	0.00307521511095376	5.67938890157668e-11
adam22	269	0.19839621096741	0.460195516149792	0.069749298413263	0.0703495833023899	0.00444925341492862	6.08833164422004e-11
adam22	276.13	0.0555161101145276	0.327704502252129	0.0463041821410073	0.0467037008017304	0.230549815657714	2.27216804940037e-12
adam22	278.1	0.0180020209959167	0.116989331067228	0.0180839816063119	0.0183134624539307	0.319508808018408	1.67893458718865e-10
adam22	317	-0.232325353101819	-0.457347990437309	0.0370732003104835	0.0373558981781513	3.68860831545496e-10	1.8315243808733e-34
adam22	317.1	-0.134631907743211	-0.230671197493042	0.0256321367061573	0.0257969804553847	1.50076772608786e-07	3.82914624788968e-19
adam22	318	-0.101705593700397	-0.232637665983345	0.0236465713387166	0.0238961716312103	1.69974211421107e-05	2.13076614854839e-22
adam22	496	-0.186675911588362	-0.223956582721706	0.0242889490794485	0.0243459121388514	1.52244164469892e-14	3.61498398100029e-20
adam22	496.1	-0.220187986912067	-0.253207636755852	0.0439806002936211	0.0439809895843242	5.54344765190508e-07	8.55173021459773e-09
adam22	585.1	0.0162458545528054	0.200777355445237	0.0203937649099395	0.0205321734607913	0.425678209163736	1.39024908536671e-22
adam22	585.3	0.11790491830991	0.562666299597721	0.022191961447136	0.0227497230049126	1.07860993021036e-07	4.73800382258158e-135
adam22	586	0.182835459204478	0.395453233234393	0.0663565094134131	0.067083129249319	0.00586292431265787	3.74742734358295e-09
adam23	317	-0.115923954412097	-0.26098508797652	0.0366071341459673	0.0368328621366078	0.00154177217930977	1.38384537619685e-12
adam23	317.1	-0.0702255591478214	-0.144048687880133	0.0253240373948065	0.0254754235479467	0.00555286193451284	1.56375429877991e-08
adam23	496	-0.108360649192571	-0.1427852013717	0.0239740985147004	0.0240632656996698	6.18673694428049e-06	2.96107687536333e-09
adam23	585.1	0.0704906235291472	0.190224266590221	0.0201946238819058	0.0203565818133777	0.000482002471520828	9.22309382050648e-21
adam23	585.3	0.148136558509349	0.421927137232386	0.0218858601960424	0.0221818035909618	1.30037570121014e-11	1.13592100660382e-80
adam8	8	0.0278578701035264	0.166354327344433	0.0228770155700355	0.0231239250028544	0.223329219292965	6.29040287960937e-13
adam8	38	0.116668072453241	0.322325798562516	0.0271265886611912	0.02743607058926	1.70124856503956e-05	7.20970089326172e-32
adam8	38.1	0.154460284037111	0.335261321855957	0.056198375296821	0.0568051675507848	0.0059871723628601	3.59227622335655e-09
adam8	41	0.133443849972087	0.32467734223055	0.0339994999452874	0.0343481370590433	8.67741211989094e-05	3.30687856287724e-21
adam8	41.1	0.166051640218611	0.380484762584785	0.0454233761166283	0.0458704337659954	0.000256538304540335	1.08794208474228e-16
adam8	41.4	0.104179526803418	0.297359919905632	0.0351157532505864	0.0355467477112861	0.00300969308683833	5.99519854239175e-17
adam8	80	0.088917794455868	0.240676536153781	0.0427172683186158	0.0430876414510067	0.0373843104033139	2.32701767411266e-08
adam8	112	0.0552593217108998	0.214249894745466	0.0311046843331968	0.0314099944121125	0.0756407480330921	9.03624064796535e-12
adam8	165.1	-0.00528262120832038	0.224887651060667	0.0402812820551322	0.0407309908800443	0.895661929798752	3.36518030794936e-08
adam8	197	0.0727618163312104	0.158423708060021	0.0224275355265062	0.0226071795797942	0.001177366675486	2.42315376191259e-12
adam8	202.2	0.344402763259193	0.408005935482173	0.0663518222937637	0.067032216298156	2.09668510833771e-07	1.15251512262658e-09
adam8	244.4	0.00914699970859898	0.138961049010018	0.0241857065465816	0.0243715076865052	0.705283085286263	1.1856067554716e-08
adam8	250.2	0.0386602604557068	0.297174331679071	0.0192978044881971	0.0194587782962871	0.0451397129077693	1.17524977285796e-52
adam8	251.1	0.0678737639300128	0.352079050109033	0.0528616560655271	0.0534334104727134	0.199145943173332	4.42446858961924e-11
adam8	252.1	0.105075884428697	0.432431563119872	0.070522769936302	0.0715598894778731	0.136235580975452	1.51338225434666e-09
adam8	269	0.215008386265085	0.452957595161584	0.0692246515842229	0.0697877662775697	0.00189668045513953	8.55511674059968e-11
adam8	272.11	-0.0358062693002059	0.0781666811157436	0.0138735034997592	0.0139939602422276	0.00985401568553845	2.32701653794221e-08
adam8	274.1	-0.00762035071208973	0.276463349744063	0.034362938251808	0.0346523699883082	0.824500141226999	1.48489207145032e-15
adam8	275.5	0.09642099160896	0.351405138358509	0.046510344956668	0.0470836048172526	0.0381621828532071	8.42993555780398e-14
adam8	276.13	0.0171645109671648	0.382255090341363	0.0457360759024347	0.0462249992245699	0.707441241002866	1.34584003612107e-16
adam8	276.41	0.0467129077089592	0.37560981837942	0.0452667658660867	0.0457536098706101	0.302096900291203	2.22291112885927e-16
adam8	276.5	0.0252121465686658	0.242006592739662	0.028703353194642	0.0290869352524572	0.379743295303254	8.78793722588448e-17
adam8	278.1	-0.0185261699982908	0.268297326242279	0.0179372138789707	0.018124314726863	0.301681442381728	1.39736969753173e-49
adam8	280.1	0.0414647516390839	0.216549755508252	0.0229762597280785	0.0232134999548096	0.0711250763289958	1.07265436259134e-20
adam8	285	0.0290749483422442	0.179147945166121	0.0202042084078112	0.0204283740312793	0.1501352038048	1.79358534449519e-18
adam8	287.3	0.244675181352388	0.365083689543339	0.0522220517083562	0.052779909696014	2.7957100610716e-06	4.60996491470247e-12
adam8	288.11	0.238522253826242	0.260749854899793	0.0422309148806693	0.042634994761113	1.62279436785404e-08	9.60348455073269e-10
adam8	289.4	0.229788035822091	0.376840800499452	0.0438249044719505	0.0442623621009333	1.57711927004552e-07	1.68327451252313e-17
adam8	290.2	0.105222763129554	0.250826188080018	0.03576070917557	0.0362388566258122	0.00325665644632616	4.46978269852081e-12
adam8	306	0.0182838743286405	0.121129947421894	0.0122424234263736	0.0123903529415739	0.135310308204641	1.42529535946766e-22
adam8	318	0.0367166561432847	0.292805839450621	0.0234498303360292	0.0236479839284348	0.117406313937187	3.27692246324135e-35
adam8	327.3	0.0161971511895472	0.271506911997991	0.0360058419073572	0.0363018268497245	0.652820140267266	7.48032275293937e-14
adam8	350.2	0.0324655444544966	0.206289899655032	0.0283884327797652	0.0287570357068861	0.252781775772667	7.30800309411059e-13
adam8	401.1	-0.0112236484719971	0.120761562813568	0.0107096849550278	0.0108252279754965	0.294642967440824	6.72621672434027e-29
adam8	411.2	-9.71462744723376e-06	0.178925280457613	0.0248630543725078	0.0250977039088553	0.999688246225072	1.00991079587549e-12
adam8	411.4	0.031282630582741	0.168769944979361	0.01979815075824	0.0199811025233208	0.114088910809447	3.00222271077005e-17
adam8	411.8	0.0152341063063541	0.198832723338054	0.0208862583599844	0.0210610694637217	0.465766695681406	3.70048141846274e-21
adam8	414	-0.00632802486503666	0.187684016092262	0.0319454297402333	0.0322689456879705	0.842975758404866	6.01851072022679e-09
adam8	416	0.0473687244180706	0.25059455557573	0.0307893356824914	0.0311386069059562	0.12393171350986	8.43558321659234e-16
adam8	418	0.0479574798345602	0.141925768141775	0.0185654066995655	0.0187304153839478	0.00978989329873332	3.52850546457217e-14
adam8	428.1	0.0435412124519793	0.361979319180158	0.0333497519551241	0.0337545503350101	0.191690902631056	7.86446899196692e-27
adam8	428.2	0.035712415496575	0.253051430551426	0.025731606061706	0.0259924351446216	0.165173185601943	2.12601467153189e-22
adam8	433.2	0.0520531428704042	0.213941355333582	0.0359100536864565	0.0362957466156278	0.147186188107454	3.76063658386346e-09
adam8	443.9	0.0196731374304854	0.305398826369358	0.0419052376785748	0.0423211204825097	0.638735676220571	5.34496758204243e-13
adam8	454.11	0.18354344937815	0.398159085998588	0.0542369702716563	0.0547514252905193	0.000714114214907311	3.53881766206874e-13
adam8	458.9	0.0105856507020357	0.166140420395763	0.0276717052309128	0.0279692431319777	0.702057740732135	2.84828432990423e-09
adam8	459.9	0.0355573680550276	0.163233553673829	0.0171442629785075	0.0173469098574627	0.0380784081749167	4.96373180602313e-21
adam8	480	0.0461309261631689	0.29321043132033	0.0252411232071967	0.0255276955917023	0.0676081218937406	1.55177827757425e-30
adam8	480.11	0.0551182342909164	0.271497447244837	0.0234076986727957	0.0236848625905946	0.0185373959906955	2.02591544770834e-30
adam8	480.5	0.0575675346444655	0.3455635703348	0.0610229635524844	0.0616456128846253	0.345489156041448	2.07477948329442e-08
adam8	496	0.0011775121512432	0.283488808275177	0.0240683889795906	0.0243322567291127	0.960980184074867	2.27473591338122e-31
adam8	496.1	0.00226462315255042	0.325209300605702	0.0437595222560853	0.0442506016192149	0.958726660395668	1.99302985687549e-13
adam8	496.21	-0.0215258788648943	0.374112875496386	0.0345350518149314	0.0349389251662875	0.533083953033862	9.37366563594648e-27
adam8	496.3	0.103690175593211	0.328913346263462	0.043511745048032	0.0441525784966787	0.0171703856831424	9.37153465192979e-14
adam8	502	0.101857424007336	0.349259698665774	0.0456615927155444	0.0462012450839475	0.025700849217165	4.04528358888264e-14
adam8	507	0.0172094659606413	0.178682155327907	0.0232534844612035	0.02350179425187	0.459250744270431	2.89532597936858e-14
adam8	508	0.0759503173136227	0.244665275487822	0.0332379214537598	0.0336088303745315	0.0223098874843365	3.34336658974884e-13
adam8	509.1	-0.0165962617494814	0.295481848356629	0.0315368247536021	0.0318704231075384	0.598714347943281	1.83804512690271e-20
adam8	510	0.0316797929612383	0.285569762836302	0.0494516056825611	0.0500673885449267	0.521768217989351	1.17228854954292e-08
adam8	512.7	0.0529231292080263	0.215596712212328	0.0238576292819486	0.0240856890711172	0.0265350977097457	3.51520618029381e-19
adam8	514	0.0639860906936432	0.243010201390927	0.0405687654498444	0.0410023682450339	0.114743651348533	3.0901565008557e-09
adam8	519.8	0.0281217490809839	0.158788361485496	0.0158792028126902	0.016006217931765	0.0765640434951071	3.39334419008415e-23
adam8	535.8	0.0637364937906892	0.153302889028427	0.0265980161983752	0.0268577016697227	0.0165620937473076	1.14333225006238e-08
adam8	537	0.131288877363026	0.272842374750797	0.0415958934586154	0.0420079510190707	0.00159787601107697	8.3023789188787e-11
adam8	558	0.0331787199157672	0.163545234191093	0.028173938762324	0.0284023189840197	0.238940684553755	8.50333050218335e-09
adam8	564.9	0.0424067646115606	0.134881955108893	0.0181427794361135	0.018352335414801	0.0194188762972355	1.98830801930763e-13
adam8	571.5	0.0930829502732604	0.339457087320213	0.0379629964775657	0.0382996269478093	0.0142088760983885	7.77529500919632e-19
adam8	571.51	0.299863803285311	0.686326437117289	0.069343803756061	0.0698678938613523	1.53013020278385e-05	8.94560217421805e-23
adam8	574.1	0.0289513962526374	0.264776724541411	0.0300138148683333	0.0303134533978428	0.334744023616116	2.44460316025883e-18
adam8	585.1	0.0632556431692448	0.356124593070037	0.0202443554326669	0.0205236258871917	0.00178043099795725	1.90715468622019e-67
adam8	585.2	-0.0142476187896752	0.405051850338115	0.0642699576115587	0.0648486002904787	0.82455991658219	4.20785948533946e-10
adam8	585.3	0.0489888458601219	0.42253372215198	0.021897168637677	0.0222905939382748	0.0252717791416448	3.9627666302461e-80
adam8	586	0.142836190908285	0.382157625745583	0.0657536456641415	0.0664386096786348	0.0298335620010245	8.81722594408896e-09
adam8	591	0.015408511848643	0.159285301913314	0.0179943641102689	0.0181793214561235	0.39183377088842	1.91995435034208e-18
adam8	599.4	0.017566853218676	0.17137131010486	0.0302533239776761	0.0305598143651915	0.561470558696102	2.04992754913286e-08
adam8	681	0.0836681726215078	0.246698298411194	0.0428173262998994	0.0431677787063818	0.0506926084907367	1.0978710061089e-08
adam8	681.3	0.0997556326010355	0.314068376424413	0.0304170874759516	0.030697457399025	0.00103957359036755	1.43894146144371e-24
adam8	707	0.0781655423500417	0.414200172115238	0.0472470966932741	0.0477671713600231	0.0980465003504696	4.27473877146247e-18
adam8	707.1	0.110324589173829	0.354031689788273	0.0398471430995311	0.0403518276051322	0.00562812804100996	1.73009031967177e-18
adam8	714.1	0.0802132430738481	0.267635720617784	0.03954856742866	0.039987592417649	0.0425376766679205	2.18687324201907e-11
adam8	716.9	-0.00703689697847541	0.092508680513678	0.0132491430007705	0.0133796382681526	0.595334990357158	4.70713024355574e-12
adam8	782.3	0.0787143762585926	0.305754796827905	0.0318617845968373	0.0322200741717192	0.0134926243946721	2.3197905128591e-21
adam8	789	0.0368359083397053	0.144742956802052	0.0221335775776765	0.0223500922825884	0.0960615605860408	9.40811722057161e-11
adam8	798	0.0524821173250763	0.152623477543711	0.0252231038989861	0.0254417073335222	0.0374599033450371	1.98600023166192e-09
adam9	8	0.0545039550959224	0.228836961863835	0.0232568786722801	0.0238330336373714	0.0191005477187105	7.86582531867604e-22
adam9	38	0.0942641990649899	0.299754455581594	0.0279267021736712	0.0286014195974107	0.000737045552017448	1.06287806172093e-25
adam9	38.1	0.100185596371916	0.356400967071893	0.0575645341900136	0.0591085293306175	0.0817879487845685	1.64362913359797e-09
adam9	41	0.0985538091682619	0.291914460890252	0.034905158913679	0.035697938608724	0.00475062767749074	2.90159507997163e-16
adam9	41.1	0.0955377888863221	0.358200365939203	0.0465615780473117	0.0477016151972308	0.0401833759488563	5.94955238409096e-14
adam9	41.2	0.0779624895800336	0.319318315140687	0.0551966907475336	0.0566016142264247	0.157817909645381	1.68569703415534e-08
adam9	41.4	0.123360604039234	0.354544569536599	0.0362049351098623	0.0370667956674264	0.000656121011901967	1.12181901562909e-21
adam9	197	0.0671179073979099	0.167299840474338	0.0226706441659442	0.0230920809223468	0.00307075678947013	4.32755148429193e-13
adam9	244.4	0.0382035485824575	0.140545981287817	0.0246246219755555	0.0251005779636914	0.120797004405467	2.15203487790049e-08
adam9	250.1	0.135355728071397	0.608364802895417	0.0700849168626996	0.0717758031121812	0.0534446793495743	2.33261438140382e-17
adam9	250.2	0.0788270219700141	0.217187904516552	0.0197032938063099	0.0201241296438601	6.31546459690706e-05	3.73845549323422e-27
adam9	250.23	0.114871645805751	0.546914887387735	0.0505054510591152	0.0519807422679578	0.0229395118083497	6.87768349880913e-26
adam9	250.7	0.128278570266034	0.543864010634467	0.0513403547257393	0.0527486364578509	0.0124687974016342	6.31818375298428e-25
adam9	251.1	0.177179942311849	0.761341778042708	0.0550156938858538	0.0568911426267469	0.00127951773940398	7.6600619788361e-41
adam9	252.1	0.0633871142458882	0.491454642289951	0.0714218852854289	0.0731641722046495	0.374808326637606	1.85314522876385e-11
adam9	261.2	0.118644269432941	0.318496621118178	0.0455972547231863	0.0466397772761823	0.00926805919441291	8.5590622429036e-12
adam9	261.4	0.114365027559637	0.227565641389836	0.0329331279137317	0.0336829615423761	0.000515358547094335	1.41750230276704e-11
adam9	262	0.202066904732368	0.410632261421184	0.0715833535216845	0.0731524819963218	0.00476033254717323	1.98418769144058e-08
adam9	269	0.270698473199853	0.702716825593997	0.071559689587242	0.0733979283473818	0.000155052422426482	1.02779163064915e-21
adam9	272.11	0.0077786223126719	0.0895326688140558	0.0141967427721717	0.0144728503121371	0.58374959170314	6.16123090373177e-10
adam9	274.1	0.132165952846537	0.431253052001787	0.0355051153155664	0.0365344148121328	0.000197300389017149	3.72090140963499e-32
adam9	275.5	0.133681921078954	0.334715869232313	0.0473724097082381	0.0485049590268672	0.00477346623596255	5.17641993783656e-12
adam9	276.12	0.114717466826345	0.252155710371258	0.0323970285862878	0.0331040239149903	0.000398632763486285	2.59496019577606e-14
adam9	276.13	0.208651245783925	0.683264970363774	0.0481033427830778	0.0497995286980126	1.44071709365864e-05	7.67366329569276e-43
adam9	276.41	0.143765677054337	0.5296761220697	0.0461780585002373	0.047527385876984	0.00185014268970925	7.60419382732807e-29
adam9	276.5	0.0832588444438329	0.30346814081747	0.0296361709850208	0.0303802980051787	0.00496392134950971	1.70328044273403e-23
adam9	278.1	0.0614390852567906	0.242293761171559	0.0182412573564447	0.0187041272129527	0.000756775076439352	2.22946169600516e-38
adam9	280.1	0.045600530178203	0.232342148260687	0.0235348331068861	0.024101217746818	0.0526749604995038	5.40477785150955e-22
adam9	285	0.0742352153264672	0.271239397889675	0.0207203127109527	0.0212239963421738	0.000340026446492324	2.1249073132408e-37
adam9	287.3	0.147281652604219	0.421692392352672	0.0534506122248551	0.0547833422096874	0.00586075633765521	1.38801342406969e-14
adam9	290.2	0.0778399640666888	0.251026199191768	0.0367992344335369	0.0376952240362141	0.0344077579146806	2.75015980295786e-11
adam9	292.4	0.0985091570247066	0.26741293201338	0.0355975940650158	0.036405811567046	0.00565230317039539	2.05242269691369e-13
adam9	306	0.00702476880924475	0.117202594420779	0.0125120067637975	0.0128000288806826	0.574496111511722	5.36415608957e-20
adam9	318	-0.00181721347814135	0.157315089408479	0.0237477324320996	0.0243349527001997	0.939004163672466	1.01584938609862e-10
adam9	327.3	0.00962843086397408	0.233376881463192	0.0368261829562711	0.0377805558502991	0.79374078501564	6.52611721765918e-10
adam9	350.2	0.0816409422230776	0.277538030725837	0.0296074440796552	0.0303331802297565	0.00582547502141478	5.71174613852629e-20
adam9	357	0.153566896133671	0.359243850667181	0.0481544549420694	0.0492762179765366	0.00142741887470646	3.09012322576292e-13
adam9	394.2	0.0152865411291494	0.223545550684351	0.0323578401758904	0.0330834527089841	0.636625922818296	1.40858780839501e-11
adam9	394.7	0.0639708755149226	0.292953339443637	0.0407209277559102	0.0417036769325035	0.11619235758445	2.14618062435297e-12
adam9	401.1	0.02085295706837	0.0999464367440046	0.010899378440436	0.0111012196140799	0.0557193277125554	2.19243932507999e-19
adam9	411.2	0.00774197917716008	0.158238338690211	0.025446738993213	0.026004787544871	0.7609431575003	1.1651349884059e-09
adam9	411.4	-0.00664858876497885	0.11590274165941	0.0202499747868394	0.0206834321270568	0.742665354023152	2.09882721058135e-08
adam9	411.8	0.0272028115654001	0.204152167202452	0.0215977874230367	0.0220881481496094	0.207843133307915	2.40553581921442e-20
adam9	414	-0.0207762373955607	0.21130698696263	0.0327594179847343	0.0335709165284185	0.525946034791607	3.08697220763537e-10
adam9	415.21	-0.0204580565424329	0.373035359575079	0.0588636991794909	0.0603000577162766	0.728178444164962	6.15855365137237e-10
adam9	416	0.0865302029601772	0.322414641250151	0.0317612966787511	0.0326304875409295	0.00644201160663231	5.04391802072398e-23
adam9	418	0.0302035129872798	0.111178511483552	0.0188916250219351	0.0192737130183691	0.109869956479831	8.00270534807316e-09
adam9	427.42	0.0333970034644297	0.355393751503903	0.056999544570302	0.0586134833443778	0.557931277195147	1.33319539450012e-09
adam9	428.1	0.0274900945707165	0.409377566815429	0.0345488723529929	0.0356595047583195	0.426213884220532	1.65932905652929e-30
adam9	428.2	0.0531059882364369	0.304511637724958	0.0265228081829367	0.0271650337012774	0.0452550315947885	3.65466401486998e-29
adam9	443.9	0.0163794471138462	0.337998913438811	0.0428031099171503	0.0440275136822808	0.701964789343056	1.6286635335824e-14
adam9	451.2	0.100592399714752	0.260202721103451	0.0408718234776527	0.041773255133245	0.0138485732009947	4.69628752634265e-10
adam9	458.1	0.100049265662235	0.306214705530826	0.0377914996315155	0.0386849527619082	0.00811130312369196	2.46058749310078e-15
adam9	458.9	0.0461381552474644	0.245698896665437	0.0283259843100557	0.0290113634748072	0.103349443882371	2.47387182968162e-17
adam9	459.9	0.0643227139334051	0.224931005219143	0.0175801310991162	0.0180022283870358	0.000253369173953866	7.98769057599158e-36
adam9	480	0.0529231737860099	0.25794747646524	0.0260972001339893	0.0267095893547212	0.0425678671696043	4.56940946843436e-22
adam9	480.1	0.115265507644518	0.381126823010048	0.0598067109316449	0.0613516720066854	0.0539421834953775	5.22588933806453e-10
adam9	480.11	0.0357979852269459	0.230974066224875	0.0239960820759225	0.0245642310369432	0.135744699519113	5.30988754288815e-21
adam9	480.2	0.103868740415029	0.324686973675132	0.0562939772680052	0.05789430773258	0.0650211254188109	2.04357730269217e-08
adam9	496	-0.0269099630774245	0.165532752444483	0.0245318662405543	0.0250424813445079	0.272668018498214	3.84117845423415e-11
adam9	496.21	-0.0191080758649695	0.259998800325693	0.0353745244310002	0.0362306499379791	0.589083327957855	7.16697474640246e-13
adam9	507	0.0485566171270491	0.208938468977223	0.0238666844738584	0.0244185313150125	0.041901851913623	1.16291906803843e-17
adam9	509.1	0.0206288212966242	0.245195346140703	0.0321724878951718	0.0329594304716826	0.521396342635529	1.01214290905369e-13
adam9	509.2	0.0829634116669043	0.300436756523775	0.0497823783790214	0.0508654727629092	0.0956095584803078	3.4945889704215e-09
adam9	512.7	0.0586329091672667	0.219170826164841	0.0243642417362868	0.0248525723367768	0.0161055499158227	1.15652922779804e-18
adam9	519.8	0.0389244964306078	0.152662179209801	0.0161319933024007	0.0164568493512038	0.0158272113452158	1.75115544443277e-20
adam9	535	0.0367101509755562	0.127484922762376	0.0210527857390372	0.0214771936344662	0.0812080303544137	2.92366564903512e-09
adam9	535.8	0.0653599640776785	0.157073209837645	0.0270566964648852	0.027632612227041	0.0157064256662192	1.31317494494083e-08
adam9	537	0.0944911397358337	0.253109731888779	0.0426111076380702	0.0435791370419338	0.0265873274933755	6.32052929252718e-09
adam9	558	0.0697523411086295	0.204621533420767	0.0286033786659897	0.0291910020203895	0.0147440762414033	2.38749770481001e-12
adam9	563	0.0540309230392886	0.139882347259406	0.0185134210806285	0.0188886222336599	0.00351750123931063	1.30518894658559e-13
adam9	571.5	0.0813201794145808	0.280967746959126	0.0387026624541068	0.039705471607699	0.0356276190880784	1.48056369507186e-12
adam9	571.51	0.397061372712229	0.847529832869689	0.0717287562236851	0.073532802861817	3.101728529207e-08	9.77153517734531e-31
adam9	572	0.176508499327208	0.317591000122301	0.0549892565162083	0.0561658385482087	0.00132793885888234	1.56280088316919e-08
adam9	573.7	0.070700727880512	0.208921877331461	0.0334695361921836	0.0342004154544271	0.0346529753365768	1.00412829257133e-09
adam9	578.1	0.161552394876288	0.412584913808356	0.0581630257436069	0.0596165590570525	0.00547655368538264	4.49598653914703e-12
adam9	578.2	0.140274776851045	0.356348788383538	0.0513569675206136	0.0525892160424671	0.00630720042034895	1.23479455784127e-11
adam9	585.1	0.132653187519001	0.476490045792638	0.0208207245406668	0.0215014021926484	1.87543864759366e-10	8.19295295312107e-109
adam9	585.2	0.073861110235751	0.593404346129816	0.0673001105214125	0.0692019777103505	0.272427821483088	9.91193061804543e-18
adam9	585.3	0.170218079637694	0.693729486709789	0.0227774079451063	0.0237872100448517	7.83212035355726e-14	5.55630626967325e-187
adam9	586	0.195587744168256	0.4968187420364	0.0678131300324853	0.0695661175383353	0.00392388966967624	9.21990465110907e-13
adam9	590	0.148716923901648	0.394514602114926	0.0606891332083668	0.0620978480881746	0.0142669696479395	2.11001565610573e-10
adam9	591	0.0635135923303143	0.191985927135002	0.0184019041012172	0.0187758926042814	0.000557544835927878	1.53023814266326e-24
adam9	599.4	0.0498934161444967	0.172748423208699	0.0308287340840544	0.0314275971045093	0.105575074409855	3.86939734708419e-08
adam9	681.3	0.112422684676114	0.334885262459861	0.0312844727473738	0.0319914046886691	0.000326188298348522	1.21206565840561e-25
adam9	686	0.067398207169673	0.189973841562832	0.033029522087368	0.0337013094793593	0.0412961309681112	1.73051226104836e-08
adam9	687.1	0.0979624842322743	0.199886886080152	0.0329680511617696	0.0336485421934479	0.00296409762915763	2.8427147916695e-09
adam9	707	0.136014994837817	0.526809671968053	0.0489709815471034	0.0503773384024142	0.00547854023976529	1.35702590229261e-25
adam9	707.1	0.0579052621741569	0.341592777680353	0.0409929000323193	0.0421433818639249	0.157782759406151	5.25331855898178e-16
adam9	716.2	0.0794834643214322	0.158821526155274	0.01919064410993	0.0195780172453339	3.44617820667335e-05	4.96960362198202e-16
adam9	716.9	0.0458563310071241	0.131821930309883	0.0134767164555322	0.0137553826164561	0.000667396662070883	9.39945745117282e-22
adam9	740.9	0.0347709755253848	0.150169105968285	0.0237546488275448	0.0242395928729311	0.143261022298173	5.82113683352575e-10
adam9	782.3	0.0569161671469292	0.283781357523812	0.0325704100662521	0.0333122996618292	0.0805539676957183	1.61192441246496e-17
adam9	783	0.098962590199078	0.206765879683666	0.036331895024314	0.0371381035476612	0.00645260314379972	2.58440510940132e-08
adam9	788	0.0554749309491341	0.16723853681328	0.0245443259425316	0.0250213045943702	0.0238092314876005	2.3275202162889e-11
adam9	789	0.0774383601156648	0.181807011787604	0.0225765559047823	0.0230195342760616	0.000603505054605935	2.8353958440634e-15
adam9	790.6	0.0262253185726855	0.1505474485509	0.0265331901237925	0.0271159549886659	0.322958384348042	2.82439473419522e-08
adam9	798	0.0522505332097814	0.163651906673543	0.0258242469808436	0.0263441605328364	0.043040893104576	5.22893861135149e-10
adamts1	38	0.0725748752392105	0.165178411082768	0.0282533324277329	0.028676476689013	0.0102075155680446	8.40808319317858e-09
adamts1	41.4	0.10857547691045	0.207506885407958	0.0363103131929168	0.0368752033900522	0.00278785325976536	1.83079444520773e-08
adamts1	250.2	0.0153077541710931	0.1371927587398	0.0199620575987773	0.0202306633928545	0.443175163672068	1.18994935822013e-11
adamts1	285	0.0547633681140697	0.122803728825207	0.0209055947649771	0.0212198911823692	0.00880444154989578	7.15698586378482e-09
adamts1	401.1	0.00252226152346748	0.065202138825584	0.0110471457406852	0.0111966325048166	0.819399081207127	5.76725246719814e-09
adamts1	411.8	0.0452675000528449	0.121932209688911	0.0219111185415513	0.0222120941228623	0.038832232573006	4.03184184888041e-08
adamts1	415.21	0.220711236733835	0.351994519222498	0.0599038094447487	0.0608387980226879	0.000229217347639504	7.22146206348403e-09
adamts1	416	0.0965627016693408	0.179837211964416	0.0320181483116323	0.0324948374853767	0.00256239697875829	3.12417095944174e-08
adamts1	428.1	0.0970556680613704	0.239171756608691	0.035093155712176	0.0357091858006884	0.00568080717898895	2.11630344651989e-11
adamts1	585.1	0.0506229146283396	0.185674383107857	0.0211010307491865	0.0214534761785804	0.0164366343621445	4.94011390780536e-18
adamts1	585.3	0.0999379083415453	0.284176815648438	0.0231051735184668	0.02356444879126	1.52291481169783e-05	1.72709174241167e-33
adamts1	681.3	0.0934494768050945	0.183989801597087	0.0315996374550859	0.0320476169065592	0.00310350181522181	9.40422329137302e-09
adamts1	707	0.163272118594158	0.31059613392576	0.0494699905911253	0.0502604189013474	0.000965376441741168	6.42087707253637e-10
adamts13	250.2	0.161259955201015	0.208987344257976	0.01934822386023	0.01958152700405	7.77521841776145e-17	1.36629866193144e-26
adamts13	285	-0.0235260821854216	-0.118627957734457	0.0201944570547085	0.0204345826657617	0.244028219003213	6.42682192867061e-09
adamts13	306	-0.00212651800588844	-0.0738652446252404	0.0122573129443919	0.0124008444172472	0.86226649381274	2.57746067191142e-09
adamts13	317	-0.0788779310821538	-0.232476542043988	0.0367037246118805	0.0371819276762876	0.0316308864603407	4.04174626263683e-10
adamts13	317.1	-0.0764365404338496	-0.165162345554414	0.025406405213372	0.0257154317247516	0.00262494202908216	1.33883576060242e-10
adamts13	318	-0.017729763261202	-0.212199889217422	0.0234320235462513	0.0237210759874418	0.449261555848155	3.69845335316752e-19
adamts13	458.9	-0.0715477260536725	-0.164289555098618	0.0276336435140391	0.0279745803631326	0.00962123858151875	4.28454686127033e-09
adamts13	480	-0.0795846927014622	-0.172840075762628	0.025348078483918	0.0256702212211524	0.00169136171157231	1.66089865465045e-11
adamts13	480.11	-0.0594565920786702	-0.150983264416386	0.0234470702155936	0.0237471091020724	0.0112197462845837	2.04445387038237e-10
adamts13	496	-0.0357115004989188	-0.172287331847637	0.0241162645193321	0.0244137740882387	0.138658373369062	1.70169309383482e-12
adamts13	496.1	-0.164976879700326	-0.324020273400234	0.0435693166963505	0.0441401200400577	0.000152760653769404	2.12447436070957e-13
adamts13	496.21	-0.106933454674742	-0.274786904882953	0.0346306294870348	0.0350949710374864	0.00201624596730305	4.88613370088415e-15
adamts13	502	-0.153693917038594	-0.269028917032013	0.0456682022296138	0.0462728710135066	0.000764197296034724	6.10096673150181e-09
adamts13	509.1	-0.0651120492303906	-0.186273579238278	0.0315076489102758	0.0319159462296808	0.0387768237025581	5.33472622751437e-09
adamts13	509.2	-0.169853131496961	-0.296252471201855	0.0489961487745844	0.0496463131013113	0.000526962302977657	2.41270407477765e-09
adamts15	8	0.0566166269061878	0.227194478010786	0.0230028298113201	0.0231277243178238	0.0138438551071863	8.92195407037044e-23
adamts15	38	0.0150973264653659	0.264985663588679	0.0276607486326606	0.0278393790152745	0.585201189900055	1.75907264228484e-21
adamts15	41.1	0.004597758740398	0.303615227538852	0.0462071492087093	0.0466563813066585	0.920738755332376	7.64245457405555e-11
adamts15	41.4	0.0745549566937815	0.338263510133377	0.0355622275535715	0.0356423687990158	0.0360409832465883	2.29952915281156e-21
adamts15	80	0.0239451517839014	0.25985738518438	0.0433467626700482	0.0436682513033822	0.58066800835073	2.6697110788433e-09
adamts15	112	0.0311510794491511	0.188003315897481	0.0313932841439765	0.0314562416761222	0.321058603951055	2.27756431145389e-09
adamts15	197	0.0246966712517848	0.126496574741442	0.0225214567820274	0.0225295290556421	0.27282324436627	1.96902151086573e-08
adamts15	208	0.0388030926313809	0.112684621064144	0.016775663302663	0.0169362198615341	0.0207194163252041	2.86263300914867e-11
adamts15	244.4	0.0122402696373346	0.195277923070119	0.0242816744146692	0.0242640226726486	0.614194650066924	8.41276778934726e-16
adamts15	250.2	0.0528120680846912	0.498725886927898	0.0196118169849567	0.0198135512850597	0.00708399443549719	8.33551022411843e-140
adamts15	250.23	0.034578586869922	0.300778784115888	0.0500057883711131	0.0505141186054016	0.48925660419772	2.61106154005119e-09
adamts15	250.41	-0.00141433186124844	0.300914641747858	0.0366467938855967	0.0368016622500975	0.969214401542997	2.91822435795398e-16
adamts15	250.42	0.0109597757708279	0.333527297643073	0.0533595340608822	0.0535953088191955	0.837263610283638	4.87523257716774e-10
adamts15	251.1	0.171528200797548	0.54881138113559	0.053253585819484	0.0533296657838157	0.00127757533354532	7.74320959437271e-25
adamts15	269	0.069605017537216	0.50261489206443	0.0704248126139548	0.0704863400838497	0.322976719483909	9.98808952005599e-13
adamts15	272.1	0.053131267536229	0.244924420747991	0.0301612611794074	0.0303076727588261	0.0781414455709967	6.40968648484514e-16
adamts15	272.11	0.0114043040483707	0.212140364951828	0.0141435395242155	0.0142083810132606	0.420054886513993	2.0822620117803e-50
adamts15	274.1	0.119022062070442	0.567494484543547	0.0352491108220424	0.0354385349244243	0.000733883369780898	1.02880470252559e-57
adamts15	275.5	0.099322701829227	0.324427439897708	0.0470082199668441	0.0471673004974594	0.0346110874011669	6.06016888587495e-12
adamts15	276.13	0.0739047539446549	0.528324079287862	0.046719917209828	0.0467190790435873	0.113679649075143	1.19068410636692e-29
adamts15	276.41	0.0613702351447383	0.421419740398266	0.0459575599435791	0.0462051136502012	0.1817560734042	7.46889552784137e-20
adamts15	276.5	0.0212431688201418	0.234330603086827	0.0293031544312747	0.0293909669837882	0.468485908064377	1.55020806076894e-15
adamts15	278.1	0.0373560667392229	0.60978609322319	0.0181156248793772	0.0184365110399894	0.0391990745420727	6.81986098638141e-240
adamts15	280.1	-0.0237880245742687	0.168800388040253	0.0233373260936797	0.0234673216607861	0.308054705316857	6.33840639940417e-13
adamts15	285	0.021879836567578	0.187452313958972	0.0205036358219837	0.0205980445958106	0.285917724070633	8.9924587601867e-20
adamts15	292.4	0.0674744131441778	0.200556919002728	0.0349579428682472	0.0350845628356979	0.0535870509844206	1.08813133392044e-08
adamts15	302	0.120995792604235	0.31232228711397	0.0529991584177284	0.0540505638860062	0.0224317977638347	7.54432968990996e-09
adamts15	306	0.0223018742178603	0.179294413171804	0.0125126208328748	0.0126156144779658	0.074692115450338	7.70755634801073e-46
adamts15	318	0.050371875830752	0.312252401687213	0.0236526940942236	0.0240590904494639	0.0332008137443632	1.61891127272591e-38
adamts15	327.3	-0.0405723245277592	0.47674551049599	0.0365267736958339	0.0371494503799861	0.266673490801167	1.06888021471333e-37
adamts15	350.2	0.0228908982590321	0.223858183695777	0.0290869256295768	0.0291935192104784	0.431292174773292	1.74592649452122e-14
adamts15	394	0.16673101514841	0.343237096207279	0.0462366486774854	0.0462949066086733	0.000310910139741878	1.22413014483222e-13
adamts15	401.1	0.00165144601403746	0.214611623420466	0.0109227291839534	0.011013887343264	0.879823051664043	1.45613968407654e-84
adamts15	411.2	0.0130908633279727	0.236145005714441	0.0254006405399687	0.0255765098355737	0.606290772948074	2.63435809938545e-20
adamts15	411.3	0.0257227989656393	0.225120911500134	0.0269014495911959	0.0270260730018273	0.338978093604535	8.10010975723936e-17
adamts15	411.4	0.0198549127296884	0.206874555711245	0.020315915543324	0.0204854313867514	0.328416548958335	5.60258798772067e-24
adamts15	411.8	0.0267473045229171	0.264477410551252	0.021430572775066	0.0215226118063845	0.211997742054309	1.04618215037499e-34
adamts15	411.9	0.0519943913413361	0.327545364498713	0.0528476214047151	0.0531090970684182	0.325186860679551	6.94193495588553e-10
adamts15	414	0.0430272597697304	0.300232412007171	0.0327439351459266	0.0329057522739206	0.188828435329404	7.23948989749416e-20
adamts15	415	0.0317518414889466	0.248640498080031	0.0353198310270918	0.0354641728970149	0.368663015250357	2.36564371634457e-12
adamts15	415.21	0.129660523163669	0.412919725922908	0.0593171213780083	0.0591424437685711	0.0288238752163303	2.91456468340446e-12
adamts15	416	0.0530715978429031	0.338126629562931	0.0315445284360349	0.0316925937572228	0.092484647375987	1.42227745883448e-26
adamts15	418	0.0275553552446071	0.16386145051867	0.0187115105468974	0.0188396198941158	0.140847608912426	3.38664455468479e-18
adamts15	426.32	0.0784661469189727	0.247663864962435	0.0424436337837913	0.0425972001921022	0.0644990974602148	6.09653856812577e-09
adamts15	426.91	0.0716055589759973	0.240254396444669	0.0390085826726424	0.0392337471929996	0.066411507955729	9.14460087951225e-10
adamts15	427.2	0.0106278265411595	0.186142820276543	0.0266074650117344	0.0266626984864651	0.689576204536763	2.92264052209787e-12
adamts15	427.42	0.103968681980666	0.36705357538151	0.0563871895048826	0.0566978796166035	0.0652071684893313	9.55366646675449e-11
adamts15	428.1	0.0849937138632318	0.469116424674839	0.0343148292880083	0.0342226003826157	0.0132536459991847	9.11858334974914e-43
adamts15	428.2	0.0336632670555596	0.319840993872367	0.0264385614560467	0.0265127178560406	0.202924396364563	1.64271437050201e-33
adamts15	433.2	0.0570629461617517	0.222415970275042	0.0366808989946301	0.0368312287516641	0.119789359749129	1.5527640102354e-09
adamts15	443.9	0.0602313994273715	0.37657645481734	0.0427516087941289	0.0429586688802709	0.158874024487258	1.85096817601601e-18
adamts15	451.2	0.0701674864973305	0.231384562379888	0.0406937394639927	0.0409253987175215	0.0846569292924008	1.56926692704057e-08
adamts15	458.1	0.0566372685736704	0.252274240244826	0.0372806532271748	0.0373429306020962	0.128708785203218	1.42236469880681e-11
adamts15	458.9	0.0721526728712786	0.234264108434327	0.0280480799049305	0.0282270943470466	0.0100977487761634	1.0475833073008e-16
adamts15	459.9	0.0299994391249973	0.202322285128196	0.0174818763053552	0.0175639428656286	0.0861563954516683	1.05606663656695e-30
adamts15	465	0.0521438175384657	0.13433904520575	0.0208804053175871	0.0210373190120136	0.0125156873729928	1.70560227109254e-10
adamts15	480	0.0257408108351831	0.263173593164148	0.0258415179699206	0.0259341310328896	0.319200153893141	3.39021952656181e-24
adamts15	480.11	0.07811230306523	0.274508677539901	0.0239215480379441	0.0240556692072763	0.00109327664429655	3.66810562197478e-30
adamts15	480.2	0.000163738311618726	0.387121609729776	0.0560334303119388	0.0566116927355548	0.997668461770104	8.01990113858909e-12
adamts15	495	0.00789290090407581	0.16525289186735	0.0285553267669335	0.028668978736722	0.782235246916777	8.20602505015937e-09
adamts15	496	-0.0171663613285078	0.230354261683365	0.0245981890911556	0.0246818981311284	0.485257909819178	1.02990377308976e-20
adamts15	496.21	0.0325937433306274	0.365226753201229	0.0352901348953885	0.0353259342135044	0.355697938412394	4.70531796315149e-25
adamts15	502	0.176740896859995	0.308479791110051	0.0465844932721304	0.0467059837818953	0.000148248272650191	3.98278232559758e-11
adamts15	507	0.0580835337531381	0.18888657178574	0.0237548396512539	0.0239107257984302	0.0144802259127873	2.79668270843996e-15
adamts15	509.1	0.036476862142899	0.353902881912565	0.0321269387164418	0.032271330908967	0.256208594969788	5.53872928597692e-28
adamts15	509.2	0.0616222308071032	0.309564775088583	0.0496024427278363	0.0497581641181666	0.214117595903305	4.92780286739021e-10
adamts15	510	0.126874780463738	0.312995013892726	0.0500208596920462	0.0501022212705067	0.0111986755120999	4.18067138006466e-10
adamts15	512.7	0.0365829672851339	0.243443676481337	0.0242031524496089	0.0242569363640379	0.130662135690733	1.05834014151307e-23
adamts15	512.8	0.0390336117934243	0.143446367360715	0.022059389836726	0.0221425637269719	0.0768140877148703	9.27563192324182e-11
adamts15	519.8	0.0267347384162349	0.190304455003333	0.0160244533242383	0.0161010232675519	0.0952420370721178	3.09885124844843e-32
adamts15	530.11	0.0259560693545784	0.133306163604308	0.017259759289802	0.017322251521509	0.132620286889141	1.40765315382302e-14
adamts15	535	0.00728516089621146	0.123613115114569	0.0208927879789394	0.020954269389815	0.727320088327215	3.65301101943728e-09
adamts15	535.6	0.0691400977381572	0.240222481972903	0.0352971775820038	0.0356385643716024	0.0501362591062019	1.5781998306267e-11
adamts15	550.2	-0.00902259065727629	0.116490993967797	0.0177078255876147	0.0177578795627142	0.610383851009445	5.3821922018766e-11
adamts15	558	0.0338793276271207	0.17028990199439	0.0284168397057209	0.0285642225600696	0.233172193057829	2.49703303289895e-09
adamts15	562.1	0.0100203234328657	0.120243012357857	0.0144249883005823	0.014477380790172	0.487274438867073	9.93348658238108e-17
adamts15	564.9	-0.0018337657101747	0.118204944969694	0.018419452402728	0.0185577009803591	0.920696882864612	1.89534283241097e-10
adamts15	568.1	0.0940567554508057	0.253075819946453	0.0402852859514348	0.0406005076057849	0.0195555970091	4.56661783608378e-10
adamts15	571.5	0.0892724924535681	0.529814595190532	0.0383091951008546	0.0389236504986916	0.0197895078900187	3.41508481903647e-42
adamts15	571.51	0.100158646951618	0.61953582170529	0.0705875241697302	0.0708720593752419	0.155919874080088	2.2981395095483e-18
adamts15	573.7	0.0375945818357555	0.227659592709657	0.0330808102952425	0.0332568022315103	0.255769608107279	7.62067696099531e-12
adamts15	574.1	0.0236611901531245	0.336687314822139	0.0302349780476965	0.0304101025218061	0.433875712710995	1.72370926267648e-28
adamts15	574.12	0.00725513630896302	0.253559286652954	0.0409639825818077	0.041264115553839	0.859421884577793	8.00698401241813e-10
adamts15	578.1	0.0642793640414498	0.361114528934402	0.057678493585926	0.0581192837044107	0.265089403294098	5.18719852333856e-10
adamts15	585.1	0.0753673314765607	0.436847725707629	0.0207067073366237	0.0208201073707294	0.000272898085966662	9.57568361009019e-98
adamts15	585.2	0.0814269948818466	0.548717951559917	0.0654353567131857	0.0653852593327514	0.213356672383451	4.77639053371943e-17
adamts15	585.3	0.155124738523282	0.665170642259682	0.0223956756891703	0.0224588924764894	4.31231450612288e-12	8.96095769018307e-193
adamts15	586	0.179206511646627	0.390999973197269	0.0669292039464223	0.0673730141311198	0.00741620493929304	6.49408090696955e-09
adamts15	590	0.107316514671747	0.337740422328926	0.0603393597337817	0.060760043281945	0.0753137133696148	2.71956216190648e-08
adamts15	591	0.0218497105476977	0.168666745396467	0.0182275589052456	0.0182125343570344	0.230637454518788	2.02478019482931e-20
adamts15	605	0.144447599462337	0.314069684813024	0.0486232858771392	0.0486517053510023	0.00297074041577377	1.07882666142458e-10
adamts15	681.3	-0.0470989241373109	0.263085122707122	0.0308719468985214	0.0310786292246842	0.127104007609112	2.55832799463976e-17
adamts15	686.1	0.100804410790854	0.274920129999681	0.0409036787945989	0.0415394151933776	0.0137229890101519	3.63363809809076e-11
adamts15	695.8	0.00683874824708965	0.368049086223632	0.0622947486027113	0.0627111343454838	0.912583461421224	4.38539438226055e-09
adamts15	707	-0.0776953995724034	0.357401797356251	0.0485327750167409	0.0486116592567708	0.109402355785997	1.94996105893253e-13
adamts15	707.1	-0.0154623109544224	0.242307073260903	0.0409882576584826	0.0410792511249718	0.705997058114546	3.66760884462031e-09
adamts15	716.2	0.010733493923207	0.250198453063558	0.0190102424625418	0.0190473243357622	0.572334734372642	2.05793399618908e-39
adamts15	716.9	0.000992502073128623	0.198934205857928	0.0133909777607296	0.0133998562861827	0.940917111679396	7.38503350287542e-50
adamts15	740.9	-0.00244154613975526	0.225465483879307	0.0238375785688412	0.0238504073253025	0.918419935074368	3.28256978155704e-21
adamts15	760	0.0319451789274272	0.134030893968303	0.0202448723398233	0.020370745722843	0.11457956395986	4.71787922050988e-11
adamts15	771.1	0.0248884393452308	0.309769401968081	0.0537489701148726	0.0539329722836239	0.643328811742977	9.26847647972785e-09
adamts15	782.3	0.000762432484397349	0.301612239954954	0.0323091004844987	0.0323915922400132	0.98117320992413	1.26115485858048e-20
adamts15	789	0.0311304358705202	0.146337536397595	0.0223400145153741	0.0223337628731267	0.163473708884248	5.66572008880733e-11
adamts15	790.6	0.00952425064856325	0.166228371568622	0.0264905713397561	0.026746489223477	0.719195941882973	5.13375926724156e-10
adamts16	41.4	0.107769494738495	0.242978774689863	0.0363360997516034	0.0394835655307285	0.00301791676026069	7.55899666410791e-10
adamts16	250.2	0.00196244360280875	0.160795356201195	0.0197944901413407	0.0214336742292667	0.921026397117048	6.28528911217856e-14
adamts16	278.1	0.011215275753201	0.179306976722124	0.0182265239161316	0.019738207025228	0.538338664352116	1.04407821186122e-19
adamts16	318	0.0662228739424011	0.155943596977309	0.0236789931531776	0.025537089170452	0.00516285680216624	1.01805628135431e-09
adamts16	327.3	0.081042786072025	0.229298366301627	0.0362594947495837	0.0385696916786295	0.0254122518340554	2.76389071483991e-09
adamts16	411.8	0.0373697506430598	0.131764419505218	0.0216602479914881	0.0235027994655849	0.0844790370635825	2.0666329762881e-08
adamts16	428.2	0.0491556835124025	0.164486277655754	0.0268015852747102	0.029095224108525	0.0666452652783568	1.57325491294438e-08
adamts16	502	0.236893346601921	0.351016074444407	0.0480680673895577	0.0513678485232767	8.29526878090513e-07	8.29363620165131e-12
adamts16	509.1	0.0660170230751281	0.194475339446401	0.032708940615098	0.0354172472975662	0.0435582185765372	3.99713270244089e-08
adamts16	585.1	0.0344296026481483	0.195423326206917	0.0209302335152954	0.0227089260596121	0.0999760331298084	7.59363002719933e-18
adamts16	585.3	0.0627298658834157	0.307113735967036	0.0227576561127151	0.0247509491402938	0.00584362773330112	2.360144854225e-35
adamts16	591	0.0497933521384311	0.124399314635963	0.0187351847560068	0.0205097252843389	0.00786652830879138	1.3164054739085e-09
adamts4	8	0.0554588558292433	0.147228824674874	0.0237020856725107	0.0243384958457421	0.0192925090077003	1.45552173378744e-09
adamts4	38	0.102730159074911	0.218566993902216	0.028537528469296	0.0293021585508834	0.00031842923990292	8.71321015264262e-14
adamts4	244.4	0.0780656144896484	0.143974490825967	0.0251103102005907	0.0257401850747224	0.00187780933530559	2.22698414452456e-08
adamts4	250.2	0.0122265510053461	0.160203020470916	0.0200539241690863	0.0205685185806748	0.542071343663686	6.76761043886063e-15
adamts4	251.1	0.148433801236694	0.373071093851488	0.0560267798439609	0.0574410144519993	0.00806499495059578	8.31130960620609e-11
adamts4	272.11	0.0150411442758688	0.0945846711245877	0.0145525136111947	0.0149448239836163	0.301333926913913	2.46874954570135e-10
adamts4	276.13	0.150049804953156	0.392771873343684	0.0492384789433982	0.0505212795775524	0.00230823075259905	7.58148865051305e-15
adamts4	276.41	0.143710231802121	0.341279952960064	0.0471298746127944	0.0482914804685813	0.00229422208382659	1.58223090476988e-12
adamts4	276.5	0.0676475696855022	0.182490247213588	0.0303580304143104	0.0311969841399372	0.0258588250173578	4.92721545446691e-09
adamts4	278.1	0.00193026894457111	0.140563564686995	0.0184615870051823	0.0189440403574717	0.916728162256987	1.17177051731062e-13
adamts4	280.1	0.0580875044044161	0.162113652615504	0.0239825723609791	0.0245952351062988	0.0154323149011749	4.361018130134e-11
adamts4	285	0.0476381560987821	0.145408577597202	0.0211176806210428	0.021677519810685	0.0240805124959318	1.97573589110398e-11
adamts4	306	0.00550154511727702	0.0732627918181294	0.0127508156928152	0.0131107686741786	0.666129473931552	2.297181566488e-08
adamts4	318	0.00585823147007616	0.153610138389179	0.0239578523568871	0.0245458827870949	0.806826258528947	3.89741795134263e-10
adamts4	401.1	0.00524146220551641	0.0810545350004062	0.0111559705797902	0.0114593941467375	0.638473113482495	1.51405952778061e-12
adamts4	411.8	0.0306835438256972	0.137288714576066	0.0221154338279917	0.0227156741078136	0.165311681857756	1.50537454005201e-09
adamts4	416	0.104810413838217	0.220347151647866	0.0323293009251504	0.0331995397785258	0.0011870922171649	3.20013563332296e-11
adamts4	428.1	0.107006917074906	0.295124624911536	0.0356532445430335	0.0366779461433005	0.00268808911953189	8.52802039359387e-16
adamts4	428.2	0.117658969312291	0.2474871748499	0.0273212359900259	0.0280392470790481	1.6585610476391e-05	1.0804502602182e-18
adamts4	443.9	0.0730835187115923	0.254247551695026	0.0440236501098409	0.0452554040474542	0.0968949895324617	1.93114026513709e-08
adamts4	459.9	0.0631734541001169	0.141854711382492	0.0179590100610399	0.0184414158862449	0.000435391468266454	1.44647635131505e-14
adamts4	480	0.0631022120519336	0.199335350703522	0.0267025474443689	0.0274465462624227	0.0181201742654327	3.79508488461811e-13
adamts4	480.11	0.0290398061280009	0.14674341275956	0.0245544919591812	0.0252526272425627	0.236940844301864	6.20949482113448e-09
adamts4	496	0.0625297460612654	0.202191559548832	0.0252223286363689	0.025906430652738	0.0131698690508126	5.96498188496299e-15
adamts4	496.21	0.0579565480081305	0.263726955642069	0.0362105826361661	0.037242693705226	0.109478460666629	1.4280092717561e-12
adamts4	507	0.0638611133624331	0.15279431728676	0.02435149490448	0.0250141820476583	0.00872944424290405	1.00693173698063e-09
adamts4	509.1	0.0755311061550962	0.235133188482939	0.0331270671494524	0.0340345341840896	0.0226051945365618	4.89236403273841e-12
adamts4	512.7	0.0502390065776621	0.14678702755387	0.0248231693389325	0.0254557309235807	0.0429829537442794	8.09996921975947e-09
adamts4	585.1	0.10542401971036	0.27823900880418	0.0213549037798439	0.0219523972267343	7.94314075865727e-07	8.17199235829697e-37
adamts4	585.2	0.187810697330678	0.402770125595534	0.0693495500547434	0.0709515591984433	0.00676543980464402	1.37324663876149e-08
adamts4	585.3	0.0959685987351673	0.312903379774674	0.0234909715262306	0.024196130680457	4.40123761341295e-05	2.97148156915984e-38
adamts4	707	0.136915278157011	0.314660561537436	0.0499987876541085	0.0513094290498477	0.00617441980209039	8.64505484014106e-10
adamts4	716.9	0.0330027990533904	0.0899405585608217	0.0137435491623859	0.0141214912544574	0.0163355904253997	1.90196043525963e-10
adamts8	8	-0.00937810491576164	-0.129499807416383	0.0230069435817042	0.0230308282300408	0.683552213597075	1.87789285679856e-08
adamts8	38	0.00847812403473134	-0.155778691878637	0.0273915773299056	0.0274437749527076	0.756929248929699	1.37651260653434e-08
adamts8	41	0.0195904303045036	-0.20694758813212	0.0344024700580595	0.0344859826143665	0.5690519030168	1.96203861148306e-09
adamts8	41.4	-0.0539220185206204	-0.216866921993367	0.0353734731187851	0.0353235312696394	0.127418022778361	8.28096312306959e-10
adamts8	197	-0.0475538594441163	-0.151558594736616	0.0225057556405168	0.0225009646983485	0.0346038189102385	1.63200105995358e-11
adamts8	250.2	0.027056699345422	-0.179446066547545	0.0194469739720443	0.0195479868252167	0.164132533960124	4.32004234022577e-20
adamts8	261.2	-0.105873874089905	-0.288383299464686	0.0448927875950851	0.0449098545523386	0.0183553098261088	1.35043308509289e-10
adamts8	272.11	-0.0384563015440869	-0.123278014785819	0.013990894269509	0.0140309205561752	0.0059838246123994	1.54749146223036e-18
adamts8	275.5	-0.111598939136245	-0.270098119112844	0.0468269494768654	0.0468347855123125	0.017161918037743	8.06755247297918e-09
adamts8	276.41	-0.0329626638719652	-0.304752466358556	0.0455869740433441	0.045711470976052	0.469635659024575	2.61315122450972e-11
adamts8	276.5	-0.022367708654146	-0.17310027576691	0.0290152030954683	0.0290114447886994	0.440768483286669	2.42218154336915e-09
adamts8	278.1	-0.0306180034093107	-0.26752290123966	0.0179801817688929	0.0180663486977128	0.0885914490883239	1.30437640944208e-49
adamts8	280.1	-0.00584443624344546	-0.157711038425731	0.0231239637976535	0.0231665945866706	0.80046627371132	9.91769704850178e-12
adamts8	285	-0.0202471082264098	-0.154272358176245	0.0203581397478201	0.0203922511392021	0.319957079808328	3.87136847343993e-14
adamts8	306	-0.0130796449262357	-0.111284417156065	0.0123653848281251	0.012427964272123	0.290163565115833	3.4172430208453e-19
adamts8	317	-0.133277129861725	-0.237310718269926	0.0367211701129069	0.0370355052116556	0.000284041347685051	1.4777539854115e-10
adamts8	327.3	-0.0353904786300945	-0.263419629098819	0.0359962991380644	0.0363597992999891	0.325523815333497	4.33064161070537e-13
adamts8	350.2	-0.0382480107500104	-0.209906118669364	0.0288616592399951	0.0288719229305532	0.185098622364111	3.5882087121446e-13
adamts8	401.1	-0.0321854186284042	-0.122186744917973	0.0107730795096474	0.010838199723581	0.00281197248867219	1.76948730917849e-29
adamts8	411.2	-0.0407388889145319	-0.166491840855531	0.0250931190663009	0.0252078067457291	0.104480774883718	3.98126966350544e-11
adamts8	411.8	-0.00459146786125975	-0.141693199585271	0.0211831634843859	0.0212822346260158	0.828402547838936	2.77926634954387e-11
adamts8	418	-0.04155257472903	-0.121608760021472	0.0186087586033416	0.0186690087520277	0.0255517200835065	7.32058670894695e-11
adamts8	427.7	-0.0817287645444638	-0.225256627910919	0.039635105007588	0.039706357129163	0.0392049063892434	1.40267390964034e-08
adamts8	459.9	-0.018849312612924	-0.121168500421534	0.0173000719755319	0.0173526956885244	0.275910929456631	2.89580248326676e-12
adamts8	480	0.00555436451972758	-0.20559914187105	0.0256000896001973	0.0256906612212301	0.828234370624126	1.21547641655608e-15
adamts8	480.11	0.043603554590769	-0.138921058640636	0.0236684247717041	0.023724467577681	0.0654361247409442	4.75282933850184e-09
adamts8	480.2	-0.107107803101746	-0.308233018215143	0.0555483036792585	0.055789515657918	0.0538312302521233	3.29622068092395e-08
adamts8	480.5	-0.16706482178133	-0.373067328667006	0.0615375999563037	0.0616846181543122	0.00663075242168909	1.46673280277822e-09
adamts8	496	-0.0165348609845905	-0.262775809018107	0.0243730173608725	0.0244649276888836	0.497512751451901	6.53901323098203e-27
adamts8	496.21	0.013420396828418	-0.303133864684182	0.0349641727954829	0.0350370488152109	0.701102365558059	5.06892978492549e-18
adamts8	507	0.00132384755996577	-0.131620531770402	0.0234915984112087	0.0235511351724784	0.955059732760825	2.28758861697078e-08
adamts8	509.1	0.0197450982327747	-0.21470785806706	0.0318694778739543	0.0319255886343071	0.535546588349633	1.75280161933499e-11
adamts8	519.8	-0.00982176292868125	-0.119583092970218	0.0159688917729867	0.0160173375461657	0.538517728925076	8.2761488862985e-14
adamts8	530.11	-0.0412763935464204	-0.114487955641914	0.0171543047153962	0.0171895976463127	0.0161201947191084	2.73260718468558e-11
adamts8	550.2	-0.0537420204877548	-0.122875528601307	0.0175420069229903	0.0175766135757617	0.00218677431541628	2.73219161859891e-12
adamts8	562.1	-0.0547815569015226	-0.12777527170033	0.0143123158243533	0.014360990259355	0.000129408481676593	5.71774390941381e-19
adamts8	563	-0.029623630211677	-0.122376544237056	0.0183096045546563	0.0183286130714724	0.105678017103697	2.44210366424764e-11
adamts8	574.1	-0.00987141278498017	-0.168129752242192	0.0300970820782906	0.0300925947872798	0.74292246854019	2.30918581000241e-08
adamts8	585.1	0.0138294525502596	-0.1746643852209	0.0205027310453576	0.0205544182156569	0.499982312159859	1.93456610485536e-17
adamts8	585.3	0.0266377461835772	-0.144613453008167	0.02226929097419	0.0222426340589983	0.231632180670555	7.94525224810675e-11
adamts8	591	-0.0219933747657701	-0.126038998663489	0.0181357070627645	0.0181300780539667	0.225240262760683	3.60327110501165e-12
adamts8	599.4	-0.0426455888845965	-0.167509066001134	0.0304846617784322	0.0304377984445873	0.161837113761808	3.72696623653341e-08
adamts8	681.3	-0.0201937660525309	-0.207216624928978	0.030581060537759	0.0306754081428219	0.509038424505811	1.4269905593736e-11
adamts8	707	-0.000648671898083298	-0.301520123702543	0.0477594755847508	0.0477758537104141	0.989163419952353	2.7698664366313e-10
adamts8	707.1	-0.033312498989432	-0.238773642241789	0.0407059255847887	0.0406885540463228	0.413146077419532	4.40220793784882e-09
adamts8	714.1	-0.0861460186528455	-0.29378291215379	0.0398281894305796	0.0397324205214571	0.0305457278795445	1.42438780522138e-13
adamts8	716.2	-0.0565951835263707	-0.157375535977105	0.018953243689156	0.0189758249990396	0.00282613735567998	1.09986782941782e-16
adamts8	716.9	-0.0433018763318748	-0.139399472197065	0.013382612510286	0.0134008831509907	0.00121352561270255	2.42121150532412e-25
adamts8	740.9	-0.0458408978714257	-0.177220324428161	0.0237542439541802	0.0237342317767515	0.0536318432499319	8.21274264684862e-14
adamts8	743.11	-0.0516986170037642	-0.134208940145567	0.0212177392329006	0.0211121602054454	0.0148270865592566	2.05799365304807e-10
adamts8	782.3	-0.0190007652690241	-0.210348780345077	0.0321416503352981	0.0321329575198675	0.554415154284904	5.90193602516858e-11
adamts8	790.6	-0.0603124828033939	-0.158517090337332	0.0261083197481498	0.0262289432468879	0.0208833533617881	1.50718272926389e-09
adamtsl2	8	0.0337888941352646	0.243201859368097	0.0233896277319456	0.023806925523874	0.148567414052707	1.68843737950011e-24
adamtsl2	38	0.104463885778091	0.360242128993266	0.0279338378778594	0.0280652563595514	0.00018424755831767	1.03229719098995e-37
adamtsl2	38.1	0.134681450859683	0.441803891119013	0.0568510463996413	0.0570153158386693	0.0178351321218777	9.27187312010656e-15
adamtsl2	41	0.0261340994379933	0.289443733578642	0.0348702140408199	0.0350653449569385	0.453575354082166	1.52654479696149e-16
adamtsl2	41.1	0.0870668257214641	0.456138263736361	0.0462657909042728	0.0465198398267337	0.0598518434098502	1.06891013182084e-22
adamtsl2	41.2	0.00658455874785878	0.339235670438505	0.0552936861472996	0.0554944612508672	0.905209302052708	9.77971451623684e-10
adamtsl2	41.4	0.089472991997226	0.387285005751795	0.036356564593311	0.0370313854992721	0.0138555820142683	1.34255283940488e-25
adamtsl2	80	0.0396548541857813	0.280764770374064	0.0436738236669854	0.0441677984378036	0.363890049360327	2.06033022829334e-10
adamtsl2	112	0.00886539083081318	0.21931827436801	0.0317053261337216	0.032378343574872	0.779770330813349	1.25607922382182e-11
adamtsl2	197	0.0297603938905357	0.162594956496286	0.0228264915557481	0.0231732967699701	0.192313523367604	2.27528636886566e-12
adamtsl2	208	0.0469797197352348	0.129132807834954	0.0168809045952994	0.0170028097114794	0.00538572106679865	3.08286571281356e-14
adamtsl2	244.4	-0.00250499589795553	0.161202492813263	0.024955363525475	0.0258114041617372	0.920043394595004	4.22722228966945e-10
adamtsl2	250.1	0.0923679599634719	0.827275357573053	0.0696525522796912	0.0702893228151591	0.184798443583728	5.60068836933598e-32
adamtsl2	250.2	0.197939009167393	0.809827161919145	0.0196178717689777	0.0198762412780242	6.13386401836095e-24	0
adamtsl2	250.23	-0.0234677912778165	0.750528533850353	0.0500303745049347	0.0502948587015865	0.63901898021713	2.35044367292306e-50
adamtsl2	250.41	0.0410838956269774	0.329174720106077	0.0373272045910207	0.0377560829909653	0.271052422510987	2.82022962466428e-18
adamtsl2	250.42	0.0416516357816222	0.381654616756912	0.0539323279346548	0.0543316946739913	0.439940071095434	2.14788093956399e-12
adamtsl2	250.7	-0.0536482693387648	0.742911112756137	0.0507976069571162	0.050928311705527	0.290914287267545	3.37881799231793e-48
adamtsl2	251.1	0.128208802282227	0.814315290114271	0.0545844147205131	0.0552527466667715	0.0188331594041965	3.67477523677049e-49
adamtsl2	261.2	0.0554376979401826	0.352397987678827	0.0454742015506676	0.0461141151662462	0.222805415131603	2.1409236996568e-14
adamtsl2	261.4	0.117598116792221	0.338101226363366	0.0332427087068965	0.034151730719939	0.000403840570769549	4.16385695160542e-23
adamtsl2	269	0.160879234916443	0.680498292097576	0.0704199898721369	0.0701036894628809	0.0223381881744618	2.81430448388979e-22
adamtsl2	272.1	0.0772278143556465	0.307460142932588	0.030376209567675	0.0304793233548914	0.0110100953354259	6.27478633658408e-24
adamtsl2	272.11	0.0146567140253422	0.247920673366687	0.0142134711511104	0.014269673816539	0.302454212749795	1.29951668128936e-67
adamtsl2	274.1	0.111422209008051	0.512356955388128	0.03507056174889	0.0347426244293519	0.00148762648325915	3.20624673512405e-49
adamtsl2	275.5	0.0556233633628365	0.287800802265457	0.0474343743734396	0.0480264398465747	0.240940890137871	2.06576946685258e-09
adamtsl2	276.13	0.167399880301287	0.621561232426274	0.0477453193595859	0.0479043948300167	0.000454723767551118	1.69517376791527e-38
adamtsl2	276.14	0.125731520413098	0.340543191653568	0.0366481458646631	0.0372675909416222	0.000601860927533755	6.37451728192125e-20
adamtsl2	276.41	0.146097936639014	0.582114091202315	0.045961836601778	0.0462156855623707	0.00147947704692527	2.23267894034647e-36
adamtsl2	276.5	0.0961575968928497	0.348836909145511	0.0296775301365048	0.0299403719981212	0.0011949581469065	2.26636545316439e-31
adamtsl2	278.1	0.07311553466017	0.560329420937167	0.0182088453281243	0.0187361724422813	5.93486906948307e-05	1.63001513000409e-196
adamtsl2	280.1	0.0821793341557271	0.352440359579321	0.023632555934077	0.0240601880155293	0.000506343097296019	1.38170229868081e-48
adamtsl2	285	0.0613543929218441	0.292474093124658	0.0207423007533751	0.0210531012563472	0.00309706670345793	7.06226747994485e-44
adamtsl2	287.3	0.111857646307889	0.293260919245425	0.0531481336507427	0.0534097928489017	0.0353227253061454	4.0018389691778e-08
adamtsl2	290.2	0.0362239124590427	0.258430883962773	0.0369336711104301	0.0371593618338044	0.326699820625331	3.53402769745889e-12
adamtsl2	292.4	0.071365785707019	0.300911912641711	0.0357746839240729	0.0359504980750631	0.0460572371662169	5.75333738721434e-17
adamtsl2	300.1	0.0172171583142688	0.132521299130437	0.0224930392502547	0.0231412495598173	0.444007296583314	1.02447216843913e-08
adamtsl2	302	0.0386692520491627	0.507904496711871	0.0520270167927384	0.0503793178132067	0.457328337872129	6.66272034211e-24
adamtsl2	306	0.0452617635303957	0.21928478824272	0.0124988974939679	0.0125812278246575	0.000293171154596191	4.92559138264965e-68
adamtsl2	317	0.268047929756743	0.493444200811629	0.0372151156492709	0.0373787825582468	5.90478664892666e-13	8.63663524196649e-40
adamtsl2	317.1	0.062593204960571	0.165518716906321	0.0258157037559199	0.0259849092038605	0.0153245268324305	1.89272845453221e-10
adamtsl2	318	0.0668247774298503	0.365932500047793	0.0236303862681595	0.0238664192874931	0.00468519125010979	4.63600113895998e-53
adamtsl2	327.3	0.0627552841049441	0.511621821364622	0.0364829005019321	0.0365124282872499	0.0854090503998208	1.31154326934279e-44
adamtsl2	342	0.0240643986802218	0.330511931411841	0.0515241900415963	0.0518797591471572	0.640463748560608	1.88130737682306e-10
adamtsl2	350.1	0.06810852183222	0.256651110286263	0.0381766577138465	0.0385001231318339	0.0744178576815483	2.62437676970621e-11
adamtsl2	350.2	0.0443412620321382	0.315478513197885	0.0296771830888721	0.0299502357222725	0.135144352197847	6.05900377788558e-26
adamtsl2	351	-0.00153049734584313	0.159598701454479	0.0276715106558437	0.0283897525770732	0.955891895942982	1.89086287309877e-08
adamtsl2	357	0.218658105276369	0.457665809631231	0.047942193416981	0.0481500854039424	5.09421460207425e-06	2.00078038431624e-21
adamtsl2	386.9	0.021710225282483	0.138297433703236	0.0243998595001036	0.024822232927239	0.373590228241871	2.52534165606749e-08
adamtsl2	394	0.0787535858451914	0.29526026851157	0.0471152782603083	0.047248129913349	0.094621290606449	4.12713822978329e-10
adamtsl2	394.2	0.07219644540149	0.278438441514088	0.0324691513439264	0.0326695831762014	0.0261794328792269	1.5565440394956e-17
adamtsl2	394.7	0.0945324808785414	0.375359398557016	0.0406929578460193	0.0410346129625157	0.0201755357751687	5.83283935079663e-20
adamtsl2	401.1	0.0451394831214862	0.287522536691351	0.0109148227023058	0.0110856771270345	3.54008294289638e-05	2.58906620644909e-148
adamtsl2	411.1	0.0510274243298344	0.318020451322842	0.0507496126526164	0.0507163038909073	0.314668584217811	3.59714311912946e-10
adamtsl2	411.2	0.0378766301655182	0.271238784712298	0.0254599827792126	0.0252939455764961	0.136831957344106	7.89861290176424e-27
adamtsl2	411.3	0.0402843331453581	0.235197255731865	0.0269316104423579	0.0268627961969376	0.134705488624849	2.03197703331056e-18
adamtsl2	411.4	0.0398341124268996	0.242652163389002	0.0202134729267122	0.0200136468614423	0.0487614770997649	7.84945626466101e-34
adamtsl2	411.8	0.07383662028158	0.358025286542137	0.0215185251211512	0.0213882905281154	0.000600685081149982	6.77659367150571e-63
adamtsl2	411.9	0.0611117840136386	0.358951608434688	0.0533903816631248	0.0533126241650338	0.252365941221646	1.66249156034816e-11
adamtsl2	414	0.0929173274720862	0.382809987287747	0.0326369363285367	0.0326020072744418	0.00441334908950316	7.77070358841363e-32
adamtsl2	415	0.0531980937052663	0.214428771568925	0.035621829067124	0.0358986001089915	0.135329177532478	2.32674071885857e-09
adamtsl2	415.21	0.179171249226839	0.643854088964481	0.0591005201373604	0.0592778416403105	0.00243232528874751	1.75583273328919e-27
adamtsl2	416	0.0108661353841128	0.352474478774117	0.0317598823239135	0.0318366525983854	0.73225005602673	1.72792764940161e-28
adamtsl2	418	0.0312632188105633	0.171095613686651	0.0189080949254128	0.0191743575106104	0.0982433017022466	4.53221937517226e-19
adamtsl2	426.32	0.0800102192611958	0.348776695472294	0.0425957608415737	0.0427714646628543	0.0603317862391628	3.50845413796849e-16
adamtsl2	426.91	0.0617024064258302	0.351826955074428	0.0392003423488826	0.0390824294130949	0.11548115351216	2.21285025679102e-19
adamtsl2	427.2	0.0438214412922195	0.227068892659778	0.0266822553113606	0.0264831630626314	0.100518738193059	9.98775965449171e-18
adamtsl2	427.42	0.0577407968300542	0.381868125393189	0.0568902040434056	0.0566151220959943	0.31012895640299	1.53043279660117e-11
adamtsl2	428.1	0.119033434468023	0.625828066807488	0.0346488683501308	0.034825137017201	0.000591634908138248	3.31206848907786e-72
adamtsl2	428.2	0.0596472536686609	0.408544618703909	0.0264944659377753	0.0265002022337446	0.0243659157126159	1.2647779556778e-53
adamtsl2	433.2	-0.0398169269601163	0.220834014993112	0.0368757599048508	0.0369893708167362	0.280249593806185	2.36960045711799e-09
adamtsl2	433.8	0.0614952492815871	0.450499249494617	0.0569493966602698	0.0571744316777528	0.280221156179833	3.29001389545533e-15
adamtsl2	443.9	0.118579983219029	0.509508517160015	0.0428280909540945	0.042766476958669	0.00562729794594976	1.00376826931158e-32
adamtsl2	450	0.08083233343203	0.437358365602974	0.0669522317563406	0.0685006056229496	0.227311432550483	1.71692051368364e-10
adamtsl2	454.11	0.0528648723165319	0.317500369123481	0.0562326205703824	0.0562839047184639	0.347160926553607	1.6901542331199e-08
adamtsl2	458.1	0.0679179062526246	0.306280338000645	0.0378362593776194	0.0380793510821052	0.0726460335543321	8.75128999031643e-16
adamtsl2	458.9	0.0490385258649573	0.237067191487403	0.0284121037305348	0.0286065995961288	0.0843522579076609	1.15993985609244e-16
adamtsl2	459.9	0.0433220282334363	0.242630041337549	0.0175968969292084	0.0177375762269455	0.0138198208466815	1.35782020261942e-42
adamtsl2	477	0.0457792363357988	0.25000718902031	0.0443000232491574	0.0444588246008234	0.301421051479851	1.87297746044833e-08
adamtsl2	480	0.0177092891815785	0.302174182846796	0.0260095251636935	0.0260754387897372	0.495949280798764	4.71533504276841e-31
adamtsl2	480.11	0.0649547529348592	0.311751533931136	0.0240129416074652	0.0241210967289629	0.00683065654500396	3.2769721892479e-38
adamtsl2	480.2	0.0647072545466118	0.393765978582608	0.05621900146391	0.0567904872513171	0.249738207921848	4.10087112195683e-12
adamtsl2	495	0.0322375813568207	0.204103023630257	0.028909150121449	0.0295153307657369	0.264792927272847	4.67359183057964e-12
adamtsl2	496	0.0820817016591179	0.378593728508456	0.0246082125598839	0.0246946929815972	0.000851336024239981	4.7480353762184e-53
adamtsl2	496.1	0.00354850078940375	0.295251792343383	0.0445599933395775	0.0446296813393427	0.936528169501765	3.70066091158337e-11
adamtsl2	496.21	0.0771697927444471	0.476285303499083	0.0353832074044437	0.035536073936443	0.0291854705620302	5.81711165484962e-41
adamtsl2	502	0.0489417166241571	0.268022383464612	0.0467583737420386	0.0466754312219071	0.295240659095734	9.34221577528309e-09
adamtsl2	507	0.0559995440861032	0.241819056726748	0.0238761963644936	0.023880670054212	0.0190060077616415	4.23011397194813e-24
adamtsl2	508	0.0627767111777432	0.247953641349845	0.0341218774515956	0.0343705795668055	0.0658007000500788	5.42820614994363e-13
adamtsl2	509.1	0.0894572078077459	0.406601643385418	0.0321465895781889	0.0322662121146979	0.00538936779686987	2.07250516091654e-36
adamtsl2	509.2	0.112960336643273	0.391294952970133	0.0496046113544494	0.049468597673099	0.0227734240043327	2.57458058287025e-15
adamtsl2	512.7	0.0353057273343725	0.269198734991601	0.0243158225072665	0.0246017034382858	0.146511290371538	7.23567479474883e-28
adamtsl2	519.8	0.00525906214609473	0.168923162384822	0.0161424469774314	0.0163323084045217	0.744582572762272	4.50766482326885e-25
adamtsl2	530.2	0.276453273897413	0.375438720632592	0.0494482936067468	0.0498914046774833	2.26084943272476e-08	5.26726254877733e-14
adamtsl2	531.2	0.113390965482001	0.302217175016666	0.0433604788384907	0.0438486443870516	0.00892074953171199	5.49048113917129e-12
adamtsl2	531.3	0.226164153546818	0.421856854464376	0.0613481274427867	0.0612329881564582	0.000227297124455721	5.60390903130686e-12
adamtsl2	535	0.0794394065576309	0.201447008103874	0.0210843518817194	0.0214173022773003	0.000164761848936424	5.16325299201079e-21
adamtsl2	535.6	0.0428598556509412	0.217697853473851	0.0353912873899636	0.0355476810202809	0.225884504071613	9.11927742679388e-10
adamtsl2	535.8	0.0583584515231868	0.195236649174964	0.0271933387584148	0.027658883890094	0.0318684415506561	1.68028762881316e-12
adamtsl2	537	0.173354891065182	0.389378928898128	0.0426443160312888	0.043136699362906	4.80047181945809e-05	1.77043383445795e-19
adamtsl2	550.1	-0.0855297873652322	-0.166325018196654	0.0260083778599328	0.0255773059120304	0.00100705770655999	7.88198650392489e-11
adamtsl2	558	0.0509862774665847	0.206858801010691	0.0286091523424562	0.0290316800822766	0.074722057966315	1.03870573468716e-12
adamtsl2	562.1	0.00961626087571501	0.111122737386633	0.0144805749203301	0.0146420353148219	0.506639079831376	3.21648683200671e-14
adamtsl2	564.9	0.0368759040839006	0.13935745421202	0.0185196984010753	0.0186962852263194	0.0464619858908874	9.07231677715282e-14
adamtsl2	571.5	0.298041386241796	0.808143981431589	0.0385127232590324	0.0393842591674556	1.00377469495095e-14	1.44287431333113e-93
adamtsl2	571.51	0.896803259068824	1.50048597196549	0.0702857427220088	0.0725755194222915	2.76353847411881e-37	5.83812698134569e-95
adamtsl2	572	0.289436099721301	0.489588417348957	0.0550941681488346	0.0555429275593158	1.49252048185526e-07	1.20118373325239e-18
adamtsl2	573.7	-0.0111512568356153	0.234162304333857	0.0333180358841816	0.0336596045114281	0.737857962844787	3.48149639367116e-12
adamtsl2	574.1	-0.0469282883045259	0.214127221047714	0.0305788242750165	0.0312100463350161	0.124865840356565	6.84554716372439e-12
adamtsl2	578.1	0.134565015639338	0.385514907133723	0.0576787376859046	0.0578394359661953	0.0196476715866044	2.64196341672608e-11
adamtsl2	578.2	0.130658003631413	0.383519218851173	0.051160819758931	0.0513558131513022	0.0106533496679484	8.14950735613598e-14
adamtsl2	578.9	0.0312487972734332	0.155713094175607	0.0259182178000325	0.0262569215211972	0.22794506013062	3.02264409861165e-09
adamtsl2	585.1	0.119246793514868	0.492221238860038	0.0208183019330665	0.0209665861136667	1.01634223712473e-08	7.09703837433575e-122
adamtsl2	585.2	0.0704937396674446	0.510253830989451	0.06689592613842	0.0669700857982531	0.291982621131246	2.55389939709749e-14
adamtsl2	585.3	0.075686146457178	0.458515558200001	0.0229052348900205	0.0232303301728975	0.000952082676305985	1.02133534298855e-86
adamtsl2	591	0.0330348546812737	0.215363756711641	0.018473457444964	0.0188142577000549	0.073738350462513	2.43880553388439e-30
adamtsl2	594.1	0.102206018547824	0.280678721658174	0.0489131812864542	0.0490804276822246	0.0366591968204548	1.07310210603013e-08
adamtsl2	599.4	0.0447148409052684	0.224841511274673	0.0311585637395814	0.0318361514627968	0.151266046323584	1.63581707025678e-12
adamtsl2	605	0.0294550778181513	0.491177297583999	0.0493939107523085	0.0501886536679025	0.550954698549452	1.28520025388161e-22
adamtsl2	681	0.0581197748355726	0.342917254559135	0.0440374191310056	0.0445328603113315	0.18690795148958	1.35726390255066e-14
adamtsl2	681.3	0.0975617562997483	0.406270259210879	0.0311101735092297	0.0313039552381217	0.00171264469985829	1.62572458945245e-38
adamtsl2	686	0.00847199206419578	0.209827437488632	0.0329315123761409	0.0334304546137054	0.796977337737381	3.46200213674745e-10
adamtsl2	687.4	0.0360472051554329	0.284740725137392	0.0366390877489452	0.0371050525722261	0.32519143619003	1.66834974951285e-14
adamtsl2	695.8	0.114866693239261	0.374994462092441	0.0630461851541977	0.0645547192552173	0.0684633038721222	6.28697808148235e-09
adamtsl2	707	0.184947617542867	0.68396655196715	0.0489186222598991	0.0493800786260862	0.000156375415104789	1.25344321615638e-43
adamtsl2	707.1	0.0521841277504072	0.395438107688661	0.0410144256702933	0.0411860209224841	0.203253784928688	7.89653535169496e-22
adamtsl2	716.2	0.0161120817858471	0.211266105033501	0.0192357583109621	0.0195221560731824	0.402249241176832	2.71206657000994e-27
adamtsl2	716.9	0.0153214240722068	0.188790965499601	0.0135350723811356	0.0137868285590976	0.25764306535239	1.10915604811573e-42
adamtsl2	720	0.13850610562138	0.347629407078569	0.0599592761748305	0.0604306117138484	0.0208879900851711	8.79133536921296e-09
adamtsl2	721	0.0324499500124052	0.21609661262637	0.0379721857288679	0.0386263968155724	0.392788377458772	2.21217680935168e-08
adamtsl2	740.9	0.0254498144869846	0.245520663685086	0.0239581154938128	0.0244406255904302	0.28811640405975	9.60646676945226e-24
adamtsl2	760	0.0178677615093242	0.118002383521597	0.0204498985717355	0.0208277931101548	0.382263401326208	1.46492942660013e-08
adamtsl2	771.1	0.105190341395491	0.31159238973746	0.0548787871859021	0.0555251312167153	0.0552663970489453	2.00306618975402e-08
adamtsl2	782.3	0.138438110748438	0.464369809639349	0.0326556381683078	0.0330029314230392	2.24185318468995e-05	5.76093358574168e-45
adamtsl2	783	0.0877531434200696	0.216658464903915	0.0364651092155503	0.0369071222366288	0.0161063756243594	4.34823500684681e-09
adamtsl2	788	0.0540498379257975	0.183376580544346	0.0245860306200557	0.0247692902788434	0.0279208795191012	1.32756600062377e-13
adamtsl2	789	-0.000752218068813641	0.142654345578509	0.0227258556699614	0.0232486143695448	0.973595114833273	8.46057437780846e-10
adamtsl2	790.6	-0.0178469189701529	0.171647912887914	0.026387760444921	0.0263157258213489	0.498829106212511	6.9082159274325e-11
adamtsl2	798	0.0493060693743735	0.188983046787082	0.0258409227106105	0.0262449772410458	0.0563832698716269	5.98901714977623e-13
adamtsl4	317	0.0881514594440162	0.233982813574686	0.0379399258491369	0.0389720576422258	0.020155077395181	1.92679774954888e-09
adamtsl4	416	0.123285147937085	0.183352361208347	0.0321214228801492	0.0331370574306698	0.000123991329289584	3.14527455372998e-08
adamtsl4	571.51	0.264071458208586	0.476584589174937	0.071033297585395	0.0724763761552155	0.00020114599735346	4.84172484595774e-11
adamtsl4	585.1	0.0571264989565472	0.148621591469608	0.021194479143864	0.0218865651725045	0.00703151311669285	1.11714766961909e-11
adamtsl4	585.3	0.0513683179854529	0.157555745470772	0.0232783274994591	0.0240845848487838	0.027334927068259	6.07961202765006e-11
adamtsl5	272.11	-0.0300017012164713	-0.0949674760679248	0.0141806282690493	0.0142921904363838	0.0343718550450118	3.03812441670458e-11
adamtsl5	401.1	-0.00880422276028327	-0.0674416484576405	0.0108729125408578	0.0109548536464836	0.418090122433228	7.44519698712744e-10
adamtsl5	562.1	-0.0641680144497169	-0.090939966647359	0.0143996640395851	0.0145090116794737	8.34189530619535e-06	3.66122584710845e-10
adamtsl5	585.3	0.0794071746973903	0.194148982930647	0.0227613445982336	0.0229837418663333	0.000485401743752136	2.98292464203406e-17
adgrb3	251.1	0.14419898331358	0.319523910591113	0.0535130815215879	0.0540836395003343	0.0070462768202682	3.4637274198118e-09
adgrb3	276.13	0.186592695140754	0.337724471180546	0.0463416275754939	0.0468451644469273	5.66229424362608e-05	5.62082667918939e-13
adgrb3	278.1	0.0108326095150844	-0.107542124956673	0.0180833028801904	0.0182697999934564	0.549146662375763	3.94858563088807e-09
adgrb3	571.51	0.390302032475779	0.476597417775169	0.070742388778145	0.0715166074616204	3.44384519358542e-08	2.66201018587417e-11
adgrb3	585.1	0.0943753928686894	0.178671135292506	0.020462673079827	0.0207083822846238	3.98668156040503e-06	6.24548245278521e-18
adgrb3	585.3	0.130124181937792	0.33438398440795	0.0222028654577082	0.0224929577053039	4.60938986354308e-09	5.46570893222198e-50
adgrd1	38	0.065175662808628	0.201750000201265	0.0284245295555108	0.0313287473459022	0.0218516175082339	1.19652848198246e-10
adgrd1	41.1	0.136869342451127	0.355795745409647	0.0473900382330209	0.0517197687787117	0.00387520133894344	6.01478652369132e-12
adgrd1	250.1	0.109364832009936	0.462931258959242	0.0706061678194061	0.0768857956940577	0.121395754534065	1.73316527527716e-09
adgrd1	250.2	0.0863704565895458	0.387734241796276	0.020044307177721	0.021979281972183	1.64011496446838e-05	1.19548847540033e-69
adgrd1	250.23	0.146428075538315	0.393044135591312	0.051555115468015	0.0563697272276165	0.00450818673750078	3.1111375790662e-12
adgrd1	250.42	0.130926023450073	0.349857381299274	0.0547401279331705	0.0598208126330932	0.0167671561279618	4.96257020365576e-09
adgrd1	250.7	0.156810839796027	0.413132501184272	0.0523185455519811	0.0570956627804433	0.00272442932929678	4.62810563139789e-13
adgrd1	251.1	0.141033236308066	0.464801269961141	0.0560012188802684	0.0613277376626389	0.0117890748856539	3.4830088712786e-14
adgrd1	272.1	0.031839390516713	0.188698114303361	0.0309750854173753	0.0341413248263062	0.303995347509213	3.25806677070343e-08
adgrd1	272.11	0.00743765287168154	0.144198688262753	0.0145316877752365	0.0160811499848404	0.608774851402496	3.0486931809636e-19
adgrd1	274.1	0.0518950867143853	0.473466542140725	0.0361795943769281	0.0396747874068225	0.151465427488592	7.89943913579335e-33
adgrd1	276.13	0.0859521927225223	0.344841667297424	0.0489945312976382	0.0539480256985413	0.0793753181371747	1.63613061918834e-10
adgrd1	276.41	0.0628820394012827	0.297118687092775	0.0471215547447308	0.0517963195685388	0.18205169174546	9.67731591174877e-09
adgrd1	278.1	0.0286435394650635	0.262022588877757	0.0184727451675564	0.0202203778207959	0.121001456015326	2.10751224213456e-38
adgrd1	306	0.0517778329025588	0.170891256985546	0.012749206906421	0.0140607681618927	4.8808760012829e-05	5.47841096139714e-34
adgrd1	317	0.298267465983076	0.681875365869835	0.0381666173213671	0.0409546767830642	5.50161996000823e-15	3.05081858115343e-62
adgrd1	317.1	0.109419307286742	0.304226898618814	0.0263551291688143	0.0287356265418679	3.29975419651989e-05	3.42030734984677e-26
adgrd1	318	0.0738999268709342	0.200214773752118	0.0240985825673808	0.0262116415657338	0.00216532009485171	2.1995260882104e-14
adgrd1	401.1	-0.00705400766828407	0.148522082561973	0.0111603597102544	0.0123834656306485	0.527348215440645	3.83946360316224e-33
adgrd1	411.8	0.0100035709131424	0.133990028329228	0.0220586026856895	0.0243635427917248	0.650188919741091	3.80628226829241e-08
adgrd1	428.1	0.0886607552297404	0.319029826827839	0.035399935977056	0.0391650963366591	0.012260878625325	3.76879069696851e-16
adgrd1	428.2	0.0513290543390384	0.209907580541242	0.0270177222065272	0.0298653195824855	0.0574555533081157	2.08806607919302e-12
adgrd1	443.9	0.132132810328704	0.343438860807873	0.0438206549979272	0.0482854466200453	0.00256717668580621	1.13812144801667e-12
adgrd1	459.9	0.0416582921630253	0.129071431422007	0.0179449207832025	0.0198269855429657	0.0202624019837018	7.52074595150254e-11
adgrd1	496	0.0623448072941602	0.185051004400367	0.0251038006301565	0.0277033957370176	0.0130105341815873	2.39394615601548e-11
adgrd1	496.21	0.070397907071095	0.255033277587225	0.035938836611597	0.0397093958484377	0.0501332344001678	1.34061288497113e-10
adgrd1	507	0.0658985350417816	0.170406849753875	0.0242817681552936	0.0268026028944754	0.00664942150685832	2.04601036699042e-10
adgrd1	509.1	0.0617059127145353	0.203933101831603	0.0327716577412794	0.036138614055955	0.0597132662831596	1.67034371283282e-08
adgrd1	512.7	0.0654095971861456	0.172690886500852	0.0246750360393793	0.0271423848244761	0.00802916302726127	1.98616905287096e-10
adgrd1	571.5	0.106405232458628	0.472558497567882	0.0389973005656837	0.042124487794289	0.0063617659692755	3.32174994889779e-29
adgrd1	571.51	0.289796369719594	0.738915643613486	0.0718925063141451	0.077601347892331	5.55476813513669e-05	1.6997018595208e-21
adgrd1	572	0.250422338636547	0.427914200034783	0.0555898368577392	0.0606307639614354	6.64284956966741e-06	1.69271841919277e-12
adgrd1	585.1	0.0869491228902145	0.274102059312307	0.0213602113360609	0.0235706309023706	4.68898821859351e-05	2.93633638604452e-31
adgrd1	585.3	0.00521965592324726	0.180892652637818	0.0232851661873513	0.0258825316978889	0.822631033476714	2.76879973114497e-12
adgrd1	681.3	0.0904290697796814	0.257941402002925	0.0315847534459318	0.0346275365810118	0.00419570030971886	9.40322178356426e-14
adgrd1	707	0.121439748117893	0.337704661370241	0.049597589180803	0.0545698799633834	0.0143452020452065	6.07467559479762e-10
adgrd1	716.9	0.0271093713049271	0.113024093833368	0.0136793725399812	0.0151571544425707	0.0475049788584248	8.86391456976541e-14
adgrd1	782.3	0.086393452547388	0.224003315353033	0.0329731492690771	0.0363116719473998	0.00879000448808747	6.87637975835224e-10
adgre1	38	0.138739754943946	0.242606896335462	0.0278471531594431	0.0281489623699011	6.28692776435562e-07	6.77304006063233e-18
adgre1	41.1	0.148658225775228	0.281521005117345	0.0464906858798356	0.0470257166742468	0.00138580399643548	2.14361101827448e-09
adgre1	41.4	0.0853038442743307	0.23025018017025	0.0361970222883164	0.036519231841873	0.0184404376824453	2.88376186996953e-10
adgre1	202.2	0.306445459911375	0.415616042352669	0.0670735292292598	0.0677645001992332	4.90527382786895e-06	8.61063019812649e-10
adgre1	250.2	0.0891522897737238	0.251855207339099	0.0196573548680554	0.0198913238391979	5.75176676548945e-06	9.65601847669393e-37
adgre1	250.23	0.23122753118746	0.305290380890732	0.0503461141685076	0.0509749947490948	4.37425687233828e-06	2.11106205002315e-09
adgre1	250.7	0.269122299438992	0.333941700923993	0.0511381793961738	0.0517817363361355	1.41994341491614e-07	1.12572156001596e-10
adgre1	251.1	0.217753429062901	0.370807340247343	0.0547237749456848	0.0553149096517967	6.91657109368526e-05	2.03388915668678e-11
adgre1	261.4	0.0947311278382912	0.205132952474032	0.0330755718784629	0.0333736001590382	0.00418220617207242	7.91796345556234e-10
adgre1	276.13	0.06917263040577	0.291447401835544	0.0477169189207073	0.0482198156648239	0.147157321272076	1.50207395369681e-09
adgre1	278.1	0.0390721659832407	0.235505331354959	0.0183110833987049	0.0185327914331141	0.0328592622307435	5.37289483425706e-37
adgre1	280.1	0.0728329217359624	0.180707394232094	0.0236124101572055	0.0238522675494974	0.00203881762044867	3.5607091381901e-14
adgre1	285	0.0401219796838033	0.131993066888007	0.0207379880352485	0.0209496202323721	0.0530259703944269	2.96688417580441e-10
adgre1	287.3	0.221022192174705	0.407924050020117	0.0533341958933819	0.0539334860699251	3.41152230088621e-05	3.92470570507949e-14
adgre1	318	5.36948454427045e-05	-0.138417687767903	0.023771883655682	0.0240721589936649	0.998197776315753	8.91826513727752e-09
adgre1	327.3	0.0468047029062031	0.235795907902629	0.036846142327348	0.0373602577766111	0.203986985270795	2.76504423063098e-10
adgre1	357	0.158296663949222	0.269401742842099	0.0480153517776016	0.0485220341369481	0.0009779563408662	2.82172936597518e-08
adgre1	401.1	0.000613305751156762	0.080102435252224	0.0109049860623846	0.011050444871367	0.955149934244742	4.20488526085056e-13
adgre1	428.1	0.0527989337473355	0.238310079833456	0.034466722727844	0.0348257566032268	0.125551687857467	7.7591668827833e-12
adgre1	428.2	0.0479804712911343	0.16195695474976	0.0264330695588631	0.0266758567643406	0.0694980417555918	1.26884075447257e-09
adgre1	537	0.137237919906437	0.275771436547132	0.0426286169000655	0.0430851588995283	0.00128465981630523	1.5475417039958e-10
adgre1	571.5	0.097656329518196	0.312030326278209	0.0387778903569891	0.0392746695895608	0.0117905839368368	1.94467144424855e-15
adgre1	571.51	0.53527428533544	1.01113018840965	0.0708793249679005	0.0720101951502467	4.28920751254511e-14	8.68710525831317e-45
adgre1	572	0.219041729865162	0.326605002601221	0.0548179219774831	0.0553731480887651	6.44747738496072e-05	3.67363719000857e-09
adgre1	574.1	0.0313708646002801	0.188795687203201	0.0305732100391179	0.0308436983099916	0.304849170998085	9.29632292114882e-10
adgre1	585.1	0.0783877403522485	0.253618663698925	0.0207395667902725	0.0209723466340996	0.000157066090712285	1.15003974368233e-33
adgre1	585.3	0.0145555074649688	0.269686478963166	0.0227392141254972	0.0229654509583107	0.522103686580666	7.65901269246038e-32
adgre1	591	0.0364995519077832	0.113940163233136	0.0184111173891705	0.0185508154089295	0.047426273018253	8.14596800577269e-10
adgre1	681.3	0.0648737764548298	0.219153015082886	0.0312217613661387	0.0315453711045529	0.0377242404736329	3.72522528486221e-12
adgre1	707	0.137489894385649	0.328266483770913	0.0487669697129068	0.049222903285824	0.00481248951352748	2.57589979830671e-11
adgre1	716.9	0.0123838297010356	0.0797590326094971	0.0135072819903188	0.0136169628058429	0.359233733463264	4.70370422306012e-09
adgre1	782.3	0.102991070572777	0.239599970956702	0.032568439049746	0.0328535883020178	0.0015652993659072	3.0321364218196e-13
adgre2	165.1	-0.0965404553649022	-0.297841617553769	0.0408476399603796	0.0422882816127992	0.0181067454423012	1.87976594403262e-12
adgre2	250.1	0.119918148949235	0.560554096443099	0.0685906997377936	0.0707657195262294	0.0804094979203144	2.35104146551146e-15
adgre2	250.2	0.0449235578290925	0.235142196818635	0.019485418267535	0.0201629972123818	0.0211387991645851	1.99151483284902e-31
adgre2	250.23	0.101815192655604	0.541795186723999	0.0493651059004926	0.0510191921855577	0.0391608092677373	2.42011785302695e-26
adgre2	250.7	0.126859695225965	0.551034905712473	0.0501954047351407	0.051832930905064	0.0114937735649693	2.13850965464363e-26
adgre2	251.1	0.134658596145342	0.517384323315956	0.053517619332881	0.0554934836943917	0.011864317703583	1.12740016479103e-20
adgre2	269	0.142816212557722	0.405015144366703	0.0700583957284137	0.0723263031114372	0.0414968562838001	2.14559677268873e-08
adgre2	276.13	0.0743932350494201	0.335340865054063	0.0462127782308637	0.0479127785710244	0.107441975796638	2.57821673149612e-12
adgre2	278.1	-0.0301576432667562	0.121251963447437	0.0179905825397839	0.0186355391557282	0.0936791211261454	7.69266286901779e-11
adgre2	287.3	0.23848297056993	0.464448018353307	0.052752185027471	0.0545320454041713	6.16014475410454e-06	1.63776107261168e-17
adgre2	318	-0.0616602055017192	-0.357233555917095	0.0234332338897427	0.0243883605028582	0.00850553134979395	1.39339497513533e-48
adgre2	428.1	0.0234912727714268	0.206579789113912	0.0338843552325142	0.0352086153435579	0.488135203923386	4.42927544198516e-09
adgre2	496	-0.154677004686229	-0.258333620920282	0.0243094562774979	0.0252206144660836	1.98066323345349e-10	1.27288026133331e-24
adgre2	496.21	-0.166712397153725	-0.262577801425263	0.0348590363986533	0.0361908487085148	1.73151730606586e-06	4.00581410508113e-13
adgre2	571.5	0.0426632452161152	0.264228868773654	0.0380440560485926	0.0393488669380483	0.262110470170296	1.88025997289231e-11
adgre2	571.51	0.466483217966538	0.992018459467434	0.0699782520357983	0.0722150376914022	2.62659833300741e-11	6.09437564871016e-43
adgre2	585.1	0.0390444674465248	0.223878707944871	0.0205093896621441	0.021279251800481	0.0569445499267528	6.91462296340705e-26
adgre2	585.3	0.0280578915205132	0.31095574619187	0.0222237529883194	0.0231377021034729	0.206762399321966	3.55531528571596e-41
adgre5	165.1	-0.137957852967677	-0.320192150270612	0.0403745389401783	0.0417095436401089	0.000633264934922652	1.63223947220041e-14
adgre5	250.1	0.137286347777732	0.633477642021807	0.0687538335668136	0.0709956570474488	0.0458489796554387	4.54784537998607e-19
adgre5	250.2	0.0540243499969151	0.266065956541255	0.0194544011419984	0.0201442775232459	0.00548677080231866	7.88752007808398e-40
adgre5	250.23	0.120065622963413	0.582499863448597	0.0489986268628091	0.0507608707229423	0.0142702546698652	1.75422058447308e-30
adgre5	250.7	0.130596267532567	0.58375206387687	0.0499830165152576	0.0517070089323575	0.00898004630188934	1.47687322309847e-29
adgre5	251.1	0.0414143119056874	0.454207045516691	0.0529720445985298	0.0551333149645086	0.434323605526191	1.74615012175781e-16
adgre5	269	0.152984198555886	0.443152914889026	0.0696850797506146	0.0720355841630958	0.0281374118353495	7.65788873590997e-10
adgre5	276.13	0.0951399475726039	0.385585124731858	0.0460508463299411	0.0478511678764951	0.0388307370313461	7.75473317724028e-16
adgre5	278.1	-0.00841996532813127	0.170702489238308	0.0179388648307296	0.0186311061061382	0.638805174443539	5.08355000999944e-20
adgre5	287.3	0.27665364471049	0.488332428684244	0.053136741916147	0.0549917137155882	1.92490362533388e-07	6.67946941418358e-19
adgre5	318	-0.0972640275357344	-0.364644140140933	0.0234536129241035	0.0244017299326285	3.36741268737022e-05	1.72043190958989e-50
adgre5	428.1	0.0122743108127769	0.227437808674616	0.0336498011281328	0.035038514082179	0.715285921605344	8.52230341804091e-11
adgre5	496	-0.159855930914926	-0.231707314915795	0.0242202212637875	0.0251225411319108	4.10874981615799e-11	2.88674686544394e-20
adgre5	496.21	-0.212514908168725	-0.26814656122003	0.0348031550997522	0.0361050393317314	1.02033299093564e-09	1.11217852470718e-13
adgre5	571.5	0.00510231499375471	0.261983151373926	0.0379504758578089	0.0393627860020747	0.893049381575934	2.82137240187687e-11
adgre5	571.51	0.479535737298478	1.05573151286871	0.0697678946714241	0.0719392075435512	6.27330198379925e-12	9.27650180459742e-49
adgre5	572	0.231106823538944	0.349492545046825	0.0544346246841918	0.0563435601363417	2.18023881365911e-05	5.5437844448018e-10
adgre5	585.1	0.0437885098272657	0.25153519763546	0.02048129029722	0.0212902503422684	0.0325186803722208	3.28215712715893e-32
adgre5	585.3	0.0230067192749802	0.339918734314355	0.0221355101812896	0.0231364981723759	0.298638276229311	7.26656132589422e-49
adgre5	681.3	0.0275317312612226	0.175068813801588	0.0305749920357291	0.0316785225887125	0.367872476827895	3.26831597603727e-08
adgre5	707	0.0358345194645452	0.290403612436154	0.0477903896568839	0.0496397248033513	0.453358968597975	4.90905306216864e-09
adgrf5	38	0.0643014088696782	0.16947323176496	0.028064153918346	0.0286547387111723	0.021950161097327	3.33253860257548e-09
adgrf5	250.2	0.00851474596139179	0.1932592763446	0.0199193305526056	0.0203057025647773	0.669043256276477	1.77416046486768e-21
adgrf5	272.11	0.0217458025838562	0.112103219165526	0.0143237464585179	0.0146476995207589	0.128972948397957	1.95888235187938e-14
adgrf5	278.1	-0.0360038809864642	0.12811784551908	0.0181806426210623	0.0185769016353066	0.0476651691407973	5.32540968532722e-12
adgrf5	280.1	0.0411960833109875	0.15083868279568	0.0234812680550495	0.0239943886450198	0.0793580052693095	3.24880927827565e-10
adgrf5	401.1	-0.022707464706626	0.0738318025893964	0.0109633260542605	0.0112182074190999	0.0383382029105153	4.65957236906252e-11
adgrf5	411.4	0.0408651767777505	0.122709325076574	0.0207672816710084	0.02120083677937	0.0490948238225059	7.12517747383607e-09
adgrf5	459.9	0.0735173468133639	0.134407260968702	0.017597495413426	0.0180155075189516	2.94450353176456e-05	8.61015808566948e-14
adgrf5	496	0.0166926991098679	0.155015432128843	0.02470125532076	0.0252319181863574	0.499178154929805	8.06593678304828e-10
adgrf5	509.1	0.0333322470051559	0.1834835601151	0.0324269580157061	0.0331024723780972	0.30398850067929	2.97509663877095e-08
adgrf5	585.1	0.0426965116030038	0.182695637156413	0.0210597689532341	0.0215017775436845	0.0426218323562155	1.9494081748515e-17
adgrf5	585.3	0.0014372122625683	0.149894399286069	0.0228044873396854	0.0233385083628097	0.949748012791042	1.33947496972093e-10
adgrg1	8	0.0590941326074	0.221787419531066	0.0229352343635575	0.024449476494951	0.00997873099648024	1.17654669411865e-19
adgrg1	38	0.116938708537437	0.325316090782889	0.0272595046985237	0.0288291161753099	1.78807944188523e-05	1.56904354603102e-29
adgrg1	38.1	0.0971379453444441	0.359692710067827	0.0557673784421027	0.0590170919645649	0.0815361474651088	1.09628479454381e-09
adgrg1	41	0.0736821607549065	0.296130521254334	0.034283750048924	0.0362649556335453	0.0316196467790404	3.19447165810007e-16
adgrg1	41.1	0.10938894344368	0.398413158745664	0.0454603096170551	0.0484966080355266	0.0161171597867607	2.11671787658411e-16
adgrg1	41.2	0.0660916843704118	0.341492358115784	0.0537892547546898	0.0570681208443023	0.219178539268238	2.17800126206518e-09
adgrg1	41.4	0.0982682693170132	0.3416875264827	0.0356007771695917	0.0381189364694718	0.00577510652783677	3.13901435505953e-19
adgrg1	112	0.088809840518819	0.270946748453772	0.0315662044103452	0.0339103039560079	0.00490134776317983	1.34828412384699e-15
adgrg1	197	0.0381407006113947	0.144852220385346	0.0225628013127891	0.0239341393001835	0.0909468687289954	1.42954241859318e-09
adgrg1	244.4	0.0161066284061586	0.161489150267162	0.0248021535931771	0.0268279282539351	0.516077001639887	1.75019670207916e-09
adgrg1	250.1	0.202421645531021	0.939717688593598	0.0680185254939892	0.074877681811595	0.00292055671605188	3.97323569090912e-36
adgrg1	250.2	0.248176888228344	0.689462522942844	0.0193806357819759	0.0210562442192462	1.52926078318017e-37	3.71422942846357e-235
adgrg1	250.23	0.159251775061253	0.995806652986609	0.0489585831488032	0.0539616261849317	0.00114279681685305	4.84444076507103e-76
adgrg1	250.41	0.0861624870316112	0.22743925674449	0.0364334272043729	0.0385291433602087	0.0180335031085397	3.56853464946987e-09
adgrg1	250.42	0.142721214935371	0.387260343793856	0.0528805545497616	0.0564412232560613	0.00695616212794698	6.82351774168778e-12
adgrg1	250.7	0.170468247199319	1.01833805732584	0.0499790150031913	0.0549009575056629	0.000647734263344078	8.364269038742e-77
adgrg1	251.1	0.144957150058994	0.836803014056043	0.0524834877680007	0.0577065159288887	0.00574559992287323	1.19372764739266e-47
adgrg1	261.2	-0.0112024481358178	0.283248702299359	0.0447166690054042	0.0476360503257559	0.80218475203048	2.74607006516916e-09
adgrg1	261.4	0.0715587598702795	0.289323772787469	0.0329261380610222	0.0356348907282405	0.0297568682703329	4.69595718076199e-16
adgrg1	269	0.203661469463159	0.736884963627076	0.0690535070197261	0.0746539732822575	0.00318465372327796	5.57889919347494e-23
adgrg1	272.1	0.0202024913416562	0.179182732629134	0.0297478935252275	0.031138862995387	0.497059661054238	8.69953636498448e-09
adgrg1	272.11	-0.0526522273423808	0.124315928632669	0.0139048281064246	0.0144780794744657	0.000152713583000408	8.96642439334229e-18
adgrg1	274.1	0.0449861288863177	0.318614112163014	0.0341517566493834	0.0356162505187312	0.18775751331671	3.69428766664516e-19
adgrg1	276.12	0.0699914740888203	0.222801565361721	0.0319102140420978	0.0336046687135011	0.0282794507586548	3.35510165814376e-11
adgrg1	276.13	0.0567504773491875	0.488399011342087	0.0458041979642057	0.0489881274046048	0.215352968249808	2.06764382680723e-23
adgrg1	276.41	0.104853568514243	0.438047748832187	0.0451603746600074	0.0481062781842489	0.0202434560116696	8.56067236394028e-20
adgrg1	276.5	0.063748198283252	0.294314427887593	0.0290355609038725	0.0307237121802277	0.0281262102324678	9.7619572003106e-22
adgrg1	277	0.122286979311604	0.312618727690314	0.0509327689512334	0.054153504723608	0.0163526166060273	7.79532055273358e-09
adgrg1	278.1	0.034615739335316	0.447275356828901	0.0180425530765379	0.0196553874435955	0.0550399106078355	1.25539800926095e-114
adgrg1	280.1	0.0406769382660371	0.283842919926307	0.0232154309970005	0.0248281206151661	0.0797478642459554	2.88314860704601e-30
adgrg1	285	0.00983329662416955	0.205267748988913	0.0203163646465881	0.0215368333163179	0.62837971634231	1.55762073950577e-21
adgrg1	287.3	0.183817116371814	0.394490467155091	0.0526915257083767	0.0561055884933178	0.000485644729847957	2.04742415725583e-12
adgrg1	290.2	0.0828112802856279	0.288181820357551	0.0359850070209038	0.0379229191223669	0.0213762751917313	2.98090036833479e-14
adgrg1	292.4	0.0212213240875333	0.213257182626327	0.0344877559682935	0.0361464526987352	0.538337322240207	3.63921655422561e-09
adgrg1	302	0.0972061010525566	0.609939831510233	0.0505857049329754	0.0532559959609401	0.0546545889921963	2.27199418821563e-30
adgrg1	306	0.045239036724845	0.161156335633241	0.0122830666660899	0.0128622407262337	0.000230468178361351	5.15422689839466e-36
adgrg1	327.3	0.0220043825262016	0.408348779856397	0.0356675205196485	0.037984074519011	0.537280544985623	5.89246391096762e-27
adgrg1	350.2	0.0475351311276185	0.26593507462457	0.0287878637022632	0.0303755949123816	0.0986934137678292	2.04297726022788e-18
adgrg1	357	0.124287163787172	0.348950293181805	0.0467050505370677	0.0496730621784228	0.007788406924638	2.14157894078938e-12
adgrg1	394.2	0.0457729324888014	0.227893913438414	0.031819794427791	0.0334866258719127	0.15029082778444	1.00684652943199e-11
adgrg1	394.7	0.0229804647039997	0.263280260472748	0.0396724244497831	0.0418593458112348	0.562416878196647	3.18200836944762e-10
adgrg1	401.1	0.0383558032038536	0.216952787866983	0.0107585987811485	0.0112895077188059	0.000363675891615544	2.65700693446708e-82
adgrg1	411.2	0.0335993885109171	0.188266628342276	0.0247975670194627	0.0256858828788466	0.175434450491469	2.30882176330795e-13
adgrg1	411.3	0.020760130853741	0.155657784831773	0.0263381741814007	0.0272848196753382	0.430571247693017	1.16395956676945e-08
adgrg1	411.4	0.079847142697593	0.208039054077242	0.0196981177870296	0.0203391966324646	5.04479932408286e-05	1.47822115951194e-24
adgrg1	411.8	0.0201254140352307	0.254259968622033	0.0208623930358518	0.0216643253346936	0.334707980284416	8.29976031387063e-32
adgrg1	411.9	0.0854302969800813	0.325511031718202	0.0518884143500611	0.0546168281374229	0.0996766289964657	2.52386744474101e-09
adgrg1	414	0.0901304756825756	0.31757758332755	0.0320536441278795	0.033656182005041	0.00492553832452126	3.87518292321406e-21
adgrg1	415.21	0.119121649442337	0.530724140895898	0.0588218235840327	0.0631453428972013	0.0428543489875006	4.28581935273771e-17
adgrg1	416	0.0512267656123148	0.311508576565403	0.0309379809516016	0.0326149551813915	0.0977645753642462	1.28331038811371e-21
adgrg1	426.32	0.0946116356261179	0.281385404501262	0.0418935327280032	0.0440895279254287	0.0239218013193486	1.74633697581407e-10
adgrg1	426.91	0.127015015759095	0.351084044599034	0.0382076421056158	0.0402074573510994	0.000886295467369196	2.50619824643715e-18
adgrg1	427.2	0.00378669077048865	0.157477206233257	0.0259865125413826	0.0268257144711797	0.884144371524088	4.34790697778413e-09
adgrg1	428.1	0.0956861063677507	0.508045950710057	0.0337643444982064	0.0361705505090858	0.00459780492919642	8.16880300306173e-45
adgrg1	428.2	0.0858526794775558	0.360142158358688	0.0259148427112064	0.0273201889104014	0.000923416683784758	1.10997128134139e-39
adgrg1	433.2	0.00913911100390434	0.210047648246441	0.036112157877439	0.0378559166336475	0.800209687029824	2.879527101608e-08
adgrg1	433.3	0.10183897311001	0.254228182722647	0.0403806925984156	0.0424037821375268	0.0116699021226471	2.02969053016927e-09
adgrg1	433.8	0.0639424710198213	0.384527327101233	0.0563503458103948	0.0598566675914436	0.256488142802482	1.32621266847949e-10
adgrg1	443.9	0.0222211937513621	0.324417679298965	0.0418172013346936	0.0439837626070725	0.595149359346113	1.63298569550669e-13
adgrg1	458.1	0.0651671847201669	0.282086079115069	0.036846038859174	0.0388649437549843	0.0769548477421589	3.92533136231271e-13
adgrg1	458.9	0.0384003100435972	0.203105280262546	0.0277096859269939	0.0291458727686198	0.165805477097034	3.20161046723401e-12
adgrg1	459.9	0.0385437514269464	0.195796539875233	0.0172379609323993	0.0181196771704318	0.0253530222140455	3.23335490571907e-27
adgrg1	480	0.0146008584175915	0.235314347251948	0.0253958363231674	0.0265926955906967	0.565337834287184	8.84384526722553e-19
adgrg1	480.11	0.037611904186115	0.237509426748382	0.0235933878648597	0.024771827696288	0.110897650176572	8.99093850324721e-22
adgrg1	480.2	0.158044000071939	0.437774242444745	0.0550824342050263	0.0589736241599281	0.00411476545562932	1.14305850246961e-13
adgrg1	496	0.0290393335609014	0.213497503072776	0.0242805201884916	0.025447321232348	0.231699268580302	4.87040313581908e-17
adgrg1	496.21	0.0339534462866551	0.270898340658953	0.0348034185127453	0.0365948951201943	0.329273675819356	1.33516892109759e-13
adgrg1	502	0.215119698703344	0.402932994932832	0.0461415575195379	0.0487229427677611	3.12895408146045e-06	1.34091488696325e-16
adgrg1	507	0.0772751297462734	0.213186537486362	0.023342706117497	0.0244203929628186	0.000931422666820237	2.54994912009384e-18
adgrg1	508	0.0918201281967788	0.234997058158786	0.0334108175805778	0.0352102096014875	0.0059920603465926	2.48725147340149e-11
adgrg1	509.1	0.0794903208000471	0.3240161302318	0.0316235467244995	0.0333833191778762	0.0119491174454781	2.84472496103524e-22
adgrg1	510	0.110900683521427	0.303679953068804	0.0498688612716795	0.0530406179217926	0.0261587858698724	1.03176572575974e-08
adgrg1	512.7	0.00271556266955126	0.177790717399855	0.0240338676793244	0.0253614515435444	0.910039276280476	2.37852322283637e-12
adgrg1	519.8	0.0221631591747996	0.148969380892988	0.0159452121526699	0.0168481924042559	0.164541936590203	9.41370138973687e-19
adgrg1	530.2	0.17350529068824	0.341496139663919	0.0492866878031495	0.0525870751027623	0.000431013977809376	8.36324276727209e-11
adgrg1	531.3	0.128477508062905	0.345809264113256	0.0594589323203298	0.0626313314943924	0.0307125505114641	3.36412204050514e-08
adgrg1	535	0.0428771338672055	0.152266390782823	0.0208917328215392	0.0221578430594115	0.0401357250569717	6.33541842021109e-12
adgrg1	537	0.103895280385232	0.307007310718304	0.0418717852259775	0.0446682600553533	0.0130914501468421	6.28422838570258e-12
adgrg1	563	0.0278408734251003	0.113714529737862	0.0182834422763856	0.0192257812524148	0.127824525619675	3.32501887387517e-09
adgrg1	564.9	0.0111244884905065	0.109365373677544	0.0181836157031049	0.0190980265456782	0.540679099807651	1.02507168970568e-08
adgrg1	571.5	0.281443840380863	0.71664618804528	0.0380338283566532	0.0417962989280074	1.36359591203996e-13	6.71410553798228e-66
adgrg1	571.51	0.586981207829402	1.40077199267464	0.0695970105657786	0.0774637176505306	3.34045862066614e-17	4.34272478955288e-73
adgrg1	572	0.180078935042956	0.423492430405883	0.0541527372500681	0.0579631733289763	0.00088295143133275	2.74736291947697e-13
adgrg1	574.1	0.0549675789754966	0.279270848138118	0.0303332675657176	0.0325685622313921	0.0699673605375536	9.92077534383305e-18
adgrg1	585.1	0.0919957161059875	0.417525172599784	0.0203009671138508	0.0216114347940018	5.8540614328268e-06	3.67191641765317e-83
adgrg1	585.2	0.123298508823353	0.483807660036352	0.0645538351668769	0.0689386645997083	0.0561318497555592	2.25157389720823e-12
adgrg1	585.3	0.0776924856270547	0.417399863459314	0.022205604943356	0.0237879656685645	0.000467395279461299	6.30581801826993e-69
adgrg1	591	0.0759727950874871	0.23163440483219	0.0182665247791662	0.0194869239879275	3.19466347543517e-05	1.38851797417201e-32
adgrg1	593	0.0614325063648056	0.148044150615968	0.0252020890247143	0.0262872588310461	0.0147852959357183	1.78355489633057e-08
adgrg1	594.1	0.111092058093056	0.280544670585332	0.047970425274265	0.0507666137808771	0.0205667462377306	3.273068295767e-08
adgrg1	599.4	0.0588291959983708	0.230197325347783	0.0307709913321158	0.0329273712516536	0.0558967864647479	2.7281130009745e-12
adgrg1	605	0.118680795018601	0.618254980285652	0.0488272677037415	0.0528208374191138	0.0150727909414476	1.20506277236925e-31
adgrg1	681	0.00860737411545485	0.267036157448852	0.0430924116307306	0.0459620157395775	0.841682189544064	6.24984545685368e-09
adgrg1	681.3	0.063251429463606	0.315853976503904	0.0304182152958759	0.0322640375618441	0.0375812267543991	1.24713836835157e-22
adgrg1	687.4	0.0575619879491534	0.309191236838229	0.0359705063047113	0.0385405418698265	0.109541992130569	1.03620099051219e-15
adgrg1	707	0.105576638839162	0.567168327220725	0.0478453241226036	0.0515927775750761	0.0273403412394883	4.12176233361081e-28
adgrg1	707.1	0.0917787383907864	0.410936461620119	0.0404307981724209	0.0430343393973775	0.0232063426967876	1.30908529592566e-21
adgrg1	716.2	-0.0218621665870208	0.131697465984487	0.0190149346380119	0.020063098567501	0.250252368711592	5.23256467957692e-11
adgrg1	716.9	0.00391828321419518	0.137275188462054	0.0134225742193804	0.014191816840219	0.770349765315451	3.93305056129624e-22
adgrg1	740.9	0.0403065160045353	0.203828492997628	0.0239257315098541	0.0254453504902516	0.0920558569791706	1.14297322040177e-15
adgrg1	782.3	0.0331552491028602	0.331181626462274	0.0320513256836993	0.0341128729848459	0.300929408232868	2.77644517829229e-22
adgrg1	783	0.1016403254838	0.235250983237219	0.0360879315451854	0.0383756416231166	0.00485556290224401	8.77596853893364e-10
adgrg1	788	0.0871545771109938	0.205313130194935	0.0240488858848243	0.0253173582493535	0.000290015598816141	5.07952252403975e-16
adgrg1	789	0.0106726291279597	0.136439719333039	0.0225254763232153	0.0240125616427876	0.635640684156347	1.33117505038363e-08
adgrg1	798	0.0596790489206143	0.210145237684252	0.0255620540611818	0.0272197447845634	0.0195604863125231	1.1603474759144e-14
adgrg2	8	-0.0487840647490811	-0.208520577112447	0.0230299252103807	0.0248107845452263	0.0341504985713761	4.29933554313344e-17
adgrg2	38	-0.0559057125971632	-0.272950576912927	0.0274335773570418	0.0297539140419042	0.0415642179496246	4.57470001557222e-20
adgrg2	41	-0.0849734203162528	-0.32620637739758	0.034256193491166	0.0369670083042406	0.0131188247897746	1.10189033631088e-18
adgrg2	41.4	-0.119261413839706	-0.325155033666269	0.0354197015319553	0.0379494934603171	0.000759651842913174	1.05206931492152e-17
adgrg2	208	-0.0349918865022094	-0.108067278566321	0.0167300905507017	0.0181943533990165	0.0364784381026293	2.85709047659405e-09
adgrg2	250.1	0.14160434228096	-0.524497924089423	0.0700373663256411	0.0752190757421412	0.0431928934503554	3.10390247101978e-12
adgrg2	250.2	-0.0109974908853791	-0.431590932114768	0.0195309562115323	0.0211715431186054	0.573380407528174	2.25245781161511e-92
adgrg2	250.23	0.00652466738022719	-0.71404004833561	0.0495075744851971	0.053325304831221	0.895149371652281	6.89328664833604e-41
adgrg2	250.7	0.00967657856059304	-0.732590200245924	0.0506384705398831	0.0544985085293346	0.848453949225353	3.41235188398763e-41
adgrg2	251.1	0.00987240383355752	-0.568833149045563	0.0529098162083649	0.0569526642557286	0.85198268249828	1.72324102094716e-23
adgrg2	261.2	-0.159614262685907	-0.437800019115799	0.0451242226694458	0.0482583398653101	0.000404364052825127	1.16844104111772e-19
adgrg2	269	-0.10288904288149	-0.532012344286941	0.0701096873696668	0.0757780649147621	0.142228160657524	2.20816050428608e-12
adgrg2	272.11	-0.0495076448223785	-0.21473816736072	0.0140265888493169	0.0151811422259376	0.000416256030322944	2.00345759859872e-45
adgrg2	274.1	0.00666346290543244	-0.306739813111333	0.0348534710401498	0.0382249974201405	0.848380609164138	1.01868166628226e-15
adgrg2	275.5	-0.0752467787303695	-0.28814156805203	0.0468278471987916	0.0504074088479535	0.108080471373667	1.08897729072742e-08
adgrg2	276.13	-0.0804012845317123	-0.458804917893094	0.0460160745160944	0.0498977304655153	0.0805951187130029	3.75324240577387e-20
adgrg2	276.14	-0.0715418033445168	-0.220388310075396	0.0360162827206701	0.0387465567306015	0.0469918244189	1.28576702251072e-08
adgrg2	276.41	-0.08396661464085	-0.443648464249026	0.045289380421673	0.0489482308820696	0.0637388335535264	1.26184364008471e-19
adgrg2	276.5	-0.0720071589438986	-0.283796072716391	0.0289085651601002	0.0312410086034361	0.0127434690681754	1.04571621405043e-19
adgrg2	278.1	-0.0138167831861703	-0.431947579155117	0.0180493511523898	0.0194022620103535	0.443973705544452	8.48904454118756e-110
adgrg2	280.1	-0.0739846523641557	-0.304229225447239	0.0231939000864055	0.0249897533397164	0.00142355359196931	4.2677128456019e-34
adgrg2	285	-0.0547223789797624	-0.250471088433531	0.0203573799828946	0.0219737669776161	0.00718629825950992	4.24695153540916e-30
adgrg2	290	-0.0978953631256926	-0.257463789600972	0.0423152675587394	0.0458848909610947	0.0206964734656485	2.01067890123546e-08
adgrg2	290.2	-0.0431039819402522	-0.216088603751927	0.0361007292488942	0.0392462101914506	0.232481097191504	3.67133201969431e-08
adgrg2	302	0.0377555862986382	-0.457897899680381	0.0520293864018781	0.0584481095777186	0.468047915344992	4.71598315368463e-15
adgrg2	306	-0.0232054767910882	-0.158498935302174	0.0124153627369057	0.0135075430769444	0.0616097735857394	8.52225436959011e-32
adgrg2	327.3	0.00774778593535178	-0.389720629071921	0.0362957145011709	0.0396597460209947	0.830965978298492	8.64858801682578e-23
adgrg2	342	-0.121277612428045	-0.368589842999837	0.051093063652832	0.0551091165338296	0.0176127127816358	2.25678904012332e-11
adgrg2	350.2	-0.0425850387459824	-0.266967979297854	0.0288469896119248	0.0312508182664634	0.139879858181696	1.31062875638377e-17
adgrg2	366	-0.026830593924366	-0.106337638575724	0.0157168898517083	0.0169572028173771	0.0878000233408542	3.58869850808323e-10
adgrg2	394.7	-0.105319681318934	-0.278974847755106	0.0396247340672238	0.042859827239109	0.00786227400164312	7.56499941805329e-11
adgrg2	401.1	-0.040035889679637	-0.232550380516073	0.0108540091346046	0.0117705147071332	0.000225508414639434	6.9796081610584e-87
adgrg2	411.2	-0.0707923977163034	-0.255118381622679	0.0251659218132846	0.0273978837246965	0.00490776503406474	1.25910230011316e-20
adgrg2	411.3	-0.0381386468576679	-0.190977013593935	0.0265546997741226	0.0288126138516008	0.150937007942077	3.39705325441316e-11
adgrg2	411.4	-0.0366154324026924	-0.193029759906797	0.0200786287003704	0.0219341608729151	0.0682122267300993	1.36308827627857e-18
adgrg2	411.8	-0.0864469331788068	-0.323795368246493	0.0211783567967861	0.0230503553385426	4.46781085459019e-05	8.00219183309852e-45
adgrg2	414	-0.107632978224497	-0.334360149345388	0.0323668990458535	0.0352495336097599	0.000882908645431622	2.41178003632848e-21
adgrg2	415	-0.0585285563027896	-0.20991172688922	0.0351739460444883	0.0380360783042087	0.0961174855264715	3.41413382622815e-08
adgrg2	415.21	-0.0400770984944683	-0.357411477223091	0.0584542810518004	0.0629733763348151	0.492956280553524	1.38206167698117e-08
adgrg2	416	-0.0606465710329564	-0.306120195642024	0.0312188598853607	0.0338628688883123	0.0520613548697619	1.56677705228351e-19
adgrg2	418	-0.0176872168697443	-0.13476251610008	0.0186351267979178	0.0201663812339711	0.342552888753797	2.3484641672878e-11
adgrg2	426.91	-0.114829517618941	-0.318494950624819	0.0385685440941017	0.0420447296568542	0.00290814277617228	3.58724969650111e-14
adgrg2	427.2	-0.00927093908288237	-0.175509541905654	0.0262092361257409	0.0285806280931453	0.723542782148352	8.20775965119192e-10
adgrg2	428.1	-0.00567322550819326	-0.396868478725099	0.033778177794853	0.0367317682261679	0.866618409398577	3.27728990767079e-27
adgrg2	428.2	-0.0352629519575779	-0.321882591088515	0.0259687278177836	0.0282721319853237	0.17449521632164	4.95802849905342e-30
adgrg2	433.2	-0.0874650406191262	-0.24446293234143	0.0364161752246739	0.0394470348186915	0.0163138038156283	5.74600882204281e-10
adgrg2	433.3	-0.101152244260305	-0.253439112940151	0.0402786663380555	0.0436454562249867	0.0120283791020226	6.36896430108544e-09
adgrg2	433.8	-0.0715211890573258	-0.377226397823738	0.0567477140540123	0.0613742385668147	0.207548165023006	7.92956199220854e-10
adgrg2	443.9	-0.027229479295833	-0.340354229359577	0.0423255686977974	0.0460331431611628	0.520007370188248	1.42822235071175e-13
adgrg2	458.9	-0.0588894070175134	-0.228164630805389	0.027888001764159	0.0302090880017116	0.0347173790346008	4.25843949229648e-14
adgrg2	459.9	-0.0545910362749006	-0.216736266732245	0.017331655953827	0.0187796499310015	0.00163389161593225	8.19501385003095e-31
adgrg2	480	-0.0754715577567826	-0.313897628034473	0.025628108750672	0.0278055194579823	0.00323085935828995	1.48650959337492e-29
adgrg2	480.11	-0.0470832752038399	-0.248280637618794	0.0236272110466814	0.0256621123747325	0.0462881319743073	3.85135604988558e-22
adgrg2	480.2	-0.105741850864406	-0.404374396834805	0.0555860493120293	0.0600984136170068	0.0571307486563497	1.71377477887938e-11
adgrg2	496	-0.000465048748301922	-0.213935082966543	0.0243400852480802	0.0264038216673644	0.984756312966622	5.38727082918164e-16
adgrg2	496.21	-0.0490817951953492	-0.322474187731279	0.034881666707835	0.0377525821927727	0.159399421334008	1.321718160587e-17
adgrg2	507	-0.0802962857953149	-0.217889301595523	0.0235309314765193	0.0255888314103391	0.000644002227812732	1.66567713565395e-17
adgrg2	508	-0.0557815912182165	-0.225845780243148	0.0335320457838718	0.0363023849068327	0.096206229215531	4.93246953841266e-10
adgrg2	509.1	-0.0835695051848463	-0.349183608329986	0.0318788177725365	0.0345018062420277	0.00875503334486451	4.47049711463078e-24
adgrg2	509.2	-0.104061481662131	-0.337986383561428	0.0496060368826207	0.0536964837094804	0.0359264911007705	3.08619421702669e-10
adgrg2	512.7	-0.0324788280656929	-0.201632395787522	0.0239917519387409	0.0258719388983715	0.175816231802153	6.51892531422194e-15
adgrg2	519.8	-0.0128626412588106	-0.149740652166188	0.0159985475449726	0.0172776704049081	0.421403868723616	4.44764868999997e-18
adgrg2	535	-0.0483747603187921	-0.146342266453232	0.0208502858613673	0.0224795787192862	0.0203354369799655	7.51461540933014e-11
adgrg2	535.8	-0.0619137732111007	-0.165858160319296	0.0268803708304514	0.0289957117358297	0.0212615197764656	1.06465922917509e-08
adgrg2	550.2	-0.0296919165687587	-0.110075622915396	0.0176679265765224	0.0190855440064275	0.0928494463215293	8.04623903339485e-09
adgrg2	562.1	-0.0329975374824641	-0.122354719160302	0.0143645750771194	0.0155569802995666	0.0216103975324203	3.69273920337285e-15
adgrg2	563	-0.0274158886188309	-0.127784211252108	0.0182463509293163	0.0197201130992659	0.132957472401097	9.17880446637567e-11
adgrg2	564.9	-0.043993504544427	-0.130098495656502	0.0183136484547207	0.0198614822033527	0.0162956809416388	5.74249268654476e-11
adgrg2	568.1	-0.108104540948549	-0.259665768479615	0.0403272818648465	0.0433085158432723	0.0073472721724866	2.02584849147545e-09
adgrg2	571.5	-0.0154989037864588	-0.333025474596716	0.0381102623900579	0.0411153034773371	0.684238747311902	5.50524805530528e-16
adgrg2	574.1	-0.0946558416605212	-0.332259677379841	0.0302533711566682	0.0323783647166075	0.0017553962217743	1.0475691871224e-24
adgrg2	574.12	-0.176294744543015	-0.36699871195733	0.0413265266731131	0.0440761120051528	1.99099797148307e-05	8.32840477682959e-17
adgrg2	574.3	-0.0951394738441934	-0.306701367770598	0.0512928105492807	0.0553288818222662	0.0636204228649299	2.96922467349882e-08
adgrg2	585.1	-0.000208794291404601	-0.302231266290629	0.0205078596007981	0.0223097126995487	0.991876730839028	8.24549170415095e-42
adgrg2	585.2	-0.0477143409747893	-0.406996781565666	0.0642956400814818	0.0693906267340365	0.45802160066127	4.4832375534198e-09
adgrg2	585.3	0.0421729694066434	-0.280550695893469	0.0221184550079146	0.0239204449622709	0.0565611385399158	9.10689284555223e-32
adgrg2	591	-0.0595725349755062	-0.203770733184401	0.018214509648545	0.0195860624826884	0.00107316263792335	2.38078359687206e-25
adgrg2	594.1	-0.13720435821227	-0.321491580378927	0.0487636277248766	0.0528723618999259	0.00489807246063244	1.19791621985491e-09
adgrg2	599.4	-0.111656330873639	-0.2966553263055	0.0305129549276511	0.0325786497419572	0.000252896243084595	8.56170545911333e-20
adgrg2	605	0.0989849029384186	-0.299596407097608	0.0486366832008588	0.0490005145684672	0.0418317347663655	9.70740729995634e-10
adgrg2	681.3	-0.00258373625944172	-0.271192950893772	0.0307676306210182	0.0333284520724615	0.933075676110351	4.05259336097818e-16
adgrg2	686	-0.0296529749232719	-0.205988248658676	0.032850375224799	0.035392455915324	0.366702247269025	5.8806305736816e-09
adgrg2	707	0.0144191177600086	-0.422598259357458	0.0480445624915148	0.0518633960654452	0.764085883525292	3.69090582316219e-16
adgrg2	707.1	-0.0783940166275934	-0.356134617704698	0.0404105500734238	0.0437579031600573	0.0523870599715193	3.99380927704424e-16
adgrg2	714.1	-0.0653988061670335	-0.281865896796758	0.0398100687169439	0.042425513045337	0.100430427631432	3.05732872154113e-11
adgrg2	716.9	0.0322367258622642	-0.099172574275461	0.0133345670995544	0.0143802248328379	0.0156262140760947	5.33162220059087e-12
adgrg2	782.3	-0.0256024627375018	-0.311762686447212	0.032120477877138	0.034627684426028	0.425406881040354	2.19075732510686e-19
adgrg2	790.6	-0.0360745842380715	-0.185724235176435	0.0262983306158058	0.0287145006870629	0.170143062832738	9.93349354829819e-11
adh1b	250.2	0.0387419322358856	0.54541647332739	0.0200538497308848	0.0205802344460684	0.0533724657612566	9.2019707688279e-155
adh1b	250.41	0.063912107096649	0.354405009421903	0.0379377186849742	0.0387979007240784	0.0920544428135469	6.56223497621294e-20
adh1b	250.42	0.0745936061187084	0.402977064382037	0.0548266721451271	0.0559903746054748	0.173660686500375	6.14363135949496e-13
adh1b	269	0.177384024785579	0.450264671525468	0.0724501787696371	0.0743116932627624	0.0143508710391352	1.36854468611574e-09
adh1b	272.1	-0.0548329295485559	0.198887106896339	0.0310582721228347	0.0320501535449995	0.0774822025679307	5.45245796184467e-10
adh1b	272.11	-0.00372197540480361	0.194168460073347	0.0145321527612273	0.0150437470913354	0.797858155797112	4.11424031946154e-38
adh1b	274.1	0.0127588976946874	0.335403156538654	0.0363822211051366	0.0375544285797671	0.725820586706424	4.21712443811995e-19
adh1b	278.1	0.0117861374102759	0.403729233750629	0.018431505327163	0.0187309198830858	0.522526302581945	4.83977710517005e-103
adh1b	317	0.0639387256316483	0.261487343047958	0.0383241635134134	0.0389876059633993	0.0952431231722356	1.98754598536316e-11
adh1b	327.3	-0.014618339067574	0.301234247416968	0.0376175198803717	0.0383101620490199	0.697568706670918	3.74928195129215e-15
adh1b	401.1	0.0100169575504432	0.20847803973636	0.0111407096473016	0.0115960622434763	0.368582880779714	2.87945982724174e-72
adh1b	411.8	-0.0387870405662043	0.140327971597945	0.022067029923408	0.0229612898795483	0.0787999405436105	9.8697695955507e-10
adh1b	519.8	-0.000342295759903478	0.0927842615710535	0.0163637248597003	0.0168520595240481	0.983311098880628	3.67471757063427e-08
adh1b	571.5	0.15551908539482	0.76279775764788	0.0390962512967954	0.0392053087500717	6.9540751586439e-05	2.56772411808004e-84
adh1b	571.51	-0.0273265443746546	0.800320851426746	0.0720342865933561	0.0732920675404645	0.704424493354578	9.28930195040391e-28
adh1b	573.7	0.0319891168360527	0.268913485780847	0.0339871520351407	0.0348919987257711	0.346596205881142	1.28785178227453e-14
adh1b	574.1	0.0601426397978607	0.268332166752426	0.0307951849310421	0.0315038327958777	0.0508209664562735	1.63111610456313e-17
adh1b	574.12	0.090672563728925	0.250957123181208	0.0419805548330908	0.0427191523788149	0.0307826927785465	4.2391403066627e-09
adh1b	585.1	-0.00730996843884166	0.186527795124264	0.0213495492212367	0.0221630667941316	0.732054019686056	3.89044031431755e-17
adh1b	585.3	-0.0112499909624831	0.15389779837556	0.0232417871620698	0.0242471149652394	0.628356373028957	2.19474148702265e-10
adh1b	716.2	-0.0127967989639559	0.154229329136901	0.0194668566453956	0.0200597819640841	0.510947282956786	1.48887678464714e-14
adh1b	716.9	-0.00769936394436135	0.124739713173162	0.0136630317576477	0.0141412538544916	0.573082225834663	1.13462589027719e-18
adh4	38	0.0172999149804557	0.172383228587828	0.0281992866605359	0.0296547946466573	0.53955392578732	6.13642076742346e-09
adh4	208	0.0431755972581622	0.105016860277077	0.0170636459405199	0.0178478420351513	0.0113975432877583	4.00446440522918e-09
adh4	244.4	0.000810469687573692	0.139723940636074	0.0239544621004822	0.0251285702862938	0.973009709237846	2.69216065515196e-08
adh4	250.1	-0.00113840631722012	0.416633218751683	0.0704565090106968	0.0726827232847298	0.987108681415348	9.91257213412092e-09
adh4	250.2	0.100102123419516	0.678886375234869	0.0199436540122039	0.0205405170351695	5.18744444803134e-07	1.50075311907983e-239
adh4	250.23	-0.0080526181059452	0.409741518670282	0.0504722181622309	0.0522742639606735	0.873239069498694	4.56676073029892e-15
adh4	250.41	0.0771029184713818	0.392868619952099	0.0370873166386481	0.0383241056515736	0.0376213476799112	1.16866014003441e-24
adh4	250.42	0.0511463089571492	0.439958709488399	0.0541566779782088	0.0558661589034238	0.344958280195622	3.4012347160412e-15
adh4	250.7	-0.0321462658886015	0.411918513631428	0.051599802166181	0.0533902440581558	0.533289754310744	1.20755370698195e-14
adh4	261.4	0.097308525021274	0.20055424931595	0.0323568798824435	0.0336171954294087	0.00263534478161463	2.43403513919146e-09
adh4	269	0.0798185327006337	0.466584430732945	0.0716302453498726	0.0743357068431527	0.265144817415563	3.45789598235925e-10
adh4	272.1	-0.0265667816891658	0.259863623901503	0.0305679682019738	0.0319723079434259	0.384789564646676	4.37253269996246e-16
adh4	272.11	0.0202875657089118	0.259172785180113	0.0143577722916807	0.0150404537448784	0.157655038866953	1.53535818029291e-66
adh4	274.1	-0.0418422322763935	0.413502731015957	0.0362193150638552	0.0377703910759852	0.247989550558386	6.8080203081013e-28
adh4	278.1	0.0122596653031172	0.470458617141293	0.0181581305555267	0.0185737947230855	0.49957335155449	1.52504862717729e-141
adh4	302	0.0682851807894543	0.411328221966609	0.0555190491855976	0.0583036468685404	0.218719024625021	1.72686044744613e-12
adh4	306	0.0350965718001944	0.120330156540794	0.0126812278674359	0.0133164019104522	0.00564706420291964	1.62158675045782e-19
adh4	317	0.0570378033843121	0.289668000729649	0.0380921532244341	0.0392050417119595	0.134298676288181	1.48450285702485e-13
adh4	318	0.0815228182364441	0.143140282772199	0.0240631198073526	0.024853590122641	0.000704366109317781	8.44433172643645e-09
adh4	327.3	-0.0100815004584822	0.388175431400021	0.0373057855313095	0.0383195603347469	0.786975931307122	4.06835587564511e-24
adh4	401.1	0.0084480377226721	0.257531046151294	0.0109898893408671	0.0116486933452051	0.442065493191221	2.63872141892245e-108
adh4	411.2	-0.0157198627970761	0.152976755357794	0.0260272305695738	0.0273669829430268	0.545858572048047	2.27293310488256e-08
adh4	411.3	2.88151618391219e-05	0.178155189843594	0.0274177341675871	0.0287638261771263	0.999161448995912	5.87592207391274e-10
adh4	411.4	-0.0258224049542026	0.145782329625728	0.0208295390982572	0.0219011306166884	0.215085927127739	2.80646942813719e-11
adh4	411.8	-0.0405944608933443	0.205321765338146	0.0219618992203023	0.0231517303423043	0.0645439301974402	7.41192292229078e-19
adh4	418	0.0190107180873019	0.119288289995507	0.0188545816174492	0.0196148606264132	0.313319538916802	1.19043863431587e-09
adh4	459.9	-0.00463058156191604	0.10937153375031	0.0177115587858276	0.0186761320692976	0.793750095229898	4.73521537123312e-09
adh4	480.2	0.0344773096455585	0.332476721824524	0.0566587494054586	0.0587021881197413	0.542850515541775	1.48067719407048e-08
adh4	519.8	-0.0105548836808026	0.105158703433511	0.0161897629922504	0.0169514091525434	0.514434715297887	5.52078550125029e-10
adh4	530.11	0.027309214477284	0.10729185574722	0.0172706307343119	0.0180476398585064	0.1138204949453	2.76584364600674e-09
adh4	550.1	-0.0526629301544796	-0.183890395204426	0.0275852724700302	0.0289894658494033	0.0562497235188416	2.24818491843109e-10
adh4	562.1	0.0274600437047494	0.107765604382107	0.0145404541561735	0.0153261112649172	0.058955205005531	2.04319798756231e-12
adh4	571.5	0.151171037428261	0.824499206033003	0.0386678318168557	0.0387771073234453	9.24957820018331e-05	2.52462268522061e-100
adh4	571.51	-0.214338422127478	0.733079770284001	0.0727035826429793	0.0744231254250459	0.003197195329714	6.84342391359618e-23
adh4	573.7	0.0293714541309023	0.278851375279215	0.0333682964533024	0.0347270774002788	0.378739942481761	9.76342320839836e-16
adh4	574.1	0.0492771493470724	0.30939467422911	0.0303551400691653	0.0314437608311611	0.104513672619796	7.59969459460352e-23
adh4	574.12	0.0879657294149956	0.289274570256154	0.0414543497495847	0.0427097338106782	0.0338385498693999	1.26107441040555e-11
adh4	585.1	0.00209327462384609	0.2267830592535	0.0210493164051816	0.0221713996710276	0.920783998665644	1.47591411895268e-24
adh4	585.3	-0.0107412524220678	0.197060048714222	0.0225040824781436	0.0238759596565083	0.633146807096032	1.53831815533054e-16
adh4	605	0.0397388107270267	0.329730827108597	0.0484764903726866	0.0492437085054813	0.412356196438681	2.14351863079031e-11
adh4	716.2	-0.00868542072134294	0.19619147069507	0.0191409728618629	0.0200087470496171	0.650001092341528	1.06844780391163e-22
adh4	716.9	0.00540369700624595	0.161809779806638	0.013423562563612	0.0141144200625557	0.687277002180341	1.9971873925671e-30
adh4	740.9	0.00961808176962914	0.180005147850833	0.0238080115084362	0.0249741253920542	0.686223680363499	5.69191424034803e-13
adipoq	250.1	-0.0154667343916454	-0.528982844903799	0.0694846493047761	0.0784635705408988	0.823852981180439	1.5647551663958e-11
adipoq	250.2	-0.132496679338252	-0.771002301272553	0.019592062666723	0.0221399359020211	1.35374929915951e-11	1.052105486561e-265
adipoq	250.23	-0.00574716601087131	-0.560733212571088	0.0500660769056217	0.056816937560463	0.908610292434556	5.66591144164148e-23
adipoq	250.41	-0.0493991339306303	-0.360412045411943	0.0369480188883058	0.0417152127389212	0.181225881982689	5.63002830167827e-18
adipoq	250.42	-0.0535082764629934	-0.420216375015829	0.0536369629749039	0.0605809254134394	0.318472979432926	4.02084151199237e-12
adipoq	250.7	-0.0335231890889293	-0.607594501956143	0.0508583872747062	0.0576129940848609	0.509800926428122	5.29289896165491e-26
adipoq	272.1	0.000925129436384906	-0.207944384166028	0.0300821174516294	0.0344052658176466	0.97546615000713	1.50367761347602e-09
adipoq	272.11	0.0156092969718501	-0.233473961914547	0.0141322165243917	0.0161767000500345	0.269368210137891	3.2207089415561e-47
adipoq	274.1	-0.00158921234532885	-0.308278829817053	0.0351300696732134	0.0406502716717326	0.963917645248379	3.35877686501501e-14
adipoq	276.12	0.223925954551888	0.281718879849582	0.0322431679595193	0.0367713799738157	3.78697103628294e-12	1.83970453088484e-14
adipoq	278.1	0.0515184604314447	-0.405969997795805	0.0182413136043102	0.0206101116723453	0.00473879139246631	2.26029391969222e-86
adipoq	302	-0.00770158064549729	-0.451417122488116	0.0521540175770424	0.0613793121962889	0.88260325592057	1.91573679124545e-13
adipoq	317	0.182669632379207	0.260382554539384	0.0373165396917164	0.043438998327871	9.8236487868048e-07	2.04474789759982e-09
adipoq	327.3	0.0921304521618566	-0.301612011526948	0.0367047118397281	0.0422571323853508	0.0120716021923848	9.50153421266747e-13
adipoq	401.1	0.0546764324002607	-0.177507687132078	0.0109012784356718	0.0126712322749716	5.28687152930974e-07	1.37876292971668e-44
adipoq	411.2	-0.00721085666788504	-0.184336276173083	0.0252480672149032	0.0290830342090154	0.775184240377942	2.32351449953474e-10
adipoq	411.3	-0.0315819037585575	-0.230922049938983	0.0267161072319149	0.0307268549689084	0.23715424242976	5.67732782814015e-14
adipoq	411.4	0.0239008795673893	-0.144465546720511	0.0200541905714741	0.0232217578634195	0.233333901759626	4.93590736277935e-10
adipoq	411.8	0.0109678612352085	-0.214217878341982	0.0213434227702744	0.0246381086687222	0.607339064299717	3.48131049317706e-18
adipoq	418	0.00754109855284327	-0.131200359161415	0.0188859275688007	0.0216193281855575	0.689674208353031	1.28981618294254e-09
adipoq	530.11	-0.00789708031099842	-0.113926206572989	0.017408407760055	0.0198035493394846	0.650090844231255	8.77681836307037e-09
adipoq	562.1	-0.0221331051147882	-0.100061096029966	0.0143820486692449	0.0164458757981138	0.12381902733543	1.17025597931108e-09
adipoq	571.5	-0.0594796069191418	-0.522842172933912	0.0386393560389675	0.0433946315111711	0.123718152386605	1.97403568318352e-33
adipoq	574.1	-0.0565330194412009	-0.317062627521519	0.03050067597923	0.0343805371782549	0.0638106486161215	2.91189350642213e-20
adipoq	574.12	-0.0821647487823979	-0.304805672825041	0.0416222618278371	0.0466990985788937	0.0483751760543717	6.70937528473823e-11
adipoq	605	0.0147487937903987	-0.342352196073446	0.0493986951171315	0.0497713448265001	0.765270855762335	6.04860446963325e-12
adipoq	733	0.119762742831023	0.237247457669793	0.0351539724140676	0.0394275001526356	0.000657279729500039	1.77340196304874e-09
adipoq	743.11	0.144432170843476	0.215293009981115	0.02133292387189	0.0239803411507421	1.28437518693171e-11	2.75993669121198e-19
adm	8	0.0807047239950411	0.387273316397311	0.0228650802621942	0.024900699802218	0.000416178982317276	1.52517846261944e-54
adm	8.6	0.0790442237662831	0.38889499895411	0.0528292711303448	0.0569995613911632	0.134596276601043	8.93004650949239e-12
adm	38	0.133903754889105	0.555678162497195	0.0273656773511131	0.0301037778830441	9.92459448402171e-07	4.43472430756498e-76
adm	38.1	0.0513285627611213	0.542977224798915	0.0566086657084976	0.0622250709388933	0.364551582289993	2.6379163055433e-18
adm	41	0.0970543801972729	0.472858772059897	0.0343243966927427	0.0375320578329251	0.00469038446826608	2.14389844246429e-36
adm	41.1	0.0757781952025501	0.615591555416289	0.0457533187366907	0.0497331778756243	0.0976744708838257	3.44296675093266e-35
adm	41.2	0.0585051090451313	0.521211303869445	0.0540894834104791	0.0592145102222689	0.279414494059388	1.34294336430247e-18
adm	41.4	0.11123394287043	0.567251250580233	0.0351036755716951	0.0383881914250724	0.00153108460463951	2.07028828900631e-49
adm	80	0.0514608396495484	0.392377428460837	0.0428462438684521	0.0463859184263704	0.229728561594438	2.69732661972632e-17
adm	81	0.1637930740989	0.535768382096569	0.0682125942881158	0.074067975161213	0.0163407523841214	4.70810901261157e-13
adm	112	0.0483547091722642	0.310051142321349	0.0309581025435301	0.0333924638086142	0.118302044402316	1.61610988098638e-20
adm	165	0.165218912447488	0.430294260757709	0.0627571595069885	0.068894792533478	0.00847165301097804	4.21982502085069e-10
adm	165.1	0.0954098251790165	0.352193278532864	0.0405208962224941	0.0443806729308623	0.0185434874454008	2.0925165108806e-15
adm	195.1	0.0307621292672275	0.137279534978439	0.0175073363658574	0.0191625091534401	0.0789008773077811	7.83767180233986e-13
adm	197	0.0422470066689825	0.237401633599897	0.0223271036607072	0.0240403739081769	0.058466359903929	5.33677946565239e-23
adm	198.1	0.0527837170823541	0.228940145215059	0.0325512560032515	0.0352726410853651	0.104898235646212	8.55025807136935e-11
adm	198.2	0.123413249598832	0.321399328700581	0.0404548019529468	0.0440710891189488	0.00228350196499508	3.03696763936036e-13
adm	198.3	0.175007058537166	0.295527354145054	0.0492787861914311	0.0533104464894734	0.00038323552500385	2.96456266002863e-08
adm	198.4	0.0929029034121971	0.231804356047091	0.0383276989593708	0.0417887827960581	0.0153543984718915	2.9053411481485e-08
adm	198.6	0.21116347650414	0.333786438705106	0.0424923439011004	0.0464287913685178	6.71439116624817e-07	6.51661719142172e-13
adm	208	0.0237877954835808	0.155711006906687	0.0166681842594327	0.0182170493445716	0.153540184537704	1.25736793327449e-17
adm	242	0.127555262492596	0.428125407254358	0.0619258659076296	0.0662942851229851	0.0394171025887472	1.06128373976882e-10
adm	244.1	0.168728832885898	0.411217700372684	0.0664625420924461	0.071125910176943	0.0111263381705037	7.40173661276032e-09
adm	244.4	-0.0179060792354847	0.212001828262151	0.0239200104397884	0.0256506891212712	0.454109437061711	1.39745761411295e-16
adm	250.1	-0.0129079513953374	0.594911082032906	0.0686795477594685	0.0745742481334133	0.850920065499131	1.49407730040893e-15
adm	250.2	-0.0658175587256898	0.517955374578756	0.0194534933597151	0.0212422627205814	0.00071612915433577	2.57506881911547e-131
adm	250.23	-0.0493439244064714	0.559146687481494	0.0494988852697681	0.0543501614979695	0.31882790302884	7.99356179672236e-25
adm	250.41	-0.0148458127904084	0.337386023953989	0.0363041536519675	0.03945201535314	0.682591937217675	1.21176199988823e-17
adm	250.42	-0.0242326380336485	0.357634551520331	0.0528248454131393	0.057422261023492	0.646424034068657	4.71970019588315e-10
adm	250.7	-0.0969131775051912	0.51892289971747	0.0505155116164434	0.0553549184408225	0.0550497273747301	6.95256372101251e-21
adm	251.1	0.0289655294556856	0.849107919579293	0.0531149369690467	0.0583908213665767	0.585521902570975	6.5833881018297e-48
adm	252.1	0.153134443366299	0.799955201312106	0.069688319560454	0.0754131885082803	0.027990529525389	2.74626683202579e-26
adm	260.6	0.221100777906272	0.408604779903903	0.0555542954765622	0.0602889445918097	6.89430245391957e-05	1.22322867908709e-11
adm	261.2	0.122710709276487	0.501306485494269	0.0446632434382312	0.0485736334404871	0.00600578728954425	5.68978435510133e-25
adm	261.4	0.0476607164237061	0.285953483045076	0.0320665544851879	0.0345629094046497	0.137198166655114	1.30169612467848e-16
adm	269	0.115885797018832	0.84009781280074	0.0706958663771825	0.0767539167175753	0.101168277706737	6.99537846321473e-28
adm	272.1	-0.0457995821568487	0.199851522949528	0.029784819899713	0.0325580512546206	0.124126380923441	8.34021915487432e-10
adm	272.11	0.007747391906857	0.263713276282156	0.0139706418825899	0.0152945539971554	0.579203846004993	1.27849339417937e-66
adm	274.1	-0.00839675497482617	0.794647742193586	0.0350708988123025	0.0385887210706284	0.810778146096758	3.18777907225179e-94
adm	275.5	0.180043030052937	0.587580081790832	0.0469653142173977	0.0512534028527262	0.000126316413486106	1.99558521722932e-30
adm	276.12	0.0999771791437354	0.302797519637842	0.0319048762318181	0.0349940943499498	0.00172674981367571	5.02432393009958e-18
adm	276.13	0.210183778953226	0.999923535658785	0.0465787627408992	0.051438733686072	6.4086671846825e-06	3.60317464181675e-84
adm	276.14	0.173806394963133	0.43950946541147	0.0358263607988953	0.0390895863685982	1.22620833942109e-06	2.48886729696825e-29
adm	276.41	0.106858338894159	0.854901567654168	0.0456631047433167	0.0499506323772912	0.0192761948466985	1.1485403743491e-65
adm	276.5	0.114780404037462	0.507768503294336	0.0288889708932251	0.0318106169942956	7.09263984619106e-05	2.3419730153342e-57
adm	277	0.0687777527489907	0.373883210359629	0.050721916856422	0.0554637666466571	0.175106485548289	1.57261960877091e-11
adm	278.1	0.0181240145858737	0.757858018348175	0.017898331380467	0.0194250251518578	0.311246875321712	0
adm	280.1	0.0288949671590764	0.383460870756178	0.0230461820171861	0.0250758538266922	0.209920007522156	8.64054308145573e-53
adm	285	0.0449034147918776	0.400433276040366	0.0202696561899838	0.0221377651516931	0.0267393261074096	3.9446375470852e-73
adm	287.3	0.14241974173132	0.438494136172928	0.0528831531947177	0.0576794041686822	0.00707905435762043	2.9099127583745e-14
adm	288.11	0.156837652358101	0.300212311295846	0.0423372418895325	0.0457319853796149	0.000211821137847303	5.21718027800341e-11
adm	289.4	0.0580185602060656	0.329038901240664	0.0440953975518987	0.0478591382350845	0.188257654956958	6.19233307853529e-12
adm	290	0.117555864227979	0.406807396710398	0.0423825380798364	0.0470254509074198	0.00554250991782804	5.11432220037112e-18
adm	290.2	0.0863610518944277	0.395939596231797	0.036121795485958	0.0401841984859357	0.0168103604026014	6.64507615846296e-23
adm	292.1	0.108885854773811	0.330801053336542	0.0446587709127354	0.0488359388899596	0.0147616660486506	1.25511101908399e-11
adm	292.4	0.13670006694752	0.430087814128504	0.0346100940933632	0.0381572321961482	7.82437430437432e-05	1.81529163527657e-29
adm	300.1	0.0321982192353323	0.178061631179314	0.0219684061011239	0.0236282885883754	0.142740872650063	4.84787642909924e-14
adm	302	0.0273349768005065	0.476744254675395	0.0531506802431346	0.0591700841658782	0.607047759935139	7.80720957713463e-16
adm	306	0.0215749693370768	0.291164682757169	0.0123579048461718	0.0135845444768736	0.080838128909866	6.50619921413672e-102
adm	317	0.255826097645025	0.533834973210816	0.0371255136271578	0.0404049637500603	5.5462598578015e-12	7.46970713529395e-40
adm	317.1	0.063632549752825	0.229194379276268	0.0256372264593027	0.0279845333623378	0.0130633637223999	2.61144672759563e-16
adm	318	0.092952539330683	0.438566504760835	0.0235761709075915	0.0254640797047825	8.05869426701366e-05	1.7865398615292e-66
adm	327.3	-0.074705164891602	0.631847867323361	0.036241387109949	0.0394062935649121	0.0392723403638173	7.37427223823571e-58
adm	342	0.11225757049149	0.543734064263783	0.0508733795305724	0.055650338381968	0.0273415067379215	1.50641429174385e-22
adm	345.3	0.140311060506018	0.412655760428044	0.0502859239982431	0.0547850101383467	0.00526648945769614	4.98638141199026e-14
adm	350.1	0.0470834787076454	0.251726695904437	0.0372740955710002	0.0403380598285521	0.206528483042069	4.36379518969332e-10
adm	350.2	0.13314854629486	0.51638764123023	0.0286781849465429	0.0317301314092571	3.43633785485655e-06	1.50075768446067e-59
adm	351	-0.055804791129454	0.169264002894476	0.0270968871233664	0.0291200793261773	0.0394507724188995	6.15019675091441e-09
adm	357	-0.0019588628205113	0.373478290217709	0.0469513261201019	0.0512914638891524	0.966721001854045	3.30152707867226e-13
adm	366.2	0.0264365533969061	0.11454007921553	0.0185653584117886	0.0201875818231692	0.1544545331701	1.39673172288984e-08
adm	386.9	0.0375666373950522	0.176160134389155	0.0239390666874927	0.0258077241375276	0.116587197359278	8.73948833094428e-12
adm	394	0.063203381336869	0.470023850922236	0.0460524644892443	0.0510200114162992	0.169932335545979	3.18500017685587e-20
adm	394.2	0.150986471616407	0.476277427311931	0.0318250248604781	0.034923700056629	2.09260855721437e-06	2.39121860714947e-42
adm	394.3	0.0171140094352132	0.421173901390227	0.0501247608441098	0.0552623922709001	0.73278121012249	2.51040886063351e-14
adm	394.7	0.156096791796418	0.545582227131975	0.0396809944961331	0.0436159366475677	8.36160337565184e-05	6.684157292677e-36
adm	395.6	0.0107021076286703	0.448597941741186	0.054997389593428	0.0606888114633424	0.84571157501713	1.44883297117347e-13
adm	401.1	0.0512562562012243	0.340491196728104	0.0107667098057245	0.01183929752972	1.92995392599878e-06	6.90834399631191e-182
adm	411.1	0.0437026092749209	0.380922235224445	0.0502408746775655	0.0548879659492179	0.384376024951094	3.92112506417493e-12
adm	411.2	0.0656986599301155	0.408743317592697	0.0252235375613279	0.0277326831403345	0.00919663154163087	3.63792554014426e-49
adm	411.3	0.0320979706609024	0.304269270543594	0.0266238029835235	0.029067733345933	0.227967212672945	1.21695066282555e-25
adm	411.4	0.0754968602718758	0.363401562795796	0.0201499839840583	0.022240483651381	0.000179143728304422	5.15538788287721e-60
adm	411.8	0.0701021292408265	0.483950137597879	0.0212487316619757	0.0234606114894645	0.000969882194070725	1.53255593746951e-94
adm	411.9	0.0329403345427658	0.470109181964081	0.0522343610229836	0.0574739526361915	0.528285239909614	2.84983483340451e-16
adm	414	0.0778196679648441	0.549377521378905	0.0325053199819391	0.0359274607997448	0.0166630484192667	8.7390403243278e-53
adm	415	0.045294547113742	0.394165283739935	0.0348671528080872	0.0380844386114186	0.193923106867141	4.19480433339824e-25
adm	415.21	0.121061781449145	0.802233720444455	0.0585267658686024	0.0634344126759776	0.038594368812132	1.16726373635139e-36
adm	416	0.0904107352779392	0.614439429532809	0.0312090978995882	0.0345081905450347	0.00376827542298618	6.39303416826299e-71
adm	418	0.0245532650587831	0.222408500735042	0.0185090410169874	0.0200565603007372	0.184655855734693	1.41761709755846e-28
adm	418.1	0.0417805905100063	0.278429494219008	0.0373802513380288	0.0405186426200742	0.263687329788589	6.34683025542052e-12
adm	425.1	0.0106201187200467	0.448277900969927	0.0649303641808382	0.0711236511135205	0.870076222125066	2.92322553752492e-10
adm	426.31	0.0629371105202459	0.355710095776622	0.0423555800272339	0.0469480091974965	0.137299614207116	3.54506626656789e-14
adm	426.32	0.0729295207128885	0.45329393499968	0.0418168320976585	0.0459510172651199	0.0811550637163686	5.91991797510984e-23
adm	426.91	0.106607578179656	0.515288202997463	0.0386534822841481	0.042844687785965	0.00581503342302442	2.56657699789698e-33
[truncated: 65,034 more rows]
