# Supplementary material for: Machine learning-guided deconvolution of plasma protein levels
Source: Mol Syst Biol. 2025 Oct 9;21(12):1822–44. doi: 10.1038/s44320-025-00158-6 (PMC12672695; doi:10.1038/s44320-025-00158-6)
Supplement: Supplementary file 20 — Source data Fig. 4 [file 44320_2025_158_MOESM20_ESM.zip › Figure_4/SourceData.Figure.4C.txt]

id	phecode	beta.cis	beta.min	se.cis	se.min	pval.cis	pval.min
a1bg	38	0.0157674849327932	0.188834865897584	0.031116616574938	0.0300280159085308	0.612349649527665	3.2029462500391e-10
a1bg	165	0.100336903236438	0.383940239610529	0.076123702904174	0.0677008585709732	0.18747786736294	1.41860294114438e-08
a1bg	250.2	0.0175391397467527	0.274269308737985	0.0221778375458843	0.0211997698838347	0.429036872618635	2.76941843109455e-38
a1bg	261.2	-0.0704112120117133	0.315825792242481	0.0471352624379552	0.0487642361905847	0.13522481210553	9.38208611784828e-11
a1bg	272.11	-0.0060669803494161	0.18048822418941	0.0150834001410884	0.0152890716332059	0.687515531088394	3.67581242807386e-32
a1bg	276.5	0.00727973794261203	0.174997293405382	0.0336679135624383	0.0317208553800239	0.82881483673645	3.45247836711923e-08
a1bg	278.1	-0.00164711751611381	0.23952548929567	0.019346138583252	0.0193770508723174	0.932150613162269	4.23269393199882e-35
a1bg	280.1	-0.021643473136445	0.200470738020776	0.025212949894206	0.0251303613353147	0.390656807155094	1.49650634541898e-15
a1bg	285	-0.0479633553747153	0.149066818045724	0.0218870238001874	0.0220932517671187	0.0284224249860393	1.50761658900767e-11
a1bg	306	0.00730372381100056	0.11177383978156	0.0133704304382889	0.0134473080904073	0.584887614331872	9.41133426762097e-17
a1bg	318	-0.0228736229864385	0.18767084416652	0.0245728694882327	0.0254406704518896	0.351931847379247	1.62134199760597e-13
a1bg	401.1	0.00500513375054177	0.150631183162552	0.0116199387517639	0.0116874589469868	0.6666598506184	5.24029495888622e-38
a1bg	411.3	0.0383113198544217	0.180238268102681	0.0301587192089481	0.0291054849404156	0.203969537359775	5.9184398304087e-10
a1bg	411.4	-0.0152842092169204	0.138836091217593	0.0212094048211134	0.0220464098181866	0.471134990906998	3.02588313262765e-10
a1bg	411.8	-0.00766378589661674	0.150083287526454	0.0229996265162157	0.0234409891738438	0.738973133388965	1.52752576077845e-10
a1bg	418	0.0308664824920104	0.119232788379706	0.0213086692317951	0.0200832104428284	0.147465789063334	2.9039326088901e-09
a1bg	428.1	-0.00233939991595543	0.204726055984193	0.0405482664687719	0.0374877796695968	0.953992211361748	4.73083726600382e-08
a1bg	459.9	-0.00527350127785074	0.122879594276323	0.0188854302047517	0.0188634895849699	0.780063340494633	7.31025844463097e-11
a1bg	480	0.0292792254000318	0.206947135036742	0.0303071353591612	0.0280859725054019	0.334002367259773	1.72759238761897e-13
a1bg	480.11	-0.00478118631553752	0.18080167599507	0.0272489877937891	0.0258049187404604	0.860715923039387	2.44386518632927e-12
a1bg	496	0.0233291400686782	0.223850952595822	0.0274452282137158	0.0265251946240148	0.395310985463739	3.19565388205477e-17
a1bg	496.21	0.00661757183349645	0.294906839317216	0.0412233627071735	0.0383537309897502	0.872463870096356	1.4813840856773e-14
a1bg	507	0.0251779825435286	0.161847874732992	0.0269385037135308	0.0256760029879327	0.349970423785031	2.91057482931755e-10
a1bg	508	0.00980523388438593	0.198954192837685	0.037810037385941	0.0365120372572535	0.795381513953372	5.06530192431822e-08
a1bg	509.1	-0.0174825056459276	0.213717839081716	0.0382880821289028	0.0346961722607404	0.647955437107068	7.28851784361391e-10
a1bg	519.8	-0.0166385606681775	0.103963445576173	0.0176385320659008	0.0171609204366601	0.345523609409974	1.3769519619433e-09
a1bg	550.2	-0.0189750906753337	0.104754424161786	0.0186138258352288	0.0188627668937937	0.308009113226533	2.80001568747155e-08
a1bg	550.4	0.0177822173559855	0.289987673119086	0.0508309804518667	0.0512642289999516	0.726466054826469	1.54288195632483e-08
a1bg	562.1	0.00311906610917189	0.0889625508881918	0.0154035035765054	0.0153777278691816	0.839533133860664	7.24451733420941e-09
a1bg	571.5	-0.00548895803108994	0.268212960445803	0.0394694758380649	0.0411870450205659	0.889396075113895	7.41216788785859e-11
a1bg	585.1	-0.00232960089549627	0.209767945507565	0.0231393113617542	0.022514663874565	0.919806717415951	1.19735224443941e-20
a1bg	716.9	0.00950200490830476	0.0786994324807719	0.014544997844004	0.0142920547162592	0.513573624758964	3.66004056780114e-08
a1bg	785	-0.0313818636118089	0.0996831846701498	0.0169390033495289	0.0170003964591537	0.0639340729994168	4.52992440129831e-09
aamdc	272.11	-0.00844266238408181	0.0920295262314536	0.00758659931462855	0.014458773298071	0.265777650803978	1.95339532411625e-10
aamdc	278.1	-0.0106477608668248	0.105915718770161	0.0096658945319326	0.0184236164028855	0.270644092617487	8.98204321540869e-09
abca2	8	0.0121881218867267	0.164608661946806	0.0138876032171124	0.0239770465489847	0.380146705963955	6.63701946144824e-12
abca2	41.4	0.00486726364993297	0.204474781805788	0.0227232686591173	0.037217317221159	0.830393172137676	3.92760588054165e-08
abca2	250.2	0.0100309662415724	0.196691284544516	0.0119944660640067	0.0202873019312788	0.402986421739492	3.15738049045687e-22
abca2	251.1	-0.0427602014776788	0.448936154370881	0.0334333897959875	0.0566419076584217	0.200908685032076	2.26562308923514e-15
abca2	269	0.0304092568042515	0.461302725372965	0.0482812085843194	0.0738945963118358	0.528801706236883	4.30046734099702e-10
abca2	274.1	-0.0120113329302519	0.316653272875955	0.0207629341960499	0.036812968676346	0.562927393894909	7.85594990448194e-18
abca2	276.13	0.0321833496217106	0.458555470193748	0.0310920174594138	0.0503322050433703	0.300622177292617	8.19443745512732e-20
abca2	276.41	-0.0220128936474187	0.364646102197388	0.0292118769519119	0.0476736753438359	0.451113642246483	2.02873585719349e-14
abca2	278.1	0.014116070193149	0.122763524660948	0.0106773591429799	0.0187316398450068	0.186149395654811	5.60890039972413e-11
abca2	285	0.00940276406179974	0.139665092704494	0.0126990369060554	0.0212803258306622	0.459038348898088	5.26973843445995e-11
abca2	411.8	-0.00372112295455098	0.122709201111177	0.0126994609057401	0.0223401308538462	0.769511263078897	3.95677903180834e-08
abca2	428.1	0.0158460450206005	0.290077701309992	0.0225119214107952	0.0359005746940613	0.481497720089699	6.47511265820129e-16
abca2	459.9	-0.00594009950172349	0.109183198035782	0.010333871533416	0.0180828079599176	0.565414121216309	1.56078649370382e-09
abca2	571.5	0.0619734275202417	0.276093406164149	0.022598609765756	0.0396685789724686	0.00610002353728452	3.40266861810795e-12
abca2	571.51	0.0797977648046038	0.558810828395267	0.0453808861261969	0.0732557913291894	0.0786794182888631	2.38028828591048e-14
abca2	585.1	-0.0121200597771611	0.247746938245783	0.0126365440925185	0.0215733594204068	0.33749440527783	1.58891386401951e-30
abca2	585.2	0.0487356131244175	0.382498414719928	0.0435569631936096	0.0700121588011228	0.263185477102194	4.6732661935262e-08
abca2	585.3	0.00121570948923946	0.39430724608425	0.0137596309511854	0.0237019166000758	0.929595837541753	3.8173772048851e-62
abca2	707	0.0062416442410911	0.274224707005756	0.0306430818936172	0.0504207772016888	0.838596907673524	5.36634155551121e-08
abl1	8	-0.0269687755800789	0.149854291966657	0.0212064043219961	0.0230345267381206	0.203469821665784	7.7364335766108e-11
abl1	250.2	-0.0193672645988435	0.197627786128126	0.0185174767296914	0.0196178471065271	0.29561130162254	7.20791953068111e-24
abl1	272.11	0.0042191492043756	0.146787534739286	0.0132181543647533	0.0141770126484567	0.749579771332114	4.01729858040204e-25
abl1	274.1	0.0176515741094878	0.206974027303847	0.0338037053867499	0.0353320179754676	0.601545931860739	4.68549208963047e-09
abl1	278.1	0.00154669853852642	0.171912323250944	0.0167267088945923	0.0180755429507232	0.926325586626679	1.8925725625776e-21
abl1	280.1	-0.0121539928304351	0.173370529245116	0.0220545063222431	0.0233880143197268	0.581572759023851	1.23666022162136e-13
abl1	285	-0.00210352456191651	0.127858104219458	0.0199952883765581	0.0205690717195361	0.916216308137872	5.09868909410569e-10
abl1	306	0.000981009540759208	0.0990933274084037	0.0115385512425251	0.0125252834540183	0.932245358693375	2.54379786487599e-15
abl1	327.3	0.00513378820254078	0.201802852044669	0.0352687055834205	0.036323912671002	0.884267058754261	2.76584651927519e-08
abl1	401.1	-0.0113724006215721	0.0835617997872744	0.00994082449964322	0.0108852299992553	0.252619573886094	1.6333805992788e-14
abl1	509.1	0.0374808357474152	0.184048982259212	0.0353985287540239	0.0322908872123816	0.28967963334631	1.20005094776774e-08
abl1	571.5	-0.00929509367344424	0.210232540055227	0.0338690400911787	0.0382242994691342	0.783744821090599	3.79853635514416e-08
abl1	585.1	-0.0217541314684827	0.14209495473251	0.0198051572621823	0.020803877211069	0.272026628694217	8.47874485762777e-12
abl1	585.3	0.0142247072316157	0.186837540389517	0.0222599293721543	0.0225342144821444	0.522805035909534	1.1203375200925e-16
abl1	716.9	-0.00173985599203184	0.0883791813395795	0.0123731511643977	0.0134047995756565	0.888173756665389	4.30736823838734e-11
abl1	740.9	0.0120153194864765	0.145548053052414	0.0229076277693681	0.0239064040078056	0.59992266293906	1.14154841433339e-09
abo	272.11	0.0340041115292855	0.0213544344102318	0.00622331462439743	0.0141372705373037	4.6555708674203e-08	0.130914315543684
abo	415	0.178168836276545	0.102130581725899	0.0154085119026463	0.0353355236143067	6.3442331578131e-31	0.00384863330379908
abo	451.2	0.210845170190153	0.0736812262119156	0.0174885763021299	0.0407649967078377	1.79968545604806e-33	0.0706901073556335
abo	459.9	0.0936797680772674	0.0699918257267464	0.00771828051276709	0.0174432524283326	6.69282751357517e-34	6.00677635798696e-05
abo	562.1	-0.044899278668419	0.00448317480642447	0.00638392577971325	0.0143678661900372	2.01883288955844e-12	0.755019336297007
acaa1	8	0.00336146746677659	0.153639558132348	0.0119188945886412	0.0233719017717799	0.777921689006108	4.90844819437103e-11
acaa1	41.4	-0.0297957613914234	0.199744800407108	0.0193233295249977	0.0361251930424276	0.123083814676784	3.21624232429977e-08
acaa1	208	0.000278348926361482	0.10494955204255	0.00843295284857464	0.0170864458665185	0.973668773651174	8.13507770049123e-10
acaa1	250.2	-0.000880089020720803	0.420845750684908	0.0102867409284395	0.0200505569895643	0.931819638747714	8.22678116994676e-98
acaa1	250.23	-0.0182401600843643	0.410212994988785	0.027366140448999	0.0506664228859437	0.505076912988545	5.66336318058751e-16
acaa1	250.7	-0.0109364707060861	0.3852172336148	0.0279121580226564	0.0516404851067221	0.695193097359641	8.67871877245569e-14
acaa1	251.1	0.0182395250365988	0.324155159332433	0.0299623302182047	0.054770647533745	0.542691121923516	3.25068396853942e-09
acaa1	261.4	0.00206148750055645	0.19186504474874	0.0181506177533951	0.032744569359367	0.909573348332884	4.64413117589308e-09
acaa1	272.1	-0.00125085442842342	0.2406746555638	0.0153146207300966	0.0307075983601223	0.934903456883064	4.59146013573322e-15
acaa1	272.11	-0.00925198819511883	0.198557871156931	0.00713410742931179	0.0143775446158971	0.194676967393914	2.20980774920457e-43
acaa1	274.1	-0.00192755038110911	0.291809203322373	0.0180605280873952	0.0361655402046716	0.915005368761221	7.10456345237837e-16
acaa1	276.5	0.0113715388869693	0.208068670263518	0.0158985843699546	0.0297596083059444	0.474451608790181	2.71678140768254e-12
acaa1	278.1	0.00218058548297879	0.252989959070314	0.00914656746077471	0.0183451681883171	0.811567153633471	2.9053639992824e-43
acaa1	280.1	0.0152607415522059	0.182648149619516	0.0122554484525416	0.023596450489964	0.213050532138428	9.90323929414251e-15
acaa1	285	0.000618507513540089	0.154311094287328	0.0109113354393331	0.0208274882500203	0.954796235194874	1.27244534420947e-13
acaa1	306	-0.00538946210910313	0.116755137565087	0.00626382080125688	0.0126848971733794	0.389562366904434	3.44021887360926e-20
acaa1	317	0.00914545573357806	0.397309285217573	0.0184822812349838	0.0381185736892443	0.620725148257853	1.94745306900312e-25
acaa1	317.1	0.0153200791895805	0.180045435038767	0.0131821262289482	0.0263885430769167	0.245160023813523	8.92432661847049e-12
acaa1	318	0.0343869267418711	0.161837559997086	0.0121157090833929	0.0240257322659728	0.00453673230328535	1.6279568443433e-11
acaa1	327.3	-0.014890960225515	0.265787632115771	0.0190633072718649	0.0373342802495424	0.434724835356265	1.08609640779495e-12
acaa1	401.1	-0.000718062012075928	0.160478824953402	0.00544414894191961	0.011119125160622	0.895066473600176	3.22288783829887e-47
acaa1	411.2	-0.0221243469314476	0.152895989851646	0.0129259887699541	0.0258786400812677	0.0869672047201959	3.45881496458463e-09
acaa1	411.3	0.00259286669893902	0.15200670844604	0.0136709988809084	0.0273322371701379	0.849574131182882	2.67551421459281e-08
acaa1	411.4	-0.00904407205928979	0.143221156457783	0.0101885389839781	0.0206531435964691	0.374717671993469	4.0739073213418e-12
acaa1	411.8	-0.0153944051414383	0.201532238673101	0.0109296645979083	0.02191375021215	0.158983809985879	3.69416554045678e-20
acaa1	428.1	0.0124036894858162	0.265152068375318	0.019401923973601	0.0351078277833513	0.522626464657438	4.26963052487604e-14
acaa1	428.2	-0.0109645801703912	0.166977734470718	0.014237697182468	0.0269214989162216	0.441235178131191	5.56107569378588e-10
acaa1	459.9	0.00116039659517171	0.142478730253503	0.00897794511455033	0.0177610337487304	0.897160081424549	1.04050616122398e-15
acaa1	512.7	-0.00935529076007558	0.15987825463583	0.0129140964049831	0.0245061174947847	0.468805023942188	6.84502970309058e-11
acaa1	530.2	0.0123346017193129	0.290155558332861	0.0248703818667788	0.0499754001437292	0.619925834666672	6.39953043868972e-09
acaa1	562.1	-0.0123827113231269	0.0871791419975255	0.0071897479225049	0.0146427036900293	0.0850200108778793	2.62051176858053e-09
acaa1	571.5	0.00778988074126966	0.655698036880604	0.0187926349169283	0.0388974945374115	0.678494970514166	9.30808265859952e-64
acaa1	571.51	0.0388243868171826	1.10275448646532	0.0378494795329226	0.0734559759564759	0.305005912049558	6.08536311764876e-51
acaa1	572	-0.0419022003626912	0.413742395136691	0.0268142366658278	0.0555608049535184	0.11812674868493	9.57332907555844e-14
acaa1	573.7	-0.011278281386644	0.334135109953869	0.016956165637323	0.0337845485740063	0.505958788456289	4.59222762655392e-23
acaa1	574.1	0.0166397221894305	0.229370939859016	0.0154486356308796	0.0306738414711398	0.281435687020076	7.56129401379388e-14
acaa1	585.1	0.0128534269085819	0.238888305433348	0.0110715048703235	0.02118327561148	0.245663580603342	1.70048663794981e-29
acaa1	585.3	0.0132257390345445	0.190532356220083	0.0119794445417101	0.0228469616239289	0.269577485404735	7.46020092531376e-17
acaa1	591	-0.00725936665615614	0.1031714856809	0.00956832429215964	0.0185262064631464	0.448039602446419	2.56281532788623e-08
acaa1	716.9	-0.0114574547805995	0.112104569032684	0.00673655666338228	0.0135756645419034	0.088982802132568	1.48432595784898e-16
acaa1	740.9	0.00068885412839172	0.167433529452904	0.0123432039757657	0.0241292566011818	0.955494464852534	3.94813569235554e-12
acaa1	782.3	-0.00203393911319547	0.198346282954455	0.0181050785982858	0.0331030199656997	0.91055318846149	2.07546174973761e-09
acaa1	789	0.00400415821968003	0.137233644087552	0.0115387760642283	0.0225859811979	0.728578106761019	1.2317585376992e-09
acan	165.1	-0.0336982218807643	-0.270546438271696	0.0199820307577212	0.043345116644378	0.091713722390399	4.32890099050071e-10
acan	250.2	-0.0232506551605539	-0.395992090160601	0.00974416550658435	0.021173056513897	0.0170276361541766	4.71118133636121e-78
acan	250.23	0.0450963916348309	-0.43892126707619	0.0254941819104429	0.0529313838095395	0.0769123106141978	1.11108409130775e-16
acan	250.7	0.0344322568008758	-0.488220219724899	0.0260135685114008	0.0543253477128754	0.185627015448368	2.54142111393631e-19
acan	272.11	0.00100069536644183	-0.144538471209376	0.00672691721224856	0.014943089052608	0.881743113045972	3.94246171315078e-22
acan	278.1	-0.00198497853786811	-0.343156312252362	0.00857481781304042	0.0192134658926243	0.816934700279932	2.40782029866102e-71
acan	302	0.0330655398414186	-0.418618561572279	0.0266077068716043	0.0567016105836062	0.2139764295077	1.5495552751066e-13
acan	306	0.00134152634576789	-0.172979984683686	0.00589062775182877	0.0132057055480445	0.819849062669828	3.34141379693888e-39
acan	318	0.00094689195997328	-0.318826651924223	0.0111836032056547	0.0252853090310803	0.932525433301692	1.87972256640942e-36
acan	327.3	-0.0331368659908165	-0.327513886580351	0.0182392956130484	0.0389000686642	0.0692501470651415	3.78529537087338e-17
acan	389	-0.068077922851401	-0.00290637620548124	0.0123607068521218	0.0271696163316388	3.637431086204e-08	0.914811543211591
acan	401.1	-0.00768708257448926	-0.0691776005965044	0.00512173216004801	0.0116728671810659	0.133387753077477	3.09725226756154e-09
acan	411.4	0.00325483547556057	-0.136721343460056	0.00960158888315233	0.0215132247123273	0.734617823670038	2.08124284137018e-10
acan	411.8	0.0015438998664456	-0.221601421116277	0.0103307960006603	0.0227151449189271	0.881201431818766	1.74447718094755e-22
acan	414	-0.012305983658556	-0.200717100724248	0.0162203329039309	0.034475048628671	0.448046162017471	5.81135650836284e-09
acan	416	0.0112989798282884	-0.203920929178395	0.015576181423089	0.0331411076464539	0.468205971277147	7.59773693180988e-10
acan	428.1	-0.0139575957996353	-0.242793021861126	0.018200669461365	0.0361182592492184	0.443157230456966	1.79039825463882e-11
acan	428.2	0.0181110096427261	-0.192188738189326	0.0133429143559442	0.0277456710182612	0.174669912014844	4.30463820347387e-12
acan	443.9	-0.0147128370619261	-0.247612132078653	0.0215210799856497	0.0452233940583966	0.494197649552453	4.36744695467763e-08
acan	480	-0.00695198762668443	-0.152226370819288	0.0130747961141545	0.0271751476294837	0.594927512017617	2.12289152317069e-08
acan	480.11	-0.0377935045002253	-0.165492132042998	0.0123215605388301	0.0251072366070584	0.00216026478758092	4.35664035836713e-11
acan	496	0.0133631142816321	-0.310254331189203	0.0118003457884547	0.0259837698285027	0.257451963990989	7.29486193189733e-33
acan	496.1	0.0146737769956602	-0.309884254840997	0.0224727341006417	0.0468445470572184	0.513782624540042	3.71145756400121e-11
acan	496.21	0.00669086796915983	-0.330900589182698	0.0181173068248321	0.0372697675099424	0.711898096591681	6.77523364806965e-19
acan	509.1	0.00116713221861214	-0.249077824568504	0.017356216731673	0.0339658441438328	0.94638604560891	2.24746064634742e-13
acan	509.2	0.0098699549998773	-0.294958885479427	0.0290210079562374	0.0529900923924592	0.733783552100143	2.60201336745747e-08
acan	562.1	0.00239226377671631	-0.109532040610763	0.00677676022651189	0.0151560622708608	0.724080982463804	4.93977120100823e-13
acan	565.1	-0.00517397707105361	-0.181290622108634	0.0141594643824206	0.0318125788031343	0.714807107060857	1.20718233913901e-08
acan	571.5	0.0350565403896725	-0.235353838049879	0.0173388363243384	0.0404515890572538	0.0431917660831538	5.94987543861847e-09
acan	605	0.0178474793488296	-0.314634531777644	0.0246913954295489	0.0487472477254795	0.469789360770458	1.08644134927242e-10
acan	728.71	-0.121836682024845	0.134700743762054	0.0216349190272417	0.0489461112440092	1.7866643086466e-08	0.00592286570831051
ace	250.1	-0.00592298218713309	0.382239861908567	0.0307901613914901	0.0691278602910481	0.847455472170968	3.21214759173849e-08
ace	250.2	0.0252701368936471	0.155572233487031	0.00869581386008369	0.0195008911148233	0.00366067750738886	1.4908679441004e-15
ace	250.23	0.0832827339207652	0.299595023675825	0.023386294961101	0.0494324349023088	0.000369196196016128	1.35532704161497e-09
ace	250.7	0.0723481295190273	0.305647945039845	0.0237573434655522	0.0501366245106244	0.00232451851686055	1.08551055338394e-09
ace	401.1	0.0136438241647067	0.10358374556238	0.00459596037234973	0.01091620818043	0.00299105482768954	2.33292702927159e-21
ace	428.1	0.0537453677723278	0.192158106968493	0.0163200439141439	0.0334590111200123	0.000990496872777819	9.29643688464911e-09
ace	585.1	0.00952176114434592	0.133764980505379	0.00930166005224871	0.0203209397830312	0.305994685013529	4.62236213343376e-11
ace	585.3	0.0339154694673376	0.205533252369306	0.0100718984833556	0.0223246093342382	0.000758980688480331	3.36687979317331e-20
ace2	8	-0.00114041317872996	0.236586720144939	0.0110140982579506	0.0253575278108045	0.917533435879803	1.05832087549888e-20
ace2	38	-0.00370816574205906	0.291068626744682	0.0129027979098578	0.0310501691627322	0.773811898539722	6.97421156919439e-21
ace2	38.1	0.0318372011960502	0.372446459624957	0.0261200830899893	0.063319544837288	0.222890405564039	4.05303645887854e-09
ace2	41	0.0019837240683322	0.243548307505912	0.0163480929375821	0.0386210778082082	0.903419487208183	2.86157599654182e-10
ace2	41.1	-0.011269297527187	0.430879562639721	0.0209676281671002	0.050911968516871	0.59094871911606	2.60078077043957e-17
ace2	41.4	0.0156990781847282	0.360558414277086	0.0181328620070034	0.0384872202236656	0.386610549280132	7.37357294151296e-21
ace2	112	0.0199417696429598	0.210109888378687	0.0155465587155244	0.0343771551659229	0.199592718705737	9.84491129772477e-10
ace2	197	0.0264982725918334	0.189623632093169	0.010836653332309	0.0248287069481866	0.0144753763612283	2.21869424171935e-14
ace2	208	0.00762283953520782	0.136545436725241	0.00753303405985957	0.0190507546258227	0.311575562455148	7.64044701096887e-13
ace2	250.1	-0.0116642158532277	0.661667385641383	0.0324983965641576	0.0745331219614975	0.719657438267115	6.83831742152312e-19
ace2	250.2	0.00042776512184136	0.66916392381239	0.00911574011186415	0.0212613996597185	0.962572214537648	2.02264225997358e-217
ace2	250.23	0.00850078759807684	0.527354110377393	0.0243393178598085	0.0545812423250133	0.726892970436784	4.38014297498791e-22
ace2	250.41	0.0181369939415246	0.29599117081915	0.0176532896978781	0.0404442691391409	0.304232042020793	2.50767855617937e-13
ace2	250.42	0.020745648485602	0.498579234921353	0.0243659176472138	0.057923155087846	0.394535655362165	7.46073505908994e-18
ace2	250.7	0.00240130244116424	0.55460292477064	0.024661061489185	0.0556859597625292	0.922430800711314	2.29270172600044e-23
ace2	251.1	0.0104464381553005	0.645249339281298	0.0262538857946323	0.0583017405778905	0.690703422781863	1.80540824945957e-28
ace2	261.2	-0.0364040194478609	0.284288225679887	0.0222461474485179	0.0497150629699596	0.101751915156506	1.07562195987527e-08
ace2	261.4	-0.0109422300525326	0.264673176143124	0.0172764017168259	0.0351946641904562	0.526496756033327	5.46656261472005e-14
ace2	269	0.0501324888621756	0.567929739333416	0.0350179894489984	0.077036022198225	0.152252318053421	1.67756906361908e-13
ace2	272.1	0.00167456038350039	0.309311915343798	0.0136788579790493	0.0335346520645293	0.902566713155358	2.87153462275775e-20
ace2	272.11	-0.00821853673167213	0.281212315983986	0.00639622264881859	0.0158425115626874	0.19882557808245	1.70861970823796e-70
ace2	274.1	0.0235966174795067	0.452580882410837	0.0151488635184448	0.0399611725910863	0.119316392268789	9.8099969462399e-30
ace2	276.12	-0.01771203612412	0.283531450190252	0.0156499452248362	0.0356408831651224	0.257733894518762	1.78797935225542e-15
ace2	276.13	-0.00316774594855899	0.453015219894543	0.023200462059496	0.0520617819804729	0.891395943238311	3.27546636103742e-18
ace2	276.14	0.0125408096687594	0.348823003350407	0.0174501773382964	0.03921769644267	0.472348131314961	5.86667125620817e-19
ace2	276.41	0.00802350071407684	0.502477556875749	0.0226135731175853	0.0503393679161121	0.722732637444756	1.83112321386877e-23
ace2	276.5	0.00957585023821108	0.327443366934373	0.0142176782395264	0.0323452101487676	0.500618336860932	4.35053712960995e-24
ace2	278.1	-4.72360969668009e-05	0.416132506716462	0.00836816797540018	0.0196258605773004	0.995496176409615	8.90780707096027e-100
ace2	280.1	0.0144918581145374	0.212373913256958	0.0111792217019337	0.0257323068058617	0.194864970197069	1.54206719273893e-16
ace2	285	0.0132603923549162	0.201635954994274	0.00992122063542538	0.0228108542748576	0.181363481760511	9.61702217885611e-19
ace2	290	0.0026057162642372	0.295137141435805	0.0211419163287507	0.0480169420193097	0.901910066553801	7.92008519953056e-10
ace2	290.2	0.0199894461632564	0.281703908750955	0.0170542622163324	0.0409501674169032	0.241153486935836	6.01945909295487e-12
ace2	292.4	-0.00503665019815141	0.250520490429794	0.0170124888183423	0.0393110089371552	0.767187279073295	1.85629652597129e-10
ace2	300.1	0.0115352655965755	0.172027595442468	0.0107762035192574	0.0242164720628486	0.284421874507411	1.21422503996286e-12
ace2	302	0.00320768548660553	0.491539890553314	0.0230648404764273	0.0625592811113388	0.889392843102057	3.92860127570454e-15
ace2	306	0.00756925991754667	0.190276131271909	0.00558038844104614	0.0141236695979096	0.174970734530719	2.28139195559534e-41
ace2	317	0.001099008987785	0.467174440849172	0.0158308034564056	0.0413192119559254	0.944653569358865	1.21895176754792e-29
ace2	317.1	0.0101703047596425	0.220480630455041	0.0115374862621535	0.0289027503054104	0.378046756048116	2.37755907680433e-14
ace2	318	-0.000146973621133722	0.322348820158115	0.0106439844168509	0.0263010412071986	0.988983048811022	1.55774529358472e-34
ace2	327.3	-0.00890667351708448	0.393038556287052	0.0166991102668846	0.0407448255306554	0.593782906405326	5.09400561969423e-22
ace2	342	-0.0271437926020331	0.362202101967183	0.0250007833009952	0.0569990710121482	0.277603913388977	2.09069729892074e-10
ace2	345	0.0861716869106587	0.363056625426002	0.0282124097169496	0.0664671856109592	0.0022551910502979	4.70287202188549e-08
ace2	350.1	0.00523902210003169	0.276491430935659	0.0186656975062747	0.0415999020533583	0.778958557209423	3.00258046957112e-11
ace2	350.2	0.0213821481253465	0.304258681576487	0.0142252485697895	0.03217263885088	0.132810050740102	3.1671309693667e-21
ace2	351	-0.00937408229598934	0.234951568644412	0.0132499913707329	0.0297422751883152	0.479269249862268	2.79838255900544e-15
ace2	357	-0.0348065665750004	0.369378687253802	0.0222547574696463	0.0523263715467653	0.117816239948424	1.67547624555632e-12
ace2	394.2	-0.000879240701087809	0.266301960705576	0.0155216928300804	0.0357094707881734	0.954827247664096	8.82061283898679e-14
ace2	394.7	-0.023657806806551	0.330866768518857	0.0204183683225944	0.0443930249579048	0.246597594139313	9.11547733989959e-14
ace2	395.6	-0.0358617201783832	0.37885252343051	0.0265863154499328	0.0623672508051125	0.177375863675956	1.24341605404739e-09
ace2	396	-0.0415549764031002	0.377149696322384	0.029178909930077	0.0656211249457775	0.154404723215935	9.06356129930658e-09
ace2	401.1	-0.00104515328770873	0.305391374540231	0.00488240039415925	0.0122513884097097	0.830496010149203	3.78511997443227e-137
ace2	411.2	-0.00393192519997485	0.264370235170984	0.0112806254704505	0.0287091988199294	0.727422964252354	3.30544641570697e-20
ace2	411.3	0.0138514419823271	0.264890487902433	0.0119227294246867	0.030242689303973	0.245329836183702	1.9729239719441e-18
ace2	411.4	0.010266759508233	0.2269890986227	0.00875646733003021	0.0231953701389141	0.241005465243174	1.29354368337741e-22
ace2	411.8	-0.0182952321567624	0.354798733612843	0.00956553569508281	0.0242449155171963	0.0557967538803109	1.70604188483701e-48
ace2	414	0.0132938713424028	0.329106519860174	0.0148792846311953	0.0370255875145458	0.371617154612077	6.18704019257837e-19
ace2	415.21	-0.0568478901665466	0.523247699698735	0.066142215276672	0.0647449157441651	0.390075924827402	6.3880476812216e-16
ace2	416	0.000520852554251708	0.378178867330603	0.0146434177398698	0.0351136099036619	0.971625981966081	4.76221508665383e-27
ace2	418	0.00219505038381013	0.155568322612827	0.00886055293092031	0.0208338854615793	0.804341082448882	8.19929321163769e-14
ace2	426.32	0.0128125841307312	0.30375567062002	0.0201384213804091	0.0472354906341864	0.524629230984849	1.27045924752973e-10
ace2	426.91	-0.0197700185544859	0.359766118648021	0.017963788075947	0.0443692834011945	0.271093245703038	5.12695281887145e-16
ace2	427.2	-0.0045175542992674	0.176092747061947	0.011973635147624	0.0303189945744215	0.705956768951667	6.3223185777324e-09
ace2	427.42	0.0393486655137336	0.380403975252317	0.0267668239616098	0.0638368211040943	0.141547241903423	2.5377738389048e-09
ace2	428.1	-0.00818326258999161	0.489561804309159	0.0169543169131216	0.0381338522596197	0.629333316116003	1.00455803448124e-37
ace2	428.2	-0.0121743531616216	0.382723208297877	0.0125766294954597	0.0294914579503233	0.333037388271837	1.64310552710815e-38
ace2	433.2	-0.0113081899122482	0.27866539703781	0.0171295295862751	0.0412132033984063	0.509152669434079	1.36517201841761e-11
ace2	433.8	0.0188798297618868	0.399753999201155	0.0270380772677123	0.0635545679486936	0.485009477425737	3.1760221519111e-10
ace2	443.9	-0.012705871720158	0.376674505630523	0.0199609646942658	0.0478739882778645	0.52442715387588	3.60237349321617e-15
ace2	458.1	0.024977722503479	0.271567256855439	0.0173380956145492	0.0417127413623593	0.149690188889153	7.49434690290565e-11
ace2	459.9	-0.00212524425579435	0.228279293686158	0.00805813244538581	0.0196065886116429	0.791980997260283	2.49129211829233e-31
ace2	477	0.00112709259733635	0.296468468358213	0.0208618656828936	0.0496289666880491	0.956914088892336	2.31934715442303e-09
ace2	480	0.0151396234257197	0.277021456259409	0.012296736778656	0.0290882274993928	0.218251686830917	1.67457936825581e-21
ace2	480.11	-0.00227544162751851	0.265679976701617	0.0115778449032373	0.0267519828160984	0.844192124885853	3.04489649280443e-23
ace2	480.5	0.00370229429075275	0.38773322536651	0.0308370419227798	0.069950546900905	0.904435643229553	2.9739737157187e-08
ace2	495	-0.023513683947053	0.182318107613275	0.0137600099338921	0.0315397377848889	0.0874802063460867	7.44417012341431e-09
ace2	496	0.0175798547908449	0.271105238342449	0.0112799141690069	0.0274067616616501	0.119112488385736	4.5133023786813e-23
ace2	496.21	0.0229204039453172	0.358573976071983	0.0171668972755016	0.0392128632619207	0.181826856426449	6.00202499814673e-20
ace2	507	-0.00363576201795763	0.221856681137333	0.011047615952706	0.0267092767516425	0.742080678386987	9.86883534552728e-17
ace2	508	0.00976317054242222	0.23784065213343	0.0158733120838418	0.0375951399784881	0.538509638109267	2.51000478074033e-10
ace2	509.1	0.0264238911817093	0.342634082695546	0.0163061108136706	0.0358683580255411	0.105127038751965	1.26549349255108e-21
ace2	512.7	0.000280284616395025	0.241289243738301	0.0118771604452459	0.0266305491089	0.981172771558368	1.297130275945e-19
ace2	519.8	0.00589730411392965	0.17663651825819	0.00772036243525804	0.0178772129737253	0.444948510186888	5.05597005937144e-23
ace2	530.11	0.00560569670479213	0.113781761681056	0.00821584901867951	0.0191843832535996	0.495047509468353	3.01173174969669e-09
ace2	530.2	-0.0289947915237097	0.403303915637612	0.0226898101408561	0.0538138083236754	0.201292721069225	6.65861858258471e-14
ace2	535	-0.000985185775930363	0.187199345036681	0.0100088777493892	0.0232103848894932	0.921589906628223	7.30400705657923e-16
ace2	535.8	0.0155740887042836	0.189827338075116	0.0126633875722175	0.029692493442981	0.218752644804128	1.62546623121265e-10
ace2	537	0.0218317357338888	0.307764751758204	0.0194917538760348	0.0465676879709598	0.262692525613342	3.86986346078208e-11
ace2	550.2	0.00122139555625691	0.108733994923067	0.00828773277536173	0.0198251164312709	0.882836900108678	4.14268723179546e-08
ace2	558	-0.00630389092499142	0.207382110624643	0.0138547879534387	0.0313620070170975	0.649111190935762	3.77814792134705e-11
ace2	562.1	0.00521675681816127	0.126553518905037	0.00660142271777785	0.0161932673929293	0.429383327357344	5.48786363355447e-15
ace2	564.9	0.0205892847034303	0.152247165697823	0.00843722855083494	0.0207228917710184	0.0146754744643418	2.02991834588296e-13
ace2	571.5	-0.00261533864039816	0.810392192394541	0.0170446451159926	0.0401262318770489	0.878050919208509	1.06005215765411e-90
ace2	571.51	0.044008282616515	1.3450548121333	0.0320025367640033	0.0749659859561151	0.169085002134961	5.52234793719019e-72
ace2	572	-0.0156408455960299	0.560991673073856	0.0250096839638328	0.0586232152418731	0.531714091556045	1.07480391681191e-21
ace2	573	0.024877549685254	0.279326184489424	0.0212854782149484	0.0484054724380763	0.24250158692029	7.90133562240602e-09
ace2	573.7	0.00068427697517633	0.357182154943669	0.0154353096709215	0.036329558580227	0.964639825012744	8.22002352598135e-23
ace2	574.1	0.0262917504055183	0.289850689710002	0.0143155197269105	0.0330884089190703	0.0662703411729475	1.95447955045774e-18
ace2	574.2	0.00150930629068915	0.340032856979519	0.0257559290439706	0.0608858010703335	0.95327043703349	2.34017180974278e-08
ace2	575.8	0.00463108235494233	0.389033483961813	0.0323008279292043	0.0700440830662081	0.885995220406519	2.79008263702972e-08
ace2	578.9	-0.0111074490974103	0.171037882781416	0.0122292434676128	0.0287174572581651	0.363735841899687	2.58667638594941e-09
ace2	585.1	-0.00930923320865752	0.42082087080993	0.00973699270240195	0.0230276747341116	0.339037565663397	1.31923885298254e-74
ace2	585.2	-0.0367097733869594	0.471313919780747	0.0325701278098747	0.0713931666292689	0.259700432680587	4.0655963980056e-11
ace2	585.3	-0.000332106621259063	0.331362452452116	0.0107751105230017	0.0247089507243444	0.975411779154066	5.23959629880634e-41
ace2	586.2	-0.00525355170938978	0.334966285972258	0.0208695720589378	0.0516077812526422	0.801247754344228	8.54861673217793e-11
ace2	591	0.0168465284354774	0.190497682559982	0.00894946075057453	0.0202763448512879	0.0597807629914987	5.71796998115371e-21
ace2	594.1	-0.0324015790312415	0.312919016493607	0.0220706939821508	0.0547168074850536	0.14208206763416	1.0722663515291e-08
ace2	605	0.0233204425543194	0.392785884122705	0.0277151064531438	0.0496413760709937	0.400104649388237	2.52332293243695e-15
ace2	681	0.00942448246385941	0.268906701053724	0.0208005118202118	0.0474838740216868	0.650484677902039	1.48648335302192e-08
ace2	681.3	-0.0173870155457709	0.280204204464349	0.0144380319679092	0.0344107388276536	0.228492549653623	3.85828408694442e-16
ace2	687.4	0.0115029790841366	0.265931689364068	0.0174812736584888	0.0401168006101004	0.510527066486238	3.38115950351843e-11
ace2	695.8	0.00507071070980871	0.362207044639451	0.032058119367101	0.0663298243073895	0.874320926244812	4.74270017486808e-08
ace2	707	-0.0256622405517279	0.455094386199658	0.0236190204957663	0.0533250809519278	0.277254568734613	1.40957415359658e-17
ace2	707.1	-0.0523744112790137	0.387041649831329	0.0203470852329525	0.0454244800929311	0.0100515795618963	1.58794496305359e-17
ace2	714.1	0.0150997611088669	0.24817828352745	0.0203739250322762	0.0432808061573349	0.458613608065528	9.80072621397485e-09
ace2	716.2	-0.0031674285330897	0.193996684809104	0.00878205597361733	0.0210985820919676	0.718345778793853	3.75785225465909e-20
ace2	716.9	0.00898794568598295	0.203234089351833	0.00628726507240273	0.0149111644326934	0.15284685871993	2.66823447253444e-42
ace2	720	0.0402794710744131	0.374327978355501	0.0276178986398075	0.0653500134128408	0.144715083225674	1.01593147303789e-08
ace2	720.1	0.00596330781858664	0.298422536325864	0.0199850105510547	0.0465703142738542	0.765406264332711	1.474416885349e-10
ace2	721	-0.00382434662625497	0.295466830865221	0.0175993009354257	0.0403342877344793	0.827973736485304	2.3809738703047e-13
ace2	722.6	0.00869524230940305	0.242362263660624	0.0190620438354445	0.0441454632639821	0.648278684221054	4.0174458584546e-08
ace2	729.1	-0.0574106009176282	0.319529563403122	0.0287146042174366	0.0528312808838667	0.0455702832541045	1.46552041905988e-09
ace2	740.1	-0.0165342485253859	0.147015203523977	0.0107218953217237	0.025340380692837	0.123048983389796	6.56781330564893e-09
ace2	740.9	-0.0113865287952856	0.251029906631922	0.0116507293051642	0.026054276135285	0.328409139171487	5.69567533855982e-22
ace2	743.11	0.0183937601777309	0.162537691384432	0.010900697621444	0.0229355666718994	0.0915278209948949	1.37338544152584e-12
ace2	760	0.000881857559445342	0.137697024739194	0.0098828702406984	0.0224823290386962	0.928898396343081	9.08672132801733e-10
ace2	782.3	0.000699911773157859	0.335053557141351	0.0164378511710249	0.0356689118248939	0.966036917253389	5.80754533422129e-21
ace2	785	0.000720263632299806	0.112658873447097	0.0077101712085851	0.0178378376253494	0.925572020882869	2.68898194310842e-10
ace2	788	0.0225602515859949	0.169224382036962	0.0114765869678496	0.0272531637268769	0.0493259779569336	5.32048293580447e-10
ace2	790.6	0.00696356166845552	0.188468027609661	0.0118421718063879	0.0301347468023137	0.556511624787749	3.99618675333805e-10
ache	165.1	0.0151019839810973	-0.269508385916465	0.017742547832088	0.0432296837295496	0.394673061165878	4.53697520397574e-10
ache	278.1	0.00095516727234308	-0.15675689689945	0.00771484822911414	0.0193754502221929	0.901466543861549	5.94249113611375e-16
ache	306	0.00493032634789815	-0.0882043229299765	0.00529942131120142	0.013305499851113	0.3521889471767	3.37596383672351e-11
ache	318	0.0195866714620324	-0.295087042422572	0.0100680930148914	0.0253676877542202	0.0517244262837267	2.82060476093522e-31
ache	496	-0.0115165198065821	-0.294897453130879	0.010671539748905	0.0260942885570253	0.280507178685306	1.29398693069619e-29
ache	496.21	0.00422500450808743	-0.270756556201325	0.0163308902061236	0.0372466198763245	0.795857117917803	3.61376468910706e-13
ache	562.1	-0.0128177101735169	-0.113941914870354	0.00610563383975102	0.0153596618850729	0.0357882551225924	1.18671919007736e-13
ache	571.51	-0.0501688562972577	0.546980092777046	0.0314582759510655	0.0748653048487557	0.110762671352421	2.74824831885955e-13
ache	716.9	0.00237318758061264	-0.101258277857959	0.00570553070926938	0.0142826841885486	0.677450171602284	1.34516512485822e-12
acot13	280.1	0.0127721437611742	0.157440729727579	0.0447634765547353	0.0236090737733274	0.775395078950001	2.58161151507737e-11
acox1	250.2	0.00774599269048439	0.107168243351302	0.00858313328726738	0.0193941501444236	0.366808958734592	3.27982928417082e-08
acox1	278.1	-0.00978505949988114	0.0983282643295944	0.00759535419825927	0.0179249217501946	0.197643170968848	4.12157651583968e-08
acp1	306	0.0111044287825261	-0.071985202609053	0.00537519190606911	0.0127866595007624	0.0388410886967063	1.80511416986473e-08
acp1	401.1	0.00943585766468324	-0.0645048581341855	0.00465367228116406	0.011167702395874	0.0425995142509039	7.64888658702967e-09
acp1	496	-0.00346570913278404	-0.15974388026275	0.0107881049273482	0.0251082768945732	0.74801880693025	1.98884182037045e-10
acp5	165.1	-0.0516203357581025	0.23327661579299	0.0211663591299616	0.0426842391879373	0.014736469923335	4.62463849744609e-08
acp5	250.1	-0.00066837929105343	0.42958611777416	0.0376631133111042	0.0713015050339374	0.985841278638774	1.69189563405769e-09
acp5	250.2	-0.00678034201841452	0.37742145636552	0.0105958476289112	0.0201847142043328	0.522233986253306	5.10316897372096e-78
acp5	250.23	0.0254270207761401	0.492371517401829	0.0288810787001189	0.0509571206993919	0.378640423538394	4.35252185819712e-22
acp5	250.7	0.047495970114789	0.526130192394204	0.0297010200398453	0.0519241582544021	0.109790389123654	3.95707512168786e-24
acp5	251.1	-0.0597072233281423	0.397758935219337	0.0297784193267505	0.0554112615700394	0.0449576888686599	7.05809739708893e-13
acp5	261.4	-0.0168712177072793	0.209316497465323	0.0185707286225063	0.033889112782519	0.363622339114922	6.55334060188245e-10
acp5	272.1	0.00337537043189248	0.224741842667768	0.0158648956882178	0.0311506748663756	0.831516366190152	5.40648853298902e-13
acp5	272.11	0.00163697745365793	0.159439358234433	0.00740651209039736	0.0146144992700371	0.82507789565695	1.03632320341771e-27
acp5	276.13	-0.0202853825686491	0.309649840383715	0.0269024018310357	0.0482654645206297	0.45082753603804	1.40308872938231e-10
acp5	276.41	0.00644741673796964	0.295935739286388	0.0265567843157219	0.0473753023371126	0.808176977952198	4.19416878558623e-10
acp5	276.5	-0.0134016288039646	0.19100227572036	0.0162212353296682	0.0304208808723816	0.408703089699445	3.41510128930691e-10
acp5	280.1	-0.0111355348222823	-0.134614525969886	0.0125025383402007	0.0242484156725822	0.373110568817495	2.83265717082817e-08
acp5	306	-0.0115259996379605	0.0984781357386189	0.00644846257731308	0.0128744421581439	0.0738724201387006	2.02361444609118e-14
acp5	317	-0.0242557522569828	0.354808160549012	0.0187877127980051	0.037905670524813	0.196688635189976	7.95163121291169e-21
acp5	317.1	-0.00902921958333694	0.153517621776326	0.0134638074856334	0.0263405614809396	0.502456911276751	5.60339973514788e-09
acp5	318	-0.00140634901791392	0.227179458164852	0.0123105930755978	0.0241633054259975	0.909048389819732	5.36186486810019e-21
acp5	350.2	0.00837025758554064	0.170855212368546	0.0164197438637521	0.0303120852032993	0.610214109442123	1.73503021087319e-08
acp5	366	-0.00830068550682281	0.102064403213933	0.00826274696927115	0.0166487223134681	0.315093584016326	8.76227985293984e-10
acp5	401.1	0.00184644977476465	0.152051419200085	0.00561741095826644	0.0113352728376061	0.742381540238084	5.00599214829181e-41
acp5	411.2	0.0128823644687243	0.191543941598109	0.0135740333502686	0.0261273888591811	0.342597875855041	2.28177302190192e-13
acp5	411.4	0.0120529624923821	0.147254866936228	0.0106403449413331	0.0207497547158272	0.257314841913061	1.27767314447639e-12
acp5	411.8	-0.0110781706165962	0.134910450806124	0.0113139096354037	0.0220325326342587	0.327499057859441	9.16923187656334e-10
acp5	427.7	0.00258082560742416	0.228031497357244	0.0216755710763582	0.0413515856345715	0.905222991797363	3.49860521678405e-08
acp5	443.9	0.00327103996677936	0.292717275564505	0.0235724346827894	0.0442226336451738	0.889635481257777	3.61213210426935e-11
acp5	496	0.000680962694799973	0.189519651504944	0.01305798542456	0.0254132092041116	0.958409859076779	8.81626144069413e-14
acp5	496.1	-0.0178613826223809	0.28503212710603	0.0246366073097184	0.0462472554153837	0.468455956792941	7.1279220310088e-10
acp5	496.21	0.0163103228547013	0.20446430383019	0.0201528291249693	0.0366973278695342	0.418324394105455	2.52352300489773e-08
acp5	509.1	-0.00758243942027382	0.236496353667873	0.019033441159044	0.0332390915881262	0.690354081496077	1.11907538443768e-12
acp5	519.8	-0.00810136458577494	0.108571512418416	0.00869932485535364	0.0166282505856395	0.351717225809711	6.60598531742078e-11
acp5	571.5	0.0451647288763693	0.42984230578112	0.0197938417446005	0.0392335336448023	0.0225037148813512	6.21927360906295e-28
acp5	571.51	-0.0268626024425941	0.672974685888568	0.0378703799880135	0.0724076285571621	0.4781196206559	1.48246035489883e-20
acp5	585.1	-0.00688159781385587	0.201415235814113	0.0113279786251298	0.0214270280413468	0.543527880824439	5.45347087383548e-21
acp5	585.3	-0.0116266758380377	0.196050373826426	0.0122294623002081	0.0234154347089819	0.341751455364003	5.63135789217212e-17
acp5	605	0.00675788046978592	0.27625610862301	0.027420145715015	0.0487552071411786	0.805328667149699	1.46010388074796e-08
acp6	274.1	-0.0126128600746885	0.199284595273886	0.0157611884971433	0.0345001281286977	0.423567105952662	7.63413845735229e-09
acp6	276.13	0.00361721798957805	0.252987337792386	0.0230037085849535	0.045822998769383	0.87505177024528	3.37136010582685e-08
acp6	285	-0.0232508853149352	0.11718764160533	0.00947411149433956	0.0202005442428359	0.0141218285296065	6.58372604536636e-09
acp6	318	-0.0059954665788174	0.188055488167213	0.0104025114388799	0.0236105375957561	0.564379990182848	1.6536213071582e-15
acp6	585.1	0.000665657290807117	0.18113409139103	0.00961277205288061	0.0202505426445813	0.944792874453085	3.7311776039643e-19
acp6	585.3	0.00411191105379725	0.253595530258407	0.0104026225083389	0.0219819590357223	0.692638923003634	8.63382929552137e-31
acta2	8	0.00656892575766678	0.224339764701795	0.00996968101826632	0.0262952864195479	0.50996623831552	1.44389626180762e-17
acta2	38	0.00370429894999824	0.329687148674538	0.0121196157866899	0.0318872229272579	0.759875017867419	4.68619620249738e-25
acta2	41	0.0273499526611375	0.267599899817004	0.0152762906652386	0.0395440248696292	0.0733971826519225	1.31354170935907e-11
acta2	41.1	-0.0207882351159248	0.384068713250353	0.0197558810415294	0.0514530573645666	0.292682327584802	8.36490202360301e-14
acta2	41.2	0.0161449900555777	0.438223478326177	0.0241351866053676	0.0610370877685464	0.503533797002574	6.99022408275593e-13
acta2	41.4	-0.00422716417544807	0.397820604756459	0.0164053179675561	0.0404107597338891	0.796661323643212	7.24539057569828e-23
acta2	197	0.00203094562382229	0.14611210984062	0.00978348277750636	0.0258246004671506	0.835549717005509	1.53267382824123e-08
acta2	251.1	0.000778087755618042	0.687054591823757	0.0248754757448524	0.0593503061568495	0.975046789330636	5.43663993168356e-31
acta2	252.1	0.030570133908096	0.641378711457172	0.03069178424801	0.074910565163699	0.319232465647428	1.10997490868795e-17
acta2	274.1	-0.000189059997420642	0.408645608634994	0.0151335459608498	0.0396026643965417	0.990032466304061	5.80398485436435e-25
acta2	275.5	0.0262108441913937	0.392476634661306	0.0203038091218088	0.0531717385646274	0.19672713376366	1.56749562128844e-13
acta2	276.12	0.0123202125940567	0.268014237467134	0.0142123272224849	0.0376359896280047	0.38601430311303	1.06974321244175e-12
acta2	276.13	0.0439749470075025	0.634307230795507	0.0220346046018307	0.0524468044403416	0.0459641819380497	1.13207130481152e-33
acta2	276.14	0.000140700711994049	0.264239385116224	0.0158530775338161	0.0416504259553451	0.992918633512558	2.23557970689484e-10
acta2	276.41	0.0020286430642803	0.522750829057055	0.0214557677829622	0.0512160409385247	0.924672257888331	1.84900487660824e-24
acta2	276.5	0.00726625286996436	0.299677721310235	0.0132418466970807	0.0339284961656554	0.583187938840574	1.022463388246e-18
acta2	278.1	0.00640107971168043	0.209840922034245	0.00765019313948197	0.020339942024123	0.402749231564351	5.92285745164573e-25
acta2	280.1	0.00899068260949844	0.23462034629985	0.0101914414328072	0.0264169168923838	0.37767964506561	6.59984475628333e-19
acta2	285	-0.00340065193520569	0.27413610120206	0.0091355587418724	0.0234948460947	0.709711595763586	1.85902349358216e-31
acta2	290	0.05274114439694	0.307583168638945	0.0196531701786247	0.0512857927510034	0.00728353323871672	2.00459519591766e-09
acta2	290.2	0.00824728604165676	0.296929193448356	0.0161519294311683	0.0435055241452245	0.609626368231885	8.78691454464181e-12
acta2	292.4	0.0209761385947286	0.236932087633015	0.0159507949186334	0.0411335407316034	0.188492135385864	8.40788945668175e-09
acta2	342	0.000116780188673961	0.344475088073191	0.0232977638138294	0.0588717248053215	0.996000615333125	4.87797126040791e-09
acta2	345.3	-0.0133358379355135	0.318115513601651	0.0220451088578077	0.0571773941171125	0.545222789012285	2.64176193769777e-08
acta2	350.2	-0.00485521831163901	0.334344168149083	0.0132569985830841	0.0336198461662751	0.714187395396633	2.65586436296219e-23
acta2	394	0.0456467972064463	0.322507479007003	0.0207946324135671	0.0546730954240176	0.0281547022472008	3.66080731412156e-09
acta2	394.2	0.0398721235263478	0.29644439006057	0.0144999259312195	0.0372681885551716	0.00596287976918547	1.80067588669591e-15
acta2	394.3	-0.000820664364369819	0.336134504400283	0.0220441972835158	0.0590918076680364	0.970303105238915	1.28277539523045e-08
acta2	394.7	0.0149258080248339	0.32059915989329	0.0189143703372265	0.0464713207307511	0.43003878059281	5.24213087910708e-12
acta2	401.1	0.00238259168020827	0.182495253020574	0.00455655563319411	0.0125388352489085	0.601048619081688	5.47624497929444e-48
acta2	411.2	-0.0140501799277983	0.173730530101036	0.0109293632577865	0.0295591954941553	0.19860216934294	4.16818687633288e-09
acta2	411.8	0.00870582169085496	0.172561805731468	0.00920810110725285	0.0251011332134725	0.344427939014061	6.21370255309142e-12
acta2	414	0.00731508929502774	0.253257068677244	0.0143980720315687	0.0382357487537551	0.611411031316217	3.5063133402618e-11
acta2	415.21	-0.0401910346721257	0.709075534348029	0.0597632391644494	0.0665728312907384	0.501262710483064	1.72270783938003e-26
acta2	416	0.0133397942862574	0.363655417278204	0.0139457875843063	0.0363073164508927	0.33879620397155	1.29595879510138e-23
acta2	425.1	-0.026440204325907	0.473022943246815	0.0290562347896945	0.0731249704660266	0.362840103620333	9.88545704305196e-11
acta2	426.31	0.0135693835582324	0.310989136689454	0.0188229275712886	0.0498700975148622	0.470973165298157	4.48946614549148e-10
acta2	426.32	0.00105110472262925	0.325163322986571	0.019071724982668	0.0490788256065438	0.956048241229758	3.46477698161371e-11
acta2	426.91	0.0234829086007007	0.326301772997238	0.017274487897539	0.0459287049705717	0.174020425667659	1.20734394669601e-12
acta2	427.2	0.00704019554266426	0.285878744208843	0.0114478827404595	0.0310861249349564	0.538569277633954	3.7033058549113e-20
acta2	427.42	-0.0191747163573418	0.403625926969572	0.0261863074381199	0.0648090125222626	0.464020821416094	4.72641228930401e-10
acta2	427.7	0.00659007595488083	0.268348619569444	0.0175494535095423	0.0453663835281743	0.707277792874567	3.31588542256732e-09
acta2	428.1	0.0440481841907072	0.627223904553644	0.0161417553028211	0.0395558322972624	0.00635585283884951	1.26415394320562e-56
acta2	428.2	0.0156049952530855	0.381452123314979	0.011974336370656	0.0306758425552388	0.192505347298676	1.68877074838065e-35
acta2	433	-0.015987938989086	0.363601250306008	0.0196601570609753	0.050717194612524	0.4160946735113	7.54422949665865e-13
acta2	433.2	0.00714525843143941	0.311231312077715	0.0161565784116838	0.0425784676454458	0.658307787329835	2.67950732284984e-13
acta2	433.3	0.00784646653991805	0.27754662276779	0.0180814173944422	0.0480384195304469	0.66432332580072	7.57750922232865e-09
acta2	433.8	-0.0191690187502441	0.510030262083596	0.0256760628922293	0.0647273837327581	0.455322211008536	3.28253388636196e-15
acta2	443.9	-0.0168391487409701	0.425789814833188	0.0190846976999226	0.0491837267778678	0.37759420176465	4.83799614909646e-18
acta2	451.2	0.0524952350465306	0.272728424036132	0.0173519225656378	0.0462573953150139	0.00248364671269874	3.72671596610146e-09
acta2	454.11	0.00778504500707707	0.590386311503485	0.0240443279638097	0.0619335811593048	0.746105464920495	1.53434088910561e-21
acta2	458.1	0.00820329479375225	0.310475257771571	0.0164317732293565	0.0437579059666514	0.617614762664428	1.29075719468348e-12
acta2	458.9	0.0160248479074697	0.317907418934633	0.0123634925213999	0.0322283593311824	0.194926400653212	5.94988690216115e-23
acta2	459.9	0.0139829693878274	0.22189637018866	0.0075142472721272	0.0202044082008742	0.0627638142456329	4.63534624684866e-28
acta2	480	0.00367621949345714	0.29031687385453	0.0116274582210083	0.0301319183665046	0.751875694743243	5.69685202499981e-22
acta2	480.1	0.0326949839009798	0.44315224962487	0.0277896664042498	0.0676652492299765	0.239388789390806	5.78518470838672e-11
acta2	480.11	0.00831021855207052	0.280377389883066	0.010839882081987	0.0276771694633461	0.443299352497235	4.05499584597832e-24
acta2	480.5	-0.00463785630760172	0.420480180825095	0.0295695414435671	0.0716811148193363	0.875366431673035	4.46480298817843e-09
acta2	496	0.00807170795523534	0.178159783949689	0.0105804313609536	0.0286171330498231	0.445528849751615	4.79613866417049e-10
acta2	496.21	0.0241282765118597	0.284509116001112	0.0162018724136543	0.0411040093539838	0.136427429954315	4.46294281915449e-12
acta2	501	0.00789480214435044	0.32170919003797	0.02275252472677	0.0566221012970062	0.728602014836905	1.3337074523532e-08
acta2	507	0.00581502843645751	0.25277440440493	0.0104005464722404	0.0275219291214782	0.576088035010157	4.13548747164007e-20
acta2	508	0.0086040559259978	0.224525198941592	0.0148159396189498	0.0389528672721969	0.561422652653906	8.2132514263749e-09
acta2	509.1	0.0195542923157802	0.375771981320498	0.0154873756638029	0.0369955473929627	0.206734551202785	3.07719935145861e-24
acta2	509.2	0.00161516494782593	0.327158737232593	0.0259759741959465	0.0573395087181702	0.950420137063445	1.15905049298083e-08
acta2	512.7	-0.00107047655161512	0.195404664621252	0.0108631973060618	0.0276970998097124	0.92150226200507	1.72527891559672e-12
acta2	519.8	0.000939189123359609	0.102121049571444	0.00708106273722424	0.0184676980952368	0.894482903478028	3.20757168466483e-08
acta2	571.51	-0.0165711421429434	0.504319376591529	0.0311165241482554	0.0785980134589513	0.594344293578888	1.39498601544225e-10
acta2	573.7	-0.00575269801547544	0.216141017680773	0.0142711518596304	0.0377773831638082	0.686874830666886	1.05625181272307e-08
acta2	585.1	0.00986099871003081	0.521032225211811	0.00921479227218443	0.0235187173613382	0.284562113175217	9.55857778550292e-109
acta2	585.2	-0.0346612756743691	0.788992180665161	0.0305271366390146	0.0705938136187617	0.256197268449395	5.31412374096177e-29
acta2	585.3	-0.00148023520708912	0.731149859511867	0.00997006474570849	0.0252201357825303	0.881973467280748	8.61415138097836e-185
acta2	586	0.0410434449343809	0.484631162563393	0.0288517917627905	0.074547824487873	0.154863343917148	7.9818039138588e-11
acta2	591	0.0053510856661245	0.174596265854466	0.00803836729647856	0.0212168377032131	0.505607283037061	1.88566890750556e-16
acta2	599.2	0.0273155891600297	0.192234778851201	0.0105357580364956	0.0287533214134004	0.00952381652412705	2.29894495882657e-11
acta2	681	-0.0425664597465153	0.281886990155364	0.0191628997026724	0.0483054745591084	0.0263309645150262	5.36268773162062e-09
acta2	681.3	-0.0241432042189626	0.372071837934928	0.0134388402630933	0.034658407688541	0.0724111583222743	6.94183827128543e-27
acta2	707	-0.00859755924674875	0.584775671201966	0.0220979514933413	0.0541930062928232	0.697227402576058	3.81244723325216e-27
acta2	707.1	0.024034240629004	0.458143140138281	0.0188898276206128	0.0473337712075806	0.203253144041599	3.70353341416943e-22
acta2	716.2	-0.00476197027515606	0.151742221741689	0.00798494407048026	0.0219560188168705	0.550928982278214	4.80604203320084e-12
acta2	716.9	-0.00566726157079237	0.118859617486297	0.00566453272125214	0.0154962417449422	0.317077428565839	1.71698645231454e-14
acta2	782.3	-0.0198314653470896	0.357140894633798	0.015178211888055	0.0370765051976341	0.191357245191329	5.82713430707294e-22
acta2	788	0.0121343163773612	0.177484874832739	0.010737180306716	0.0281534794098549	0.258425107396546	2.89705499661765e-10
acta2	790.6	0.0128795899234848	0.238577690257349	0.0114862917630072	0.030472518637425	0.262159779183917	4.90696169401705e-15
actn2	38		0.161932565868196		0.0297008764904256		4.97745163658063e-08
actn2	250.2		0.11444681930724		0.0206889876177965		3.17006828548478e-08
actn2	251.1		0.327419986953012		0.0580258292038788		1.67443451243988e-08
actn2	278.1		0.135737740881255		0.0191111025690499		1.22467378974737e-12
actn2	280.1		0.136649994173087		0.0248699816978374		3.91651163063585e-08
actn2	401.1		0.0653323381053633		0.0115254010725684		1.44009161469504e-08
actn2	416		0.184619419624225		0.0336051199057698		3.93401708383302e-08
actn2	428.1		0.210251338015331		0.0370703103498949		1.41395009353162e-08
actn2	459.9		0.128310117110532		0.0185973874084633		5.22364240983564e-12
actn2	585.1		0.184156203283678		0.0221688426273577		9.81658387081859e-17
actn2	585.3		0.279928129320897		0.0244474933355683		2.34665482038811e-30
actn2	707		0.371895857968756		0.0519639473285719		8.25787998430506e-13
actn2	716.2		0.128002862043524		0.0202725710003122		2.71753663238493e-10
actn2	716.9		0.10331324427967		0.0142656727445078		4.41831994465488e-13
actn2	720.1		0.255010884920062		0.0448594692635519		1.3107223043225e-08
actn4	585.1		0.155738129482221		0.0206358102638542		4.45453353904402e-14
actn4	585.3		0.171212760172826		0.0223166266861686		1.6935860917007e-14
acvrl1	8	0.0157436146383982	0.318045848832666	0.0128417586703978	0.0246104927223134	0.220209854457959	3.33081476778132e-38
acvrl1	38	-0.0130810183803096	0.42590103269995	0.0158806926627603	0.0295416783085022	0.410106752880021	4.04814842188183e-47
acvrl1	38.1	0.0478591563224954	0.404205054354122	0.031486653045324	0.0607527590549512	0.128515416184787	2.86634144278123e-11
acvrl1	41	-0.00613767198356964	0.365735286127895	0.0199396676461619	0.0369237909137086	0.758225275246721	3.95419310314046e-23
acvrl1	41.1	-0.0119549985150173	0.468159096193415	0.0258810010138937	0.0493854805783685	0.644137401812925	2.55037145550368e-21
acvrl1	41.2	0.011567663332867	0.438921206371724	0.0311572195858365	0.058263847180742	0.710438294663229	4.94596742524821e-14
acvrl1	41.4	-0.0370563772440582	0.405434149442668	0.0218200467672675	0.0379796321745446	0.0894564128038496	1.33197997946289e-26
acvrl1	112	0.013322309153863	0.228880747718147	0.0179809201985171	0.0331674230361806	0.458745800585407	5.17215270464335e-12
acvrl1	165	-0.00247710496441173	0.469018253896312	0.0350017283698962	0.0672499737589379	0.943580066109868	3.07502790651483e-12
acvrl1	165.1	0.0242025991615944	0.497037391140406	0.0225380670110895	0.0435284305802655	0.282888008636289	3.37302948142604e-30
acvrl1	197	-0.0101154589412132	0.195849952969138	0.0128032122022404	0.0239258634379426	0.429485745145505	2.70724187049773e-16
acvrl1	244.4	0.00355836060299399	0.217540457875841	0.0132508634554292	0.0257321879626033	0.788285215348486	2.81438624132988e-17
acvrl1	250.2	0.00538197544576294	0.269483843958516	0.0111697008612405	0.0208346753151051	0.629921724411738	2.87894012147338e-38
acvrl1	250.23	0.0175248931166786	0.414571804824272	0.0297140484238771	0.0528923596879241	0.555334956770527	4.57676383227813e-15
acvrl1	250.7	2.64067464519824e-05	0.370490395893862	0.0305387897958675	0.0540440054633158	0.999310073096861	7.11397611062281e-12
acvrl1	251.1	-0.00207659693147513	0.756589951312249	0.0323772674391621	0.0575297829426866	0.948860744067341	1.67330594829071e-39
acvrl1	252.1	-0.0121325544978845	0.588935608952967	0.0402045994149842	0.0753774514397946	0.762827164208663	5.57745403920896e-15
acvrl1	261.2	-0.0169593442989785	0.308311269734106	0.0265488092810983	0.0482064238931744	0.522953907731177	1.59868967175351e-10
acvrl1	261.4	-0.0199456067026361	0.200775326926619	0.0199975646063633	0.034534928230521	0.318569523605633	6.11109601764188e-09
acvrl1	269	0.0155643751409838	0.758593264250287	0.0440839900963833	0.0746063549368339	0.724042072014548	2.75664907907629e-24
acvrl1	272.11	0.00153122820989562	0.13496492037237	0.00778601546052265	0.0150740959211693	0.84409055754341	3.44592437826706e-19
acvrl1	274.1	-0.00960664360758513	0.581919633025301	0.0197811834813842	0.0376814121404631	0.627218499687842	8.39028699928628e-54
acvrl1	275.5	0.0199300470396469	0.495844111708683	0.026071703054936	0.050539435394474	0.444609778252809	1.0092912892561e-22
acvrl1	276.12	-0.00486967610622371	0.277388747127424	0.0185321175546588	0.0344539325304245	0.79272821006235	8.21176152458414e-16
acvrl1	276.13	-0.0256780973047391	0.901888636532917	0.0290977875146286	0.0501044123286908	0.377519486754647	1.94173150709635e-72
acvrl1	276.14	-0.0295170127290034	0.297191948615904	0.0209852493376385	0.0385513456315244	0.159557895248074	1.26817074744286e-14
acvrl1	276.41	0.00796476326484454	0.672365915340433	0.027751472413125	0.0490762737999497	0.774109818218178	1.00928753964532e-42
acvrl1	276.5	-0.0185028196458041	0.436972369668935	0.0174079878543898	0.031308751419662	0.287830706807566	2.85683253881133e-44
acvrl1	277	-0.0488139859234755	0.329335492906617	0.0304645487233135	0.0546831883726701	0.109084646043291	1.71627119067684e-09
acvrl1	278.1	-0.00467900855445798	0.349482922546035	0.00997834853339292	0.0192740209997721	0.639129588004675	1.77091602917784e-73
acvrl1	280.1	0.0151921392156809	0.27744670333137	0.0131324011871735	0.0247261211739911	0.247336110938701	3.22364315524441e-29
acvrl1	285	0.000798280270064239	0.342692127745411	0.011871495599082	0.0218261962946624	0.946387898680412	1.48982068164254e-55
acvrl1	287.3	-0.0601027227042196	0.463106519319235	0.0313029172984001	0.0568171527882384	0.0548533741363134	3.61457754779863e-16
acvrl1	288.11	-0.00432015012592157	0.287487551826251	0.0235221427964335	0.0451264968623526	0.854277742959999	1.88162541345098e-10
acvrl1	289.4	-0.0376590543573748	0.286039742669847	0.0254203307461383	0.046944457769528	0.138485595466219	1.10708467756596e-09
acvrl1	290	-0.00784700789425382	0.354030971472282	0.0256577828541923	0.0457589047230744	0.759731469086996	1.01889348382103e-14
acvrl1	290.2	-0.0458412821745091	0.314273852572806	0.0215991116555938	0.0390652125503396	0.033806774308456	8.6349728702529e-16
acvrl1	292.4	0.023056464949938	0.354631361455389	0.0204360933244431	0.0373082982744973	0.259225867869446	1.99226097128413e-21
acvrl1	300.1	0.00980768534129773	0.17331285655703	0.0122668877566739	0.0235745305859667	0.423985966292506	1.95702899497774e-13
acvrl1	306	-0.00639035801770607	0.242752887384954	0.00686033797796663	0.0133783052309103	0.351598512415059	1.39959638487644e-73
acvrl1	317	-0.0332010722341854	0.234825475711293	0.0204752349656788	0.0397457174754786	0.104905439688226	3.45875063693899e-09
acvrl1	318	-0.00760108866963561	0.760762251919207	0.0130588850707916	0.025049257831832	0.56052451201426	1.34129721449672e-202
acvrl1	327.3	-0.00342305339470052	0.32704905296775	0.0209602982172303	0.0389568020934349	0.870273343075452	4.65212845006894e-17
acvrl1	342	-0.0198994162989337	0.42814333604854	0.0306519087661995	0.0543812110111368	0.516204955374898	3.46233509334085e-15
acvrl1	345	-0.0969341427863061	0.355742526183175	0.0371146436310123	0.0644232784103158	0.00900802962642194	3.35245936297199e-08
acvrl1	345.3	-0.0730130886634264	0.320032660003148	0.0300194587413245	0.0543446158390446	0.0150077477160441	3.88659833032533e-09
acvrl1	350.2	-0.0126755710235049	0.379211878349733	0.017359697872107	0.0311827839673015	0.465284854384144	5.01796547980493e-34
acvrl1	357	-0.0242713592325517	0.310607928943796	0.027166159885529	0.0500271317680815	0.371621090466794	5.33942966246205e-10
acvrl1	394	0.00801091862543557	0.394739543545405	0.0268756133103007	0.0498795260240213	0.765646768473609	2.49530589642526e-15
acvrl1	394.2	-0.00654309928740706	0.327565602343869	0.0189168630918692	0.0341863963682468	0.729427548932137	9.54116509678011e-22
acvrl1	394.3	0.00430020236168945	0.394069782625767	0.0285588621645611	0.0537026849360545	0.880312318064878	2.16824834160983e-13
acvrl1	394.7	-0.034913179052585	0.371309004721133	0.0251181723215677	0.0425925620276036	0.164541939945596	2.83920213625022e-18
acvrl1	401.1	-0.0102984693689556	0.171518605256269	0.0059487251270543	0.0116217603546793	0.083415007533173	2.7164310729182e-49
acvrl1	411.2	-0.00559837799536998	0.335150883409011	0.0142564008406329	0.0269206035304547	0.69454680201073	1.40538771842325e-35
acvrl1	411.3	-0.0139579660929146	0.188827348499059	0.0149722209959259	0.028593924807728	0.351203439095019	4.00864767883176e-11
acvrl1	411.4	-0.0171101326625026	0.259179656155686	0.0112431761553934	0.0216012754225377	0.128053245203187	3.62451453408163e-33
acvrl1	411.8	0.00478926588340741	0.297811408825784	0.0119338738614889	0.0228016729850715	0.688186784319391	5.50398930130587e-39
acvrl1	411.9	0.00998662960613785	0.362307959187762	0.0294719178755157	0.0561654806647521	0.734720937202854	1.11317784174901e-10
acvrl1	414	-0.0206446421606011	0.347153933467938	0.018944899622766	0.0350286111699744	0.275836360420743	3.74457364056489e-23
acvrl1	415	0.0258811311731013	0.33435862816806	0.0194776165336259	0.0375527995593368	0.183926257504537	5.40183388079577e-19
acvrl1	415.21	0.121401039631586	0.731159765649194	0.0721083071121962	0.0628197627766645	0.0922603564041924	2.61031807936668e-31
acvrl1	416	-0.0143850391712831	0.458370080902021	0.0182752982819989	0.0337760854508079	0.431205652856422	5.96291422211372e-42
acvrl1	418	0.00200425953727469	0.182917265214767	0.0105487018803543	0.0198497178396732	0.849308671447636	3.10969258093118e-20
acvrl1	426.31	-0.0182566275618243	0.282768484429673	0.0247324226337776	0.0457185126691937	0.460413726621573	6.21069169711347e-10
acvrl1	426.32	-0.0248545768727123	0.294954859943593	0.0251666758083325	0.0449248900532798	0.32334921229573	5.18547240311361e-11
acvrl1	426.91	0.0189531677236817	0.288515981697159	0.0221734266532274	0.0416186520022923	0.392678793493228	4.13841682087917e-12
acvrl1	427.2	-0.0336166153263098	0.270786000196784	0.0151777034414435	0.0281634680610053	0.0267691005032725	6.92464733144119e-22
acvrl1	427.3	0.00249557691813653	0.202237025250252	0.0189284101499216	0.0360885740570953	0.895108535380539	2.09572766481598e-08
acvrl1	427.42	0.0587668520128071	0.61964244444399	0.0328161712315284	0.059676610005617	0.0733270948433359	2.952654228606e-25
acvrl1	427.7	-0.00786526933045972	0.303476088963261	0.0229318742737229	0.0427275316051305	0.731610386660968	1.22441273654876e-12
acvrl1	428.1	-0.0158304407098163	0.743130578644115	0.0211690116661119	0.0366391237830524	0.454573569835428	1.83810205263065e-91
acvrl1	428.2	-0.00438254090088742	0.51313815279881	0.015591092195169	0.0280173886474236	0.778639364058998	6.28401083826304e-75
acvrl1	433	-0.0446143174054523	0.296722485141196	0.0262796349631625	0.0468390062562055	0.0895688448201506	2.37427377986741e-10
acvrl1	433.1	0.0502129764488098	0.443468986396102	0.0353123827367223	0.0685479494428659	0.155036377807811	9.83464561895224e-11
acvrl1	433.2	-0.00014068103264047	0.290395425849474	0.0210000870587135	0.039091443741598	0.994654956235633	1.09737667053255e-13
acvrl1	433.21	-0.00393069305435997	0.242216097949282	0.0226978354942117	0.0431440852624969	0.862514033390318	1.97564390773375e-08
acvrl1	433.3	-0.0361508364656165	0.25101153897767	0.0240416718308632	0.0435056462118251	0.132665331066373	7.94451487720994e-09
acvrl1	433.8	-0.0966428132637954	0.489278280857461	0.0354688498537223	0.0611336558825559	0.00643553318033342	1.2101100762763e-15
acvrl1	442.11	-0.0160663795158156	0.43310168247882	0.0347547152875334	0.0645670482629085	0.643881164538294	1.97604871815028e-11
acvrl1	443.9	-0.0707882448165051	0.685307290766523	0.0259276559600951	0.0455989766757771	0.00632917768102598	4.74066488334909e-51
acvrl1	450	0.0284136132171826	0.413966214656594	0.0352216432950663	0.069985273662728	0.419834213704887	3.31779917613438e-09
acvrl1	451.2	-0.00282740405143248	0.335324335294592	0.0225992671030068	0.043272763285088	0.900436125303831	9.25568070387994e-15
acvrl1	454.11	0.0012335960434429	0.43799638177435	0.031236481044957	0.0587090962781752	0.968498005684959	8.62263087318273e-14
acvrl1	458.1	-1.89530512655355e-05	0.310584755449789	0.021345539476269	0.0398044151991084	0.999291545429685	6.05621625863004e-15
acvrl1	458.9	0.0068045692364715	0.406171354988895	0.0159938732128245	0.0299673761203833	0.670509762677462	7.52484053892273e-42
acvrl1	459.9	-0.00111935128592145	0.28345558865846	0.00977399996400517	0.0185732706974428	0.908822932100817	1.38081793914225e-52
acvrl1	480	0.00870213486228515	0.484314443934197	0.0150286193257254	0.0274704023384843	0.562563838890774	1.4392074087467e-69
acvrl1	480.1	0.00265570174671094	0.54969487300836	0.0360601317690242	0.0639749186549236	0.94129168642232	8.52085905847767e-18
acvrl1	480.11	0.00274043100413073	0.421270330675527	0.014064162116076	0.0254938819332851	0.845508762886435	2.44987356744545e-61
acvrl1	480.2	0.00308424712445402	0.43393016448248	0.0329965968811893	0.0600953477653351	0.925528852565806	5.1722622867707e-13
acvrl1	480.5	-0.0385703662683587	0.491302097732961	0.0393629396382199	0.0669966170833106	0.327152768903329	2.24658463552438e-13
acvrl1	481	-0.00845453041548227	0.317052526066312	0.028438897721202	0.0519129587887317	0.766246980850772	1.01275509720184e-09
acvrl1	495	0.0309979397495872	0.171052042733188	0.0156966298218461	0.0302622655029566	0.0482891481337094	1.58295493273576e-08
acvrl1	496	0.0131309828349586	0.526000247496457	0.0136429596799343	0.0260863971828518	0.3358119674356	2.03728979919004e-90
acvrl1	496.1	0.00882454876093911	0.633383527174055	0.0260535105720592	0.0475289144148504	0.734829242000973	1.62820444067224e-40
acvrl1	496.21	0.0109348847780212	0.791921830634999	0.0209197172417919	0.0375276711846957	0.601178095110997	7.56893440055541e-99
acvrl1	501	0.0161238720864091	0.376762676734473	0.0292695621988484	0.0518163311390361	0.581719319213925	3.56523376586035e-13
acvrl1	502	0.0203405710741138	0.462778057474934	0.0314149082872317	0.0495275124762878	0.517320381795089	9.28861674639785e-21
acvrl1	507	0.00427283556478693	0.344657714531495	0.013473830458738	0.0253855472314336	0.751151735986919	5.48813169048078e-42
acvrl1	508	-0.0104823446862856	0.325254489164353	0.0193868723872592	0.0360780040970081	0.588719257662158	1.96309576711448e-19
acvrl1	509.1	0.0242811727628858	0.634012688264724	0.0198266740408184	0.0342182944297002	0.220698823904459	1.21695250176566e-76
acvrl1	509.2	0.044434918212681	0.63996280554435	0.0328501259021288	0.0525560010697356	0.176165569641143	4.13283878074591e-34
acvrl1	510	0.0144400100661067	0.450036010281017	0.0294173875936709	0.0537970706754599	0.623520872731936	5.98924808047233e-17
acvrl1	512.1	0.0184905377936292	0.42567420127638	0.0379781168679523	0.0696366581949779	0.626347996112712	9.79047569221942e-10
acvrl1	512.7	-0.0107525382907122	0.34967239293894	0.0142210259178557	0.0257331305370726	0.449588373790494	4.69145843215073e-42
acvrl1	512.8	0.0265115136453294	0.167564008544815	0.012638547053728	0.0233064333145431	0.0359342183005535	6.49798687690115e-13
acvrl1	512.9	-0.021168785234246	0.428163179287223	0.0451776071977566	0.0732068917706281	0.639378388691197	4.95509785663181e-09
acvrl1	514	-0.0115547075683631	0.403037571892273	0.0237336032859993	0.0436454334795463	0.626364550340966	2.59838734072239e-20
acvrl1	516.1	-0.114677237272558	0.461178570332148	0.0360413541614367	0.0614728679295712	0.00146350842220123	6.27802953094554e-14
acvrl1	519.8	-0.000258719599039668	0.211891119931737	0.00921196982959528	0.0170823095118845	0.977594234126074	2.48206185035592e-35
acvrl1	531.3	0.0179160861899799	0.37726119912865	0.0330388077632751	0.0642698728731375	0.587629769214123	4.35915996991094e-09
acvrl1	532	-0.0147653711609896	0.158437385292197	0.0157217588072982	0.0282680076574148	0.347644548506611	2.08459126300623e-08
acvrl1	535	-0.0233891894340504	0.135725632182481	0.0119466774784932	0.0222416608865146	0.0502536400295284	1.04542748639304e-09
acvrl1	535.6	-0.0282667528940701	0.228806383227895	0.0196815602474155	0.0374439671739798	0.150944050531397	9.92360421667227e-10
acvrl1	537	-0.00662349510164833	0.265355140475307	0.0235657234517186	0.0448114982196948	0.778660706896305	3.18851489466708e-09
acvrl1	550.2	-0.0117101668031707	0.103976787816143	0.00982306501944687	0.0188263934001848	0.233218405296778	3.33399149141177e-08
acvrl1	558	-0.0038692772551211	0.243610721266233	0.0161995894094764	0.0300728974107733	0.811221642780735	5.46557824150123e-16
acvrl1	563	0.00272015399914806	0.161092118454917	0.0105766289475723	0.0195346345147555	0.797035694091615	1.63118253677198e-16
acvrl1	564.9	0.00191450440209696	0.152585027553743	0.0102562591937467	0.0196421327636317	0.851921787476654	7.95769312864712e-15
acvrl1	571.5	0.00254153316376711	0.254267342746391	0.0203683982718479	0.0407869272303063	0.900699103983026	4.54556441160632e-10
acvrl1	571.51	0.0155059603204979	0.740585410732579	0.0400667741167938	0.0758197008921571	0.698754014033249	1.54902631919691e-22
acvrl1	573.7	-0.0222657773325147	0.312021072216373	0.0188177339848609	0.0351902790448531	0.23671653364789	7.53566023545624e-19
acvrl1	574.1	-0.00954705445837948	0.275107201568145	0.0167831288455294	0.032153454896732	0.569459087414948	1.16780696584362e-17
acvrl1	574.3	0.00117459185208176	0.305716317172533	0.0291056080867747	0.0550407848631655	0.967809146076412	2.78631203325103e-08
acvrl1	578.1	0.01864673102326	0.497535558910519	0.0342289484461925	0.0613377302028529	0.585915195156603	5.00351719770752e-16
acvrl1	578.2	0.0347317308224116	0.437876695007824	0.0283011610054941	0.0537507193541673	0.219740179672075	3.74812751456369e-16
acvrl1	578.9	0.00916516026699938	0.149341953348835	0.0145471903591917	0.0272377577989456	0.528675229658849	4.18405115276405e-08
acvrl1	585.1	-0.0137836961378301	0.669610122373882	0.0120756878313187	0.0223662690251583	0.253686074165764	6.23120469572856e-197
acvrl1	585.2	-0.0662703861096977	0.85546780206256	0.0413619291514802	0.0697008038159075	0.109109769495817	1.25811574387438e-34
acvrl1	585.3	0.00210493124755873	0.998108930175408	0.0129340738477153	0.0248824146484432	0.870720712029382	0
acvrl1	586	0.0183374938636452	0.593689237892216	0.0370852743013029	0.0712549029665344	0.620975463375668	7.95503060942822e-17
acvrl1	586.2	-0.0195767582907939	0.357760695537219	0.026082199224614	0.0494908841189764	0.452905895322053	4.8720848091781e-13
acvrl1	590	-0.0516575444973172	0.37634720368712	0.034528119879085	0.0635859952463258	0.134627414207071	3.24472239940572e-09
acvrl1	591	-0.00603560733110632	0.216970060838528	0.0104873478126577	0.0193958710444327	0.564944251013677	4.75318891552937e-29
acvrl1	599.2	0.00916508153164984	0.183464215918455	0.013608845198918	0.026379594274995	0.500651480197208	3.53118224393614e-12
acvrl1	599.4	-0.0122951574842199	0.195680238132861	0.0176889806242223	0.0324421848644357	0.487008680944803	1.6228364732483e-09
acvrl1	681	0.0115067430309868	0.290498348706796	0.0247349988107809	0.0460407838553057	0.641787613885061	2.79780373626759e-10
acvrl1	681.3	0.015131540484476	0.378732039139386	0.0173107115837794	0.0329889393125476	0.382056012355854	1.65175605610581e-30
acvrl1	687.1	-0.00607127023835273	0.199398070783433	0.0186597579667881	0.0345280532558559	0.744903296962036	7.69721051124374e-09
acvrl1	707	-0.0744293214058781	0.671222187821765	0.0300967281753973	0.0514644360951599	0.013398274000331	7.01681589530672e-39
acvrl1	707.1	-0.0326618401014556	0.50016492380997	0.0250527528864723	0.043645870530178	0.192328181302794	2.10445341976171e-30
acvrl1	714.1	0.0377973668726284	0.309312643407388	0.0228850022455125	0.0421424881279904	0.0986116885380449	2.14095036566454e-13
acvrl1	716.2	0.00153792991913412	0.131017740288397	0.0103761361264243	0.0201776500311655	0.882170743900966	8.4025841341499e-11
acvrl1	716.9	0.000894010728722127	0.135374477156261	0.0073668440633941	0.0142494741198351	0.903409066082556	2.09258535940127e-21
acvrl1	729.1	-0.00352819355086214	0.317923644166094	0.0307870921621118	0.0533513802943914	0.908762365366454	2.53705520366273e-09
acvrl1	740.9	0.00437164652288489	0.199104645265041	0.0133996506375302	0.025332065973057	0.744234621545169	3.84786916182462e-15
acvrl1	741.4	-0.0844985228281498	0.342339545531028	0.0354140872726752	0.0607683192365441	0.0170320833093237	1.76567967029977e-08
acvrl1	760	-0.00794388595953722	0.120488865519588	0.0116750486171051	0.0215289436436731	0.496241305422914	2.18597456618631e-08
acvrl1	771.1	-0.0358413844876911	0.310969326876167	0.0322638430288793	0.0571380726919892	0.266618316847926	5.25618918839145e-08
acvrl1	782.3	0.00780567156528112	0.502750403162583	0.019625969774215	0.0344437386990016	0.690835433717333	2.96599749763402e-48
acvrl1	783	-0.00516101671444719	0.230348643419224	0.0208044066651346	0.0388007453853179	0.804077734500491	2.90804298253826e-09
acvrl1	788	-0.0191261059771114	0.196031851550171	0.0141188852610043	0.0258602301081657	0.175530042050484	3.44392309233225e-14
acvrl1	789	0.000452121649056099	0.223975819580316	0.0125367350717398	0.0236540530970267	0.971231528755757	2.83040044781539e-21
acvrl1	790.6	0.00616423415740633	0.227756139271213	0.0148818075835256	0.0282780238747459	0.678718319192179	8.00169834310481e-16
acvrl1	798	0.00819394941002933	0.160952835748196	0.0151441585107633	0.0270551672373536	0.588463906189525	2.6968540207719e-09
acy1	38	0.00255628671779953	0.168471845534345	0.0414734711127603	0.0296272971711966	0.950852172759726	1.29766245798236e-08
acy1	41.1	-0.0384978705163698	0.303506733506221	0.0639037688513399	0.0490806368311051	0.546884581423239	6.25613575704489e-10
acy1	80	-0.0375291956555249	0.252112230830862	0.0590444152362655	0.0455608878354603	0.525030927286747	3.13861407809648e-08
acy1	208	0.0159081701314864	0.143300542696288	0.0246101195781157	0.0178981188559251	0.518015372439287	1.18059132205895e-15
acy1	250.1	0.0357376362088903	0.662621479108709	0.109060460165678	0.073577812699645	0.743148741364738	2.14247303134918e-19
acy1	250.2	0.0149530516144712	0.768752844173797	0.0299178103909869	0.0207236331071282	0.617212851151472	3.32434423292486e-301
acy1	250.23	0.0738345304979157	0.633433530400018	0.0866541103595387	0.0525438069079691	0.394180604268747	1.81777736452834e-33
acy1	250.41	-0.0768203591775783	0.367222527992858	0.0505380608838061	0.038647379101647	0.128498510442481	2.0614644910592e-21
acy1	250.42	0.124317290909108	0.470488264097028	0.0915481189705367	0.0558364703941821	0.174481204520853	3.57126441533511e-17
acy1	250.7	0.0237914460752532	0.650515865204412	0.0824566857592645	0.0536867721008258	0.772939041374483	8.59760247388272e-34
acy1	251.1	0.0828852598315263	0.441628925398302	0.0944260507967304	0.0567279571851547	0.380063344493226	6.96959203767178e-15
acy1	261.2	-0.0135785032479628	0.284821297466642	0.0678939881334454	0.0479422067016934	0.84148397213485	2.83409499088924e-09
acy1	261.4	-0.113841968606365	0.21155468860102	0.0449165467287044	0.0341830871155943	0.0112600908149643	6.05969602888427e-10
acy1	269	0.0593201404622977	0.548012267891103	0.125882821565733	0.0748916896106407	0.637474350757382	2.5282597271672e-13
acy1	272.1	0.0406697922077317	0.265688154477795	0.0461668650895192	0.032058863334829	0.378355524144221	1.15643759724244e-16
acy1	272.11	0.00869207056552268	0.268830579281683	0.0206544578190835	0.0150724673827601	0.673877275910009	3.72206174283599e-71
acy1	274.1	0.00585204016454268	0.530820542638344	0.0514615537550935	0.0375720407935426	0.909462341446573	2.55026969156419e-45
acy1	276.13	0.0900954180932436	0.322327672680325	0.0844555322450111	0.0498555494479816	0.286071483887753	1.01143792255104e-10
acy1	276.14	0.0808482369345288	0.223649252144463	0.0604871991070957	0.0384693593338007	0.181347588079697	6.11074756963994e-09
acy1	276.41	0.057617122948611	0.310040022683435	0.0787687993728854	0.0486896287670605	0.464491275234257	1.91907555729609e-10
acy1	278.1	0.0414173467394814	0.47818889114464	0.0275279990020975	0.0188787082358681	0.132438913630214	1.51062677464011e-141
acy1	302	-0.0795845365399757	0.537010331812373	0.0727257495574255	0.0575496443409797	0.273818911097068	1.04625910626724e-20
acy1	306	-0.00994917683469137	0.155155089549541	0.0177427415909376	0.0133337702115169	0.57497049394319	2.69609735771501e-31
acy1	317	-0.0553153307107245	0.599375005494843	0.0488009610698055	0.0391746846150761	0.257009145912288	7.63867661957127e-53
acy1	317.1	-0.0158067991776117	0.243382916688527	0.0365364020988025	0.0271499989887077	0.665282486749548	3.12030399790909e-19
acy1	318	-0.00372435579971154	0.181145384139797	0.0340177659237539	0.0250032732961774	0.912819667430884	4.32864460373586e-13
acy1	327.3	0.153366894598031	0.358463334479777	0.066746548569704	0.0385885207717933	0.0215760112388308	1.55193386272706e-20
acy1	351	0.00206351257101967	0.167563146107999	0.0402925744962981	0.0287167963397556	0.959155615872857	5.37833836709726e-09
acy1	401.1	0.0038348667226676	0.283955559395035	0.0156144860040858	0.0117751021893928	0.805994419839448	1.74377891763787e-128
acy1	411.2	-0.0481187027189234	0.161346265769208	0.0349680687101924	0.027312028763762	0.168798259055483	3.47303152430851e-09
acy1	411.3	-0.0531861604429783	0.174301094811551	0.036448881579598	0.0287649438519139	0.144510427840708	1.36547761263144e-09
acy1	411.4	-0.0306155755428854	0.178693110652728	0.0279717121172886	0.0218505947411735	0.273727337984311	2.88709196944887e-16
acy1	411.8	-0.0110701244903909	0.2324914423572	0.030946702461697	0.023106748131448	0.720556006307415	8.16392396240016e-24
acy1	418	-0.0024169217728588	0.116245707132905	0.0276696127296903	0.0197299508839329	0.930393854515429	3.81919664211033e-09
acy1	428.1	0.12684587057582	0.228447389283506	0.0647530272930677	0.0370975820908126	0.0501223909285937	7.36633543312639e-10
acy1	428.2	0.0415887758732393	0.162904798649685	0.0428859464915983	0.0283626055943003	0.332169618300798	9.26587713777648e-09
acy1	433.8	0.137317152896296	0.341416424762695	0.104706567422978	0.0609863922752501	0.189706662382286	2.16539582167742e-08
acy1	443.9	0.0237242455291914	0.250611350893827	0.0667790994475443	0.0461211893176904	0.722391423789233	5.51796092107753e-08
acy1	459.9	0.0119504464036133	0.134508724691882	0.0261374626063718	0.0186755083263705	0.647516340827831	5.91561705518133e-13
acy1	496	0.0102691297516737	0.151795012554838	0.0365387030458138	0.0263302785490529	0.778673577108115	8.16402503980987e-09
acy1	512.7	-0.0203498663583898	0.15634175694324	0.0362136772297089	0.0255812691050771	0.574157791671152	9.86547414024196e-10
acy1	519.8	-0.0304292962244057	0.108150067225205	0.0233439015135718	0.017038014376519	0.192396507718553	2.18735924903671e-10
acy1	535	0.0101782144169179	0.127144687913264	0.0313268233125978	0.0221303819353318	0.745253627590399	9.17825512044365e-09
acy1	537	0.054462302134484	0.292370933175851	0.0661893447477441	0.0443918024846867	0.410607049083385	4.51387177276734e-11
acy1	550.1	-0.025341130828303	-0.177734311701533	0.036244003588398	0.028635876007937	0.484438713408384	5.41085064451916e-10
acy1	562.1	0.00890969471994419	0.140633549385701	0.0209348196729882	0.015396315814243	0.670405068129976	6.58715170625133e-20
acy1	564.9	0.033015444224983	0.113824390764924	0.0280859888172827	0.0196192939108355	0.239789549942362	6.56632358376803e-09
acy1	571.5	0.147641431103487	0.953388568048487	0.0647603518767013	0.0391908879040498	0.0226188375361401	1.02082551941245e-130
acy1	571.51	0.354355747599381	1.21041478424271	0.168674202593944	0.0727026423670937	0.0356559322725828	3.08515834381499e-62
acy1	572	0.0396804094581668	0.370096093117593	0.0824490906814675	0.0573507083974709	0.630323447228809	1.09506352439453e-10
acy1	573.7	0.049157218185608	0.30478768948527	0.0519040798875351	0.0350393869726631	0.343598975215936	3.36504351566741e-18
acy1	574.1	-0.00934596894020183	0.254170995728762	0.043376271235325	0.03192835788842	0.829406582560043	1.71115600954276e-15
acy1	577.1	0.170674041717273	0.391126625254071	0.133479265600585	0.0719988721107249	0.20101827884966	5.56013196725064e-08
acy1	578.1	-0.0571264279814833	0.359075873727181	0.0845265698134692	0.0613184993352233	0.499142302723932	4.74392974215237e-09
acy1	585.1	0.0226253655667814	0.269446329666738	0.0322838944791509	0.0222625946590715	0.483412133367034	1.01701317325639e-33
acy1	585.3	0.0404010970084633	0.142788525127022	0.0360191727433799	0.0241140238396889	0.262009017356931	3.19232968533055e-09
acy1	605	-0.0194825652586707	0.429227224272868	0.0728084020080826	0.0491064335020028	0.789017414278788	2.31561024101363e-18
acy1	681.3	0.0172830708772955	0.186220966123558	0.0468597080923793	0.0329041185308521	0.712257548054656	1.51811764981982e-08
acy1	687.4	0.0682855507793346	0.263845767704168	0.0597474235923971	0.0381502097197071	0.25307858111706	4.64667425585223e-12
acy1	696.4	-0.00759012568040217	0.318591704422279	0.0788056475784647	0.0574899721958426	0.923270803991269	2.99563305899805e-08
acy1	696.41	0.0292961478980396	0.276746315279055	0.0713893697535441	0.0508532231536001	0.68153360211559	5.26677908492366e-08
acy1	716.2	0.0451243292542909	0.173184412566623	0.028963226826642	0.020154783353591	0.119236343094134	8.49342413900655e-18
acy1	716.9	0.0509104976351091	0.159512493165844	0.0206693458624295	0.0142359980187438	0.0137744618465077	3.85924180966124e-29
acy1	740.9	0.0381641410121146	0.165419043332038	0.0372334226815108	0.025192183471	0.305364673362657	5.15862203518847e-11
acy1	782.3	0.0981839251564259	0.191521831742408	0.0589847650746776	0.0344956430334651	0.0959997433080734	2.82324904507785e-08
acy3	250.1	0.0369618674184349	0.537802403690636	0.0317244064553921	0.0716712369111675	0.243981560195261	6.20217616404028e-14
acy3	250.2	-0.0137135239200145	0.401627118170829	0.00904514379527282	0.0204174300718394	0.129488997737555	3.83703600086858e-86
acy3	250.23	-0.0153967258827618	0.530701416793111	0.0242630484909357	0.0519266680133011	0.525705586714131	1.60992846508384e-24
acy3	250.41	0.0121922475396641	0.236688464207338	0.0170498922960661	0.0385277346882562	0.474551981030924	8.08107921947745e-10
acy3	250.7	-0.0329547824171151	0.538290526189284	0.0247602351756853	0.0526309120959901	0.183203504476359	1.49093981101317e-24
acy3	269	-0.0498472390935069	0.455972201257317	0.036228120619971	0.0737638317669492	0.168844322489565	6.34894968301459e-10
acy3	272.1	-0.0108183372208621	0.179203921606389	0.0134592516440457	0.0315987499534452	0.421521470083717	1.4177216290068e-08
acy3	272.11	-0.00801009826144506	0.160252607742181	0.00628189656496383	0.0147942479088028	0.202270922622079	2.42557979469952e-27
acy3	274.1	-0.0228656169875457	0.31035786406726	0.0159233053520854	0.036901358336671	0.151006799883537	4.08361873086929e-17
acy3	276.13	0.0143654674488279	0.315366230095515	0.0229882652760666	0.050361201256641	0.532033823494663	3.79858587104713e-10
acy3	278.1	0.00230576112414746	0.196471916245541	0.00800148676085908	0.0187542177474545	0.773219224769803	1.11183153056898e-25
acy3	280.1	-0.0042585250093538	0.144134197623617	0.0106702393227874	0.0243853458110653	0.689817278377765	3.40679507883439e-09
acy3	285	-0.0068868940010309	0.11673096572701	0.00957205917993401	0.0214671527757777	0.471845937478017	5.39864489962242e-08
acy3	287.3	0.00952181170940758	0.32091502159793	0.02421089447585	0.0554036294559524	0.694108078379901	6.94246617178605e-09
acy3	306	-0.00704862942303468	0.0769120751967621	0.0055080510789677	0.0130158310346379	0.20065216843457	3.43945274592098e-09
acy3	317	-0.0135892496079482	0.246124363528959	0.0161929200508531	0.0388156532740568	0.401351851868081	2.28496024471275e-10
acy3	327.3	-0.0124519994368785	0.222389789876809	0.0168788808484584	0.0378764720934858	0.460680602478733	4.32001418166684e-09
acy3	401.1	0.00413699823499436	0.136338008367606	0.00476284772212793	0.0113870680384793	0.385067252222584	4.9182830565558e-33
acy3	411.4	-0.0023603050201731	0.119831335474643	0.00896857251825752	0.0212229504390905	0.792415617457619	1.63929124961646e-08
acy3	411.8	0.00365408484032218	0.199707299968671	0.00963061492247095	0.0226426742012872	0.704373154238569	1.14508780823039e-18
acy3	443.9	-0.00726674695480924	0.264193209958388	0.0200018597615348	0.0447376484155038	0.716378130660358	3.51815930572925e-09
acy3	459.9	-0.00251351614572072	0.129702621534257	0.00786383337781374	0.0182843746736879	0.749248918132944	1.30637424627203e-12
acy3	537	-0.00164091009969306	0.316006330944265	0.0188872889065286	0.0437608578886243	0.930767636127871	5.15271269352714e-13
acy3	571.5	0.0146075065136356	0.516404795643582	0.0163629947338513	0.0394755772027642	0.372009302504525	4.19364031456925e-39
acy3	571.51	0.0184028714132427	0.868566016614321	0.0324528654312998	0.0727679980301427	0.570670287354771	7.67387558613886e-33
acy3	572	0.0204162299866297	0.342816603308241	0.0238477173333774	0.056849027179632	0.391937849278703	1.636571104422e-09
acy3	573.7	-0.00496633346289207	0.193354671626429	0.0149495438425923	0.034640516014018	0.739733445715793	2.3811160933719e-08
acy3	578.1	-0.00245369131788009	0.327299445827576	0.0278874578324015	0.0593378865292529	0.92988821795961	3.47079442535633e-08
acy3	578.2	0.0383982260683561	0.289084321225731	0.023090857536133	0.0529518859901934	0.0963286475639549	4.77807568654953e-08
acy3	585.1	-0.0139049787170492	0.22156733630358	0.00967029648897902	0.0217259345453975	0.150460686755893	2.01798296376682e-24
acy3	585.3	-0.0120058249030542	0.186432707706273	0.0104540016111217	0.0238070425105837	0.250785733757712	4.84043845043845e-15
acy3	716.9	0.00273316791652899	0.0912021934510465	0.00592330339157945	0.0139876130945234	0.644492792380188	7.02084002733221e-11
acyp1	250.2	-0.0133917983018925	0.11628052079179	0.019570624597239	0.0199752325528742	0.493798009079777	5.84144035334009e-09
acyp1	272.11	-0.0488076046586796	0.0855504123229826	0.0131348717657694	0.0144714491155255	0.000202497838521336	3.3865923569764e-09
ada	250.2	-0.000413972592635614	0.188945466922448	0.0125085043219152	0.0195504405505188	0.973598597796579	4.26648512273134e-22
ada	261.4	0.0142357364903717	0.176529311238501	0.0217752929322345	0.0324755718081237	0.513268778931902	5.45643278284672e-08
ada	272.11	0.000441702400724135	0.100060735300171	0.00870452159052152	0.014144079640572	0.959529500476351	1.50107600904422e-12
ada	274.1	-0.0221125165367546	0.2289184825078	0.0223121602007085	0.0350791262106111	0.321660068132009	6.765084098197e-11
ada	278.1	-0.0138831648393571	0.121851861914934	0.0111887092869384	0.0180111026096171	0.214672562210803	1.32964422204563e-11
ada	571.51	-0.0180174689126266	0.401265783826481	0.0457165902569185	0.0704775336270989	0.693498156525622	1.24441079365778e-08
ada	572	-0.0430407648286744	0.300420631257962	0.0342248480736489	0.0543396272564843	0.208540725747765	3.22844890703576e-08
ada	585.1	-0.00498538948519577	0.132474629903976	0.0134206806549947	0.0206663253102134	0.710286983706449	1.45358781043827e-10
ada	585.3	0.0179401238104113	0.161716830303907	0.0142915817400897	0.0223607286719404	0.209372382517551	4.75299185325e-13
ada2	8	0.00439823014116573	0.227225189267036	0.00896559506511162	0.0238985469686658	0.623732331559687	1.94534944068875e-21
ada2	38	0.0177944456932912	0.321501854498543	0.0109123877625346	0.0282695601701723	0.102961085538247	5.71761088697724e-30
ada2	41	-0.00186362213245524	0.340380323811567	0.01372568822561	0.0353471089029206	0.891998186705121	5.99326633927882e-22
ada2	41.1	-0.00624029495427893	0.397505735056878	0.0177412456488186	0.0472194502201971	0.725033715610883	3.82108305088891e-17
ada2	41.2	0.00543205629939855	0.335434046111627	0.0217046983515322	0.055401766101513	0.802377790941632	1.40790477320556e-09
ada2	41.4	-0.00280585640593073	0.380897216268891	0.0147441822018145	0.036930216891006	0.849072005851368	6.09299678103865e-25
ada2	112	-0.00642708881552154	0.235219516425688	0.0125285338002464	0.0325140376887905	0.60795405786785	4.67595737536302e-13
ada2	197	0.00148921775938143	0.151893458638598	0.00879575120459664	0.0233291653846431	0.865551994887283	7.47104834071603e-11
ada2	244.4	0.00358983313284749	0.207780356510234	0.00918591721653599	0.0254585207065235	0.695946951245648	3.30820543256619e-16
ada2	250.1	0.0267651413184792	0.682101071279545	0.0275228253009429	0.071189985546541	0.330816432024712	9.57207659001397e-22
ada2	250.2	-0.00944043727428364	0.439617499190831	0.0077371440298635	0.0202161153423104	0.222409928311006	7.55465708914218e-105
ada2	250.23	-0.00398039834539949	0.770520272740109	0.0207585284132923	0.05119487468126	0.847939905399695	3.41441952311414e-51
ada2	250.7	0.0157907912986896	0.764680567690583	0.0211448160924789	0.0519287248455825	0.455188788484572	4.41667082643626e-49
ada2	251.1	0.0200903590853641	0.808087372133249	0.0223997694151369	0.0551313090716764	0.369772139619048	1.20626678088694e-48
ada2	261.2	0.0164472097813313	0.307180696640323	0.0181907333882479	0.0464422892514045	0.365914172760073	3.73451864488067e-11
ada2	261.4	-0.00503567841835522	0.293250789724803	0.0136475504161227	0.0339579193230855	0.712142344669522	5.83627043034281e-18
ada2	269	-0.0217138512291175	0.487159108008671	0.0306911895943197	0.0715042965378617	0.479259160740968	9.55810208459506e-12
ada2	276.12	0.000962687057950024	0.276961876886878	0.0127804975701834	0.0331791018982177	0.939956374986299	6.97350591273004e-17
ada2	276.13	-0.0473826241596072	0.464616582481069	0.0197092946974641	0.047648893143118	0.0162134431291106	1.82953835882027e-22
ada2	276.41	-0.0204778732271258	0.38188588408146	0.0192436082380495	0.0468752534505048	0.287265754524295	3.73511689122596e-16
ada2	276.5	-0.0295675312312793	0.301127785437177	0.0118674324513204	0.0300867013953087	0.0127210299492958	1.39620580366854e-23
ada2	277	0.0209247181436403	0.323556563083305	0.0204745984509097	0.0529287944540942	0.306788331731804	9.77424582170437e-10
ada2	278.1	0.00226945198933662	0.212900185182391	0.00687977545713811	0.018709696973638	0.741495945275229	5.31234532616948e-30
ada2	280.1	0.003756049768551	0.309560793867936	0.00916591580269173	0.0239797391386962	0.681964073897258	3.99095091104652e-38
ada2	285	0.00186888101376599	0.235501451067058	0.00821234343186966	0.0211339087545041	0.81998073210106	7.72059557596506e-29
ada2	287.3	0.019811884203744	0.518915398083094	0.0208761830621531	0.0545637554925949	0.342611196507287	1.90190048404823e-21
ada2	288.11	0.019898644459885	0.272827592401336	0.0162531846573995	0.0441287443917452	0.22084208194211	6.30795430658886e-10
ada2	290	-0.00136269001825621	0.25786174529195	0.0176640506025469	0.0438758087545021	0.938508337376594	4.17560281336121e-09
ada2	290.2	0.0237815229117186	0.297974819150633	0.0145544663974158	0.03731001805278	0.102265706132934	1.38873251305926e-15
ada2	292.4	0.0129395889927596	0.226442926674055	0.0143537552084676	0.0356118192653824	0.367334431193632	2.0354081701996e-10
ada2	302	-0.0372398830818303	0.376120787838562	0.0214367163994676	0.0522402301148359	0.082351715639708	6.02875769428088e-13
ada2	306	0.00180156575069423	0.0896797522005556	0.00472617074039091	0.0127545259852332	0.703062782788169	2.04749883454719e-12
ada2	327.3	0.000721362211851362	0.244382008268412	0.0144415194989456	0.0373096951878474	0.960161774055896	5.75009019354581e-11
ada2	342	0.0129442785007546	0.300984652754415	0.0209636030478508	0.0526622893860115	0.53692845813484	1.09463331852162e-08
ada2	350.2	0.00109926521908715	0.27989927812651	0.0119153329560458	0.0298226335532782	0.926494361961311	6.26395324959857e-21
ada2	357	0.00183956484100541	0.339679868070905	0.0185053484722171	0.0480073038842897	0.920814967837504	1.48817174622863e-12
ada2	366	0.0157867538047358	0.105407337453439	0.00605027800037416	0.016282413264041	0.00907380327158187	9.563640322612e-11
ada2	394.2	0.0119905341507241	0.274664404355029	0.0130490409876735	0.0329426170861296	0.358157084581255	7.5773843685811e-17
ada2	394.7	0.00616805407033379	0.342268818459399	0.0170132239219194	0.041083644479125	0.716945030428835	8.01462397110214e-17
ada2	401.1	-0.0029840023013937	0.130251119773019	0.00409395848608667	0.0111765037553635	0.466075392557621	2.18902161741328e-31
ada2	411.2	0.0224478533417758	0.218902375264055	0.00984188039875652	0.0256319831684426	0.0225573218954397	1.33984626428322e-17
ada2	411.3	0.000838850051338673	0.165864405754761	0.0102715694595957	0.0272448955200145	0.934911382408501	1.14395876111113e-09
ada2	411.4	0.00647736920279287	0.209492655904121	0.007698597183669	0.0203827534151986	0.400140650866303	8.86037835747787e-25
ada2	411.8	-0.00287444523010608	0.281531420808867	0.00827314862775409	0.0215876315969561	0.728258746876959	7.12042960714921e-39
ada2	411.9	0.0191975528103206	0.327857245176475	0.0205337793450534	0.0540614749108756	0.349826722415325	1.3234298925467e-09
ada2	414	-0.00398563797031237	0.273047421091433	0.0129326554696713	0.0333300644772197	0.757942298442266	2.56438512530559e-16
ada2	415.21	0.0774508002394077	0.558702792758583	0.0541814009418592	0.060446412200558	0.15286859232743	2.39806887438988e-20
ada2	416	0.00663917356171116	0.315268108461843	0.0125392712080266	0.0321351500948574	0.596479138497739	1.01270147405886e-22
ada2	418	0.0108723102951912	0.133804799916369	0.00730372983400978	0.0192840647558724	0.13659352296771	3.95948217583973e-12
ada2	426.91	-0.00691828964715776	0.273084390774393	0.0155086320586004	0.0394341002091174	0.655530187970597	4.35722025080742e-12
ada2	427.2	0.0173125104650532	0.214094724612359	0.0103097555578229	0.0266891119273287	0.0931061003847589	1.04206504996749e-15
ada2	427.42	-0.0112418530423908	0.348422410950609	0.0234990717991921	0.0572343260147412	0.632368649891963	1.14581683303529e-09
ada2	428.1	0.00773957750621976	0.52072893301383	0.0145182460374798	0.0351796581633535	0.593969100912698	1.4221301646031e-49
ada2	428.2	0.0128735827080929	0.342766848302307	0.0107762960740024	0.026770668078312	0.232235390345084	1.5607786607316e-37
ada2	433.2	-0.0175456189557992	0.258220945907192	0.0144959888549474	0.0375736146834103	0.226134066114691	6.31302060764491e-12
ada2	433.21	-0.0237338680674458	0.245360555914246	0.0156260899322137	0.0411881431056657	0.12879733471188	2.56803919099035e-09
ada2	433.3	-0.0215430983411109	0.290411704440457	0.0162186594776618	0.0415944930221419	0.184082013681438	2.91059230445096e-12
ada2	433.8	-0.00959615331295354	0.42008109596778	0.0230476116997183	0.0586674192362231	0.677145015848435	8.04529232959371e-13
ada2	443.9	0.00584598495630823	0.409143246284306	0.0171547270582285	0.043596006279311	0.733269336512979	6.29886890874751e-21
ada2	454.11	-0.00367425902126312	0.308115585255923	0.0216016876235966	0.0561677044211001	0.864938339377144	4.11984292869862e-08
ada2	458.1	-0.024667475010911	0.317484118034853	0.0147304038248026	0.0382607653113875	0.0940135287880594	1.05965167170237e-16
ada2	458.9	-0.0313537453159922	0.212954049298467	0.011076269306964	0.0287965631887236	0.00464442992294456	1.41280297501157e-13
ada2	459.9	-0.00545170596587728	0.195972065459801	0.00675099755601962	0.0178667196850363	0.419354978253918	5.41316137227508e-28
ada2	480	-0.0146671670135572	0.324026459483299	0.01043558090099	0.0263576451329934	0.159873843641116	9.82196898115398e-35
ada2	480.11	0.00610894521630924	0.244805229823452	0.00974896517013952	0.0243677387987645	0.530905082440062	9.53968860973678e-24
ada2	481	0.0087885762583751	0.307301162268801	0.0195619577011876	0.0506768794056898	0.653237798917029	1.32833145202114e-09
ada2	496	-0.00711587587612455	0.171974357338641	0.00950299623915054	0.0250246012039795	0.453975711307029	6.32140444923225e-12
ada2	496.1	-0.0183014126474814	0.301395501815032	0.0180783135438165	0.0454664450135994	0.311375179528623	3.38047249106563e-11
ada2	496.21	-0.0174954100803169	0.278212358103442	0.0145338330251012	0.0360158090271343	0.228678011841451	1.12091712119826e-14
ada2	496.3	-0.0361440168595183	0.273717242621811	0.0173847420542189	0.045453731117635	0.0376113335897293	1.72395004945499e-09
ada2	501	0.000274676292941441	0.282364261593877	0.0204459751941054	0.049193679871217	0.989281343679689	9.4761377012134e-09
ada2	502	0.0206477671220369	0.602477122557594	0.0220517396782964	0.0477657858608613	0.349101866246744	1.78700141829061e-36
ada2	507	0.0101686793599301	0.245054167726534	0.00935727002222818	0.02417608813393	0.277163081936988	3.8157705499418e-24
ada2	508	0.00388451306233993	0.243856707524926	0.0133235357666251	0.0348446949634214	0.770628631181463	2.58923560833573e-12
ada2	509.1	-0.00902289503987329	0.329115421155818	0.0139073821551847	0.0328208102431879	0.516477628102985	1.15232626811113e-23
ada2	512.7	0.00197621526987487	0.194086477730405	0.00976696674366378	0.0247967982981497	0.839653554847546	4.99338788912264e-15
ada2	512.8	-0.0185177895538906	0.139798241545434	0.00885763466264382	0.0226697793752347	0.0365637480923508	6.97198946886597e-10
ada2	516.1	-0.00245401666645618	0.334194594803115	0.0231452826551365	0.0586427244999406	0.915561211720495	1.2063633645535e-08
ada2	519.8	0.0078995936547264	0.152298775320787	0.00637148899614108	0.0164885245123123	0.21503651126304	2.5432883085906e-20
ada2	530.2	-0.00819305502760984	0.384953668723799	0.0185989671120564	0.0509184934683823	0.659566835838408	4.02469854539761e-14
ada2	532	-0.0046909922273698	0.174521663546025	0.0107621139217054	0.0273536498023989	0.662923661031027	1.76860783172321e-10
ada2	535	0.00560424899413802	0.181679082966004	0.00814192532224431	0.0216484194068349	0.491251370501281	4.76900052165357e-17
ada2	535.8	-0.0159762876114507	0.165087650917905	0.0103322544707601	0.0278986813386244	0.122043287867583	3.27071022405201e-09
ada2	537	-0.0136448275004874	0.335009465712536	0.0161994715661304	0.0434598010402907	0.3996196157871	1.27314543506703e-14
ada2	558	0.00741972015859632	0.161564160890079	0.011181040511614	0.0294151580547456	0.506947406547532	3.96176332694803e-08
ada2	563	-0.00362810767554213	0.150870213092111	0.0073230742531688	0.0189241404187906	0.620293056976292	1.55662356757551e-15
ada2	564.9	-0.00337694639321724	0.153362269177985	0.00709466880717894	0.018910706015088	0.634086022212344	5.06981714583271e-16
ada2	571.5	0.00229592528070268	0.364167205335607	0.0140979724965522	0.0395385846630103	0.870632604205497	3.24833397794197e-20
ada2	571.51	-0.0604704843028617	1.26801198859047	0.0278038611473107	0.0720844775180901	0.0296379702966573	2.90584721383836e-69
ada2	572	-0.0383835645719749	0.381853902461265	0.0205006424562685	0.0558462235235512	0.0611636829355978	8.05332434416821e-12
ada2	573	0.00418561655852952	0.288816966438249	0.0177096683128963	0.0451901309495693	0.813163875508464	1.64641317622259e-10
ada2	573.7	0.000748864117016633	0.247085936006492	0.012828640394787	0.0340447705364975	0.953450410106403	3.93795546521778e-13
ada2	574.1	-0.0156713189126296	0.256226228966353	0.0115208568755904	0.031404899798416	0.173748810962802	3.38375411175918e-16
ada2	585.1	0.0030236397921731	0.400989944489381	0.00828349182264869	0.0211603254909762	0.71509651236895	4.40879440909475e-80
ada2	585.2	0.00973925205084981	0.502976557438478	0.0274534004896079	0.0666155127399359	0.722772571182675	4.33783936959773e-14
ada2	585.3	0.0123269088438363	0.41698296835408	0.00897450565268979	0.0230948847770137	0.169582238352272	7.17898668638314e-73
ada2	590	0.0103568851590444	0.349985256156519	0.023127574838492	0.0628805222206071	0.654286397615956	2.60837100244017e-08
ada2	591	-0.000519132228704692	0.216683643558767	0.00722384923525017	0.0189114666139096	0.942710412195962	2.14925175054404e-30
ada2	599.4	-0.0115778780198483	0.204488281130382	0.0121179400000134	0.0318277234959998	0.339358845347725	1.32001472718698e-10
ada2	605	-0.0384413235082512	0.361030529400462	0.0198559394215895	0.0504287767342243	0.0528663144374552	8.11394696308296e-13
ada2	681	-0.00985209594024911	0.286602098420292	0.0171976851974566	0.044728624880416	0.566730434027062	1.47850631001974e-10
ada2	681.3	0.0129104652636786	0.290886536412137	0.0120924330134856	0.0315259105193878	0.285679198246463	2.78568198000462e-20
ada2	686	-0.0106003829616164	0.192262371232387	0.0128276923204684	0.0339383465645843	0.408595877922151	1.46983160179434e-08
ada2	687.4	-0.0047320378264879	0.239904650536504	0.0144032034075719	0.0373823843663074	0.7425029132373	1.38452539964026e-10
ada2	707	-0.0121348296162945	0.560115514004302	0.0198301856659914	0.0497173394164612	0.540579263932071	1.9314807680811e-29
ada2	707.1	0.00979960735158472	0.479553084595208	0.016995927703694	0.0421709053408694	0.564219422020945	5.78780570008612e-30
ada2	714.1	0.0336012193875935	0.30313130422618	0.0162621825225987	0.0416067757209435	0.0388078701506341	3.20185934373854e-13
ada2	716.9	0.00226171212875338	0.0796476614319922	0.00509256817415135	0.0138218355379616	0.656955720727793	8.29007095974878e-09
ada2	743.11	-0.00363235770403607	0.155566355923606	0.0083441036309702	0.0221785991265664	0.663329951301892	2.31176977230218e-12
ada2	782.3	-0.00239570644240927	0.362057115394896	0.0136354792303292	0.0332807665885447	0.860532358287792	1.45354493350384e-27
ada2	783	-0.00714883973386347	0.225787544901811	0.0143238286871802	0.0373801558169736	0.617717945610113	1.53823110084363e-09
ada2	788	-0.00418319574149099	0.196304312907938	0.00964701064870163	0.0249403042950045	0.664559968191311	3.51910369725337e-15
ada2	789	0.00558317268568654	0.184314947776567	0.00867710619136981	0.0231946142040193	0.519940468713175	1.9192523686409e-15
ada2	798	-0.0088762434188315	0.245400447437145	0.0105096033917745	0.0263576932348987	0.398343116320435	1.27361818439415e-20
adam12	8	-0.0166256615422962	0.210970654487655	0.0101355500918057	0.0241676189049708	0.100936270611684	2.55854745353597e-18
adam12	38	0.0126307177882055	0.375487333120015	0.0122952131873724	0.0290896678781676	0.304285145987636	4.06082392436172e-38
adam12	38.1	0.0226321548406353	0.351658032586017	0.0252928975826047	0.059531769370145	0.370892528862772	3.48256322800388e-09
adam12	41	-0.0161631725140878	0.286307813625207	0.0155403073967604	0.0362062291179388	0.298302447802843	2.62198429005349e-15
adam12	41.1	0.00340288774572213	0.513946483715015	0.0200607007582693	0.0477557241208547	0.865301477730734	5.20358771167419e-27
adam12	41.2	0.000744011919754317	0.31019639011658	0.0245186942305554	0.0569790777006251	0.975792163824583	5.20854544866569e-08
adam12	41.4	-0.00216463202600417	0.428921539453909	0.0166552290329592	0.0375054389156687	0.896592446350745	2.7554269020176e-30
adam12	112	0.00225890924361153	0.242946824504683	0.0141514478623633	0.0328736849399667	0.87317735395804	1.46483466563562e-13
adam12	197	-0.00591957317876544	0.168788263032072	0.00993400735134603	0.0233715765605707	0.551248879670636	5.12488383475129e-13
adam12	198.1	-0.00405045308216138	0.194305546222764	0.0137624564798417	0.0343185955103395	0.768519670916289	1.49780065041918e-08
adam12	244.4	0.0132347032632358	0.165794555991905	0.010341258709377	0.0254463135598912	0.200616832108753	7.24649972934829e-11
adam12	250.1	-0.031925891209932	0.454519543240002	0.0311292288135942	0.0715995505242022	0.305083891868774	2.18021310124103e-10
adam12	250.2	-0.00636174542254986	0.392348790308249	0.00876170547863368	0.0204241169669083	0.467786489067303	3.04833562201341e-82
adam12	250.23	-0.0144310029340432	0.488342440696404	0.0235153649379595	0.0518504096356377	0.53942417127238	4.58473137734574e-21
adam12	250.7	-0.0163225213399407	0.487138807977032	0.0239120688094433	0.0525637596220003	0.494855849690349	1.90418397753623e-20
adam12	251.1	-0.0173228957600685	0.675810405117876	0.0253161320617177	0.0571544851672747	0.493809024557802	2.92413032260744e-32
adam12	252.1	-0.0102949529848629	0.498327900964499	0.0311536461453735	0.0736451678644206	0.741054374234988	1.31837639770062e-11
adam12	261.2	0.0188413455587244	0.349374616169757	0.0204753382646454	0.0475007716573057	0.357469803545639	1.90733408883602e-13
adam12	269	-0.0256776195418186	0.435835015345062	0.0348790606583465	0.0734875807228805	0.461615009498484	3.01590402033545e-09
adam12	272.1	0.00904509063877793	0.188665623061845	0.0130278320804111	0.0314717498808991	0.487500500358638	2.03784754950339e-09
adam12	272.11	-0.00472860395276983	0.154135805159993	0.00609448270687192	0.0147604590765236	0.437818223464917	1.58611209360508e-25
adam12	274.1	-0.0108314903245169	0.467310098167389	0.0154040659038491	0.0368370991217305	0.481957364905918	7.08366034816637e-37
adam12	275.5	0.0562902636008304	0.377695512887315	0.0205089379373196	0.0492671589941584	0.0060571800743529	1.77065489538422e-14
adam12	276.12	-0.00712493640943169	0.23880929216295	0.0144410163489371	0.0340163848337134	0.621742753126235	2.21203044770793e-12
adam12	276.13	-0.00421698219197009	0.63601710610284	0.0223950046984771	0.0502856998419586	0.850641387095948	1.1465529195303e-36
adam12	276.14	0.0236130449714941	0.278998310925845	0.016053266877464	0.0379204979331219	0.141313197047592	1.87451276317517e-13
adam12	276.41	0.0152570254472279	0.550133176391612	0.0217662617908386	0.0480379216509469	0.483335244471031	2.29621997067226e-30
adam12	276.5	-0.0135481579929192	0.321086356032316	0.0134658613160689	0.0309498890474215	0.314361935015458	3.24261735506713e-25
adam12	277	-0.0240005465658936	0.309192152361186	0.023133135093527	0.0539624583702634	0.299504528594324	1.00570443974119e-08
adam12	278.1	-0.00563636555903057	0.494769386069088	0.00776947050432702	0.0188156743748055	0.468175757280137	2.15350307517215e-152
adam12	280.1	-0.00851598966200052	0.272594511350226	0.0103569851989966	0.0244601128433018	0.410936902701528	7.62134669142843e-29
adam12	285	0.0043344700411519	0.278913219329455	0.00927082269001595	0.0215399030495488	0.640114383165532	2.3904213481141e-38
adam12	287.3	0.000646282332624875	0.353964967073783	0.0235498460106932	0.0549828053239657	0.97810626973584	1.21266041075444e-10
adam12	289.4	-0.0122597967065726	0.274496852919453	0.019413195161897	0.0463404290109481	0.527701394617833	3.15188797417358e-09
adam12	290	0.0250006667506564	0.291886430233276	0.0199063686375151	0.0456106203902711	0.209147522075124	1.5585826796616e-10
adam12	290.2	-0.00495867885751024	0.317068825670666	0.0164120881701609	0.0387973824579594	0.762548567166593	3.02243373129108e-16
adam12	292.4	-0.00932885273344955	0.263266422457558	0.0162173174214103	0.0371343933024955	0.565128866223716	1.34541338032114e-12
adam12	306	-0.0068304680876462	0.162347457642814	0.00534421208946346	0.0130106785770767	0.201212149259822	9.84080273915021e-36
adam12	317	0.0274350854169447	0.27058158374797	0.0156226602586078	0.0384355178332998	0.079069895573559	1.92400057168729e-12
adam12	317.1	-0.00557260576300116	0.158692187779773	0.0111386666280872	0.0267567257205139	0.616868224833604	3.0122907298555e-09
adam12	327.3	-0.0358447649752908	0.393238063409597	0.0163918141190021	0.0377409873242344	0.0287609333021972	2.02246298892183e-25
adam12	342	0.0392324212284353	0.341307642523813	0.0235749826817139	0.0537095066466963	0.0960814927654581	2.0883780863306e-10
adam12	350.2	0.00589789275820736	0.347426544861039	0.0134533924240664	0.0311588741856195	0.661100358971475	7.14748316289167e-29
adam12	357	-0.00858367971464672	0.291993939146872	0.0209257216611413	0.049898715675856	0.681661039477341	4.86478445519755e-09
adam12	394.2	0.0200634874389244	0.274227488319758	0.0146959898110182	0.0336772254443686	0.172179034573124	3.8618531083414e-16
adam12	394.7	-0.0140127104657645	0.327745988116414	0.0192362684588339	0.0426501867481138	0.466336552320089	1.5357801181355e-14
adam12	395.6	-0.00640271116637952	0.316922744520197	0.0256339861445139	0.0582878464128975	0.80276188887966	5.41240296912553e-08
adam12	401.1	0.00189720936024883	0.193893773485386	0.00462369802411199	0.0113481853314603	0.681569067350337	1.89057587090736e-65
adam12	411.2	0.0139786914325142	0.203165176937079	0.0110907033261184	0.0264630914080367	0.207526110780772	1.62472543201888e-14
adam12	411.4	0.00603922252008169	0.181525204129019	0.00870069860071026	0.0210440889742098	0.487614624965711	6.35642438284039e-18
adam12	411.8	0.000594399339332272	0.245393487985631	0.00935918808242735	0.0224690311950488	0.949360625829056	9.10715038042355e-28
adam12	414	0.0147116098594786	0.26835131743167	0.0146089686334279	0.0342073115517027	0.31392232559233	4.33462272822813e-15
adam12	415	0.0246042779885092	0.297388146157436	0.0154214549996356	0.0369159272689076	0.110609938392051	7.89463249951816e-16
adam12	415.21	0.0502753844653288	0.611977231550396	0.0603700625504967	0.061485732132112	0.40496504356317	2.4430403021914e-23
adam12	416	-0.0160759230833756	0.357247459411597	0.0141905727486064	0.0329407282627913	0.257273321156559	2.10268269087185e-27
adam12	418	-0.000988090055266236	0.116649452665078	0.00824215457526164	0.0195500545029922	0.904576231367001	2.42089134247741e-09
adam12	426.32	0.0102269703555323	0.32247950982206	0.019352481495421	0.0446705744333343	0.597181609317071	5.23485634734466e-13
adam12	426.91	-0.00780806059127351	0.256188026533049	0.0175748524415019	0.0410514943284917	0.656844060685863	4.35755042920483e-10
adam12	427.2	0.00509719824990919	0.262672438721507	0.0116263671980822	0.0278101660945967	0.661083949079555	3.54743540655805e-21
adam12	427.42	-0.00922898253999921	0.38030300390988	0.026634227154561	0.059066316704867	0.728960697785923	1.20599103430951e-10
adam12	427.7	0.0198027225296892	0.24175511034505	0.0177823386033445	0.0416278823852658	0.265443338036253	6.3401789302188e-09
adam12	428.1	0.010545984980659	0.580860007325158	0.016384758951809	0.0364254249713677	0.519804997347675	3.01056855087733e-57
adam12	428.2	0.00263737466649209	0.386383969655346	0.0121637625570516	0.027785713420884	0.828346852171597	5.83690973727688e-44
adam12	433.2	0.00334719192186324	0.240365790484162	0.0164073745713669	0.0386322352204525	0.838349331001822	4.91179298496455e-10
adam12	433.8	0.0454153474304839	0.456976596254869	0.0259671276837928	0.0599655120973482	0.0802987341466816	2.52387886909804e-14
adam12	443.9	0.01697842139922	0.370357788515831	0.019356139153267	0.0447880294996349	0.380400008886926	1.34946381726598e-16
adam12	450	-0.00707774583946429	0.386764491303743	0.0279915306508598	0.0699376926111574	0.800381717791711	3.19994620476696e-08
adam12	454.11	0.0324269606540204	0.42017153837959	0.0243466566876175	0.0582586162472889	0.182897794373474	5.5063733390895e-13
adam12	458.1	0.000873123790051641	0.281425599992182	0.0166873648426175	0.0392556224782014	0.958271766379035	7.55188543573417e-13
adam12	458.9	-0.00484920257310198	0.324729977429629	0.0125614394138581	0.0294332129977201	0.699467958616511	2.65546657387521e-28
adam12	459.9	0.0209054433227064	0.224023123483915	0.0076172612416621	0.0182921122482	0.00606063094599646	1.74370062909765e-34
adam12	480	0.013892450529385	0.312499486817267	0.011794537344042	0.0272000042824771	0.238847800174241	1.49923219312627e-30
adam12	480.1	0.00415480635109635	0.416202983419287	0.028219028082246	0.0628092804865365	0.882947157914568	3.43840050794487e-11
adam12	480.11	0.00533838108905637	0.266861466294941	0.0110054981108219	0.0250304416924324	0.627630293299224	1.54130792500393e-26
adam12	480.2	-0.0133996108850195	0.367564164334228	0.0258789807170755	0.0587284225493016	0.604611983013042	3.88174981851146e-10
adam12	480.5	-0.0285507759720431	0.37185648370273	0.0301316774504107	0.0661009963730629	0.343366957346143	1.84885038667947e-08
adam12	495	-0.000576179965813662	0.19383830098146	0.0124883989670549	0.0297060567896827	0.963200883169497	6.79056812472828e-11
adam12	496	0.00469714629460339	0.236529577335487	0.0107382804349603	0.0255922038430969	0.66180626457962	2.41364614504862e-20
adam12	496.21	0.00118476885020351	0.337117602352568	0.0164536348196253	0.0368589277235879	0.942596725619101	5.89939993301283e-20
adam12	502	-0.023075862985216	0.313249063663945	0.0249346900114205	0.0490950376341212	0.35473075224504	1.76553555329819e-10
adam12	507	0.0149341881534287	0.238094380285975	0.0105493257431869	0.0247953416028777	0.156877027891266	7.81166832991147e-22
adam12	509.1	0.0225983167706932	0.349564508802629	0.0156990795145857	0.033719262812907	0.150018075097221	3.50687280754539e-25
adam12	509.2	0.0335008386135023	0.344938816280574	0.0263044424721591	0.0521241580829796	0.202811943091062	3.64983116012942e-11
adam12	512.7	-0.00818681911607231	0.230043765618968	0.01103673096983	0.0251927657395072	0.458221034440796	6.76552085110693e-20
adam12	519.8	-0.0166356274371876	0.138710465729867	0.00720327277798845	0.016652370141484	0.020918399102292	8.09974064376483e-17
adam12	537	-0.0161328273982886	0.257931957450719	0.0183549321804583	0.0441873320675887	0.379435483754852	5.30733764607283e-09
adam12	558	-0.01761508679729	0.172066539803684	0.0126316680152342	0.0295926819798596	0.163161276499031	6.08167317613476e-09
adam12	562.1	-0.00449604641902861	0.096696279919778	0.00614981246277463	0.014950952018097	0.464726165741014	9.95935624790005e-11
adam12	563	-0.00319602052191046	0.118868392157855	0.00827368464044092	0.0191848100486531	0.699283795814314	5.7929372040903e-10
adam12	564.9	0.0113358324284254	0.128466309670402	0.00800988621098806	0.0192393190287311	0.15700102857706	2.43418524267932e-11
adam12	568.1	-3.74112811584623e-05	0.252991732687407	0.0169521190634049	0.0421231546003922	0.998239166484447	1.90154349446853e-09
adam12	571.5	-0.0146666896700711	0.380130505958372	0.015944606278674	0.0399057592613507	0.357649721878472	1.63924827226281e-21
adam12	571.51	-0.0336397229174808	0.628511257316459	0.0317324244068092	0.0740392039180749	0.289096530294266	2.08605534986361e-17
adam12	572	-0.00159827972437859	0.398513307386901	0.0232459499131591	0.0565984993779655	0.945184486102048	1.90785792394171e-12
adam12	573.7	-0.0103265373493147	0.229922077487193	0.0145076184856232	0.0346736988552319	0.476588013233391	3.33369394576711e-11
adam12	574.1	-0.0193127394019324	0.24636587843509	0.0130491783114901	0.0315036562415145	0.138874156725851	5.27263668191108e-15
adam12	574.12	-0.0450976804565023	0.289503875821116	0.0176659613385209	0.0429179723198137	0.0106860588833258	1.52483962640569e-11
adam12	578.1	-0.0439223601185846	0.331616544500225	0.0271813475611474	0.0594879789525968	0.106115771794677	2.48222491823436e-08
adam12	585.1	0.00377285337629608	0.510431071502488	0.00935695518044873	0.0218665115291243	0.686790954684094	1.62142027389386e-120
adam12	585.2	0.0122888833114057	0.645757999113953	0.030963600714132	0.0702816071150957	0.6914547752931	3.99652641083642e-20
adam12	585.3	-0.0101852704270607	0.62554367854538	0.0101367690540679	0.0241814044785592	0.31500053394265	1.49561693469042e-147
adam12	586	0.00995296655829245	0.391482750845077	0.0292798659730976	0.0709669040639613	0.733912800438847	3.45988680081834e-08
adam12	586.2	0.0129932230348974	0.266623740941706	0.0201159105049943	0.0483364184221004	0.518332643555445	3.46799934415772e-08
adam12	591	0.00551216224656157	0.210628531404408	0.00815543835857206	0.0190885617800414	0.499111809680281	2.61135244352173e-28
adam12	599.2	0.00531827888269673	0.143250887380987	0.0107072508114275	0.0258247870361191	0.619401452095242	2.90561683561363e-08
adam12	599.4	-0.00988157509349683	0.223738222272857	0.0137027319404033	0.0321513690796509	0.470823967273622	3.42935279808513e-12
adam12	605	0.0411617143492298	0.280330989863738	0.022429302997622	0.0513294472934796	0.0664796437720623	4.72376356380037e-08
adam12	681	-0.0142182155637227	0.382364325942714	0.0194745535330966	0.0458711463580241	0.465333956519196	7.70948347949963e-17
adam12	681.3	0.0157643151710782	0.452078212700622	0.013622526689677	0.0323151364919904	0.24718084435959	1.80237151409844e-44
adam12	686	0.0192063776298477	0.215144798442577	0.0144740767851999	0.0340802282723643	0.184525190067502	2.73868732120882e-10
adam12	707	-0.0487682931530543	0.645622726722728	0.0225643423406388	0.0510177061446113	0.0306722411783827	1.05141932102568e-36
adam12	707.1	0.0319514540285896	0.451191393048731	0.0191313195965008	0.0433946248211861	0.0948971278457201	2.54783031657597e-25
adam12	714.1	-0.0108626320260959	0.23066486423005	0.0183055969571373	0.0418582897184513	0.552910170415987	3.57584760848364e-08
adam12	716.2	-0.00869369194396067	0.222380416704974	0.00811155355891954	0.019885440961803	0.283824891432824	4.93487484375419e-29
adam12	716.9	-0.00918801642211435	0.185175314737942	0.00575140744869555	0.0139482767833455	0.110148759062341	3.19597713232383e-40
adam12	721	-0.00253742048598717	0.273645486842606	0.0160188464604118	0.0391879007734432	0.874139882028515	2.89132761135924e-12
adam12	740.1	0.00431412670869851	0.148041350372636	0.00965732891898871	0.023939285914829	0.655076885495546	6.24840274109529e-10
adam12	740.9	-0.00632763837070983	0.219807921451604	0.0104908759560457	0.0247018557371148	0.546404687663999	5.66383262277336e-19
adam12	771.1	-0.0171968357308422	0.320962764990558	0.0246716287337843	0.0567538536793559	0.485784771436961	1.55531264706703e-08
adam12	782.3	0.0165914738150057	0.382939479971737	0.0153833247082241	0.0341931869211407	0.280794499871969	4.11005643790919e-29
adam12	783	-0.029749374994706	0.239196076927336	0.0162432772743114	0.0376724101084012	0.0670276675472247	2.16198238148092e-10
adam12	788	0.00215176821052826	0.186838367630688	0.010902691332844	0.0255006361908228	0.843544892781189	2.35692063587699e-13
adam12	790.6	-0.0239860329475483	0.187706905812773	0.0117036000861953	0.0277062009045934	0.0404173831209219	1.24487200760146e-11
adam12	798	0.00244693964801234	0.158774031949953	0.0118778817611766	0.0268274221403364	0.83678459765317	3.25190472839302e-09
adam15	276.12	0.0282821502242984	0.19449268748874	0.0163667771414236	0.0323568135101942	0.0839842883640042	1.84527246980868e-09
adam15	287.3	0.00651995878522462	0.318397931989957	0.0269130671751965	0.0538035863579464	0.808578731066307	3.26310704958405e-09
adam15	571.51	0.00579977700934723	0.734280363908017	0.0361361599561737	0.0715746632745788	0.872488892692598	1.07881524073503e-24
adam15	585.1	0.00523802111839226	0.135509979958852	0.0107099593772538	0.0206824168433764	0.624785444568205	5.67938890157668e-11
adam22	269	-0.0140356524434798	0.460195516149792	0.0345108855616881	0.0703495833023899	0.684226738074341	6.08833164422004e-11
adam22	276.13	0.0323395212342785	0.327704502252129	0.0222077515058937	0.0467037008017304	0.145329954096066	2.27216804940037e-12
adam22	278.1	-0.00474547230919843	0.116989331067228	0.00771201511351107	0.0183134624539307	0.538333551675659	1.67893458718865e-10
adam22	317	0.00440932697389108	-0.457347990437309	0.0155469734170073	0.0373558981781513	0.77670681561681	1.8315243808733e-34
adam22	317.1	-0.00308259092778832	-0.230671197493042	0.0110528281748768	0.0257969804553847	0.780324543826167	3.82914624788968e-19
adam22	318	-0.019432952238612	-0.232637665983345	0.0100675298203475	0.0238961716312103	0.0535746044032438	2.13076614854839e-22
adam22	496	-0.0131017316692602	-0.223956582721706	0.0106627476995115	0.0243459121388514	0.219169758910596	3.61498398100029e-20
adam22	496.1	0.0170617268083682	-0.253207636755852	0.0203100284038172	0.0439809895843242	0.400872417699591	8.55173021459773e-09
adam22	585.1	-0.00764882435042722	0.200777355445237	0.00929083660138918	0.0205321734607913	0.41035708260905	1.39024908536671e-22
adam22	585.3	-0.00892815737110328	0.562666299597721	0.0100461938210426	0.0227497230049126	0.374158716683196	4.73800382258158e-135
adam22	586	0.0227882679821116	0.395453233234393	0.0290777489839847	0.067083129249319	0.433215433820867	3.74742734358295e-09
adam23	317	0.0386523682873492	-0.26098508797652	0.0197135441808006	0.0368328621366078	0.0499138975672254	1.38384537619685e-12
adam23	317.1	0.00264985519275645	-0.144048687880133	0.0143028752045856	0.0254754235479467	0.853019378171747	1.56375429877991e-08
adam23	496	-0.00140590832723134	-0.1427852013717	0.0138230865042755	0.0240632656996698	0.918989035129235	2.96107687536333e-09
adam23	585.1	0.0136023245478904	0.190224266590221	0.011932223636678	0.0203565818133777	0.254300630518485	9.22309382050648e-21
adam23	585.3	0.00706641707007454	0.421927137232386	0.0129492881493965	0.0221818035909618	0.585272674888104	1.13592100660382e-80
adam8	8	0.00685979523913543	0.166354327344433	0.0123958359061349	0.0231239250028544	0.579992872039883	6.29040287960937e-13
adam8	38	0.00990254597155691	0.322325798562516	0.0150655812269869	0.02743607058926	0.510990621063126	7.20970089326172e-32
adam8	38.1	0.0117792302785166	0.335261321855957	0.0309927528281131	0.0568051675507848	0.703897892042271	3.59227622335655e-09
adam8	41	0.0238489656516011	0.32467734223055	0.0188450500559443	0.0343481370590433	0.205681601694446	3.30687856287724e-21
adam8	41.1	0.0135324501541677	0.380484762584785	0.0244824642412183	0.0458704337659954	0.580441098965819	1.08794208474228e-16
adam8	41.4	-0.0418300196012157	0.297359919905632	0.0209645736809802	0.0355467477112861	0.0460132597429099	5.99519854239175e-17
adam8	80	-0.00569355836927465	0.240676536153781	0.0227347632822249	0.0430876414510067	0.802251716429161	2.32701767411266e-08
adam8	112	0.00512947039218509	0.214249894745466	0.0173519338745832	0.0314099944121125	0.767525065145776	9.03624064796535e-12
adam8	165.1	0.0338235747282466	0.224887651060667	0.0216115279285907	0.0407309908800443	0.117566272216239	3.36518030794936e-08
adam8	197	0.000559080020419235	0.158423708060021	0.0122048442488882	0.0226071795797942	0.963463248791321	2.42315376191259e-12
adam8	202.2	-0.00454645137816398	0.408005935482173	0.0351974510807546	0.067032216298156	0.897223209780464	1.15251512262658e-09
adam8	244.4	-0.00237531329119997	0.138961049010018	0.012752147763798	0.0243715076865052	0.852234832315918	1.1856067554716e-08
adam8	250.2	0.0122037795287818	0.297174331679071	0.0106924984827615	0.0194587782962871	0.253728333810965	1.17524977285796e-52
adam8	251.1	-0.0293828681909143	0.352079050109033	0.0315846978793264	0.0534334104727134	0.352221943867057	4.42446858961924e-11
adam8	252.1	0.0333545606927211	0.432431563119872	0.0376078774047407	0.0715598894778731	0.375130819994303	1.51338225434666e-09
adam8	269	-0.0724894497196564	0.452957595161584	0.0445115329540846	0.0697877662775697	0.10340739905422	8.55511674059968e-11
adam8	272.11	0.00954556515608065	0.0781666811157436	0.00746309976109157	0.0139939602422276	0.200884761607484	2.32701653794221e-08
adam8	274.1	0.00828025395607466	0.276463349744063	0.0188391653790386	0.0346523699883082	0.660282332953656	1.48489207145032e-15
adam8	275.5	0.00114273891728325	0.351405138358509	0.0253454917915273	0.0470836048172526	0.964038380737772	8.42993555780398e-14
adam8	276.13	0.00334610601880484	0.382255090341363	0.0274897196267751	0.0462249992245699	0.90311912113533	1.34584003612107e-16
adam8	276.41	-0.0034058900698375	0.37560981837942	0.0268635925757652	0.0457536098706101	0.899110877995449	2.22291112885927e-16
adam8	276.5	0.0137952738612521	0.242006592739662	0.016428493962153	0.0290869352524572	0.401067482903054	8.78793722588448e-17
adam8	278.1	-0.000295411127527379	0.268297326242279	0.00954755295984409	0.018124314726863	0.975316567951583	1.39736969753173e-49
adam8	280.1	0.00219068088341574	0.216549755508252	0.0127079354128041	0.0232134999548096	0.863133414081035	1.07265436259134e-20
adam8	285	0.00699426955520609	0.179147945166121	0.0113642346795966	0.0204283740312793	0.538248788651399	1.79358534449519e-18
adam8	287.3	0.032206342585799	0.365083689543339	0.02846322564487	0.052779909696014	0.257841706728683	4.60996491470247e-12
adam8	288.11	0.0108731446381844	0.260749854899793	0.0223880002576482	0.042634994761113	0.627202279886734	9.60348455073269e-10
adam8	289.4	-0.0333645814057373	0.376840800499452	0.0242735466535908	0.0442623621009333	0.169278950096959	1.68327451252313e-17
adam8	290.2	-0.00677757265783092	0.250826188080018	0.0202875887343756	0.0362388566258122	0.738323096471102	4.46978269852081e-12
adam8	306	0.00235359884222734	0.121129947421894	0.00655733918007703	0.0123903529415739	0.719650526292884	1.42529535946766e-22
adam8	318	0.00292067099899563	0.292805839450621	0.0124402449057564	0.0236479839284348	0.814382592567283	3.27692246324135e-35
adam8	327.3	-0.00127458569515722	0.271506911997991	0.0200684142172241	0.0363018268497245	0.949358781246859	7.48032275293937e-14
adam8	350.2	0.0177252694561995	0.206289899655032	0.0164122245222133	0.0287570357068861	0.280140363048631	7.30800309411059e-13
adam8	401.1	0.0100706922137756	0.120761562813568	0.00566934234620225	0.0108252279754965	0.075676527050493	6.72621672434027e-29
adam8	411.2	-0.00515197254871429	0.178925280457613	0.0136991332346056	0.0250977039088553	0.706857285582873	1.00991079587549e-12
adam8	411.4	0.00922247276563978	0.168769944979361	0.0106663731008929	0.0199811025233208	0.38724156182777	3.00222271077005e-17
adam8	411.8	0.0198034023560001	0.198832723338054	0.01140645096133	0.0210610694637217	0.0825358816418683	3.70048141846274e-21
adam8	414	0.0307189396625988	0.187684016092262	0.0177065721966155	0.0322689456879705	0.0827604445725362	6.01851072022679e-09
adam8	415.21	0.00182859035988299	0.318551785783491	0.0745826401287534	0.0584726498399198	0.98043971284223	5.09746781610977e-08
adam8	416	0.00517145866194276	0.25059455557573	0.0173866011198899	0.0311386069059562	0.766131134903743	8.43558321659234e-16
adam8	418	-0.00966269616001869	0.141925768141775	0.0101794136131321	0.0187304153839478	0.342499082195128	3.52850546457217e-14
adam8	428.1	0.00703616185423745	0.361979319180158	0.020121751476051	0.0337545503350101	0.726579320061205	7.86446899196692e-27
adam8	428.2	-0.00869246350270134	0.253051430551426	0.0150468815657005	0.0259924351446216	0.563472063417005	2.12601467153189e-22
adam8	433.2	0.0056322407094157	0.213941355333582	0.0201351644027927	0.0362957466156278	0.779691093518456	3.76063658386346e-09
adam8	443.9	-0.0031523234225981	0.305398826369358	0.0239082469275933	0.0423211204825097	0.895102240540456	5.34496758204243e-13
adam8	454.11	-0.0124729629851486	0.398159085998588	0.0302492361518724	0.0547514252905193	0.680090404885607	3.53881766206874e-13
adam8	458.9	-0.00547220402203748	0.166140420395763	0.0154912555813869	0.0279692431319777	0.723904994952294	2.84828432990423e-09
adam8	459.9	0.013696241284108	0.163233553673829	0.00932018313736276	0.0173469098574627	0.141690470512104	4.96373180602313e-21
adam8	480	-0.000366747639872826	0.29321043132033	0.014528748172562	0.0255276955917023	0.979861223940587	1.55177827757425e-30
adam8	480.11	-0.00734110322426693	0.271497447244837	0.0135966816196674	0.0236848625905946	0.589253072671158	2.02591544770834e-30
adam8	480.2	0.0818247366332665	0.30626036970179	0.0304200332879516	0.0560337393091145	0.00714882961714513	4.61233887529557e-08
adam8	480.5	0.00491963882326172	0.3455635703348	0.0368789769765238	0.0616456128846253	0.893877403631785	2.07477948329442e-08
adam8	496	0.0250366510269362	0.283488808275177	0.0130479756129656	0.0243322567291127	0.0550077537292766	2.27473591338122e-31
adam8	496.1	0.00954678830041603	0.325209300605702	0.02506441663592	0.0442506016192149	0.703284794642146	1.99302985687549e-13
adam8	496.21	0.0121450519608016	0.374112875496386	0.020125601143739	0.0349389251662875	0.54620084421836	9.37366563594648e-27
adam8	496.3	-0.0273156226556306	0.328913346263462	0.0246072873974776	0.0441525784966787	0.266972170637905	9.37153465192979e-14
adam8	502	-0.00651453641482185	0.349259698665774	0.0307372239705365	0.0462012450839475	0.832151580686914	4.04528358888264e-14
adam8	507	-0.00848094462262661	0.178682155327907	0.0130552015159626	0.02350179425187	0.515936492773929	2.89532597936858e-14
adam8	508	0.0223183460901561	0.244665275487822	0.0182915874223473	0.0336088303745315	0.222410800038302	3.34336658974884e-13
adam8	509.1	0.0146383175893583	0.295481848356629	0.0192046965531195	0.0318704231075384	0.445925175814842	1.83804512690271e-20
adam8	510	0.0106188678537661	0.285569762836302	0.0283726317401371	0.0500673885449267	0.708207566536117	1.17228854954292e-08
adam8	512.7	0.00640261694756634	0.215596712212328	0.013515105404049	0.0240856890711172	0.63568686033406	3.51520618029381e-19
adam8	514	0.022036799499742	0.243010201390927	0.0223814175810467	0.0410023682450339	0.324819365678655	3.0901565008557e-09
adam8	519.8	-0.00893167263148387	0.158788361485496	0.00887894759303298	0.016006217931765	0.314445295231789	3.39334419008415e-23
adam8	535.8	0.0040179590264246	0.153302889028427	0.0143384906264384	0.0268577016697227	0.77930726891886	1.14333225006238e-08
adam8	537	-0.0242219772616566	0.272842374750797	0.0228339524704986	0.0420079510190707	0.288786366623845	8.3023789188787e-11
adam8	558	-0.00128235102737856	0.163545234191093	0.0155124711355386	0.0284023189840197	0.934117269620083	8.50333050218335e-09
adam8	564.9	0.0110186200870419	0.134881955108893	0.00980186324851698	0.018352335414801	0.260955649134389	1.98830801930763e-13
adam8	571.5	-0.0103303449974488	0.339457087320213	0.0196634475242763	0.0382996269478093	0.599334502605117	7.77529500919632e-19
adam8	571.51	-0.0239051743786771	0.686326437117289	0.0393670522793054	0.0698678938613523	0.543692905041081	8.94560217421805e-23
adam8	574.1	-0.0153173710973896	0.264776724541411	0.0161427767231372	0.0303134533978428	0.342687536257312	2.44460316025883e-18
adam8	585.1	-0.0132976493974176	0.356124593070037	0.0116072890826331	0.0205236258871917	0.251948606645851	1.90715468622019e-67
adam8	585.2	-0.0188191728319246	0.405051850338115	0.0385380854309563	0.0648486002904787	0.625318512053417	4.20785948533946e-10
adam8	585.3	0.0129743128529322	0.42253372215198	0.0123811601174203	0.0222905939382748	0.294681140597521	3.9627666302461e-80
adam8	586	0.0346824255836481	0.382157625745583	0.0353783070248001	0.0664386096786348	0.326923113231247	8.81722594408896e-09
adam8	591	-0.0235300060427443	0.159285301913314	0.0101585841000824	0.0181793214561235	0.0205436255421347	1.91995435034208e-18
adam8	599.4	0.0202809556605522	0.17137131010486	0.0166511690464211	0.0305598143651915	0.22322781228267	2.04992754913286e-08
adam8	681	0.0342517595977601	0.246698298411194	0.0234626135080016	0.0431677787063818	0.144332905396419	1.0978710061089e-08
adam8	681.3	0.0188410911083595	0.314068376424413	0.0166057344996799	0.030697457399025	0.256537279913517	1.43894146144371e-24
adam8	698	-0.00738117308135878	0.209889440286593	0.0216629034675431	0.0382690202317054	0.733307825664897	4.14456739532336e-08
adam8	707	-0.0343172561598115	0.414200172115238	0.0281465368447228	0.0477671713600231	0.222754831840699	4.27473877146247e-18
adam8	707.1	0.00666864748341984	0.354031689788273	0.0235385858460511	0.0403518276051322	0.776941468053755	1.73009031967177e-18
adam8	714.1	-0.00811621310709047	0.267635720617784	0.0225891725597326	0.039987592417649	0.719373210626539	2.18687324201907e-11
adam8	716.9	0.0192356752262316	0.092508680513678	0.00699801986710438	0.0133796382681526	0.00598264342942561	4.70713024355574e-12
adam8	782.3	0.00781393147338618	0.305754796827905	0.018876862946366	0.0322200741717192	0.678916387190288	2.3197905128591e-21
adam8	789	0.00431987326164418	0.144742956802052	0.0120041697220919	0.0223500922825884	0.718948545136327	9.40811722057161e-11
adam8	798	-0.00654417608772757	0.152623477543711	0.0146532500458795	0.0254417073335222	0.655162189574928	1.98600023166192e-09
adam9	8	0.0464924981238122	0.228836961863835	0.0298972876770359	0.0238330336373714	0.119928419371979	7.86582531867604e-22
adam9	38	0.034869865326492	0.299754455581594	0.0368880053368652	0.0286014195974107	0.344510804103086	1.06287806172093e-25
adam9	38.1	0.0310538633091679	0.356400967071893	0.0762113941273626	0.0591085293306175	0.683662760623943	1.64362913359797e-09
adam9	41	0.0339953040628145	0.291914460890252	0.0464513427423916	0.035697938608724	0.464261587371999	2.90159507997163e-16
adam9	41.1	0.0448278684219102	0.358200365939203	0.0592714103920899	0.0477016151972308	0.449460238785819	5.94955238409096e-14
adam9	41.2	-0.0110557692555603	0.319318315140687	0.0776966956034301	0.0566016142264247	0.88684782981749	1.68569703415534e-08
adam9	41.4	0.0315735808448032	0.354544569536599	0.0501689709899685	0.0370667956674264	0.529123349945299	1.12181901562909e-21
adam9	197	-0.0220344252172403	0.167299840474338	0.0319203582949347	0.0230920809223468	0.49000945012356	4.32755148429193e-13
adam9	244.4	-0.00974133330505611	0.140545981287817	0.0329245260205866	0.0251005779636914	0.767330434260918	2.15203487790049e-08
adam9	250.1	0.065412983766303	0.608364802895417	0.0891946828075744	0.0717758031121812	0.463330882590016	2.33261438140382e-17
adam9	250.2	0.0409205274681884	0.217187904516552	0.0260621845716473	0.0201241296438601	0.116389247191253	3.73845549323422e-27
adam9	250.23	0.0987052370296579	0.546914887387735	0.0648203963288839	0.0519807422679578	0.127821346446026	6.87768349880913e-26
adam9	250.7	0.11145846131265	0.543864010634467	0.0648358935647914	0.0527486364578509	0.085598757458259	6.31818375298428e-25
adam9	251.1	0.0721464727125694	0.761341778042708	0.072192392202987	0.0568911426267469	0.31761842690463	7.6600619788361e-41
adam9	252.1	0.00569902776908467	0.491454642289951	0.097114292801967	0.0731641722046495	0.953204028168333	1.85314522876385e-11
adam9	261.2	-0.0280349817442196	0.318496621118178	0.0665975765433829	0.0466397772761823	0.673783568008242	8.5590622429036e-12
adam9	261.4	-0.0250109184611742	0.227565641389836	0.0498629942743855	0.0336829615423761	0.615953991495462	1.41750230276704e-11
adam9	262	-0.0700616494550594	0.410632261421184	0.112073464418177	0.0731524819963218	0.531878919931933	1.98418769144058e-08
adam9	269	0.174548750890801	0.702716825593997	0.087069174686398	0.0733979283473818	0.0449936832658044	1.02779163064915e-21
adam9	272.11	-0.00982688531537107	0.0895326688140558	0.0192889855701988	0.0144728503121371	0.61043278179642	6.16123090373177e-10
adam9	274.1	0.0586158038216995	0.431253052001787	0.0445894366357371	0.0365344148121328	0.188655452753619	3.72090140963499e-32
adam9	275.5	0.0759206425057174	0.334715869232313	0.0586230972004072	0.0485049590268672	0.195298271584497	5.17641993783656e-12
adam9	276.12	0.00045222415179398	0.252155710371258	0.045157757946177	0.0331040239149903	0.992009863768814	2.59496019577606e-14
adam9	276.13	-0.0377095370714991	0.683264970363774	0.0733885594909647	0.0497995286980126	0.607368054646053	7.67366329569276e-43
adam9	276.41	0.0815108399991541	0.5296761220697	0.0614837828158987	0.047527385876984	0.184929445177804	7.60419382732807e-29
adam9	276.5	0.0185615117111771	0.30346814081747	0.0411813603308097	0.0303802980051787	0.652187007810195	1.70328044273403e-23
adam9	278.1	-0.0178304279542936	0.242293761171559	0.0248730932370422	0.0187041272129527	0.473462908353406	2.22946169600516e-38
adam9	280.1	-0.000425570218824903	0.232342148260687	0.0324633397885833	0.024101217746818	0.989540626934671	5.40477785150955e-22
adam9	285	-0.00930662643208986	0.271239397889675	0.0293583974054536	0.0212239963421738	0.751243228666926	2.1249073132408e-37
adam9	287.3	-0.0573994199203382	0.421692392352672	0.0792351176025258	0.0547833422096874	0.468808575407224	1.38801342406969e-14
adam9	290.2	-0.00787714661043533	0.251026199191768	0.0518987267967592	0.0376952240362141	0.879361097524276	2.75015980295786e-11
adam9	292.4	0.0386770781473636	0.26741293201338	0.0482067471902617	0.036405811567046	0.422369786711834	2.05242269691369e-13
adam9	306	0.00274818498127023	0.117202594420779	0.016649305148311	0.0128000288806826	0.868894360905003	5.36415608957e-20
adam9	318	0.050572000431776	0.157315089408479	0.0297327767771151	0.0243349527001997	0.0889647960572277	1.01584938609862e-10
adam9	327.3	0.0864199089154576	0.233376881463192	0.0458258536215249	0.0377805558502991	0.0593174568619095	6.52611721765918e-10
adam9	345.3	0.0731969751538564	0.28632812965878	0.0639090698208155	0.052581778459452	0.252072481793695	5.16928892779754e-08
adam9	350.2	0.0361192312309579	0.277538030725837	0.0402939445969745	0.0303331802297565	0.37004262167451	5.71174613852629e-20
adam9	357	0.0862328053258866	0.359243850667181	0.0586307957705139	0.0492762179765366	0.141351529453274	3.09012322576292e-13
adam9	394.2	-0.0296887232357278	0.223545550684351	0.0478118845840847	0.0330834527089841	0.534633436784058	1.40858780839501e-11
adam9	394.7	-0.0260494818797649	0.292953339443637	0.0621821801968862	0.0417036769325035	0.675273154772505	2.14618062435297e-12
adam9	401.1	-0.00650207874646987	0.0999464367440046	0.0146813601193286	0.0111012196140799	0.657852634027358	2.19243932507999e-19
adam9	411.2	8.81901392922779e-05	0.158238338690211	0.034737110690308	0.026004787544871	0.997974342898168	1.1651349884059e-09
adam9	411.4	0.0323967954755295	0.11590274165941	0.0262273981383813	0.0206834321270568	0.216745960200134	2.09882721058135e-08
adam9	411.8	0.00719678801308737	0.204152167202452	0.0290304547264702	0.0220881481496094	0.804208094200163	2.40553581921442e-20
adam9	414	-0.0304595554515639	0.21130698696263	0.0474471589199478	0.0335709165284185	0.52089399155372	3.08697220763537e-10
adam9	415.21	0.13953305003422	0.373035359575079	0.158893741340285	0.0603000577162766	0.379860576624854	6.15855365137237e-10
adam9	416	-0.0852696607377212	0.322414641250151	0.0492978394499921	0.0326304875409295	0.0836868337085158	5.04391802072398e-23
adam9	418	0.0286661728076692	0.111178511483552	0.0249046217432454	0.0192737130183691	0.249716490307057	8.00270534807316e-09
adam9	427.42	0.0197082354362639	0.355393751503903	0.0810216835610775	0.0586134833443778	0.807814499297666	1.33319539450012e-09
adam9	428.1	0.0468148792406248	0.409377566815429	0.0482119353926005	0.0356595047583195	0.331537020565749	1.65932905652929e-30
adam9	428.2	-0.0360805448040228	0.304511637724958	0.0398297102467597	0.0271650337012774	0.365004595960002	3.65466401486998e-29
adam9	433.8	-0.0490635215684243	0.319683737549036	0.0868127656036059	0.0587188089083107	0.5719616587177	5.20048945214204e-08
adam9	443.9	-0.00106732219712497	0.337998913438811	0.0606585000771369	0.0440275136822808	0.985961473491707	1.6286635335824e-14
adam9	451.2	-0.114248250303751	0.260202721103451	0.063770989018103	0.041773255133245	0.0732067504588849	4.69628752634265e-10
adam9	458.1	-0.0321985775511478	0.306214705530826	0.0543647679495164	0.0386849527619082	0.553670338041231	2.46058749310078e-15
adam9	458.9	0.0269914083893041	0.245698896665437	0.037997203850741	0.0290113634748072	0.477485576894298	2.47387182968162e-17
adam9	459.9	0.0153146348658729	0.224931005219143	0.0234303438060561	0.0180022283870358	0.513354082802618	7.98769057599158e-36
adam9	480	0.0638130777351666	0.25794747646524	0.0340946723153875	0.0267095893547212	0.0612559170147818	4.56940946843436e-22
adam9	480.1	-0.00768952281941947	0.381126823010048	0.0891246732111356	0.0613516720066854	0.931245210293252	5.22588933806453e-10
adam9	480.11	0.00168756325157473	0.230974066224875	0.0343372722442268	0.0245642310369432	0.960802395630217	5.30988754288815e-21
adam9	480.2	-0.142033027838513	0.324686973675132	0.0969903259814524	0.05789430773258	0.143083577518831	2.04357730269217e-08
adam9	496	0.0541866259218601	0.165532752444483	0.0314183613032954	0.0250424813445079	0.0845851196957539	3.84117845423415e-11
adam9	496.21	-0.0281718629273878	0.259998800325693	0.0533318543070065	0.0362306499379791	0.597334797093112	7.16697474640246e-13
adam9	507	0.0158372233548067	0.208938468977223	0.0323755003262363	0.0244185313150125	0.624719163241745	1.16291906803843e-17
adam9	509.1	0.040100854231113	0.245195346140703	0.0467881738482921	0.0329594304716826	0.391404852405793	1.01214290905369e-13
adam9	509.2	0.0611595697033132	0.300436756523775	0.0762470531079776	0.0508654727629092	0.422481396585566	3.4945889704215e-09
adam9	512.7	-0.0260887300515166	0.219170826164841	0.0356078755115839	0.0248525723367768	0.463761303574596	1.15652922779804e-18
adam9	519.8	0.0598818921982082	0.152662179209801	0.0209449421873995	0.0164568493512038	0.004249594374643	1.75115544443277e-20
adam9	535	0.0439430050983667	0.127484922762376	0.0272364110943466	0.0214771936344662	0.106659391382735	2.92366564903512e-09
adam9	535.8	0.00238293333133038	0.157073209837645	0.0365349908114678	0.027632612227041	0.947996195412405	1.31317494494083e-08
adam9	537	0.000468897449008285	0.253109731888779	0.0572848709618761	0.0435791370419338	0.993469098364495	6.32052929252718e-09
adam9	558	0.0411294526390417	0.204621533420767	0.0374645605015717	0.0291910020203895	0.272281827701888	2.38749770481001e-12
adam9	563	0.0386046810110036	0.139882347259406	0.024672662918499	0.0188886222336599	0.117659302891385	1.30518894658559e-13
adam9	571.5	-0.0181275645491986	0.280967746959126	0.0510057582429422	0.039705471607699	0.722288214932177	1.48056369507186e-12
adam9	571.51	0.0376947272885189	0.847529832869689	0.0942611170774335	0.073532802861817	0.689232465191293	9.77153517734531e-31
adam9	572	0.0450304775938857	0.317591000122301	0.0687130981613938	0.0561658385482087	0.512248536788477	1.56280088316919e-08
adam9	573.7	0.0624656225578061	0.208921877331461	0.0419217029888817	0.0342004154544271	0.136209904126157	1.00412829257133e-09
adam9	578.1	0.0334993184916716	0.412584913808356	0.0810447057406044	0.0596165590570525	0.679354817359205	4.49598653914703e-12
adam9	578.2	0.0454186487846539	0.356348788383538	0.0666774895706215	0.0525892160424671	0.495764467121326	1.23479455784127e-11
adam9	585.1	0.0108810898186671	0.476490045792638	0.0288800242066758	0.0215014021926484	0.706345486731767	8.19295295312107e-109
adam9	585.2	-0.00356453303040809	0.593404346129816	0.0971359006916928	0.0692019777103505	0.970727118789812	9.91193061804543e-18
adam9	585.3	0.00638495328075266	0.693729486709789	0.0315105167573074	0.0237872100448517	0.839424803638075	5.55630626967325e-187
adam9	586	-3.65636842017829e-05	0.4968187420364	0.0915688412942414	0.0695661175383353	0.999681402560925	9.21990465110907e-13
adam9	590	-0.0677365629171866	0.394514602114926	0.0890543407750299	0.0620978480881746	0.446883733378052	2.11001565610573e-10
adam9	591	0.00812265454873975	0.191985927135002	0.0253796362019857	0.0187758926042814	0.74893335543705	1.53023814266326e-24
adam9	599.4	-0.0142496086538238	0.172748423208699	0.0437076713906496	0.0314275971045093	0.744408641220374	3.86939734708419e-08
adam9	681	0.0104348156911936	0.245537230008892	0.059964940335473	0.0447729722057078	0.861853456247506	4.15696577198212e-08
adam9	681.3	-0.0133407041610172	0.334885262459861	0.0434253981548124	0.0319914046886691	0.758683751878411	1.21206565840561e-25
adam9	686	-0.0106932135839249	0.189973841562832	0.0460691484334546	0.0337013094793593	0.816450832489591	1.73051226104836e-08
adam9	687.1	0.0199945709516636	0.199886886080152	0.0442711278062283	0.0336485421934479	0.651529019627215	2.8427147916695e-09
adam9	707	-0.0648302048262653	0.526809671968053	0.076129977206174	0.0503773384024142	0.394451336599495	1.35702590229261e-25
adam9	707.1	-0.0275906245054338	0.341592777680353	0.062183100250298	0.0421433818639249	0.657259694031958	5.25331855898178e-16
adam9	716.2	0.000467554349586459	0.158821526155274	0.0253960414094636	0.0195780172453339	0.985311359450363	4.96960362198202e-16
adam9	716.9	-0.00410383200030229	0.131821930309883	0.0181921180373365	0.0137553826164561	0.821525788163121	9.39945745117282e-22
adam9	740.9	0.0497467660892916	0.150169105968285	0.0309107458624865	0.0242395928729311	0.107535892176137	5.82113683352575e-10
adam9	782.3	0.0374885566790162	0.283781357523812	0.0460878870665868	0.0333122996618292	0.415980435417724	1.61192441246496e-17
adam9	783	-0.0322118119153833	0.206765879683666	0.0528286755834462	0.0371381035476612	0.542033359766204	2.58440510940132e-08
adam9	788	-0.0245073866018533	0.16723853681328	0.03516904615758	0.0250213045943702	0.485899576014198	2.3275202162889e-11
adam9	789	-0.0208627956700255	0.181807011787604	0.0314054962322703	0.0230195342760616	0.506495783828539	2.8353958440634e-15
adam9	790.6	0.0194812516937563	0.1505474485509	0.0355676851964948	0.0271159549886659	0.583881876408684	2.82439473419522e-08
adam9	798	-0.0342171237344137	0.163651906673543	0.0388406832190459	0.0263441605328364	0.378338976458791	5.22893861135149e-10
adamts1	38	0.003531958714362	0.165178411082768	0.0120880167248732	0.028676476689013	0.77014381690489	8.40808319317858e-09
adamts1	41.4	0.00426449488303796	0.207506885407958	0.016353912815776	0.0368752033900522	0.794275302056799	1.83079444520773e-08
adamts1	250.2	0.00857116593867723	0.1371927587398	0.00858803743958583	0.0202306633928545	0.318262161682056	1.18994935822013e-11
adamts1	285	-0.00342977791224032	0.122803728825207	0.00912852031717894	0.0212198911823692	0.707124232089122	7.15698586378482e-09
adamts1	401.1	0.0116254865572738	0.065202138825584	0.0045394554045707	0.0111966325048166	0.0104375243273773	5.76725246719814e-09
adamts1	411.8	-0.00510791133397132	0.121932209688911	0.00921214376747453	0.0222120941228623	0.579253222303849	4.03184184888041e-08
adamts1	415.21	0.0223460554535923	0.351994519222498	0.0592929751470277	0.0608387980226879	0.706266307402536	7.22146206348403e-09
adamts1	416	-0.0304506045812839	0.179837211964416	0.0140363724116983	0.0324948374853767	0.0300517979113047	3.12417095944174e-08
adamts1	428.1	-0.00654161770301763	0.239171756608691	0.0161379097570189	0.0357091858006884	0.685214976255477	2.11630344651989e-11
adamts1	585.1	0.00710054281766003	0.185674383107857	0.00918456436738492	0.0214534761785804	0.439466029308526	4.94011390780536e-18
adamts1	585.3	-0.0187558644929225	0.284176815648438	0.00999668630044072	0.02356444879126	0.0606267008914936	1.72709174241167e-33
adamts1	681.3	0.0181964402346549	0.183989801597087	0.0133539531555787	0.0320476169065592	0.173000493915897	9.40422329137302e-09
adamts1	707	0.028616884513885	0.31059613392576	0.021897561856395	0.0502604189013474	0.191262794456762	6.42087707253637e-10
adamts13	250.2	0.00325758337892294	0.208987344257976	0.0174657840217799	0.01958152700405	0.85204304173331	1.36629866193144e-26
adamts13	285	-0.0122719080907897	-0.118627957734457	0.018219882905927	0.0204345826657617	0.50060073287451	6.42682192867061e-09
adamts13	306	-0.00870220351405218	-0.0738652446252404	0.0105441806132629	0.0124008444172472	0.409196379664675	2.57746067191142e-09
adamts13	317	0.0332072664091913	-0.232476542043988	0.0322192971201994	0.0371819276762876	0.302698459428922	4.04174626263683e-10
adamts13	317.1	0.0298499184032707	-0.165162345554414	0.0228133633983223	0.0257154317247516	0.190724095073563	1.33883576060242e-10
adamts13	318	-0.0416043216838702	-0.212199889217422	0.0193723095964676	0.0237210759874418	0.0317441106299258	3.69845335316752e-19
adamts13	458.9	0.0041716269593417	-0.164289555098618	0.0250823397486309	0.0279745803631326	0.867907254270481	4.28454686127033e-09
adamts13	480	-0.0131810665087887	-0.172840075762628	0.0232305218476997	0.0256702212211524	0.570440449539032	1.66089865465045e-11
adamts13	480.11	-0.0163663305461838	-0.150983264416386	0.0215763241062182	0.0237471091020724	0.448132611625726	2.04445387038237e-10
adamts13	496	-0.0170835792382719	-0.172287331847637	0.0210168566733819	0.0244137740882387	0.416303319856542	1.70169309383482e-12
adamts13	496.1	-0.088939598769371	-0.324020273400234	0.037279459728249	0.0441401200400577	0.0170441744924526	2.12447436070957e-13
adamts13	496.21	-0.0311717555067128	-0.274786904882953	0.0317453970115949	0.0350949710374864	0.326134368845581	4.88613370088415e-15
adamts13	502	-0.064120889077068	-0.269028917032013	0.0464732888254659	0.0462728710135066	0.167667815450682	6.10096673150181e-09
adamts13	509.1	-0.0173250337276354	-0.186273579238278	0.030803132225257	0.0319159462296808	0.573813617984061	5.33472622751437e-09
adamts13	509.2	0.00755617436821303	-0.296252471201855	0.0529338561282494	0.0496463131013113	0.886489620041655	2.41270407477765e-09
adamts13	550.2	0.00961794690220079	-0.0966941722081017	0.0152949616587306	0.0176953083739619	0.529459665535363	4.64485611405388e-08
adamts15	8	-0.000610274038493133	0.227194478010786	0.0116232829037518	0.0231277243178238	0.958126752215207	8.92195407037044e-23
adamts15	38	0.00657629324851482	0.264985663588679	0.0140762387204021	0.0278393790152745	0.640363170947584	1.75907264228484e-21
adamts15	38.1	0.00721256393994947	0.313999358181026	0.0289749274993467	0.0572456861418277	0.803419327591298	4.13192913343699e-08
adamts15	41.1	-0.0128874131444669	0.303615227538852	0.0232151360442438	0.0466563813066585	0.578805901192664	7.64245457405555e-11
adamts15	41.4	0.0378237364678375	0.338263510133377	0.0186957607357412	0.0356423687990158	0.0430609478862101	2.29952915281156e-21
adamts15	80	0.0373842520980469	0.25985738518438	0.0207095809254773	0.0436682513033822	0.0710485529966032	2.6697110788433e-09
adamts15	112	0.00902326139577261	0.188003315897481	0.0161643728853984	0.0314562416761222	0.576694792058714	2.27756431145389e-09
adamts15	197	0.000594891449061175	0.126496574741442	0.0114029648521861	0.0225295290556421	0.95839332265922	1.96902151086573e-08
adamts15	208	0.00248870517699715	0.112684621064144	0.00822574227792512	0.0169362198615341	0.76223218888274	2.86263300914867e-11
adamts15	244.4	0.022045276958594	0.195277923070119	0.0117393097268002	0.0242640226726486	0.0603945291088426	8.41276778934726e-16
adamts15	250.2	-0.0180435357666839	0.498725886927898	0.0101617990577267	0.0198135512850597	0.0757948875555399	8.33551022411843e-140
adamts15	250.23	0.0293028796860323	0.300778784115888	0.0264879027524332	0.0505141186054016	0.26860791639259	2.61106154005119e-09
adamts15	250.41	-0.0197164906975075	0.300914641747858	0.0192748451783642	0.0368016622500975	0.306348958029305	2.91822435795398e-16
adamts15	250.42	-0.0143777653999062	0.333527297643073	0.0267580345385358	0.0535953088191955	0.591043023641871	4.87523257716774e-10
adamts15	251.1	-0.00269620039215024	0.54881138113559	0.0290588479789794	0.0533296657838157	0.926075046367974	7.74320959437271e-25
adamts15	261.4	0.0317452506440474	0.178767580253482	0.0173656966932547	0.0327690155417363	0.0675430088769696	4.88669805204527e-08
adamts15	269	-0.0374881215799495	0.50261489206443	0.0408655600082516	0.0704863400838497	0.358957981227139	9.98808952005599e-13
adamts15	272.1	-0.00277094927473265	0.244924420747991	0.0149872579338226	0.0303076727588261	0.853317661572169	6.40968648484514e-16
adamts15	272.11	0.00369236039837885	0.212140364951828	0.00698303404035694	0.0142083810132606	0.596970824484746	2.0822620117803e-50
adamts15	274.1	0.00912727393276968	0.567494484543547	0.0175619115241641	0.0354385349244243	0.603258853253114	1.02880470252559e-57
adamts15	275.5	-0.0143291258845159	0.324427439897708	0.0238687703868995	0.0471673004974594	0.548286693112234	6.06016888587495e-12
adamts15	276.13	0.00418904124607274	0.528324079287862	0.0256308621981742	0.0467190790435873	0.870174064919235	1.19068410636692e-29
adamts15	276.41	0.0031169534271819	0.421419740398266	0.0249775859874782	0.0462051136502012	0.900689789394704	7.46889552784137e-20
adamts15	276.5	0.00168406743267264	0.234330603086827	0.0154227305793561	0.0293909669837882	0.913048732824751	1.55020806076894e-15
adamts15	278.1	-0.000919699742371683	0.60978609322319	0.00892817165989361	0.0184365110399894	0.917954253861603	6.81986098638141e-240
adamts15	280.1	0.00326076142179954	0.168800388040253	0.0118550686901272	0.0234673216607861	0.783276218905335	6.33840639940417e-13
adamts15	285	0.0170370868445829	0.187452313958972	0.0105457280992955	0.0205980445958106	0.106192958592065	8.9924587601867e-20
adamts15	292.4	-0.00734160023532708	0.200556919002728	0.0186830267870154	0.0350845628356979	0.694352265684952	1.08813133392044e-08
adamts15	302	-0.031647617765062	0.31232228711397	0.0285403921027631	0.0540505638860062	0.267485765830856	7.54432968990996e-09
adamts15	306	-0.00398622222687868	0.179294413171804	0.00614764634848098	0.0126156144779658	0.516716979257252	7.70755634801073e-46
adamts15	318	0.00114332086466383	0.312252401687213	0.0116456330136641	0.0240590904494639	0.921792594298861	1.61891127272591e-38
adamts15	327.3	-0.00534587840610021	0.47674551049599	0.0188137025453789	0.0371494503799861	0.77629686356741	1.06888021471333e-37
adamts15	350.2	0.0311081121435739	0.223858183695777	0.0151720400843511	0.0291935192104784	0.0403295189531199	1.74592649452122e-14
adamts15	394	0.0603600101880378	0.343237096207279	0.0233919729871142	0.0462949066086733	0.00986937154388241	1.22413014483222e-13
adamts15	401.1	-0.000473779285064874	0.214611623420466	0.00530629170138282	0.011013887343264	0.928854361779919	1.45613968407654e-84
adamts15	411.2	0.00913453703319084	0.236145005714441	0.0126834177728585	0.0255765098355737	0.471404797827559	2.63435809938545e-20
adamts15	411.3	0.00594218500383204	0.225120911500134	0.0132877116746542	0.0270260730018273	0.654734989405858	8.10010975723936e-17
adamts15	411.4	0.0103478628269577	0.206874555711245	0.0099325970841598	0.0204854313867514	0.297500530519426	5.60258798772067e-24
adamts15	411.8	0.00930776583840705	0.264477410551252	0.0106860775666293	0.0215226118063845	0.383744328581622	1.04618215037499e-34
adamts15	411.9	0.00616355644327328	0.327545364498713	0.0265012874230889	0.0531090970684182	0.816090870078513	6.94193495588553e-10
adamts15	414	0.0035545572319878	0.300232412007171	0.0167622205915315	0.0329057522739206	0.832062052895128	7.23948989749416e-20
adamts15	415	0.00440772473619577	0.248640498080031	0.0177004771506881	0.0354641728970149	0.803347412173512	2.36564371634457e-12
adamts15	415.21	0.007686931931075	0.412919725922908	0.0693056036546162	0.0591424437685711	0.911684884594783	2.91456468340446e-12
adamts15	416	0.016099245245755	0.338126629562931	0.016114803319928	0.0316925937572228	0.317777955795708	1.42227745883448e-26
adamts15	418	-0.00625376306366547	0.16386145051867	0.00949519669538925	0.0188396198941158	0.51013733964572	3.38664455468479e-18
adamts15	426.32	0.0176837413518039	0.247663864962435	0.0220078443152207	0.0425972001921022	0.421674286612849	6.09653856812577e-09
adamts15	426.91	0.00820999901189023	0.240254396444669	0.0200614500541753	0.0392337471929996	0.682361670037729	9.14460087951225e-10
adamts15	427.2	-0.0187583930647123	0.186142820276543	0.0135072376813788	0.0266626984864651	0.164903903291666	2.92264052209787e-12
adamts15	427.42	0.00348963529004136	0.36705357538151	0.0304807797876671	0.0566978796166035	0.908852212619254	9.55366646675449e-11
adamts15	428.1	0.00288384638128948	0.469116424674839	0.0187893385206077	0.0342226003826157	0.878017297417086	9.11858334974914e-43
adamts15	428.2	0.00732057527419173	0.319840993872367	0.0138991612307558	0.0265127178560406	0.598407579582327	1.64271437050201e-33
adamts15	433.2	-0.0213633696685821	0.222415970275042	0.01909365364759	0.0368312287516641	0.263194409528334	1.5527640102354e-09
adamts15	443.9	0.00526157216382373	0.37657645481734	0.022192906961287	0.0429586688802709	0.81259200887693	1.85096817601601e-18
adamts15	451.2	-0.0348918462030677	0.231384562379888	0.0206646816413855	0.0409253987175215	0.0913196397318476	1.56926692704057e-08
adamts15	454.11	-0.00976891602042215	0.303160347812276	0.0282052306860243	0.0556487954589644	0.729078780800829	5.10129337779901e-08
adamts15	458.1	0.00389345924499217	0.252274240244826	0.0191157139824962	0.0373429306020962	0.838604773353709	1.42236469880681e-11
adamts15	458.9	0.00219166772804274	0.234264108434327	0.0143965100948543	0.0282270943470466	0.879000767155022	1.0475833073008e-16
adamts15	459.9	-0.0022401654039893	0.202322285128196	0.00878442263635094	0.0175639428656286	0.798710998140735	1.05606663656695e-30
adamts15	465	-0.00176988251934933	0.13433904520575	0.0106973242723797	0.0210373190120136	0.868589049782575	1.70560227109254e-10
adamts15	480	-0.0168542041580635	0.263173593164148	0.0137032710364272	0.0259341310328896	0.218719492502964	3.39021952656181e-24
adamts15	480.11	0.00719551284222791	0.274508677539901	0.0125841387954297	0.0240556692072763	0.567462738785369	3.66810562197478e-30
adamts15	480.2	0.00611217956643576	0.387121609729776	0.0295537715612677	0.0566116927355548	0.836153910325253	8.01990113858909e-12
adamts15	495	-0.0104925638359564	0.16525289186735	0.0144337485410145	0.028668978736722	0.467258693894827	8.20602505015937e-09
adamts15	496	-0.0116185492074399	0.230354261683365	0.0124282718714349	0.0246818981311284	0.349866468354204	1.02990377308976e-20
adamts15	496.21	-0.00850562579114963	0.365226753201229	0.0189866690876421	0.0353259342135044	0.65416847557346	4.70531796315149e-25
adamts15	502	0.0355401879980175	0.308479791110051	0.0279582033046909	0.0467059837818953	0.203661069124567	3.98278232559758e-11
adamts15	507	0.00516127725944308	0.18888657178574	0.0120860218502161	0.0239107257984302	0.669346427629685	2.79668270843996e-15
adamts15	509.1	0.0396182023379176	0.353902881912565	0.0176416451107094	0.032271330908967	0.0247219225763166	5.53872928597692e-28
adamts15	509.2	0.028715228467378	0.309564775088583	0.029783583667559	0.0497581641181666	0.334981057579455	4.92780286739021e-10
adamts15	510	0.022979247370437	0.312995013892726	0.0262612882820325	0.0501022212705067	0.381561057439833	4.18067138006466e-10
adamts15	512.7	-0.0221644290984265	0.243443676481337	0.0128314663950372	0.0242569363640379	0.0841048857850888	1.05834014151307e-23
adamts15	512.8	0.00822652498602149	0.143446367360715	0.011453606460614	0.0221425637269719	0.472604652746234	9.27563192324182e-11
adamts15	519.8	-0.00539958559463952	0.190304455003333	0.00828468562174751	0.0161010232675519	0.514559210854548	3.09885124844843e-32
adamts15	530.11	0.0174638401494955	0.133306163604308	0.00856788622837961	0.017322251521509	0.0415209005255878	1.40765315382302e-14
adamts15	535	0.00355151291609957	0.123613115114569	0.0105241855427505	0.020954269389815	0.735768638035981	3.65301101943728e-09
adamts15	535.6	-0.0218667199509441	0.240222481972903	0.0175569790452798	0.0356385643716024	0.21295842413952	1.5781998306267e-11
adamts15	550.2	0.00593103198245117	0.116490993967797	0.00871123365427019	0.0177578795627142	0.495967240393147	5.3821922018766e-11
adamts15	558	-0.00390248323979966	0.17028990199439	0.0145161403575295	0.0285642225600696	0.788054715564144	2.49703303289895e-09
adamts15	562.1	0.0169279112727954	0.120243012357857	0.00699484930579702	0.014477380790172	0.0155182132478157	9.93348658238108e-17
adamts15	564.9	0.0141175718324464	0.118204944969694	0.00913175082199358	0.0185577009803591	0.122107607642957	1.89534283241097e-10
adamts15	568.1	0.0140067042094871	0.253075819946453	0.0193069865771888	0.0406005076057849	0.468161689077384	4.56661783608378e-10
adamts15	571.5	0.00384325780287936	0.529814595190532	0.0182389499894033	0.0389236504986916	0.83310806651572	3.41508481903647e-42
adamts15	571.51	-0.0301149770257756	0.61953582170529	0.0369742006628544	0.0708720593752419	0.415366461857981	2.2981395095483e-18
adamts15	573.7	0.00146597063256554	0.227659592709657	0.0166239685705915	0.0332568022315103	0.929730310183149	7.62067696099531e-12
adamts15	574.1	0.013160465931647	0.336687314822139	0.014836577655635	0.0304101025218061	0.375063603479821	1.72370926267648e-28
adamts15	574.12	-0.0229992793817989	0.253559286652954	0.0204782111117144	0.041264115553839	0.261390868737141	8.00698401241813e-10
adamts15	574.3	-0.00247124401222715	0.284358120591873	0.0261448508156639	0.0523843542132571	0.924695101979921	5.68925569252358e-08
adamts15	578.1	-0.0314382935073194	0.361114528934402	0.0316570114619105	0.0581192837044107	0.320665604344316	5.18719852333856e-10
adamts15	578.2	0.0211620564932077	0.27829357216134	0.0256112072475384	0.0511893247782774	0.408644652311066	5.43206209838973e-08
adamts15	585.1	0.00371586050310855	0.436847725707629	0.010722652249373	0.0208201073707294	0.728934644665131	9.57568361009019e-98
adamts15	585.2	0.0517159324985701	0.548717951559917	0.0345143825354635	0.0653852593327514	0.134032503323693	4.77639053371943e-17
adamts15	585.3	-0.0098226203440311	0.665170642259682	0.0116891590014139	0.0224588924764894	0.400729649864694	8.96095769018307e-193
adamts15	586	-0.0714316644579833	0.390999973197269	0.0351511780435202	0.0673730141311198	0.0421407820254045	6.49408090696955e-09
adamts15	590	0.013889893577919	0.337740422328926	0.0296932763031434	0.060760043281945	0.639942579861867	2.71956216190648e-08
adamts15	591	0.0144967049969442	0.168666745396467	0.00928532688545475	0.0182125343570344	0.118465070574239	2.02478019482931e-20
adamts15	605	-0.0299028352217069	0.314069684813024	0.026373801071862	0.0486517053510023	0.256874958096751	1.07882666142458e-10
adamts15	681.3	-0.0120879302788315	0.263085122707122	0.0157835054680759	0.0310786292246842	0.443760559513447	2.55832799463976e-17
adamts15	686.1	0.000889550085917987	0.274920129999681	0.0219307694606949	0.0415394151933776	0.967645289110953	3.63363809809076e-11
adamts15	695.8	-0.0248877944247063	0.368049086223632	0.0338283074301891	0.0627111343454838	0.461907735869705	4.38539438226055e-09
adamts15	707	-0.0230670362195938	0.357401797356251	0.0261298999775855	0.0486116592567708	0.377353429469826	1.94996105893253e-13
adamts15	707.1	-0.0199213124510799	0.242307073260903	0.0222971033386548	0.0410792511249718	0.37161706571692	3.66760884462031e-09
adamts15	716.2	-0.000242666525673725	0.250198453063558	0.00931098358179994	0.0190473243357622	0.979207571846791	2.05793399618908e-39
adamts15	716.9	0.00464947895017484	0.198934205857928	0.00658342709868542	0.0133998562861827	0.480038956124222	7.38503350287542e-50
adamts15	740.9	0.0234949472154221	0.225465483879307	0.0118751237025352	0.0238504073253025	0.0478721865176698	3.28256978155704e-21
adamts15	760	-0.0128699676480932	0.134030893968303	0.0104907127459519	0.020370745722843	0.219899159442622	4.71787922050988e-11
adamts15	771.1	-0.0293898929188433	0.309769401968081	0.0287897776231325	0.0539329722836239	0.307328005848787	9.26847647972785e-09
adamts15	782.3	-0.0237748910829022	0.301612239954954	0.017943379907974	0.0323915922400132	0.185172764922436	1.26115485858048e-20
adamts15	789	0.00666120471455333	0.146337536397595	0.0111943740081875	0.0223337628731267	0.551810499481586	5.66572008880733e-11
adamts15	790.6	0.02466449986823	0.166228371568622	0.0131989651531572	0.026746489223477	0.0616688493840511	5.13375926724156e-10
adamts16	41.4	0.00730388682944972	0.242978774689863	0.0170377410486959	0.0394835655307285	0.668149795077889	7.55899666410791e-10
adamts16	250.2	-0.0133217699388953	0.160795356201195	0.00891694035171495	0.0214336742292667	0.135179692109758	6.28528911217856e-14
adamts16	278.1	-0.00910147461166826	0.179306976722124	0.00792363118243602	0.019738207025228	0.250700557129937	1.04407821186122e-19
adamts16	318	0.000588541498358426	0.155943596977309	0.0103604198815643	0.025537089170452	0.954699158717828	1.01805628135431e-09
adamts16	327.3	0.00659940811628922	0.229298366301627	0.0166949262204308	0.0385696916786295	0.692625752293221	2.76389071483991e-09
adamts16	411.8	-0.0103115639434563	0.131764419505218	0.0095455496352232	0.0235027994655849	0.280031616999751	2.0666329762881e-08
adamts16	428.1	-0.00098572014504942	0.205517646963464	0.0167524654183916	0.0377691349565012	0.953079306719279	5.28581530293399e-08
adamts16	428.2	0.00411406588326532	0.164486277655754	0.0124393682830056	0.029095224108525	0.740848827603703	1.57325491294438e-08
adamts16	502	-0.0138189645543821	0.351016074444407	0.0253431218672441	0.0513678485232767	0.585564564437071	8.29363620165131e-12
adamts16	509.1	0.0136709836178664	0.194475339446401	0.0161103787680838	0.0354172472975662	0.396113712816061	3.99713270244089e-08
adamts16	585.1	-0.00583496267999203	0.195423326206917	0.00955312648429924	0.0227089260596121	0.541338021592211	7.59363002719933e-18
adamts16	585.3	-0.018833236628446	0.307113735967036	0.0103126227142107	0.0247509491402938	0.0678153957565963	2.360144854225e-35
adamts16	591	-0.000710485803962335	0.124399314635963	0.00833345596148174	0.0205097252843389	0.93205704274323	1.3164054739085e-09
adamts4	8	0.00865769994309264	0.147228824674874	0.0100542700291383	0.0243384958457421	0.389184720827539	1.45552173378744e-09
adamts4	38	0.0222173716789417	0.218566993902216	0.0122148277817581	0.0293021585508834	0.0689289186806679	8.71321015264262e-14
adamts4	244.4	0.0215880704353293	0.143974490825967	0.0102815634763668	0.0257401850747224	0.0357563388369947	2.22698414452456e-08
adamts4	250.2	0.00598724503614199	0.160203020470916	0.00869856408906072	0.0205685185806748	0.49126218994215	6.76761043886063e-15
adamts4	251.1	0.0161178121107445	0.373071093851488	0.0250834792032112	0.0574410144519993	0.520505201828736	8.31130960620609e-11
adamts4	272.11	0.0125041424332648	0.0945846711245877	0.00605058510551037	0.0149448239836163	0.038771810098481	2.46874954570135e-10
adamts4	274.1	0.0191336209790036	0.201529872493436	0.0152651966320404	0.0370749399788664	0.210054845374017	5.45683372876414e-08
adamts4	276.13	-0.0148084963653371	0.392771873343684	0.0222805234393049	0.0505212795775524	0.506281661050821	7.58148865051305e-15
adamts4	276.41	0.0152914340986061	0.341279952960064	0.0216383544613983	0.0482914804685813	0.479764161275749	1.58223090476988e-12
adamts4	276.5	0.0199131632226792	0.182490247213588	0.0133474065433841	0.0311969841399372	0.135722074344368	4.92721545446691e-09
adamts4	278.1	0.0191159700136	0.140563564686995	0.00771266329415218	0.0189440403574717	0.0131929683792795	1.17177051731062e-13
adamts4	280.1	0.00456652412858242	0.162113652615504	0.0102859965644543	0.0245952351062988	0.657074800824699	4.361018130134e-11
adamts4	285	-0.0129220006081047	0.145408577597202	0.00923458256117483	0.021677519810685	0.161721441673285	1.97573589110398e-11
adamts4	306	0.0137564255726594	0.0732627918181294	0.00530317422253208	0.0131107686741786	0.009486692192096	2.297181566488e-08
adamts4	318	-0.000649061737931483	0.153610138389179	0.010082927251087	0.0245458827870949	0.948673744599515	3.89741795134263e-10
adamts4	401.1	0.0124498484839523	0.0810545350004062	0.00459654851291161	0.0114593941467375	0.00675838212095072	1.51405952778061e-12
adamts4	411.8	0.00230071328244081	0.137288714576066	0.00930290420200532	0.0227156741078136	0.804667318352266	1.50537454005201e-09
adamts4	416	-0.0094905004316467	0.220347151647866	0.0140963254165435	0.0331995397785258	0.500781517422016	3.20013563332296e-11
adamts4	428.1	0.0145067427081765	0.295124624911536	0.0162796478683501	0.0366779461433005	0.372877222153057	8.52802039359387e-16
adamts4	428.2	0.00920000087308478	0.2474871748499	0.0120816887706601	0.0280392470790481	0.446368616015686	1.0804502602182e-18
adamts4	443.9	0.00303213928438968	0.254247551695026	0.0192662862613473	0.0452554040474542	0.874944918534633	1.93114026513709e-08
adamts4	459.9	0.0216776401819154	0.141854711382492	0.00757259195841028	0.0184414158862449	0.00420121387729588	1.44647635131505e-14
adamts4	480	0.0135251689989582	0.199335350703522	0.0117289329736425	0.0274465462624227	0.248850573528324	3.79508488461811e-13
adamts4	480.11	0.0185461636685351	0.14674341275956	0.0109281276882954	0.0252526272425627	0.0896770960169497	6.20949482113448e-09
adamts4	496	0.013952601838785	0.202191559548832	0.0106701571054815	0.025906430652738	0.190999335595404	5.96498188496299e-15
adamts4	496.21	0.0142803156548593	0.263726955642069	0.0163402576665945	0.037242693705226	0.382153900432715	1.4280092717561e-12
adamts4	507	0.00989943234186782	0.15279431728676	0.0104926248525632	0.0250141820476583	0.345442717975588	1.00693173698063e-09
adamts4	509.1	0.0123115361358615	0.235133188482939	0.0156225360751846	0.0340345341840896	0.430660099992887	4.89236403273841e-12
adamts4	512.7	0.0035214600728194	0.14678702755387	0.0109636685903369	0.0254557309235807	0.748063689539599	8.09996921975947e-09
adamts4	585.1	0.0192475820849556	0.27823900880418	0.00929143223000233	0.0219523972267343	0.0383082743824775	8.17199235829697e-37
adamts4	585.2	0.0280875307199743	0.402770125595534	0.0307435536481221	0.0709515591984433	0.360923303070372	1.37324663876149e-08
adamts4	585.3	0.0215496482482594	0.312903379774674	0.0100501005524996	0.024196130680457	0.032015090842037	2.97148156915984e-38
adamts4	707	0.036015739847285	0.314660561537436	0.0222424100067325	0.0513094290498477	0.105396216127287	8.64505484014106e-10
adamts4	716.9	0.0039777475913158	0.0899405585608217	0.00571606457626023	0.0141214912544574	0.486498222871639	1.90196043525963e-10
adamts8	8	-0.00545686529875523	-0.129499807416383	0.0106381027043084	0.0230308282300408	0.607982974813812	1.87789285679856e-08
adamts8	38	0.0109916820429614	-0.155778691878637	0.0129947183602796	0.0274437749527076	0.397632155606034	1.37651260653434e-08
adamts8	41	0.0304587171886629	-0.20694758813212	0.0164669762219805	0.0344859826143665	0.0643589787952301	1.96203861148306e-09
adamts8	41.4	-0.0328973625490793	-0.216866921993367	0.0173732668259576	0.0353235312696394	0.058283135690318	8.28096312306959e-10
adamts8	197	-0.00529316613996976	-0.151558594736616	0.0104395438624832	0.0225009646983485	0.612133485815376	1.63200105995358e-11
adamts8	250.2	-0.00337021764267969	-0.179446066547545	0.00920688185441861	0.0195479868252167	0.714324642703322	4.32004234022577e-20
adamts8	261.2	-0.0276985414078011	-0.288383299464686	0.0214409268486657	0.0449098545523386	0.196407802667673	1.35043308509289e-10
adamts8	272.11	-0.00882873719405532	-0.123278014785819	0.00639445515675953	0.0140309205561752	0.167375408371096	1.54749146223036e-18
adamts8	275.5	0.0213198881994324	-0.270098119112844	0.0218210242266006	0.0468347855123125	0.328552192869893	8.06755247297918e-09
adamts8	276.41	-0.0190094846973558	-0.304752466358556	0.0228270231293776	0.045711470976052	0.404978790452258	2.61315122450972e-11
adamts8	276.5	0.00281693107424473	-0.17310027576691	0.0141611755895977	0.0290114447886994	0.8423258753648	2.42218154336915e-09
adamts8	278.1	-0.0241406911330867	-0.26752290123966	0.00812920080003247	0.0180663486977128	0.00298161902301902	1.30437640944208e-49
adamts8	280.1	0.0249913583278221	-0.157711038425731	0.0109626580192537	0.0231665945866706	0.022626641340389	9.91769704850178e-12
adamts8	285	-0.00482866854715446	-0.154272358176245	0.00974820353498426	0.0203922511392021	0.620360617274632	3.87136847343993e-14
adamts8	306	-0.00614977451809417	-0.111284417156065	0.00561002069360491	0.012427964272123	0.272985813324203	3.4172430208453e-19
adamts8	317	-0.00942878055482889	-0.237310718269926	0.0164546661232016	0.0370355052116556	0.56663412433494	1.4777539854115e-10
adamts8	327.3	-0.0185667054663203	-0.263419629098819	0.0171166605717166	0.0363597992999891	0.278047721183846	4.33064161070537e-13
adamts8	350.2	-0.00450201816922471	-0.209906118669364	0.0141462512429401	0.0288719229305532	0.750296717775192	3.5882087121446e-13
adamts8	401.1	-0.00726689761880028	-0.122186744917973	0.00486283039709541	0.010838199723581	0.135077339654946	1.76948730917849e-29
adamts8	411.2	0.00669609759734112	-0.166491840855531	0.0117038105225426	0.0252078067457291	0.567234109803337	3.98126966350544e-11
adamts8	411.8	0.000646775232078262	-0.141693199585271	0.0098453435185686	0.0212822346260158	0.947621834736575	2.77926634954387e-11
adamts8	418	-0.0130630783333429	-0.121608760021472	0.00865158681798567	0.0186690087520277	0.131067544587935	7.32058670894695e-11
adamts8	427.7	0.00373524214188877	-0.225256627910919	0.0187764330452348	0.039706357129163	0.842315572277671	1.40267390964034e-08
adamts8	459.9	0.00124120789380166	-0.121168500421534	0.00803224507780085	0.0173526956885244	0.877193324988924	2.89580248326676e-12
adamts8	480	0.00785305701290234	-0.20559914187105	0.0124554822468823	0.0256906612212301	0.528374042823654	1.21547641655608e-15
adamts8	480.11	0.00611300091583106	-0.138921058640636	0.0116051910919115	0.023724467577681	0.598369213172378	4.75282933850184e-09
adamts8	480.2	0.00993630747563336	-0.308233018215143	0.0272715820242766	0.055789515657918	0.715599225403308	3.29622068092395e-08
adamts8	480.5	0.0294861429807968	-0.373067328667006	0.0318646121946617	0.0616846181543122	0.354780221331823	1.46673280277822e-09
adamts8	496	-0.00112152754346341	-0.262775809018107	0.0113056551749346	0.0244649276888836	0.9209790148617	6.53901323098203e-27
adamts8	496.21	-0.00726822622513686	-0.303133864684182	0.0172853295376741	0.0350370488152109	0.674130997626039	5.06892978492549e-18
adamts8	507	-0.0148787684898062	-0.131620531770402	0.0110735947221823	0.0235511351724784	0.179069395288291	2.28758861697078e-08
adamts8	509.1	0.0224399273645748	-0.21470785806706	0.0166567529847353	0.0319255886343071	0.177916799443911	1.75280161933499e-11
adamts8	519.8	-0.0169276279029408	-0.119583092970218	0.00753752282915699	0.0160173375461657	0.0247180189471615	8.2761488862985e-14
adamts8	530.11	-0.00598594460644913	-0.114487955641914	0.00792277274415495	0.0171895976463127	0.44992709370292	2.73260718468558e-11
adamts8	550.2	-0.0108724057734296	-0.122875528601307	0.00799085300748544	0.0175766135757617	0.173638106800213	2.73219161859891e-12
adamts8	562.1	0.000800004845059147	-0.12777527170033	0.00647208938348637	0.014360990259355	0.901625312912034	5.71774390941381e-19
adamts8	563	0.00469930122161015	-0.122376544237056	0.00871963050972448	0.0183286130714724	0.589932722536623	2.44210366424764e-11
adamts8	574.1	-0.0236492195642696	-0.168129752242192	0.0136290214463676	0.0300925947872798	0.0827035475560928	2.30918581000241e-08
adamts8	585.1	-0.0100340729751718	-0.1746643852209	0.0098278416977091	0.0205544182156569	0.307261833784936	1.93456610485536e-17
adamts8	585.3	-0.0182097513907063	-0.144613453008167	0.0106009854374885	0.0222426340589983	0.0858437974182927	7.94525224810675e-11
adamts8	591	0.00909378646537188	-0.126038998663489	0.00860904880385521	0.0181300780539667	0.290828618163071	3.60327110501165e-12
adamts8	599.4	0.00103178771853541	-0.167509066001134	0.014423196780231	0.0304377984445873	0.942970627062395	3.72696623653341e-08
adamts8	681.3	-0.00204895672701434	-0.207216624928978	0.0143550857413585	0.0306754081428219	0.886500378019551	1.4269905593736e-11
adamts8	707	-0.0230995975104015	-0.301520123702543	0.0234787516456114	0.0477758537104141	0.325188690671875	2.7698664366313e-10
adamts8	707.1	-0.00394528889243914	-0.238773642241789	0.0201721179728702	0.0406885540463228	0.844937904418326	4.40220793784882e-09
adamts8	714.1	-0.0141052798521752	-0.29378291215379	0.0191786366915882	0.0397324205214571	0.462054322282693	1.42438780522138e-13
adamts8	716.2	-0.00409916941864256	-0.157375535977105	0.00852194871505978	0.0189758249990396	0.630507150813836	1.09986782941782e-16
adamts8	716.9	-0.000136958454054955	-0.139399472197065	0.00605266436827802	0.0134008831509907	0.981947171568828	2.42121150532412e-25
adamts8	740.9	-0.00406623113579631	-0.177220324428161	0.0110257920609836	0.0237342317767515	0.712282279291642	8.21274264684862e-14
adamts8	743.11	0.00452360086117974	-0.134208940145567	0.00991210813576761	0.0211121602054454	0.648123059274536	2.05799365304807e-10
adamts8	782.3	0.00874911745093324	-0.210348780345077	0.016252347975062	0.0321329575198675	0.590349627180261	5.90193602516858e-11
adamts8	789	0.00242318026185316	-0.121130227610125	0.0103105110854593	0.0222461256936351	0.814192913083124	5.18044278729019e-08
adamts8	790.6	0.016809528873703	-0.158517090337332	0.0123435277656003	0.0262289432468879	0.173258127800568	1.50718272926389e-09
adamtsl2	8	0.0049129146259829	0.243201859368097	0.00930345773818928	0.023806925523874	0.597447939682092	1.68843737950011e-24
adamtsl2	38	0.0171067421484904	0.360242128993266	0.0112905452140285	0.0280652563595514	0.129737279557359	1.03229719098995e-37
adamtsl2	38.1	0.00858352461468205	0.441803891119013	0.0232849726754455	0.0570153158386693	0.712404007067251	9.27187312010656e-15
adamtsl2	41	0.00523819113693094	0.289443733578642	0.0142632761300469	0.0350653449569385	0.713432390627236	1.52654479696149e-16
adamtsl2	41.1	0.00836661769234645	0.456138263736361	0.0184378617741075	0.0465198398267337	0.649991678406845	1.06891013182084e-22
adamtsl2	41.2	0.0288586753539863	0.339235670438505	0.0224397715387845	0.0554944612508672	0.198425500893362	9.77971451623684e-10
adamtsl2	41.4	0.00690274748373884	0.387285005751795	0.0153060629228647	0.0370313854992721	0.652003058276776	1.34255283940488e-25
adamtsl2	80	0.0102245408090243	0.280764770374064	0.0169419773669553	0.0441677984378036	0.54617385965019	2.06033022829334e-10
adamtsl2	112	0.00181371264041311	0.21931827436801	0.0130251578037639	0.032378343574872	0.889255061116509	1.25607922382182e-11
adamtsl2	197	0.00510297954600938	0.162594956496286	0.00913412897898291	0.0231732967699701	0.576385783179757	2.27528636886566e-12
adamtsl2	208	0.0164251806862023	0.129132807834954	0.00658074751403545	0.0170028097114794	0.0125622248094415	3.08286571281356e-14
adamtsl2	244.4	-0.000790930163693599	0.161202492813263	0.00953495258288041	0.0258114041617372	0.933890809154711	4.22722228966945e-10
adamtsl2	250.1	-0.0382101940724533	0.827275357573053	0.0287797310792763	0.0702893228151591	0.184284753916426	5.60068836933598e-32
adamtsl2	250.2	-0.00713794054379769	0.809827161919145	0.00806892245388037	0.0198762412780242	0.376360923207548	0
adamtsl2	250.23	0.0223883793937067	0.750528533850353	0.0215083143435818	0.0502948587015865	0.297913869280245	2.35044367292306e-50
adamtsl2	250.41	-0.0177988402902193	0.329174720106077	0.0153213833141625	0.0377560829909653	0.245357629650695	2.82022962466428e-18
adamtsl2	250.42	-0.0146680781696856	0.381654616756912	0.0213299732438601	0.0543316946739913	0.491657796822269	2.14788093956399e-12
adamtsl2	250.7	0.0311383120924825	0.742911112756137	0.0218300825717661	0.050928311705527	0.153754468980803	3.37881799231793e-48
adamtsl2	251.1	0.00480045242147007	0.814315290114271	0.0232301152569597	0.0552527466667715	0.836284919837496	3.67477523677049e-49
adamtsl2	261.2	0.00185159208185096	0.352397987678827	0.0188745915723981	0.0461141151662462	0.921853112661189	2.1409236996568e-14
adamtsl2	261.4	-0.00964887268095972	0.338101226363366	0.0142166609267696	0.034151730719939	0.497326855744239	4.16385695160542e-23
adamtsl2	269	0.00500312334284967	0.680498292097576	0.0319774069330779	0.0701036894628809	0.87567196817873	2.81430448388979e-22
adamtsl2	272.1	0.00617839756832283	0.307460142932588	0.0119849275937619	0.0304793233548914	0.606193912118018	6.27478633658408e-24
adamtsl2	272.11	-0.0116928703478342	0.247920673366687	0.00562059455792972	0.014269673816539	0.0374923580578459	1.29951668128936e-67
adamtsl2	274.1	-0.00471308046866417	0.512356955388128	0.0141673932413284	0.0347426244293519	0.739382664255594	3.20624673512405e-49
adamtsl2	275.5	0.00621240490093242	0.287800802265457	0.0189502182793721	0.0480264398465747	0.74304200483932	2.06576946685258e-09
adamtsl2	276.13	0.019797737780936	0.621561232426274	0.0205131314890571	0.0479043948300167	0.334482163718515	1.69517376791527e-38
adamtsl2	276.14	0.0244085977988855	0.340543191653568	0.014738603489012	0.0372675909416222	0.0977016166114722	6.37451728192125e-20
adamtsl2	276.41	-0.00398518772071613	0.582114091202315	0.0200715389545774	0.0462156855623707	0.842615405806545	2.23267894034647e-36
adamtsl2	276.5	0.00971641560447263	0.348836909145511	0.0123488625023686	0.0299403719981212	0.431383279890999	2.26636545316439e-31
adamtsl2	278.1	0.0119806450252378	0.560329420937167	0.00713356038486578	0.0187361724422813	0.0930592697260637	1.63001513000409e-196
adamtsl2	280.1	0.0194911558232864	0.352440359579321	0.00948728090020645	0.0240601880155293	0.0399320399737671	1.38170229868081e-48
adamtsl2	285	-0.00144074795351285	0.292474093124658	0.00853928446649354	0.0210531012563472	0.866016897791074	7.06226747994485e-44
adamtsl2	287.3	0.00180201537407611	0.293260919245425	0.0216621054657319	0.0534097928489017	0.933702489443183	4.0018389691778e-08
adamtsl2	290.2	0.0166392115348162	0.258430883962773	0.0150406156123517	0.0371593618338044	0.268603064433297	3.53402769745889e-12
adamtsl2	292.4	0.00821000350358302	0.300911912641711	0.0148846966565814	0.0359504980750631	0.581240630082425	5.75333738721434e-17
adamtsl2	300.1	0.0138937136060389	0.132521299130437	0.00883725756866264	0.0231412495598173	0.115910019171386	1.02447216843913e-08
adamtsl2	302	-0.00632863413143427	0.507904496711871	0.0224540180229649	0.0503793178132067	0.778059583446843	6.66272034211e-24
adamtsl2	306	0.00254423852793947	0.21928478824272	0.00491164241994723	0.0125812278246575	0.604457167801781	4.92559138264965e-68
adamtsl2	317	-0.0182413413342061	0.493444200811629	0.0144727022634288	0.0373787825582468	0.207526412072618	8.63663524196649e-40
adamtsl2	317.1	-0.00255206951552356	0.165518716906321	0.0102557697710787	0.0259849092038605	0.803482755982061	1.89272845453221e-10
adamtsl2	318	0.000668922340859456	0.365932500047793	0.00933516794986002	0.0238664192874931	0.942875541195667	4.63600113895998e-53
adamtsl2	327.3	0.0144356385286758	0.511621821364622	0.0149895576941975	0.0365124282872499	0.335524273485462	1.31154326934279e-44
adamtsl2	342	0.0255987809950896	0.330511931411841	0.0216679203091869	0.0518797591471572	0.237438361581227	1.88130737682306e-10
adamtsl2	350.1	-0.00673223832017926	0.256651110286263	0.015915117804177	0.0385001231318339	0.672288683054969	2.62437676970621e-11
adamtsl2	350.2	0.0133127482219663	0.315478513197885	0.0123532470248418	0.0299502357222725	0.281180165683837	6.05900377788558e-26
adamtsl2	351	-0.0290979062169283	0.159598701454479	0.0110322977595245	0.0283897525770732	0.00835146955454276	1.89086287309877e-08
adamtsl2	357	-0.0104191475507181	0.457665809631231	0.0192835899352509	0.0481500854039424	0.588982152101691	2.00078038431624e-21
adamtsl2	386.9	0.0118561510255485	0.138297433703236	0.009917018960646	0.024822232927239	0.231877764418043	2.52534165606749e-08
adamtsl2	394	0.0747025065652738	0.29526026851157	0.0191580593310184	0.047248129913349	9.64818788059742e-05	4.12713822978329e-10
adamtsl2	394.2	-0.00699874517860419	0.278438441514088	0.0135681237539616	0.0326695831762014	0.605978300701407	1.5565440394956e-17
adamtsl2	394.7	-0.00716177177348642	0.375359398557016	0.0177008236669412	0.0410346129625157	0.685770789436211	5.83283935079663e-20
adamtsl2	401.1	-0.00552933016729225	0.287522536691351	0.00425992690799693	0.0110856771270345	0.19429176832191	2.58906620644909e-148
adamtsl2	411.1	-0.00647630134991028	0.318020451322842	0.0208772169762758	0.0507163038909073	0.756401999611881	3.59714311912946e-10
adamtsl2	411.2	0.0137293972355479	0.271238784712298	0.0101897947563786	0.0252939455764961	0.177861935570952	7.89861290176424e-27
adamtsl2	411.3	0.00943034120750829	0.235197255731865	0.0106726259380011	0.0268627961969376	0.37691172727724	2.03197703331056e-18
adamtsl2	411.4	0.0115814443222834	0.242652163389002	0.00799097171847995	0.0200136468614423	0.147249314488021	7.84945626466101e-34
adamtsl2	411.8	0.00163087189741244	0.358025286542137	0.00860994530534602	0.0213882905281154	0.849765829764443	6.77659367150571e-63
adamtsl2	411.9	0.00786842694197428	0.358951608434688	0.0212884001202194	0.0533126241650338	0.711672350863237	1.66249156034816e-11
adamtsl2	414	0.0141211354544844	0.382809987287747	0.0134236192640989	0.0326020072744418	0.292817049750137	7.77070358841363e-32
adamtsl2	415	-0.016194651658257	0.214428771568925	0.0142738668800826	0.0358986001089915	0.256556982199752	2.32674071885857e-09
adamtsl2	415.21	-0.0473994695873326	0.643854088964481	0.0563709702385696	0.0592778416403105	0.400432575890369	1.75583273328919e-27
adamtsl2	416	0.0105431411122767	0.352474478774117	0.0130086202526381	0.0318366525983854	0.417668128190382	1.72792764940161e-28
adamtsl2	418	-0.00220826444956966	0.171095613686651	0.00759045832403806	0.0191743575106104	0.771107636600868	4.53221937517226e-19
adamtsl2	426.32	0.0131993676289243	0.348776695472294	0.0177778605024528	0.0427714646628543	0.457808088282526	3.50845413796849e-16
adamtsl2	426.91	0.00410288784623797	0.351826955074428	0.0161337228493487	0.0390824294130949	0.79925986754936	2.21285025679102e-19
adamtsl2	427.2	0.0112860825827424	0.227068892659778	0.0106756154607139	0.0264831630626314	0.290427931374768	9.98775965449171e-18
adamtsl2	427.42	-0.00863899821858687	0.381868125393189	0.0245200505572879	0.0566151220959943	0.724595415814678	1.53043279660117e-11
adamtsl2	428.1	0.00623355068819163	0.625828066807488	0.015063232062333	0.034825137017201	0.679001851630609	3.31206848907786e-72
adamtsl2	428.2	0.0207860993131999	0.408544618703909	0.0111469703547471	0.0265002022337446	0.0622191426696948	1.2647779556778e-53
adamtsl2	433.2	0.00374718869549981	0.220834014993112	0.0150891115604474	0.0369893708167362	0.803873468591007	2.36960045711799e-09
adamtsl2	433.8	0.00895294983553962	0.450499249494617	0.0239536129390583	0.0571744316777528	0.708581407170446	3.29001389545533e-15
adamtsl2	443.9	0.00256557473602341	0.509508517160015	0.0178260244901086	0.042766476958669	0.885561281664449	1.00376826931158e-32
adamtsl2	450	-0.0436597765823625	0.437358365602974	0.0259874333818637	0.0685006056229496	0.0929506638281483	1.71692051368364e-10
adamtsl2	454.11	0.00283348252975468	0.317500369123481	0.0224564088427894	0.0562839047184639	0.89959180903272	1.6901542331199e-08
adamtsl2	458.1	-0.0110187040084036	0.306280338000645	0.0153909470255471	0.0380793510821052	0.474040057550581	8.75128999031643e-16
adamtsl2	458.9	-0.0022691076387208	0.237067191487403	0.0115584323107205	0.0286065995961288	0.844362673564275	1.15993985609244e-16
adamtsl2	459.9	-0.00520141815755086	0.242630041337549	0.00703164543295344	0.0177375762269455	0.459472551214476	1.35782020261942e-42
adamtsl2	477	0.0294166285841119	0.25000718902031	0.0181254942171853	0.0444588246008234	0.104601771679914	1.87297746044833e-08
adamtsl2	480	0.00267586541804079	0.302174182846796	0.0108629261863183	0.0260754387897372	0.805426730875798	4.71533504276841e-31
adamtsl2	480.11	-0.00626216224239101	0.311751533931136	0.0101443557384994	0.0241210967289629	0.537033522485894	3.2769721892479e-38
adamtsl2	480.2	0.0378550934651533	0.393765978582608	0.0236061759531137	0.0567904872513171	0.108800104486005	4.10087112195683e-12
adamtsl2	495	0.00730086035221548	0.204103023630257	0.01147624014724	0.0295153307657369	0.524664451324595	4.67359183057964e-12
adamtsl2	496	0.0182656956672205	0.378593728508456	0.00985494516071396	0.0246946929815972	0.0638171952859154	4.7480353762184e-53
adamtsl2	496.1	0.00342326539813038	0.295251792343383	0.0188220604070008	0.0446296813393427	0.85568069254463	3.70066091158337e-11
adamtsl2	496.21	0.0280714752377541	0.476285303499083	0.0150579824922619	0.035536073936443	0.0622900410424907	5.81711165484962e-41
adamtsl2	502	0.025053951194438	0.268022383464612	0.0227693458816083	0.0466754312219071	0.271185365420168	9.34221577528309e-09
adamtsl2	507	0.00433545123747857	0.241819056726748	0.00970984687262277	0.023880670054212	0.655235769812083	4.23011397194813e-24
adamtsl2	508	-0.00848335483383277	0.247953641349845	0.0138709042195288	0.0343705795668055	0.540806740929642	5.42820614994363e-13
adamtsl2	509.1	0.00726952194563962	0.406601643385418	0.0144556886609785	0.0322662121146979	0.615046443313376	2.07250516091654e-36
adamtsl2	509.2	0.0111305683509286	0.391294952970133	0.0242267966294899	0.049468597673099	0.645923892453104	2.57458058287025e-15
adamtsl2	512.7	0.0178302937687346	0.269198734991601	0.0101158141983352	0.0246017034382858	0.0779653132217191	7.23567479474883e-28
adamtsl2	519.8	-0.00851803216538357	0.168923162384822	0.00662944691338367	0.0163323084045217	0.198834831622055	4.50766482326885e-25
adamtsl2	530.2	0.0436931820268977	0.375438720632592	0.0191932503440653	0.0498914046774833	0.0228168867451868	5.26726254877733e-14
adamtsl2	531.2	0.0240570646241731	0.302217175016666	0.0174009882145946	0.0438486443870516	0.166814731765359	5.49048113917129e-12
adamtsl2	531.3	0.00686468681135017	0.421856854464376	0.0239870128671654	0.0612329881564582	0.774737596083232	5.60390903130686e-12
adamtsl2	535	0.0202284719309304	0.201447008103874	0.00842742639626563	0.0214173022773003	0.0163810008065972	5.16325299201079e-21
adamtsl2	535.6	-0.00315649397381542	0.217697853473851	0.0139020404021356	0.0355476810202809	0.820382866055966	9.11927742679388e-10
adamtsl2	535.8	0.0119338594154014	0.195236649174964	0.0107311899049323	0.027658883890094	0.266107050421061	1.68028762881316e-12
adamtsl2	537	0.0214401048484719	0.389378928898128	0.0167966408833619	0.043136699362906	0.201795805417815	1.77043383445795e-19
adamtsl2	550.1	-0.000484053678044431	-0.166325018196654	0.0103373205671903	0.0255773059120304	0.962652037427134	7.88198650392489e-11
adamtsl2	558	-0.00241399384178559	0.206858801010691	0.0116155644910002	0.0290316800822766	0.835366340878796	1.03870573468716e-12
adamtsl2	562.1	0.0037182112927928	0.111122737386633	0.00565458905889315	0.0146420353148219	0.510823210858777	3.21648683200671e-14
adamtsl2	563	0.00574437373730923	0.101863433517186	0.0076040625574233	0.0187526521153126	0.449988118851295	5.57421284426889e-08
adamtsl2	564.9	0.00018791177931948	0.13935745421202	0.00738010733817682	0.0186962852263194	0.979686513782552	9.07231677715282e-14
adamtsl2	571.5	-0.0161021215613381	0.808143981431589	0.0147047181653727	0.0393842591674556	0.273503075694649	1.44287431333113e-93
adamtsl2	571.51	0.0329409818606937	1.50048597196549	0.0289091273966487	0.0725755194222915	0.254508638206346	5.83812698134569e-95
adamtsl2	572	0.0291607996056011	0.489588417348957	0.0212718516238734	0.0555429275593158	0.17041759002569	1.20118373325239e-18
adamtsl2	573.7	-0.0182384923862066	0.234162304333857	0.0133885280535059	0.0336596045114281	0.173119707045483	3.48149639367116e-12
adamtsl2	574.1	-0.0106458218269465	0.214127221047714	0.0120163076621589	0.0312100463350161	0.37564563467839	6.84554716372439e-12
adamtsl2	578.1	-0.0257322648193465	0.385514907133723	0.0250286542666085	0.0578394359661953	0.303897052116393	2.64196341672608e-11
adamtsl2	578.2	0.0118365777954341	0.383519218851173	0.0207411718914568	0.0513558131513022	0.568216388175704	8.14950735613598e-14
adamtsl2	578.9	0.0241502503794211	0.155713094175607	0.0104628509864513	0.0262569215211972	0.0209885585773382	3.02264409861165e-09
adamtsl2	585.1	0.00169452553318937	0.492221238860038	0.00860817685063021	0.0209665861136667	0.843944384001412	7.09703837433575e-122
adamtsl2	585.2	0.0288308927337272	0.510253830989451	0.0283672525873971	0.0669700857982531	0.309465505877265	2.55389939709749e-14
adamtsl2	585.3	-0.00688450878822189	0.458515558200001	0.00932620943702705	0.0232303301728975	0.460399373778468	1.02133534298855e-86
adamtsl2	591	0.0126628714180583	0.215363756711641	0.00749047923926477	0.0188142577000549	0.0909268194757663	2.43880553388439e-30
adamtsl2	594.1	0.00639472453258727	0.280678721658174	0.0194916677208303	0.0490804276822246	0.742855124845482	1.07310210603013e-08
adamtsl2	599.4	0.00737184284807517	0.224841511274673	0.0125868754051902	0.0318361514627968	0.558092623926042	1.63581707025678e-12
adamtsl2	605	-0.00572292344191794	0.491177297583999	0.0207486474657186	0.0501886536679025	0.782685155545671	1.28520025388161e-22
adamtsl2	681	0.0242432200615342	0.342917254559135	0.0178187944237503	0.0445328603113315	0.173658438443959	1.35726390255066e-14
adamtsl2	681.3	0.00598996677827983	0.406270259210879	0.0125431832131578	0.0313039552381217	0.632972248842865	1.62572458945245e-38
adamtsl2	686	-0.0196013944379663	0.209827437488632	0.0134042760581397	0.0334304546137054	0.143652447746205	3.46200213674745e-10
adamtsl2	687.4	0.00101617080713937	0.284740725137392	0.0149813515137469	0.0371050525722261	0.945921720246732	1.66834974951285e-14
adamtsl2	695.8	0.0249665157667862	0.374994462092441	0.0265859689801712	0.0645547192552173	0.347686504678516	6.28697808148235e-09
adamtsl2	707	-0.00535742367778129	0.68396655196715	0.0206713907368037	0.0493800786260862	0.795503355142099	1.25344321615638e-43
adamtsl2	707.1	-0.00246918360609641	0.395438107688661	0.0176625407901567	0.0411860209224841	0.888819784621233	7.89653535169496e-22
adamtsl2	716.2	0.00209372968133992	0.211266105033501	0.0074597590278025	0.0195221560731824	0.778963611710275	2.71206657000994e-27
adamtsl2	716.9	0.00417407920530369	0.188790965499601	0.00528859011639919	0.0137868285590976	0.42995933428975	1.10915604811573e-42
adamtsl2	720	0.0465685105854813	0.347629407078569	0.0237292492741891	0.0604306117138484	0.0497049922991704	8.79133536921296e-09
adamtsl2	721	0.00264721208399779	0.21609661262637	0.0147353551727852	0.0386263968155724	0.857427054391952	2.21217680935168e-08
adamtsl2	740.9	-0.00912279915535607	0.245520663685086	0.0096727088094359	0.0244406255904302	0.345605038309211	9.60646676945226e-24
adamtsl2	760	0.0110434925125458	0.118002383521597	0.00832569837216677	0.0208277931101548	0.184695859088574	1.46492942660013e-08
adamtsl2	771.1	-0.0115208797517999	0.31159238973746	0.022724086188859	0.0555251312167153	0.612161980401442	2.00306618975402e-08
adamtsl2	782.3	-0.00560169754030402	0.464369809639349	0.014199270853097	0.0330029314230392	0.693207498658222	5.76093358574168e-45
adamtsl2	783	-0.00557224959918321	0.216658464903915	0.0149223450227004	0.0369071222366288	0.708838493486031	4.34823500684681e-09
adamtsl2	788	-0.00542043978342489	0.183376580544346	0.0100453715129022	0.0247692902788434	0.589475847667	1.32756600062377e-13
adamtsl2	789	0.00781855373690601	0.142654345578509	0.00899383673992253	0.0232486143695448	0.384670206403317	8.46057437780846e-10
adamtsl2	790.6	-0.0135195116910619	0.171647912887914	0.0107700709591369	0.0263157258213489	0.209375211727071	6.9082159274325e-11
adamtsl2	798	-0.00959382014792103	0.188983046787082	0.0109575158899657	0.0262449772410458	0.381276349609707	5.98901714977623e-13
adamtsl4	317	-0.0180177600112003	0.233982813574686	0.0454948389684194	0.0389720576422258	0.692075779570408	1.92679774954888e-09
adamtsl4	416	-0.00444119311858919	0.183352361208347	0.0422362017024518	0.0331370574306698	0.916255723272223	3.14527455372998e-08
adamtsl4	571.51	0.0881200296017002	0.476584589174937	0.106113220979035	0.0724763761552155	0.406293432791859	4.84172484595774e-11
adamtsl4	585.1	-0.01117264479	0.148621591469608	0.027741247176799	0.0218865651725045	0.687135926702014	1.11714766961909e-11
adamtsl4	585.3	0.0370754174530432	0.157555745470772	0.0319998733530385	0.0240845848487838	0.246614627761396	6.07961202765006e-11
adamtsl5	272.11	-0.0045680104057385	-0.0949674760679248	0.00510843129263231	0.0142921904363838	0.371209536572486	3.03812441670458e-11
adamtsl5	401.1	0.00416707332627713	-0.0674416484576405	0.00388460369084536	0.0109548536464836	0.283398929799288	7.44519698712744e-10
adamtsl5	562.1	-0.00306716146146841	-0.090939966647359	0.00515951808133013	0.0145090116794737	0.552200037570033	3.66122584710845e-10
adamtsl5	585.3	0.0108261514656001	0.194148982930647	0.00849400656643947	0.0229837418663333	0.202463753185317	2.98292464203406e-17
adgrb3	251.1	-0.0382383529342069	0.319523910591113	0.0253541701776459	0.0540836395003343	0.13151148652172	3.4637274198118e-09
adgrb3	276.13	0.00897732563054114	0.337724471180546	0.0223069641243016	0.0468451644469273	0.687356575936087	5.62082667918939e-13
adgrb3	278.1	0.0168244146395095	-0.107542124956673	0.00773576797892663	0.0182697999934564	0.0296386490258288	3.94858563088807e-09
adgrb3	571.51	-0.0489430198633327	0.476597417775169	0.0317585149688444	0.0715166074616204	0.123292661009773	2.66201018587417e-11
adgrb3	585.1	0.018005287213336	0.178671135292506	0.00931996898085924	0.0207083822846238	0.0533713313649343	6.24548245278521e-18
adgrb3	585.3	0.0203480075551125	0.33438398440795	0.0100800636019706	0.0224929577053039	0.0435247745484498	5.46570893222198e-50
adgrd1	38	-0.0208429284586072	0.201750000201265	0.0175608508476597	0.0313287473459022	0.235268087496921	1.19652848198246e-10
adgrd1	41.1	0.0359000823273276	0.355795745409647	0.0298815893383877	0.0517197687787117	0.229591652968435	6.01478652369132e-12
adgrd1	250.1	0.136874014440477	0.462931258959242	0.0499095163832314	0.0768857956940577	0.00609839936819725	1.73316527527716e-09
adgrd1	250.2	0.0166415768458221	0.387734241796276	0.0128495113307792	0.021979281972183	0.195281044868969	1.19548847540033e-69
adgrd1	250.23	-0.0177706639096753	0.393044135591312	0.0335532721193532	0.0563697272276165	0.596371706021635	3.1111375790662e-12
adgrd1	250.42	-0.0470811402937949	0.349857381299274	0.0323594645625228	0.0598208126330932	0.145685351560003	4.96257020365576e-09
adgrd1	250.7	-0.0416690597824811	0.413132501184272	0.0335326548296385	0.0570956627804433	0.214000065785873	4.62810563139789e-13
adgrd1	251.1	-0.000428719536537492	0.464801269961141	0.0365911594282471	0.0613277376626389	0.990651816495367	3.4830088712786e-14
adgrd1	272.1	0.0288527881458249	0.188698114303361	0.0192906903347208	0.0341413248263062	0.134735869487325	3.25806677070343e-08
adgrd1	272.11	0.0064471014619151	0.144198688262753	0.00885879896398371	0.0160811499848404	0.466758998840095	3.0486931809636e-19
adgrd1	274.1	-0.0282426750445246	0.473466542140725	0.0218768279725537	0.0396747874068225	0.196708589094654	7.89943913579335e-33
adgrd1	276.13	-0.00160235483174225	0.344841667297424	0.0323805671429743	0.0539480256985413	0.960532730114026	1.63613061918834e-10
adgrd1	276.41	-0.00137465136179479	0.297118687092775	0.0315336069192632	0.0517963195685388	0.965228658797126	9.67731591174877e-09
adgrd1	278.1	0.0030793507338374	0.262022588877757	0.01129850262572	0.0202203778207959	0.785202972470112	2.10751224213456e-38
adgrd1	306	0.00742505848187357	0.170891256985546	0.00777896525775906	0.0140607681618927	0.339828258540109	5.47841096139714e-34
adgrd1	317	-0.0167010173998474	0.681875365869835	0.0224706688473357	0.0409546767830642	0.457338612916932	3.05081858115343e-62
adgrd1	317.1	-0.0325633280213071	0.304226898618814	0.0157832278866614	0.0287356265418679	0.0390974076179035	3.42030734984677e-26
adgrd1	318	0.0366538382159904	0.200214773752118	0.0151309502049325	0.0262116415657338	0.0154166175371849	2.1995260882104e-14
adgrd1	401.1	-0.00290042174865417	0.148522082561973	0.00669584251506928	0.0123834656306485	0.664893045929645	3.83946360316224e-33
adgrd1	411.8	0.0383982123427416	0.133990028329228	0.0139385996572865	0.0243635427917248	0.00587259878460228	3.80628226829241e-08
adgrd1	428.1	0.0168700253364923	0.319029826827839	0.0240208565833975	0.0391650963366591	0.482487479279624	3.76879069696851e-16
adgrd1	428.2	-0.00440775020236929	0.209907580541242	0.0175476477841642	0.0298653195824855	0.801669129668508	2.08806607919302e-12
adgrd1	443.9	0.0157056842592931	0.343438860807873	0.0283990180963345	0.0482854466200453	0.580238641433622	1.13812144801667e-12
adgrd1	459.9	-0.000589998816346948	0.129071431422007	0.0110515394527751	0.0198269855429657	0.95742426372159	7.52074595150254e-11
adgrd1	480	-0.0182970977723827	0.159945504837022	0.01686517337255	0.0293281033813216	0.277964078499879	4.93435014455119e-08
adgrd1	496	0.0283774719409659	0.185051004400367	0.0158930064651389	0.0277033957370176	0.0741750623325543	2.39394615601548e-11
adgrd1	496.21	-0.00243466640480384	0.255033277587225	0.0237772144786796	0.0397093958484377	0.918443201364257	1.34061288497113e-10
adgrd1	507	0.0104872221543203	0.170406849753875	0.0154038228153172	0.0268026028944754	0.495985742316818	2.04601036699042e-10
adgrd1	509.1	0.0281557383196774	0.203933101831603	0.0232684973159004	0.036138614055955	0.226264767566596	1.67034371283282e-08
adgrd1	512.7	0.0217382584563741	0.172690886500852	0.016242697508327	0.0271423848244761	0.180785494280426	1.98616905287096e-10
adgrd1	571.5	0.0192395379872532	0.472558497567882	0.0234489753138459	0.042124487794289	0.41193954379017	3.32174994889779e-29
adgrd1	571.51	-0.0153844564150351	0.738915643613486	0.0453227975461935	0.077601347892331	0.734276860182634	1.6997018595208e-21
adgrd1	572	-0.0176472690807632	0.427914200034783	0.0332575600171415	0.0606307639614354	0.595679161919878	1.69271841919277e-12
adgrd1	585.1	-0.00179402356150579	0.274102059312307	0.0135275478090759	0.0235706309023706	0.894493904424341	2.93633638604452e-31
adgrd1	585.3	-0.0163993480695725	0.180892652637818	0.0144595554182354	0.0258825316978889	0.256730377569799	2.76879973114497e-12
adgrd1	681.3	-8.52849712776806e-05	0.257941402002925	0.019785022206681	0.0346275365810118	0.996560663394391	9.40322178356426e-14
adgrd1	707	-0.00116907368633588	0.337704661370241	0.0324651858205986	0.0545698799633834	0.971274327686694	6.07467559479762e-10
adgrd1	716.9	-0.0095600710789914	0.113024093833368	0.0082830380280205	0.0151571544425707	0.248428644468681	8.86391456976541e-14
adgrd1	782.3	-0.004910737689584	0.224003315353033	0.0222318966247237	0.0363116719473998	0.825180394010878	6.87637975835224e-10
adgre1	38	-0.0053923851146769	0.242606896335462	0.0147774022863032	0.0281489623699011	0.715180446017913	6.77304006063233e-18
adgre1	41.1	-0.0188527239534282	0.281521005117345	0.0242488820665717	0.0470257166742468	0.436882850150704	2.14361101827448e-09
adgre1	41.4	-0.0551894983245959	0.23025018017025	0.0205536650268218	0.036519231841873	0.00724991118355972	2.88376186996953e-10
adgre1	202.2	0.047536936584386	0.415616042352669	0.0333443079299507	0.0677645001992332	0.153972652611637	8.61063019812649e-10
adgre1	250.2	-0.0050341619606518	0.251855207339099	0.0104994330844776	0.0198913238391979	0.631604388105272	9.65601847669393e-37
adgre1	250.23	-0.0218452586474727	0.305290380890732	0.0284229396030863	0.0509749947490948	0.442143607160691	2.11106205002315e-09
adgre1	250.7	-0.0504217975856396	0.333941700923993	0.0293402120838412	0.0517817363361355	0.0857014598650041	1.12572156001596e-10
adgre1	251.1	-0.0114887122012928	0.370807340247343	0.0304294741350451	0.0553149096517967	0.705763345598409	2.03388915668678e-11
adgre1	261.4	0.0296428905489108	0.205132952474032	0.0181915507425947	0.0333736001590382	0.103210021624597	7.91796345556234e-10
adgre1	274.1	0.0260432542812109	0.195437715637063	0.0181525088015126	0.0357465067738033	0.15137496148577	4.56881832699258e-08
adgre1	276.13	0.0447895192004751	0.291447401835544	0.0261715427323583	0.0482198156648239	0.0870105328330066	1.50207395369681e-09
adgre1	278.1	0.00572906656537306	0.235505331354959	0.00927486196530791	0.0185327914331141	0.53677422594055	5.37289483425706e-37
adgre1	280.1	0.00111826063588355	0.180707394232094	0.0123916939092876	0.0238522675494974	0.928094306870313	3.5607091381901e-14
adgre1	285	0.00633978234006379	0.131993066888007	0.0110751017524895	0.0209496202323721	0.567026914333651	2.96688417580441e-10
adgre1	287.3	0.00851203910515628	0.407924050020117	0.0280604752967287	0.0539334860699251	0.761626026226811	3.92470570507949e-14
adgre1	318	-0.0131448022035201	-0.138417687767903	0.0122160776069391	0.0240721589936649	0.281916174740836	8.91826513727752e-09
adgre1	327.3	0.0452537453897837	0.235795907902629	0.0190764252014437	0.0373602577766111	0.0176808867449428	2.76504423063098e-10
adgre1	357	-0.00958965270794643	0.269401742842099	0.0251575339794224	0.0485220341369481	0.703066624050997	2.82172936597518e-08
adgre1	401.1	0.00256122672442241	0.080102435252224	0.00553444343360785	0.011050444871367	0.643522457974053	4.20488526085056e-13
adgre1	428.1	-0.00454829304330661	0.238310079833456	0.0196658554944439	0.0348257566032268	0.817098310850196	7.7591668827833e-12
adgre1	428.2	-0.00454368015922421	0.16195695474976	0.0145930581468238	0.0266758567643406	0.755527710368774	1.26884075447257e-09
adgre1	537	0.0310675450899235	0.275771436547132	0.0215927488612928	0.0430851588995283	0.150208534807054	1.5475417039958e-10
adgre1	571.5	0.0517077490755676	0.312030326278209	0.0185565128960994	0.0392746695895608	0.00532803887293828	1.94467144424855e-15
adgre1	571.51	-0.00597411271816014	1.01113018840965	0.0379437075409935	0.0720101951502467	0.87489278659524	8.68710525831317e-45
adgre1	572	-0.037312713696994	0.326605002601221	0.0283973994513053	0.0553731480887651	0.188863615332926	3.67363719000857e-09
adgre1	574.1	-0.00146313377085777	0.188795687203201	0.0156219083310308	0.0308436983099916	0.925379966151262	9.29632292114882e-10
adgre1	585.1	0.000689461785821673	0.253618663698925	0.0111992746116015	0.0209723466340996	0.950910782809965	1.15003974368233e-33
adgre1	585.3	-0.0202581191018529	0.269686478963166	0.0122570681493601	0.0229654509583107	0.0983776058197954	7.65901269246038e-32
adgre1	591	-0.0101396272800363	0.113940163233136	0.0098329054320622	0.0185508154089295	0.302450130503725	8.14596800577269e-10
adgre1	681.3	-0.00113121414013897	0.219153015082886	0.0163448442373352	0.0315453711045529	0.944823073521687	3.72522528486221e-12
adgre1	707	0.0380708927540077	0.328266483770913	0.0263455121805768	0.049222903285824	0.148440532939537	2.57589979830671e-11
adgre1	716.9	0.00116997288033652	0.0797590326094971	0.00689204092792412	0.0136169628058429	0.865201166465784	4.70370422306012e-09
adgre1	782.3	-0.00634993570753602	0.239599970956702	0.0185231703587546	0.0328535883020178	0.731741090609751	3.0321364218196e-13
adgre2	165.1	0.0326922712651141	-0.297841617553769	0.0192873342077667	0.0422882816127992	0.0900730624110623	1.87976594403262e-12
adgre2	250.1	0.0285913012520548	0.560554096443099	0.0334301823586171	0.0707657195262294	0.392410479979513	2.35104146551146e-15
adgre2	250.2	0.00211730148437611	0.235142196818635	0.00936019865220599	0.0201629972123818	0.821043830834845	1.99151483284902e-31
adgre2	250.23	0.0822048983924184	0.541795186723999	0.0257275553486785	0.0510191921855577	0.00139729952301914	2.42011785302695e-26
adgre2	250.7	0.0781133107344153	0.551034905712473	0.0261225681134124	0.051832930905064	0.00278738672026846	2.13850965464363e-26
adgre2	251.1	-0.0140608271515141	0.517384323315956	0.0268769071494891	0.0554934836943917	0.600865389514253	1.12740016479103e-20
adgre2	269	0.0106042131514046	0.405015144366703	0.037269746628837	0.0723263031114372	0.776007286775679	2.14559677268873e-08
adgre2	276.13	0.0305363864520475	0.335340865054063	0.0241257942862222	0.0479127785710244	0.205615036052536	2.57821673149612e-12
adgre2	278.1	-0.00397422236080847	0.121251963447437	0.00829262728387533	0.0186355391557282	0.631762440284107	7.69266286901779e-11
adgre2	287.3	0.0458000585628036	0.464448018353307	0.025511046683446	0.0545320454041713	0.0726054378392492	1.63776107261168e-17
adgre2	317	0.00108649034820636	-0.208239494401013	0.0167421937324384	0.0381022922582111	0.948257331220843	4.62190453257305e-08
adgre2	318	-0.0117244145575369	-0.357233555917095	0.0108012920718985	0.0243883605028582	0.277716164626368	1.39339497513533e-48
adgre2	428.1	-0.00346026670707042	0.206579789113912	0.0174885177119738	0.0352086153435579	0.843155111145449	4.42927544198516e-09
adgre2	496	0.00349762923582996	-0.258333620920282	0.0114896318168131	0.0252206144660836	0.760810881724011	1.27288026133331e-24
adgre2	496.21	0.00229066416874933	-0.262577801425263	0.0175856327840167	0.0361908487085148	0.896362541366787	4.00581410508113e-13
adgre2	571.5	0.0132308692244908	0.264228868773654	0.0170848903306686	0.0393488669380483	0.43868285968378	1.88025997289231e-11
adgre2	571.51	0.102161177356533	0.992018459467434	0.0348780386725376	0.0722150376914022	0.0033994772439986	6.09437564871016e-43
adgre2	585.1	-0.00407524839856755	0.223878707944871	0.00998618496478727	0.021279251800481	0.683208617642689	6.91462296340705e-26
adgre2	585.3	-0.0197691367742467	0.31095574619187	0.0107501473785463	0.0231377021034729	0.065920443633787	3.55531528571596e-41
adgre5	165.1	-0.0342899252228363	-0.320192150270612	0.0353136486483729	0.0417095436401089	0.331543027452091	1.63223947220041e-14
adgre5	250.1	0.0688900944115863	0.633477642021807	0.0681363805940989	0.0709956570474488	0.311986832419043	4.54784537998607e-19
adgre5	250.2	-0.0258130585671343	0.266065956541255	0.0174605174152801	0.0201442775232459	0.13930948409851	7.88752007808398e-40
adgre5	250.23	-0.0810150011666932	0.582499863448597	0.0442032833106857	0.0507608707229423	0.0668349325014797	1.75422058447308e-30
adgre5	250.7	-0.098044159940843	0.58375206387687	0.0441646103071349	0.0517070089323575	0.0264207272766381	1.47687322309847e-29
adgre5	251.1	0.00828465300677262	0.454207045516691	0.0520894818298048	0.0551333149645086	0.873632189437683	1.74615012175781e-16
adgre5	269	-0.059167399384424	0.443152914889026	0.0669790807469102	0.0720355841630958	0.377035677904969	7.65788873590997e-10
adgre5	276.13	0.0196481978750697	0.385585124731858	0.0466934823941129	0.0478511678764951	0.673907692845497	7.75473317724028e-16
adgre5	278.1	0.0125362914391915	0.170702489238308	0.0161179281221154	0.0186311061061382	0.436695453495196	5.08355000999944e-20
adgre5	287.3	0.0414005503079185	0.488332428684244	0.0502129027514477	0.0549917137155882	0.409655380178024	6.67946941418358e-19
adgre5	318	-0.00754463583705181	-0.364644140140933	0.0206132668306064	0.0244017299326285	0.714358553225618	1.72043190958989e-50
adgre5	428.1	-0.036878908254169	0.227437808674616	0.0322636710502081	0.035038514082179	0.253018873617173	8.52230341804091e-11
adgre5	496	-0.0345517194769932	-0.231707314915795	0.0212279145632938	0.0251225411319108	0.103598077901252	2.88674686544394e-20
adgre5	496.21	-0.0574804585146215	-0.26814656122003	0.0317292126810366	0.0361050393317314	0.0700489176467615	1.11217852470718e-13
adgre5	571.5	0.0195839078994346	0.261983151373926	0.0332843119593062	0.0393627860020747	0.556275556783123	2.82137240187687e-11
adgre5	571.51	-0.0456639211378198	1.05573151286871	0.061701524378724	0.0719392075435512	0.459252859914199	9.27650180459742e-49
adgre5	572	-0.0266475259108676	0.349492545046825	0.046285782020865	0.0563435601363417	0.564806273281304	5.5437844448018e-10
adgre5	585.1	-0.00297842443973663	0.25153519763546	0.0190677111336867	0.0212902503422684	0.875873394165899	3.28215712715893e-32
adgre5	585.3	0.00251680153951865	0.339918734314355	0.0207374990766663	0.0231364981723759	0.903402130207502	7.26656132589422e-49
adgre5	681.3	-0.0156611086409489	0.175068813801588	0.0274862576017844	0.0316785225887125	0.568827198930321	3.26831597603727e-08
adgre5	707	-0.0554050167315698	0.290403612436154	0.0433453255917489	0.0496397248033513	0.20117060844504	4.90905306216864e-09
adgrf5	38		0.16947323176496		0.0286547387111723		3.33253860257548e-09
adgrf5	250.2		0.1932592763446		0.0203057025647773		1.77416046486768e-21
adgrf5	272.11		0.112103219165526		0.0146476995207589		1.95888235187938e-14
adgrf5	278.1		0.12811784551908		0.0185769016353066		5.32540968532722e-12
adgrf5	280.1		0.15083868279568		0.0239943886450198		3.24880927827565e-10
adgrf5	401.1		0.0738318025893964		0.0112182074190999		4.65957236906252e-11
adgrf5	411.4		0.122709325076574		0.02120083677937		7.12517747383607e-09
adgrf5	428.1		0.195676962756034		0.0357545070573197		4.43001185376918e-08
adgrf5	459.9		0.134407260968702		0.0180155075189516		8.61015808566948e-14
adgrf5	496		0.155015432128843		0.0252319181863574		8.06593678304828e-10
adgrf5	509.1		0.1834835601151		0.0331024723780972		2.97509663877095e-08
adgrf5	585.1		0.182695637156413		0.0215017775436845		1.9494081748515e-17
adgrf5	585.3		0.149894399286069		0.0233385083628097		1.33947496972093e-10
adgrg1	8	0.0114361482530475	0.221787419531066	0.00995745440455752	0.024449476494951	0.250761721211024	1.17654669411865e-19
adgrg1	38	0.0298725109892962	0.325316090782889	0.0120911358811615	0.0288291161753099	0.0134881900376171	1.56904354603102e-29
adgrg1	38.1	0.0572177086359361	0.359692710067827	0.0248363955623446	0.0590170919645649	0.0212347311947141	1.09628479454381e-09
adgrg1	41	0.0152397090750196	0.296130521254334	0.0152648191559222	0.0362649556335453	0.318107228967436	3.19447165810007e-16
adgrg1	41.1	0.0310966004617203	0.398413158745664	0.0197110548363232	0.0484966080355266	0.114652396903866	2.11671787658411e-16
adgrg1	41.2	-0.00424857323983724	0.341492358115784	0.0241672466412962	0.0570681208443023	0.860452003282134	2.17800126206518e-09
adgrg1	41.4	-0.00277595299179645	0.3416875264827	0.0164088603287672	0.0381189364694718	0.865659758210648	3.13901435505953e-19
adgrg1	80	-0.0007714244629072	0.248969229022763	0.0181738118392665	0.0458379358245557	0.966142332041128	5.58790321660057e-08
adgrg1	112	-0.00569115109053945	0.270946748453772	0.0139547254839735	0.0339103039560079	0.683398729259671	1.34828412384699e-15
adgrg1	197	0.00975050110115058	0.144852220385346	0.00977455502220236	0.0239341393001835	0.318502890788442	1.42954241859318e-09
adgrg1	244.4	0.0108548314370513	0.161489150267162	0.0101950827485364	0.0268279282539351	0.287006078515266	1.75019670207916e-09
adgrg1	250.1	0.0414501521728787	0.939717688593598	0.0304429164447903	0.074877681811595	0.17333372756545	3.97323569090912e-36
adgrg1	250.2	0.00454850681622002	0.689462522942844	0.00862220493815551	0.0210562442192462	0.59782276726014	3.71422942846357e-235
adgrg1	250.23	-0.0284817312867074	0.995806652986609	0.0231970282259791	0.0539616261849317	0.219515256820423	4.84444076507103e-76
adgrg1	250.41	-0.00539045994518777	0.22743925674449	0.0163520822074664	0.0385291433602087	0.741664620611896	3.56853464946987e-09
adgrg1	250.42	0.00943497055110688	0.387260343793856	0.0227436971985463	0.0564412232560613	0.678259833439434	6.82351774168778e-12
adgrg1	250.7	-0.0306378526615317	1.01833805732584	0.0235903548421267	0.0549009575056629	0.194031495141011	8.364269038742e-77
adgrg1	251.1	0.0423188153043524	0.836803014056043	0.0247917498770093	0.0577065159288887	0.0878273135696304	1.19372764739266e-47
adgrg1	261.2	-0.00468206318401687	0.283248702299359	0.0202209435120592	0.0476360503257559	0.816891245046337	2.74607006516916e-09
adgrg1	261.4	-0.0104812674351525	0.289323772787469	0.015204264234421	0.0356348907282405	0.490594438003164	4.69595718076199e-16
adgrg1	269	0.0030002876195405	0.736884963627076	0.0342562679927517	0.0746539732822575	0.930207629354249	5.57889919347494e-23
adgrg1	272.1	-0.00306097129485441	0.179182732629134	0.0128496835532351	0.031138862995387	0.81171531373543	8.69953636498448e-09
adgrg1	272.11	0.00194021546920007	0.124315928632669	0.00599746419469792	0.0144780794744657	0.746312087335326	8.96642439334229e-18
adgrg1	274.1	-0.0272469757338839	0.318614112163014	0.0151915597769258	0.0356162505187312	0.072883407118931	3.69428766664516e-19
adgrg1	276.12	0.00933746235877411	0.222801565361721	0.0142025202711528	0.0336046687135011	0.510890913475624	3.35510165814376e-11
adgrg1	276.13	0.0130086170122237	0.488399011342087	0.022018934290748	0.0489881274046048	0.554659589409941	2.06764382680723e-23
adgrg1	276.41	0.0253258520487997	0.438047748832187	0.0214178403596974	0.0481062781842489	0.237021144306781	8.56067236394028e-20
adgrg1	276.5	0.0111909276625802	0.294314427887593	0.0132306776915928	0.0307237121802277	0.397646593956564	9.7619572003106e-22
adgrg1	277	0.0210757552370084	0.312618727690314	0.0226859592319734	0.054153504723608	0.352877684667807	7.79532055273358e-09
adgrg1	278.1	-0.00664030890675509	0.447275356828901	0.00765942398669831	0.0196553874435955	0.38597146048124	1.25539800926095e-114
adgrg1	280.1	-0.00529349591156309	0.283842919926307	0.0102011343665977	0.0248281206151661	0.603821775928487	2.88314860704601e-30
adgrg1	285	-0.0111685945021973	0.205267748988913	0.00915093589342466	0.0215368333163179	0.222280471758294	1.55762073950577e-21
adgrg1	287.3	0.0038126384677105	0.394490467155091	0.0231886472756576	0.0561055884933178	0.869401841210763	2.04742415725583e-12
adgrg1	290.2	0.0226230682227516	0.288181820357551	0.0161244839116639	0.0379229191223669	0.160609121835835	2.98090036833479e-14
adgrg1	292.4	0.0115196596362831	0.213257182626327	0.0159422033250845	0.0361464526987352	0.469932471568303	3.63921655422561e-09
adgrg1	302	0.023193268264848	0.609939831510233	0.0239516523803078	0.0532559959609401	0.332876153265653	2.27199418821563e-30
adgrg1	306	-0.000198518021460449	0.161156335633241	0.00526040871672619	0.0128622407262337	0.969896469223394	5.15422689839466e-36
adgrg1	327.3	-0.006334716105552	0.408348779856397	0.0161002538445427	0.037984074519011	0.693983879398177	5.89246391096762e-27
adgrg1	350.2	0.00169123623689649	0.26593507462457	0.0132552963284805	0.0303755949123816	0.898473864524947	2.04297726022788e-18
adgrg1	357	0.0217617860147294	0.348950293181805	0.0205533253405739	0.0496730621784228	0.289692532685804	2.14157894078938e-12
adgrg1	394.2	-0.0304793926737471	0.227893913438414	0.014554591604876	0.0334866258719127	0.0362472647065449	1.00684652943199e-11
adgrg1	394.7	0.00188058087134977	0.263280260472748	0.0189197500139097	0.0418593458112348	0.920822457013787	3.18200836944762e-10
adgrg1	401.1	-0.00594296143501067	0.216952787866983	0.00455833738188224	0.0112895077188059	0.192316660134022	2.65700693446708e-82
adgrg1	411.2	-0.0130519353739601	0.188266628342276	0.0109494716646251	0.0256858828788466	0.233255331231173	2.30882176330795e-13
adgrg1	411.3	-0.0214176885881858	0.155657784831773	0.0114640234514599	0.0272848196753382	0.0617269070007744	1.16395956676945e-08
adgrg1	411.4	-0.0202451727951701	0.208039054077242	0.00858791066130828	0.0203391966324646	0.0184032254230776	1.47822115951194e-24
adgrg1	411.8	-0.00384202771276405	0.254259968622033	0.00922196645754542	0.0216643253346936	0.676958595543254	8.29976031387063e-32
adgrg1	411.9	0.00168714428050135	0.325511031718202	0.0228232713560505	0.0546168281374229	0.941072366063262	2.52386744474101e-09
adgrg1	414	-0.000539879467349116	0.31757758332755	0.0144079633143265	0.033656182005041	0.970109535929207	3.87518292321406e-21
adgrg1	415.21	0.076601533335214	0.530724140895898	0.0593376210755884	0.0631453428972013	0.196723170033787	4.28581935273771e-17
adgrg1	416	-0.0177016525157642	0.311508576565403	0.0139829473205921	0.0326149551813915	0.205532511011352	1.28331038811371e-21
adgrg1	418	0.00397904562941706	0.106893509783806	0.0081184431771201	0.0196786106004038	0.624046000398205	5.57370826114677e-08
adgrg1	426.32	-0.0127862540507467	0.281385404501262	0.0191063205274709	0.0440895279254287	0.50335774623557	1.74633697581407e-10
adgrg1	426.91	0.00269828542606669	0.351084044599034	0.0172859009370361	0.0402074573510994	0.875956191511902	2.50619824643715e-18
adgrg1	427.2	-0.0107368787264252	0.157477206233257	0.0114678278398313	0.0268257144711797	0.349138878280024	4.34790697778413e-09
adgrg1	428.1	-0.0174901468532048	0.508045950710057	0.0161827477522302	0.0361705505090858	0.279790677660171	8.16880300306173e-45
adgrg1	428.2	-0.0136983379819619	0.360142158358688	0.0120002104614203	0.0273201889104014	0.253658524528579	1.10997128134139e-39
adgrg1	433.2	-0.0133827886242695	0.210047648246441	0.0161905932443174	0.0378559166336475	0.408476275658892	2.879527101608e-08
adgrg1	433.3	0.00194027745183918	0.254228182722647	0.0180871367525514	0.0424037821375268	0.914571700675756	2.02969053016927e-09
adgrg1	433.8	-0.00346026320406887	0.384527327101233	0.0256998169220141	0.0598566675914436	0.892895287967318	1.32621266847949e-10
adgrg1	443.9	-0.00699355940926948	0.324417679298965	0.0191103968763735	0.0439837626070725	0.714398103228112	1.63298569550669e-13
adgrg1	458.1	0.0195910795726262	0.282086079115069	0.0164058689312836	0.0388649437549843	0.232419030871888	3.92533136231271e-13
adgrg1	458.9	0.0224150880364374	0.203105280262546	0.0123404519718139	0.0291458727686198	0.0693103882299451	3.20161046723401e-12
adgrg1	459.9	0.00368393950597985	0.195796539875233	0.00751547690906842	0.0181196771704318	0.624006246290769	3.23335490571907e-27
adgrg1	480	0.0103587177934309	0.235314347251948	0.0116226563258176	0.0265926955906967	0.372793896438602	8.84384526722553e-19
adgrg1	480.11	0.0058485296655402	0.237509426748382	0.0108376758089219	0.024771827696288	0.589439833427927	8.99093850324721e-22
adgrg1	480.2	-0.0255370883266285	0.437774242444745	0.0255235686650833	0.0589736241599281	0.317054235244217	1.14305850246961e-13
adgrg1	496	-0.0143823156113085	0.213497503072776	0.0106013216436754	0.025447321232348	0.174891468944434	4.87040313581908e-17
adgrg1	496.21	-0.0135267290565066	0.270898340658953	0.0162315482377146	0.0365948951201943	0.404641517786414	1.33516892109759e-13
adgrg1	502	-0.021237981721969	0.402932994932832	0.0245552175852478	0.0487229427677611	0.38708978725877	1.34091488696325e-16
adgrg1	507	-0.00492666908534028	0.213186537486362	0.0104114090378078	0.0244203929628186	0.636071160439334	2.54994912009384e-18
adgrg1	508	0.0126764526673075	0.234997058158786	0.0148039453262389	0.0352102096014875	0.391838051477779	2.48725147340149e-11
adgrg1	509.1	0.0103402655580047	0.3240161302318	0.0154814140408917	0.0333833191778762	0.504187979765438	2.84472496103524e-22
adgrg1	510	-0.00426455418236289	0.303679953068804	0.022853771974949	0.0530406179217926	0.851972882960111	1.03176572575974e-08
adgrg1	512.7	-0.0175164085711434	0.177790717399855	0.0108854657721228	0.0253614515435444	0.107582314867203	2.37852322283637e-12
adgrg1	519.8	-0.0138368809970204	0.148969380892988	0.00709392818381596	0.0168481924042559	0.0511136315715973	9.41370138973687e-19
adgrg1	530.2	-0.0136084800500226	0.341496139663919	0.0207485620443099	0.0525870751027623	0.511904030162013	8.36324276727209e-11
adgrg1	531.3	0.0296388632245824	0.345809264113256	0.0256426420354521	0.0626313314943924	0.247745461946006	3.36412204050514e-08
adgrg1	535	-0.0181921205745026	0.152266390782823	0.0090735995301404	0.0221578430594115	0.0449683078132284	6.33541842021109e-12
adgrg1	535.6	-0.00954793086208306	0.200371680027108	0.0148866414081539	0.036504359984437	0.521278581696825	4.04262758866869e-08
adgrg1	537	0.000588654529223846	0.307007310718304	0.0180527909951989	0.0446682600553533	0.973987670737996	6.28422838570258e-12
adgrg1	563	0.00444551283971776	0.113714529737862	0.00814469778096013	0.0192257812524148	0.585191877252893	3.32501887387517e-09
adgrg1	564.9	-0.013281406066802	0.109365373677544	0.00791088563570597	0.0190980265456782	0.093175965577438	1.02507168970568e-08
adgrg1	571.5	-0.0163886726534499	0.71664618804528	0.0157177680649262	0.0417962989280074	0.297094453159791	6.71410553798228e-66
adgrg1	571.51	-0.0790160331768956	1.40077199267464	0.0314310449718163	0.0774637176505306	0.0119387814621991	4.34272478955288e-73
adgrg1	572	0.0216400749000294	0.423492430405883	0.022850031579274	0.0579631733289763	0.343614360617606	2.74736291947697e-13
adgrg1	574.1	-0.000291455846820344	0.279270848138118	0.0128378905592091	0.0325685622313921	0.981887355692302	9.92077534383305e-18
adgrg1	585.1	0.00211821384487933	0.417525172599784	0.00921771733677967	0.0216114347940018	0.818248668404207	3.67191641765317e-83
adgrg1	585.2	0.00350110933919531	0.483807660036352	0.0305262330671558	0.0689386645997083	0.908689394954103	2.25157389720823e-12
adgrg1	585.3	-0.0115366076549731	0.417399863459314	0.00998271259816672	0.0237879656685645	0.247820828849264	6.30581801826993e-69
adgrg1	591	0.00819122493220212	0.23163440483219	0.00803222743097056	0.0194869239879275	0.307825721041044	1.38851797417201e-32
adgrg1	593	-0.000160537532106235	0.148044150615968	0.0109174874039584	0.0262872588310461	0.988267831449752	1.78355489633057e-08
adgrg1	594.1	-0.0319136302361268	0.280544670585332	0.0209629937108577	0.0507666137808771	0.127914038081149	3.273068295767e-08
adgrg1	599.4	-0.00565784541374714	0.230197325347783	0.0135023864705353	0.0329273712516536	0.675197432817808	2.7281130009745e-12
adgrg1	605	0.0284516859970145	0.618254980285652	0.0221210756447211	0.0528208374191138	0.198380234747445	1.20506277236925e-31
adgrg1	681	-0.0271441557488585	0.267036157448852	0.0192193276081775	0.0459620157395775	0.157850936739925	6.24984545685368e-09
adgrg1	681.3	0.0155009548790916	0.315853976503904	0.0134208652861885	0.0322640375618441	0.248094836377148	1.24713836835157e-22
adgrg1	687.4	0.0176416203296787	0.309191236838229	0.0160119754004142	0.0385405418698265	0.270558791869001	1.03620099051219e-15
adgrg1	707	0.0104080480163598	0.567168327220725	0.022084698195042	0.0515927775750761	0.637441719025623	4.12176233361081e-28
adgrg1	707.1	0.0244642173015663	0.410936461620119	0.0188550899870786	0.0430343393973775	0.194463982345472	1.30908529592566e-21
adgrg1	716.2	-0.00241899679915952	0.131697465984487	0.00798760140470192	0.020063098567501	0.762008784235331	5.23256467957692e-11
adgrg1	716.9	-0.00164662246236927	0.137275188462054	0.00566733887795698	0.014191816840219	0.77139858897494	3.93305056129624e-22
adgrg1	740.9	0.00886040144290365	0.203828492997628	0.0103239652193985	0.0254453504902516	0.390762009845114	1.14297322040177e-15
adgrg1	782.3	0.00181064940947571	0.331181626462274	0.0151754696433679	0.0341128729848459	0.905026413563649	2.77644517829229e-22
adgrg1	783	0.0171366191620475	0.235250983237219	0.0159287892538891	0.0383756416231166	0.282004701863808	8.77596853893364e-10
adgrg1	788	-0.00469731758867303	0.205313130194935	0.0107486365656338	0.0253173582493535	0.662100322644357	5.07952252403975e-16
adgrg1	789	0.00352746040886842	0.136439719333039	0.00964118733360509	0.0240125616427876	0.714459049111669	1.33117505038363e-08
adgrg1	798	-0.00277643892277227	0.210145237684252	0.0117102644101012	0.0272197447845634	0.812583503110947	1.1603474759144e-14
adgrg2	8	-0.0122857006009799	-0.208520577112447	0.0398915205888058	0.0248107845452263	0.758099265867615	4.29933554313344e-17
adgrg2	38	0.0570076390963116	-0.272950576912927	0.045684196714096	0.0297539140419042	0.212081069490595	4.57470001557222e-20
adgrg2	41	-0.0584450522162903	-0.32620637739758	0.0678088832685154	0.0369670083042406	0.388737876439567	1.10189033631088e-18
adgrg2	41.4	0.0179782066944574	-0.325155033666269	0.0621028132483587	0.0379494934603171	0.772205651567237	1.05206931492152e-17
adgrg2	165.1	-0.0771138556300534	-0.240437501985884	0.0791669638845982	0.044061748000329	0.330023721051924	4.84707926667021e-08
adgrg2	208	-0.0020944803633639	-0.108067278566321	0.0289029399443014	0.0181943533990165	0.942231064651996	2.85709047659405e-09
adgrg2	250.1	-0.0717741570751033	-0.524497924089423	0.140383325917984	0.0752190757421412	0.609160143340602	3.10390247101978e-12
adgrg2	250.2	0.012233141977121	-0.431590932114768	0.0348733351154259	0.0211715431186054	0.725747518824227	2.25245781161511e-92
adgrg2	250.23	-0.0581685878016138	-0.71404004833561	0.104178550570643	0.053325304831221	0.576602170451695	6.89328664833604e-41
adgrg2	250.7	-0.0428693075974175	-0.732590200245924	0.104482142355364	0.0544985085293346	0.681583894247464	3.41235188398763e-41
adgrg2	251.1	-0.0388782292049506	-0.568833149045563	0.108655749603559	0.0569526642557286	0.720484711334451	1.72324102094716e-23
adgrg2	261.2	-0.0177756889500228	-0.437800019115799	0.0827130235181456	0.0482583398653101	0.829839061739356	1.16844104111772e-19
adgrg2	269	0.0741049244191473	-0.532012344286941	0.130586996594249	0.0757780649147621	0.570391150628672	2.20816050428608e-12
adgrg2	272.11	-0.0226474256320644	-0.21473816736072	0.0252134573394863	0.0151811422259376	0.369064172030292	2.00345759859872e-45
adgrg2	274.1	-0.0804254080061861	-0.306739813111333	0.0755562925551724	0.0382249974201405	0.287127815618941	1.01868166628226e-15
adgrg2	275.5	0.0827289951727417	-0.28814156805203	0.071430527965889	0.0504074088479535	0.246792951347801	1.08897729072742e-08
adgrg2	276.13	-0.0278713696689066	-0.458804917893094	0.0956067712865803	0.0498977304655153	0.770652980523588	3.75324240577387e-20
adgrg2	276.14	0.0210568357982438	-0.220388310075396	0.0600551974398565	0.0387465567306015	0.725869920984884	1.28576702251072e-08
adgrg2	276.41	0.102356808723057	-0.443648464249026	0.0764493423539996	0.0489482308820696	0.180608407497447	1.26184364008471e-19
adgrg2	276.5	0.0213183518616388	-0.283796072716391	0.0515368301189235	0.0312410086034361	0.679128430455326	1.04571621405043e-19
adgrg2	278.1	-0.00135120140634716	-0.431947579155117	0.0306176334247942	0.0194022620103535	0.964799601652916	8.48904454118756e-110
adgrg2	280.1	0.0134052475001542	-0.304229225447239	0.0395637369197583	0.0249897533397164	0.734740341696159	4.2677128456019e-34
adgrg2	285	0.014422815063796	-0.250471088433531	0.0357191639871343	0.0219737669776161	0.686371807120417	4.24695153540916e-30
adgrg2	290	-0.00396137440974897	-0.257463789600972	0.078162662288504	0.0458848909610947	0.959579589329588	2.01067890123546e-08
adgrg2	290.2	0.12680226144451	-0.216088603751927	0.054207811526927	0.0392462101914506	0.0193257066110502	3.67133201969431e-08
adgrg2	302	-0.0457692405545112	-0.457897899680381	0.126781193183959	0.0584481095777186	0.71809219560976	4.71598315368463e-15
adgrg2	306	-0.00167837024968471	-0.158498935302174	0.0216594910219332	0.0135075430769444	0.93823461698598	8.52225436959011e-32
adgrg2	327.3	-0.0319819635286217	-0.389720629071921	0.0724964250464144	0.0396597460209947	0.659102754197457	8.64858801682578e-23
adgrg2	342	0.106318830443361	-0.368589842999837	0.0815055229475543	0.0551091165338296	0.19208458233662	2.25678904012332e-11
adgrg2	350.2	0.00486904596958085	-0.266967979297854	0.0527225365723617	0.0312508182664634	0.926418159760907	1.31062875638377e-17
adgrg2	366	-0.0160519482099667	-0.106337638575724	0.0266226511007675	0.0169572028173771	0.546546431876841	3.58869850808323e-10
adgrg2	394.7	0.0949922850501407	-0.278974847755106	0.0664920824852848	0.042859827239109	0.153111898903676	7.56499941805329e-11
adgrg2	401.1	0.0108344749019322	-0.232550380516073	0.0182416557401613	0.0117705147071332	0.552551294767404	6.9796081610584e-87
adgrg2	411.2	-0.0438400899480938	-0.255118381622679	0.0494774968519745	0.0273978837246965	0.375584552642898	1.25910230011316e-20
adgrg2	411.3	0.0270277659445188	-0.190977013593935	0.0456849571025356	0.0288126138516008	0.554110478856139	3.39705325441316e-11
adgrg2	411.4	-0.00866997677993981	-0.193029759906797	0.0372540748331864	0.0219341608729151	0.815974491909751	1.36308827627857e-18
adgrg2	411.8	-0.0427281413918427	-0.323795368246493	0.0417294271107237	0.0230503553385426	0.305866877871557	8.00219183309852e-45
adgrg2	414	-0.0370133423161548	-0.334360149345388	0.064073188160991	0.0352495336097599	0.563485000951677	2.41178003632848e-21
adgrg2	415	0.0158005390745607	-0.20991172688922	0.0599469994041968	0.0380360783042087	0.792107312663902	3.41413382622815e-08
adgrg2	415.21	-0.0407864710973622	-0.357411477223091	0.252544723919776	0.0629733763348151	0.871698057796625	1.38206167698117e-08
adgrg2	416	0.0106827839726022	-0.306120195642024	0.0569371987822473	0.0338628688883123	0.851171425006052	1.56677705228351e-19
adgrg2	418	0.0270765434790683	-0.13476251610008	0.0311847974157529	0.0201663812339711	0.38525146554241	2.3484641672878e-11
adgrg2	426.91	-0.10873150956886	-0.318494950624819	0.0861047258652073	0.0420447296568542	0.206667486711996	3.58724969650111e-14
adgrg2	427.2	-0.0184551698764631	-0.175509541905654	0.0494097446462809	0.0285806280931453	0.708766853553115	8.20775965119192e-10
adgrg2	427.7	0.0478936260096992	-0.234880982248366	0.0652616778045092	0.0430347694046106	0.463027612902882	4.81703412902122e-08
adgrg2	428.1	-0.1018940744681	-0.396868478725099	0.0776338345264155	0.0367317682261679	0.189352933874099	3.27728990767079e-27
adgrg2	428.2	-0.101229888902633	-0.321882591088515	0.0578682938906308	0.0282721319853237	0.080236541603041	4.95802849905342e-30
adgrg2	433.2	0.0580608478260866	-0.24446293234143	0.0609888525714335	0.0394470348186915	0.341101470787071	5.74600882204281e-10
adgrg2	433.21	0.0509509175536455	-0.238472395967103	0.0661458997889374	0.0435218018592215	0.441133334583807	4.26824055219716e-08
adgrg2	433.3	0.0102293265442617	-0.253439112940151	0.0711987614751678	0.0436454562249867	0.885758838283875	6.36896430108544e-09
adgrg2	433.8	0.0857897821543816	-0.377226397823738	0.0929086700800354	0.0613742385668147	0.355810475675222	7.92956199220854e-10
adgrg2	443.9	0.142543293890043	-0.340354229359577	0.0650469900489945	0.0460331431611628	0.0284236150765703	1.42822235071175e-13
adgrg2	458.1	-0.131272695160389	-0.220027503401874	0.0810934939442555	0.0402193813302451	0.105494158171204	4.48303419503251e-08
adgrg2	458.9	0.0507799045100137	-0.228164630805389	0.0464888306573934	0.0302090880017116	0.274699797400499	4.25843949229648e-14
adgrg2	459.9	0.00147205163465479	-0.216736266732245	0.0304468894303781	0.0187796499310015	0.961438758801274	8.19501385003095e-31
adgrg2	480	0.00293181644013745	-0.313897628034473	0.0474319864299166	0.0278055194579823	0.950713378312445	1.48650959337492e-29
adgrg2	480.11	0.0468043090954427	-0.248280637618794	0.0412530407121424	0.0256621123747325	0.256557086660645	3.85135604988558e-22
adgrg2	480.2	0.0756245867984094	-0.404374396834805	0.0945360255325379	0.0600984136170068	0.423736744272607	1.71377477887938e-11
adgrg2	496	-0.0675815829153185	-0.213935082966543	0.0473231175513227	0.0264038216673644	0.153266490779344	5.38727082918164e-16
adgrg2	496.21	0.018311317908293	-0.322474187731279	0.0641710419895354	0.0377525821927727	0.77537468392621	1.321718160587e-17
adgrg2	507	0.0481886565646596	-0.217889301595523	0.0397595888008656	0.0255888314103391	0.225512044262992	1.66567713565395e-17
adgrg2	508	0.0832009797345451	-0.225845780243148	0.0530995425255883	0.0363023849068327	0.117141120728011	4.93246953841266e-10
adgrg2	509.1	-0.0319626416503719	-0.349183608329986	0.0667358637333583	0.0345018062420277	0.6319795325703	4.47049711463078e-24
adgrg2	509.2	-0.134187264249404	-0.337986383561428	0.130862290468822	0.0536964837094804	0.305170625951804	3.08619421702669e-10
adgrg2	512.7	0.06260648963751	-0.201632395787522	0.039598231382066	0.0258719388983715	0.113868303794252	6.51892531422194e-15
adgrg2	519.8	-0.0303746864039529	-0.149740652166188	0.0295163540315826	0.0172776704049081	0.303442134514149	4.44764868999997e-18
adgrg2	535	-0.0132070955980281	-0.146342266453232	0.0363536518247855	0.0224795787192862	0.716384617196853	7.51461540933014e-11
adgrg2	535.8	-0.0863487504480681	-0.165858160319296	0.0512738676987951	0.0289957117358297	0.0921682616674515	1.06465922917509e-08
adgrg2	550.2	-0.0316983299362383	-0.110075622915396	0.0308565107682615	0.0190855440064275	0.304287820132302	8.04623903339485e-09
adgrg2	562.1	-0.00854339148113125	-0.122354719160302	0.0244580049888197	0.0155569802995666	0.726857642755769	3.69273920337285e-15
adgrg2	563	0.0251884430995512	-0.127784211252108	0.0310622975979534	0.0197201130992659	0.417422619993272	9.17880446637567e-11
adgrg2	564.9	-0.0387636628308838	-0.130098495656502	0.0340009168232989	0.0198614822033527	0.254254228258554	5.74249268654476e-11
adgrg2	568.1	0.0280634621305504	-0.259665768479615	0.0633103034638587	0.0433085158432723	0.657571550025609	2.02584849147545e-09
adgrg2	571.5	-0.0181017156247851	-0.333025474596716	0.0648779577668081	0.0411153034773371	0.780235770938949	5.50524805530528e-16
adgrg2	574.1	0.0613685623272697	-0.332259677379841	0.0455395669289248	0.0323783647166075	0.17779101421748	1.0475691871224e-24
adgrg2	574.12	-0.0793433896428894	-0.36699871195733	0.0744801304184568	0.0440761120051528	0.286741974224977	8.32840477682959e-17
adgrg2	574.3	0.0182508786723152	-0.306701367770598	0.0868833217044781	0.0553288818222662	0.833619334125453	2.96922467349882e-08
adgrg2	585.1	-0.0145984150205547	-0.302231266290629	0.0389923202647895	0.0223097126995487	0.708112651010442	8.24549170415095e-42
adgrg2	585.2	0.0726168534579183	-0.406996781565666	0.113868686431751	0.0693906267340365	0.5236530208386	4.4832375534198e-09
adgrg2	585.3	-0.0276680203694487	-0.280550695893469	0.0414001060119722	0.0239204449622709	0.503937033644382	9.10689284555223e-32
adgrg2	591	0.0161416867785561	-0.203770733184401	0.0302799770907672	0.0195860624826884	0.593977366552255	2.38078359687206e-25
adgrg2	594.1	-0.0427613955406648	-0.321491580378927	0.0939423351316116	0.0528723618999259	0.648974208037216	1.19791621985491e-09
adgrg2	599.4	0.0334357516839739	-0.2966553263055	0.0486956578937091	0.0325786497419572	0.492317832962169	8.56170545911333e-20
adgrg2	605	-0.143034126142936	-0.299596407097608	0.135123733398613	0.0490005145684672	0.289808483692749	9.70740729995634e-10
adgrg2	681.3	-0.064554401132822	-0.271192950893772	0.0603872153536878	0.0333284520724615	0.285066177865831	4.05259336097818e-16
adgrg2	686	-0.00579264898559664	-0.205988248658676	0.057357431129394	0.035392455915324	0.919556709736879	5.8806305736816e-09
adgrg2	707	-0.239902022371506	-0.422598259357458	0.12980262806407	0.0518633960654452	0.0645725184029605	3.69090582316219e-16
adgrg2	707.1	-0.154560037313582	-0.356134617704698	0.097124688439707	0.0437579031600573	0.111529291578953	3.99380927704424e-16
adgrg2	714.1	0.0328325519321006	-0.281865896796758	0.0654928510700984	0.042425513045337	0.616149414809508	3.05732872154113e-11
adgrg2	716.9	-0.0267186967339293	-0.099172574275461	0.0227381054270816	0.0143802248328379	0.23996968168563	5.33162220059087e-12
adgrg2	782.3	0.0338331662500337	-0.311762686447212	0.0579100129264631	0.034627684426028	0.559060940790257	2.19075732510686e-19
adgrg2	790.6	0.0097455523978969	-0.185724235176435	0.0483589738114465	0.0287145006870629	0.840287918314805	9.93349354829819e-11
adh1b	244.4	-0.0424573634910202	0.138978444294183	0.0596006530932547	0.025466214113868	0.476239362096424	4.83250312153809e-08
adh1b	250.2	-0.104678513146452	0.54541647332739	0.0454302638888336	0.0205802344460684	0.021213767053134	9.2019707688279e-155
adh1b	250.41	-0.00243035420587652	0.354405009421903	0.101367965471013	0.0387979007240784	0.980872099717161	6.56223497621294e-20
adh1b	250.42	0.0818695359846235	0.402977064382037	0.160257382229546	0.0559903746054748	0.60944712690099	6.14363135949496e-13
adh1b	269	-0.251956897263198	0.450264671525468	0.143582333437401	0.0743116932627624	0.0792951699214182	1.36854468611574e-09
adh1b	272.1	-0.0866839818944031	0.198887106896339	0.0699696845491598	0.0320501535449995	0.215390263743779	5.45245796184467e-10
adh1b	272.11	-0.034622524769053	0.194168460073347	0.0356044852066033	0.0150437470913354	0.330841488817058	4.11424031946154e-38
adh1b	274.1	0.0400763658605143	0.335403156538654	0.101196952272153	0.0375544285797671	0.692087731158118	4.21712443811995e-19
adh1b	278.1	0.0576627623426444	0.403729233750629	0.0519742232694693	0.0187309198830858	0.267236431862566	4.83977710517005e-103
adh1b	317	-0.0131164612300027	0.261487343047958	0.092582698797688	0.0389876059633993	0.88733836629007	1.98754598536316e-11
adh1b	327.3	-0.0924701498709342	0.301234247416968	0.0857399092049164	0.0383101620490199	0.280812461963486	3.74928195129215e-15
adh1b	401.1	-0.000610966212236343	0.20847803973636	0.0282129998359126	0.0115960622434763	0.98272277276612	2.87945982724174e-72
adh1b	411.8	0.0100060727145609	0.140327971597945	0.0585576322388811	0.0229612898795483	0.864321553692366	9.8697695955507e-10
adh1b	519.8	-0.047347659542524	0.0927842615710535	0.0410146954131683	0.0168520595240481	0.24833326618358	3.67471757063427e-08
adh1b	571.5	-0.0550591749804285	0.76279775764788	0.0889523606010607	0.0392053087500717	0.535933661019486	2.56772411808004e-84
adh1b	571.51	0.32639407049552	0.800320851426746	0.320411293571623	0.0732920675404645	0.308358624928421	9.28930195040391e-28
adh1b	573.7	0.0849887845078106	0.268913485780847	0.10131845966407	0.0348919987257711	0.401565704966963	1.28785178227453e-14
adh1b	574.1	0.12259966137037	0.268332166752426	0.0965961516081789	0.0315038327958777	0.204370384293756	1.63111610456313e-17
adh1b	574.12	0.0332799483589539	0.250957123181208	0.113308647621209	0.0427191523788149	0.768979070756096	4.2391403066627e-09
adh1b	585.1	-0.0384582971037233	0.186527795124264	0.0542105415316761	0.0221630667941316	0.478060965072363	3.89044031431755e-17
adh1b	585.3	-0.000199852400822465	0.15389779837556	0.0617181855497614	0.0242471149652394	0.997416339042287	2.19474148702265e-10
adh1b	716.2	-0.0194851443890592	0.154229329136901	0.048307248941461	0.0200597819640841	0.686684436846298	1.48887678464714e-14
adh1b	716.9	-0.0214974974912471	0.124739713173162	0.0343557550065394	0.0141412538544916	0.531490698364145	1.13462589027719e-18
adh4	38	-0.0109607376280995	0.172383228587828	0.0121035985738197	0.0296547946466573	0.365159912135807	6.13642076742346e-09
adh4	208	0.00341791083894663	0.105016860277077	0.00706246725926648	0.0178478420351513	0.628418358814847	4.00446440522918e-09
adh4	244.4	-0.0160140036714738	0.139723940636074	0.0101897695286081	0.0251285702862938	0.116048769499066	2.69216065515196e-08
adh4	250.1	0.00495372770644806	0.416633218751683	0.0305633505273041	0.0726827232847298	0.871242344111684	9.91257213412092e-09
adh4	250.2	-0.00465451827039702	0.678886375234869	0.00861480795305335	0.0205405170351695	0.588995158194333	1.50075311907983e-239
adh4	250.23	-0.0242557222101162	0.409741518670282	0.0230444544215305	0.0522742639606735	0.292541677909956	4.56676073029892e-15
adh4	250.41	-0.0251069991235847	0.392868619952099	0.0162897501836501	0.0383241056515736	0.123249655511527	1.16866014003441e-24
adh4	250.42	0.0118506611801057	0.439958709488399	0.0227891155710826	0.0558661589034238	0.603053755084818	3.4012347160412e-15
adh4	250.7	-0.0358793912891695	0.411918513631428	0.0233958630549927	0.0533902440581558	0.125133394427185	1.20755370698195e-14
adh4	261.4	-0.0111545691117835	0.20055424931595	0.0151676187974305	0.0336171954294087	0.462083789448076	2.43403513919146e-09
adh4	269	-0.0138536811747967	0.466584430732945	0.0341858992992533	0.0743357068431527	0.685297077427666	3.45789598235925e-10
adh4	272.1	0.000522264625213896	0.259863623901503	0.0128375683702987	0.0319723079434259	0.967548997497216	4.37253269996246e-16
adh4	272.11	-0.000483737874343673	0.259172785180113	0.00599721308685692	0.0150404537448784	0.93571199485654	1.53535818029291e-66
adh4	274.1	-0.0324344311275701	0.413502731015957	0.0150862568758673	0.0377703910759852	0.0315605692824283	6.8080203081013e-28
adh4	278.1	-0.0107147072666389	0.470458617141293	0.00764175833992817	0.0185737947230855	0.160877655039658	1.52504862717729e-141
adh4	302	0.020310858341691	0.411328221966609	0.0240334082267222	0.0583036468685404	0.39804978057631	1.72686044744613e-12
adh4	306	-0.00333037542740003	0.120330156540794	0.00525474681595126	0.0133164019104522	0.526221675741669	1.62158675045782e-19
adh4	317	-0.0132832795658488	0.289668000729649	0.0153915885727504	0.0392050417119595	0.388125370711814	1.48450285702485e-13
adh4	318	-0.0121770433345054	0.143140282772199	0.00997542112021966	0.024853590122641	0.22219785182421	8.44433172643645e-09
adh4	327.3	0.00292254480371276	0.388175431400021	0.016079287670142	0.0383195603347469	0.855772371500886	4.06835587564511e-24
adh4	401.1	-0.00981447755825347	0.257531046151294	0.0045509470157415	0.0116486933452051	0.0310384686370911	2.63872141892245e-108
adh4	411.2	0.00735802528026899	0.152976755357794	0.0109413104868177	0.0273669829430268	0.501265790401797	2.27293310488256e-08
adh4	411.3	-0.00300174202907659	0.178155189843594	0.0114263368327336	0.0287638261771263	0.792778892852612	5.87592207391274e-10
adh4	411.4	-0.0150809116411465	0.145782329625728	0.00855375582829181	0.0219011306166884	0.0778878689820498	2.80646942813719e-11
adh4	411.8	-0.00899456019053193	0.205321765338146	0.00920501549556854	0.0231517303423043	0.328501387997269	7.41192292229078e-19
adh4	418	0.00992737542374618	0.119288289995507	0.00812855861607811	0.0196148606264132	0.221973999947691	1.19043863431587e-09
adh4	459.9	-0.00156231278954433	0.10937153375031	0.00751413281002197	0.0186761320692976	0.835294103715719	4.73521537123312e-09
adh4	480.2	-0.0130677950559516	0.332476721824524	0.0253948551561534	0.0587021881197413	0.606843502877527	1.48067719407048e-08
adh4	519.8	-0.0141625668723122	0.105158703433511	0.00707043977320877	0.0169514091525434	0.0451700627661298	5.52078550125029e-10
adh4	530.11	-0.00613885427499795	0.10729185574722	0.00741990436393071	0.0180476398585064	0.408038986555055	2.76584364600674e-09
adh4	535	0.000307948410624023	0.119412241248884	0.00905351615544451	0.0219978380079152	0.972865800743317	5.68734024453581e-08
adh4	550.1	0.0173046155211982	-0.183890395204426	0.0110654786442907	0.0289894658494033	0.117855627753642	2.24818491843109e-10
adh4	562.1	0.00226350042072117	0.107765604382107	0.00605553210113309	0.0153261112649172	0.70856018192677	2.04319798756231e-12
adh4	571.5	-0.0212538872559124	0.824499206033003	0.0156406879014657	0.0387771073234453	0.174183213572634	2.52462268522061e-100
adh4	571.51	-0.018373749739973	0.733079770284001	0.0310531879487737	0.0744231254250459	0.554060588976938	6.84342391359618e-23
adh4	573.7	-0.00914021040419117	0.278851375279215	0.014257811356274	0.0347270774002788	0.521479242231359	9.76342320839836e-16
adh4	574.1	0.00421709839549814	0.30939467422911	0.012841163945821	0.0314437608311611	0.742605701439001	7.59969459460352e-23
adh4	574.12	-0.000208987935541599	0.289274570256154	0.0173263090628163	0.0427097338106782	0.990376242089089	1.26107441040555e-11
adh4	585.1	-0.0205338588856029	0.2267830592535	0.00919253793855232	0.0221713996710276	0.0254993318306522	1.47591411895268e-24
adh4	585.3	-0.015972485738525	0.197060048714222	0.00995374238559968	0.0238759596565083	0.108566138953664	1.53831815533054e-16
adh4	605	0.00881781412156107	0.329730827108597	0.0221985653428695	0.0492437085054813	0.69120191348891	2.14351863079031e-11
adh4	716.2	-0.00883667767943979	0.19619147069507	0.00797712839564095	0.0200087470496171	0.267969057279641	1.06844780391163e-22
adh4	716.9	-0.0101392423133173	0.161809779806638	0.00565887362101627	0.0141144200625557	0.0731742814841481	1.9971873925671e-30
adh4	740.9	-0.0134649960815904	0.180005147850833	0.0103157661576008	0.0249741253920542	0.191796438414431	5.69191424034803e-13
adipoq	250.1	-0.0616454397600834	-0.528982844903799	0.0514810661739017	0.0784635705408988	0.231135464788833	1.5647551663958e-11
adipoq	250.2	0.0321077184533335	-0.771002301272553	0.0158244170737175	0.0221399359020211	0.0424584434340761	1.052105486561e-265
adipoq	250.23	-0.0428106571976886	-0.560733212571088	0.0396420579239356	0.056816937560463	0.280173245179781	5.66591144164148e-23
adipoq	250.41	0.0194084367121708	-0.360412045411943	0.0296582425479315	0.0417152127389212	0.512852336471348	5.63002830167827e-18
adipoq	250.42	-0.0383002488096056	-0.420216375015829	0.0391889125820959	0.0605809254134394	0.328408976979474	4.02084151199237e-12
adipoq	250.7	0.000190264871704335	-0.607594501956143	0.0419152417112308	0.0576129940848609	0.996378193801102	5.29289896165491e-26
adipoq	272.1	-0.0087680453836382	-0.207944384166028	0.0227104678810169	0.0344052658176466	0.699437814546324	1.50367761347602e-09
adipoq	272.11	-0.0147857651655663	-0.233473961914547	0.0105636602124443	0.0161767000500345	0.161608563155729	3.2207089415561e-47
adipoq	274.1	0.0450110284894737	-0.308278829817053	0.0281640239192507	0.0406502716717326	0.110004118348865	3.35877686501501e-14
adipoq	276.12	0.0074119937482132	0.281718879849582	0.0255280796650034	0.0367713799738157	0.771551013535432	1.83970453088484e-14
adipoq	278.1	-0.00314477067207945	-0.405969997795805	0.0136032971144454	0.0206101116723453	0.817177225748704	2.26029391969222e-86
adipoq	302	-0.0696690307757171	-0.451417122488116	0.0401046507838378	0.0613793121962889	0.0823552564618006	1.91573679124545e-13
adipoq	317	-0.0346988032732787	0.260382554539384	0.0266094783982332	0.043438998327871	0.192233025735587	2.04474789759982e-09
adipoq	327.3	-0.0129964326674389	-0.301612011526948	0.02831684663255	0.0422571323853508	0.646259524515445	9.50153421266747e-13
adipoq	401.1	-0.00886131162203816	-0.177507687132078	0.00808384633616221	0.0126712322749716	0.273002124084341	1.37876292971668e-44
adipoq	411.2	-0.00799483881913962	-0.184336276173083	0.0193708983146784	0.0290830342090154	0.679808680716834	2.32351449953474e-10
adipoq	411.3	-0.0164778856358226	-0.230922049938983	0.0200796613469705	0.0307268549689084	0.411859518736715	5.67732782814015e-14
adipoq	411.4	-0.00125650930712082	-0.144465546720511	0.0152731190030682	0.0232217578634195	0.934432540768915	4.93590736277935e-10
adipoq	411.8	-0.0179077441076053	-0.214217878341982	0.0161926129941947	0.0246381086687222	0.268760892173769	3.48131049317706e-18
adipoq	418	0.000531954760499652	-0.131200359161415	0.0144882183980083	0.0216193281855575	0.970711157548511	1.28981618294254e-09
adipoq	530.11	-0.017717696496076	-0.113926206572989	0.0130316835911521	0.0198035493394846	0.173960924034471	8.77681836307037e-09
adipoq	562.1	0.00107714999016486	-0.100061096029966	0.0107981536575134	0.0164458757981138	0.920540292406579	1.17025597931108e-09
adipoq	571.5	0.0357438286603795	-0.522842172933912	0.0288830109640499	0.0433946315111711	0.215887351125187	1.97403568318352e-33
adipoq	574.1	-0.0166598787669442	-0.317062627521519	0.0225393950230213	0.0343805371782549	0.459819017868384	2.91189350642213e-20
adipoq	574.12	-0.00764069843616207	-0.304805672825041	0.0307107081944897	0.0466990985788937	0.8035186589249	6.70937528473823e-11
adipoq	605	-0.0763192692539731	-0.342352196073446	0.0368671446208971	0.0497713448265001	0.0384414745276859	6.04860446963325e-12
adipoq	733	0.0042616671961413	0.237247457669793	0.0263127349174459	0.0394275001526356	0.871335657906539	1.77340196304874e-09
adipoq	743.11	-0.00795316975722661	0.215293009981115	0.0164003920586042	0.0239803411507421	0.627720480259347	2.75993669121198e-19
adm	8	-0.0054904116198896	0.387273316397311	0.00982553149932987	0.024900699802218	0.57630484838434	1.52517846261944e-54
adm	8.6	0.0568343666579627	0.38889499895411	0.0236473991527821	0.0569995613911632	0.0162430190854468	8.93004650949239e-12
adm	38	-0.00495328236870282	0.555678162497195	0.0119599890067377	0.0301037778830441	0.678761016549781	4.43472430756498e-76
adm	38.1	0.0301317794247831	0.542977224798915	0.0246033054963369	0.0622250709388933	0.220686570852538	2.6379163055433e-18
adm	41	0.00676307115904927	0.472858772059897	0.015066704476467	0.0375320578329251	0.653521630947409	2.14389844246429e-36
adm	41.1	-0.0177193648469575	0.615591555416289	0.0194992303946426	0.0497331778756243	0.363497288934582	3.44296675093266e-35
adm	41.2	-0.00355823099658877	0.521211303869445	0.0238184792870778	0.0592145102222689	0.881246287101763	1.34294336430247e-18
adm	41.4	0.0421353531306215	0.567251250580233	0.0161563090416594	0.0383881914250724	0.00910779088399717	2.07028828900631e-49
adm	80	0.0245167656811307	0.392377428460837	0.0178952595625257	0.0463859184263704	0.170682364925549	2.69732661972632e-17
adm	81	-0.00350461317342274	0.535768382096569	0.0295879395366531	0.074067975161213	0.905713206095576	4.70810901261157e-13
adm	112	-0.0171761913982177	0.310051142321349	0.0137497325420691	0.0333924638086142	0.211591253677824	1.61610988098638e-20
adm	165	0.00869430536049253	0.430294260757709	0.0265391403110502	0.068894792533478	0.743211757116862	4.21982502085069e-10
adm	165.1	-0.0255985894737756	0.352193278532864	0.0173883770200207	0.0443806729308623	0.140975869555192	2.0925165108806e-15
adm	195.1	0.00415409477255469	0.137279534978439	0.00727513988698369	0.0191625091534401	0.568000584183545	7.83767180233986e-13
adm	197	-0.00636871602219884	0.237401633599897	0.00964452808424363	0.0240403739081769	0.509032450250447	5.33677946565239e-23
adm	198.1	0.00290636778286817	0.228940145215059	0.0133572024326949	0.0352726410853651	0.82775008726853	8.55025807136935e-11
adm	198.2	0.0181706675665716	0.321399328700581	0.0167760855066074	0.0440710891189488	0.278751093175299	3.03696763936036e-13
adm	198.3	0.0293072233717801	0.295527354145054	0.0205704198451288	0.0533104464894734	0.154236260280932	2.96456266002863e-08
adm	198.4	0.00550918715335765	0.231804356047091	0.0159621025393891	0.0417887827960581	0.729987847769854	2.9053411481485e-08
adm	198.6	0.0169827699197031	0.333786438705106	0.01749931928866	0.0464287913685178	0.33180641987806	6.51661719142172e-13
adm	208	0.0165068381771901	0.155711006906687	0.00696400715381621	0.0182170493445716	0.0177732979189276	1.25736793327449e-17
adm	242	0.00247358734488364	0.428125407254358	0.0269473674251272	0.0662942851229851	0.926862280309689	1.06128373976882e-10
adm	244.1	0.0242482311726179	0.411217700372684	0.0288144425962958	0.071125910176943	0.400050827453397	7.40173661276032e-09
adm	244.4	-0.0114066775685904	0.212001828262151	0.0100570029869637	0.0256506891212712	0.256709630686015	1.39745761411295e-16
adm	250.1	0.00781805928397511	0.594911082032906	0.0301175162843986	0.0745742481334133	0.795183810224867	1.49407730040893e-15
adm	250.2	0.0116986036321003	0.517955374578756	0.00849836028096553	0.0212422627205814	0.168644655503789	2.57506881911547e-131
adm	250.23	0.00459550904989512	0.559146687481494	0.0228014683394785	0.0543501614979695	0.840272888214519	7.99356179672236e-25
adm	250.41	0.0260899561892804	0.337386023953989	0.0160992935815172	0.03945201535314	0.105110903771233	1.21176199988823e-17
adm	250.42	0.00936188321836536	0.357634551520331	0.0224316230062773	0.057422261023492	0.676420942557617	4.71970019588315e-10
adm	250.7	0.0188470103611873	0.51892289971747	0.0231723299793596	0.0553549184408225	0.416022469284197	6.95256372101251e-21
adm	251.1	0.0219380789307734	0.849107919579293	0.0245309460685665	0.0583908213665767	0.371160225518416	6.5833881018297e-48
adm	252.1	-0.0130506179576772	0.799955201312106	0.0302330202683313	0.0754131885082803	0.665982955071289	2.74626683202579e-26
adm	260.6	-0.0683956364798896	0.408604779903903	0.0252691911783265	0.0602889445918097	0.00679595504063246	1.22322867908709e-11
adm	261.2	-0.0493764181774348	0.501306485494269	0.0199577933751771	0.0485736334404871	0.0133594006429211	5.68978435510133e-25
[truncated: 66,723 more rows]
