# Supplementary material for: Machine learning-guided deconvolution of plasma protein levels
Source: Mol Syst Biol. 2025 Oct 9;21(12):1822–44. doi: 10.1038/s44320-025-00158-6 (PMC12672695; doi:10.1038/s44320-025-00158-6)
Supplement: Supplementary file 21 — Source data Fig. 5 [file 44320_2025_158_MOESM21_ESM.zip]

Archive with 4 entries (3 files):
- Figure_5/
- Figure_5/SourceData.Figure.5C.txt
- Figure_5/SourceData.Figure.5B.txt
- Figure_5/SourceData.Figure.5A.txt
