# Supplementary material for: Machine learning-guided deconvolution of plasma protein levels
Source: Mol Syst Biol. 2025 Oct 9;21(12):1822–44. doi: 10.1038/s44320-025-00158-6 (PMC12672695; doi:10.1038/s44320-025-00158-6)
Supplement: Supplementary file 21 — Source data Fig. 5 [file 44320_2025_158_MOESM21_ESM.zip › Figure_5/SourceData.Figure.5C.txt]

organ	variable	or	pval
Immune	ca_cleaned	0.58037830376251	0.164558217424017
Intestine	ca_cleaned	2.84765108873025	0.057580946139407
Liver	ca_cleaned	4.41372562779071	1.8035527316706e-07
Muscle	ca_cleaned	0	0.606649509736061
Pancreas	ca_cleaned	1.50632087221162	0.515535023876874
Immune	ldl_chol_cleaned	0.57328348231729	0.0313104990887041
Intestine	ldl_chol_cleaned	3.34959435248081	0.0149964311258794
Liver	ldl_chol_cleaned	4.45534463272559	4.69809029639663e-09
Muscle	ldl_chol_cleaned	0.770678888453838	1
Pancreas	ldl_chol_cleaned	0.361831170975462	0.103952640095911
Immune	log_crea_s_cleaned	0.25957798855677	1.11196212827273e-05
Intestine	log_crea_s_cleaned	1.1364279459527	0.786732438277868
Liver	log_crea_s_cleaned	0.586430500410045	0.120365600889986
Muscle	log_crea_s_cleaned	8.25566838091727	0.00611682568713478
Pancreas	log_crea_s_cleaned	28.3968021633765	3.63688592921747e-10
Immune	log_dbil_cleaned	0.154383449509533	0.0266071180275477
Intestine	log_dbil_cleaned	5.03561630837315	0.0152117842264202
Liver	log_dbil_cleaned	7.52920084504895	1.98551797542599e-09
Muscle	log_dbil_cleaned	2.27839511864406	0.387312307260663
Pancreas	log_dbil_cleaned	0.753347674553667	1
Immune	log_tbil_cleaned	0.941195712831336	1
Intestine	log_tbil_cleaned	13.0643595249878	7.33650952296816e-07
Liver	log_tbil_cleaned	3.34653476912685	3.80389590615581e-05
Muscle	log_tbil_cleaned	0	0.606521000917899
Pancreas	log_tbil_cleaned	4.86894699121441	0.000866515221494861
Immune	log_testo_cleaned	1.18645433120822	0.451840811595644
Intestine	log_testo_cleaned	1.12357689295678	0.771292093801062
Liver	log_testo_cleaned	3.80782150134141	3.08035256358291e-07
Muscle	log_testo_cleaned	0.519910297035596	1
Pancreas	log_testo_cleaned	2.56211258209572	0.0353024432387068
Immune	urea_cleaned	0.383070899187392	0.00660234302217121
Intestine	urea_cleaned	5.19346377350479	0.00117911914305253
Liver	urea_cleaned	1.99283672274331	0.014711496206635
Muscle	urea_cleaned	4.55377962440783	0.0403864472536307
Pancreas	urea_cleaned	16.1422383540928	1.8531004948058e-09
Immune	Lymphocyte_percentage	3.77075272149699	5.55732735539391e-09
Intestine	Lymphocyte_percentage	1.06374811077349	1
Liver	Lymphocyte_percentage	0.765781313839705	0.615485931564526
Muscle	Lymphocyte_percentage	5.01093569645991	0.0309972275111661
Pancreas	Lymphocyte_percentage	1.46703581484379	0.398148915630359
Immune	Monocyte_percentage	3.93157321010935	1.97732738487725e-06
Intestine	Monocyte_percentage	2.60129465260855	0.137594904378836
Liver	Monocyte_percentage	2.78569523735553	0.00387956311043911
Muscle	Monocyte_percentage	0	1
Pancreas	Monocyte_percentage	1.20063976596183	0.684657216562874
Immune	Total_Lean_Mass__g_	0.120689532894466	6.69097155456516e-05
Intestine	Total_Lean_Mass__g_	1.91572127059619	0.280175109149332
Liver	Total_Lean_Mass__g_	2.58182061775573	0.00162980247479279
Muscle	Total_Lean_Mass__g_	10.4741937924422	0.00197169189379596
Pancreas	Total_Lean_Mass__g_	14.035274055117	6.60464179834619e-09
Immune	bmi	0.625161250024284	0.04976193472231
Intestine	bmi	1.68331956730797	0.309944180964537
Liver	bmi	1.77344863499131	0.0253509424247952
Muscle	bmi	0.626803467610855	0.721589776926283
Pancreas	bmi	19.4399076565077	5.40051416150057e-08
Immune	Diastolic_blood_pressure	0.415193096555259	0.0992571492523954
Intestine	Diastolic_blood_pressure	4.34294992699742	0.0137164658243088
Liver	Diastolic_blood_pressure	4.47346446863461	2.15415871329447e-06
Muscle	Diastolic_blood_pressure	3.41879308712199	0.155955107228185
Pancreas	Diastolic_blood_pressure	3.05706835034193	0.0405421171940177
Immune	bin_250.1	0.252588508856894	0.176374699197307
Intestine	bin_250.1	0	1
Liver	bin_250.1	0.789497939993649	1
Muscle	bin_250.1	3.72003778476611	0.262966781693334
Pancreas	bin_250.1	20.5198584303006	2.68979569949106e-08
Immune	A10A	0.829225576686017	0.725967392833612
Intestine	A10A	2.96221152947682	0.0710037289123633
Liver	A10A	0.284022157842485	0.0845582300084711
Muscle	A10A	1.35596780637068	0.552541535386655
Pancreas	A10A	14.7526865088784	7.98149522014931e-09
Immune	C10AA01	1.52756853206488	0.177857104830745
Intestine	C10AA01	0.514314860396953	1
Liver	C10AA01	3.84032135050943	9.56483320449291e-06
Muscle	C10AA01	0	1
Pancreas	C10AA01	0	0.15936321527437
Immune	C10AA05	0.813133322734461	0.82924889567648
Intestine	C10AA05	4.87358482875909	0.0168293450198168
Liver	C10AA05	7.24710545479227	3.38035452176436e-09
Muscle	C10AA05	0	1
Pancreas	C10AA05	0.729797401175007	1
Immune	C10AB05	0	0.108115848325906
Intestine	C10AB05	0	1
Liver	C10AB05	7.7269412474951	6.28430146792622e-06
Muscle	C10AB05	0	1
Pancreas	C10AB05	1.71357442538226	0.457780061251721
Immune	G03AA07	1.15372384596341	0.604535266095038
Intestine	G03AA07	0	0.401396956739475
Liver	G03AA07	4.98529033007579	1.06084368493248e-07
Muscle	G03AA07	1.30183814719327	0.566455577322758
Pancreas	G03AA07	0	0.158124333068378
Immune	G03CA57	0.30138783524612	0.0289417206793839
Intestine	G03CA57	0	0.392107540121446
Liver	G03CA57	5.56976934897396	1.99262753744311e-08
Muscle	G03CA57	1.43478538757181	0.533382491819279
Pancreas	G03CA57	0.474153921522127	0.714357002628424
Immune	G03CX01	0.859438553152565	1
Intestine	G03CX01	3.76789585037471	0.116924699636797
Liver	G03CX01	12.7684209941141	1.3915933309533e-11
Muscle	G03CX01	0	1
Pancreas	G03CX01	0	1
Immune	L02BA01	0	0.0126514972102504
Intestine	L02BA01	1.29279669938665	0.554561581827121
Liver	L02BA01	8.69679553355673	1.80313521906794e-09
Muscle	L02BA01	2.96899036447563	0.31580925824682
Pancreas	L02BA01	0	0.621156562671547
Immune	L04AX01	11.1619145048178	1.1923866226509e-10
Intestine	L04AX01	0	1
Liver	L04AX01	0	0.257469892849676
Muscle	L04AX01	0	1
Pancreas	L04AX01	0	1
Immune	N03AB02	0.532780902673856	1
Intestine	N03AB02	3.41205958276768	0.271533646533102
Liver	N03AB02	11.2687236957975	1.39671073608222e-06
Muscle	N03AB02	0	1
Pancreas	N03AB02	0	1
Immune	R03AK06	0	0.618999899701182
Intestine	R03AK06	0	1
Liver	R03AK06	0	1
Muscle	R03AK06	123.969454833236	4.83280962544352e-07
Pancreas	R03AK06	0	1
Immune	Fasting_time	0.172874252169251	0.0594833347411338
Intestine	Fasting_time	28.2025367472918	1.62812488302256e-09
Liver	Fasting_time	1.46165313370945	0.399422796618825
Muscle	Fasting_time	0	1
Pancreas	Fasting_time	5.45573626928253	0.00494460752302906
