# Supplementary material for: Machine learning-guided deconvolution of plasma protein levels
Source: Mol Syst Biol. 2025 Oct 9;21(12):1822–44. doi: 10.1038/s44320-025-00158-6 (PMC12672695; doi:10.1038/s44320-025-00158-6)
Supplement: Supplementary file 21 — Source data Fig. 5 [file 44320_2025_158_MOESM21_ESM.zip › Figure_5/SourceData.Figure.5B.txt]

var	variable	category	p.025	p.50	p.975
spint1	Eosinophill_percentage	Blood cell counts	0.00135343804773309	0.00200502514499339	0.00278800108439185
spint1	Mean_reticulocyte_volume	Blood cell counts	0.000873228875725754	0.00143202431315014	0.00208016453203095
spint1	N02AX02	Drugs	0.000173043920393229	0.000426663266516052	0.000913967657600841
spint1	N03AG01	Drugs	0.000565011604705683	0.00115653142807585	0.00145932759080518
spint1	N06AA09	Drugs	0.000403516978730723	0.000908718017707827	0.00146240818588192
spint1	Platelet_crit	Blood cell counts	0.00144906675223486	0.00209173795244563	0.0027592768542685
spint1	Time_blood_draw	Technical	0.000828133951794339	0.00129930661819402	0.0018825230651819
spint1	age	Basic demographics	0.00410018179924023	0.00507161740834222	0.00617117082655759
spint1	alcohol	Basic demographics	0.0086697048700875	0.010061293947743	0.0119200925099881
spint1	bin_502	Diseases	0.00159141210826642	0.00325061447764635	0.00447064837871933
spint1	bmi	Body composition	0.00564222861818965	0.00660012541918275	0.00826805026266318
spint1	cis.score	Genetic	0.0550038068930167	0.0585850868007884	0.0625863627189526
spint1	log_alp_cleaned	Biomarker	0.00432537642060359	0.00537210176428833	0.00634042111072175
spint1	log_ast_cleaned	Biomarker	0.0252612835958321	0.0279441484868511	0.0307706556800186
spint1	log_cysc_cleaned	Biomarker	0.0159235466225102	0.0178441872740088	0.0199905925006061
spint1	log_total_tg_cleaned	Biomarker	3.73480096558834e-05	0.000200855884805094	0.000486314646923379
spint1	month	Technical	0.00446867533660067	0.00570118403956825	0.00697568245358909
spint1	pop	Ancestry	0.000934543640756651	0.00149165239619723	0.00206492086223586
spint1	smoking	Basic demographics	0.0277248962838295	0.0303475895406825	0.0330430359088379
spint1	total_prot_cleaned	Biomarker	0.00123419251653608	0.00174552601499572	0.00255445764124968
spint1	trans.score	Genetic	0.0341071906644389	0.0372295921324304	0.0402780265483918
