# Supplementary material for: Machine learning-guided deconvolution of plasma protein levels
Source: Mol Syst Biol. 2025 Oct 9;21(12):1822–44. doi: 10.1038/s44320-025-00158-6 (PMC12672695; doi:10.1038/s44320-025-00158-6)
Supplement: Supplementary file 21 — Source data Fig. 5 [file 44320_2025_158_MOESM21_ESM.zip › Figure_5/SourceData.Figure.5A.txt]

outcome	variable	or	pval
OC	age	2.07441365096371	4.39314360686497e-06
CAD	age	3.23132633188841	0.0020256323341463
Fasting	age	0	0.163761903648955
OC	smoking	2.42960639259339	3.34478315326161e-07
CAD	smoking	4.08011423056515	0.000135647786053242
Fasting	smoking	1.51296780328507	0.644906788548616
OC	albumin_cleaned	1.98721332300047	5.27535188689614e-05
CAD	albumin_cleaned	2.00391748367144	0.0542796608995807
Fasting	albumin_cleaned	0	0.337348524549117
OC	hdl_chol_cleaned	2.16693744205131	1.64075625486448e-06
CAD	hdl_chol_cleaned	2.13923449462383	0.041556556016699
Fasting	hdl_chol_cleaned	8.04904143603485	0.0447784522675563
OC	ldl_chol_cleaned	2.14812648349243	4.502369092465e-06
CAD	ldl_chol_cleaned	3.47876082099743	0.000640794552019885
Fasting	ldl_chol_cleaned	1.8985144448959	0.609962858337523
OC	log_alp_cleaned	2.09820533622398	2.98704282581264e-06
CAD	log_alp_cleaned	1.6124606196075	0.214255026366712
Fasting	log_alp_cleaned	5.21474686376944	0.173787967519034
OC	log_ast_cleaned	1.90689707032784	3.77769817261117e-05
CAD	log_ast_cleaned	1.65451816648814	0.211551603490845
Fasting	log_ast_cleaned	0.813256983769935	1
OC	log_crp_cleaned	2.47520265929805	1.26016500370103e-08
CAD	log_crp_cleaned	1.95888627043757	0.0737030138295674
Fasting	log_crp_cleaned	6.08692062479555	0.0846641922178773
OC	log_tbil_cleaned	1.31896372091388	0.273601311463354
CAD	log_tbil_cleaned	1.97492832226706	0.110232846838087
Fasting	log_tbil_cleaned	Inf	7.20344138395278e-06
OC	High_light_scatter_reticulocyte_count	1.97430583054519	0.00014369026263348
CAD	High_light_scatter_reticulocyte_count	1.5324829589255	0.305246887991455
Fasting	High_light_scatter_reticulocyte_count	2.27167994497936	0.319003464826361
OC	White_blood_cell__leukocyte__count	2.01954710570931	3.64872167183423e-05
CAD	White_blood_cell__leukocyte__count	1.27669295494307	0.566788582640553
Fasting	White_blood_cell__leukocyte__count	0	0.330852712884512
OC	whr	2.53931164977587	5.2217173446058e-08
CAD	whr	1.35070140021856	0.416773909904836
Fasting	whr	0.760004863612969	1
OC	bin_318	2.16325612132358	0.301340894342064
CAD	bin_318	8.54883137279069	7.76948762069508e-05
Fasting	bin_318	0	1
OC	Long_standing_illness__disability_or_infirmity	0.535938305065957	0.0971865528641918
CAD	Long_standing_illness__disability_or_infirmity	5.121997978779	0.000195010366674487
Fasting	Long_standing_illness__disability_or_infirmity	0	1
OC	Overall_health_rating	0.461977218244939	0.27488565808034
CAD	Overall_health_rating	6.02235672714332	0.000118323272152423
Fasting	Overall_health_rating	4.08793151184706	0.257760741546383
OC	Weight_change_compared_with_1_year_ago	2.5880511585909	0.000233443795268932
CAD	Weight_change_compared_with_1_year_ago	2.68660798522811	0.0396596280334714
Fasting	Weight_change_compared_with_1_year_ago	21.4016998452193	0.0025911488938312
OC	Fasting_time	0.335806606429767	0.0852406032400192
CAD	Fasting_time	2.65925411998711	0.0821427828738041
Fasting	Fasting_time	91.0281625956844	1.59275192637437e-05
