# Supplementary material for: Machine learning-guided deconvolution of plasma protein levels
Source: Mol Syst Biol. 2025 Oct 9;21(12):1822–44. doi: 10.1038/s44320-025-00158-6 (PMC12672695; doi:10.1038/s44320-025-00158-6)
Supplement: Supplementary file 22 — Source data Fig. 6 [file 44320_2025_158_MOESM22_ESM.zip]

Archive with 5 entries (4 files):
- Figure_6/
- Figure_6/SourceData.Figure.6A.txt
- Figure_6/SourceData.Figure.6C.txt
- __MACOSX/Figure_6/._SourceData.Figure.6C.txt
- Figure_6/SourceData.Figure.6B.txt
