# Supplementary material for: Machine learning-guided deconvolution of plasma protein levels
Source: Mol Syst Biol. 2025 Oct 9;21(12):1822–44. doi: 10.1038/s44320-025-00158-6 (PMC12672695; doi:10.1038/s44320-025-00158-6)
Supplement: Supplementary file 22 — Source data Fig. 6 [file 44320_2025_158_MOESM22_ESM.zip › Figure_6/SourceData.Figure.6C.txt]

name	type	label	edge.set	colour
A01AD05	Drugs	Acetylsalicylic Acid	drug-gene|drug-protein	#1F78B4
A02BA02	Drugs	Ranitidine	drug-gene|drug-protein	#1F78B4
A02BC01	Drugs	Omeprazole	drug-gene|drug-protein	#1F78B4
A02BC02	Drugs	Pantoprazole	drug-gene|drug-protein	#1F78B4
A02BC03	Drugs	Lansoprazole	drug-gene|drug-protein	#1F78B4
A02BC04	Drugs	Rabeprazole	drug-gene|drug-protein	#1F78B4
A02BC05	Drugs	Esomeprazole	drug-gene|drug-protein	#1F78B4
A03FA01	Drugs	Metoclopramide	drug-gene|drug-protein	#1F78B4
A03FA03	Drugs	Domperidone	drug-gene|drug-protein	#1F78B4
A05AA02	Drugs	Ursodeoxycholic Acid	drug-gene|drug-protein	#1F78B4
A07EA01	Drugs	Prednisolone	drug-gene|drug-protein	#1F78B4
A07EA03	Drugs	Prednisone	drug-gene|drug-protein	#1F78B4
A07EA07	Drugs	Beclomethasone Dipropionate	drug-gene|drug-protein	#1F78B4
A07EC01	Drugs	Sulfasalazine	drug-gene|drug-protein	#1F78B4
A07EC02	Drugs	Mesalazine	drug-gene|drug-protein	#1F78B4
A10A	Drugs	Insulin	drug-gene|drug-protein	#1F78B4
A10BA02	Drugs	Metformin	drug-gene|drug-protein	#1F78B4
A10BB01	Drugs	Glyburide	drug-gene|drug-protein	#1F78B4
A10BB03	Drugs	Tolbutamide	drug-gene|drug-protein	#1F78B4
A10BB09	Drugs	Gliclazide	drug-gene|drug-protein	#1F78B4
A10BD03	Drugs	Metformin |Rosiglitazone	drug-gene|drug-protein	#1F78B4
A10BG02	Drugs	Rosiglitazone	drug-gene|drug-protein	#1F78B4
A10BG03	Drugs	Pioglitazone	drug-gene|drug-protein	#1F78B4
A11BA	Drugs	Multivitamin	drug-protein	#1F78B4
A11CB	Drugs	Vitamin A |Vitamin D|Cod Liver Oil	drug-gene|drug-protein	#1F78B4
A11CC03	Drugs	Alfacalcidol	drug-gene|drug-protein	#1F78B4
A11DA01	Drugs	Thiamine	drug-protein	#1F78B4
A12AX	Drugs	Cholecalciferol |Calcium Carbonate|Ergocalciferol |Calcium|Cholecalciferol |Niacin |Calcium Gluconate|Cholecalciferol |Calcium Phosphate	drug-protein	#1F78B4
B01AA03	Drugs	Warfarin	drug-gene|drug-protein	#1F78B4
B01AC04	Drugs	Clopidogrel	drug-gene|drug-protein	#1F78B4
B02AA02	Drugs	Tranexamic Acid	drug-gene|drug-protein	#1F78B4
B03AA07	Drugs	Iron	drug-protein	#1F78B4
B03BA03	Drugs	Hydroxocobalamin	drug-protein	#1F78B4
B03BB01	Drugs	Folic Acid	drug-protein	#1F78B4
B05CB04	Drugs	Sodium Bicarbonate	drug-protein	#1F78B4
C01AA05	Drugs	Digoxin	drug-gene|drug-protein	#1F78B4
C01BD01	Drugs	Amiodarone	drug-gene|drug-protein	#1F78B4
C01EB16	Drugs	Ibuprofen	drug-gene|drug-protein	#1F78B4
C02CA04	Drugs	Doxazosin	drug-gene|drug-protein	#1F78B4
C03AA01	Drugs	Bendroflumethiazide	drug-gene|drug-protein	#1F78B4
C03BA11	Drugs	Indapamide	drug-gene|drug-protein	#1F78B4
C03CA01	Drugs	Furosemide|Amiloride |Furosemide	drug-gene|drug-protein	#1F78B4
C03DA01	Drugs	Spironolactone	drug-gene|drug-protein	#1F78B4
C03EA01	Drugs	Triamterene |Hydrochlorothiazide|Amiloride |Hydrochlorothiazide	drug-gene|drug-protein	#1F78B4
C07AA05	Drugs	Propranolol	drug-gene|drug-protein	#1F78B4
C07AB03	Drugs	Atenolol	drug-gene|drug-protein	#1F78B4
C07AB07	Drugs	Bisoprolol	drug-gene|drug-protein	#1F78B4
C07AG01	Drugs	Labetalol	drug-gene|drug-protein	#1F78B4
C07CB03	Drugs	Chlorthalidone |Atenolol	drug-gene|drug-protein	#1F78B4
C08CA01	Drugs	Amlodipine	drug-gene|drug-protein	#1F78B4
C08DA01	Drugs	Verapamil	drug-gene|drug-protein	#1F78B4
C08DB01	Drugs	Diltiazem	drug-gene|drug-protein	#1F78B4
C09AA02	Drugs	Enalapril	drug-gene|drug-protein	#1F78B4
C09AA03	Drugs	Lisinopril	drug-gene|drug-protein	#1F78B4
C09AA04	Drugs	Perindopril	drug-gene|drug-protein	#1F78B4
C09AA05	Drugs	Ramipril	drug-gene|drug-protein	#1F78B4
C09AA06	Drugs	Quinapril	drug-gene|drug-protein	#1F78B4
C09AA10	Drugs	Trandolapril	drug-gene|drug-protein	#1F78B4
C09CA01	Drugs	Losartan	drug-gene|drug-protein	#1F78B4
C09CA03	Drugs	Valsartan	drug-gene|drug-protein	#1F78B4
C09CA04	Drugs	Irbesartan	drug-gene|drug-protein	#1F78B4
C09CA06	Drugs	Candesartan	drug-gene|drug-protein	#1F78B4
C09CA08	Drugs	Olmesartan	drug-gene|drug-protein	#1F78B4
C10AA01	Drugs	Simvastatin	drug-gene|drug-protein	#1F78B4
C10AA03	Drugs	Pravastatin	drug-gene|drug-protein	#1F78B4
C10AA05	Drugs	Atorvastatin	drug-gene|drug-protein	#1F78B4
C10AA07	Drugs	Rosuvastatin	drug-gene|drug-protein	#1F78B4
C10AB02	Drugs	Bezafibrate	drug-gene|drug-protein	#1F78B4
C10AB05	Drugs	Fenofibrate	drug-gene|drug-protein	#1F78B4
C10AB08	Drugs	Ciprofibrate	drug-gene|drug-protein	#1F78B4
C10AX09	Drugs	Ezetimibe	drug-gene|drug-protein	#1F78B4
D05AX02	Drugs	Calcipotriol	drug-gene|drug-protein	#1F78B4
D05AX52	Drugs	Betamethasone |Calcipotriol	drug-gene|drug-protein	#1F78B4
D06AA03	Drugs	Oxytetracycline	drug-protein	#1F78B4
D07AC01	Drugs	Betamethasone	drug-gene|drug-protein	#1F78B4
D11AX10	Drugs	Finasteride	drug-gene|drug-protein	#1F78B4
D11AX18	Drugs	Diclofenac	drug-gene|drug-protein	#1F78B4
G02BA03	Drugs	Levonorgestrel	drug-gene|drug-protein	#1F78B4
G03AA05	Drugs	Norethisterone |Ethinyl Estradiol	drug-gene|drug-protein	#1F78B4
G03AA07	Drugs	Levonorgestrel |Ethinyl Estradiol	drug-gene|drug-protein	#1F78B4
G03AA09	Drugs	Desogestrel |Ethinyl Estradiol	drug-gene|drug-protein	#1F78B4
G03AA10	Drugs	Ethinyl Estradiol |Gestodene	drug-gene|drug-protein	#1F78B4
G03AA11	Drugs	Norgestimate |Ethinyl Estradiol	drug-gene|drug-protein	#1F78B4
G03AA12	Drugs	Ethinyl Estradiol |Drospirenone	drug-gene|drug-protein	#1F78B4
G03AC01	Drugs	Norethisterone	drug-gene|drug-protein	#1F78B4
G03AC09	Drugs	Desogestrel	drug-gene|drug-protein	#1F78B4
G03BA03	Drugs	Testosterone|Testosterone Undecanoate|Testosterone Propionate |Testosterone Decanoate |Testosterone Isocaproate |Testosterone Phenylpropionate	drug-gene|drug-protein	#1F78B4
G03CA03	Drugs	Estradiol|Norethisterone |Estradiol	drug-gene|drug-protein	#1F78B4
G03CA53	Drugs	Estrone |Estradiol |Estriol	drug-gene|drug-protein	#1F78B4
G03CA57	Drugs	Conjugated Estrogens	drug-gene|drug-protein	#1F78B4
G03CX01	Drugs	Tibolone	drug-protein	#1F78B4
G03FA01	Drugs	Norethisterone |Estradiol	drug-gene|drug-protein	#1F78B4
G03FA10	Drugs	Conjugated Estrogens |Norgestrel	drug-gene|drug-protein	#1F78B4
G03FA12	Drugs	Conjugated Estrogens |Medroxyprogesterone Acetate|Medroxyprogesterone Acetate |Estradiol	drug-gene|drug-protein	#1F78B4
G03FB05	Drugs	Norethisterone |Estradiol|Levonorgestrel |Estradiol	drug-gene|drug-protein	#1F78B4
G03FB06	Drugs	Medroxyprogesterone Acetate |Estradiol	drug-gene|drug-protein	#1F78B4
G03FB08	Drugs	Dydrogesterone |Estradiol	drug-gene|drug-protein	#1F78B4
G03HB01	Drugs	Ethinyl Estradiol |Cyproterone Acetate	drug-gene|drug-protein	#1F78B4
G03XC01	Drugs	Raloxifene	drug-gene|drug-protein	#1F78B4
G04BD04	Drugs	Oxybutynin	drug-gene|drug-protein	#1F78B4
G04BD08	Drugs	Solifenacin	drug-gene|drug-protein	#1F78B4
G04CA02	Drugs	Tamsulosin	drug-gene|drug-protein	#1F78B4
G04CB02	Drugs	Dutasteride	drug-gene|drug-protein	#1F78B4
H03AA01	Drugs	Levothyroxine	drug-gene|drug-protein	#1F78B4
J01CE02	Drugs	Phenoxymethylpenicillin	drug-protein	#1F78B4
J05AE03	Drugs	Ritonavir	drug-gene|drug-protein	#1F78B4
L01BA01	Drugs	Methotrexate	drug-gene|drug-protein	#1F78B4
L01XE01	Drugs	Imatinib	drug-gene|drug-protein	#1F78B4
L01XX05	Drugs	Hydroxyurea	drug-gene|drug-protein	#1F78B4
L02AE02	Drugs	Leuprolide	drug-gene|drug-protein	#1F78B4
L02AE03	Drugs	Goserelin	drug-gene|drug-protein	#1F78B4
L02BA01	Drugs	Tamoxifen	drug-gene|drug-protein	#1F78B4
L02BB03	Drugs	Bicalutamide	drug-gene|drug-protein	#1F78B4
L03AB07	Drugs	Interferon Beta-1A	drug-gene|drug-protein	#1F78B4
L04AA06	Drugs	Mycophenolate Mofetil|Mycophenolic Acid	drug-gene|drug-protein	#1F78B4
L04AA13	Drugs	Leflunomide	drug-gene|drug-protein	#1F78B4
L04AB04	Drugs	Adalimumab	drug-gene|drug-protein	#1F78B4
L04AD01	Drugs	Cyclosporine	drug-gene|drug-protein	#1F78B4
L04AX01	Drugs	Azathioprine	drug-gene|drug-protein	#1F78B4
M01AC06	Drugs	Meloxicam	drug-gene|drug-protein	#1F78B4
M01AG01	Drugs	Mefenamic Acid	drug-gene|drug-protein	#1F78B4
M01AX05	Drugs	Glucosamine	drug-protein	#1F78B4
M02AA05	Drugs	Benzydamine	drug-gene|drug-protein	#1F78B4
M02AB01	Drugs	Capsaicin	drug-gene|drug-protein	#1F78B4
M03BX01	Drugs	Baclofen	drug-gene|drug-protein	#1F78B4
M04AA01	Drugs	Allopurinol	drug-gene|drug-protein	#1F78B4
M05BA02	Drugs	Clodronic Acid	drug-protein	#1F78B4
M05BA04	Drugs	Alendronic Acid	drug-gene|drug-protein	#1F78B4
M05BA06	Drugs	Ibandronate	drug-gene|drug-protein	#1F78B4
M05BA07	Drugs	Risedronate	drug-gene|drug-protein	#1F78B4
N02AA01	Drugs	Morphine	drug-gene|drug-protein	#1F78B4
N02AA05	Drugs	Oxycodone	drug-gene|drug-protein	#1F78B4
N02AA08	Drugs	Dihydrocodeine	drug-gene|drug-protein	#1F78B4
N02AJ01	Drugs	Acetaminophen |Dihydrocodeine	drug-gene|drug-protein	#1F78B4
N02AJ06	Drugs	Caffeine |Acetaminophen |Codeine|Acetaminophen |Codeine |Ketorolac|Acetaminophen |Codeine	drug-gene|drug-protein	#1F78B4
N02AX02	Drugs	Tramadol|Morphine	drug-gene|drug-protein	#1F78B4
N02BE01	Drugs	Acetaminophen	drug-gene|drug-protein	#1F78B4
N03AA03	Drugs	Primidone	drug-gene|drug-protein	#1F78B4
N03AB02	Drugs	Phenytoin	drug-gene|drug-protein	#1F78B4
N03AF01	Drugs	Carbamazepine	drug-gene|drug-protein	#1F78B4
N03AG01	Drugs	Valproic Acid	drug-gene|drug-protein	#1F78B4
N03AX09	Drugs	Lamotrigine	drug-gene|drug-protein	#1F78B4
N03AX11	Drugs	Topiramate	drug-gene|drug-protein	#1F78B4
N04BA02	Drugs	Levodopa |Benserazide|Levodopa |Carbidopa	drug-gene|drug-protein	#1F78B4
N04BB01	Drugs	Amantadine	drug-gene|drug-protein	#1F78B4
N04BC04	Drugs	Ropinirole	drug-gene|drug-protein	#1F78B4
N04BC05	Drugs	Pramipexole	drug-gene|drug-protein	#1F78B4
N05AN01	Drugs	Lithium	drug-protein	#1F78B4
N05AX08	Drugs	Risperidone	drug-gene|drug-protein	#1F78B4
N05BA01	Drugs	Diazepam	drug-gene|drug-protein	#1F78B4
N06AA09	Drugs	Amitriptyline	drug-gene|drug-protein	#1F78B4
N06AB03	Drugs	Fluoxetine	drug-gene|drug-protein	#1F78B4
N06AB04	Drugs	Citalopram	drug-gene|drug-protein	#1F78B4
N06AB05	Drugs	Paroxetine	drug-gene|drug-protein	#1F78B4
N06AB06	Drugs	Sertraline	drug-gene|drug-protein	#1F78B4
N06AX21	Drugs	Duloxetine	drug-gene|drug-protein	#1F78B4
N07BB01	Drugs	Disulfiram	drug-gene|drug-protein	#1F78B4
P01BA02	Drugs	Hydroxychloroquine	drug-gene|drug-protein	#1F78B4
P01BC01	Drugs	Quinine	drug-protein	#1F78B4
R01AD01	Drugs	Beclomethasone Dipropionate	drug-gene|drug-protein	#1F78B4
R03AC02	Drugs	Salbutamol	drug-gene|drug-protein	#1F78B4
R03AC12	Drugs	Salmeterol	drug-gene|drug-protein	#1F78B4
R03AK06	Drugs	Salmeterol |Fluticasone Propionate	drug-gene|drug-protein	#1F78B4
R03AK07	Drugs	Formoterol |Budesonide	drug-gene|drug-protein	#1F78B4
R03BA01	Drugs	Beclomethasone Dipropionate	drug-gene|drug-protein	#1F78B4
R03BA02	Drugs	Budesonide	drug-gene|drug-protein	#1F78B4
R03BB04	Drugs	Tiotropium	drug-gene|drug-protein	#1F78B4
R03DA04	Drugs	Theophylline	drug-gene|drug-protein	#1F78B4
R03DA05	Drugs	Aminophylline	drug-gene|drug-protein	#1F78B4
R03DC03	Drugs	Montelukast	drug-gene|drug-protein	#1F78B4
R05CB03	Drugs	Carbocisteine	drug-protein	#1F78B4
R05DA04	Drugs	Codeine	drug-gene|drug-protein	#1F78B4
S01EC03	Drugs	Dorzolamide	drug-gene|drug-protein	#1F78B4
S01XA18	Drugs	Cyclosporine	drug-gene|drug-protein	#1F78B4
ace2	Protein	P::ACE2	disease-protein|drug-protein|snp-protein	#E31A1C
acy3	Protein	P::ACY3	disease-protein|drug-protein|snp-protein	#E31A1C
adgrg2	Protein	P::ADGRG2	disease-protein|drug-protein|snp-protein	#E31A1C
agr2	Protein	P::AGR2	disease-protein|drug-protein|snp-protein	#E31A1C
angptl3	Protein	P::ANGPTL3	disease-protein|drug-protein|snp-protein	#E31A1C
anxa10	Protein	P::ANXA10	disease-protein|drug-protein|snp-protein	#E31A1C
apoc1	Protein	P::APOC1	disease-protein|drug-protein|snp-protein	#E31A1C
apod	Protein	P::APOD	disease-protein|drug-protein|snp-protein	#E31A1C
areg	Protein	P::AREG	disease-protein|drug-protein|snp-protein	#E31A1C
b3gnt7	Protein	P::B3GNT7	disease-protein|drug-protein|snp-protein	#E31A1C
ca14	Protein	P::CA14	disease-protein|drug-protein|snp-protein	#E31A1C
calcb	Protein	P::CALCB	disease-protein|drug-protein|snp-protein	#E31A1C
cd1c	Protein	P::CD1C	disease-protein|drug-protein|snp-protein	#E31A1C
cd34	Protein	P::CD34	disease-protein|drug-protein|snp-protein	#E31A1C
cd58	Protein	P::CD58	disease-protein|drug-protein|snp-protein	#E31A1C
cdh5	Protein	P::CDH5	drug-protein|snp-protein	#E31A1C
ceacam3	Protein	P::CEACAM3	drug-protein|snp-protein	#E31A1C
cfp	Protein	P::CFP	disease-protein|drug-protein|snp-protein	#E31A1C
chad	Protein	P::CHAD	disease-protein|drug-protein|snp-protein	#E31A1C
ckmt1a_ckmt1b	Protein	P::CKMT1A_CKMT1B	disease-protein|drug-protein|snp-protein	#E31A1C
clec3b	Protein	P::CLEC3B	disease-protein|drug-protein|snp-protein	#E31A1C
clec4m	Protein	P::CLEC4M	disease-protein|drug-protein|snp-protein	#E31A1C
ctse	Protein	P::CTSE	drug-protein|snp-protein	#E31A1C
dbh	Protein	P::DBH	disease-protein|drug-protein|snp-protein	#E31A1C
dcbld2	Protein	P::DCBLD2	disease-protein|drug-protein|snp-protein	#E31A1C
dpep1	Protein	P::DPEP1	drug-protein|snp-protein	#E31A1C
dpep2	Protein	P::DPEP2	disease-protein|drug-protein|snp-protein	#E31A1C
eng	Protein	P::ENG	drug-protein|snp-protein	#E31A1C
enpp5	Protein	P::ENPP5	disease-protein|drug-protein|snp-protein	#E31A1C
fabp1	Protein	P::FABP1	disease-protein|drug-protein|snp-protein	#E31A1C
fabp2	Protein	P::FABP2	disease-protein|drug-protein|snp-protein	#E31A1C
faslg	Protein	P::FASLG	disease-protein|drug-protein|snp-protein	#E31A1C
fcgr3b	Protein	P::FCGR3B	drug-protein|snp-protein	#E31A1C
fcrl1	Protein	P::FCRL1	disease-protein|drug-protein|snp-protein	#E31A1C
fgf5	Protein	P::FGF5	disease-protein|drug-protein|snp-protein	#E31A1C
folh1	Protein	P::FOLH1	drug-protein|snp-protein	#E31A1C
fut3_fut5	Protein	P::FUT3_FUT5	disease-protein|drug-protein|snp-protein	#E31A1C
galnt2	Protein	P::GALNT2	disease-protein|drug-protein|snp-protein	#E31A1C
gdf15	Protein	P::GDF15	disease-protein|drug-protein|snp-protein	#E31A1C
ghr	Protein	P::GHR	disease-protein|drug-protein|snp-protein	#E31A1C
ghrl	Protein	P::GHRL	disease-protein|drug-protein|snp-protein	#E31A1C
gipc2	Protein	P::GIPC2	disease-protein|drug-protein|snp-protein	#E31A1C
gsn	Protein	P::GSN	disease-protein|drug-protein|snp-protein	#E31A1C
hbq1	Protein	P::HBQ1	disease-protein|drug-protein|snp-protein	#E31A1C
hyou1	Protein	P::HYOU1	disease-protein|drug-protein|snp-protein	#E31A1C
ifi30	Protein	P::IFI30	drug-protein|snp-protein	#E31A1C
igsf21	Protein	P::IGSF21	drug-protein|snp-protein	#E31A1C
il7r	Protein	P::IL7R	disease-protein|drug-protein|snp-protein	#E31A1C
immt	Protein	P::IMMT	disease-protein|drug-protein|snp-protein	#E31A1C
itga11	Protein	P::ITGA11	disease-protein|drug-protein|snp-protein	#E31A1C
itgav	Protein	P::ITGAV	disease-protein|drug-protein|snp-protein	#E31A1C
kit	Protein	P::KIT	disease-protein|drug-protein|snp-protein	#E31A1C
krt18	Protein	P::KRT18	disease-protein|drug-protein|snp-protein	#E31A1C
krt19	Protein	P::KRT19	disease-protein|drug-protein|snp-protein	#E31A1C
lgals4	Protein	P::LGALS4	disease-protein|drug-protein|snp-protein	#E31A1C
lpa	Protein	P::LPA	disease-protein|drug-protein|snp-protein	#E31A1C
lypd3	Protein	P::LYPD3	disease-protein|drug-protein|snp-protein	#E31A1C
mcam	Protein	P::MCAM	disease-protein|drug-protein|snp-protein	#E31A1C
megf10	Protein	P::MEGF10	disease-protein|drug-protein|snp-protein	#E31A1C
ment	Protein	P::MENT	disease-protein|drug-protein|snp-protein	#E31A1C
mep1a	Protein	P::MEP1A	drug-protein|snp-protein	#E31A1C
met	Protein	P::MET	disease-protein|drug-protein|snp-protein	#E31A1C
mmp1	Protein	P::MMP1	drug-protein|snp-protein	#E31A1C
mmp10	Protein	P::MMP10	disease-protein|drug-protein|snp-protein	#E31A1C
mmp12	Protein	P::MMP12	disease-protein|drug-protein|snp-protein	#E31A1C
mvk	Protein	P::MVK	disease-protein|drug-protein|snp-protein	#E31A1C
mxra8	Protein	P::MXRA8	disease-protein|drug-protein|snp-protein	#E31A1C
nectin1	Protein	P::NECTIN1	drug-protein|snp-protein	#E31A1C
nhlrc3	Protein	P::NHLRC3	disease-protein|drug-protein|snp-protein	#E31A1C
nme3	Protein	P::NME3	drug-protein|snp-protein	#E31A1C
nrp1	Protein	P::NRP1	disease-protein|drug-protein|snp-protein	#E31A1C
ntrk3	Protein	P::NTRK3	disease-protein|drug-protein|snp-protein	#E31A1C
ocln	Protein	P::OCLN	disease-protein|drug-protein|snp-protein	#E31A1C
pof1b	Protein	P::POF1B	disease-protein|drug-protein|snp-protein	#E31A1C
pon3	Protein	P::PON3	disease-protein|drug-protein|snp-protein	#E31A1C
ppp1r14d	Protein	P::PPP1R14D	disease-protein|drug-protein|snp-protein	#E31A1C
prap1	Protein	P::PRAP1	disease-protein|drug-protein|snp-protein	#E31A1C
prss8	Protein	P::PRSS8	disease-protein|drug-protein|snp-protein	#E31A1C
prtn3	Protein	P::PRTN3	drug-protein|snp-protein	#E31A1C
ptprs	Protein	P::PTPRS	drug-protein|snp-protein	#E31A1C
rbp2	Protein	P::RBP2	disease-protein|drug-protein|snp-protein	#E31A1C
reg4	Protein	P::REG4	disease-protein|drug-protein|snp-protein	#E31A1C
ren	Protein	P::REN	disease-protein|drug-protein|snp-protein	#E31A1C
sell	Protein	P::SELL	disease-protein|drug-protein|snp-protein	#E31A1C
spink2	Protein	P::SPINK2	disease-protein|drug-protein|snp-protein	#E31A1C
tek	Protein	P::TEK	disease-protein|drug-protein|snp-protein	#E31A1C
tgfbi	Protein	P::TGFBI	disease-protein|drug-protein|snp-protein	#E31A1C
tmprss15	Protein	P::TMPRSS15	drug-protein|snp-protein	#E31A1C
tnf	Protein	P::TNF	disease-protein|drug-protein|snp-protein	#E31A1C
tnfrsf10a	Protein	P::TNFRSF10A	disease-protein|drug-protein|snp-protein	#E31A1C
tnfrsf11a	Protein	P::TNFRSF11A	disease-protein|drug-protein|snp-protein	#E31A1C
tnfrsf13c	Protein	P::TNFRSF13C	disease-protein|drug-protein|snp-protein	#E31A1C
tnfsf13	Protein	P::TNFSF13	disease-protein|drug-protein|snp-protein	#E31A1C
tpk1	Protein	P::TPK1	disease-protein|drug-protein|snp-protein	#E31A1C
tspan1	Protein	P::TSPAN1	disease-protein|drug-protein|snp-protein	#E31A1C
tyro3	Protein	P::TYRO3	drug-protein|snp-protein	#E31A1C
vsig10	Protein	P::VSIG10	drug-protein|snp-protein	#E31A1C
chga	Protein	P::CHGA	disease-protein|drug-protein|snp-protein	#E31A1C
epb41l5	Protein	P::EPB41L5	drug-protein	#E31A1C
apoa4	Protein	P::APOA4	disease-protein|drug-protein|snp-protein	#E31A1C
ca9	Protein	P::CA9	disease-protein|drug-protein|snp-protein	#E31A1C
cblif	Protein	P::CBLIF	disease-protein|drug-protein|snp-protein	#E31A1C
ces2	Protein	P::CES2	drug-protein|snp-protein	#E31A1C
cfc1	Protein	P::CFC1	disease-protein|drug-protein|snp-protein	#E31A1C
cga	Protein	P::CGA	disease-protein|drug-protein|snp-protein	#E31A1C
clps	Protein	P::CLPS	disease-protein|drug-protein|snp-protein	#E31A1C
cst1	Protein	P::CST1	disease-protein|drug-protein|snp-protein	#E31A1C
egfr	Protein	P::EGFR	disease-protein|drug-protein|snp-protein	#E31A1C
epcam	Protein	P::EPCAM	disease-protein|drug-protein|snp-protein	#E31A1C
gast	Protein	P::GAST	disease-protein|drug-protein|snp-protein	#E31A1C
gkn1	Protein	P::GKN1	disease-protein|drug-protein|snp-protein	#E31A1C
glb1	Protein	P::GLB1	drug-protein|snp-protein	#E31A1C
gp2	Protein	P::GP2	disease-protein|drug-protein|snp-protein	#E31A1C
grn	Protein	P::GRN	disease-protein|drug-protein|snp-protein	#E31A1C
klk11	Protein	P::KLK11	disease-protein|drug-protein|snp-protein	#E31A1C
krt8	Protein	P::KRT8	disease-protein|drug-protein|snp-protein	#E31A1C
lipf	Protein	P::LIPF	disease-protein|drug-protein|snp-protein	#E31A1C
man2b2	Protein	P::MAN2B2	disease-protein|drug-protein|snp-protein	#E31A1C
myoc	Protein	P::MYOC	disease-protein|drug-protein|snp-protein	#E31A1C
pga4	Protein	P::PGA4	disease-protein|drug-protein|snp-protein	#E31A1C
plxdc2	Protein	P::PLXDC2	disease-protein|drug-protein|snp-protein	#E31A1C
ppy	Protein	P::PPY	disease-protein|drug-protein|snp-protein	#E31A1C
prss27	Protein	P::PRSS27	disease-protein|drug-protein|snp-protein	#E31A1C
psca	Protein	P::PSCA	disease-protein|drug-protein|snp-protein	#E31A1C
pts	Protein	P::PTS	drug-protein|snp-protein	#E31A1C
reg1b	Protein	P::REG1B	disease-protein|drug-protein|snp-protein	#E31A1C
reg3g	Protein	P::REG3G	drug-protein|snp-protein	#E31A1C
s100g	Protein	P::S100G	disease-protein|drug-protein|snp-protein	#E31A1C
scg3	Protein	P::SCG3	disease-protein|drug-protein|snp-protein	#E31A1C
sct	Protein	P::SCT	disease-protein|drug-protein|snp-protein	#E31A1C
selenop	Protein	P::SELENOP	disease-protein|drug-protein|snp-protein	#E31A1C
sema3g	Protein	P::SEMA3G	disease-protein|drug-protein|snp-protein	#E31A1C
smpd1	Protein	P::SMPD1	disease-protein|drug-protein|snp-protein	#E31A1C
spink5	Protein	P::SPINK5	disease-protein|drug-protein|snp-protein	#E31A1C
tff2	Protein	P::TFF2	disease-protein|drug-protein|snp-protein	#E31A1C
tmprss11d	Protein	P::TMPRSS11D	disease-protein|drug-protein|snp-protein	#E31A1C
tnfrsf10b	Protein	P::TNFRSF10B	disease-protein|drug-protein|snp-protein	#E31A1C
vsig2	Protein	P::VSIG2	disease-protein|drug-protein|snp-protein	#E31A1C
vwf	Protein	P::VWF	drug-protein|snp-protein	#E31A1C
cfhr2	Protein	P::CFHR2	disease-protein|drug-protein|snp-protein	#E31A1C
prl	Protein	P::PRL	disease-protein|drug-protein|snp-protein	#E31A1C
ceacam1	Protein	P::CEACAM1	disease-protein|drug-protein|snp-protein	#E31A1C
gpa33	Protein	P::GPA33	disease-protein|drug-protein|snp-protein	#E31A1C
insr	Protein	P::INSR	drug-protein|snp-protein	#E31A1C
spink4	Protein	P::SPINK4	disease-protein|drug-protein|snp-protein	#E31A1C
acp5	Protein	P::ACP5	disease-protein|drug-protein|snp-protein	#E31A1C
ada	Protein	P::ADA	drug-protein|snp-protein	#E31A1C
adam22	Protein	P::ADAM22	disease-protein|drug-protein|snp-protein	#E31A1C
adam23	Protein	P::ADAM23	disease-protein|drug-protein|snp-protein	#E31A1C
adam8	Protein	P::ADAM8	disease-protein|drug-protein|snp-protein	#E31A1C
adamts16	Protein	P::ADAMTS16	disease-protein|drug-protein|snp-protein	#E31A1C
adamts8	Protein	P::ADAMTS8	disease-protein|drug-protein|snp-protein	#E31A1C
ager	Protein	P::AGER	disease-protein|drug-protein|snp-protein	#E31A1C
agrn	Protein	P::AGRN	disease-protein|drug-protein|snp-protein	#E31A1C
agrp	Protein	P::AGRP	disease-protein|drug-protein|snp-protein	#E31A1C
angptl7	Protein	P::ANGPTL7	disease-protein|drug-protein|snp-protein	#E31A1C
bglap	Protein	P::BGLAP	disease-protein|drug-protein|snp-protein	#E31A1C
blmh	Protein	P::BLMH	disease-protein|drug-protein|snp-protein	#E31A1C
btn2a1	Protein	P::BTN2A1	disease-protein|drug-protein|snp-protein	#E31A1C
c1qa	Protein	P::C1QA	drug-protein|snp-protein	#E31A1C
c1ql2	Protein	P::C1QL2	drug-protein|snp-protein	#E31A1C
ca6	Protein	P::CA6	disease-protein|drug-protein|snp-protein	#E31A1C
cbln4	Protein	P::CBLN4	disease-protein|drug-protein|snp-protein	#E31A1C
ccdc50	Protein	P::CCDC50	disease-protein|drug-protein|snp-protein	#E31A1C
ccdc80	Protein	P::CCDC80	disease-protein|drug-protein|snp-protein	#E31A1C
ccl11	Protein	P::CCL11	drug-protein|snp-protein	#E31A1C
ccl22	Protein	P::CCL22	disease-protein|drug-protein|snp-protein	#E31A1C
ccn3	Protein	P::CCN3	disease-protein|drug-protein|snp-protein	#E31A1C
ccn5	Protein	P::CCN5	drug-protein|snp-protein	#E31A1C
cd160	Protein	P::CD160	disease-protein|drug-protein|snp-protein	#E31A1C
cd200r1	Protein	P::CD200R1	drug-protein|snp-protein	#E31A1C
cd207	Protein	P::CD207	disease-protein|drug-protein|snp-protein	#E31A1C
cd22	Protein	P::CD22	disease-protein|drug-protein|snp-protein	#E31A1C
cd244	Protein	P::CD244	disease-protein|drug-protein|snp-protein	#E31A1C
cd27	Protein	P::CD27	disease-protein|drug-protein|snp-protein	#E31A1C
cd28	Protein	P::CD28	disease-protein|drug-protein|snp-protein	#E31A1C
cd5	Protein	P::CD5	disease-protein|drug-protein|snp-protein	#E31A1C
cd55	Protein	P::CD55	disease-protein|drug-protein|snp-protein	#E31A1C
cd6	Protein	P::CD6	disease-protein|drug-protein|snp-protein	#E31A1C
cd72	Protein	P::CD72	disease-protein|drug-protein|snp-protein	#E31A1C
cd79b	Protein	P::CD79B	disease-protein|drug-protein|snp-protein	#E31A1C
cd83	Protein	P::CD83	disease-protein|drug-protein|snp-protein	#E31A1C
cd86	Protein	P::CD86	disease-protein|drug-protein|snp-protein	#E31A1C
cd93	Protein	P::CD93	disease-protein|drug-protein|snp-protein	#E31A1C
cela3a	Protein	P::CELA3A	disease-protein|drug-protein|snp-protein	#E31A1C
cfb	Protein	P::CFB	disease-protein|drug-protein|snp-protein	#E31A1C
cilp	Protein	P::CILP	disease-protein|drug-protein|snp-protein	#E31A1C
clec4c	Protein	P::CLEC4C	disease-protein|drug-protein|snp-protein	#E31A1C
cntn1	Protein	P::CNTN1	disease-protein|drug-protein|snp-protein	#E31A1C
cntn4	Protein	P::CNTN4	disease-protein|drug-protein|snp-protein	#E31A1C
cntn5	Protein	P::CNTN5	disease-protein|drug-protein|snp-protein	#E31A1C
col15a1	Protein	P::COL15A1	disease-protein|drug-protein|snp-protein	#E31A1C
col1a1	Protein	P::COL1A1	disease-protein|drug-protein|snp-protein	#E31A1C
col28a1	Protein	P::COL28A1	disease-protein|drug-protein|snp-protein	#E31A1C
col6a3	Protein	P::COL6A3	disease-protein|drug-protein|snp-protein	#E31A1C
colec12	Protein	P::COLEC12	disease-protein|drug-protein|snp-protein	#E31A1C
cpa4	Protein	P::CPA4	disease-protein|drug-protein|snp-protein	#E31A1C
cpvl	Protein	P::CPVL	disease-protein|drug-protein|snp-protein	#E31A1C
cpxm2	Protein	P::CPXM2	disease-protein|drug-protein|snp-protein	#E31A1C
cr1	Protein	P::CR1	drug-protein|snp-protein	#E31A1C
cr2	Protein	P::CR2	disease-protein|drug-protein|snp-protein	#E31A1C
creld1	Protein	P::CRELD1	disease-protein|drug-protein|snp-protein	#E31A1C
crh	Protein	P::CRH	disease-protein|drug-protein|snp-protein	#E31A1C
cst6	Protein	P::CST6	disease-protein|drug-protein|snp-protein	#E31A1C
cxcl13	Protein	P::CXCL13	disease-protein|drug-protein|snp-protein	#E31A1C
dlk1	Protein	P::DLK1	disease-protein|drug-protein|snp-protein	#E31A1C
dnpep	Protein	P::DNPEP	drug-protein|snp-protein	#E31A1C
dpp4	Protein	P::DPP4	disease-protein|drug-protein|snp-protein	#E31A1C
draxin	Protein	P::DRAXIN	drug-protein|snp-protein	#E31A1C
dtnb	Protein	P::DTNB	disease-protein|drug-protein|snp-protein	#E31A1C
ebi3_il27	Protein	P::EBI3_IL27	disease-protein|drug-protein|snp-protein	#E31A1C
efhd1	Protein	P::EFHD1	disease-protein|drug-protein|snp-protein	#E31A1C
endou	Protein	P::ENDOU	disease-protein|drug-protein|snp-protein	#E31A1C
eno3	Protein	P::ENO3	drug-protein|snp-protein	#E31A1C
enpp6	Protein	P::ENPP6	disease-protein|drug-protein|snp-protein	#E31A1C
f3	Protein	P::F3	disease-protein|drug-protein|snp-protein	#E31A1C
fabp9	Protein	P::FABP9	disease-protein|drug-protein|snp-protein	#E31A1C
fap	Protein	P::FAP	disease-protein|drug-protein|snp-protein	#E31A1C
fcer2	Protein	P::FCER2	disease-protein|drug-protein|snp-protein	#E31A1C
fcrl2	Protein	P::FCRL2	disease-protein|drug-protein|snp-protein	#E31A1C
fcrl3	Protein	P::FCRL3	disease-protein|drug-protein|snp-protein	#E31A1C
fkbp5	Protein	P::FKBP5	drug-protein|snp-protein	#E31A1C
flrt2	Protein	P::FLRT2	disease-protein|drug-protein|snp-protein	#E31A1C
fndc1	Protein	P::FNDC1	disease-protein|drug-protein|snp-protein	#E31A1C
folr2	Protein	P::FOLR2	disease-protein|drug-protein|snp-protein	#E31A1C
folr3	Protein	P::FOLR3	drug-protein|snp-protein	#E31A1C
gal	Protein	P::GAL	disease-protein|drug-protein|snp-protein	#E31A1C
galnt7	Protein	P::GALNT7	drug-protein|snp-protein	#E31A1C
gdnf	Protein	P::GDNF	drug-protein|snp-protein	#E31A1C
gfral	Protein	P::GFRAL	disease-protein|drug-protein|snp-protein	#E31A1C
ggh	Protein	P::GGH	drug-protein|snp-protein	#E31A1C
gnpda1	Protein	P::GNPDA1	drug-protein|snp-protein	#E31A1C
gpnmb	Protein	P::GPNMB	disease-protein|drug-protein|snp-protein	#E31A1C
gsr	Protein	P::GSR	disease-protein|drug-protein|snp-protein	#E31A1C
hmcn2	Protein	P::HMCN2	disease-protein|drug-protein|snp-protein	#E31A1C
hspg2	Protein	P::HSPG2	disease-protein|drug-protein|snp-protein	#E31A1C
ido1	Protein	P::IDO1	drug-protein|snp-protein	#E31A1C
igdcc4	Protein	P::IGDCC4	disease-protein|drug-protein|snp-protein	#E31A1C
igf2r	Protein	P::IGF2R	disease-protein|drug-protein|snp-protein	#E31A1C
il10	Protein	P::IL10	disease-protein|drug-protein|snp-protein	#E31A1C
il12a_il12b	Protein	P::IL12A_IL12B	disease-protein|drug-protein|snp-protein	#E31A1C
il12b	Protein	P::IL12B	disease-protein|drug-protein|snp-protein	#E31A1C
il15	Protein	P::IL15	disease-protein|drug-protein|snp-protein	#E31A1C
il1rl1	Protein	P::IL1RL1	disease-protein|drug-protein|snp-protein	#E31A1C
itga2	Protein	P::ITGA2	disease-protein|drug-protein|snp-protein	#E31A1C
klk7	Protein	P::KLK7	disease-protein|drug-protein|snp-protein	#E31A1C
klk8	Protein	P::KLK8	disease-protein|drug-protein|snp-protein	#E31A1C
klrb1	Protein	P::KLRB1	disease-protein|drug-protein|snp-protein	#E31A1C
l1cam	Protein	P::L1CAM	disease-protein|drug-protein|snp-protein	#E31A1C
lama4	Protein	P::LAMA4	disease-protein|drug-protein|snp-protein	#E31A1C
lamb1	Protein	P::LAMB1	disease-protein|drug-protein|snp-protein	#E31A1C
lamp1	Protein	P::LAMP1	drug-protein|snp-protein	#E31A1C
lect2	Protein	P::LECT2	disease-protein|drug-protein|snp-protein	#E31A1C
lefty2	Protein	P::LEFTY2	disease-protein|drug-protein|snp-protein	#E31A1C
lilra5	Protein	P::LILRA5	disease-protein|drug-protein|snp-protein	#E31A1C
lmnb1	Protein	P::LMNB1	disease-protein|drug-protein|snp-protein	#E31A1C
lmod1	Protein	P::LMOD1	disease-protein|drug-protein|snp-protein	#E31A1C
lpcat2	Protein	P::LPCAT2	disease-protein|drug-protein|snp-protein	#E31A1C
lrrn1	Protein	P::LRRN1	disease-protein|drug-protein|snp-protein	#E31A1C
lta	Protein	P::LTA	disease-protein|drug-protein|snp-protein	#E31A1C
ltb	Protein	P::LTB	disease-protein|drug-protein|snp-protein	#E31A1C
ly75	Protein	P::LY75	disease-protein|drug-protein|snp-protein	#E31A1C
ly9	Protein	P::LY9	disease-protein|drug-protein|snp-protein	#E31A1C
matn3	Protein	P::MATN3	disease-protein|drug-protein|snp-protein	#E31A1C
meltf	Protein	P::MELTF	drug-protein|snp-protein	#E31A1C
mepe	Protein	P::MEPE	disease-protein|drug-protein|snp-protein	#E31A1C
mfge8	Protein	P::MFGE8	drug-protein|snp-protein	#E31A1C
milr1	Protein	P::MILR1	disease-protein|drug-protein|snp-protein	#E31A1C
mmp3	Protein	P::MMP3	disease-protein|drug-protein|snp-protein	#E31A1C
mrc1	Protein	P::MRC1	disease-protein|drug-protein|snp-protein	#E31A1C
mybpc2	Protein	P::MYBPC2	disease-protein|drug-protein|snp-protein	#E31A1C
myl1	Protein	P::MYL1	disease-protein|drug-protein	#E31A1C
myl3	Protein	P::MYL3	drug-protein|snp-protein	#E31A1C
mylpf	Protein	P::MYLPF	disease-protein|drug-protein|snp-protein	#E31A1C
nbl1	Protein	P::NBL1	disease-protein|drug-protein|snp-protein	#E31A1C
ncr1	Protein	P::NCR1	disease-protein|drug-protein|snp-protein	#E31A1C
nos3	Protein	P::NOS3	disease-protein|drug-protein|snp-protein	#E31A1C
npl	Protein	P::NPL	disease-protein|drug-protein|snp-protein	#E31A1C
nptx2	Protein	P::NPTX2	disease-protein|drug-protein|snp-protein	#E31A1C
ntf3	Protein	P::NTF3	disease-protein|drug-protein|snp-protein	#E31A1C
ntrk2	Protein	P::NTRK2	disease-protein|drug-protein|snp-protein	#E31A1C
ogn	Protein	P::OGN	disease-protein|drug-protein|snp-protein	#E31A1C
olfm4	Protein	P::OLFM4	disease-protein|drug-protein|snp-protein	#E31A1C
orm1	Protein	P::ORM1	drug-protein|snp-protein	#E31A1C
oxt	Protein	P::OXT	disease-protein|drug-protein|snp-protein	#E31A1C
pcbd1	Protein	P::PCBD1	drug-protein|snp-protein	#E31A1C
pdcd1	Protein	P::PDCD1	disease-protein|drug-protein|snp-protein	#E31A1C
pdgfc	Protein	P::PDGFC	drug-protein|snp-protein	#E31A1C
penk	Protein	P::PENK	disease-protein|drug-protein|snp-protein	#E31A1C
pla2g10	Protein	P::PLA2G10	drug-protein|snp-protein	#E31A1C
pla2g2a	Protein	P::PLA2G2A	drug-protein|snp-protein	#E31A1C
plxdc1	Protein	P::PLXDC1	drug-protein|snp-protein	#E31A1C
pm20d1	Protein	P::PM20D1	disease-protein|drug-protein|snp-protein	#E31A1C
pomc	Protein	P::POMC	disease-protein|drug-protein|snp-protein	#E31A1C
prelp	Protein	P::PRELP	disease-protein|drug-protein|snp-protein	#E31A1C
prnd	Protein	P::PRND	disease-protein|drug-protein|snp-protein	#E31A1C
proc	Protein	P::PROC	disease-protein|drug-protein|snp-protein	#E31A1C
prok1	Protein	P::PROK1	disease-protein|drug-protein|snp-protein	#E31A1C
psg1	Protein	P::PSG1	disease-protein|drug-protein|snp-protein	#E31A1C
ptgds	Protein	P::PTGDS	disease-protein|drug-protein|snp-protein	#E31A1C
ptx3	Protein	P::PTX3	disease-protein|drug-protein|snp-protein	#E31A1C
qpct	Protein	P::QPCT	disease-protein|drug-protein|snp-protein	#E31A1C
rcc1	Protein	P::RCC1	disease-protein|drug-protein|snp-protein	#E31A1C
ret	Protein	P::RET	drug-protein|snp-protein	#E31A1C
rgma	Protein	P::RGMA	disease-protein|drug-protein|snp-protein	#E31A1C
rgmb	Protein	P::RGMB	disease-protein|drug-protein|snp-protein	#E31A1C
robo2	Protein	P::ROBO2	disease-protein|drug-protein|snp-protein	#E31A1C
s100p	Protein	P::S100P	disease-protein|drug-protein|snp-protein	#E31A1C
scgb3a1	Protein	P::SCGB3A1	disease-protein|drug-protein|snp-protein	#E31A1C
sdk2	Protein	P::SDK2	disease-protein|drug-protein|snp-protein	#E31A1C
serpina12	Protein	P::SERPINA12	drug-protein|snp-protein	#E31A1C
serpina3	Protein	P::SERPINA3	drug-protein|snp-protein	#E31A1C
serpinc1	Protein	P::SERPINC1	drug-protein|snp-protein	#E31A1C
sfrp4	Protein	P::SFRP4	disease-protein|drug-protein|snp-protein	#E31A1C
siglec6	Protein	P::SIGLEC6	disease-protein|drug-protein|snp-protein	#E31A1C
siglec8	Protein	P::SIGLEC8	disease-protein|drug-protein|snp-protein	#E31A1C
slamf7	Protein	P::SLAMF7	disease-protein|drug-protein|snp-protein	#E31A1C
slitrk2	Protein	P::SLITRK2	disease-protein|drug-protein|snp-protein	#E31A1C
smoc2	Protein	P::SMOC2	disease-protein|drug-protein|snp-protein	#E31A1C
spon1	Protein	P::SPON1	disease-protein|drug-protein|snp-protein	#E31A1C
srpx	Protein	P::SRPX	disease-protein|drug-protein|snp-protein	#E31A1C
ssc5d	Protein	P::SSC5D	drug-protein|snp-protein	#E31A1C
st3gal1	Protein	P::ST3GAL1	disease-protein|drug-protein|snp-protein	#E31A1C
susd5	Protein	P::SUSD5	disease-protein|drug-protein|snp-protein	#E31A1C
tafa5	Protein	P::TAFA5	disease-protein|drug-protein|snp-protein	#E31A1C
tcl1a	Protein	P::TCL1A	disease-protein|drug-protein|snp-protein	#E31A1C
tfpi	Protein	P::TFPI	disease-protein|drug-protein|snp-protein	#E31A1C
tfrc	Protein	P::TFRC	disease-protein|drug-protein|snp-protein	#E31A1C
tgfbr2	Protein	P::TGFBR2	disease-protein|drug-protein|snp-protein	#E31A1C
tgfbr3	Protein	P::TGFBR3	disease-protein|drug-protein|snp-protein	#E31A1C
thbs4	Protein	P::THBS4	disease-protein|drug-protein|snp-protein	#E31A1C
thy1	Protein	P::THY1	disease-protein|drug-protein|snp-protein	#E31A1C
tinagl1	Protein	P::TINAGL1	disease-protein|drug-protein|snp-protein	#E31A1C
tk1	Protein	P::TK1	drug-protein|snp-protein	#E31A1C
tnc	Protein	P::TNC	disease-protein|drug-protein|snp-protein	#E31A1C
tnfrsf13b	Protein	P::TNFRSF13B	disease-protein|drug-protein|snp-protein	#E31A1C
tnfrsf9	Protein	P::TNFRSF9	disease-protein|drug-protein|snp-protein	#E31A1C
tnxb	Protein	P::TNXB	drug-protein|snp-protein	#E31A1C
top1	Protein	P::TOP1	drug-protein|snp-protein	#E31A1C
tp53bp1	Protein	P::TP53BP1	disease-protein|drug-protein|snp-protein	#E31A1C
tpsab1	Protein	P::TPSAB1	disease-protein|drug-protein|snp-protein	#E31A1C
treml2	Protein	P::TREML2	disease-protein|drug-protein|snp-protein	#E31A1C
tshb	Protein	P::TSHB	disease-protein|drug-protein|snp-protein	#E31A1C
vcan	Protein	P::VCAN	drug-protein|snp-protein	#E31A1C
vsig4	Protein	P::VSIG4	disease-protein|drug-protein|snp-protein	#E31A1C
vwc2	Protein	P::VWC2	disease-protein|drug-protein|snp-protein	#E31A1C
xg	Protein	P::XG	disease-protein|drug-protein|snp-protein	#E31A1C
zbtb16	Protein	P::ZBTB16	drug-protein|snp-protein	#E31A1C
c2cd2l	Protein	P::C2CD2L	drug-protein|snp-protein	#E31A1C
cdc26	Protein	P::CDC26	drug-protein|snp-protein	#E31A1C
clec4g	Protein	P::CLEC4G	drug-protein|snp-protein	#E31A1C
defa1_defa1b	Protein	P::DEFA1_DEFA1B	disease-protein|drug-protein|snp-protein	#E31A1C
eif4ebp1	Protein	P::EIF4EBP1	drug-protein|snp-protein	#E31A1C
entr1	Protein	P::ENTR1	disease-protein|drug-protein|snp-protein	#E31A1C
fxyd5	Protein	P::FXYD5	drug-protein|snp-protein	#E31A1C
gchfr	Protein	P::GCHFR	disease-protein|drug-protein|snp-protein	#E31A1C
hgfac	Protein	P::HGFAC	disease-protein|drug-protein|snp-protein	#E31A1C
hsbp1	Protein	P::HSBP1	drug-protein|snp-protein	#E31A1C
max	Protein	P::MAX	drug-protein|snp-protein	#E31A1C
muc13	Protein	P::MUC13	disease-protein|drug-protein|snp-protein	#E31A1C
nrgn	Protein	P::NRGN	drug-protein|snp-protein	#E31A1C
tmsb10	Protein	P::TMSB10	disease-protein|drug-protein|snp-protein	#E31A1C
nos2	Protein	P::NOS2	disease-protein|drug-protein|snp-protein	#E31A1C
ada2	Protein	P::ADA2	disease-protein|drug-protein|snp-protein	#E31A1C
adam15	Protein	P::ADAM15	disease-protein|drug-protein|snp-protein	#E31A1C
adam9	Protein	P::ADAM9	disease-protein|drug-protein|snp-protein	#E31A1C
adgrb3	Protein	P::ADGRB3	disease-protein|drug-protein|snp-protein	#E31A1C
adgrd1	Protein	P::ADGRD1	disease-protein|drug-protein|snp-protein	#E31A1C
adgre2	Protein	P::ADGRE2	disease-protein|drug-protein|snp-protein	#E31A1C
adgre5	Protein	P::ADGRE5	disease-protein|drug-protein|snp-protein	#E31A1C
afm	Protein	P::AFM	disease-protein|drug-protein|snp-protein	#E31A1C
alcam	Protein	P::ALCAM	drug-protein|snp-protein	#E31A1C
amigo2	Protein	P::AMIGO2	disease-protein|drug-protein|snp-protein	#E31A1C
amy2a	Protein	P::AMY2A	drug-protein|snp-protein	#E31A1C
amy2b	Protein	P::AMY2B	drug-protein|snp-protein	#E31A1C
anpep	Protein	P::ANPEP	disease-protein|drug-protein|snp-protein	#E31A1C
aoc3	Protein	P::AOC3	disease-protein|drug-protein|snp-protein	#E31A1C
atraid	Protein	P::ATRAID	disease-protein|drug-protein|snp-protein	#E31A1C
bcam	Protein	P::BCAM	disease-protein|drug-protein|snp-protein	#E31A1C
boc	Protein	P::BOC	disease-protein|drug-protein|snp-protein	#E31A1C
bst1	Protein	P::BST1	disease-protein|drug-protein|snp-protein	#E31A1C
c1qtnf1	Protein	P::C1QTNF1	disease-protein|drug-protein|snp-protein	#E31A1C
c2	Protein	P::C2	disease-protein|drug-protein|snp-protein	#E31A1C
c7	Protein	P::C7	disease-protein|drug-protein|snp-protein	#E31A1C
ca12	Protein	P::CA12	disease-protein|drug-protein|snp-protein	#E31A1C
ccn4	Protein	P::CCN4	disease-protein|drug-protein|snp-protein	#E31A1C
cd109	Protein	P::CD109	disease-protein|drug-protein|snp-protein	#E31A1C
cd14	Protein	P::CD14	disease-protein|drug-protein|snp-protein	#E31A1C
cd164	Protein	P::CD164	drug-protein|snp-protein	#E31A1C
cd200	Protein	P::CD200	disease-protein|drug-protein|snp-protein	#E31A1C
cd274	Protein	P::CD274	disease-protein|drug-protein|snp-protein	#E31A1C
cd276	Protein	P::CD276	disease-protein|drug-protein|snp-protein	#E31A1C
cd46	Protein	P::CD46	disease-protein|drug-protein|snp-protein	#E31A1C
cd48	Protein	P::CD48	disease-protein|drug-protein|snp-protein	#E31A1C
cd80	Protein	P::CD80	disease-protein|drug-protein|snp-protein	#E31A1C
cdh1	Protein	P::CDH1	disease-protein|drug-protein|snp-protein	#E31A1C
cdh17	Protein	P::CDH17	disease-protein|drug-protein|snp-protein	#E31A1C
cdhr2	Protein	P::CDHR2	drug-protein|snp-protein	#E31A1C
cdon	Protein	P::CDON	disease-protein|drug-protein|snp-protein	#E31A1C
cela2a	Protein	P::CELA2A	disease-protein|drug-protein|snp-protein	#E31A1C
cfd	Protein	P::CFD	disease-protein|drug-protein|snp-protein	#E31A1C
cgref1	Protein	P::CGREF1	disease-protein|drug-protein|snp-protein	#E31A1C
chl1	Protein	P::CHL1	drug-protein|snp-protein	#E31A1C
ckb	Protein	P::CKB	disease-protein|drug-protein|snp-protein	#E31A1C
cntn2	Protein	P::CNTN2	drug-protein|snp-protein	#E31A1C
cntnap2	Protein	P::CNTNAP2	disease-protein|drug-protein|snp-protein	#E31A1C
col4a1	Protein	P::COL4A1	disease-protein|drug-protein|snp-protein	#E31A1C
cpa1	Protein	P::CPA1	disease-protein|drug-protein|snp-protein	#E31A1C
cpb1	Protein	P::CPB1	disease-protein|drug-protein|snp-protein	#E31A1C
csf1r	Protein	P::CSF1R	disease-protein|drug-protein|snp-protein	#E31A1C
cthrc1	Protein	P::CTHRC1	disease-protein|drug-protein|snp-protein	#E31A1C
ctrb1	Protein	P::CTRB1	disease-protein|drug-protein|snp-protein	#E31A1C
ctrc	Protein	P::CTRC	disease-protein|drug-protein|snp-protein	#E31A1C
ctrl	Protein	P::CTRL	disease-protein|drug-protein|snp-protein	#E31A1C
ctso	Protein	P::CTSO	disease-protein|drug-protein|snp-protein	#E31A1C
dag1	Protein	P::DAG1	drug-protein|snp-protein	#E31A1C
dcn	Protein	P::DCN	disease-protein|drug-protein|snp-protein	#E31A1C
ddr1	Protein	P::DDR1	drug-protein|snp-protein	#E31A1C
dkkl1	Protein	P::DKKL1	disease-protein|drug-protein|snp-protein	#E31A1C
dll1	Protein	P::DLL1	disease-protein|drug-protein|snp-protein	#E31A1C
dpp6	Protein	P::DPP6	disease-protein|drug-protein|snp-protein	#E31A1C
dsc2	Protein	P::DSC2	disease-protein|drug-protein|snp-protein	#E31A1C
dscam	Protein	P::DSCAM	disease-protein|drug-protein|snp-protein	#E31A1C
epha2	Protein	P::EPHA2	disease-protein|drug-protein|snp-protein	#E31A1C
ephb4	Protein	P::EPHB4	disease-protein|drug-protein|snp-protein	#E31A1C
erbb4	Protein	P::ERBB4	disease-protein|drug-protein|snp-protein	#E31A1C
esam	Protein	P::ESAM	disease-protein|drug-protein|snp-protein	#E31A1C
fam3c	Protein	P::FAM3C	disease-protein|drug-protein|snp-protein	#E31A1C
fam3d	Protein	P::FAM3D	disease-protein|drug-protein|snp-protein	#E31A1C
fgl1	Protein	P::FGL1	drug-protein|snp-protein	#E31A1C
fstl1	Protein	P::FSTL1	disease-protein|drug-protein|snp-protein	#E31A1C
furin	Protein	P::FURIN	drug-protein|snp-protein	#E31A1C
galnt10	Protein	P::GALNT10	disease-protein|drug-protein|snp-protein	#E31A1C
galnt3	Protein	P::GALNT3	disease-protein|drug-protein|snp-protein	#E31A1C
gas6	Protein	P::GAS6	disease-protein|drug-protein|snp-protein	#E31A1C
gask1a	Protein	P::GASK1A	drug-protein|snp-protein	#E31A1C
gcnt1	Protein	P::GCNT1	disease-protein|drug-protein|snp-protein	#E31A1C
gfra1	Protein	P::GFRA1	disease-protein|drug-protein|snp-protein	#E31A1C
gfra3	Protein	P::GFRA3	disease-protein|drug-protein|snp-protein	#E31A1C
gh1	Protein	P::GH1	disease-protein|drug-protein	#E31A1C
grpel1	Protein	P::GRPEL1	drug-protein|snp-protein	#E31A1C
havcr1	Protein	P::HAVCR1	disease-protein|drug-protein|snp-protein	#E31A1C
heg1	Protein	P::HEG1	disease-protein|drug-protein|snp-protein	#E31A1C
heph	Protein	P::HEPH	disease-protein|drug-protein|snp-protein	#E31A1C
hla_dra	Protein	P::HLA-DRA	disease-protein|drug-protein	#E31A1C
hs6st2	Protein	P::HS6ST2	disease-protein|drug-protein|snp-protein	#E31A1C
hspa2	Protein	P::HSPA2	disease-protein|drug-protein|snp-protein	#E31A1C
hspb6	Protein	P::HSPB6	disease-protein|drug-protein|snp-protein	#E31A1C
icam2	Protein	P::ICAM2	disease-protein|drug-protein|snp-protein	#E31A1C
igf1r	Protein	P::IGF1R	disease-protein|drug-protein|snp-protein	#E31A1C
igfbp2	Protein	P::IGFBP2	disease-protein|drug-protein|snp-protein	#E31A1C
igfbp3	Protein	P::IGFBP3	disease-protein|drug-protein|snp-protein	#E31A1C
igsf3	Protein	P::IGSF3	disease-protein|drug-protein|snp-protein	#E31A1C
il18r1	Protein	P::IL18R1	disease-protein|drug-protein|snp-protein	#E31A1C
il1r1	Protein	P::IL1R1	disease-protein|drug-protein|snp-protein	#E31A1C
il6st	Protein	P::IL6ST	disease-protein|drug-protein|snp-protein	#E31A1C
itgam	Protein	P::ITGAM	disease-protein|drug-protein|snp-protein	#E31A1C
itgb1	Protein	P::ITGB1	drug-protein|snp-protein	#E31A1C
itgb2	Protein	P::ITGB2	disease-protein|drug-protein|snp-protein	#E31A1C
itgb6	Protein	P::ITGB6	disease-protein|drug-protein|snp-protein	#E31A1C
itgb7	Protein	P::ITGB7	disease-protein|drug-protein|snp-protein	#E31A1C
itih3	Protein	P::ITIH3	disease-protein|drug-protein|snp-protein	#E31A1C
jam2	Protein	P::JAM2	disease-protein|drug-protein|snp-protein	#E31A1C
kel	Protein	P::KEL	drug-protein|snp-protein	#E31A1C
klb	Protein	P::KLB	drug-protein|snp-protein	#E31A1C
klk4	Protein	P::KLK4	disease-protein|drug-protein|snp-protein	#E31A1C
klrf1	Protein	P::KLRF1	disease-protein|drug-protein|snp-protein	#E31A1C
klrk1	Protein	P::KLRK1	disease-protein|drug-protein|snp-protein	#E31A1C
lag3	Protein	P::LAG3	disease-protein|drug-protein|snp-protein	#E31A1C
layn	Protein	P::LAYN	disease-protein|drug-protein|snp-protein	#E31A1C
lcn15	Protein	P::LCN15	disease-protein|drug-protein|snp-protein	#E31A1C
lepr	Protein	P::LEPR	disease-protein|drug-protein|snp-protein	#E31A1C
letm1	Protein	P::LETM1	disease-protein|drug-protein|snp-protein	#E31A1C
lifr	Protein	P::LIFR	disease-protein|drug-protein|snp-protein	#E31A1C
lilrb1	Protein	P::LILRB1	disease-protein|drug-protein|snp-protein	#E31A1C
lpo	Protein	P::LPO	disease-protein|drug-protein|snp-protein	#E31A1C
lrrc37a2	Protein	P::LRRC37A2	disease-protein|drug-protein|snp-protein	#E31A1C
lyve1	Protein	P::LYVE1	drug-protein|snp-protein	#E31A1C
mdga1	Protein	P::MDGA1	disease-protein|drug-protein|snp-protein	#E31A1C
mfap4	Protein	P::MFAP4	disease-protein|drug-protein|snp-protein	#E31A1C
mia	Protein	P::MIA	drug-protein|snp-protein	#E31A1C
muc2	Protein	P::MUC2	disease-protein|drug-protein|snp-protein	#E31A1C
nagpa	Protein	P::NAGPA	drug-protein|snp-protein	#E31A1C
ncr3lg1	Protein	P::NCR3LG1	disease-protein|drug-protein|snp-protein	#E31A1C
nectin2	Protein	P::NECTIN2	disease-protein|drug-protein|snp-protein	#E31A1C
nefl	Protein	P::NEFL	disease-protein|drug-protein|snp-protein	#E31A1C
nfasc	Protein	P::NFASC	disease-protein|drug-protein|snp-protein	#E31A1C
nos1	Protein	P::NOS1	disease-protein|drug-protein|snp-protein	#E31A1C
notch1	Protein	P::NOTCH1	disease-protein|drug-protein|snp-protein	#E31A1C
notch2	Protein	P::NOTCH2	disease-protein|drug-protein|snp-protein	#E31A1C
nrcam	Protein	P::NRCAM	disease-protein|drug-protein|snp-protein	#E31A1C
padi2	Protein	P::PADI2	drug-protein|snp-protein	#E31A1C
pcdh1	Protein	P::PCDH1	disease-protein|drug-protein|snp-protein	#E31A1C
pcdh17	Protein	P::PCDH17	disease-protein|drug-protein|snp-protein	#E31A1C
pdcd1lg2	Protein	P::PDCD1LG2	disease-protein|drug-protein|snp-protein	#E31A1C
pdgfra	Protein	P::PDGFRA	disease-protein|drug-protein|snp-protein	#E31A1C
pear1	Protein	P::PEAR1	disease-protein|drug-protein|snp-protein	#E31A1C
pik3ip1	Protein	P::PIK3IP1	disease-protein|drug-protein|snp-protein	#E31A1C
pkd1	Protein	P::PKD1	disease-protein|drug-protein|snp-protein	#E31A1C
pla2g1b	Protein	P::PLA2G1B	disease-protein|drug-protein|snp-protein	#E31A1C
plxnb2	Protein	P::PLXNB2	disease-protein|drug-protein|snp-protein	#E31A1C
pnlip	Protein	P::PNLIP	disease-protein|drug-protein|snp-protein	#E31A1C
pnliprp1	Protein	P::PNLIPRP1	disease-protein|drug-protein|snp-protein	#E31A1C
prcp	Protein	P::PRCP	disease-protein|drug-protein|snp-protein	#E31A1C
prss2	Protein	P::PRSS2	disease-protein|drug-protein|snp-protein	#E31A1C
prtg	Protein	P::PRTG	disease-protein|drug-protein|snp-protein	#E31A1C
psap	Protein	P::PSAP	disease-protein|drug-protein|snp-protein	#E31A1C
ptk7	Protein	P::PTK7	disease-protein|drug-protein	#E31A1C
ptprm	Protein	P::PTPRM	disease-protein|drug-protein|snp-protein	#E31A1C
rarres1	Protein	P::RARRES1	disease-protein|drug-protein|snp-protein	#E31A1C
rbfox3	Protein	P::RBFOX3	disease-protein|drug-protein	#E31A1C
reck	Protein	P::RECK	disease-protein|drug-protein|snp-protein	#E31A1C
reg1a	Protein	P::REG1A	disease-protein|drug-protein|snp-protein	#E31A1C
rnaset2	Protein	P::RNASET2	disease-protein|drug-protein|snp-protein	#E31A1C
rnf149	Protein	P::RNF149	disease-protein|drug-protein|snp-protein	#E31A1C
robo1	Protein	P::ROBO1	drug-protein|snp-protein	#E31A1C
scara5	Protein	P::SCARA5	disease-protein|drug-protein|snp-protein	#E31A1C
scarf2	Protein	P::SCARF2	disease-protein|drug-protein|snp-protein	#E31A1C
scgn	Protein	P::SCGN	disease-protein|drug-protein|snp-protein	#E31A1C
sema7a	Protein	P::SEMA7A	disease-protein|drug-protein|snp-protein	#E31A1C
serpini2	Protein	P::SERPINI2	disease-protein|drug-protein|snp-protein	#E31A1C
siglec1	Protein	P::SIGLEC1	disease-protein|drug-protein|snp-protein	#E31A1C
siglec10	Protein	P::SIGLEC10	disease-protein|drug-protein|snp-protein	#E31A1C
siglec7	Protein	P::SIGLEC7	disease-protein|drug-protein|snp-protein	#E31A1C
sirpa	Protein	P::SIRPA	disease-protein|drug-protein|snp-protein	#E31A1C
sirpb1	Protein	P::SIRPB1	disease-protein|drug-protein|snp-protein	#E31A1C
slamf1	Protein	P::SLAMF1	disease-protein|drug-protein|snp-protein	#E31A1C
slc39a14	Protein	P::SLC39A14	disease-protein|drug-protein|snp-protein	#E31A1C
slit2	Protein	P::SLIT2	drug-protein|snp-protein	#E31A1C
slitrk6	Protein	P::SLITRK6	disease-protein|drug-protein|snp-protein	#E31A1C
spint2	Protein	P::SPINT2	disease-protein|drug-protein|snp-protein	#E31A1C
tacstd2	Protein	P::TACSTD2	disease-protein|drug-protein|snp-protein	#E31A1C
tcn2	Protein	P::TCN2	disease-protein|drug-protein|snp-protein	#E31A1C
tnfrsf11b	Protein	P::TNFRSF11B	disease-protein|drug-protein|snp-protein	#E31A1C
tnfrsf14	Protein	P::TNFRSF14	disease-protein|drug-protein|snp-protein	#E31A1C
tnfrsf1a	Protein	P::TNFRSF1A	disease-protein|drug-protein|snp-protein	#E31A1C
tnfrsf1b	Protein	P::TNFRSF1B	disease-protein|drug-protein|snp-protein	#E31A1C
tnfrsf4	Protein	P::TNFRSF4	disease-protein|drug-protein|snp-protein	#E31A1C
tpp1	Protein	P::TPP1	drug-protein|snp-protein	#E31A1C
ulbp2	Protein	P::ULBP2	disease-protein|drug-protein|snp-protein	#E31A1C
vasn	Protein	P::VASN	disease-protein|drug-protein|snp-protein	#E31A1C
vcam1	Protein	P::VCAM1	disease-protein|drug-protein|snp-protein	#E31A1C
vegfd	Protein	P::VEGFD	disease-protein|drug-protein|snp-protein	#E31A1C
vsir	Protein	P::VSIR	drug-protein|snp-protein	#E31A1C
wnt9a	Protein	P::WNT9A	disease-protein|drug-protein|snp-protein	#E31A1C
acaa1	Protein	P::ACAA1	drug-protein|snp-protein	#E31A1C
acan	Protein	P::ACAN	disease-protein|drug-protein|snp-protein	#E31A1C
acy1	Protein	P::ACY1	disease-protein|drug-protein|snp-protein	#E31A1C
adamts15	Protein	P::ADAMTS15	drug-protein|snp-protein	#E31A1C
adamtsl2	Protein	P::ADAMTSL2	disease-protein|drug-protein|snp-protein	#E31A1C
adgrg1	Protein	P::ADGRG1	disease-protein|drug-protein|snp-protein	#E31A1C
afp	Protein	P::AFP	disease-protein|drug-protein|snp-protein	#E31A1C
agxt	Protein	P::AGXT	disease-protein|drug-protein|snp-protein	#E31A1C
ahnak	Protein	P::AHNAK	disease-protein|drug-protein|snp-protein	#E31A1C
ahnak2	Protein	P::AHNAK2	disease-protein|drug-protein|snp-protein	#E31A1C
aifm1	Protein	P::AIFM1	drug-protein|snp-protein	#E31A1C
akr1b10	Protein	P::AKR1B10	disease-protein|drug-protein	#E31A1C
akr7l	Protein	P::AKR7L	drug-protein|snp-protein	#E31A1C
aldh3a1	Protein	P::ALDH3A1	disease-protein|drug-protein|snp-protein	#E31A1C
angptl4	Protein	P::ANGPTL4	disease-protein|drug-protein|snp-protein	#E31A1C
aplp1	Protein	P::APLP1	disease-protein|drug-protein|snp-protein	#E31A1C
apobr	Protein	P::APOBR	disease-protein|drug-protein|snp-protein	#E31A1C
apoe	Protein	P::APOE	drug-protein|snp-protein	#E31A1C
asah1	Protein	P::ASAH1	drug-protein|snp-protein	#E31A1C
b2m	Protein	P::B2M	disease-protein|drug-protein|snp-protein	#E31A1C
bag3	Protein	P::BAG3	drug-protein|snp-protein	#E31A1C
baiap2	Protein	P::BAIAP2	disease-protein|drug-protein|snp-protein	#E31A1C
bcan	Protein	P::BCAN	disease-protein|drug-protein|snp-protein	#E31A1C
bcl2l11	Protein	P::BCL2L11	disease-protein|drug-protein|snp-protein	#E31A1C
blnk	Protein	P::BLNK	disease-protein|drug-protein|snp-protein	#E31A1C
bmp10	Protein	P::BMP10	disease-protein|drug-protein|snp-protein	#E31A1C
bmper	Protein	P::BMPER	disease-protein|drug-protein|snp-protein	#E31A1C
bsg	Protein	P::BSG	disease-protein|drug-protein|snp-protein	#E31A1C
btd	Protein	P::BTD	drug-protein|snp-protein	#E31A1C
c19orf12	Protein	P::C19orf12	drug-protein|snp-protein	#E31A1C
c1qtnf9	Protein	P::C1QTNF9	disease-protein|drug-protein|snp-protein	#E31A1C
c1rl	Protein	P::C1RL	drug-protein|snp-protein	#E31A1C
ccer2	Protein	P::CCER2	disease-protein|drug-protein|snp-protein	#E31A1C
ccl13	Protein	P::CCL13	drug-protein|snp-protein	#E31A1C
ccl15	Protein	P::CCL15	disease-protein|drug-protein|snp-protein	#E31A1C
ccl23	Protein	P::CCL23	disease-protein|drug-protein|snp-protein	#E31A1C
cd163	Protein	P::CD163	disease-protein|drug-protein|snp-protein	#E31A1C
cd248	Protein	P::CD248	disease-protein|drug-protein|snp-protein	#E31A1C
cd36	Protein	P::CD36	drug-protein|snp-protein	#E31A1C
cd8a	Protein	P::CD8A	disease-protein|drug-protein|snp-protein	#E31A1C
cda	Protein	P::CDA	drug-protein|snp-protein	#E31A1C
cdh15	Protein	P::CDH15	disease-protein|drug-protein|snp-protein	#E31A1C
cdsn	Protein	P::CDSN	disease-protein|drug-protein|snp-protein	#E31A1C
celsr2	Protein	P::CELSR2	disease-protein|drug-protein|snp-protein	#E31A1C
chchd10	Protein	P::CHCHD10	disease-protein|drug-protein|snp-protein	#E31A1C
clec11a	Protein	P::CLEC11A	drug-protein|snp-protein	#E31A1C
clec4a	Protein	P::CLEC4A	disease-protein|drug-protein|snp-protein	#E31A1C
clic5	Protein	P::CLIC5	disease-protein|drug-protein|snp-protein	#E31A1C
clmp	Protein	P::CLMP	disease-protein|drug-protein|snp-protein	#E31A1C
clu	Protein	P::CLU	disease-protein|drug-protein|snp-protein	#E31A1C
clul1	Protein	P::CLUL1	drug-protein|snp-protein	#E31A1C
cndp1	Protein	P::CNDP1	drug-protein|snp-protein	#E31A1C
cntn3	Protein	P::CNTN3	disease-protein|drug-protein|snp-protein	#E31A1C
coch	Protein	P::COCH	disease-protein|drug-protein|snp-protein	#E31A1C
col18a1	Protein	P::COL18A1	disease-protein|drug-protein|snp-protein	#E31A1C
col9a1	Protein	P::COL9A1	disease-protein|drug-protein|snp-protein	#E31A1C
comp	Protein	P::COMP	disease-protein|drug-protein|snp-protein	#E31A1C
cpa2	Protein	P::CPA2	disease-protein|drug-protein|snp-protein	#E31A1C
cpq	Protein	P::CPQ	drug-protein|snp-protein	#E31A1C
crhbp	Protein	P::CRHBP	disease-protein|drug-protein|snp-protein	#E31A1C
crnn	Protein	P::CRNN	drug-protein|snp-protein	#E31A1C
crybb2	Protein	P::CRYBB2	disease-protein|drug-protein|snp-protein	#E31A1C
ctbs	Protein	P::CTBS	disease-protein|drug-protein|snp-protein	#E31A1C
ctsd	Protein	P::CTSD	disease-protein|drug-protein|snp-protein	#E31A1C
ctsf	Protein	P::CTSF	disease-protein|drug-protein|snp-protein	#E31A1C
ctsz	Protein	P::CTSZ	disease-protein|drug-protein|snp-protein	#E31A1C
cxadr	Protein	P::CXADR	disease-protein|drug-protein|snp-protein	#E31A1C
cxcl12	Protein	P::CXCL12	drug-protein|snp-protein	#E31A1C
cxcl17	Protein	P::CXCL17	disease-protein|drug-protein|snp-protein	#E31A1C
cxcl6	Protein	P::CXCL6	drug-protein|snp-protein	#E31A1C
cxcl8	Protein	P::CXCL8	drug-protein|snp-protein	#E31A1C
cytl1	Protein	P::CYTL1	disease-protein|drug-protein|snp-protein	#E31A1C
dctpp1	Protein	P::DCTPP1	disease-protein|drug-protein|snp-protein	#E31A1C
defb103a_defb103b	Protein	P::DEFB103A_DEFB103B	disease-protein|drug-protein|snp-protein	#E31A1C
dipk2b	Protein	P::DIPK2B	drug-protein|snp-protein	#E31A1C
dkk4	Protein	P::DKK4	disease-protein|drug-protein|snp-protein	#E31A1C
dmp1	Protein	P::DMP1	drug-protein|snp-protein	#E31A1C
dpp7	Protein	P::DPP7	drug-protein|snp-protein	#E31A1C
dsg3	Protein	P::DSG3	disease-protein|drug-protein|snp-protein	#E31A1C
dsg4	Protein	P::DSG4	disease-protein|drug-protein|snp-protein	#E31A1C
eddm3b	Protein	P::EDDM3B	disease-protein|drug-protein|snp-protein	#E31A1C
efna1	Protein	P::EFNA1	disease-protein|drug-protein|snp-protein	#E31A1C
efna4	Protein	P::EFNA4	disease-protein|drug-protein|snp-protein	#E31A1C
eln	Protein	P::ELN	disease-protein|drug-protein|snp-protein	#E31A1C
enpp7	Protein	P::ENPP7	disease-protein|drug-protein|snp-protein	#E31A1C
entpd5	Protein	P::ENTPD5	drug-protein|snp-protein	#E31A1C
entpd6	Protein	P::ENTPD6	disease-protein|drug-protein|snp-protein	#E31A1C
epo	Protein	P::EPO	disease-protein|drug-protein|snp-protein	#E31A1C
ermap	Protein	P::ERMAP	disease-protein|drug-protein|snp-protein	#E31A1C
extl1	Protein	P::EXTL1	drug-protein|snp-protein	#E31A1C
ezr	Protein	P::EZR	disease-protein|drug-protein|snp-protein	#E31A1C
f13b	Protein	P::F13B	disease-protein|drug-protein|snp-protein	#E31A1C
f2r	Protein	P::F2R	drug-protein|snp-protein	#E31A1C
fam3b	Protein	P::FAM3B	disease-protein|drug-protein|snp-protein	#E31A1C
fcamr	Protein	P::FCAMR	disease-protein|drug-protein|snp-protein	#E31A1C
fcn2	Protein	P::FCN2	drug-protein|snp-protein	#E31A1C
fgf19	Protein	P::FGF19	disease-protein|drug-protein|snp-protein	#E31A1C
fgfbp1	Protein	P::FGFBP1	disease-protein|drug-protein|snp-protein	#E31A1C
fgfbp2	Protein	P::FGFBP2	disease-protein|drug-protein|snp-protein	#E31A1C
fgfbp3	Protein	P::FGFBP3	drug-protein|snp-protein	#E31A1C
fgfr2	Protein	P::FGFR2	disease-protein|drug-protein|snp-protein	#E31A1C
fgfr4	Protein	P::FGFR4	disease-protein|drug-protein|snp-protein	#E31A1C
fn1	Protein	P::FN1	drug-protein|snp-protein	#E31A1C
gc	Protein	P::GC	disease-protein|drug-protein|snp-protein	#E31A1C
gcg	Protein	P::GCG	drug-protein|snp-protein	#E31A1C
gdf2	Protein	P::GDF2	disease-protein|drug-protein|snp-protein	#E31A1C
ggt5	Protein	P::GGT5	disease-protein|drug-protein|snp-protein	#E31A1C
gimap7	Protein	P::GIMAP7	drug-protein|snp-protein	#E31A1C
gip	Protein	P::GIP	disease-protein|drug-protein|snp-protein	#E31A1C
gla	Protein	P::GLA	drug-protein|snp-protein	#E31A1C
gprc5c	Protein	P::GPRC5C	disease-protein|drug-protein|snp-protein	#E31A1C
grp	Protein	P::GRP	disease-protein|drug-protein|snp-protein	#E31A1C
guca2a	Protein	P::GUCA2A	disease-protein|drug-protein|snp-protein	#E31A1C
hao1	Protein	P::HAO1	disease-protein|drug-protein|snp-protein	#E31A1C
hmox1	Protein	P::HMOX1	disease-protein|drug-protein|snp-protein	#E31A1C
hpgds	Protein	P::HPGDS	disease-protein|drug-protein|snp-protein	#E31A1C
hrg	Protein	P::HRG	disease-protein|drug-protein|snp-protein	#E31A1C
hsd11b1	Protein	P::HSD11B1	drug-protein|snp-protein	#E31A1C
hyal1	Protein	P::HYAL1	disease-protein|drug-protein|snp-protein	#E31A1C
icam4	Protein	P::ICAM4	drug-protein|snp-protein	#E31A1C
idua	Protein	P::IDUA	disease-protein|drug-protein|snp-protein	#E31A1C
igfbp6	Protein	P::IGFBP6	disease-protein|drug-protein|snp-protein	#E31A1C
igsf9	Protein	P::IGSF9	drug-protein|snp-protein	#E31A1C
il12rb1	Protein	P::IL12RB1	disease-protein|drug-protein|snp-protein	#E31A1C
il16	Protein	P::IL16	disease-protein|drug-protein|snp-protein	#E31A1C
il17c	Protein	P::IL17C	disease-protein|drug-protein|snp-protein	#E31A1C
il5ra	Protein	P::IL5RA	disease-protein|drug-protein|snp-protein	#E31A1C
insl5	Protein	P::INSL5	disease-protein|drug-protein|snp-protein	#E31A1C
ism1	Protein	P::ISM1	drug-protein|snp-protein	#E31A1C
itgbl1	Protein	P::ITGBL1	disease-protein|drug-protein|snp-protein	#E31A1C
klk10	Protein	P::KLK10	disease-protein|drug-protein|snp-protein	#E31A1C
klk13	Protein	P::KLK13	disease-protein|drug-protein|snp-protein	#E31A1C
klk14	Protein	P::KLK14	drug-protein|snp-protein	#E31A1C
klrd1	Protein	P::KLRD1	disease-protein|drug-protein|snp-protein	#E31A1C
krt5	Protein	P::KRT5	disease-protein|drug-protein|snp-protein	#E31A1C
lbp	Protein	P::LBP	drug-protein|snp-protein	#E31A1C
lcp1	Protein	P::LCP1	disease-protein|drug-protein|snp-protein	#E31A1C
lep	Protein	P::LEP	disease-protein|drug-protein|snp-protein	#E31A1C
lgals7_lgals7b	Protein	P::LGALS7_LGALS7B	drug-protein|snp-protein	#E31A1C
lgmn	Protein	P::LGMN	disease-protein|drug-protein|snp-protein	#E31A1C
lmnb2	Protein	P::LMNB2	disease-protein|drug-protein|snp-protein	#E31A1C
lpl	Protein	P::LPL	drug-protein|snp-protein	#E31A1C
lta4h	Protein	P::LTA4H	disease-protein|drug-protein|snp-protein	#E31A1C
ly6d	Protein	P::LY6D	disease-protein|drug-protein|snp-protein	#E31A1C
lypd8	Protein	P::LYPD8	disease-protein|drug-protein|snp-protein	#E31A1C
mamdc4	Protein	P::MAMDC4	disease-protein|drug-protein|snp-protein	#E31A1C
matn2	Protein	P::MATN2	drug-protein|snp-protein	#E31A1C
mdk	Protein	P::MDK	disease-protein|drug-protein|snp-protein	#E31A1C
mfap5	Protein	P::MFAP5	disease-protein|drug-protein|snp-protein	#E31A1C
mln	Protein	P::MLN	disease-protein|drug-protein|snp-protein	#E31A1C
ncam1	Protein	P::NCAM1	disease-protein|drug-protein|snp-protein	#E31A1C
ncan	Protein	P::NCAN	disease-protein|drug-protein|snp-protein	#E31A1C
nell1	Protein	P::NELL1	disease-protein|drug-protein|snp-protein	#E31A1C
notch3	Protein	P::NOTCH3	disease-protein|drug-protein|snp-protein	#E31A1C
nppc	Protein	P::NPPC	disease-protein|drug-protein|snp-protein	#E31A1C
npy	Protein	P::NPY	disease-protein|drug-protein|snp-protein	#E31A1C
omd	Protein	P::OMD	disease-protein|drug-protein|snp-protein	#E31A1C
omg	Protein	P::OMG	disease-protein|drug-protein|snp-protein	#E31A1C
optc	Protein	P::OPTC	disease-protein|drug-protein|snp-protein	#E31A1C
pam	Protein	P::PAM	disease-protein|drug-protein|snp-protein	#E31A1C
pepd	Protein	P::PEPD	drug-protein|snp-protein	#E31A1C
pi16	Protein	P::PI16	disease-protein|drug-protein|snp-protein	#E31A1C
pigr	Protein	P::PIGR	disease-protein|drug-protein|snp-protein	#E31A1C
pinlyp	Protein	P::PINLYP	drug-protein|snp-protein	#E31A1C
plat	Protein	P::PLAT	disease-protein|drug-protein|snp-protein	#E31A1C
plau	Protein	P::PLAU	disease-protein|drug-protein|snp-protein	#E31A1C
plb1	Protein	P::PLB1	disease-protein|drug-protein|snp-protein	#E31A1C
plekho1	Protein	P::PLEKHO1	drug-protein|snp-protein	#E31A1C
plg	Protein	P::PLG	drug-protein|snp-protein	#E31A1C
pnliprp2	Protein	P::PNLIPRP2	drug-protein|snp-protein	#E31A1C
pon1	Protein	P::PON1	disease-protein|drug-protein|snp-protein	#E31A1C
postn	Protein	P::POSTN	disease-protein|drug-protein|snp-protein	#E31A1C
prg3	Protein	P::PRG3	disease-protein|drug-protein|snp-protein	#E31A1C
prss53	Protein	P::PRSS53	drug-protein|snp-protein	#E31A1C
psapl1	Protein	P::PSAPL1	disease-protein|drug-protein|snp-protein	#E31A1C
pth	Protein	P::PTH	disease-protein|drug-protein|snp-protein	#E31A1C
ptprh	Protein	P::PTPRH	disease-protein|drug-protein|snp-protein	#E31A1C
pxdnl	Protein	P::PXDNL	disease-protein|drug-protein|snp-protein	#E31A1C
pydc1	Protein	P::PYDC1	disease-protein|drug-protein|snp-protein	#E31A1C
pyy	Protein	P::PYY	drug-protein|snp-protein	#E31A1C
qsox1	Protein	P::QSOX1	disease-protein|drug-protein|snp-protein	#E31A1C
relt	Protein	P::RELT	disease-protein|drug-protein|snp-protein	#E31A1C
rspo1	Protein	P::RSPO1	disease-protein|drug-protein|snp-protein	#E31A1C
rspo3	Protein	P::RSPO3	disease-protein|drug-protein|snp-protein	#E31A1C
rtn4r	Protein	P::RTN4R	disease-protein|drug-protein|snp-protein	#E31A1C
s100a11	Protein	P::S100A11	drug-protein|snp-protein	#E31A1C
s100a12	Protein	P::S100A12	disease-protein|drug-protein|snp-protein	#E31A1C
s100a14	Protein	P::S100A14	disease-protein|drug-protein|snp-protein	#E31A1C
s100a16	Protein	P::S100A16	disease-protein|drug-protein|snp-protein	#E31A1C
saa4	Protein	P::SAA4	drug-protein|snp-protein	#E31A1C
sbsn	Protein	P::SBSN	disease-protein|drug-protein|snp-protein	#E31A1C
scg2	Protein	P::SCG2	disease-protein|drug-protein|snp-protein	#E31A1C
scpep1	Protein	P::SCPEP1	drug-protein|snp-protein	#E31A1C
scrg1	Protein	P::SCRG1	disease-protein|drug-protein|snp-protein	#E31A1C
sel1l	Protein	P::SEL1L	disease-protein|drug-protein|snp-protein	#E31A1C
sele	Protein	P::SELE	disease-protein|drug-protein|snp-protein	#E31A1C
selp	Protein	P::SELP	drug-protein|snp-protein	#E31A1C
selplg	Protein	P::SELPLG	disease-protein|drug-protein|snp-protein	#E31A1C
sema4c	Protein	P::SEMA4C	drug-protein|snp-protein	#E31A1C
serpina6	Protein	P::SERPINA6	disease-protein|drug-protein|snp-protein	#E31A1C
serpini1	Protein	P::SERPINI1	disease-protein|drug-protein|snp-protein	#E31A1C
setmar	Protein	P::SETMAR	disease-protein|drug-protein|snp-protein	#E31A1C
shbg	Protein	P::SHBG	drug-protein|snp-protein	#E31A1C
siae	Protein	P::SIAE	drug-protein|snp-protein	#E31A1C
slc51b	Protein	P::SLC51B	disease-protein|drug-protein|snp-protein	#E31A1C
slmap	Protein	P::SLMAP	drug-protein|snp-protein	#E31A1C
smad5	Protein	P::SMAD5	drug-protein|snp-protein	#E31A1C
smpd3	Protein	P::SMPD3	disease-protein|drug-protein|snp-protein	#E31A1C
sparcl1	Protein	P::SPARCL1	disease-protein|drug-protein|snp-protein	#E31A1C
spink1	Protein	P::SPINK1	disease-protein|drug-protein|snp-protein	#E31A1C
spock1	Protein	P::SPOCK1	disease-protein|drug-protein|snp-protein	#E31A1C
spp1	Protein	P::SPP1	disease-protein|drug-protein|snp-protein	#E31A1C
sult2a1	Protein	P::SULT2A1	disease-protein|drug-protein|snp-protein	#E31A1C
suox	Protein	P::SUOX	drug-protein|snp-protein	#E31A1C
tf	Protein	P::TF	drug-protein|snp-protein	#E31A1C
tff1	Protein	P::TFF1	disease-protein|drug-protein|snp-protein	#E31A1C
tff3	Protein	P::TFF3	disease-protein|drug-protein|snp-protein	#E31A1C
timd4	Protein	P::TIMD4	disease-protein|drug-protein|snp-protein	#E31A1C
timp1	Protein	P::TIMP1	disease-protein|drug-protein|snp-protein	#E31A1C
timp4	Protein	P::TIMP4	disease-protein|drug-protein|snp-protein	#E31A1C
tlr1	Protein	P::TLR1	disease-protein|drug-protein|snp-protein	#E31A1C
tlr3	Protein	P::TLR3	disease-protein|drug-protein|snp-protein	#E31A1C
tnfrsf12a	Protein	P::TNFRSF12A	disease-protein|drug-protein|snp-protein	#E31A1C
tnfsf11	Protein	P::TNFSF11	disease-protein|drug-protein|snp-protein	#E31A1C
tnfsf12	Protein	P::TNFSF12	disease-protein|drug-protein|snp-protein	#E31A1C
tppp3	Protein	P::TPPP3	drug-protein|snp-protein	#E31A1C
treh	Protein	P::TREH	drug-protein|snp-protein	#E31A1C
tspan8	Protein	P::TSPAN8	disease-protein|drug-protein|snp-protein	#E31A1C
umod	Protein	P::UMOD	disease-protein|drug-protein|snp-protein	#E31A1C
vat1	Protein	P::VAT1	disease-protein|drug-protein|snp-protein	#E31A1C
vegfa	Protein	P::VEGFA	disease-protein|drug-protein|snp-protein	#E31A1C
vegfb	Protein	P::VEGFB	disease-protein|drug-protein|snp-protein	#E31A1C
vit	Protein	P::VIT	disease-protein|drug-protein|snp-protein	#E31A1C
vmo1	Protein	P::VMO1	disease-protein|drug-protein|snp-protein	#E31A1C
vnn1	Protein	P::VNN1	disease-protein|drug-protein|snp-protein	#E31A1C
vsnl1	Protein	P::VSNL1	drug-protein|snp-protein	#E31A1C
vstm2l	Protein	P::VSTM2L	disease-protein|drug-protein|snp-protein	#E31A1C
vwc2l	Protein	P::VWC2L	drug-protein|snp-protein	#E31A1C
wfdc1	Protein	P::WFDC1	disease-protein|drug-protein|snp-protein	#E31A1C
wfikkn1	Protein	P::WFIKKN1	drug-protein|snp-protein	#E31A1C
wif1	Protein	P::WIF1	disease-protein|drug-protein|snp-protein	#E31A1C
xpnpep2	Protein	P::XPNPEP2	disease-protein|drug-protein|snp-protein	#E31A1C
znrd2	Protein	P::ZNRD2	disease-protein|drug-protein|snp-protein	#E31A1C
zp3	Protein	P::ZP3	disease-protein|drug-protein|snp-protein	#E31A1C
gatd3	Protein	P::GATD3	drug-protein|snp-protein	#E31A1C
apoa1	Protein	P::APOA1	drug-protein|snp-protein	#E31A1C
chgb	Protein	P::CHGB	disease-protein|drug-protein|snp-protein	#E31A1C
cpm	Protein	P::CPM	disease-protein|drug-protein|snp-protein	#E31A1C
ctsc	Protein	P::CTSC	disease-protein|drug-protein|snp-protein	#E31A1C
dsg2	Protein	P::DSG2	disease-protein|drug-protein|snp-protein	#E31A1C
fabp4	Protein	P::FABP4	disease-protein|drug-protein|snp-protein	#E31A1C
il18bp	Protein	P::IL18BP	disease-protein|drug-protein|snp-protein	#E31A1C
il1r2	Protein	P::IL1R2	disease-protein|drug-protein|snp-protein	#E31A1C
il1rap	Protein	P::IL1RAP	drug-protein|snp-protein	#E31A1C
naga	Protein	P::NAGA	drug-protein|snp-protein	#E31A1C
pag1	Protein	P::PAG1	drug-protein|snp-protein	#E31A1C
sit1	Protein	P::SIT1	disease-protein|drug-protein|snp-protein	#E31A1C
sncg	Protein	P::SNCG	disease-protein|drug-protein|snp-protein	#E31A1C
agr3	Protein	P::AGR3	disease-protein|drug-protein|snp-protein	#E31A1C
adipoq	Protein	P::ADIPOQ	disease-protein|drug-protein|snp-protein	#E31A1C
ca4	Protein	P::CA4	disease-protein|drug-protein|snp-protein	#E31A1C
gpihbp1	Protein	P::GPIHBP1	disease-protein|drug-protein|snp-protein	#E31A1C
ldlr	Protein	P::LDLR	disease-protein|drug-protein|snp-protein	#E31A1C
rbp7	Protein	P::RBP7	drug-protein|snp-protein	#E31A1C
folr1	Protein	P::FOLR1	disease-protein|drug-protein|snp-protein	#E31A1C
ddc	Protein	P::DDC	disease-protein|drug-protein|snp-protein	#E31A1C
kyat1	Protein	P::KYAT1	disease-protein|drug-protein|snp-protein	#E31A1C
lyar	Protein	P::LYAR	disease-protein|drug-protein|snp-protein	#E31A1C
asgr2	Protein	P::ASGR2	disease-protein|drug-protein|snp-protein	#E31A1C
b4galt1	Protein	P::B4GALT1	disease-protein|drug-protein|snp-protein	#E31A1C
bambi	Protein	P::BAMBI	disease-protein|drug-protein|snp-protein	#E31A1C
ca5a	Protein	P::CA5A	disease-protein|drug-protein|snp-protein	#E31A1C
calb1	Protein	P::CALB1	disease-protein|drug-protein|snp-protein	#E31A1C
cd300e	Protein	P::CD300E	disease-protein|drug-protein|snp-protein	#E31A1C
cd38	Protein	P::CD38	disease-protein|drug-protein|snp-protein	#E31A1C
cd59	Protein	P::CD59	disease-protein|drug-protein|snp-protein	#E31A1C
cd74	Protein	P::CD74	disease-protein|drug-protein|snp-protein	#E31A1C
cdnf	Protein	P::CDNF	disease-protein|drug-protein|snp-protein	#E31A1C
chrdl1	Protein	P::CHRDL1	disease-protein|drug-protein|snp-protein	#E31A1C
clec7a	Protein	P::CLEC7A	disease-protein|drug-protein|snp-protein	#E31A1C
cst3	Protein	P::CST3	drug-protein|snp-protein	#E31A1C
gm2a	Protein	P::GM2A	disease-protein|drug-protein|snp-protein	#E31A1C
il33	Protein	P::IL33	disease-protein|drug-protein|snp-protein	#E31A1C
ltbr	Protein	P::LTBR	disease-protein|drug-protein|snp-protein	#E31A1C
msmb	Protein	P::MSMB	disease-protein|drug-protein|snp-protein	#E31A1C
neo1	Protein	P::NEO1	disease-protein|drug-protein|snp-protein	#E31A1C
pcdhb15	Protein	P::PCDHB15	drug-protein|snp-protein	#E31A1C
pi3	Protein	P::PI3	disease-protein|drug-protein|snp-protein	#E31A1C
prr4	Protein	P::PRR4	disease-protein|drug-protein|snp-protein	#E31A1C
prrt3	Protein	P::PRRT3	disease-protein|drug-protein|snp-protein	#E31A1C
rnase1	Protein	P::RNASE1	disease-protein|drug-protein|snp-protein	#E31A1C
rnase10	Protein	P::RNASE10	disease-protein|drug-protein|snp-protein	#E31A1C
scn4b	Protein	P::SCN4B	disease-protein|drug-protein|snp-protein	#E31A1C
sema3f	Protein	P::SEMA3F	disease-protein|drug-protein|snp-protein	#E31A1C
sez6	Protein	P::SEZ6	disease-protein|drug-protein|snp-protein	#E31A1C
slitrk1	Protein	P::SLITRK1	disease-protein|drug-protein|snp-protein	#E31A1C
tex101	Protein	P::TEX101	disease-protein|drug-protein|snp-protein	#E31A1C
tgfbr1	Protein	P::TGFBR1	disease-protein|drug-protein	#E31A1C
tnfrsf19	Protein	P::TNFRSF19	disease-protein|drug-protein|snp-protein	#E31A1C
vgf	Protein	P::VGF	disease-protein|drug-protein|snp-protein	#E31A1C
clgn	Protein	P::CLGN	disease-protein|drug-protein|snp-protein	#E31A1C
fgf21	Protein	P::FGF21	drug-protein|snp-protein	#E31A1C
ly96	Protein	P::LY96	disease-protein|drug-protein|snp-protein	#E31A1C
scly	Protein	P::SCLY	disease-protein|drug-protein|snp-protein	#E31A1C
il22ra1	Protein	P::IL22RA1	drug-protein|snp-protein	#E31A1C
ccl25	Protein	P::CCL25	disease-protein|drug-protein|snp-protein	#E31A1C
cxcl9	Protein	P::CXCL9	disease-protein|drug-protein|snp-protein	#E31A1C
fshb	Protein	P::FSHB	disease-protein|drug-protein|snp-protein	#E31A1C
ache	Protein	P::ACHE	disease-protein|drug-protein|snp-protein	#E31A1C
acta2	Protein	P::ACTA2	disease-protein|drug-protein|snp-protein	#E31A1C
adamtsl4	Protein	P::ADAMTSL4	drug-protein|snp-protein	#E31A1C
adm	Protein	P::ADM	disease-protein|drug-protein|snp-protein	#E31A1C
angpt2	Protein	P::ANGPT2	disease-protein|drug-protein|snp-protein	#E31A1C
angptl1	Protein	P::ANGPTL1	disease-protein|drug-protein|snp-protein	#E31A1C
apcs	Protein	P::APCS	disease-protein|drug-protein|snp-protein	#E31A1C
aspn	Protein	P::ASPN	disease-protein|drug-protein|snp-protein	#E31A1C
c1qtnf5	Protein	P::C1QTNF5	disease-protein|drug-protein|snp-protein	#E31A1C
c4bpb	Protein	P::C4BPB	drug-protein|snp-protein	#E31A1C
ccl14	Protein	P::CCL14	disease-protein|drug-protein|snp-protein	#E31A1C
ccl20	Protein	P::CCL20	drug-protein|snp-protein	#E31A1C
ccl21	Protein	P::CCL21	disease-protein|drug-protein|snp-protein	#E31A1C
cd4	Protein	P::CD4	disease-protein|drug-protein|snp-protein	#E31A1C
ces1	Protein	P::CES1	disease-protein|drug-protein|snp-protein	#E31A1C
clstn2	Protein	P::CLSTN2	disease-protein|drug-protein|snp-protein	#E31A1C
cpe	Protein	P::CPE	drug-protein|snp-protein	#E31A1C
crim1	Protein	P::CRIM1	disease-protein|drug-protein|snp-protein	#E31A1C
crip2	Protein	P::CRIP2	drug-protein|snp-protein	#E31A1C
crlf1	Protein	P::CRLF1	disease-protein|drug-protein|snp-protein	#E31A1C
cspg4	Protein	P::CSPG4	disease-protein|drug-protein|snp-protein	#E31A1C
dkk3	Protein	P::DKK3	drug-protein|snp-protein	#E31A1C
dtx3	Protein	P::DTX3	disease-protein|drug-protein|snp-protein	#E31A1C
edil3	Protein	P::EDIL3	disease-protein|drug-protein|snp-protein	#E31A1C
edn1	Protein	P::EDN1	disease-protein|drug-protein|snp-protein	#E31A1C
egflam	Protein	P::EGFLAM	disease-protein|drug-protein|snp-protein	#E31A1C
enpp2	Protein	P::ENPP2	disease-protein|drug-protein|snp-protein	#E31A1C
epha1	Protein	P::EPHA1	disease-protein|drug-protein|snp-protein	#E31A1C
eps8l2	Protein	P::EPS8L2	disease-protein|drug-protein|snp-protein	#E31A1C
esm1	Protein	P::ESM1	disease-protein|drug-protein|snp-protein	#E31A1C
f10	Protein	P::F10	drug-protein|snp-protein	#E31A1C
f2	Protein	P::F2	disease-protein|drug-protein|snp-protein	#E31A1C
f7	Protein	P::F7	disease-protein|drug-protein|snp-protein	#E31A1C
f9	Protein	P::F9	drug-protein|snp-protein	#E31A1C
fam20a	Protein	P::FAM20A	disease-protein|drug-protein|snp-protein	#E31A1C
fbln2	Protein	P::FBLN2	disease-protein|drug-protein|snp-protein	#E31A1C
fcn1	Protein	P::FCN1	drug-protein|snp-protein	#E31A1C
fga	Protein	P::FGA	disease-protein|drug-protein|snp-protein	#E31A1C
fgf23	Protein	P::FGF23	disease-protein|drug-protein|snp-protein	#E31A1C
frzb	Protein	P::FRZB	drug-protein|snp-protein	#E31A1C
galnt5	Protein	P::GALNT5	disease-protein|drug-protein|snp-protein	#E31A1C
gzma	Protein	P::GZMA	drug-protein|snp-protein	#E31A1C
hrc	Protein	P::HRC	disease-protein|drug-protein|snp-protein	#E31A1C
icam5	Protein	P::ICAM5	disease-protein|drug-protein|snp-protein	#E31A1C
igfbp1	Protein	P::IGFBP1	disease-protein|drug-protein|snp-protein	#E31A1C
igfbp7	Protein	P::IGFBP7	disease-protein|drug-protein|snp-protein	#E31A1C
il17d	Protein	P::IL17D	disease-protein|drug-protein|snp-protein	#E31A1C
insl4	Protein	P::INSL4	disease-protein|drug-protein|snp-protein	#E31A1C
lgals3	Protein	P::LGALS3	disease-protein|drug-protein|snp-protein	#E31A1C
lilra2	Protein	P::LILRA2	disease-protein|drug-protein|snp-protein	#E31A1C
lilra6	Protein	P::LILRA6	drug-protein|snp-protein	#E31A1C
ltbp2	Protein	P::LTBP2	disease-protein|drug-protein|snp-protein	#E31A1C
ltbp3	Protein	P::LTBP3	drug-protein|snp-protein	#E31A1C
mamdc2	Protein	P::MAMDC2	disease-protein|drug-protein|snp-protein	#E31A1C
ncam2	Protein	P::NCAM2	disease-protein|drug-protein|snp-protein	#E31A1C
nppb	Protein	P::NPPB	disease-protein|drug-protein|snp-protein	#E31A1C
nptxr	Protein	P::NPTXR	disease-protein|drug-protein|snp-protein	#E31A1C
nrp2	Protein	P::NRP2	disease-protein|drug-protein|snp-protein	#E31A1C
ntprobnp	Protein	P::NTproBNP	disease-protein|drug-protein|snp-protein	#E31A1C
nxph3	Protein	P::NXPH3	disease-protein|drug-protein|snp-protein	#E31A1C
pdgfrb	Protein	P::PDGFRB	disease-protein|drug-protein|snp-protein	#E31A1C
pros1	Protein	P::PROS1	disease-protein|drug-protein|snp-protein	#E31A1C
rbp1	Protein	P::RBP1	disease-protein|drug-protein|snp-protein	#E31A1C
s100a13	Protein	P::S100A13	drug-protein|snp-protein	#E31A1C
septin8	Protein	P::SEPTIN8	disease-protein|drug-protein|snp-protein	#E31A1C
serpind1	Protein	P::SERPIND1	disease-protein|drug-protein|snp-protein	#E31A1C
sez6l2	Protein	P::SEZ6L2	disease-protein|drug-protein|snp-protein	#E31A1C
siglec9	Protein	P::SIGLEC9	drug-protein|snp-protein	#E31A1C
smoc1	Protein	P::SMOC1	disease-protein|drug-protein|snp-protein	#E31A1C
sned1	Protein	P::SNED1	disease-protein|drug-protein|snp-protein	#E31A1C
sod3	Protein	P::SOD3	disease-protein|drug-protein|snp-protein	#E31A1C
sprr3	Protein	P::SPRR3	disease-protein|drug-protein|snp-protein	#E31A1C
tab2	Protein	P::TAB2	drug-protein|snp-protein	#E31A1C
tgfb1	Protein	P::TGFB1	drug-protein|snp-protein	#E31A1C
tgfb2	Protein	P::TGFB2	drug-protein|snp-protein	#E31A1C
thbd	Protein	P::THBD	disease-protein|drug-protein|snp-protein	#E31A1C
thbs2	Protein	P::THBS2	disease-protein|drug-protein|snp-protein	#E31A1C
timp2	Protein	P::TIMP2	disease-protein|drug-protein|snp-protein	#E31A1C
tnfrsf17	Protein	P::TNFRSF17	disease-protein|drug-protein|snp-protein	#E31A1C
tnn	Protein	P::TNN	disease-protein|drug-protein|snp-protein	#E31A1C
tnr	Protein	P::TNR	disease-protein|drug-protein|snp-protein	#E31A1C
txndc15	Protein	P::TXNDC15	disease-protein|drug-protein|snp-protein	#E31A1C
wars	Protein	P::WARS	disease-protein|drug-protein|snp-protein	#E31A1C
yap1	Protein	P::YAP1	disease-protein|drug-protein|snp-protein	#E31A1C
adgrf5	Protein	P::ADGRF5	drug-protein|snp-protein	#E31A1C
angpt1	Protein	P::ANGPT1	drug-protein|snp-protein	#E31A1C
app	Protein	P::APP	drug-protein|snp-protein	#E31A1C
arsb	Protein	P::ARSB	drug-protein|snp-protein	#E31A1C
bdnf	Protein	P::BDNF	drug-protein|snp-protein	#E31A1C
bgn	Protein	P::BGN	drug-protein|snp-protein	#E31A1C
cant1	Protein	P::CANT1	disease-protein|drug-protein|snp-protein	#E31A1C
ccl19	Protein	P::CCL19	drug-protein|snp-protein	#E31A1C
ccl28	Protein	P::CCL28	drug-protein|snp-protein	#E31A1C
ccl5	Protein	P::CCL5	drug-protein|snp-protein	#E31A1C
ccl8	Protein	P::CCL8	disease-protein|drug-protein|snp-protein	#E31A1C
ccn2	Protein	P::CCN2	drug-protein|snp-protein	#E31A1C
cd226	Protein	P::CD226	drug-protein|snp-protein	#E31A1C
cd40lg	Protein	P::CD40LG	drug-protein|snp-protein	#E31A1C
cd63	Protein	P::CD63	disease-protein|drug-protein|snp-protein	#E31A1C
clec1b	Protein	P::CLEC1B	drug-protein|snp-protein	#E31A1C
col2a1	Protein	P::COL2A1	drug-protein|snp-protein	#E31A1C
cpxm1	Protein	P::CPXM1	drug-protein|snp-protein	#E31A1C
dkk1	Protein	P::DKK1	drug-protein|snp-protein	#E31A1C
egf	Protein	P::EGF	drug-protein|snp-protein	#E31A1C
egfl7	Protein	P::EGFL7	drug-protein|snp-protein	#E31A1C
ereg	Protein	P::EREG	drug-protein|snp-protein	#E31A1C
fut8	Protein	P::FUT8	drug-protein|snp-protein	#E31A1C
gpc5	Protein	P::GPC5	disease-protein|drug-protein|snp-protein	#E31A1C
hbegf	Protein	P::HBEGF	drug-protein|snp-protein	#E31A1C
hpse	Protein	P::HPSE	drug-protein|snp-protein	#E31A1C
ifnl1	Protein	P::IFNL1	disease-protein|drug-protein|snp-protein	#E31A1C
itpr1	Protein	P::ITPR1	disease-protein|drug-protein|snp-protein	#E31A1C
lat	Protein	P::LAT	drug-protein|snp-protein	#E31A1C
mpig6b	Protein	P::MPIG6B	drug-protein|snp-protein	#E31A1C
nid1	Protein	P::NID1	drug-protein|snp-protein	#E31A1C
nid2	Protein	P::NID2	drug-protein|snp-protein	#E31A1C
pdgfa	Protein	P::PDGFA	drug-protein|snp-protein	#E31A1C
pdgfb	Protein	P::PDGFB	drug-protein|snp-protein	#E31A1C
pf4	Protein	P::PF4	drug-protein|snp-protein	#E31A1C
ppbp	Protein	P::PPBP	drug-protein|snp-protein	#E31A1C
serpine1	Protein	P::SERPINE1	drug-protein|snp-protein	#E31A1C
serpine2	Protein	P::SERPINE2	drug-protein|snp-protein	#E31A1C
sort1	Protein	P::SORT1	disease-protein|drug-protein|snp-protein	#E31A1C
sparc	Protein	P::SPARC	drug-protein|snp-protein	#E31A1C
thpo	Protein	P::THPO	disease-protein|drug-protein|snp-protein	#E31A1C
timp3	Protein	P::TIMP3	drug-protein|snp-protein	#E31A1C
treml1	Protein	P::TREML1	drug-protein|snp-protein	#E31A1C
vegfc	Protein	P::VEGFC	drug-protein|snp-protein	#E31A1C
paep	Protein	P::PAEP	disease-protein|drug-protein|snp-protein	#E31A1C
rln2	Protein	P::RLN2	disease-protein|drug-protein|snp-protein	#E31A1C
reg3a	Protein	P::REG3A	disease-protein|drug-protein|snp-protein	#E31A1C
nfatc3	Protein	P::NFATC3	disease-protein|drug-protein|snp-protein	#E31A1C
pappa	Protein	P::PAPPA	drug-protein|snp-protein	#E31A1C
rrm2	Protein	P::RRM2	drug-protein|snp-protein	#E31A1C
sdc1	Protein	P::SDC1	disease-protein|drug-protein|snp-protein	#E31A1C
adamts13	Protein	P::ADAMTS13	disease-protein|drug-protein|snp-protein	#E31A1C
ambp	Protein	P::AMBP	disease-protein|drug-protein|snp-protein	#E31A1C
amot	Protein	P::AMOT	drug-protein|snp-protein	#E31A1C
apom	Protein	P::APOM	disease-protein|drug-protein|snp-protein	#E31A1C
art3	Protein	P::ART3	disease-protein|drug-protein|snp-protein	#E31A1C
bmp4	Protein	P::BMP4	drug-protein|snp-protein	#E31A1C
bmp6	Protein	P::BMP6	drug-protein|snp-protein	#E31A1C
cdh2	Protein	P::CDH2	disease-protein|drug-protein|snp-protein	#E31A1C
chrdl2	Protein	P::CHRDL2	disease-protein|drug-protein|snp-protein	#E31A1C
col5a1	Protein	P::COL5A1	disease-protein|drug-protein|snp-protein	#E31A1C
igfbpl1	Protein	P::IGFBPL1	disease-protein|drug-protein|snp-protein	#E31A1C
inpp5j	Protein	P::INPP5J	disease-protein|drug-protein|snp-protein	#E31A1C
masp1	Protein	P::MASP1	drug-protein|snp-protein	#E31A1C
tgoln2	Protein	P::TGOLN2	disease-protein|drug-protein|snp-protein	#E31A1C
smpdl3a	Protein	P::SMPDL3A	disease-protein|drug-protein|snp-protein	#E31A1C
cd300lg	Protein	P::CD300LG	disease-protein|drug-protein|snp-protein	#E31A1C
cdh6	Protein	P::CDH6	disease-protein|drug-protein|snp-protein	#E31A1C
clec14a	Protein	P::CLEC14A	disease-protein|drug-protein|snp-protein	#E31A1C
efemp1	Protein	P::EFEMP1	disease-protein|drug-protein|snp-protein	#E31A1C
igfbp4	Protein	P::IGFBP4	disease-protein|drug-protein|snp-protein	#E31A1C
lrp11	Protein	P::LRP11	disease-protein|drug-protein|snp-protein	#E31A1C
nectin4	Protein	P::NECTIN4	disease-protein|drug-protein|snp-protein	#E31A1C
nphs1	Protein	P::NPHS1	disease-protein|drug-protein|snp-protein	#E31A1C
pgf	Protein	P::PGF	disease-protein|drug-protein|snp-protein	#E31A1C
pglyrp1	Protein	P::PGLYRP1	drug-protein|snp-protein	#E31A1C
pth1r	Protein	P::PTH1R	disease-protein|drug-protein|snp-protein	#E31A1C
slc39a5	Protein	P::SLC39A5	drug-protein|snp-protein	#E31A1C
susd2	Protein	P::SUSD2	disease-protein|drug-protein|snp-protein	#E31A1C
tnfrsf21	Protein	P::TNFRSF21	disease-protein|drug-protein|snp-protein	#E31A1C
aarsd1	Protein	P::AARSD1	drug-protein|snp-protein	#E31A1C
actn2	Protein	P::ACTN2	drug-protein|snp-protein	#E31A1C
agt	Protein	P::AGT	drug-protein|snp-protein	#E31A1C
ceacam8	Protein	P::CEACAM8	disease-protein|drug-protein|snp-protein	#E31A1C
cpb2	Protein	P::CPB2	disease-protein|drug-protein|snp-protein	#E31A1C
crtac1	Protein	P::CRTAC1	disease-protein|drug-protein|snp-protein	#E31A1C
csrp3	Protein	P::CSRP3	drug-protein|snp-protein	#E31A1C
dner	Protein	P::DNER	disease-protein|drug-protein|snp-protein	#E31A1C
fabp3	Protein	P::FABP3	disease-protein|drug-protein|snp-protein	#E31A1C
hepacam2	Protein	P::HEPACAM2	disease-protein|drug-protein|snp-protein	#E31A1C
il31ra	Protein	P::IL31RA	disease-protein|drug-protein|snp-protein	#E31A1C
klk1	Protein	P::KLK1	disease-protein|drug-protein|snp-protein	#E31A1C
klk15	Protein	P::KLK15	drug-protein|snp-protein	#E31A1C
lilrb4	Protein	P::LILRB4	disease-protein|drug-protein|snp-protein	#E31A1C
mb	Protein	P::MB	disease-protein|drug-protein|snp-protein	#E31A1C
mertk	Protein	P::MERTK	disease-protein|drug-protein|snp-protein	#E31A1C
mstn	Protein	P::MSTN	disease-protein|drug-protein|snp-protein	#E31A1C
mybpc1	Protein	P::MYBPC1	disease-protein|drug-protein|snp-protein	#E31A1C
myom3	Protein	P::MYOM3	drug-protein|snp-protein	#E31A1C
npdc1	Protein	P::NPDC1	disease-protein|drug-protein|snp-protein	#E31A1C
ptprk	Protein	P::PTPRK	disease-protein|drug-protein|snp-protein	#E31A1C
ptprz1	Protein	P::PTPRZ1	disease-protein|drug-protein|snp-protein	#E31A1C
scrn1	Protein	P::SCRN1	drug-protein|snp-protein	#E31A1C
sez6l	Protein	P::SEZ6L	disease-protein|drug-protein|snp-protein	#E31A1C
sod2	Protein	P::SOD2	disease-protein|drug-protein|snp-protein	#E31A1C
stab2	Protein	P::STAB2	drug-protein|snp-protein	#E31A1C
stc1	Protein	P::STC1	disease-protein|drug-protein|snp-protein	#E31A1C
adam12	Protein	P::ADAM12	disease-protein|drug-protein|snp-protein	#E31A1C
cd302	Protein	P::CD302	disease-protein|drug-protein|snp-protein	#E31A1C
chchd6	Protein	P::CHCHD6	disease-protein|drug-protein|snp-protein	#E31A1C
cstb	Protein	P::CSTB	disease-protein|drug-protein|snp-protein	#E31A1C
eda2r	Protein	P::EDA2R	disease-protein|drug-protein|snp-protein	#E31A1C
flt1	Protein	P::FLT1	disease-protein|drug-protein|snp-protein	#E31A1C
gpr37	Protein	P::GPR37	disease-protein|drug-protein|snp-protein	#E31A1C
jun	Protein	P::JUN	disease-protein|drug-protein	#E31A1C
mmp7	Protein	P::MMP7	disease-protein|drug-protein|snp-protein	#E31A1C
nt5c1a	Protein	P::NT5C1A	disease-protein|drug-protein|snp-protein	#E31A1C
palm2	Protein	P::PALM2	disease-protein|drug-protein|snp-protein	#E31A1C
pkd2	Protein	P::PKD2	disease-protein|drug-protein|snp-protein	#E31A1C
rnase4	Protein	P::RNASE4	disease-protein|drug-protein|snp-protein	#E31A1C
rnase6	Protein	P::RNASE6	disease-protein|drug-protein|snp-protein	#E31A1C
scarb2	Protein	P::SCARB2	disease-protein|drug-protein|snp-protein	#E31A1C
scgb3a2	Protein	P::SCGB3A2	disease-protein|drug-protein|snp-protein	#E31A1C
sfrp1	Protein	P::SFRP1	disease-protein|drug-protein|snp-protein	#E31A1C
tnni3	Protein	P::TNNI3	disease-protein|drug-protein	#E31A1C
adamts1	Protein	P::ADAMTS1	disease-protein|drug-protein|snp-protein	#E31A1C
anxa5	Protein	P::ANXA5	disease-protein|drug-protein|snp-protein	#E31A1C
hsd17b14	Protein	P::HSD17B14	disease-protein|drug-protein|snp-protein	#E31A1C
cst5	Protein	P::CST5	disease-protein|drug-protein|snp-protein	#E31A1C
ctsb	Protein	P::CTSB	disease-protein|drug-protein|snp-protein	#E31A1C
icoslg	Protein	P::ICOSLG	disease-protein|drug-protein|snp-protein	#E31A1C
il1rn	Protein	P::IL1RN	drug-protein|snp-protein	#E31A1C
il32	Protein	P::IL32	disease-protein|drug-protein|snp-protein	#E31A1C
kctd5	Protein	P::KCTD5	disease-protein|drug-protein|snp-protein	#E31A1C
micb_mica	Protein	P::MICB_MICA	disease-protein|drug-protein|snp-protein	#E31A1C
ptn	Protein	P::PTN	disease-protein|drug-protein|snp-protein	#E31A1C
sost	Protein	P::SOST	disease-protein|drug-protein|snp-protein	#E31A1C
stc2	Protein	P::STC2	disease-protein|drug-protein|snp-protein	#E31A1C
tnfrsf8	Protein	P::TNFRSF8	disease-protein|drug-protein|snp-protein	#E31A1C
cx3cl1	Protein	P::CX3CL1	disease-protein|drug-protein|snp-protein	#E31A1C
atxn10	Protein	P::ATXN10	drug-protein|snp-protein	#E31A1C
becn1	Protein	P::BECN1	disease-protein|drug-protein|snp-protein	#E31A1C
calcoco2	Protein	P::CALCOCO2	disease-protein|drug-protein|snp-protein	#E31A1C
commd1	Protein	P::COMMD1	drug-protein|snp-protein	#E31A1C
coq7	Protein	P::COQ7	disease-protein|drug-protein|snp-protein	#E31A1C
dmd	Protein	P::DMD	disease-protein|drug-protein	#E31A1C
eif2ak3	Protein	P::EIF2AK3	drug-protein|snp-protein	#E31A1C
fcgr2b	Protein	P::FCGR2B	disease-protein|drug-protein|snp-protein	#E31A1C
gigyf2	Protein	P::GIGYF2	drug-protein|snp-protein	#E31A1C
nfe2	Protein	P::NFE2	drug-protein|snp-protein	#E31A1C
pcdh12	Protein	P::PCDH12	drug-protein|snp-protein	#E31A1C
ptprb	Protein	P::PTPRB	disease-protein|drug-protein|snp-protein	#E31A1C
rbpms2	Protein	P::RBPMS2	drug-protein|snp-protein	#E31A1C
spon2	Protein	P::SPON2	disease-protein|drug-protein|snp-protein	#E31A1C
ggt1	Protein	P::GGT1	drug-protein|snp-protein	#E31A1C
ace	Protein	P::ACE	disease-protein|drug-protein|snp-protein	#E31A1C
impa1	Protein	P::IMPA1	drug-protein|snp-protein	#E31A1C
adamtsl5	Protein	P::ADAMTSL5	drug-protein|snp-protein	#E31A1C
adgre1	Protein	P::ADGRE1	disease-protein|drug-protein|snp-protein	#E31A1C
adh4	Protein	P::ADH4	drug-protein|snp-protein	#E31A1C
apoa2	Protein	P::APOA2	disease-protein|drug-protein|snp-protein	#E31A1C
apoh	Protein	P::APOH	disease-protein|drug-protein|snp-protein	#E31A1C
asgr1	Protein	P::ASGR1	disease-protein|drug-protein|snp-protein	#E31A1C
ass1	Protein	P::ASS1	drug-protein|snp-protein	#E31A1C
axl	Protein	P::AXL	disease-protein|drug-protein|snp-protein	#E31A1C
bche	Protein	P::BCHE	drug-protein|snp-protein	#E31A1C
bloc1s2	Protein	P::BLOC1S2	disease-protein|drug-protein	#E31A1C
c3	Protein	P::C3	drug-protein|snp-protein	#E31A1C
cbs	Protein	P::CBS	drug-protein|snp-protein	#E31A1C
ccl16	Protein	P::CCL16	disease-protein|drug-protein|snp-protein	#E31A1C
cd209	Protein	P::CD209	disease-protein|drug-protein|snp-protein	#E31A1C
cd300a	Protein	P::CD300A	disease-protein|drug-protein|snp-protein	#E31A1C
cd300c	Protein	P::CD300C	disease-protein|drug-protein|snp-protein	#E31A1C
cd300lf	Protein	P::CD300LF	disease-protein|drug-protein|snp-protein	#E31A1C
cd40	Protein	P::CD40	disease-protein|drug-protein|snp-protein	#E31A1C
cd5l	Protein	P::CD5L	disease-protein|drug-protein|snp-protein	#E31A1C
cd99l2	Protein	P::CD99L2	disease-protein|drug-protein|snp-protein	#E31A1C
ceacam16	Protein	P::CEACAM16	disease-protein|drug-protein|snp-protein	#E31A1C
cfi	Protein	P::CFI	disease-protein|drug-protein|snp-protein	#E31A1C
clec1a	Protein	P::CLEC1A	disease-protein|drug-protein|snp-protein	#E31A1C
col3a1	Protein	P::COL3A1	disease-protein|drug-protein|snp-protein	#E31A1C
creg1	Protein	P::CREG1	drug-protein|snp-protein	#E31A1C
creld2	Protein	P::CRELD2	disease-protein|drug-protein|snp-protein	#E31A1C
csf3r	Protein	P::CSF3R	drug-protein|snp-protein	#E31A1C
dbi	Protein	P::DBI	disease-protein|drug-protein|snp-protein	#E31A1C
dctn2	Protein	P::DCTN2	drug-protein|snp-protein	#E31A1C
ece1	Protein	P::ECE1	drug-protein|snp-protein	#E31A1C
enpep	Protein	P::ENPEP	disease-protein|drug-protein|snp-protein	#E31A1C
epha4	Protein	P::EPHA4	disease-protein|drug-protein|snp-protein	#E31A1C
erbb2	Protein	P::ERBB2	drug-protein|snp-protein	#E31A1C
ern1	Protein	P::ERN1	drug-protein|snp-protein	#E31A1C
f11r	Protein	P::F11R	drug-protein|snp-protein	#E31A1C
fbp1	Protein	P::FBP1	drug-protein|snp-protein	#E31A1C
fcgr2a	Protein	P::FCGR2A	drug-protein|snp-protein	#E31A1C
flt3	Protein	P::FLT3	drug-protein|snp-protein	#E31A1C
ftcd	Protein	P::FTCD	drug-protein|snp-protein	#E31A1C
fuom	Protein	P::FUOM	drug-protein|snp-protein	#E31A1C
gfra2	Protein	P::GFRA2	drug-protein|snp-protein	#E31A1C
gsta1	Protein	P::GSTA1	drug-protein|snp-protein	#E31A1C
gsta3	Protein	P::GSTA3	drug-protein|snp-protein	#E31A1C
gusb	Protein	P::GUSB	disease-protein|drug-protein|snp-protein	#E31A1C
hs6st1	Protein	P::HS6ST1	drug-protein|snp-protein	#E31A1C
icam3	Protein	P::ICAM3	disease-protein|drug-protein|snp-protein	#E31A1C
ids	Protein	P::IDS	drug-protein|snp-protein	#E31A1C
ifngr1	Protein	P::IFNGR1	disease-protein|drug-protein|snp-protein	#E31A1C
igsf8	Protein	P::IGSF8	disease-protein|drug-protein|snp-protein	#E31A1C
il17rb	Protein	P::IL17RB	drug-protein|snp-protein	#E31A1C
inhbc	Protein	P::INHBC	disease-protein|drug-protein|snp-protein	#E31A1C
islr2	Protein	P::ISLR2	drug-protein|snp-protein	#E31A1C
itih4	Protein	P::ITIH4	disease-protein|drug-protein|snp-protein	#E31A1C
khk	Protein	P::KHK	drug-protein|snp-protein	#E31A1C
lcat	Protein	P::LCAT	drug-protein|snp-protein	#E31A1C
lrg1	Protein	P::LRG1	drug-protein|snp-protein	#E31A1C
lrrc25	Protein	P::LRRC25	drug-protein|snp-protein	#E31A1C
mansc1	Protein	P::MANSC1	disease-protein|drug-protein|snp-protein	#E31A1C
mbl2	Protein	P::MBL2	drug-protein|snp-protein	#E31A1C
mme	Protein	P::MME	disease-protein|drug-protein|snp-protein	#E31A1C
mst1	Protein	P::MST1	drug-protein|snp-protein	#E31A1C
naaa	Protein	P::NAAA	drug-protein|snp-protein	#E31A1C
nomo1	Protein	P::NOMO1	disease-protein|drug-protein|snp-protein	#E31A1C
npc2	Protein	P::NPC2	disease-protein|drug-protein|snp-protein	#E31A1C
oplah	Protein	P::OPLAH	drug-protein|snp-protein	#E31A1C
pamr1	Protein	P::PAMR1	drug-protein|snp-protein	#E31A1C
pcsk9	Protein	P::PCSK9	disease-protein|drug-protein|snp-protein	#E31A1C
pcyt2	Protein	P::PCYT2	drug-protein|snp-protein	#E31A1C
pla2g7	Protein	P::PLA2G7	drug-protein|snp-protein	#E31A1C
podxl	Protein	P::PODXL	drug-protein|snp-protein	#E31A1C
podxl2	Protein	P::PODXL2	disease-protein|drug-protein|snp-protein	#E31A1C
ptgr1	Protein	P::PTGR1	disease-protein|drug-protein|snp-protein	#E31A1C
ptprf	Protein	P::PTPRF	drug-protein|snp-protein	#E31A1C
rbp5	Protein	P::RBP5	disease-protein|drug-protein|snp-protein	#E31A1C
rida	Protein	P::RIDA	disease-protein|drug-protein|snp-protein	#E31A1C
sdhb	Protein	P::SDHB	disease-protein|drug-protein|snp-protein	#E31A1C
serpina4	Protein	P::SERPINA4	drug-protein|snp-protein	#E31A1C
sgsh	Protein	P::SGSH	drug-protein|snp-protein	#E31A1C
slamf6	Protein	P::SLAMF6	disease-protein|drug-protein|snp-protein	#E31A1C
snap23	Protein	P::SNAP23	drug-protein|snp-protein	#E31A1C
sorcs2	Protein	P::SORCS2	disease-protein|drug-protein|snp-protein	#E31A1C
sord	Protein	P::SORD	drug-protein|snp-protein	#E31A1C
spaca5_spaca5b	Protein	P::SPACA5_SPACA5B	disease-protein|drug-protein|snp-protein	#E31A1C
stx7	Protein	P::STX7	disease-protein|drug-protein|snp-protein	#E31A1C
tctn3	Protein	P::TCTN3	drug-protein|snp-protein	#E31A1C
tie1	Protein	P::TIE1	drug-protein|snp-protein	#E31A1C
tnfsf10	Protein	P::TNFSF10	drug-protein|snp-protein	#E31A1C
tnfsf13b	Protein	P::TNFSF13B	disease-protein|drug-protein|snp-protein	#E31A1C
tnfsf8	Protein	P::TNFSF8	disease-protein|drug-protein|snp-protein	#E31A1C
tpmt	Protein	P::TPMT	drug-protein|snp-protein	#E31A1C
ttr	Protein	P::TTR	drug-protein|snp-protein	#E31A1C
upb1	Protein	P::UPB1	drug-protein|snp-protein	#E31A1C
uxs1	Protein	P::UXS1	drug-protein|snp-protein	#E31A1C
vnn2	Protein	P::VNN2	drug-protein|snp-protein	#E31A1C
vwa1	Protein	P::VWA1	drug-protein|snp-protein	#E31A1C
wfikkn2	Protein	P::WFIKKN2	disease-protein|drug-protein|snp-protein	#E31A1C
a1bg	Protein	P::A1BG	disease-protein|drug-protein|snp-protein	#E31A1C
arhgef5	Protein	P::ARHGEF5	disease-protein|drug-protein|snp-protein	#E31A1C
b4gat1	Protein	P::B4GAT1	disease-protein|drug-protein|snp-protein	#E31A1C
bpifb1	Protein	P::BPIFB1	disease-protein|drug-protein|snp-protein	#E31A1C
cfhr5	Protein	P::CFHR5	disease-protein|drug-protein|snp-protein	#E31A1C
eppk1	Protein	P::EPPK1	drug-protein|snp-protein	#E31A1C
f11	Protein	P::F11	disease-protein|drug-protein|snp-protein	#E31A1C
fabp6	Protein	P::FABP6	disease-protein|drug-protein|snp-protein	#E31A1C
fst	Protein	P::FST	disease-protein|drug-protein|snp-protein	#E31A1C
hs3st3b1	Protein	P::HS3ST3B1	drug-protein|snp-protein	#E31A1C
ifnlr1	Protein	P::IFNLR1	disease-protein|drug-protein|snp-protein	#E31A1C
il4r	Protein	P::IL4R	disease-protein|drug-protein|snp-protein	#E31A1C
kitlg	Protein	P::KITLG	disease-protein|drug-protein|snp-protein	#E31A1C
lrig1	Protein	P::LRIG1	disease-protein|drug-protein|snp-protein	#E31A1C
man1a2	Protein	P::MAN1A2	disease-protein|drug-protein|snp-protein	#E31A1C
mep1b	Protein	P::MEP1B	disease-protein|drug-protein|snp-protein	#E31A1C
nt5e	Protein	P::NT5E	disease-protein|drug-protein|snp-protein	#E31A1C
pcdh9	Protein	P::PCDH9	drug-protein|snp-protein	#E31A1C
pon2	Protein	P::PON2	drug-protein|snp-protein	#E31A1C
rab6a	Protein	P::RAB6A	disease-protein|drug-protein|snp-protein	#E31A1C
rarres2	Protein	P::RARRES2	disease-protein|drug-protein|snp-protein	#E31A1C
sat1	Protein	P::SAT1	disease-protein|drug-protein	#E31A1C
serping1	Protein	P::SERPING1	disease-protein|drug-protein|snp-protein	#E31A1C
sumf2	Protein	P::SUMF2	drug-protein|snp-protein	#E31A1C
bpifb2	Protein	P::BPIFB2	disease-protein|drug-protein|snp-protein	#E31A1C
ctsv	Protein	P::CTSV	disease-protein|drug-protein|snp-protein	#E31A1C
il13ra1	Protein	P::IL13RA1	disease-protein|drug-protein|snp-protein	#E31A1C
pltp	Protein	P::PLTP	disease-protein|drug-protein|snp-protein	#E31A1C
sil1	Protein	P::SIL1	drug-protein|snp-protein	#E31A1C
acp6	Protein	P::ACP6	disease-protein|drug-protein|snp-protein	#E31A1C
apof	Protein	P::APOF	drug-protein|snp-protein	#E31A1C
atrn	Protein	P::ATRN	disease-protein|drug-protein|snp-protein	#E31A1C
bpifa2	Protein	P::BPIFA2	drug-protein|snp-protein	#E31A1C
c9	Protein	P::C9	drug-protein|snp-protein	#E31A1C
ckap4	Protein	P::CKAP4	disease-protein|drug-protein|snp-protein	#E31A1C
clstn3	Protein	P::CLSTN3	disease-protein|drug-protein|snp-protein	#E31A1C
echdc3	Protein	P::ECHDC3	drug-protein|snp-protein	#E31A1C
golm2	Protein	P::GOLM2	disease-protein|drug-protein|snp-protein	#E31A1C
lamp2	Protein	P::LAMP2	disease-protein|drug-protein|snp-protein	#E31A1C
serpinf1	Protein	P::SERPINF1	disease-protein|drug-protein|snp-protein	#E31A1C
serpinf2	Protein	P::SERPINF2	disease-protein|drug-protein|snp-protein	#E31A1C
c5	Protein	P::C5	drug-protein|snp-protein	#E31A1C
defb4a_defb4b	Protein	P::DEFB4A_DEFB4B	disease-protein|drug-protein|snp-protein	#E31A1C
il19	Protein	P::IL19	disease-protein|drug-protein|snp-protein	#E31A1C
gpr15l	Protein	P::GPR15L	disease-protein|drug-protein|snp-protein	#E31A1C
il22	Protein	P::IL22	disease-protein|drug-protein|snp-protein	#E31A1C
spint3	Protein	P::SPINT3	disease-protein|drug-protein|snp-protein	#E31A1C
asah2	Protein	P::ASAH2	drug-protein|snp-protein	#E31A1C
ahsg	Protein	P::AHSG	drug-protein|snp-protein	#E31A1C
f12	Protein	P::F12	drug-protein|snp-protein	#E31A1C
fetub	Protein	P::FETUB	disease-protein|drug-protein|snp-protein	#E31A1C
hjv	Protein	P::HJV	drug-protein|snp-protein	#E31A1C
il1rl2	Protein	P::IL1RL2	disease-protein|drug-protein|snp-protein	#E31A1C
megf9	Protein	P::MEGF9	drug-protein|snp-protein	#E31A1C
pglyrp2	Protein	P::PGLYRP2	disease-protein|drug-protein|snp-protein	#E31A1C
pzp	Protein	P::PZP	disease-protein|drug-protein|snp-protein	#E31A1C
apol1	Protein	P::APOL1	disease-protein|drug-protein|snp-protein	#E31A1C
cd33	Protein	P::CD33	drug-protein|snp-protein	#E31A1C
ceacam21	Protein	P::CEACAM21	drug-protein|snp-protein	#E31A1C
crtam	Protein	P::CRTAM	disease-protein|drug-protein|snp-protein	#E31A1C
csf1	Protein	P::CSF1	disease-protein|drug-protein|snp-protein	#E31A1C
ecm1	Protein	P::ECM1	drug-protein|snp-protein	#E31A1C
fcar	Protein	P::FCAR	disease-protein|drug-protein|snp-protein	#E31A1C
fcrl5	Protein	P::FCRL5	disease-protein|drug-protein|snp-protein	#E31A1C
il6r	Protein	P::IL6R	drug-protein|snp-protein	#E31A1C
lgals3bp	Protein	P::LGALS3BP	disease-protein|drug-protein|snp-protein	#E31A1C
lilrb2	Protein	P::LILRB2	drug-protein|snp-protein	#E31A1C
lilrb5	Protein	P::LILRB5	drug-protein|snp-protein	#E31A1C
lrtm2	Protein	P::LRTM2	disease-protein|drug-protein|snp-protein	#E31A1C
marco	Protein	P::MARCO	drug-protein|snp-protein	#E31A1C
mpo	Protein	P::MPO	disease-protein|drug-protein|snp-protein	#E31A1C
ncs1	Protein	P::NCS1	disease-protein|drug-protein|snp-protein	#E31A1C
nptx1	Protein	P::NPTX1	disease-protein|drug-protein|snp-protein	#E31A1C
osmr	Protein	P::OSMR	disease-protein|drug-protein|snp-protein	#E31A1C
palm	Protein	P::PALM	disease-protein|drug-protein|snp-protein	#E31A1C
pilra	Protein	P::PILRA	disease-protein|drug-protein|snp-protein	#E31A1C
prg2	Protein	P::PRG2	drug-protein|snp-protein	#E31A1C
ptprc	Protein	P::PTPRC	disease-protein|drug-protein|snp-protein	#E31A1C
pvr	Protein	P::PVR	disease-protein|drug-protein|snp-protein	#E31A1C
rln1	Protein	P::RLN1	disease-protein|drug-protein	#E31A1C
serpina1	Protein	P::SERPINA1	drug-protein|snp-protein	#E31A1C
serpina5	Protein	P::SERPINA5	disease-protein|drug-protein|snp-protein	#E31A1C
serpina7	Protein	P::SERPINA7	disease-protein|drug-protein|snp-protein	#E31A1C
serpina9	Protein	P::SERPINA9	drug-protein|snp-protein	#E31A1C
shisa5	Protein	P::SHISA5	disease-protein|drug-protein|snp-protein	#E31A1C
ssc4d	Protein	P::SSC4D	disease-protein|drug-protein|snp-protein	#E31A1C
st6gal1	Protein	P::ST6GAL1	disease-protein|drug-protein|snp-protein	#E31A1C
tcn1	Protein	P::TCN1	disease-protein|drug-protein|snp-protein	#E31A1C
tnfrsf6b	Protein	P::TNFRSF6B	disease-protein|drug-protein|snp-protein	#E31A1C
susd4	Protein	P::SUSD4	disease-protein|drug-protein|snp-protein	#E31A1C
acrv1	Protein	P::ACRV1	disease-protein|drug-protein|snp-protein	#E31A1C
insl3	Protein	P::INSL3	disease-protein|drug-protein|snp-protein	#E31A1C
obp2b	Protein	P::OBP2B	disease-protein|drug-protein|snp-protein	#E31A1C
dpt	Protein	P::DPT	disease-protein|drug-protein|snp-protein	#E31A1C
kirrel2	Protein	P::KIRREL2	disease-protein|drug-protein|snp-protein	#E31A1C
mmp13	Protein	P::MMP13	disease-protein|drug-protein|snp-protein	#E31A1C
ang	Protein	P::ANG	drug-protein|snp-protein	#E31A1C
angptl2	Protein	P::ANGPTL2	disease-protein|drug-protein|snp-protein	#E31A1C
calca	Protein	P::CALCA	disease-protein|drug-protein|snp-protein	#E31A1C
cdh3	Protein	P::CDH3	disease-protein|drug-protein|snp-protein	#E31A1C
cdhr5	Protein	P::CDHR5	disease-protein|drug-protein|snp-protein	#E31A1C
clstn1	Protein	P::CLSTN1	drug-protein|snp-protein	#E31A1C
enah	Protein	P::ENAH	drug-protein|snp-protein	#E31A1C
erbb3	Protein	P::ERBB3	disease-protein|drug-protein|snp-protein	#E31A1C
ifngr2	Protein	P::IFNGR2	disease-protein|drug-protein|snp-protein	#E31A1C
kazald1	Protein	P::KAZALD1	disease-protein|drug-protein|snp-protein	#E31A1C
klkb1	Protein	P::KLKB1	drug-protein|snp-protein	#E31A1C
lilra3	Protein	P::LILRA3	disease-protein|drug-protein|snp-protein	#E31A1C
nell2	Protein	P::NELL2	drug-protein|snp-protein	#E31A1C
ccl18	Protein	P::CCL18	disease-protein|drug-protein|snp-protein	#E31A1C
cd99	Protein	P::CD99	disease-protein|drug-protein|snp-protein	#E31A1C
ceacam20	Protein	P::CEACAM20	disease-protein|drug-protein|snp-protein	#E31A1C
chi3l1	Protein	P::CHI3L1	disease-protein|drug-protein|snp-protein	#E31A1C
inhbb	Protein	P::INHBB	disease-protein|drug-protein|snp-protein	#E31A1C
kir2dl3	Protein	P::KIR2DL3	disease-protein|drug-protein|snp-protein	#E31A1C
pilrb	Protein	P::PILRB	disease-protein|drug-protein|snp-protein	#E31A1C
serpina11	Protein	P::SERPINA11	drug-protein|snp-protein	#E31A1C
itga5	Protein	P::ITGA5	drug-protein|snp-protein	#E31A1C
lhb	Protein	P::LHB	disease-protein|drug-protein|snp-protein	#E31A1C
klk3	Protein	P::KLK3	disease-protein|drug-protein|snp-protein	#E31A1C
arnt	Protein	P::ARNT	disease-protein|drug-protein|snp-protein	#E31A1C
ccne1	Protein	P::CCNE1	disease-protein|drug-protein|snp-protein	#E31A1C
csde1	Protein	P::CSDE1	drug-protein|snp-protein	#E31A1C
csnk1d	Protein	P::CSNK1D	drug-protein|snp-protein	#E31A1C
esr1	Protein	P::ESR1	drug-protein|snp-protein	#E31A1C
il12rb2	Protein	P::IL12RB2	drug-protein|snp-protein	#E31A1C
kdm3a	Protein	P::KDM3A	drug-protein|snp-protein	#E31A1C
palm3	Protein	P::PALM3	drug-protein|snp-protein	#E31A1C
pgr	Protein	P::PGR	drug-protein|snp-protein	#E31A1C
rap1a	Protein	P::RAP1A	drug-protein|snp-protein	#E31A1C
sirt1	Protein	P::SIRT1	disease-protein|drug-protein|snp-protein	#E31A1C
tg	Protein	P::TG	disease-protein|drug-protein|snp-protein	#E31A1C
tigit	Protein	P::TIGIT	disease-protein|drug-protein|snp-protein	#E31A1C
traf3	Protein	P::TRAF3	disease-protein|drug-protein|snp-protein	#E31A1C
ctsl	Protein	P::CTSL	disease-protein|drug-protein|snp-protein	#E31A1C
brk1	Protein	P::BRK1	disease-protein|drug-protein|snp-protein	#E31A1C
capg	Protein	P::CAPG	disease-protein|drug-protein|snp-protein	#E31A1C
ccl7	Protein	P::CCL7	disease-protein|drug-protein|snp-protein	#E31A1C
chac2	Protein	P::CHAC2	drug-protein|snp-protein	#E31A1C
cit	Protein	P::CIT	drug-protein|snp-protein	#E31A1C
clec5a	Protein	P::CLEC5A	disease-protein|drug-protein|snp-protein	#E31A1C
cpox	Protein	P::CPOX	disease-protein|drug-protein|snp-protein	#E31A1C
dhps	Protein	P::DHPS	disease-protein|drug-protein	#E31A1C
fen1	Protein	P::FEN1	disease-protein|drug-protein|snp-protein	#E31A1C
fgr	Protein	P::FGR	drug-protein|snp-protein	#E31A1C
gpkow	Protein	P::GPKOW	disease-protein|drug-protein|snp-protein	#E31A1C
il6	Protein	P::IL6	disease-protein|drug-protein|snp-protein	#E31A1C
mad1l1	Protein	P::MAD1L1	disease-protein|drug-protein|snp-protein	#E31A1C
nmi	Protein	P::NMI	disease-protein|drug-protein|snp-protein	#E31A1C
nmnat1	Protein	P::NMNAT1	disease-protein|drug-protein|snp-protein	#E31A1C
psip1	Protein	P::PSIP1	disease-protein|drug-protein|snp-protein	#E31A1C
psme2	Protein	P::PSME2	drug-protein|snp-protein	#E31A1C
pxn	Protein	P::PXN	drug-protein|snp-protein	#E31A1C
rab44	Protein	P::RAB44	drug-protein|snp-protein	#E31A1C
raly	Protein	P::RALY	disease-protein|drug-protein|snp-protein	#E31A1C
serpinb8	Protein	P::SERPINB8	drug-protein|snp-protein	#E31A1C
snrpb2	Protein	P::SNRPB2	disease-protein|drug-protein|snp-protein	#E31A1C
tcof1	Protein	P::TCOF1	disease-protein|drug-protein|snp-protein	#E31A1C
tdp1	Protein	P::TDP1	disease-protein|drug-protein|snp-protein	#E31A1C
thop1	Protein	P::THOP1	drug-protein|snp-protein	#E31A1C
tpr	Protein	P::TPR	disease-protein|drug-protein|snp-protein	#E31A1C
zbtb17	Protein	P::ZBTB17	disease-protein|drug-protein|snp-protein	#E31A1C
zhx2	Protein	P::ZHX2	disease-protein|drug-protein|snp-protein	#E31A1C
apbb1ip	Protein	P::APBB1IP	disease-protein|drug-protein|snp-protein	#E31A1C
aprt	Protein	P::APRT	drug-protein|snp-protein	#E31A1C
atp6v1d	Protein	P::ATP6V1D	drug-protein	#E31A1C
atp6v1g1	Protein	P::ATP6V1G1	disease-protein|drug-protein|snp-protein	#E31A1C
cxcl11	Protein	P::CXCL11	disease-protein|drug-protein|snp-protein	#E31A1C
edar	Protein	P::EDAR	drug-protein|snp-protein	#E31A1C
eri1	Protein	P::ERI1	disease-protein|drug-protein|snp-protein	#E31A1C
fgf2	Protein	P::FGF2	disease-protein|drug-protein|snp-protein	#E31A1C
gp1ba	Protein	P::GP1BA	drug-protein|snp-protein	#E31A1C
itgb1bp2	Protein	P::ITGB1BP2	drug-protein|snp-protein	#E31A1C
kifbp	Protein	P::KIFBP	drug-protein|snp-protein	#E31A1C
lgals1	Protein	P::LGALS1	disease-protein|drug-protein|snp-protein	#E31A1C
maged1	Protein	P::MAGED1	disease-protein|drug-protein|snp-protein	#E31A1C
map2	Protein	P::MAP2	disease-protein|drug-protein|snp-protein	#E31A1C
mpi	Protein	P::MPI	drug-protein|snp-protein	#E31A1C
psmg3	Protein	P::PSMG3	drug-protein|snp-protein	#E31A1C
sdc4	Protein	P::SDC4	drug-protein|snp-protein	#E31A1C
srp14	Protein	P::SRP14	disease-protein|drug-protein|snp-protein	#E31A1C
swap70	Protein	P::SWAP70	disease-protein|drug-protein|snp-protein	#E31A1C
ubac1	Protein	P::UBAC1	drug-protein|snp-protein	#E31A1C
urod	Protein	P::UROD	drug-protein|snp-protein	#E31A1C
arsa	Protein	P::ARSA	drug-protein|snp-protein	#E31A1C
cd70	Protein	P::CD70	disease-protein|drug-protein|snp-protein	#E31A1C
cfhr4	Protein	P::CFHR4	disease-protein|drug-protein|snp-protein	#E31A1C
cgb3_cgb5_cgb8	Protein	P::CGB3_CGB5_CGB8	disease-protein|drug-protein|snp-protein	#E31A1C
ephb6	Protein	P::EPHB6	disease-protein|drug-protein|snp-protein	#E31A1C
gpc1	Protein	P::GPC1	disease-protein|drug-protein|snp-protein	#E31A1C
smad3	Protein	P::SMAD3	drug-protein|snp-protein	#E31A1C
tfpi2	Protein	P::TFPI2	drug-protein|snp-protein	#E31A1C
ddx58	Protein	P::DDX58	disease-protein|drug-protein|snp-protein	#E31A1C
ifit3	Protein	P::IFIT3	disease-protein|drug-protein|snp-protein	#E31A1C
lgals9	Protein	P::LGALS9	disease-protein|drug-protein|snp-protein	#E31A1C
capn3	Protein	P::CAPN3	drug-protein|snp-protein	#E31A1C
cd7	Protein	P::CD7	disease-protein|drug-protein|snp-protein	#E31A1C
clec10a	Protein	P::CLEC10A	disease-protein|drug-protein|snp-protein	#E31A1C
crisp3	Protein	P::CRISP3	drug-protein|snp-protein	#E31A1C
cxcl16	Protein	P::CXCL16	disease-protein|drug-protein|snp-protein	#E31A1C
erp44	Protein	P::ERP44	drug-protein|snp-protein	#E31A1C
fas	Protein	P::FAS	disease-protein|drug-protein|snp-protein	#E31A1C
fcrl6	Protein	P::FCRL6	disease-protein|drug-protein|snp-protein	#E31A1C
flt3lg	Protein	P::FLT3LG	disease-protein|drug-protein|snp-protein	#E31A1C
gnly	Protein	P::GNLY	disease-protein|drug-protein|snp-protein	#E31A1C
gzmb	Protein	P::GZMB	disease-protein|drug-protein|snp-protein	#E31A1C
il2rb	Protein	P::IL2RB	drug-protein|snp-protein	#E31A1C
itgal	Protein	P::ITGAL	drug-protein|snp-protein	#E31A1C
kir2dl2	Protein	P::KIR2DL2	disease-protein|drug-protein|snp-protein	#E31A1C
kir2ds4	Protein	P::KIR2DS4	drug-protein|snp-protein	#E31A1C
kir3dl1	Protein	P::KIR3DL1	drug-protein|snp-protein	#E31A1C
xcl1	Protein	P::XCL1	disease-protein|drug-protein|snp-protein	#E31A1C
got1	Protein	P::GOT1	drug-protein|snp-protein	#E31A1C
atf4	Protein	P::ATF4	disease-protein|drug-protein	#E31A1C
sorbs1	Protein	P::SORBS1	drug-protein|snp-protein	#E31A1C
slc16a1	Protein	P::SLC16A1	disease-protein|drug-protein|snp-protein	#E31A1C
abca2	Protein	P::ABCA2	disease-protein|drug-protein|snp-protein	#E31A1C
amn	Protein	P::AMN	drug-protein|snp-protein	#E31A1C
c8b	Protein	P::C8B	disease-protein|drug-protein|snp-protein	#E31A1C
rrm2b	Protein	P::RRM2B	disease-protein|drug-protein|snp-protein	#E31A1C
spint1	Protein	P::SPINT1	disease-protein|drug-protein|snp-protein	#E31A1C
hhex	Protein	P::HHEX	disease-protein|drug-protein|snp-protein	#E31A1C
ctsh	Protein	P::CTSH	drug-protein|snp-protein	#E31A1C
dcxr	Protein	P::DCXR	drug-protein|snp-protein	#E31A1C
fuca1	Protein	P::FUCA1	disease-protein|drug-protein|snp-protein	#E31A1C
camkk1	Protein	P::CAMKK1	drug-protein|snp-protein	#E31A1C
hbz	Protein	P::HBZ	disease-protein|drug-protein|snp-protein	#E31A1C
ror1	Protein	P::ROR1	disease-protein|drug-protein|snp-protein	#E31A1C
leg1	Protein	P::LEG1	disease-protein|drug-protein|snp-protein	#E31A1C
cat	Protein	P::CAT	drug-protein|snp-protein	#E31A1C
ceacam19	Protein	P::CEACAM19	disease-protein|drug-protein|snp-protein	#E31A1C
slurp1	Protein	P::SLURP1	disease-protein|drug-protein|snp-protein	#E31A1C
tpsd1	Protein	P::TPSD1	drug-protein|snp-protein	#E31A1C
wfdc2	Protein	P::WFDC2	disease-protein|drug-protein|snp-protein	#E31A1C
ifnar1	Protein	P::IFNAR1	drug-protein|snp-protein	#E31A1C
lrp1	Protein	P::LRP1	disease-protein|drug-protein|snp-protein	#E31A1C
pecam1	Protein	P::PECAM1	drug-protein|snp-protein	#E31A1C
phldb1	Protein	P::PHLDB1	disease-protein|drug-protein|snp-protein	#E31A1C
ces3	Protein	P::CES3	drug-protein|snp-protein	#E31A1C
oxct1	Protein	P::OXCT1	drug-protein|snp-protein	#E31A1C
spag1	Protein	P::SPAG1	drug-protein|snp-protein	#E31A1C
bnip3l	Protein	P::BNIP3L	disease-protein|drug-protein|snp-protein	#E31A1C
gfap	Protein	P::GFAP	disease-protein|drug-protein|snp-protein	#E31A1C
gzmh	Protein	P::GZMH	disease-protein|drug-protein|snp-protein	#E31A1C
tyrp1	Protein	P::TYRP1	disease-protein|drug-protein|snp-protein	#E31A1C
kir3dl2	Protein	P::KIR3DL2	disease-protein|drug-protein|snp-protein	#E31A1C
col24a1	Protein	P::COL24A1	disease-protein|drug-protein|snp-protein	#E31A1C
ceacam6	Protein	P::CEACAM6	disease-protein|drug-protein|snp-protein	#E31A1C
idi2	Protein	P::IDI2	drug-protein|snp-protein	#E31A1C
mzb1	Protein	P::MZB1	disease-protein|drug-protein|snp-protein	#E31A1C
ntf4	Protein	P::NTF4	drug-protein|snp-protein	#E31A1C
odam	Protein	P::ODAM	disease-protein|drug-protein|snp-protein	#E31A1C
scgb1a1	Protein	P::SCGB1A1	disease-protein|drug-protein|snp-protein	#E31A1C
caps	Protein	P::CAPS	disease-protein|drug-protein|snp-protein	#E31A1C
ceacam5	Protein	P::CEACAM5	disease-protein|drug-protein|snp-protein	#E31A1C
coro6	Protein	P::CORO6	disease-protein|drug-protein	#E31A1C
dusp29	Protein	P::DUSP29	drug-protein|snp-protein	#E31A1C
klhl41	Protein	P::KLHL41	drug-protein|snp-protein	#E31A1C
myom2	Protein	P::MYOM2	drug-protein|snp-protein	#E31A1C
neb	Protein	P::NEB	drug-protein|snp-protein	#E31A1C
ttn	Protein	P::TTN	disease-protein|drug-protein|snp-protein	#E31A1C
akt3	Protein	P::AKT3	disease-protein|drug-protein|snp-protein	#E31A1C
ttf2	Protein	P::TTF2	drug-protein|snp-protein	#E31A1C
cnpy2	Protein	P::CNPY2	drug-protein|snp-protein	#E31A1C
bin_1007	Diseases	Injury to blood vessels	disease-protein|snp-disease	#A6CEE3
bin_1010	Diseases	Other tests	disease-protein|snp-disease	#A6CEE3
bin_1015	Diseases	Effects of other external causes	disease-protein|snp-disease	#A6CEE3
bin_110.1	Diseases	Dermatophytosis	disease-protein|snp-disease	#A6CEE3
bin_151	Diseases	Cancer of stomach	disease-protein|snp-disease	#A6CEE3
bin_157	Diseases	Pancreatic cancer	disease-protein|snp-disease	#A6CEE3
bin_173	Diseases	Neoplasm of uncertain behavior of skin	disease-protein|snp-disease	#A6CEE3
bin_174.11	Diseases	Malignant neoplasm of female breast	disease-protein|snp-disease	#A6CEE3
bin_185	Diseases	Cancer of prostate	disease-protein|snp-disease	#A6CEE3
bin_187.2	Diseases	Malignant neoplasm of testis	disease-protein|snp-disease	#A6CEE3
bin_189.11	Diseases	Malignant neoplasm of kidney, except pelvis	disease-protein|snp-disease	#A6CEE3
bin_191.11	Diseases	Cancer of brain	disease-protein|snp-disease	#A6CEE3
bin_193	Diseases	Thyroid cancer	disease-protein|snp-disease	#A6CEE3
bin_197	Diseases	Chemotherapy	disease-protein|snp-disease	#A6CEE3
bin_200	Diseases	Myeloproliferative disease	disease-protein|snp-disease	#A6CEE3
bin_202.2	Diseases	Non-Hodgkins lymphoma	disease-protein|snp-disease	#A6CEE3
bin_202.21	Diseases	Nodular lymphoma	disease-protein	#A6CEE3
bin_202.24	Diseases	Large cell lymphoma	disease-protein|snp-disease	#A6CEE3
bin_204	Diseases	Leukemia	disease-protein|snp-disease	#A6CEE3
bin_204.12	Diseases	Lymphoid leukemia, chronic	disease-protein|snp-disease	#A6CEE3
bin_216	Diseases	Benign neoplasm of skin	disease-protein|snp-disease	#A6CEE3
bin_218.1	Diseases	Uterine leiomyoma	disease-protein|snp-disease	#A6CEE3
bin_241.2	Diseases	Nontoxic multinodular goiter	disease-protein|snp-disease	#A6CEE3
bin_242	Diseases	Thyrotoxicosis with or without goiter	disease-protein|snp-disease	#A6CEE3
bin_244.1	Diseases	Secondary hypothyroidism	disease-protein|snp-disease	#A6CEE3
bin_244.4	Diseases	Hypothyroidism NOS	disease-protein|snp-disease	#A6CEE3
bin_245	Diseases	Thyroiditis	disease-protein|snp-disease	#A6CEE3
bin_250.1	Diseases	Type 1 diabetes	disease-protein	#A6CEE3
bin_250.2	Diseases	Type 2 diabetes	disease-protein|snp-disease	#A6CEE3
bin_250.7	Diseases	Diabetic retinopathy	disease-protein|snp-disease	#A6CEE3
bin_269	Diseases	Proteinuria	disease-protein|snp-disease	#A6CEE3
bin_272.11	Diseases	Hypercholesterolemia	disease-protein|snp-disease	#A6CEE3
bin_274.1	Diseases	Gout	disease-protein|snp-disease	#A6CEE3
bin_276.12	Diseases	Hyposmolality and/or hyponatremia	disease-protein|snp-disease	#A6CEE3
bin_278.1	Diseases	Obesity	disease-protein|snp-disease	#A6CEE3
bin_280.1	Diseases	Iron deficiency anemias, unspecified or not due to blood loss	disease-protein|snp-disease	#A6CEE3
bin_281.11	Diseases	Pernicious anemia	disease-protein|snp-disease	#A6CEE3
bin_281.12	Diseases	Other vitamin B12 deficiency anemia	disease-protein|snp-disease	#A6CEE3
bin_282.8	Diseases	Other hemoglobinopathies	disease-protein|snp-disease	#A6CEE3
bin_285	Diseases	Other anemias	disease-protein|snp-disease	#A6CEE3
bin_288.11	Diseases	Neutropenia	disease-protein|snp-disease	#A6CEE3
bin_292.3	Diseases	Memory loss	disease-protein|snp-disease	#A6CEE3
bin_295.1	Diseases	Schizophrenia	disease-protein|snp-disease	#A6CEE3
bin_317	Diseases	Alcohol-related disorders	disease-protein|snp-disease	#A6CEE3
bin_317.1	Diseases	Alcoholism	disease-protein|snp-disease	#A6CEE3
bin_317.11	Diseases	Alcoholic liver damage	disease-protein|snp-disease	#A6CEE3
bin_318	Diseases	Tobacco use disorder	disease-protein|snp-disease	#A6CEE3
bin_332	Diseases	Parkinson's disease	disease-protein|snp-disease	#A6CEE3
bin_335	Diseases	Multiple sclerosis	disease-protein|snp-disease	#A6CEE3
bin_345	Diseases	Epilepsy, recurrent seizures, convulsions	disease-protein	#A6CEE3
bin_351	Diseases	Other peripheral nerve disorders	disease-protein|snp-disease	#A6CEE3
bin_361	Diseases	Retinal detachments and defects	disease-protein	#A6CEE3
bin_366	Diseases	Cataract	disease-protein	#A6CEE3
bin_377.3	Diseases	Optic neuritis/neuropathy	disease-protein|snp-disease	#A6CEE3
bin_386.9	Diseases	Dizziness and giddiness (Light-headedness and vertigo)	disease-protein|snp-disease	#A6CEE3
bin_394.2	Diseases	Mitral valve disease	disease-protein	#A6CEE3
bin_395.6	Diseases	Heart valve replaced	disease-protein	#A6CEE3
bin_401.1	Diseases	Essential hypertension	disease-protein|snp-disease	#A6CEE3
bin_401.22	Diseases	Hypertensive chronic kidney disease	disease-protein	#A6CEE3
bin_411.2	Diseases	Myocardial infarction	disease-protein|snp-disease	#A6CEE3
bin_411.3	Diseases	Angina pectoris	disease-protein|snp-disease	#A6CEE3
bin_411.4	Diseases	Coronary atherosclerosis	disease-protein|snp-disease	#A6CEE3
bin_411.8	Diseases	Other chronic ischemic heart disease, unspecified	disease-protein|snp-disease	#A6CEE3
bin_414	Diseases	Other forms of chronic heart disease	disease-protein|snp-disease	#A6CEE3
bin_416	Diseases	Cardiomegaly	disease-protein|snp-disease	#A6CEE3
bin_418	Diseases	Nonspecific chest pain	disease-protein|snp-disease	#A6CEE3
bin_425.1	Diseases	Primary/intrinsic cardiomyopathies	disease-protein|snp-disease	#A6CEE3
bin_427.2	Diseases	Atrial fibrillation and flutter	disease-protein|snp-disease	#A6CEE3
bin_427.41	Diseases	Ventricular fibrillation and flutter	disease-protein|snp-disease	#A6CEE3
bin_428.2	Diseases	Heart failure NOS	disease-protein|snp-disease	#A6CEE3
bin_433.21	Diseases	Cerebral artery occlusion, with cerebral infarction	disease-protein|snp-disease	#A6CEE3
bin_442.11	Diseases	Abdominal aortic aneurysm	disease-protein|snp-disease	#A6CEE3
bin_443.9	Diseases	Peripheral vascular disease, unspecified	disease-protein|snp-disease	#A6CEE3
bin_451.2	Diseases	Phlebitis and thrombophlebitis of lower extremities	disease-protein|snp-disease	#A6CEE3
bin_455	Diseases	Hemorrhoids	disease-protein|snp-disease	#A6CEE3
bin_471	Diseases	Nasal polyps	disease-protein|snp-disease	#A6CEE3
bin_474	Diseases	Acute and chronic tonsillitis	disease-protein|snp-disease	#A6CEE3
bin_476	Diseases	Allergic rhinitis	disease-protein|snp-disease	#A6CEE3
bin_495	Diseases	Asthma	disease-protein|snp-disease	#A6CEE3
bin_496	Diseases	Chronic airway obstruction	disease-protein|snp-disease	#A6CEE3
bin_496.21	Diseases	Obstructive chronic bronchitis	disease-protein|snp-disease	#A6CEE3
bin_496.3	Diseases	Bronchiectasis	disease-protein	#A6CEE3
bin_502	Diseases	Postinflammatory pulmonary fibrosis	disease-protein|snp-disease	#A6CEE3
bin_503	Diseases	Pulmonary congestion and hypostasis	disease-protein|snp-disease	#A6CEE3
bin_504	Diseases	Other alveolar and parietoalveolar pneumonopathy	disease-protein|snp-disease	#A6CEE3
bin_507	Diseases	Pleurisy; pleural effusion	disease-protein|snp-disease	#A6CEE3
bin_523	Diseases	Gingival and periodontal diseases	disease-protein|snp-disease	#A6CEE3
bin_530.1	Diseases	Esophagitis, GERD and related diseases	disease-protein|snp-disease	#A6CEE3
bin_530.11	Diseases	GERD	disease-protein|snp-disease	#A6CEE3
bin_530.12	Diseases	Ulcer of esophagus	disease-protein|snp-disease	#A6CEE3
bin_535.6	Diseases	Duodenitis	disease-protein|snp-disease	#A6CEE3
bin_550	Diseases	Abdominal hernia	disease-protein|snp-disease	#A6CEE3
bin_550.1	Diseases	Inguinal hernia	disease-protein|snp-disease	#A6CEE3
bin_550.2	Diseases	Diaphragmatic hernia	disease-protein	#A6CEE3
bin_555.1	Diseases	Regional enteritis	disease-protein|snp-disease	#A6CEE3
bin_555.2	Diseases	Ulcerative colitis	disease-protein|snp-disease	#A6CEE3
bin_557.1	Diseases	Celiac disease	disease-protein|snp-disease	#A6CEE3
bin_559	Diseases	Ileostomy status	disease-protein|snp-disease	#A6CEE3
bin_571.5	Diseases	Other chronic nonalcoholic liver disease	disease-protein|snp-disease	#A6CEE3
bin_571.51	Diseases	Cirrhosis of liver without mention of alcohol	disease-protein|snp-disease	#A6CEE3
bin_571.6	Diseases	Primary biliary cirrhosis	disease-protein|snp-disease	#A6CEE3
bin_571.81	Diseases	Portal hypertension	disease-protein|snp-disease	#A6CEE3
bin_573.7	Diseases	Abnormal results of function study of liver	disease-protein	#A6CEE3
bin_574.1	Diseases	Cholelithiasis	disease-protein|snp-disease	#A6CEE3
bin_574.2	Diseases	Calculus of bile duct	disease-protein|snp-disease	#A6CEE3
bin_577.1	Diseases	Acute pancreatitis	disease-protein|snp-disease	#A6CEE3
bin_579.2	Diseases	Splenomegaly	disease-protein	#A6CEE3
bin_580.2	Diseases	Nephrotic syndrome without mention of glomerulonephritis	disease-protein|snp-disease	#A6CEE3
bin_585.1	Diseases	Acute renal failure	disease-protein	#A6CEE3
bin_585.2	Diseases	Renal failure NOS	disease-protein|snp-disease	#A6CEE3
bin_585.3	Diseases	Chronic renal failure [CKD]	disease-protein|snp-disease	#A6CEE3
bin_591	Diseases	Urinary tract infection	disease-protein|snp-disease	#A6CEE3
bin_593	Diseases	Hematuria	disease-protein|snp-disease	#A6CEE3
bin_600	Diseases	Hyperplasia of prostate	disease-protein|snp-disease	#A6CEE3
bin_608	Diseases	Other disorders of male genital organs	disease-protein	#A6CEE3
bin_613.9	Diseases	Breast disorder NOS	disease-protein	#A6CEE3
bin_615	Diseases	Endometriosis	disease-protein|snp-disease	#A6CEE3
bin_627.3	Diseases	Postmenopausal atrophic vaginitis	disease-protein	#A6CEE3
bin_646	Diseases	Other complications of pregnancy NEC	disease-protein	#A6CEE3
bin_650	Diseases	Normal delivery	disease-protein	#A6CEE3
bin_652	Diseases	Malposition and malpresentation of fetus or obstruction	disease-protein	#A6CEE3
bin_655	Diseases	Known or suspected fetal abnormality affecting management of mother	disease-protein	#A6CEE3
bin_665	Diseases	Obstetrical/birth trauma	disease-protein	#A6CEE3
bin_669	Diseases	Complications of labor and delivery NEC	disease-protein	#A6CEE3
bin_681.3	Diseases	Cellulitis and abscess of arm/hand	disease-protein|snp-disease	#A6CEE3
bin_695.3	Diseases	Rosacea	disease-protein|snp-disease	#A6CEE3
bin_695.42	Diseases	Systemic lupus erythematosus	disease-protein|snp-disease	#A6CEE3
bin_696.4	Diseases	Psoriasis	disease-protein|snp-disease	#A6CEE3
bin_696.41	Diseases	Psoriasis vulgaris	disease-protein|snp-disease	#A6CEE3
bin_697	Diseases	Sarcoidosis	disease-protein|snp-disease	#A6CEE3
bin_70.3	Diseases	Viral hepatitis C	disease-protein	#A6CEE3
bin_701	Diseases	Other hypertrophic and atrophic conditions of skin	disease-protein|snp-disease	#A6CEE3
bin_704.1	Diseases	Alopecia	disease-protein|snp-disease	#A6CEE3
bin_706.1	Diseases	Acne	disease-protein|snp-disease	#A6CEE3
bin_709.2	Diseases	Sicca syndrome	disease-protein	#A6CEE3
bin_71.1	Diseases	HIV infection, symptomatic	disease-protein|snp-disease	#A6CEE3
bin_714.1	Diseases	Rheumatoid arthritis	disease-protein|snp-disease	#A6CEE3
bin_716.2	Diseases	Unspecified monoarthritis	disease-protein|snp-disease	#A6CEE3
bin_716.9	Diseases	Arthropathy NOS	disease-protein|snp-disease	#A6CEE3
bin_727.4	Diseases	Ganglion and cyst of synovium, tendon, and bursa	disease-protein|snp-disease	#A6CEE3
bin_728.2	Diseases	Laxity of ligament or hypermobility syndrome	disease-protein|snp-disease	#A6CEE3
bin_733	Diseases	Other disorders of bone and cartilage	disease-protein|snp-disease	#A6CEE3
bin_740.1	Diseases	Osteoarthritis; localized	disease-protein|snp-disease	#A6CEE3
bin_740.11	Diseases	Osteoarthrosis, localized, primary	disease-protein|snp-disease	#A6CEE3
bin_743.11	Diseases	Osteoporosis NOS	disease-protein|snp-disease	#A6CEE3
bin_750.22	Diseases	Congenital anomaly of gallbladder, bile ducts, liver, pancreas	disease-protein|snp-disease	#A6CEE3
bin_756.5	Diseases	Congenital osteodystrophies	disease-protein|snp-disease	#A6CEE3
bin_851	Diseases	Complications of transplants and reattached limbs	disease-protein	#A6CEE3
bin_857	Diseases	Mechanical complication of unspecified genitourinary device, implant, and graft	disease-protein	#A6CEE3
bin_858	Diseases	Complication of internal orthopedic device	disease-protein	#A6CEE3
bin_907	Diseases	Injuries to the nervous system	disease-protein|snp-disease	#A6CEE3
bin_939	Diseases	Atopic/contact dermatitis due to other or unspecified	disease-protein|snp-disease	#A6CEE3
bin_947	Diseases	Urticaria	disease-protein|snp-disease	#A6CEE3
clint1	Protein	P::CLINT1	disease-protein	#E31A1C
defb104a_defb104b	Protein	P::DEFB104A_DEFB104B	disease-protein|snp-protein	#E31A1C
lsm8	Protein	P::LSM8	disease-protein|snp-protein	#E31A1C
lyzl2	Protein	P::LYZL2	disease-protein|snp-protein	#E31A1C
dcdc2c	Protein	P::DCDC2C	disease-protein|snp-protein	#E31A1C
ambn	Protein	P::AMBN	disease-protein|snp-protein	#E31A1C
slamf8	Protein	P::SLAMF8	disease-protein|snp-protein	#E31A1C
anxa2	Protein	P::ANXA2	disease-protein|snp-protein	#E31A1C
apex1	Protein	P::APEX1	disease-protein|snp-protein	#E31A1C
arhgap25	Protein	P::ARHGAP25	disease-protein|snp-protein	#E31A1C
bag4	Protein	P::BAG4	disease-protein|snp-protein	#E31A1C
bank1	Protein	P::BANK1	disease-protein|snp-protein	#E31A1C
bap18	Protein	P::BAP18	disease-protein|snp-protein	#E31A1C
bcl2	Protein	P::BCL2	disease-protein|snp-protein	#E31A1C
ccl3	Protein	P::CCL3	disease-protein|snp-protein	#E31A1C
cep85	Protein	P::CEP85	disease-protein|snp-protein	#E31A1C
cetn2	Protein	P::CETN2	disease-protein|snp-protein	#E31A1C
chmp1a	Protein	P::CHMP1A	disease-protein|snp-protein	#E31A1C
clec12a	Protein	P::CLEC12A	disease-protein|snp-protein	#E31A1C
cwc15	Protein	P::CWC15	disease-protein|snp-protein	#E31A1C
cyb5r2	Protein	P::CYB5R2	disease-protein|snp-protein	#E31A1C
ddx39a	Protein	P::DDX39A	disease-protein	#E31A1C
dffa	Protein	P::DFFA	disease-protein|snp-protein	#E31A1C
dgka	Protein	P::DGKA	disease-protein|snp-protein	#E31A1C
dnmbp	Protein	P::DNMBP	disease-protein|snp-protein	#E31A1C
dnph1	Protein	P::DNPH1	disease-protein|snp-protein	#E31A1C
dpy30	Protein	P::DPY30	disease-protein|snp-protein	#E31A1C
dxo	Protein	P::DXO	disease-protein|snp-protein	#E31A1C
ebag9	Protein	P::EBAG9	disease-protein|snp-protein	#E31A1C
egln1	Protein	P::EGLN1	disease-protein|snp-protein	#E31A1C
eloa	Protein	P::ELOA	disease-protein|snp-protein	#E31A1C
enox2	Protein	P::ENOX2	disease-protein|snp-protein	#E31A1C
exosc10	Protein	P::EXOSC10	disease-protein|snp-protein	#E31A1C
fam172a	Protein	P::FAM172A	disease-protein|snp-protein	#E31A1C
fkbp4	Protein	P::FKBP4	disease-protein|snp-protein	#E31A1C
foxj3	Protein	P::FOXJ3	disease-protein|snp-protein	#E31A1C
foxo1	Protein	P::FOXO1	disease-protein|snp-protein	#E31A1C
fus	Protein	P::FUS	disease-protein|snp-protein	#E31A1C
hdgf	Protein	P::HDGF	disease-protein|snp-protein	#E31A1C
hdgfl2	Protein	P::HDGFL2	disease-protein|snp-protein	#E31A1C
hnrnpul1	Protein	P::HNRNPUL1	disease-protein|snp-protein	#E31A1C
il2ra	Protein	P::IL2RA	disease-protein|snp-protein	#E31A1C
il2rg	Protein	P::IL2RG	disease-protein|snp-protein	#E31A1C
ilkap	Protein	P::ILKAP	disease-protein|snp-protein	#E31A1C
ing1	Protein	P::ING1	disease-protein|snp-protein	#E31A1C
inpp5d	Protein	P::INPP5D	disease-protein|snp-protein	#E31A1C
irag2	Protein	P::IRAG2	disease-protein|snp-protein	#E31A1C
lsp1	Protein	P::LSP1	disease-protein|snp-protein	#E31A1C
mphosph8	Protein	P::MPHOSPH8	disease-protein|snp-protein	#E31A1C
mtdh	Protein	P::MTDH	disease-protein|snp-protein	#E31A1C
mycbp2	Protein	P::MYCBP2	disease-protein|snp-protein	#E31A1C
nagk	Protein	P::NAGK	disease-protein|snp-protein	#E31A1C
nbn	Protein	P::NBN	disease-protein|snp-protein	#E31A1C
nedd9	Protein	P::NEDD9	disease-protein|snp-protein	#E31A1C
nfatc1	Protein	P::NFATC1	disease-protein|snp-protein	#E31A1C
nfkb1	Protein	P::NFKB1	disease-protein|snp-protein	#E31A1C
nfkbie	Protein	P::NFKBIE	disease-protein|snp-protein	#E31A1C
ngrn	Protein	P::NGRN	disease-protein|snp-protein	#E31A1C
nub1	Protein	P::NUB1	disease-protein|snp-protein	#E31A1C
oga	Protein	P::OGA	disease-protein|snp-protein	#E31A1C
ogfr	Protein	P::OGFR	disease-protein|snp-protein	#E31A1C
pagr1	Protein	P::PAGR1	disease-protein|snp-protein	#E31A1C
parp1	Protein	P::PARP1	disease-protein|snp-protein	#E31A1C
pdcd5	Protein	P::PDCD5	disease-protein|snp-protein	#E31A1C
pebp1	Protein	P::PEBP1	disease-protein|snp-protein	#E31A1C
pik3ap1	Protein	P::PIK3AP1	disease-protein|snp-protein	#E31A1C
pikfyve	Protein	P::PIKFYVE	disease-protein|snp-protein	#E31A1C
polr2f	Protein	P::POLR2F	disease-protein|snp-protein	#E31A1C
prkra	Protein	P::PRKRA	disease-protein|snp-protein	#E31A1C
psme1	Protein	P::PSME1	disease-protein|snp-protein	#E31A1C
ptpn1	Protein	P::PTPN1	disease-protein|snp-protein	#E31A1C
rabgap1l	Protein	P::RABGAP1L	disease-protein|snp-protein	#E31A1C
rfc4	Protein	P::RFC4	disease-protein|snp-protein	#E31A1C
rpa2	Protein	P::RPA2	disease-protein|snp-protein	#E31A1C
rpl14	Protein	P::RPL14	disease-protein|snp-protein	#E31A1C
scamp3	Protein	P::SCAMP3	disease-protein|snp-protein	#E31A1C
sema4d	Protein	P::SEMA4D	disease-protein|snp-protein	#E31A1C
septin9	Protein	P::SEPTIN9	disease-protein|snp-protein	#E31A1C
serpinb9	Protein	P::SERPINB9	disease-protein|snp-protein	#E31A1C
siglec5	Protein	P::SIGLEC5	disease-protein|snp-protein	#E31A1C
smndc1	Protein	P::SMNDC1	disease-protein|snp-protein	#E31A1C
srpk2	Protein	P::SRPK2	disease-protein|snp-protein	#E31A1C
stat2	Protein	P::STAT2	disease-protein|snp-protein	#E31A1C
sugp1	Protein	P::SUGP1	disease-protein|snp-protein	#E31A1C
tax1bp1	Protein	P::TAX1BP1	disease-protein|snp-protein	#E31A1C
tdrkh	Protein	P::TDRKH	disease-protein|snp-protein	#E31A1C
thap12	Protein	P::THAP12	disease-protein|snp-protein	#E31A1C
tigar	Protein	P::TIGAR	disease-protein|snp-protein	#E31A1C
top2b	Protein	P::TOP2B	disease-protein|snp-protein	#E31A1C
tp53	Protein	P::TP53	disease-protein|snp-protein	#E31A1C
tspyl1	Protein	P::TSPYL1	disease-protein|snp-protein	#E31A1C
txlna	Protein	P::TXLNA	disease-protein|snp-protein	#E31A1C
usp28	Protein	P::USP28	disease-protein|snp-protein	#E31A1C
wdr46	Protein	P::WDR46	disease-protein|snp-protein	#E31A1C
xrcc4	Protein	P::XRCC4	disease-protein|snp-protein	#E31A1C
yju2	Protein	P::YJU2	disease-protein|snp-protein	#E31A1C
zbp1	Protein	P::ZBP1	disease-protein|snp-protein	#E31A1C
hcg22	Protein	P::HCG22	disease-protein|snp-protein	#E31A1C
ednrb	Protein	P::EDNRB	disease-protein|snp-protein	#E31A1C
lair2	Protein	P::LAIR2	disease-protein|snp-protein	#E31A1C
btn1a1	Protein	P::BTN1A1	disease-protein|snp-protein	#E31A1C
sox9	Protein	P::SOX9	disease-protein	#E31A1C
ahsp	Protein	P::AHSP	disease-protein|snp-protein	#E31A1C
akr1c4	Protein	P::AKR1C4	disease-protein|snp-protein	#E31A1C
crisp2	Protein	P::CRISP2	disease-protein|snp-protein	#E31A1C
fcrlb	Protein	P::FCRLB	disease-protein|snp-protein	#E31A1C
gnpda2	Protein	P::GNPDA2	disease-protein|snp-protein	#E31A1C
gys1	Protein	P::GYS1	disease-protein|snp-protein	#E31A1C
havcr2	Protein	P::HAVCR2	disease-protein|snp-protein	#E31A1C
iglc2	Protein	P::IGLC2	disease-protein|snp-protein	#E31A1C
il10rb	Protein	P::IL10RB	disease-protein|snp-protein	#E31A1C
lair1	Protein	P::LAIR1	disease-protein|snp-protein	#E31A1C
msr1	Protein	P::MSR1	disease-protein|snp-protein	#E31A1C
pla2g15	Protein	P::PLA2G15	disease-protein|snp-protein	#E31A1C
ssh3	Protein	P::SSH3	disease-protein|snp-protein	#E31A1C
amy1a_amy1b_amy1c	Protein	P::AMY1A_AMY1B_AMY1C	disease-protein|snp-protein	#E31A1C
appl2	Protein	P::APPL2	disease-protein|snp-protein	#E31A1C
bloc1s3	Protein	P::BLOC1S3	disease-protein|snp-protein	#E31A1C
daam1	Protein	P::DAAM1	disease-protein|snp-protein	#E31A1C
dtd1	Protein	P::DTD1	disease-protein|snp-protein	#E31A1C
ppp1cc	Protein	P::PPP1CC	disease-protein|snp-protein	#E31A1C
prtfdc1	Protein	P::PRTFDC1	disease-protein|snp-protein	#E31A1C
sarg	Protein	P::SARG	disease-protein|snp-protein	#E31A1C
tnfaip8l2	Protein	P::TNFAIP8L2	disease-protein|snp-protein	#E31A1C
ufd1	Protein	P::UFD1	disease-protein|snp-protein	#E31A1C
brdt	Protein	P::BRDT	disease-protein|snp-protein	#E31A1C
h2ap	Protein	P::H2AP	disease-protein|snp-protein	#E31A1C
ccl17	Protein	P::CCL17	disease-protein|snp-protein	#E31A1C
gp1bb	Protein	P::GP1BB	disease-protein|snp-protein	#E31A1C
spred2	Protein	P::SPRED2	disease-protein|snp-protein	#E31A1C
tsc1	Protein	P::TSC1	disease-protein|snp-protein	#E31A1C
prss22	Protein	P::PRSS22	disease-protein|snp-protein	#E31A1C
acvrl1	Protein	P::ACVRL1	disease-protein|snp-protein	#E31A1C
alpp	Protein	P::ALPP	disease-protein|snp-protein	#E31A1C
arhgap30	Protein	P::ARHGAP30	disease-protein	#E31A1C
gabarapl1	Protein	P::GABARAPL1	disease-protein|snp-protein	#E31A1C
ikzf2	Protein	P::IKZF2	disease-protein|snp-protein	#E31A1C
klk12	Protein	P::KLK12	disease-protein|snp-protein	#E31A1C
klk6	Protein	P::KLK6	disease-protein|snp-protein	#E31A1C
lamp3	Protein	P::LAMP3	disease-protein|snp-protein	#E31A1C
msln	Protein	P::MSLN	disease-protein|snp-protein	#E31A1C
nadk	Protein	P::NADK	disease-protein|snp-protein	#E31A1C
nxph1	Protein	P::NXPH1	disease-protein	#E31A1C
plaur	Protein	P::PLAUR	disease-protein|snp-protein	#E31A1C
ptprr	Protein	P::PTPRR	disease-protein|snp-protein	#E31A1C
sftpa1	Protein	P::SFTPA1	disease-protein|snp-protein	#E31A1C
sftpa2	Protein	P::SFTPA2	disease-protein|snp-protein	#E31A1C
sftpd	Protein	P::SFTPD	disease-protein|snp-protein	#E31A1C
trem2	Protein	P::TREM2	disease-protein|snp-protein	#E31A1C
aldh5a1	Protein	P::ALDH5A1	disease-protein|snp-protein	#E31A1C
tpsg1	Protein	P::TPSG1	disease-protein	#E31A1C
adamts4	Protein	P::ADAMTS4	disease-protein|snp-protein	#E31A1C
aif1l	Protein	P::AIF1L	disease-protein|snp-protein	#E31A1C
atp6ap2	Protein	P::ATP6AP2	disease-protein	#E31A1C
btn3a2	Protein	P::BTN3A2	disease-protein|snp-protein	#E31A1C
calb2	Protein	P::CALB2	disease-protein|snp-protein	#E31A1C
efcab14	Protein	P::EFCAB14	disease-protein|snp-protein	#E31A1C
fstl3	Protein	P::FSTL3	disease-protein|snp-protein	#E31A1C
hnmt	Protein	P::HNMT	disease-protein|snp-protein	#E31A1C
hsdl2	Protein	P::HSDL2	disease-protein|snp-protein	#E31A1C
il15ra	Protein	P::IL15RA	disease-protein|snp-protein	#E31A1C
lcn2	Protein	P::LCN2	disease-protein|snp-protein	#E31A1C
mog	Protein	P::MOG	disease-protein|snp-protein	#E31A1C
nucb2	Protein	P::NUCB2	disease-protein|snp-protein	#E31A1C
pdia3	Protein	P::PDIA3	disease-protein|snp-protein	#E31A1C
ppl	Protein	P::PPL	disease-protein|snp-protein	#E31A1C
preb	Protein	P::PREB	disease-protein	#E31A1C
ptprn2	Protein	P::PTPRN2	disease-protein|snp-protein	#E31A1C
rtbdn	Protein	P::RTBDN	disease-protein|snp-protein	#E31A1C
vstm1	Protein	P::VSTM1	disease-protein|snp-protein	#E31A1C
kdr	Protein	P::KDR	disease-protein|snp-protein	#E31A1C
pnpt1	Protein	P::PNPT1	disease-protein|snp-protein	#E31A1C
efcab2	Protein	P::EFCAB2	disease-protein|snp-protein	#E31A1C
tmem25	Protein	P::TMEM25	disease-protein|snp-protein	#E31A1C
st8sia1	Protein	P::ST8SIA1	disease-protein|snp-protein	#E31A1C
mmp9	Protein	P::MMP9	disease-protein|snp-protein	#E31A1C
ostn	Protein	P::OSTN	disease-protein|snp-protein	#E31A1C
rnf4	Protein	P::RNF4	disease-protein|snp-protein	#E31A1C
eif1ax	Protein	P::EIF1AX	disease-protein|snp-protein	#E31A1C
casp9	Protein	P::CASP9	disease-protein|snp-protein	#E31A1C
pbk	Protein	P::PBK	disease-protein|snp-protein	#E31A1C
ccl26	Protein	P::CCL26	disease-protein|snp-protein	#E31A1C
csnk2a1	Protein	P::CSNK2A1	disease-protein|snp-protein	#E31A1C
edf1	Protein	P::EDF1	disease-protein|snp-protein	#E31A1C
grik2	Protein	P::GRIK2	disease-protein|snp-protein	#E31A1C
wfdc12	Protein	P::WFDC12	disease-protein|snp-protein	#E31A1C
cdcp1	Protein	P::CDCP1	disease-protein|snp-protein	#E31A1C
icam1	Protein	P::ICAM1	disease-protein|snp-protein	#E31A1C
sestd1	Protein	P::SESTD1	disease-protein|snp-protein	#E31A1C
c2orf69	Protein	P::C2orf69	disease-protein|snp-protein	#E31A1C
bcat1	Protein	P::BCAT1	disease-protein|snp-protein	#E31A1C
il17a	Protein	P::IL17A	disease-protein|snp-protein	#E31A1C
aida	Protein	P::AIDA	disease-protein|snp-protein	#E31A1C
clec2l	Protein	P::CLEC2L	disease-protein|snp-protein	#E31A1C
ecscr	Protein	P::ECSCR	disease-protein|snp-protein	#E31A1C
hla_a	Protein	P::HLA-A	disease-protein	#E31A1C
htr1b	Protein	P::HTR1B	disease-protein	#E31A1C
ifng	Protein	P::IFNG	disease-protein|snp-protein	#E31A1C
mapre3	Protein	P::MAPRE3	disease-protein|snp-protein	#E31A1C
morf4l2	Protein	P::MORF4L2	disease-protein|snp-protein	#E31A1C
nenf	Protein	P::NENF	disease-protein|snp-protein	#E31A1C
pafah1b3	Protein	P::PAFAH1B3	disease-protein|snp-protein	#E31A1C
paip2b	Protein	P::PAIP2B	disease-protein|snp-protein	#E31A1C
rpe	Protein	P::RPE	disease-protein|snp-protein	#E31A1C
spring1	Protein	P::SPRING1	disease-protein|snp-protein	#E31A1C
stau1	Protein	P::STAU1	disease-protein|snp-protein	#E31A1C
tgm2	Protein	P::TGM2	disease-protein|snp-protein	#E31A1C
txnl1	Protein	P::TXNL1	disease-protein|snp-protein	#E31A1C
vamp5	Protein	P::VAMP5	disease-protein|snp-protein	#E31A1C
ca3	Protein	P::CA3	disease-protein|snp-protein	#E31A1C
clec4d	Protein	P::CLEC4D	disease-protein|snp-protein	#E31A1C
ddah1	Protein	P::DDAH1	disease-protein|snp-protein	#E31A1C
efnb2	Protein	P::EFNB2	disease-protein|snp-protein	#E31A1C
jam3	Protein	P::JAM3	disease-protein|snp-protein	#E31A1C
kif1c	Protein	P::KIF1C	disease-protein|snp-protein	#E31A1C
pbxip1	Protein	P::PBXIP1	disease-protein|snp-protein	#E31A1C
phospho1	Protein	P::PHOSPHO1	disease-protein|snp-protein	#E31A1C
retn	Protein	P::RETN	disease-protein|snp-protein	#E31A1C
[truncated: 4,592 more rows]
