# Supplementary material for: Machine learning-guided deconvolution of plasma protein levels
Source: Mol Syst Biol. 2025 Oct 9;21(12):1822–44. doi: 10.1038/s44320-025-00158-6 (PMC12672695; doi:10.1038/s44320-025-00158-6)
Supplement: Supplementary file 22 — Source data Fig. 6 [file 44320_2025_158_MOESM22_ESM.zip › Figure_6/SourceData.Figure.6B.txt]

from	to	anno.1	anno.2	anno.3	type	ind
C10AA01	prss8	0.010995428490358	0		drug-protein	1
C10AA05	prss8	0.00752415144632269	0		drug-protein	1
C10AA07	prss8	0.00368488573905104	0		drug-protein	1
L04AB04	tnf	0.00964507944892629	1		drug-protein	1
C08CA01	lrrn1	0.00157317269995228	0		drug-protein	1
C10AA01	lrrn1	0.000808334583097328	0		drug-protein	1
R03AK06	myl3	0.00596019979084078	0		drug-protein	1
R03AK07	myl3	0.00151197698020705	0		drug-protein	1
G03AA07	oxt	0.0124125758100087	0		drug-protein	1
G03CA03	oxt	0.000619744680594314	0		drug-protein	1
G03CA57	oxt	0.00872144017387444	0		drug-protein	1
G03FA01	oxt	0.0104920406533483	0		drug-protein	1
G03FA10	oxt	0.00710283806759474	0		drug-protein	1
G03FA12	oxt	0.00318640968741219	0		drug-protein	1
G03FB05	oxt	0.00167062517730021	0		drug-protein	1
A10BG03	c1qtnf9	0.000343993122961814	0		drug-protein	1
A10BD03	dsg2	0.00286209766031473	0		drug-protein	1
A10BG02	dsg2	0.00831379490940761	0		drug-protein	1
A10BG03	dsg2	0.00921455890316121	0		drug-protein	1
A10BD03	fabp4	0.000978581864256717	0		drug-protein	1
A10BG02	fabp4	0.00245950584379843	0		drug-protein	1
A10BG03	fabp4	0.00616769819912077	0		drug-protein	1
C07AB03	fabp4	0.00217963962173868	0		drug-protein	1
C10AA05	fabp4	0.00210651679368104	0		drug-protein	1
A10BG02	adipoq	0.00465320181435842	0		drug-protein	1
A10BG03	adipoq	0.00747147420768555	0		drug-protein	1
C07AB03	adipoq	0.00441702797851005	0		drug-protein	1
C10AA01	adipoq	0.000848445631842561	0		drug-protein	1
R03AK06	mb	0.00310240221451637	0		drug-protein	1
C09AA02	ace	0.0104271514379562	1		drug-protein	1
C09AA03	ace	0.0401774420344986	1		drug-protein	1
C09AA04	ace	0.0246918706564019	1		drug-protein	1
C09AA05	ace	0.0797625424799527	1		drug-protein	1
C09AA06	ace	0.000500541639215864	1		drug-protein	1
C09AA10	ace	0.000554119996127228	1		drug-protein	1
C10AA01	pla2g7	0.0220576520403683	0		drug-protein	1
C10AA05	pla2g7	0.0120051184997149	0		drug-protein	1
C10AA07	pla2g7	0.00186037514715691	0		drug-protein	1
G03CA57	pla2g7	0.00135540471628197	0		drug-protein	1
C10AB02	bpifb2	0.00273389672289263	0		drug-protein	1
L03AB07	ddx58	0.0016189638221274	0		drug-protein	1
c1qtnf9	3128	16.2699	PPARG	trans	snp-protein	1
dsg2	3127	11.8613	PPARG	trans	snp-protein	1
fabp4	3127	24.9849	PPARG	trans	snp-protein	1
bpifb2	3127	15.3736	PPARG	trans	snp-protein	1
adipoq	667	11.1234	ADRB1	trans	snp-protein	1
ace	1978	1218.49	ACE	cis	snp-protein	1
myl3	3842	11.3747	ADRB2	trans	snp-protein	1
mb	3842	12.5884	ADRB2	trans	snp-protein	1
ddx58	2959	12.4087	IFNAR2	trans	snp-protein	1
prss8	3739	15.5972	HMGCR	trans	snp-protein	1
pla2g7	3739	15.7626	-	trans	snp-protein	1
oxt	4221	10.9638	ESR1	trans	snp-protein	1
lrrn1	5213	11.3178	CACNA1S	trans	snp-protein	1
myl3	5213	12.2559	CACNA1S	trans	snp-protein	1
tnf	4018	72.9222	TNF	cis	snp-protein	1
R03AK06	ADRB2	-1			drug-gene	1
R03AK07	ADRB2	-1			drug-gene	1
3842	ADRB2	-1			snp-gene	1
A10BD03	PPARG	-1			drug-gene	1
A10BG02	PPARG	-1			drug-gene	1
A10BG03	PPARG	-1			drug-gene	1
C10AB02	PPARG	-1			drug-gene	1
3128	PPARG	-1			snp-gene	1
3127	PPARG	-1			snp-gene	1
L03AB07	IFNAR2	-1			drug-gene	1
2959	IFNAR2	-1			snp-gene	1
C10AA01	HMGCR	-1			drug-gene	1
C10AA05	HMGCR	-1			drug-gene	1
C10AA07	HMGCR	-1			drug-gene	1
3739	HMGCR	-1			snp-gene	1
G03AA07	ESR1	-1			drug-gene	1
G03CA03	ESR1	-1			drug-gene	1
G03CA57	ESR1	-1			drug-gene	1
G03FA01	ESR1	-1			drug-gene	1
G03FA10	ESR1	-1			drug-gene	1
G03FA12	ESR1	-1			drug-gene	1
G03FB05	ESR1	-1			drug-gene	1
4221	ESR1	-1			snp-gene	1
C07AB03	ADRB1	-1			drug-gene	1
667	ADRB1	-1			snp-gene	1
C08CA01	CACNA1S	-1			drug-gene	1
5213	CACNA1S	-1			snp-gene	1
C09AA02	ACE	-1			drug-gene	1
C09AA03	ACE	-1			drug-gene	1
C09AA04	ACE	-1			drug-gene	1
C09AA05	ACE	-1			drug-gene	1
C09AA06	ACE	-1			drug-gene	1
C09AA10	ACE	-1			drug-gene	1
1978	ACE	-1			snp-gene	1
L04AB04	TNF	-1			drug-gene	1
4018	TNF	-1			snp-gene	1
